# Supplementary material for: Proteome-wide solubility and thermal stability profiling reveals distinct regulatory roles for ATP
Source: Nat Commun. 2019 Mar 11;10:1155. doi: 10.1038/s41467-019-09107-y (PMC6411743; doi:10.1038/s41467-019-09107-y)
Supplement: Supplementary file 4 — Supplementary Data 1 [file 41467_2019_9107_MOESM4_ESM.xlsx]

## Sheet: Table legend 
Supplementary Data 1 - TPP of crude and gel filtered lysate treated with 2 mM Na-ATP
Proteins identified in all the replicates and experimental conditions with qupm more than 2 has been summarised
Columns	Description
protein_ID	Uniprot identifier
gene_name	Gene name
norm_rel_fc_protein_126_	Relative fold change in label 126 with respect to label 126
norm_rel_fc_protein_127L_	Relative fold change in label 127L with respect to label 126
norm_rel_fc_protein_127H_	Relative fold change in label 127H with respect to label 126
norm_rel_fc_protein_128L_	Relative fold change in label 128L with respect to label 126
norm_rel_fc_protein_128H_	Relative fold change in label 128H with respect to label 126
norm_rel_fc_protein_129L_	Relative fold change in label 129L with respect to label 126
norm_rel_fc_protein_129H_	Relative fold change in label 129H with respect to label 126
norm_rel_fc_protein_130L_	Relative fold change in label 130L with respect to label 126
norm_rel_fc_protein_130H_	Relative fold change in label 130H with respect to label 126
norm_rel_fc_protein_131L_	Relative fold change in label 131 with respect to label 126
meltPoint_	Melting point of protein (Tm in ͦC)
slope_	slope of the melting cureve
plateau_	plateau of melting curve
R_sq_	R2 value of melting curve
diff_meltP_	Difference in melting point between 2 conditions
domain	Annotated protein domains
subcellular_location	Subcellular localization of proteins
mw	Molecular weight (Da)
qupm_	Quantified unique peptides
qusm_	Quantified unique spectra
means2i_	Average signal to interference ratio
ms1intensity_	Abduncance of the protein from ms1 spectra
sumionarea_protein_126_	sumion area of all spectra matching of peptides of a protein in label 126
sumionarea_protein_127L_	sumion area of all spectra matching of peptides of a protein in label 127L
sumionarea_protein_127H_	sumion area of all spectra matching of peptides of a protein in label 127H
sumionarea_protein_128L_	sumion area of all spectra matching of peptides of a protein in label 128L
sumionarea_protein_128H_	sumion area of all spectra matching of peptides of a protein in label 128H
sumionarea_protein_129L_	sumion area of all spectra matching of peptides of a protein in label 129L
sumionarea_protein_129H_	sumion area of all spectra matching of peptides of a protein in label 129H
sumionarea_protein_130L_	sumion area of all spectra matching of peptides of a protein in label 130L
sumionarea_protein_130H_	sumion area of all spectra matching of peptides of a protein in label 130H
sumionarea_protein_131_	sumion area of all spectra matching of peptides of a protein in label 131

## Sheet: Exp.details
Experimental set up
Experimental condition	Description
crude_1	Vehicle treated crude lysate, replicate 1
crude_2	Vehicle treated crude lysate, replicate 2
ATP_crude_1	2 mM ATP treated crude lysate, replicate 1
ATP_crude_2	2 mM ATP treated crude lysate, replicate 2
Gelfil_1	Vehicle treated gel filtered lysate, replicate 1
Gelfil_2	Vehicle treated gel filtered lysate, replicate 2
ATP_Gelfil_1	2 mM ATP treated gel filtered lysate, replicate 1
ATP_Gelfil_2	2 mM ATP treated gel filtered lysate, replicate 2
Labelling information
TMT Label	Treatment temperature (˚C)
126	37
127L	40.4
127H	44
128L	46.9
128H	49.8
129L	52.9
129H	55.5
130L	58.6
130H	62
131	66.3

## Sheet: Table S1
protein_ID	gene_name	norm_rel_fc_protein_126_crude_1	norm_rel_fc_protein_127L_crude_1	norm_rel_fc_protein_127H_crude_1	norm_rel_fc_protein_128L_crude_1	norm_rel_fc_protein_128H_crude_1	norm_rel_fc_protein_129L_crude_1	norm_rel_fc_protein_129H_crude_1	norm_rel_fc_protein_130L_crude_1	norm_rel_fc_protein_130H_crude_1	norm_rel_fc_protein_131L_crude_1	norm_rel_fc_protein_126_crude_2	norm_rel_fc_protein_127L_crude_2	norm_rel_fc_protein_127H_crude_2	norm_rel_fc_protein_128L_crude_2	norm_rel_fc_protein_128H_crude_2	norm_rel_fc_protein_129L_crude_2	norm_rel_fc_protein_129H_crude_2	norm_rel_fc_protein_130L_crude_2	norm_rel_fc_protein_130H_crude_2	norm_rel_fc_protein_131L_crude_2	norm_rel_fc_protein_126_ATP_Gelfil_1	norm_rel_fc_protein_127L_ATP_Gelfil_1	norm_rel_fc_protein_127H_ATP_Gelfil_1	norm_rel_fc_protein_128L_ATP_Gelfil_1	norm_rel_fc_protein_128H_ATP_Gelfil_1	norm_rel_fc_protein_129L_ATP_Gelfil_1	norm_rel_fc_protein_129H_ATP_Gelfil_1	norm_rel_fc_protein_130L_ATP_Gelfil_1	norm_rel_fc_protein_130H_ATP_Gelfil_1	norm_rel_fc_protein_131L_ATP_Gelfil_1	norm_rel_fc_protein_126_ATP_Gelfil_2	norm_rel_fc_protein_127L_ATP_Gelfil_2	norm_rel_fc_protein_127H_ATP_Gelfil_2	norm_rel_fc_protein_128L_ATP_Gelfil_2	norm_rel_fc_protein_128H_ATP_Gelfil_2	norm_rel_fc_protein_129L_ATP_Gelfil_2	norm_rel_fc_protein_129H_ATP_Gelfil_2	norm_rel_fc_protein_130L_ATP_Gelfil_2	norm_rel_fc_protein_130H_ATP_Gelfil_2	norm_rel_fc_protein_131L_ATP_Gelfil_2	norm_rel_fc_protein_126_Gelfil_1	norm_rel_fc_protein_127L_Gelfil_1	norm_rel_fc_protein_127H_Gelfil_1	norm_rel_fc_protein_128L_Gelfil_1	norm_rel_fc_protein_128H_Gelfil_1	norm_rel_fc_protein_129L_Gelfil_1	norm_rel_fc_protein_129H_Gelfil_1	norm_rel_fc_protein_130L_Gelfil_1
A0AVT1	UBA6	0.999936	0.997311	0.975887	0.733004	0.329109	0.186617	0.103776	0.0469205	0.0316399	0.0149401	0.999936	0.978591	0.941539	0.646088	0.259957	0.130616	0.0823247	0.0406747	0.0315842	0.0166886	0.999936	1.04065	1.05712	0.86531	0.354698	0.158216	0.0750134	0.0406989	0.0238759	0.0119694	0.999936	1.13114	1.09111	0.903356	0.359631	0.148382	0.0872357	0.0466483	0.0324287	0.0167251	0.999936	0.999956	0.94607	0.382396	0.144829	0.0859443	0.052675	0.0267343
A0FGR8	ESYT2	0.999936	0.964501	0.872287	0.619597	0.347973	0.120248	0.0338645	0.020328	0.0191745	0.012749	0.999936	0.943148	0.832791	0.578629	0.353588	0.095506	0.0223734	0.0129955	0.0125547	0.0091954	0.999936	1.00082	0.830166	0.636973	0.388889	0.19832	0.105519	0.0601919	0.0444743	0.0301563	0.999936	0.446546	0.361182	0.222079	0.172833	0.10663	0.051631	0.0372881	0.0448772	0.024448	0.999936	0.989392	0.799416	0.51942	0.302911	0.209881	0.107472	0.0940987
A0JNW5	UHRF1BP1L	0.999936	1.05027	0.968905	0.978713	0.882939	0.557507	0.209878	0.0847278	0.0656589	0.0314352	0.999936	1.08597	1.01481	1.04775	0.929415	0.640494	0.419035	0.219211	0.205602	0.0925962	0.999936	1.03632	1.05223	0.995102	0.913343	0.688833	0.37728	0.172841	0.115595	0.0593986	0.999936	1.05614	1.05001	1.03833	0.972572	0.688774	0.346206	0.174581	0.134896	0.0826587	0.999936	0.991357	1.03128	0.969606	0.843024	0.606667	0.318373	0.156407
A0MZ66	SHTN1	0.999936	1.04972	1.0307	1.03537	0.854161	0.498435	0.271454	0.148578	0.121782	0.0539896	0.999936	1.09813	1.04984	1.0414	0.809426	0.419063	0.23844	0.115285	0.11047	0.0377073	0.999936	0.955013	0.998702	0.955955	0.798002	0.500006	0.3402	0.19985	0.123701	0.0589046	0.999936	1.04882	1.06777	1.0274	0.910172	0.555399	0.344018	0.213942	0.125529	0.0757882	0.999936	1.02159	1.11348	1.00901	0.80146	0.401439	0.244109	0.139719
A1X283	SH3PXD2B	0.999936	2.97549	0.979203	1.40997	0.586042	0.206766	0.137982	0.0718104	0.107633	0.13879	0.999936	1.06842	1.02394	0.917149	0.603979	0.157422	0.10969	0.0814323	0.0764522	0.0286088	0.999936	1.02699	0.961621	0.90807	0.521404	0.178873	0.0673142	0.0459588	0.0371054	0.0170729	0.999936	1.09731	0.988635	0.96592	0.747287	0.355879	0.213715	0.170084	0.124505	0.0738814	0.999936	1.02013	1.06892	0.957778	0.600648	0.219285	0.12998	0.105738
A3KN83	SBNO1	0.999936	1.01508	1.00368	0.968066	0.704434	0.202196	0.0618512	0.0377979	0.0280934	0.0169614	0.999936	1.03628	1.02386	0.978917	0.736415	0.153231	0.04404	0.0299116	0.02599	0.0130975	0.999936	1.05673	1.04589	1.0116	0.926365	0.507898	0.0467982	0.0206805	0.0167173	0.00616594	0.999936	1.03286	1.04988	1.05735	1.00136	0.495802	0.03435	0.014989	0.0172727	0.008753	0.999936	0.97649	0.994084	0.963093	0.833149	0.283602	0.0148899	0.0133612
A4D1P6	WDR91	0.999936	0.984759	0.865779	0.425341	0.280014	0.200744	0.153007	0.153553	0.17243	0.105332	0.999936	0.944393	0.812267	0.362121	0.209795	0.132879	0.120095	0.101794	0.111406	0.0687227	0.999936	0.979787	0.877905	0.469568	0.24805	0.212935	0.17617	0.141504	0.164063	0.112106	0.999936	0.849449	0.757397	0.492379	0.406383	0.374279	0.304529	0.221201	0.245509	0.205632	0.999936	0.916111	0.788533	0.332587	0.1606	0.157179	0.123632	0.100691
A5PLN9	TRAPPC13	0.999936	1.01799	0.908948	0.657947	0.247014	0.108707	0.0786963	0.0482454	0.0456099	0.0219707	0.999936	0.952248	0.857379	0.643435	0.254022	0.129738	0.0903945	0.0615286	0.0438453	0.0242503	0.999936	0.96807	0.879356	0.618364	0.204523	0.0777271	0.0321757	0.017042	0.00677186	0.00630629	0.999936	1.00101	0.862484	0.574905	0.23737	0.12076	0.0591817	0.0434233	0.0306554	0.0287599	0.999936	0.898317	0.814446	0.528486	0.204847	0.147999	0.10005	0.0649526
A5YKK6	CNOT1	0.999936	1.04224	0.980702	0.785782	0.457351	0.190251	0.0731193	0.0413726	0.0327989	0.013327	0.999936	0.976323	0.93939	0.773719	0.461107	0.149403	0.0547733	0.0372519	0.0266719	0.0116495	0.999936	1.05807	0.94211	0.819597	0.543238	0.216985	0.0568036	0.0286408	0.0243104	0.0140775	0.999936	0.80796	0.735085	0.63599	0.406593	0.124207	0.0286851	0.0200921	0.0151623	0.0103103	0.999936	0.996657	0.919382	0.779991	0.482954	0.168096	0.0604831	0.0473358
A6H8Y1	BDP1	0.999936	0.902419	0.847198	0.707047	0.632694	0.502158	0.450001	0.401657	0.485327	0.288297	0.999936	0.996975	0.876849	0.794442	0.746599	0.662398	0.559463	0.53388	0.615155	0.392803	0.999936	0.940876	0.876114	0.819769	0.765967	0.709052	0.655664	0.508081	0.584869	0.457346	0.999936	0.807771	0.728933	0.689621	0.725403	0.667028	0.571711	0.479512	0.446471	0.407651	0.999936	1.29272	1.07172	0.991548	0.853847	0.77403	0.731657	0.635455
A6NC98	CCDC88B	0.999936	0.985265	0.749039	0.412791	0.292398	0.204823	0.133504	0.0942446	0.0868769	0.0559186	0.999936	1.01652	0.784726	0.359981	0.23819	0.156077	0.125294	0.0987088	0.104012	0.0633662	0.999936	0.979969	0.80788	0.449052	0.285222	0.183531	0.144553	0.0985554	0.0929445	0.0693879	0.999936	0.948506	0.780328	0.437583	0.308476	0.185886	0.135398	0.095666	0.0828691	0.0543879	0.999936	0.986592	0.802954	0.384073	0.260229	0.18511	0.148991	0.115502
A6NDG6	PGP	0.999936	1.01009	1.02964	1.0425	1.06128	1.00644	0.96919	1.00829	1.01936	0.169088	0.999936	1.03889	1.02723	1.07771	1.06199	1.06216	0.957188	0.991757	1.10981	0.150104	0.999936	0.982328	1.03806	1.0327	1.0072	0.866106	0.770172	0.741402	0.631179	0.0385449	0.999936	1.08076	1.09247	1.09654	1.11596	0.983642	1.03063	0.828629	0.718656	0.0180885	0.999936	1.00954	1.01377	1.01926	1.06455	0.971069	0.962172	0.915412
A6NDU8	C5orf51	0.999936	1.02836	0.963481	0.977782	0.720216	0.23321	0.101468	0.0495174	0.0374005	0.0167334	0.999936	0.938925	0.929081	0.851419	0.573685	0.119427	0.0361066	0.0136104	0.00888432	0.00372005	0.999936	0.913863	1.01301	0.971205	0.751162	0.228403	0.0838822	0.052653	0.0447939	0.0186462	0.999936	1.0259	1.05515	0.980749	0.801453	0.212327	0.0527394	0.0281225	0.0176543	0.009324	0.999936	0.977221	1.02134	0.954661	0.65432	0.155183	0.035265	0.0247285
A6NED2	RCCD1	0.999936	1.06702	1.0308	0.975873	0.857964	0.616737	0.272939	0.142901	0.114955	0.0545779	0.999936	1.03298	1.00128	0.869433	0.818492	0.536231	0.253743	0.136808	0.127984	0.0636443	0.999936	0.964961	1.00945	0.912307	0.806129	0.574685	0.240705	0.0950412	0.0888132	0.0577152	0.999936	1.0551	0.986494	0.902111	0.82647	0.54429	0.207601	0.0609687	0.0658283	0.0390863	0.999936	1.04288	1.07847	0.988976	0.840064	0.590456	0.249325	0.116833
A6NHR9	SMCHD1	0.999936	1.07339	0.75762	0.104686	0.0469101	0.0338575	0.0238196	0.0172393	0.0158143	0.00734637	0.999936	1.06648	0.739619	0.0952267	0.0537399	0.0421548	0.0296774	0.0240959	0.0211075	0.00944877	0.999936	0.970905	0.792987	0.263754	0.0430183	0.0294241	0.0227449	0.0128172	0.0114656	0.0078751	0.999936	0.973351	0.765383	0.243165	0.0451347	0.0340829	0.0287347	0.0221314	0.0185111	0.0115203	0.999936	0.959161	0.652472	0.0650149	0.0439277	0.038819	0.0290308	0.0223286
A6NIH7	UNC119B	0.999936	1.01356	1.00475	0.968982	0.738477	0.322767	0.109873	0.0621771	0.0493711	0.0291495	0.999936	1.0051	1.00905	0.927086	0.720302	0.240516	0.0788965	0.0479969	0.0363503	0.0184402	0.999936	1.00438	0.970276	0.790998	0.408546	0.145375	0.0886494	0.0546967	0.048882	0.029228	0.999936	1.07549	1.00009	0.810045	0.428064	0.126206	0.0687905	0.0433426	0.0370603	0.0299215	0.999936	1.02944	1.05787	0.848728	0.450309	0.177685	0.0922472	0.0502789
A6NKF1	SAC3D1	0.999936	1.16062	1.16226	0.79983	0.290288	0.155743	0.104202	0.0735848	0.0707071	0.0386186	0.999936	1.15306	1.09861	0.753507	0.265551	0.128964	0.0917847	0.0729601	0.0447422	0.0307145	0.999936	1.15562	1.02322	0.731033	0.187311	0.0486775	0.0342692	0.0239761	0.0232323	0.015481	0.999936	0.988672	0.972891	0.67301	0.153476	0.0545688	0.0771371	0.0799814	0.106818	0.129697	0.999936	1.03609	0.898462	0.625353	0.118787	0.0404001	0.044767	0.0306183
A6QL63	BTBD11	0.999936	0.994419	0.923667	0.841922	0.645902	0.298859	0.0407362	0.0278857	0.0235202	0.00883981	0.999936	1.01188	0.927764	0.827732	0.67974	0.322377	0.0976725	0.0536501	0.0475318	0.0265096	0.999936	1.10758	1.04678	0.932124	0.715694	0.458769	0.084756	0.0443842	0.0362419	0.0148237	0.999936	0.952608	0.924307	0.859503	0.672283	0.3858	0.0603161	0.0296361	0.0298252	0.00954202	0.999936	1.03299	0.974827	0.829353	0.683781	0.309154	0.0753477	0.0276633
A7KAX9	ARHGAP32	0.999936	1.01975	0.940841	0.950512	1.00274	0.840328	0.567844	0.223841	0.188853	0.10695	0.999936	0.98963	0.985158	0.958581	0.920437	0.819205	0.530559	0.26099	0.209269	0.120935	0.999936	1.00001	1.07889	1.01068	0.967918	0.833964	0.727539	0.526853	0.390505	0.242427	0.999936	0.937786	1.03342	1.03217	1.02754	0.940561	0.763823	0.538518	0.347348	0.179066	0.999936	1.02399	1.16824	1.04876	0.960677	0.834772	0.517596	0.388613
A9UHW6	MIF4GD	0.999936	0.844012	0.872946	0.806774	0.665901	0.442762	0.335248	0.164771	0.0431242	0.0147315	0.999936	0.976422	0.930369	0.872092	0.69052	0.435785	0.294243	0.157755	0.0390588	0.00877556	0.999936	0.862228	0.842176	0.941385	0.710261	0.365839	0.305903	0.183717	0.075329	0.021265	0.999936	1.06159	1.06556	0.987006	0.734094	0.416923	0.280919	0.177752	0.0559973	0.0068093	0.999936	1.03988	0.896111	0.908149	0.677042	0.423228	0.294515	0.185925
E9PAV3	NACA	0.999936	1.06215	1.06566	1.10086	1.22161	1.26055	1.43032	1.6338	2.02972	1.73542	0.999936	1.03322	1.05888	1.07384	1.18445	1.32232	1.27309	1.46268	1.93734	1.41362	0.999936	0.994877	1.01849	1.02078	1.02309	0.885631	0.883458	0.819123	0.933718	0.805332	0.999936	0.999783	1.06616	1.0471	1.04207	0.958242	1.03029	0.99944	1.19353	1.11374	0.999936	1.04318	1.03892	1.12607	1.20321	1.14535	1.1109	1.06258
L0R819	ASNSD1	0.999936	0.959177	0.870963	0.951286	0.815544	0.720288	0.73863	0.706547	0.63445	0.367234	0.999936	0.963641	0.931806	0.911038	0.805647	0.803431	0.752579	0.749013	0.85381	0.447212	0.999936	1.00402	1.06132	0.977198	0.964412	0.969046	0.961124	0.703728	0.663963	0.526852	0.999936	0.824176	0.781199	0.70646	0.806408	0.779656	0.654899	0.591752	0.533988	0.454825	0.999936	0.951424	1.02831	0.907293	0.920071	0.907379	0.946519	0.791614
O00139	KIF2A	0.999936	1.10937	0.886421	0.242182	0.078883	0.0449282	0.0265478	0.0164144	0.0171396	0.00904616	0.999936	1.09726	0.870536	0.215179	0.070534	0.0379494	0.0251741	0.0234749	0.0284847	0.015269	0.999936	1.01818	1.01409	0.909451	0.501699	0.0691537	0.0315875	0.0185787	0.0179145	0.0116425	0.999936	1.03476	1.02852	0.93054	0.531071	0.0749121	0.0321406	0.0222099	0.0187684	0.0120106	0.999936	0.852717	0.320831	0.091652	0.0636779	0.0470794	0.0362645	0.0282886
O00148	DDX39A	0.999936	0.917714	0.560423	0.276697	0.165184	0.103442	0.0562306	0.0285246	0.0194433	0.0102831	0.999936	0.842367	0.454756	0.215089	0.126853	0.0733306	0.041128	0.0214142	0.0145123	0.00621625	0.999936	0.967919	0.700307	0.272639	0.127752	0.0732052	0.0357767	0.0212959	0.0164941	0.00913742	0.999936	0.96867	0.674507	0.222822	0.0864909	0.0499728	0.0302015	0.0167886	0.012053	0.00707577	0.999936	0.540939	0.212087	0.107898	0.066733	0.0464973	0.0315269	0.0170641
O00151	PDLIM1	0.999936	0.984928	0.996104	0.98578	1.02079	0.911819	0.880758	0.866231	0.898849	0.486503	0.999936	0.985181	1.00009	1.0171	1.02834	0.974875	0.915633	0.939777	0.930871	0.428789	0.999936	0.970147	1.05307	1.04212	1.06868	0.972798	0.949306	0.787508	0.829407	0.469617	0.999936	1.00991	1.05081	1.05892	1.09044	0.966939	0.913322	0.798687	0.786891	0.529284	0.999936	1.03649	1.08823	1.06788	1.06332	0.950085	0.938433	0.847685
O00154	ACOT7	0.999936	1.05034	1.04675	1.03179	1.0539	0.966764	0.978014	0.928601	0.670147	0.0388249	0.999936	1.05675	1.01901	1.00496	1.02098	0.991583	0.908564	0.882931	0.648762	0.0453532	0.999936	1.04507	1.08813	1.0285	1.01039	0.960765	0.843713	0.72841	0.62586	0.0668037	0.999936	1.05113	1.05097	1.05766	1.07749	0.955944	0.879249	0.749928	0.588044	0.0435897	0.999936	0.998945	1.0416	0.999131	1.0299	0.963531	0.942289	0.824515
O00161	SNAP23	0.999936	0.953328	0.881639	0.982841	0.990962	0.847347	0.836002	0.799082	0.818199	0.598054	0.999936	0.936779	0.905775	0.924056	0.917856	0.896396	0.796454	0.80802	0.852679	0.588219	0.999936	0.924654	1.01703	0.979268	0.974513	0.847453	0.832113	0.667067	0.70153	0.558402	0.999936	0.822223	0.848283	0.827373	0.943492	0.719035	0.594272	0.422258	0.411269	0.306552	0.999936	0.910193	0.829465	0.949082	0.954628	0.881323	0.798313	0.58673
O00170	AIP	0.999936	0.996557	0.971137	0.900556	0.696438	0.340341	0.112051	0.0540546	0.0457777	0.0245848	0.999936	0.986899	0.947186	0.860056	0.62182	0.24128	0.0677224	0.0270997	0.0202485	0.00872525	0.999936	0.968858	0.980896	0.954837	0.780668	0.39451	0.10585	0.0382718	0.0273507	0.0124429	0.999936	0.986755	1.00075	0.924494	0.793188	0.378406	0.0944653	0.0310638	0.0316568	0.0153708	0.999936	0.996522	1.05667	0.934925	0.704342	0.349124	0.108698	0.0390759
O00178	GTPBP1	0.999936	1.04055	0.809578	0.577347	0.294406	0.177176	0.128157	0.107759	0.0811205	0.0481219	0.999936	1.06937	1.05932	0.78498	0.643627	0.613858	0.448428	0.20532	0.0732391	0.0428524	0.999936	0.985703	0.897887	0.654977	0.320884	0.150791	0.110542	0.0729289	0.0571653	0.0236537	0.999936	0.978224	0.8505	0.538613	0.166124	0.0377967	0.0331585	0.0346844	0.0316504	0.0200069	0.999936	0.920899	0.761203	0.361957	0.0829466	0.0326457	0.0317881	0.0294582
O00182	LGALS9	0.999936	0.994586	1.00516	1.01168	1.01206	0.867445	0.671245	0.373247	0.0953848	0.0312243	0.999936	0.971553	1.05645	1.01011	1.08033	0.884558	0.58523	0.299339	0.0950285	0.031609	0.999936	0.959621	0.97888	1.00847	0.961193	0.784631	0.556317	0.278223	0.0894568	0.0250217	0.999936	1.07122	1.15564	1.0837	1.09607	0.878235	0.663445	0.338945	0.0971948	0.043149	0.999936	1.0412	0.962439	1.04641	0.834039	0.649224	0.321177	0.0410804
O00186	STXBP3	0.999936	0.990191	0.964368	0.606874	0.198184	0.0966144	0.0543388	0.0296436	0.0216773	0.00857418	0.999936	0.982098	0.915866	0.534807	0.10773	0.0397672	0.0265876	0.0158549	0.0142552	0.00770354	0.999936	0.95456	0.845787	0.471792	0.145898	0.0824084	0.0654608	0.0452632	0.0359201	0.00798525	0.999936	0.995193	0.890357	0.56339	0.207367	0.161097	0.0981166	0.0468988	0.0249591	0	0.999936	0.902488	0.78957	0.282297	0.080413	0.0656344	0.0835236	0.0462996
O00189	AP4M1	0.999936	0.931363	0.781346	0.602567	0.415107	0.312973	0.19134	0.123945	0.0823236	0.0349511	0.999936	0.893201	0.685369	0.546753	0.353615	0.219334	0.132591	0.0705439	0.036211	0.0152031	0.999936	1.00252	0.73298	0.580468	0.35908	0.224335	0.104872	0.144344	0.0876311	0.0783361	0.999936	0.716263	0.635414	0.507381	0.301477	0.179217	0.125081	0.0669178	0.0340549	0.0130372	0.999936	0.860479	0.619771	0.491054	0.345315	0.226731	0.137671	0.108769
O00193	SMAP	0.999936	0.85499	0.832211	0.928128	0.985534	0.882364	1.04599	0.963408	1.11444	1.01973	0.999936	0.931034	0.969879	0.980781	0.993953	0.936685	1.00742	0.936908	1.20413	0.985421	0.999936	0.846741	0.955169	1.01026	0.960809	0.861452	0.841062	0.672386	0.742695	0.674201	0.999936	0.917368	0.962941	0.969162	0.996565	0.918493	0.769384	0.717936	0.729659	0.645449	0.999936	0.969298	0.992145	1.01706	0.967943	0.895845	0.950281	0.82763
O00203	AP3B1	0.999936	1.06773	1.12777	0.897184	0.444786	0.167919	0.101458	0.0626972	0.0541079	0.0244081	0.999936	1.02773	1.02751	0.87222	0.432001	0.101559	0.0678722	0.042374	0.0398786	0.0190604	0.999936	1.07508	1.05977	0.836862	0.481436	0.127109	0.0685111	0.0406884	0.0318646	0.0167052	0.999936	0.955637	0.892458	0.76813	0.414895	0.0829601	0.0540214	0.0375676	0.0252861	0.00883606	0.999936	1.02832	1.02718	0.868681	0.479647	0.0999106	0.0555829	0.0364723
O00221	NFKBIE	0.999936	0.937606	0.927435	0.890504	0.80636	0.501414	0.291312	0.207481	0.18764	0.0794728	0.999936	1.01441	0.959517	0.885447	0.7029	0.405813	0.153341	0.103083	0.0665925	0.0242412	0.999936	1.06051	1.10966	0.955821	0.687107	0.508102	0.226279	0.100687	0.0779782	0.0538687	0.999936	1.00709	0.911269	0.81957	0.721037	0.38089	0.172873	0.0906951	0.0600509	0.0321155	0.999936	1.14508	1.11028	0.913847	0.713361	0.44331	0.214895	0.127705
O00231	PSMD11	0.999936	0.979193	0.984315	0.916583	0.676531	0.353219	0.147936	0.0459074	0.0195172	0.00890251	0.999936	0.997768	0.988393	0.933207	0.702134	0.301917	0.117795	0.0387604	0.0167607	0.00724254	0.999936	1.01546	1.00014	0.939745	0.674797	0.331221	0.109752	0.0313166	0.0171799	0.00937727	0.999936	0.815065	0.790932	0.726869	0.574529	0.288429	0.0881247	0.0279398	0.0197394	0.0125412	0.999936	0.987011	0.938688	0.726575	0.42931	0.150824	0.0464688	0.0174
O00232	PSMD12	0.999936	1.07081	1.08511	1.02451	0.774679	0.403654	0.16233	0.0476418	0.0250432	0.0142766	0.999936	1.01472	1.06189	1.02469	0.88217	0.364854	0.155466	0.0612983	0.0445352	0.0226688	0.999936	1.12668	0.990339	0.994324	0.80015	0.344257	0.102961	0.0334519	0.0201931	0.0120059	0.999936	0.799786	0.773604	0.774964	0.671098	0.284649	0.0884669	0.0257456	0.0195201	0.0108651	0.999936	1.02609	0.950883	0.793972	0.566747	0.172238	0.047399	0.021982
O00233	PSMD9	0.999936	0.953493	0.967586	0.977996	1.02554	0.927037	0.894392	0.989754	1.06715	0.388989	0.999936	1.02594	0.985705	0.972255	0.986484	0.987175	0.951932	0.975823	1.15588	0.400309	0.999936	0.954805	1.03158	0.905778	0.853548	0.897519	0.947102	0.819916	0.906691	0.515353	0.999936	1.0268	1.02215	0.947208	0.938085	0.952827	0.969291	0.864645	0.938469	0.5583	0.999936	0.863443	0.745208	0.71654	0.888197	0.950163	1.01095	0.957658
O00244	ATOX1	0.999936	0.788511	0.738084	0.73598	0.797231	0.725817	0.771181	0.637601	0.605933	0.410108	0.999936	0.903469	0.899886	0.947205	0.89757	0.774427	0.774604	0.620766	0.694377	0.464586	0.999936	0.748844	0.837726	0.928295	0.755853	0.707435	0.571791	0.456755	0.43932	0.348784	0.999936	0.87658	0.828493	0.937392	0.831978	0.841335	0.513606	0.488503	0.5701	0.379667	0.999936	0.852957	0.891778	0.900958	0.856041	0.747449	0.617838	0.490222
O00255	MEN1	0.999936	0.946602	0.593893	0.221725	0.120712	0.0626535	0.036454	0.029726	0.0222134	0.0142857	0.999936	0.913887	0.475761	0.173684	0.115819	0.0954731	0.0619101	0.0602927	0.0645388	0.0317755	0.999936	0.795732	0.432279	0.112257	0.0536127	0.0326319	0.0231886	0.0139545	0.0111828	0.00678688	0.999936	0.736475	0.327677	0.0893731	0.0412388	0.0267881	0.0219019	0.0141645	0.0141381	0.0123855	0.999936	0.875151	0.44067	0.155154	0.100923	0.075064	0.0402999	0.0257814
O00267	SUPT5H	0.999936	1.0437	1.05408	0.973005	0.69946	0.258737	0.118435	0.077609	0.0748608	0.0518156	0.999936	1.0591	1.04507	0.974662	0.709347	0.195266	0.101616	0.0798602	0.081535	0.0502203	0.999936	1.04445	1.0466	0.931562	0.666513	0.238539	0.116389	0.0811078	0.0768069	0.0448281	0.999936	1.03027	0.999458	0.920114	0.649935	0.190666	0.0794234	0.0596034	0.063728	0.0511465	0.999936	1.00225	1.06257	0.930556	0.631077	0.176035	0.0730381	0.0563985
O00268	TAF4	0.999936	1.06618	0.96371	0.634751	0.32462	0.180464	0.10332	0.0636032	0.0482605	0.0208478	0.999936	1.02905	0.954357	0.620502	0.290418	0.152231	0.0860285	0.0660832	0.0523454	0.0176609	0.999936	0.976633	0.903649	0.567345	0.271864	0.152318	0.0962963	0.0666904	0.0510717	0.0220192	0.999936	0.79105	0.672993	0.418594	0.213523	0.130222	0.0756258	0.0557623	0.0415448	0.0133856	0.999936	1.029	0.910256	0.455152	0.261706	0.17081	0.113658	0.0873121
O00273	DFFA	0.999936	1.01445	1.00644	1.03248	1.0973	0.972145	0.874542	0.968392	0.981991	0.305017	0.999936	1.04077	1.0135	1.0342	1.0328	0.95944	0.86757	0.917523	0.991625	0.296044	0.999936	1.05595	1.10428	1.01009	1.09602	1.00183	0.954439	0.833772	0.938484	0.451711	0.999936	1.06545	1.05547	1.03988	1.08464	0.947482	0.872777	0.765992	0.755474	0.375899	0.999936	1.03289	1.09698	1.05656	1.0513	0.921988	0.914187	0.84472
O00299	CLIC1	0.999936	1.03935	1.05043	1.13049	1.03756	0.752143	0.187496	0.0661483	0.0350485	0.0187501	0.999936	0.999912	1.04683	1.05274	1.0379	0.651873	0.146361	0.0475597	0.0417781	0.0180231	0.999936	0.960775	1.04155	1.06011	0.969639	0.634101	0.155654	0.0435158	0.0288178	0.0154331	0.999936	1.0097	1.02437	1.06969	1.04577	0.705543	0.151211	0.0252178	0.0263483	0.0148794	0.999936	1.0372	1.05378	1.07356	1.02882	0.688253	0.10279	0.026153
O00303	EIF3F	0.999936	1.12571	1.08902	1.08174	0.522396	0.254154	0.13559	0.0530403	0.0342437	0.017235	0.999936	1.0251	0.933959	0.954458	0.418419	0.177035	0.102707	0.0548738	0.0427995	0.0212931	0.999936	0.9185	0.802736	0.487484	0.129141	0.0382461	0.0223751	0.0137218	0.00901686	0.00733765	0.999936	0.919731	0.794289	0.447271	0.133458	0.0460407	0.0278321	0.0175766	0.0113102	0.00912675	0.999936	0.971736	0.820615	0.506028	0.154288	0.0756064	0.0491967	0.0285423
O00329	PIK3CD	0.999936	1.04295	0.989244	0.951093	0.612356	0.151562	0.0665394	0.0425598	0.0396374	0.0215466	0.999936	0.991902	0.960144	0.874208	0.556593	0.072314	0.0292849	0.0254468	0.0259549	0.00550645	0.999936	1.05343	0.980091	0.994064	0.701181	0.166232	0.0397236	0.0273933	0.0323987	0.0129164	0.999936	1.07888	1.1037	1.03489	0.717317	0.121619	0.0288959	0.047532	0.0380528	0.008768	0.999936	0.979042	0.951554	0.895012	0.556666	0.0891294	0.0173686	0.0188412
O00399	DCTN6	0.999936	1.05659	1.00818	1.05982	0.987755	0.755258	0.631853	0.624681	0.69246	0.185752	0.999936	1.00547	0.993693	1.02025	0.958341	0.775493	0.639282	0.611455	0.650195	0.207505	0.999936	1.01969	1.05695	1.02491	0.972794	0.795996	0.653429	0.513209	0.563085	0.257125	0.999936	0.883577	0.862299	0.850041	0.8934	0.688049	0.537756	0.420536	0.415742	0.17213	0.999936	1.02659	1.10752	1.04972	0.925387	0.72544	0.587718	0.494486
O00410	IPO5	0.999936	0.986065	1.0088	1.01546	1.02667	0.95059	0.641401	0.061537	0.0239568	0.00942693	0.999936	0.995991	1.00992	1.01749	1.03146	0.953246	0.623051	0.0667536	0.0334795	0.0154757	0.999936	0.98837	1.04419	1.013	0.996999	0.868246	0.63684	0.0802147	0.0238456	0.00951319	0.999936	1.04365	1.05526	1.06662	1.08578	0.946264	0.691712	0.0583467	0.0177658	0.021398	0.999936	1.05975	0.997353	1.05115	1.08077	0.995843	0.665735	0.113663
O00418	EEF2K	0.999936	0.931532	0.52476	0.182038	0.0992957	0.0504274	0.0312158	0.0170216	0.016713	0.00762682	0.999936	0.937806	0.450612	0.11699	0.0667391	0.0369736	0.0275553	0.0192313	0.0195355	0.00915424	0.999936	0.903855	0.673818	0.11528	0.0446091	0.0294252	0.0186899	0.0130456	0.0109975	0.00694145	0.999936	0.98026	0.627065	0.0813374	0.0213678	0.0176966	0.0149749	0.0111458	0.00662542	0.00439496	0.999936	0.901024	0.355998	0.0541082	0.0381843	0.0300995	0.0119327	0.0135708
O00425	IGF2BP3	0.999936	0.706286	0.22007	0.0719179	0.0342789	0.0180629	0.00862825	0.00481843	0.0061545	0.00217632	0.999936	0.711016	0.217789	0.0868843	0.0536089	0.0207706	0.0109953	0.00626301	0.00719593	0.00477378	0.999936	0.458312	0.199146	0.0678438	0.0281829	0.0172093	0.0123856	0.00723646	0.00679569	0.00539842	0.999936	0.318302	0.0862085	0.0293073	0.0163012	0.00942156	0.00701382	0.00433448	0.0040688	0.00283423	0.999936	0.307312	0.0695233	0.0282584	0.0232943	0.0143202	0.00866633	0.00727135
O00429	DNM1L	0.999936	1.00822	0.99586	0.890701	0.501583	0.144663	0.0819902	0.0521402	0.0374745	0.0204852	0.999936	1.00069	0.990975	0.867119	0.474254	0.0811687	0.038654	0.0207407	0.0184153	0.0104751	0.999936	1.01375	0.996031	0.883086	0.4809	0.074448	0.0400854	0.0257094	0.0200696	0.0112623	0.999936	1.01298	0.993174	0.876472	0.4689	0.0527374	0.0287707	0.0213209	0.0173957	0.00886605	0.999936	0.98647	0.963408	0.877941	0.431786	0.0578329	0.0357515	0.0273834
O00442	RTCA	0.999936	1.00805	0.834401	0.391446	0.170409	0.104279	0.0602088	0.0291435	0.0168168	0.00789244	0.999936	0.953628	0.734863	0.325163	0.126889	0.0595221	0.0384162	0.0226298	0.0127603	0.00652542	0.999936	1.03293	1.01877	0.984421	0.956624	0.86496	0.718331	0.594501	0.241656	0.0145767	0.999936	1.0621	1.11057	1.1218	1.08927	0.899509	0.839342	0.689034	0.217772	0.00879684	0.999936	0.948354	0.867952	0.723901	0.758993	0.699115	0.610845	0.441358
O00471	EXOC5	0.999936	0.965913	0.890591	0.66493	0.210041	0.0598384	0.0282573	0.0243345	0.0227353	0.0114607	0.999936	0.958976	0.875709	0.604699	0.178921	0.03812	0.0175394	0.018469	0.0150697	0.01098	0.999936	1.15946	0.98299	0.810351	0.312822	0.0759215	0.0402299	0.023351	0.0174324	0.0105747	0.999936	0.963547	0.896046	0.716955	0.287345	0.0582839	0.0324778	0.0243804	0.0229564	0.0158149	0.999936	0.999736	0.952292	0.680114	0.229975	0.0716748	0.0357621	0.0293641
O00487	PSMD14	0.999936	0.998094	1.02822	0.963479	0.777352	0.393446	0.118103	0.0358929	0.0285371	0.0146403	0.999936	1.01774	1.01002	0.979514	0.772311	0.308351	0.108339	0.0365108	0.0246899	0.0127892	0.999936	1.0482	0.985927	0.934313	0.746173	0.355066	0.0952654	0.0241401	0.0111297	0.0070445	0.999936	0.769636	0.725683	0.64225	0.557211	0.247076	0.0505585	0.0114909	0.00853433	0.00559348	0.999936	0.97396	0.941394	0.717763	0.466767	0.156635	0.0470018	0.0260041
O00499	BIN1	0.999936	1.01522	0.940662	0.929185	0.796824	0.571681	0.425892	0.362495	0.362695	0.221661	0.999936	1.04833	0.976334	0.911007	0.77	0.483807	0.383495	0.353184	0.432791	0.301463	0.999936	0.901067	0.915591	0.819128	0.629831	0.339397	0.220384	0.134298	0.159217	0.178615	0.999936	0.990949	1.00457	0.888409	0.729788	0.447673	0.307963	0.208832	0.266343	0.295799	0.999936	0.991857	1.00016	0.833775	0.569732	0.314674	0.190435	0.122702
O00512	BCL9	0.999936	0.998286	1.06592	0.939038	0.885933	0.745709	0.651145	0.542605	0.411746	0.221992	0.999936	0.988523	1.0746	0.989109	0.913154	0.777027	0.6474	0.615741	0.50694	0.317386	0.999936	0.976773	1.02927	0.986475	0.960911	0.794762	0.749997	0.576598	0.505534	0.361583	0.999936	1.01602	1.0523	0.9649	1.03035	0.932919	0.798591	0.632348	0.605294	0.381693	0.999936	1.11376	1.08728	1.14116	1.02366	0.867979	0.810691	0.609734
O00541	PES1	0.999936	1.01456	0.907182	0.353126	0.111437	0.0599108	0.0374222	0.0204739	0.0161513	0.0108314	0.999936	1.03803	0.883221	0.322095	0.0935709	0.0544747	0.0404339	0.0303094	0.0308022	0.0126017	0.999936	1.00281	0.872297	0.342101	0.0451924	0.0257794	0.0163473	0.0118324	0.00911329	0.00413698	0.999936	0.942211	0.814209	0.319749	0.058537	0.0434213	0.0291786	0.0179593	0.0111467	0.010346	0.999936	0.950332	0.765189	0.166804	0.0872504	0.0716495	0.0537944	0.0251871
O00560	SDCBP	0.999936	0.960835	1.01016	0.905107	0.800824	0.520026	0.212699	0.108586	0.0729212	0.0320258	0.999936	0.936928	0.941235	0.887484	0.780709	0.445859	0.210441	0.106442	0.0740914	0.0250736	0.999936	1.03842	1.05309	1.02071	0.94466	0.629303	0.166443	0.0307171	0.0206135	0.0110722	0.999936	1.03617	1.04626	1.03513	0.983809	0.660982	0.181689	0.0267347	0.0334427	0.0256176	0.999936	0.99901	1.02606	1.02423	0.937837	0.598145	0.156322	0.0383351
O00566	MPHOSPH10	0.999936	1.2735	1.32961	1.3924	1.11423	0.62085	0.395221	0.258086	0.241152	0.221699	0.999936	1.3353	1.42811	1.4782	1.21085	0.685286	0.414143	0.290021	0.254045	0.184376	0.999936	0.95253	0.884459	0.81839	0.538539	0.327861	0.290693	0.200829	0.215463	0.260521	0.999936	0.917998	0.786825	0.756503	0.520335	0.302793	0.246422	0.219528	0.328807	0.581309	0.999936	1.00945	0.991659	0.757302	0.576118	0.3258	0.244487	0.188268
O00571	DDX3X	0.999936	0.964808	0.545124	0.128582	0.0845587	0.0586669	0.053621	0.0438871	0.0359017	0.0202892	0.999936	0.938876	0.537491	0.1169	0.0681096	0.0480952	0.0389499	0.0308718	0.0231152	0.0116285	0.999936	0.916559	0.637587	0.134284	0.0483244	0.0347418	0.0307092	0.0249335	0.0233147	0.01638	0.999936	0.857672	0.548746	0.105715	0.0415252	0.0360719	0.0294228	0.0233569	0.0226826	0.0166478	0.999936	0.863276	0.382321	0.066455	0.0455719	0.0366666	0.0275849	0.0235756
O00635	TRIM38	0.999936	0.942445	0.818995	0.376457	0.0937224	0.0511969	0.02512	0.0165144	0.014388	0.00853998	0.999936	0.99561	0.858349	0.367826	0.0932491	0.0470676	0.02972	0.0121454	0.0112194	0.0087408	0.999936	0.883798	0.707085	0.344793	0.0445627	0.0332705	0.0208039	0.0137676	0.0149003	0.00591632	0.999936	0.869378	0.698656	0.342758	0.0644006	0.0345432	0.0314165	0.0238826	0.0124282	0.00593146	0.999936	0.852517	0.718752	0.308462	0.0613551	0.0536538	0.0451174	0.0294927
O00716	E2F3	0.999936	0.94904	0.905929	0.79054	0.729133	0.501464	0.192864	0.078275	0.0695154	0.0332958	0.999936	0.912819	0.96168	0.831182	0.677434	0.484738	0.257705	0.141001	0.112905	0.0423182	0.999936	0.924186	0.955641	0.953821	0.805113	0.54063	0.295027	0.126248	0.0723516	0.0316621	0.999936	0.987895	0.919167	0.914317	0.83197	0.552783	0.299615	0.140618	0.075506	0.022442	0.999936	0.937902	1.00191	0.962063	0.712135	0.486182	0.26889	0.140135
O00743	PPP6C	0.999936	0.961754	0.895375	0.900135	0.848691	0.743044	0.672754	0.638294	0.582125	0.262011	0.999936	0.945436	0.891446	0.911258	0.892468	0.835808	0.762043	0.727923	0.674924	0.2609	0.999936	1.10239	0.945186	0.912348	0.824731	0.693517	0.564972	0.517086	0.438303	0.228524	0.999936	0.962046	0.943937	0.899385	0.856982	0.702979	0.66712	0.531645	0.448205	0.232906	0.999936	0.948845	0.928368	0.92381	0.900893	0.784953	0.706224	0.621807
O00754	MAN2B1	0.999936	1.0297	1.05168	1.03886	1.02459	0.921528	0.916772	0.883759	1.0667	0.866941	0.999936	1.0712	1.11701	1.085	1.10996	1.08296	0.998831	0.97873	1.19176	0.866301	0.999936	1.11721	1.03778	1.04282	0.920211	0.768969	0.615215	0.617147	0.690607	0.590349	0.999936	1.00535	0.885221	0.962138	0.838203	0.756987	0.718684	0.595164	0.638605	0.59415	0.999936	1.09738	0.886223	1.02373	0.996502	0.8822	0.724135	0.701089
O00764	PDXK	0.999936	1.06116	1.10937	1.0929	1.10888	0.766093	0.26652	0.0429293	0.028284	0.0146061	0.999936	1.00871	1.01618	1.0184	0.926717	0.617638	0.264158	0.0734165	0.0522398	0.0305681	0.999936	1.07978	1.01971	1.04122	0.911163	0.635978	0.282699	0.0858642	0.0656209	0.0418912	0.999936	1.09043	1.12273	1.11999	1.05116	0.749075	0.334914	0.0510516	0.0425436	0.0340523	0.999936	1.01004	0.998573	1.00111	0.882779	0.583769	0.156277	0.0564152
O14497	ARID1A	0.999936	1.02806	0.884888	0.41527	0.224276	0.118067	0.056253	0.0304849	0.0215123	0.0104518	0.999936	0.993947	0.86087	0.369508	0.188209	0.0849361	0.0505281	0.0288838	0.0234466	0.0107797	0.999936	1.02994	0.926278	0.569876	0.219781	0.0994282	0.0561414	0.0338001	0.0269477	0.013771	0.999936	0.943282	0.845751	0.497638	0.201754	0.086654	0.0482598	0.0299038	0.0239996	0.0124847	0.999936	0.976597	0.776938	0.330662	0.167133	0.0946155	0.0609149	0.0426252
O14526	FCHO1	0.999936	1.08565	0.961675	0.586179	0.372695	0.249365	0.176507	0.0864399	0.057151	0.032996	0.999936	1.03134	0.945574	0.505792	0.322305	0.232813	0.172816	0.0985876	0.0786736	0.0360307	0.999936	0.998759	0.964618	0.640219	0.430689	0.328417	0.229062	0.0969993	0.0576106	0.0228844	0.999936	0.971251	0.895554	0.567253	0.351343	0.263915	0.177948	0.0913122	0.04562	0.0230845	0.999936	0.972414	0.91394	0.397686	0.228525	0.188108	0.144746	0.0756649
O14530	TXNDC9	0.999936	1.06295	1.13958	1.04287	0.863066	0.500353	0.151611	0.0605474	0.0411774	0.0328797	0.999936	1.03768	1.05309	1.02263	0.919711	0.459467	0.129207	0.046966	0.0486466	0.0361624	0.999936	1.05878	0.950405	0.961192	0.929578	0.614465	0.223501	0.0681998	0.0351107	0.0212063	0.999936	0.698048	0.635778	0.644729	0.650571	0.427478	0.129784	0.0296093	0.0244483	0.0273987	0.999936	0.976107	1.09597	0.990075	0.884319	0.463877	0.154364	0.0594916
O14545	TRAFD1	0.999936	0.976094	0.987835	1.00742	0.97366	0.888974	0.789045	0.787741	0.79636	0.411364	0.999936	1.02641	0.959609	0.98555	0.97348	0.922262	0.808512	0.857747	0.874944	0.35094	0.999936	1.01214	0.973456	0.97489	0.985906	0.869639	0.812055	0.758154	0.835137	0.515742	0.999936	1.01684	0.979129	0.981929	1.06262	1.00254	0.931717	0.777171	0.854848	0.515515	0.999936	0.965939	0.959779	0.989786	1.06642	0.969076	0.935128	0.875305
O14562	UBFD1	0.999936	0.957955	0.999956	0.972064	1.01191	0.861807	0.622176	0.271898	0.111668	0.0374637	0.999936	0.992479	0.984447	0.992022	1.03732	0.863601	0.602187	0.290432	0.119244	0.0442345	0.999936	0.958701	1.0236	1.00909	0.985727	0.887559	0.687994	0.333406	0.130302	0.0469699	0.999936	0.984742	1.02094	1.02511	1.04561	0.902567	0.713013	0.350191	0.118885	0.0430106	0.999936	0.985379	1.05451	1.02963	1.03663	0.882932	0.72722	0.357139
O14578	CIT	0.999936	1.01825	0.999267	0.950614	0.730081	0.349067	0.0831373	0.0427187	0.0519066	0.0307569	0.999936	1.03402	0.994488	0.952378	0.725969	0.28246	0.0745721	0.0441773	0.0400058	0.022678	0.999936	1.00893	1.00435	0.954283	0.817128	0.453565	0.0826443	0.0285306	0.0185852	0.0112143	0.999936	1.01394	0.991603	0.962231	0.868884	0.453509	0.0647697	0.0246244	0.0191157	0.0111616	0.999936	1.01408	1.09514	0.936888	0.712079	0.308596	0.0551724	0.028067
O14579	COPE	0.999936	0.989302	0.945168	0.865983	0.684311	0.293703	0.104007	0.0619218	0.0513022	0.025726	0.999936	0.997933	0.922533	0.861903	0.664442	0.241384	0.0738653	0.0459604	0.0434123	0.026194	0.999936	0.956783	0.831956	0.749212	0.536008	0.222088	0.0557057	0.0320677	0.0224782	0.0119055	0.999936	0.820017	0.730407	0.622316	0.479661	0.20819	0.053311	0.0205995	0.0184756	0.0113023	0.999936	0.983972	0.809576	0.764617	0.586238	0.281414	0.080581	0.0425013
O14617	AP3D1	0.999936	1.08084	1.04934	0.882263	0.446905	0.0981546	0.0495512	0.0390969	0.0327136	0.0216846	0.999936	0.97095	0.953787	0.821672	0.44608	0.0777755	0.0382925	0.0266473	0.027209	0.0173435	0.999936	1.04058	1.01253	0.882934	0.652301	0.181626	0.0578321	0.0317918	0.0240645	0.0153975	0.999936	0.967005	0.935829	0.865557	0.614115	0.160266	0.0561899	0.0391189	0.0384127	0.0402098	0.999936	1.12822	1.06832	1.00532	0.641574	0.175597	0.074019	0.0474978
O14618	CCS	0.999936	0.997219	1.01315	1.02743	0.998747	0.786249	0.573166	0.422286	0.263502	0.0639661	0.999936	1.03568	1.00722	0.976248	0.887317	0.688027	0.525586	0.410895	0.274585	0.0755975	0.999936	0.986561	1.08361	1.05528	1.02698	0.848432	0.743943	0.497487	0.408965	0.120024	0.999936	1.07486	1.09965	1.09175	1.12074	0.923027	0.764961	0.539615	0.437115	0.12041	0.999936	0.984885	1.06635	1.0289	0.941674	0.774522	0.677623	0.511903
O14639	ABLIM1	0.999936	0.887715	0.852121	0.825193	0.856276	0.719383	0.639976	0.599252	0.433662	0.241096	0.999936	0.940413	0.852361	0.803897	0.808043	0.722972	0.591248	0.625054	0.657968	0.405979	0.999936	1.03298	0.996223	0.949853	0.866877	0.772488	0.662146	0.502028	0.514742	0.321701	0.999936	0.92851	0.893854	0.786968	0.793688	0.679781	0.560425	0.438615	0.493572	0.375335	0.999936	0.962652	0.951353	0.882191	0.799247	0.682628	0.610288	0.510153
O14641	DVL2	0.999936	0.796484	0.57276	0.461831	0.347128	0.266383	0.195106	0.167062	0.130192	0.045184	0.999936	0.71668	0.421562	0.240419	0.156825	0.109176	0.079844	0.0682388	0.0483341	0.0126054	0.999936	0.741259	0.472269	0.282202	0.206787	0.146307	0.124375	0.069725	0.0579107	0.026714	0.999936	0.779777	0.501893	0.368393	0.33152	0.239583	0.165805	0.139604	0.124987	0.0365739	0.999936	0.704408	0.516261	0.331301	0.303082	0.218371	0.177916	0.135112
O14686	KMT2D	0.999936	1.01964	0.971684	0.874608	0.748924	0.582199	0.46997	0.462039	0.487251	0.277197	0.999936	1.04153	0.982008	0.85177	0.621248	0.42681	0.307916	0.272429	0.258943	0.102684	0.999936	0.99924	0.932682	0.776868	0.508466	0.344479	0.261489	0.180699	0.162782	0.0866101	0.999936	0.897125	0.851845	0.715881	0.516059	0.339002	0.239432	0.185012	0.164921	0.0862611	0.999936	0.971553	0.948618	0.762052	0.5815	0.418388	0.35577	0.283266
O14732	IMPA2	0.999936	1.03759	0.982541	0.961519	1.01014	0.92617	0.904292	1.00473	1.14107	0.7183	0.999936	1.00617	1.00251	0.978622	1.02093	1.05931	1.00889	1.08826	1.3295	0.768373	0.999936	1.10161	1.05872	1.05879	0.983627	0.822452	0.471947	0.134662	0.0363123	0.0170001	0.999936	1.13074	1.08556	1.09092	1.11604	0.906372	0.495413	0.121939	0.0134866	0.00713575	0.999936	0.99726	1.01323	0.974639	1.0084	0.905839	0.877766	0.832752
O14733	MAP2K7	0.999936	0.836566	0.588801	0.255659	0.100345	0.0524947	0.0344168	0.0227684	0.0255651	0.0146654	0.999936	0.853357	0.627883	0.251084	0.107378	0.0659964	0.0520808	0.0336424	0.030096	0.0207516	0.999936	0.994194	1.02456	0.944228	0.850417	0.543195	0.155361	0.0201604	0.0139197	0.00954339	0.999936	0.949284	0.911884	0.867114	0.804473	0.50983	0.147345	0.0225636	0.0138631	0.0119587	0.999936	0.781424	0.442134	0.183954	0.0794275	0.0230288	0.0105201	0.0121118
O14737	PDCD5	0.999936	0.836847	0.850099	0.921843	0.880508	0.691994	0.57409	0.457203	0.566621	0.267867	0.999936	0.907509	0.913101	0.95323	0.888922	0.761949	0.559312	0.465099	0.704188	0.319668	0.999936	0.867605	0.917156	0.948882	0.909861	0.753472	0.618046	0.416996	0.53407	0.520904	0.999936	0.734981	0.677743	0.681384	0.722551	0.647696	0.406573	0.30991	0.425994	0.346076	0.999936	0.987343	1.03574	0.954357	0.927497	0.765395	0.570018	0.58354
O14744	PRMT5	0.999936	1.06133	1.10169	1.08561	1.02016	0.630579	0.0826577	0.0249464	0.0175747	0.00662359	0.999936	1.03786	1.05199	1.12204	1.14267	0.597208	0.0760271	0.0261213	0.0191986	0.00897862	0.999936	1.0607	0.974201	0.983466	0.901535	0.493056	0.0562962	0.0282458	0.0185386	0.011925	0.999936	1.01024	1.00056	0.980619	0.94177	0.461325	0.0393664	0.0221131	0.0188014	0.0121329	0.999936	1.00185	1.01305	0.998266	0.975604	0.566999	0.0358234	0.0196511
O14745	SLC9A3R1	0.999936	1.02465	1.00402	1.04065	1.09049	0.967423	0.925088	0.947391	1.04318	0.515174	0.999936	1.01205	0.973598	0.969297	0.983287	0.92578	0.8403	0.893425	1.0517	0.505659	0.999936	0.959934	1.04625	1.03313	1.01565	0.89201	0.901426	0.75714	0.834241	0.537538	0.999936	1.0446	1.00631	0.994166	1.00976	0.884326	0.866054	0.7639	0.822736	0.585382	0.999936	0.989264	1.05406	1.04164	1.0399	0.944794	0.957064	0.876565
O14757	CHEK1	0.999936	0.984592	0.988895	0.942186	0.769919	0.40875	0.0874218	0.0301896	0.023971	0.00921374	0.999936	0.995757	0.985406	0.93271	0.80638	0.368689	0.0775401	0.0310293	0.0268518	0.0114282	0.999936	1.06135	1.03726	1.01531	0.973963	0.81041	0.499804	0.146934	0.0205084	0.0102754	0.999936	1.02203	1.02576	1.0399	1.02941	0.843719	0.554531	0.141974	0.0148885	0.0109055	0.999936	1.0097	0.994207	0.997894	0.938443	0.610086	0.15343	0.0304253
O14773	TPP1	0.999936	0.885612	0.741346	0.698902	0.589228	0.389912	0.223141	0.0934575	0.0522379	0.0329948	0.999936	0.870955	0.784633	0.683841	0.570217	0.376426	0.211409	0.0986866	0.0742606	0.035159	0.999936	0.630173	0.44338	0.331902	0.236818	0.123157	0.0789523	0.0446707	0.0316045	0.0153407	0.999936	0.457323	0.251605	0.171988	0.123122	0.0595358	0.0379046	0.0276205	0.0145285	0.0113231	0.999936	0.673327	0.435954	0.341851	0.270857	0.174484	0.151276	0.127848
O14776	TCERG1	0.999936	1.05451	1.04283	0.793388	0.211691	0.109306	0.0602278	0.0438671	0.0420818	0.0280961	0.999936	1.0207	0.989451	0.660641	0.130606	0.0610447	0.0372802	0.0318239	0.0291395	0.0165065	0.999936	1.00819	0.956089	0.792642	0.202405	0.083893	0.0566819	0.0398587	0.0363286	0.023667	0.999936	1.02747	1.00389	0.769468	0.210349	0.0991602	0.0835447	0.0630026	0.05276	0.0219967	0.999936	0.961585	0.943423	0.607389	0.137049	0.0724152	0.0582402	0.0414068
O14777	NDC80	0.999936	0.955408	0.798483	0.359622	0.219688	0.140269	0.0723657	0.0346503	0.0289409	0.0149926	0.999936	0.958674	0.784001	0.26924	0.119478	0.0685765	0.0410091	0.0158236	0.0122922	0.00703033	0.999936	0.937648	0.861151	0.413197	0.157575	0.0753853	0.0413961	0.0214158	0.0170932	0.0110038	0.999936	0.927899	0.803424	0.372057	0.157378	0.0941051	0.0531448	0.0301855	0.0200334	0.0120233	0.999936	0.963763	0.830574	0.279436	0.109748	0.0727498	0.0401972	0.018728
O14787	TNPO2	0.999936	0.946193	0.868404	0.796481	0.564194	0.22818	0.080341	0.0366871	0.0271791	0.0121151	0.999936	0.976782	0.991194	0.867405	0.657002	0.273915	0.0982835	0.056249	0.0357443	0.0129136	0.999936	0.962843	1.05042	0.88954	0.562674	0.197731	0.0374936	0.00553314	0.00594298	0.00180599	0.999936	0.974828	0.992355	0.913745	0.616484	0.22927	0.0679573	0.0267691	0.0148619	0.00467181	0.999936	0.993809	0.970992	0.960591	0.69712	0.306666	0.0984148	0.0400919
O14795	UNC13B	0.999936	0.982244	0.864701	0.494866	0.26375	0.160723	0.0928121	0.0565021	0.0523716	0.0245973	0.999936	1.0217	0.84182	0.41332	0.198422	0.119535	0.0819138	0.0708539	0.0736382	0.0219572	0.999936	1.01526	0.928305	0.551751	0.221952	0.147749	0.102168	0.0610718	0.0423701	0.0260904	0.999936	1.03291	0.898534	0.493291	0.271436	0.159138	0.121694	0.0851878	0.0657535	0.0509804	0.999936	0.968843	0.890472	0.498837	0.212704	0.159699	0.12379	0.109662
O14802	POLR3A	0.999936	0.973214	0.886582	0.530455	0.194763	0.0886734	0.0457028	0.0291365	0.0245213	0.0149834	0.999936	0.951856	0.847016	0.519293	0.180845	0.081071	0.048815	0.0285395	0.0278029	0.0123127	0.999936	0.981715	0.810922	0.634954	0.304308	0.101324	0.0415986	0.0225293	0.01853	0.00994936	0.999936	0.704713	0.582302	0.438633	0.230283	0.0843039	0.0344095	0.0225313	0.0177874	0.0119252	0.999936	0.933215	0.785133	0.543691	0.242234	0.0856472	0.0431491	0.0231921
O14818	PSMA7	0.999936	1.07413	1.05855	1.03616	1.02151	0.868783	0.762675	0.735577	0.744723	0.491431	0.999936	1.02055	1.0253	1.0205	0.989313	0.925966	0.827422	0.773547	0.836646	0.512317	0.999936	1.00113	0.964553	0.915763	0.891525	0.710874	0.658344	0.582504	0.610894	0.497933	0.999936	0.829563	0.746799	0.723344	0.757531	0.620328	0.575024	0.483272	0.491959	0.422113	0.999936	1.01488	1.06247	0.957922	0.940104	0.77896	0.725057	0.615423
O14841	OPLAH	0.999936	1.0298	1.00858	0.94351	0.577871	0.231988	0.0973191	0.0513918	0.0452771	0.0243693	0.999936	1.16478	1.07423	1.09314	0.61699	0.223269	0.135362	0.0690082	0.0638231	0.0287881	0.999936	1.03154	0.95539	0.977537	0.823193	0.259168	0.103303	0.0603039	0.0520328	0.0254171	0.999936	1.01004	0.997434	0.982207	0.792503	0.20069	0.0735292	0.037931	0.0358599	0.00784171	0.999936	0.986247	1.00725	0.870991	0.426281	0.157022	0.0894899	0.062474
O14867	BACH1	0.999936	0.943797	0.972906	0.970723	0.947913	0.832357	0.688213	0.689541	0.719497	0.295972	0.999936	1.02204	1.05714	1.02219	1.02761	0.977253	0.860264	0.868003	0.939983	0.449798	0.999936	1.0173	1.02291	1.0014	0.940704	0.847699	0.802615	0.66082	0.671733	0.412209	0.999936	0.989196	0.997923	0.967652	0.971675	0.86145	0.763265	0.616985	0.667811	0.479375	0.999936	0.990936	1.03551	0.936867	0.881908	0.761347	0.73902	0.646185
O14908	GIPC1	0.999936	1.03871	0.971724	0.842656	0.486872	0.177949	0.0947989	0.0613829	0.0429294	0.0241425	0.999936	0.935144	0.878316	0.731206	0.366449	0.094198	0.0465952	0.0331032	0.0263161	0.0140853	0.999936	1.05567	0.990785	0.810181	0.474359	0.170455	0.0804587	0.0543572	0.0447885	0.0269983	0.999936	0.952727	0.967549	0.801522	0.417212	0.115602	0.0525621	0.0321818	0.0262013	0.01414	0.999936	0.960076	0.982284	0.792447	0.421546	0.113806	0.0401599	0.0274429
O14920	IKBKB	0.999936	0.883095	0.623015	0.196287	0.113118	0.0514576	0.0351559	0.02936	0.0295453	0.0156652	0.999936	0.918982	0.527307	0.14727	0.0806956	0.0362702	0.0292762	0.0117264	0.017145	0.0023471	0.999936	0.956146	0.825918	0.292078	0.0470583	0.0265652	0.0196752	0.0129891	0.0126087	0.00798347	0.999936	0.975415	0.840758	0.305152	0.0430256	0.0236103	0.0167925	0.013656	0.0108108	0.00593377	0.999936	0.592039	0.123863	0.0738142	0.0653446	0.043224	0.032741	0.0201894
O14929	HAT1	0.999936	0.990652	1.00352	0.908129	0.529033	0.140912	0.0548409	0.0240674	0.0123559	0.00600911	0.999936	0.973227	0.982474	0.865645	0.537045	0.10738	0.0450435	0.0256265	0.0143337	0.00533449	0.999936	1.08245	0.978788	0.942022	0.613331	0.191503	0.0878666	0.0661368	0.0373731	0.00847117	0.999936	1.11883	1.17247	1.09322	0.698135	0.211448	0.111668	0.0891288	0.0469509	0.0124685	0.999936	0.98002	0.907834	0.882437	0.605505	0.196918	0.0956775	0.073141
O14964	HGS	0.999936	0.991885	1.01665	1.00153	0.949064	0.611262	0.303968	0.182046	0.121342	0.0526045	0.999936	1.01068	0.99364	0.985751	0.918071	0.538487	0.271783	0.166055	0.115469	0.0410423	0.999936	1.00019	1.04506	1.00025	0.901552	0.598173	0.265806	0.151446	0.109119	0.0374291	0.999936	1.02288	1.04395	1.03897	1.00922	0.650689	0.310369	0.178153	0.116824	0.0474655	0.999936	0.98358	1.05946	0.987222	0.869305	0.532858	0.290795	0.183015
O14972	DSCR3	0.999936	1.01325	0.968492	0.929963	0.597669	0.131699	0.0542651	0.0167733	0.0148118	0.00807827	0.999936	0.971532	0.94191	0.932391	0.645826	0.0931953	0.0388078	0.0223259	0.0236076	0.00831913	0.999936	1.12174	0.965608	0.985429	0.737162	0.142831	0.0390114	0.028029	0.0193989	0.00400906	0.999936	0.970752	0.965285	0.911015	0.680683	0.148834	0.0500217	0.0355638	0.026418	0.0217602	0.999936	0.971718	0.912251	0.854967	0.5821	0.0961083	0.0258218	0.0282493
O14974	PPP1R12A	0.999936	1.02018	1.01706	0.814711	0.584278	0.425202	0.345752	0.318449	0.350747	0.357577	0.999936	1.0397	1.00947	0.773324	0.541268	0.408686	0.321682	0.302849	0.35428	0.314094	0.999936	0.982962	1.01202	0.794661	0.615585	0.505737	0.437839	0.36588	0.42014	0.392038	0.999936	1.0436	0.995137	0.794409	0.676321	0.540749	0.436181	0.375199	0.416025	0.463797	0.999936	1.01264	1.07594	0.819277	0.621969	0.470582	0.425126	0.371049
O14976	GAK	0.999936	0.978512	0.768375	0.404333	0.256349	0.189018	0.125675	0.075171	0.0408447	0.0152411	0.999936	0.950786	0.769796	0.361664	0.239856	0.185605	0.127758	0.0810264	0.0418187	0.0130453	0.999936	1.23493	0.946929	0.570016	0.23864	0.153995	0.0922015	0.0572781	0.0248424	0.00824997	0.999936	0.929579	0.855287	0.574529	0.397593	0.308067	0.220778	0.133188	0.07679	0.0177955	0.999936	1.02481	0.861769	0.556379	0.431227	0.314907	0.219949	0.125025
O14979	HNRNPDL	0.999936	1.02078	0.99168	0.901419	0.852045	0.738452	0.649445	0.616375	0.525123	0.100836	0.999936	1.05541	1.05913	1.04475	1.01734	0.970409	0.779289	0.793351	0.585107	0.12145	0.999936	1.06155	1.19444	1.17892	1.17867	1.10126	1.01673	0.835373	0.710874	0.136349	0.999936	0.907073	0.954009	0.97343	1.0548	0.960252	0.868474	0.667633	0.531655	0.0978426	0.999936	1.00592	1.14694	1.04844	1.03713	0.918285	0.882824	0.758918
O14980	XPO1	0.999936	1.0184	1.03285	0.957504	0.576522	0.137647	0.0678352	0.034475	0.0222603	0.0101189	0.999936	0.935355	0.944028	0.878143	0.566214	0.0841669	0.0426314	0.0209942	0.0171274	0.011612	0.999936	1.0989	1.0497	0.958543	0.581311	0.0599382	0.0318845	0.0212121	0.0138861	0.00717598	0.999936	1.0287	1.02774	0.992767	0.605784	0.0518651	0.0226049	0.0182528	0.0131038	0.00869071	0.999936	0.997317	1.02518	0.985139	0.657931	0.0875858	0.0450002	0.0296619
O14981	BTAF1	0.999936	0.957672	0.893288	0.720059	0.406984	0.132431	0.0581638	0.0301566	0.0229414	0.0120091	0.999936	0.971704	0.885065	0.689082	0.373233	0.10204	0.0570481	0.0372055	0.0323337	0.0140533	0.999936	1.04789	0.969509	0.830744	0.469486	0.105087	0.0439743	0.0218566	0.0176047	0.0101386	0.999936	1.01173	1.00805	0.86035	0.518163	0.122637	0.0537127	0.038103	0.0291559	0.0171392	0.999936	0.972634	0.907196	0.703208	0.371705	0.0794256	0.0366257	0.0259648
O15014	ZNF609	0.999936	0.967769	0.867857	0.729823	0.553232	0.377809	0.289448	0.237724	0.219961	0.118286	0.999936	0.945851	0.85881	0.706791	0.562132	0.409323	0.299623	0.275417	0.288089	0.161816	0.999936	0.93746	0.970913	0.863851	0.760329	0.644006	0.529105	0.403357	0.403005	0.232704	0.999936	0.857806	0.851207	0.781315	0.724659	0.587504	0.451864	0.357893	0.367488	0.276829	0.999936	0.955575	0.937934	0.810387	0.713973	0.572704	0.511468	0.409115
O15015	ZNF646	0.999936	1.07343	0.98433	0.978301	0.965598	0.744307	0.541461	0.45544	0.492184	0.308091	0.999936	1.15119	1.01739	0.928641	0.822459	0.656163	0.490869	0.39368	0.380957	0.259288	0.999936	1.09	1.03141	0.997438	0.95757	0.823129	0.686038	0.53371	0.567957	0.386342	0.999936	1.00741	1.02646	0.975291	1.03925	0.922892	0.805486	0.617765	0.645182	0.542951	0.999936	1.07017	1.11256	1.07136	1.00307	0.864377	0.761712	0.626627
O15020	SPTBN2	0.999936	0.985898	0.764545	0.45199	0.226634	0.114371	0.0620067	0.0347809	0.0295069	0.0168759	0.999936	1.00844	0.76896	0.393386	0.171907	0.0802758	0.0545992	0.0421347	0.0426371	0.022474	0.999936	0.972778	0.864478	0.452959	0.154238	0.0625319	0.0419525	0.0312134	0.0297691	0.0201919	0.999936	0.999544	0.790862	0.428121	0.171132	0.103653	0.0698704	0.0375268	0.0335124	0.0195674	0.999936	0.976572	0.832137	0.387772	0.138547	0.0803689	0.0581136	0.0355933
O15027	SEC16A	0.999936	0.965733	0.883883	0.727356	0.563037	0.400093	0.327576	0.306281	0.292148	0.178371	0.999936	0.958957	0.905715	0.705849	0.514534	0.398636	0.323774	0.314208	0.298754	0.15976	0.999936	0.94141	0.837558	0.58254	0.372241	0.249217	0.221236	0.172647	0.168279	0.0999369	0.999936	0.745613	0.594537	0.389166	0.234607	0.159349	0.124856	0.102495	0.0919751	0.0554261	0.999936	0.91298	0.809062	0.560617	0.421146	0.33858	0.328065	0.286816
O15037	KHNYN	0.999936	0.9788	0.878748	0.686576	0.49902	0.332462	0.202891	0.143671	0.133337	0.0816662	0.999936	0.980514	0.851116	0.557011	0.325037	0.13841	0.0836038	0.0438835	0.0524414	0.0246162	0.999936	1.12216	0.966357	0.738051	0.374077	0.170545	0.110134	0.0756355	0.0534359	0.0362006	0.999936	0.96665	0.862696	0.634891	0.483833	0.221998	0.129047	0.089261	0.0731483	0.0533486	0.999936	1.11361	0.996594	0.710667	0.49511	0.2775	0.264481	0.187143
O15040	TECPR2	0.999936	1.08632	1.02268	0.984429	0.841379	0.718282	0.579316	0.43203	0.417164	0.178737	0.999936	1.03887	1.01033	0.990037	0.928246	0.762169	0.533664	0.254439	0.258947	0.101629	0.999936	1.16724	1.03181	1.02231	0.95656	0.704577	0.424648	0.167323	0.0938796	0.0410589	0.999936	0.94436	1.0125	0.969849	0.863431	0.784316	0.737387	0.741064	0.819989	0.618989	0.999936	1.04267	1.10252	1.0353	0.964026	0.792679	0.743211	0.646619
O15042	U2SURP	0.999936	1.21572	1.22343	1.05628	0.521515	0.15043	0.0877651	0.0653529	0.0714081	0.0462306	0.999936	1.07826	1.08892	0.950666	0.465663	0.109449	0.0684649	0.0577847	0.0653884	0.0442034	0.999936	1.01176	0.94068	0.828211	0.456025	0.124296	0.0795064	0.0614685	0.0638581	0.0522572	0.999936	0.775291	0.71294	0.628952	0.374075	0.0975434	0.0601661	0.0500121	0.0520996	0.0485337	0.999936	0.963673	0.990009	0.883797	0.449836	0.136301	0.093344	0.077
O15047	SETD1A	0.999936	0.976797	0.686201	0.314768	0.186704	0.124459	0.078296	0.0608898	0.0422894	0.0247615	0.999936	0.874054	0.589458	0.213644	0.114791	0.0529891	0.0366199	0.02254	0.0184694	0.00825693	0.999936	0.815843	0.477417	0.157239	0.0579366	0.0307025	0.0206901	0.0121137	0.0112781	0.00827485	0.999936	0.77408	0.425082	0.185847	0.120676	0.0619071	0.0495654	0.0294061	0.0257564	0.00549658	0.999936	0.848139	0.442293	0.159131	0.0798117	0.0585117	0.0395895	0.0312138
O15056	SYNJ2	0.999936	1.06618	0.962058	0.796805	0.376891	0.161955	0.0999835	0.0763912	0.0699108	0.0303431	0.999936	1.03209	0.946909	0.708271	0.388991	0.188869	0.142684	0.0980808	0.0785397	0.0400955	0.999936	1.02014	0.945841	0.795847	0.395938	0.182002	0.136515	0.106749	0.0865346	0.028194	0.999936	1.04021	1.04353	0.84383	0.430174	0.203577	0.155277	0.103147	0.0753589	0.0431087	0.999936	0.954733	0.934273	0.710487	0.368435	0.163202	0.139915	0.105119
O15066	KIF3B	0.999936	1.0243	0.912262	0.485164	0.182615	0.085956	0.0582152	0.0287458	0.0298795	0.0151624	0.999936	1.01384	0.958585	0.518732	0.280421	0.202956	0.141223	0.114103	0.110481	0.0966464	0.999936	1.04151	1.01126	0.90881	0.553889	0.155595	0.0729973	0.0355061	0.020775	0.0116345	0.999936	1.01551	0.997756	0.895602	0.549371	0.0991478	0.0410229	0.0443252	0.0332146	0.0232887	0.999936	0.913753	0.52587	0.131619	0.067005	0.0507102	0.0407103	0.0373465
O15067	PFAS	0.999936	1.00684	0.95697	0.588888	0.158882	0.0646944	0.0378706	0.0239392	0.0240407	0.0146574	0.999936	1.02834	0.943964	0.525256	0.127846	0.0577622	0.0431883	0.031937	0.0319102	0.0139564	0.999936	0.998697	0.887249	0.407889	0.0741652	0.0380711	0.0271844	0.0214661	0.0322568	0.0117713	0.999936	1.06865	0.912405	0.382611	0.0626042	0.0347827	0.0335057	0.0231258	0.0206419	0.0141538	0.999936	0.991071	0.930374	0.451228	0.0737015	0.0386547	0.0311178	0.0241497
O15084	ANKRD28	0.999936	0.988371	0.88916	0.817341	0.631881	0.300313	0.0713706	0.0317392	0.0219133	0.011634	0.999936	0.9657	0.89085	0.836789	0.667677	0.276182	0.0667305	0.0382515	0.022041	0.016855	0.999936	0.975191	0.883381	0.734114	0.556107	0.255974	0.0273755	0.0109411	0.00873407	0.0035489	0.999936	0.893692	0.801303	0.68437	0.592342	0.305591	0.051202	0.0222185	0.0208054	0.0120279	0.999936	0.953965	0.849778	0.817632	0.661377	0.316709	0.0541196	0.025417
O15111	CHUK	0.999936	0.883119	0.51552	0.135667	0.0719191	0.0348717	0.0215164	0.0167592	0.0124868	0.00504464	0.999936	0.859933	0.447664	0.0866635	0.0431915	0.0216506	0.0147203	0.0100644	0.00788184	0.00424875	0.999936	1.01462	0.777963	0.252367	0.0359723	0.0230821	0.0156589	0.00958602	0.00738512	0.00527849	0.999936	0.938191	0.779172	0.239032	0.0417601	0.0357443	0.0320625	0.0239987	0.0325504	0.0143753	0.999936	0.480029	0.0599733	0.0268653	0.0217612	0.0159412	0.0151298	0.00731661
O15116	LSM1	0.999936	0.798438	0.855147	0.819021	0.861149	0.789257	1.01737	0.947821	1.02236	0.784111	0.999936	0.999243	0.959554	0.942686	0.984581	0.97967	1.07587	1.01283	1.15353	0.827301	0.999936	0.937732	0.73605	0.954556	0.899435	0.624255	0.469434	0.534608	0.593971	0.554655	0.999936	0.942259	1.0386	1.08172	1.09018	0.947719	0.911422	0.890679	0.943824	0.769829	0.999936	1.01325	0.793462	1.07725	1.06232	0.994531	0.886104	0.85213
O15117	FYB	0.999936	0.97367	0.998494	0.992666	0.896756	0.601998	0.330332	0.183604	0.137103	0.0858228	0.999936	1.00083	1.00357	0.968578	0.835828	0.528412	0.2957	0.169514	0.137839	0.0805936	0.999936	0.964793	1.05951	0.998479	0.899528	0.756514	0.524296	0.310214	0.23747	0.14822	0.999936	1.03405	1.05734	1.03663	1.01707	0.791949	0.527917	0.288837	0.228202	0.165366	0.999936	0.956309	1.10655	1.00093	0.898143	0.643176	0.44878	0.26894
O15143	ARPC1B	0.999936	1.08624	1.18573	1.04387	0.924853	0.826662	0.784332	0.596101	0.218936	0.015753	0.999936	1.05347	1.06954	0.992075	0.988318	0.91266	0.74521	0.586874	0.220908	0.0150842	0.999936	1.20355	1.08442	1.01683	0.894892	0.725457	0.483966	0.436095	0.261235	0.0166598	0.999936	1.07795	1.1251	1.11639	0.966607	0.73155	0.624102	0.45968	0.236933	0.0103391	0.999936	1.0221	1.04099	1.01776	0.938222	0.812573	0.570371	0.297334
O15144	ARPC2	0.999936	1.00667	1.02287	1.04913	1.01794	0.878839	0.753584	0.602516	0.290428	0.00964923	0.999936	0.994385	1.025	1.04412	1.03869	0.955068	0.770799	0.628892	0.319904	0.0189707	0.999936	1.03467	1.03867	1.04798	1.02726	0.911311	0.764169	0.569774	0.390038	0.0671333	0.999936	1.12269	1.1622	1.18535	1.1891	0.996129	0.881547	0.691292	0.450468	0.0575382	0.999936	1.00705	1.03233	1.02881	1.06842	0.941253	0.716129	0.400465
O15145	ARPC3	0.999936	0.760281	0.817202	0.833667	0.840247	0.631259	0.534381	0.237131	0.0365815	0.00584837	0.999936	0.904615	0.892034	0.975656	0.945061	0.766065	0.588408	0.261414	0.0410029	0.00869873	0.999936	0.96076	0.993691	0.972624	0.937565	0.832218	0.688894	0.365254	0.0899573	0.00757395	0.999936	0.824402	0.854268	0.948603	0.795868	0.692451	0.571084	0.283145	0.0499587	0.00636404	0.999936	0.958596	0.899021	1.0464	0.893007	0.755043	0.506533	0.173997
O15160	POLR1C	0.999936	1.05266	0.89155	0.441275	0.211818	0.0983108	0.0653542	0.0401159	0.0315632	0.0131138	0.999936	1.01611	0.809643	0.33517	0.146359	0.0550533	0.0374688	0.0281477	0.0274539	0.00958781	0.999936	0.998297	0.737747	0.372402	0.172014	0.0810497	0.0372683	0.0126409	0.011549	0.00899351	0.999936	0.871082	0.63252	0.260736	0.108011	0.0429734	0.0251119	0.017698	0.0116436	0.00646209	0.999936	0.935434	0.672601	0.245679	0.105834	0.061919	0.0421669	0.0325823
O15212	PFDN6	0.999936	0.858467	0.720922	0.9173	0.988011	0.899636	0.841408	0.902356	0.792681	0.244393	0.999936	0.820661	0.83222	0.884561	0.842012	0.874484	0.69765	0.775096	0.731807	0.23291	0.999936	1.20725	1.25486	0.91819	0.893265	1.17101	1.03232	0.7168	0.806181	0.589461	0.999936	0.754691	0.764574	0.734931	0.720621	0.86918	0.69919	0.510104	0.505026	0.425096	0.999936	0.93141	1.15376	0.985731	0.80822	0.79019	0.834861	0.700969
O15234	CASC3	0.999936	1.13084	1.11392	1.1025	0.962991	0.774723	0.739282	0.878728	1.2652	0.970594	0.999936	1.05875	1.029	1.01697	0.935821	0.82801	0.659193	0.841255	1.28124	0.890911	0.999936	1.00013	1.06792	1.0563	1.09557	1.0226	0.993272	0.841717	0.8892	0.702043	0.999936	0.999879	1.0252	1.01498	1.09954	1.07181	0.954507	0.805433	0.900963	0.803623	0.999936	1.02619	1.0741	1.02884	0.999279	0.895029	0.856465	0.771524
O15294	OGT	0.999936	0.946405	0.776788	0.308404	0.128914	0.0734083	0.0351212	0.0184136	0.0157546	0.00563632	0.999936	0.953437	0.780033	0.263672	0.103349	0.0542741	0.0307883	0.0194221	0.0150642	0.00679617	0.999936	0.944363	0.679525	0.198416	0.0836327	0.0434646	0.024877	0.0140127	0.0111297	0.00533623	0.999936	0.876989	0.619934	0.144982	0.0424192	0.0315131	0.0309652	0.021882	0.0106384	0.00313415	0.999936	0.907128	0.669058	0.120796	0.0387819	0.0267647	0.0129415	0.0100691
O15305	PMM2	0.999936	1.00012	1.02619	1.05163	0.974399	0.597425	0.258986	0.104828	0.0408788	0.0183112	0.999936	0.986227	0.994556	0.993452	0.905859	0.515333	0.21678	0.082763	0.0307116	0.0142564	0.999936	1.01009	1.05532	0.959534	0.805648	0.420502	0.157679	0.0517255	0.0207511	0.00844896	0.999936	1.09563	1.11192	1.06956	0.862691	0.396821	0.136961	0.0277269	0.0134942	0.00764215	0.999936	0.989821	0.974306	0.943121	0.88351	0.500681	0.179001	0.0551455
O15347	HMGB3	0.999936	0.744263	0.748899	0.776688	0.986987	0.881186	0.849852	0.884515	0.93073	0.572255	0.999936	0.85745	0.849444	0.925558	1.08975	1.04756	0.879874	0.890117	0.999933	0.566748	0.999936	0.897656	0.942743	0.95053	0.912544	0.81412	0.724493	0.509221	0.510052	0.267433	0.999936	0.7665	0.813977	0.859994	0.746085	0.667978	0.600385	0.49056	0.616632	0.196645	0.999936	0.967328	0.864292	1.1131	0.984816	1.01055	0.856458	0.683779
O15355	PPM1G	0.999936	0.963904	0.976462	0.898288	0.487901	0.283656	0.194284	0.129781	0.109446	0.0823742	0.999936	1.00447	1.03172	0.890127	0.425969	0.218863	0.151021	0.09821	0.0924432	0.054877	0.999936	0.987435	1.08631	0.740529	0.288679	0.159716	0.114986	0.0850196	0.0943108	0.0874033	0.999936	1.05522	1.02272	0.71373	0.299009	0.150798	0.10384	0.0717747	0.0839199	0.0939933	0.999936	1.00081	1.0789	1.00121	0.662955	0.272598	0.168107	0.114579
O15371	EIF3D	0.999936	1.19115	1.18782	0.683488	0.191319	0.0761648	0.0417392	0.022253	0.0193779	0.0105932	0.999936	1.01309	0.983249	0.525299	0.120927	0.0469449	0.0329684	0.0226389	0.0189768	0.0117126	0.999936	1.10474	0.94705	0.374444	0.0670153	0.0320601	0.0196593	0.0140109	0.0149458	0.00618815	0.999936	0.920856	0.824299	0.295098	0.0421496	0.0283565	0.0319	0.019259	0.0149709	0.00499941	0.999936	1.03918	0.982577	0.340719	0.0582189	0.0406078	0.0329049	0.0234934
O15372	EIF3H	0.999936	1.21506	1.2395	1.69615	1.93416	1.38969	0.836659	0.43257	0.197472	0.0529705	0.999936	1.05097	1.08531	1.81428	2.03567	1.43929	0.89445	0.496917	0.221465	0.0475018	0.999936	1.02456	0.981689	0.775175	0.764245	0.534142	0.332436	0.186365	0.11325	0.0424784	0.999936	0.952006	0.876924	0.672513	0.681047	0.465667	0.286576	0.146271	0.079609	0.0302329	0.999936	1.03915	1.03395	0.752545	0.705311	0.505162	0.318371	0.168667
O15379	HDAC3	0.999936	0.956049	0.9291	0.876662	0.84269	0.673248	0.441812	0.137388	0.0327207	0.0109523	0.999936	0.934699	0.931705	0.894572	0.837257	0.6895	0.441606	0.161085	0.0558385	0.0220349	0.999936	1.00008	0.906126	0.890258	0.842091	0.705588	0.530056	0.237851	0.115927	0.0218522	0.999936	0.919318	0.904748	0.875341	0.834029	0.657122	0.507522	0.263295	0.128969	0.0223958	0.999936	0.986648	0.935991	0.909967	0.873779	0.749568	0.515118	0.21703
O15382	BCAT2	0.999936	0.93299	1.05355	0.94649	0.869712	0.849501	0.884017	0.66978	0.50912	0.266464	0.999936	1.0745	1.04761	1.06299	0.979672	0.890951	0.707868	0.595457	0.456941	0.198579	0.999936	1.06076	0.975706	1.00963	1.04356	0.942419	0.794076	0.647429	0.574831	0.327749	0.999936	1.08771	1.15539	1.21318	1.14834	0.987871	0.903663	0.745647	0.603223	0.400652	0.999936	1.03986	1.02445	1.00704	1.04064	0.979748	0.821408	0.658034
O15397	IPO8	0.999936	0.980887	0.97716	0.847796	0.442362	0.178407	0.0589789	0.0272185	0.0286907	0.016494	0.999936	1.01215	0.930489	0.755547	0.382023	0.096824	0.0289195	0.0128915	0.0120703	0.00609825	0.999936	1.05119	0.962953	0.816015	0.437103	0.166461	0.0644709	0.0308255	0.0219636	0.0112366	0.999936	1.01235	0.993781	0.84683	0.447088	0.132782	0.0499076	0.0284117	0.0241593	0.0141954	0.999936	0.981161	0.905974	0.769068	0.376078	0.0900413	0.0188906	0.00584328
O15400	STX7	0.999936	0.890728	0.834185	0.93648	0.991295	0.871291	0.896452	0.76715	0.775144	0.448092	0.999936	0.943658	0.935713	0.992302	0.986904	0.927729	0.890004	0.819649	0.838244	0.477978	0.999936	0.912611	0.945208	1.00118	0.993383	0.853668	0.796218	0.659539	0.65538	0.432195	0.999936	0.880161	0.917806	0.939654	0.96647	0.937711	0.765402	0.671593	0.694848	0.3437	0.999936	1.00411	1.00524	1.02129	1.02965	0.925021	0.947597	0.731923
O15498	YKT6	0.999936	1.00716	0.995362	1.01932	1.03056	0.943433	0.864058	0.676704	0.299487	0.049344	0.999936	0.960529	0.947036	0.957812	0.961814	0.923036	0.828335	0.644311	0.268291	0.0304263	0.999936	0.967771	1.03817	0.991515	0.965143	0.890716	0.837401	0.634724	0.421526	0.0656898	0.999936	1.01561	1.0471	1.03033	1.0612	0.926469	0.865225	0.689602	0.399286	0.0443741	0.999936	0.975184	0.998925	0.986293	1.04033	0.960987	0.907252	0.757367
O15511	ARPC5	0.999936	0.762315	0.770304	0.77298	0.739032	0.575007	0.595877	0.351992	0.198057	0.0357012	0.999936	0.903177	0.882841	0.893299	0.785247	0.665973	0.620647	0.379688	0.224757	0.0370158	0.999936	0.798606	0.854195	0.929159	0.847508	0.668662	0.549793	0.376205	0.259116	0.0669752	0.999936	0.87654	0.89243	0.896196	0.817825	0.706565	0.46244	0.339402	0.222658	0.0310404	0.999936	1.00224	1.01108	0.92726	0.85	0.67136	0.527423	0.281987
O15530	PDPK1	0.999936	0.997048	0.879057	0.486103	0.205579	0.0949777	0.0475118	0.0368648	0.0404764	0.0156139	0.999936	1.05053	0.979869	0.453277	0.220184	0.107392	0.0844478	0.0519094	0.0471368	0.0203986	0.999936	1.09467	1.04691	0.949598	0.512634	0.193737	0.095559	0.0570771	0.0319361	0.0185804	0.999936	1.01442	0.999067	0.900626	0.508433	0.137075	0.049796	0.0342609	0.0275702	0.0143476	0.999936	0.969762	0.733731	0.237188	0.0806724	0.042172	0.0307433	0.0185649
O15541	RNF113A	0.999936	1.01221	0.952823	0.935066	0.962587	0.928239	0.847393	0.883958	0.932083	0.403984	0.999936	1.01934	0.9761	0.974748	0.978852	0.991246	0.915131	0.972527	1.09217	0.5703	0.999936	0.944578	1.04208	1.03098	1.02809	0.910496	0.901422	0.741756	0.80955	0.56536	0.999936	1.0361	1.05132	1.00814	1.05487	0.944088	0.867332	0.74626	0.785884	0.579979	0.999936	1.01366	1.02765	0.999132	0.995292	0.871732	0.819304	0.768524
O43143	DHX15	0.999936	1.12049	1.18555	1.1668	1.11309	0.992389	0.66402	0.217454	0.08124	0.0494181	0.999936	1.06392	1.11879	1.13411	1.14405	1.03493	0.664731	0.229489	0.10111	0.0683559	0.999936	1.05904	1.01672	1.04952	1.00882	0.850468	0.622952	0.385186	0.104313	0.0264013	0.999936	1.04385	1.09027	1.09357	1.01065	0.797254	0.696854	0.401484	0.108504	0.0429056	0.999936	1.00788	1.02404	1.05785	1.03	0.761472	0.314284	0.0628766
O43148	RNMT	0.999936	1.02791	0.96624	0.974809	0.925172	0.661469	0.338411	0.122945	0.0913235	0.0568249	0.999936	1.00463	0.978453	0.970495	0.897455	0.621911	0.330288	0.1402	0.112941	0.0792599	0.999936	0.98917	1.01815	0.951048	0.836186	0.61062	0.300404	0.113298	0.0906118	0.0769947	0.999936	0.996982	0.982119	0.903929	0.809888	0.571093	0.271842	0.111786	0.0934277	0.0823022	0.999936	1.0068	1.14037	1.01616	0.886622	0.575532	0.296311	0.108021
O43149	ZZEF1	0.999936	1.03086	0.994138	0.95718	0.798976	0.292789	0.0829584	0.0344362	0.0301098	0.015778	0.999936	0.980077	0.930023	0.881322	0.718893	0.175871	0.0623915	0.0378709	0.0333226	0.0175127	0.999936	1.08479	0.935659	0.887519	0.736082	0.233453	0.0725729	0.0409308	0.0313358	0.0181158	0.999936	0.601355	0.526559	0.503971	0.465353	0.119733	0.024146	0.0190526	0.0142344	0.00844501	0.999936	1.00857	0.995975	0.873912	0.748032	0.229658	0.0909732	0.0720524
O43164	PJA2	0.999936	0.885194	0.825751	0.811778	0.775763	0.714884	0.647599	0.543001	0.512694	0.415814	0.999936	0.921452	0.844912	0.854849	0.75478	0.681039	0.637813	0.587981	0.634675	0.414268	0.999936	0.886655	0.874786	0.851246	0.737283	0.718538	0.680565	0.610889	0.670246	0.630706	0.999936	0.788949	0.739079	0.711277	0.684995	0.623546	0.595751	0.51506	0.599159	0.620262	0.999936	1.01061	0.88892	0.91396	0.835226	0.73464	0.779741	0.745596
O43166	SIPA1L1	0.999936	1.06297	0.92626	0.890549	0.780033	0.606878	0.528839	0.48485	0.526787	0.336222	0.999936	1.00268	0.926436	0.839618	0.726336	0.586064	0.500649	0.460398	0.411739	0.235341	0.999936	0.941739	0.898313	0.808076	0.635648	0.512361	0.443492	0.337035	0.312828	0.195695	0.999936	1.08004	0.672494	0.565811	0.424548	0.298868	0.281272	0.232822	0.205019	0.143257	0.999936	0.959146	0.985457	0.753767	0.678421	0.558966	0.533812	0.45228
O43167	ZBTB24	0.999936	1.01211	0.913649	0.758313	0.632488	0.490413	0.354695	0.251165	0.172967	0.040885	0.999936	0.944815	0.857748	0.693972	0.611084	0.504165	0.363036	0.278701	0.143644	0.0507179	0.999936	1.00377	0.956014	0.947475	0.926163	0.826198	0.638188	0.380683	0.205642	0.0464146	0.999936	0.968163	0.959669	0.912415	0.951155	0.832929	0.595811	0.363378	0.166985	0.0322989	0.999936	0.953443	0.981714	0.93983	0.904958	0.770322	0.547225	0.314634
O43172	PRPF4	0.999936	1.15839	1.13584	0.817789	0.585901	0.295523	0.112465	0.0577423	0.0449628	0.0331932	0.999936	1.19931	1.17897	0.842098	0.597292	0.269131	0.0910287	0.0453404	0.0451129	0.0378591	0.999936	0.931131	0.90626	0.821736	0.704102	0.439512	0.152014	0.0384446	0.0130854	0.0113138	0.999936	0.862222	0.80043	0.776355	0.686368	0.400428	0.135311	0.0444359	0.0310281	0.0192628	0.999936	0.8764	0.861847	0.79277	0.644413	0.346227	0.11378	0.0354932
O43175	PHGDH	0.999936	1.00157	0.935207	0.790595	0.624405	0.45224	0.226093	0.0482054	0.0257457	0.0108417	0.999936	1.08674	0.953583	0.805057	0.61767	0.425283	0.226474	0.0529191	0.029264	0.0179014	0.999936	1.01882	0.978883	0.771477	0.51509	0.352323	0.193518	0.0472107	0.0174551	0.00973527	0.999936	1.0986	1.00809	0.783273	0.552197	0.367042	0.205546	0.0423085	0.0151293	0.00843578	0.999936	0.996563	0.946135	0.726137	0.56001	0.399902	0.204145	0.031552
O43237	DYNC1LI2	0.999936	0.980272	0.95622	0.803272	0.498797	0.21949	0.0898078	0.0436706	0.0193594	0.0102557	0.999936	0.991998	0.942814	0.81536	0.509762	0.194954	0.0895776	0.040497	0.0272185	0.0122029	0.999936	0.892239	0.73204	0.703827	0.715132	0.358766	0.119833	0.0458926	0.0290594	0.0121453	0.999936	0.534566	0.437133	0.409863	0.486999	0.228443	0.0799851	0.0307165	0.0186227	0.0103495	0.999936	0.776897	0.619934	0.713866	0.69178	0.269618	0.115481	0.0449168
O43242	PSMD3	0.999936	1.0501	1.11182	1.02122	0.844875	0.468718	0.176487	0.0448449	0.026852	0.0150575	0.999936	1.03786	1.07496	1.05367	0.962439	0.438115	0.181424	0.0594678	0.0351909	0.0168715	0.999936	1.12284	0.973086	0.967168	0.875118	0.462571	0.131632	0.0458204	0.0245835	0.0148938	0.999936	0.693177	0.662494	0.668293	0.637229	0.329947	0.0991866	0.0243954	0.0163107	0.00906446	0.999936	1.01895	0.921815	0.770003	0.612813	0.244968	0.0782635	0.0486614
O43252	PAPSS1	0.999936	0.976898	0.986018	0.95685	0.751028	0.297011	0.0574952	0.0309815	0.02914	0.0117879	0.999936	0.983962	0.988401	0.943292	0.766776	0.231044	0.043458	0.0239353	0.0234981	0.0104165	0.999936	1.03727	1.03382	1.01706	0.92671	0.706283	0.237565	0.0324345	0.0273789	0.0163623	0.999936	1.0947	1.11075	1.0965	1.02498	0.727424	0.232657	0.0308853	0.0294981	0.0217971	0.999936	1.01055	1.07127	0.959584	0.711574	0.252509	0.0745747	0.0515212
O43264	ZW10	0.999936	0.907056	0.778958	0.514141	0.329199	0.10227	0.0452712	0.027035	0.0198102	0.0124047	0.999936	0.918913	0.795955	0.496509	0.313211	0.083243	0.047417	0.0318401	0.0362678	0.0186616	0.999936	0.932805	0.837178	0.648868	0.374711	0.0777003	0.0331576	0.0221185	0.0191486	0.00846229	0.999936	0.818804	0.715268	0.559809	0.351935	0.0580903	0.021065	0.0131303	0.00515254	0.00236359	0.999936	0.900414	0.798945	0.603273	0.356649	0.0607498	0.0204751	0.0122928
O43290	SART1	0.999936	1.23037	1.45781	1.41203	1.42329	1.2135	1.05419	1.0512	1.11857	0.830723	0.999936	1.20178	1.40618	1.39323	1.32311	1.17531	1.0075	1.01858	1.04864	0.672361	0.999936	1.07755	1.15534	1.10786	1.06226	0.917911	0.833492	0.684547	0.732298	0.420543	0.999936	0.859916	0.899234	0.895026	0.881346	0.740038	0.667131	0.581861	0.57962	0.410642	0.999936	1.19647	1.32149	1.28418	1.18072	0.993936	0.937138	0.852141
O43303	CCP110	0.999936	0.87701	0.673	0.558716	0.481966	0.380548	0.314159	0.307088	0.30348	0.147692	0.999936	0.924178	0.780806	0.674642	0.639	0.516306	0.426781	0.453852	0.477005	0.230119	0.999936	0.818881	0.766522	0.698147	0.637436	0.54308	0.503978	0.410183	0.448015	0.283001	0.999936	0.700681	0.584348	0.537368	0.515105	0.411178	0.357475	0.292576	0.291085	0.163766	0.999936	0.951172	0.915437	0.826246	0.747954	0.593228	0.474696	0.425108
O43310	CTIF	0.999936	1.12114	1.00787	1.08962	1.05364	0.923831	0.725383	0.424744	0.094998	0.0345715	0.999936	0.960615	0.966411	0.958356	0.901556	0.82371	0.655462	0.402151	0.104534	0.0462103	0.999936	1.00012	1.08829	1.08583	1.04064	0.941218	0.807154	0.540725	0.218005	0.0600026	0.999936	0.980274	0.995036	1.02299	1.00803	0.860722	0.748127	0.503208	0.139552	0.0323277	0.999936	1.00758	1.07299	1.08526	1.01413	0.865627	0.76665	0.518188
O43314	PPIP5K2	0.999936	1.0324	0.98672	0.868907	0.468857	0.152811	0.0680846	0.0387745	0.0329055	0.0184446	0.999936	0.995449	0.948724	0.829951	0.432789	0.0843974	0.0402144	0.0275883	0.0264554	0.0148263	0.999936	1.03032	1.01507	0.968661	0.798905	0.364856	0.0452827	0.0241251	0.0167942	0.00908234	0.999936	1.07334	1.07986	1.02173	0.869342	0.36709	0.0435038	0.0274549	0.0278516	0.0187933	0.999936	0.990315	0.932676	0.487815	0.112125	0.0515992	0.0335259	0.0188674
O43318	MAP3K7	0.999936	1.03319	1.06005	0.97544	0.678348	0.370643	0.156049	0.09105	0.0657599	0.0308459	0.999936	1.02792	1.04088	0.927979	0.6475	0.258071	0.107542	0.0466823	0.0468351	0.0223395	0.999936	1.00969	1.06877	0.948419	0.636066	0.374665	0.216393	0.128758	0.110542	0.0524909	0.999936	1.05234	1.07563	0.976549	0.691803	0.383795	0.155461	0.0705482	0.0517396	0.0288152	0.999936	0.979515	1.03485	0.920277	0.62863	0.282579	0.1446	0.0970549
O43324	EEF1E1	0.999936	0.74564	0.476061	0.153913	0.0783559	0.0511785	0.0393957	0.0322758	0.0408546	0.0262413	0.999936	0.775662	0.448193	0.108738	0.0509114	0.0272438	0.0224294	0.0237586	0.033604	0.0231298	0.999936	0.934977	0.567524	0.225807	0.0478084	0.0162864	0.01262	0.0104156	0.0140876	0.0115564	0.999936	0.574861	0.390715	0.142656	0.0305507	0.0134914	0.0120997	0.013441	0.0125131	0.00814394	0.999936	0.902984	0.286301	0.0610009	0.0219346	0.0141064	0.0127856	0.0116187
O43379	WDR62	0.999936	0.949664	0.788549	0.696362	0.567913	0.40053	0.252882	0.136001	0.0678602	0.0265343	0.999936	0.933443	0.830043	0.726531	0.578363	0.373949	0.2625	0.136218	0.0616964	0.0274902	0.999936	0.926892	0.853385	0.773254	0.639649	0.36644	0.220295	0.118701	0.0654519	0.0285076	0.999936	0.889093	0.799897	0.703722	0.601858	0.417727	0.245354	0.134783	0.0601751	0.0205375	0.999936	0.965031	0.904066	0.796061	0.657101	0.48418	0.319303	0.175114
O43390	HNRNPR	0.999936	0.947128	0.751975	0.488343	0.131077	0.0465775	0.0296124	0.020994	0.0215265	0.00987838	0.999936	0.919016	0.781104	0.501741	0.149049	0.0496686	0.0280252	0.0191818	0.0189321	0.00996557	0.999936	0.98665	0.953835	0.624629	0.140096	0.0443707	0.0247564	0.0139519	0.0119228	0.00698409	0.999936	0.642732	0.589736	0.371286	0.068463	0.0164669	0.0115777	0.00788419	0.00708934	0.00401314	0.999936	0.968636	0.889527	0.455952	0.106167	0.042759	0.0244958	0.0155146
O43395	PRPF3	0.999936	1.24611	1.12247	0.498066	0.167661	0.0877477	0.0637531	0.0485478	0.0382509	0.016958	0.999936	1.19852	1.14561	0.431955	0.148906	0.0750856	0.0591625	0.0492125	0.0444284	0.0200555	0.999936	0.74183	0.527666	0.265652	0.172839	0.13051	0.11558	0.0862292	0.0726474	0.0318024	0.999936	0.655894	0.370584	0.169207	0.12454	0.110108	0.0864447	0.0636928	0.0524533	0.0162752	0.999936	0.616422	0.203459	0.0897566	0.0633436	0.048309	0.0430945	0.0351907
O43396	TXNL1	0.999936	1.04822	1.0212	0.944363	0.61985	0.301218	0.153195	0.0847396	0.0604102	0.0299156	0.999936	0.998783	0.997193	0.903678	0.620285	0.263732	0.154615	0.0938866	0.083617	0.0391058	0.999936	1.01619	1.07246	0.92906	0.645107	0.311174	0.16225	0.0836443	0.0583647	0.0265053	0.999936	0.953254	0.990283	0.903016	0.637603	0.307303	0.170412	0.0969248	0.0803403	0.0472498	0.999936	1.01782	0.998537	0.785948	0.507769	0.273221	0.15379	0.0785949
O43399	TPD52L2	0.999936	0.712261	0.723321	0.783087	0.825096	0.694344	0.937228	0.663985	0.658822	0.332854	0.999936	0.882098	0.88447	0.962237	0.961873	0.890365	0.97542	0.748393	0.742288	0.38994	0.999936	0.83339	0.88472	1.00123	1.00645	0.90319	0.803208	0.709005	0.699806	0.558008	0.999936	0.727508	0.766984	0.848911	0.817404	0.796618	0.598648	0.549345	0.644445	0.424833	0.999936	0.984729	0.987553	1.03417	1.0548	0.981704	0.93844	0.82563
O43414	ERI3	0.999936	0.960181	1.01162	0.99904	0.736231	0.35764	0.110403	0.0564409	0.0377774	0.0132517	0.999936	1.05598	1.10784	0.956524	0.829425	0.327822	0.173254	0.0322995	0.026427	0.0130179	0.999936	1.06248	1.0711	0.893884	0.541038	0.0858023	0.0208255	0.0119206	0.00887059	0.00395398	0.999936	1.09033	1.15919	1.06646	0.659222	0.121882	0.0721728	0.080821	0.0859074	0.0344156	0.999936	1.01643	0.974374	0.982826	0.824717	0.266537	0.0358261	0.033871
O43422	THAP12	0.999936	1.04832	1.02214	0.897908	0.559906	0.152976	0.0761158	0.0477242	0.0371759	0.0218168	0.999936	1.02151	0.938297	0.884099	0.542521	0.0959021	0.0466919	0.0494003	0.0492811	0.0258574	0.999936	1.0233	1.00525	0.91807	0.602052	0.104459	0.0689366	0.0462144	0.0370318	0.025274	0.999936	0.913692	0.892854	0.822271	0.57226	0.100886	0.0657764	0.0456249	0.0402938	0.0226727	0.999936	0.998184	1.00547	0.953208	0.607286	0.084054	0.0334086	0.0285053
O43426	SYNJ1	0.999936	1.08567	1.05772	1.04568	0.802532	0.424941	0.285602	0.215007	0.151296	0.0979219	0.999936	1.03166	1.00905	0.965484	0.704574	0.283041	0.18126	0.139802	0.0861442	0.0355523	0.999936	1.05535	0.982763	0.944694	0.705264	0.311312	0.23354	0.161599	0.109651	0.0358825	0.999936	1.03798	1.04705	1.00575	0.779689	0.393561	0.304977	0.21357	0.105823	0.0367158	0.999936	1.03733	1.10947	1.04411	0.742698	0.311894	0.197569	0.156959
O43427	FIBP	0.999936	0.991436	0.827498	0.644464	0.372618	0.103357	0.0333703	0.0240027	0.0163447	0.0111746	0.999936	0.972504	0.900649	0.647713	0.366322	0.0936822	0.0266611	0.0153258	0.0199684	0.012062	0.999936	1.02548	0.786008	0.626186	0.281935	0.0805726	0.0420776	0.0334581	0.0208822	0.0124331	0.999936	0.980996	0.869601	0.688332	0.316267	0.0635449	0.0432124	0.0432244	0.0276539	0.0254758	0.999936	0.997862	0.758	0.637822	0.386932	0.106082	0.0363991	0.0207207
O43432	EIF4G3	0.999936	1.01976	0.780364	0.517446	0.332149	0.223156	0.138818	0.0877683	0.0721462	0.0390324	0.999936	0.98301	0.690743	0.416333	0.262597	0.16838	0.107977	0.0747533	0.0748193	0.0362648	0.999936	0.936113	0.716185	0.436706	0.245106	0.140567	0.0881738	0.0536387	0.0463509	0.0264991	0.999936	0.932609	0.647309	0.380437	0.229697	0.122793	0.0740388	0.0455808	0.037694	0.0208651	0.999936	0.943756	0.655026	0.32416	0.206237	0.142542	0.111176	0.0811437
O43439	CBFA2T2	0.999936	1.052	0.926315	0.851946	0.791481	0.576839	0.359341	0.239385	0.231616	0.177244	0.999936	0.987928	0.917393	0.810542	0.704379	0.513192	0.35213	0.25251	0.223814	0.166035	0.999936	0.961538	0.892831	0.759081	0.665944	0.468863	0.282911	0.155214	0.143091	0.126766	0.999936	0.803835	0.726459	0.623144	0.53606	0.36654	0.18534	0.0986373	0.0784657	0.0801347	0.999936	0.945662	0.883208	0.781337	0.661593	0.448256	0.314047	0.165738
O43447	PPIH	0.999936	1.09074	1.12571	0.922666	0.572656	0.186657	0.0689265	0.0269267	0.0196424	0.00965607	0.999936	1.04692	1.03828	0.844053	0.541876	0.123731	0.0516515	0.0335888	0.0276297	0.0142637	0.999936	0.986885	1.0182	0.867272	0.604737	0.206063	0.0499452	0.0286919	0.0242573	0.0128942	0.999936	1.01712	0.992834	0.871894	0.58933	0.177584	0.0399318	0.0214423	0.0177493	0.00850269	0.999936	0.951303	0.977499	0.84153	0.540997	0.128169	0.0231871	0.0143069
O43464	HTRA2	0.999936	1.01736	0.970983	0.99539	0.957952	0.876612	0.776057	0.806053	0.833958	0.45571	0.999936	1.07226	1.00109	0.999016	0.942677	0.906374	0.791415	0.794224	0.866379	0.495973	0.999936	1.00646	0.913335	0.933853	0.820189	0.602026	0.478052	0.444241	0.556185	0.457428	0.999936	1.03354	0.991218	1.02187	0.941027	0.815246	0.701057	0.625546	0.642299	0.583126	0.999936	1.00634	1.1376	1.13315	0.991829	0.799573	0.860446	0.655522
O43488	AKR7A2	0.999936	1.03954	1.09522	0.869445	0.447709	0.0915574	0.044559	0.0316181	0.0297629	0.0163355	0.999936	1.07694	1.05368	0.868215	0.45659	0.0566896	0.0310058	0.0187083	0.0150277	0.0065181	0.999936	0.997789	1.0217	0.855077	0.44379	0.0607184	0.0181449	0.0120484	0.00844586	0.00482722	0.999936	1.02801	1.02247	0.873721	0.508658	0.132336	0.094919	0.0613686	0.0369601	0.0145645	0.999936	1.02952	1.05944	0.868729	0.431688	0.0620881	0.0325331	0.0246845
O43491	EPB41L2	0.999936	0.998551	0.999632	1.00597	0.948233	0.641096	0.426714	0.396126	0.427754	0.322389	0.999936	1.00112	0.968092	0.942474	0.879937	0.594299	0.404244	0.402357	0.466595	0.319127	0.999936	0.987129	1.06739	1.03659	1.04998	0.901211	0.774757	0.602175	0.67328	0.565574	0.999936	0.976757	1.01932	0.998134	1.06402	0.940931	0.77522	0.62519	0.688036	0.607895	0.999936	1.02135	1.08097	1.02916	1.01314	0.856298	0.739562	0.65738
O43524	FOXO3	0.999936	0.849307	0.789903	0.846658	0.72516	0.572621	0.425218	0.374618	0.197452	0.0447702	0.999936	1.00569	0.925115	0.866964	0.720985	0.570729	0.470393	0.355387	0.198464	0.0382232	0.999936	0.84896	0.835441	0.83687	0.655017	0.446931	0.342087	0.263687	0.161427	0.0354526	0.999936	0.85763	0.887775	0.834595	0.660832	0.543328	0.344305	0.256265	0.161241	0.0469557	0.999936	1.00047	0.930103	0.808272	0.649841	0.483311	0.394368	0.311951
O43566	RGS14	0.999936	0.990901	0.851056	0.653201	0.486627	0.356177	0.309776	0.253613	0.206605	0.0713717	0.999936	1.00059	0.854644	0.601556	0.408191	0.271518	0.226352	0.177067	0.165037	0.0485683	0.999936	0.971293	0.93127	0.705816	0.457434	0.284732	0.225553	0.171357	0.158799	0.0775366	0.999936	0.991301	0.877403	0.67441	0.433624	0.291553	0.252241	0.193452	0.179296	0.0757721	0.999936	0.934904	0.790812	0.560357	0.389777	0.292754	0.245784	0.186029
O43583	DENR	0.999936	0.940526	0.910882	0.992453	1.10829	1.00105	0.97355	0.975065	1.06336	0.676654	0.999936	0.990702	1.00759	1.02274	1.05819	1.03374	0.96585	0.938185	1.05435	0.638301	0.999936	0.888827	0.987803	1.07695	1.06105	0.885002	0.886625	0.735101	0.768467	0.576613	0.999936	0.96754	1.01357	1.04495	1.04066	0.905708	0.846495	0.705659	0.762222	0.633513	0.999936	1.00354	1.02176	1.06494	1.04236	0.944427	0.89929	0.778338
O43592	XPOT	0.999936	1.00554	1.03904	0.947827	0.57641	0.200315	0.0771131	0.038671	0.029342	0.0116067	0.999936	0.886836	0.92371	0.863794	0.565105	0.129228	0.0670302	0.0455272	0.0304829	0.0125999	0.999936	1.13994	1.05487	0.989237	0.620673	0.150113	0.0639806	0.0360236	0.0432792	0.0203296	0.999936	1.06297	1.12311	1.12118	0.614642	0.131186	0.0473287	0.0230237	0.0212465	0.01254	0.999936	1.04231	0.988669	1.07241	0.889051	0.243322	0.0597648	0.0406183
O43598	DNPH1	0.999936	1.00529	1.12817	1.02561	0.981342	0.93434	0.970708	0.637029	0.209404	0.0260942	0.999936	1.04761	1.05607	1.08137	1.12351	1.05688	0.938946	0.676027	0.212641	0.0285887	0.999936	0.9908	0.993279	1.02918	0.936787	0.689284	0.478918	0.269018	0.0763172	0.019077	0.999936	0.944587	1.0447	1.0514	0.912842	0.672519	0.61032	0.272305	0.0560378	0.010586	0.999936	1.08774	1.01331	1.17321	1.16672	1.01692	0.722665	0.319066
O43615	TIMM44	0.999936	0.946499	0.899163	0.754754	0.459628	0.195396	0.0932985	0.0555478	0.0463422	0.0281132	0.999936	0.985431	0.909618	0.74969	0.44204	0.149734	0.0597764	0.0330567	0.0328626	0.0211879	0.999936	0.942086	1.00738	0.962472	0.922765	0.685977	0.418216	0.214807	0.176776	0.136457	0.999936	0.815378	0.841054	0.788425	0.834531	0.609089	0.305283	0.130091	0.110212	0.093533	0.999936	1.03034	1.003	1.01702	0.882612	0.638574	0.350551	0.13539
O43617	TRAPPC3	0.999936	0.869917	0.877091	0.846508	0.835433	0.811332	0.87248	0.810635	0.695004	0.226692	0.999936	0.94098	0.903768	0.850862	0.851319	0.868812	0.925233	0.80098	0.750291	0.246262	0.999936	0.935777	0.835223	0.983102	0.924053	0.711478	0.752541	0.668301	0.656777	0.364925	0.999936	1.02352	1.09571	1.08855	1.0133	0.937347	1.01998	1.05149	1.12588	0.617342	0.999936	0.992061	0.900547	0.991796	1.00962	0.980376	0.872648	0.820291
O43633	CHMP2A	0.999936	0.944973	0.897584	0.947618	0.969118	0.793369	0.723918	0.474731	0.150278	0.0194501	0.999936	0.948128	0.988918	1.01431	1.00665	0.924252	0.759348	0.516519	0.176814	0.0281204	0.999936	0.829708	0.773136	1.02367	1.03617	0.712431	0.722667	0.530069	0.293962	0.032363	0.999936	1.00599	1.04672	1.05237	1.06315	0.909554	0.849786	0.635931	0.321557	0.0307405	0.999936	1.06595	1.06841	1.10315	1.01572	0.918428	0.848283	0.625352
O43639	NCK2	0.999936	1.03255	0.956181	0.806114	0.361845	0.117299	0.0670336	0.0391381	0.0399801	0.0220254	0.999936	1.04198	0.968121	0.787248	0.3184	0.0862302	0.0550759	0.0446387	0.029563	0.0164105	0.999936	1.0307	1.01424	0.904976	0.44075	0.118327	0.0606834	0.0336459	0.0201975	0.0138758	0.999936	1.03089	1.00551	0.867263	0.429569	0.108542	0.0690285	0.0514967	0.0417235	0.0193667	0.999936	1.03799	1.01366	0.825364	0.355494	0.142488	0.0932187	0.0680434
O43660	PLRG1	0.999936	1.15861	1.00349	0.965822	0.839124	0.613216	0.559828	0.482663	0.545655	0.341732	0.999936	1.13206	0.894239	1.0064	0.850819	0.618763	0.473754	0.413472	0.488294	0.301209	0.999936	1.01407	0.950299	0.763859	0.64157	0.452484	0.3071	0.220421	0.228578	0.173189	0.999936	0.867463	0.778207	0.643541	0.553712	0.373302	0.249987	0.194826	0.191269	0.132599	0.999936	0.990833	0.875907	0.708187	0.556303	0.390178	0.301978	0.25901
O43665	RGS10	0.999936	0.741411	0.737126	0.746411	0.812732	0.636083	0.683094	0.47364	0.263566	0.0471791	0.999936	0.895868	0.867074	0.924739	0.970373	0.866928	0.88109	0.557673	0.313232	0.0329783	0.999936	0.906955	0.998708	1.04521	1.03214	0.89554	0.846145	0.588157	0.422437	0.0698001	0.999936	0.878271	0.904869	1.04724	0.923137	0.819128	0.705867	0.504689	0.395387	0.0818108	0.999936	1.0061	0.984368	1.18616	1.08794	1.02132	0.851684	0.648449
O43670	ZNF207	0.999936	0.984603	1.12398	1.10147	1.08132	1.0928	1.22161	0.934825	0.441964	0.0823149	0.999936	1.06319	1.07629	1.07706	1.17034	1.27325	1.16355	1.0265	0.534948	0.093756	0.999936	1.00171	1.03478	0.9896	0.93343	0.854734	0.71538	0.607261	0.417166	0.123615	0.999936	0.966279	0.993793	1.01781	0.995473	0.866854	0.844447	0.732166	0.501835	0.152896	0.999936	0.975977	1.06964	1.06479	1.08865	0.982282	0.937569	0.756337
O43678	NDUFA2	0.999936	0.619394	0.613006	0.492942	0.369184	0.175003	0.117915	0.0546559	0.0303772	0.0101451	0.999936	0.868405	0.731432	0.687559	0.580187	0.299279	0.183949	0.0950669	0.050841	0.0292912	0.999936	0.919968	0.903591	0.940993	0.761282	0.514892	0.24757	0.135682	0.0755349	0.0354126	0.999936	0.790008	0.815177	0.782391	0.573159	0.379495	0.177384	0.0922517	0.031184	0.035598	0.999936	0.97739	0.921229	0.849708	0.634405	0.414543	0.238865	0.108757
O43681	ASNA1	0.999936	0.984442	1.06827	1.01324	0.924276	0.732143	0.492761	0.249762	0.0935248	0.0182508	0.999936	1.03539	1.01518	0.98973	0.93116	0.716244	0.484157	0.266878	0.0935999	0.0228481	0.999936	1.07289	1.06089	1.04419	0.984797	0.83441	0.591861	0.351911	0.119124	0.0348085	0.999936	0.99932	1.09158	1.09399	0.959451	0.714519	0.722648	0.421826	0.107815	0.0201614	0.999936	1.04091	0.94989	0.92439	0.763554	0.479836	0.189035	0.0615938
O43683	BUB1	0.999936	0.886305	0.703255	0.49682	0.376797	0.252854	0.150023	0.10325	0.075431	0.0327463	0.999936	0.935962	0.813501	0.685167	0.548487	0.346315	0.189555	0.0936221	0.0773018	0.0375646	0.999936	0.90665	0.830101	0.682045	0.484019	0.297917	0.186359	0.116354	0.104917	0.0540064	0.999936	0.895624	0.821348	0.628526	0.418939	0.241293	0.150198	0.102186	0.0890648	0.0481484	0.999936	0.857526	0.701566	0.569208	0.496855	0.347046	0.225747	0.173534
O43684	BUB3	0.999936	1.07331	1.11996	1.01867	0.902175	0.739802	0.409253	0.0859198	0.0207373	0.0103116	0.999936	1.01237	1.02319	0.959179	0.8891	0.673498	0.362878	0.0864382	0.0251134	0.0126493	0.999936	1.07109	1.0346	0.925281	0.779251	0.565532	0.269189	0.0709161	0.0118296	0.00760948	0.999936	0.985484	0.980023	0.945466	0.821026	0.553646	0.308412	0.0704654	0.0118451	0.00847846	0.999936	0.98598	1.02306	0.927508	0.833443	0.606628	0.303628	0.0539688
O43707	ACTN4	0.999936	1.01748	1.05805	1.13556	1.20436	1.09693	1.01858	0.896756	0.0632927	0.0202561	0.999936	1.04215	1.08295	1.11432	1.14765	1.16988	1.06878	0.985106	0.0667386	0.0202934	0.999936	0.989065	1.07662	1.03876	1.05959	1.01506	1.02033	0.757446	0.127982	0.0193879	0.999936	1.08474	1.08119	1.07449	1.17186	1.08305	1.00544	0.784084	0.0757417	0.0268127	0.999936	1.03291	1.13662	1.08484	1.09978	1.02256	1.00859	0.802925
O43708	GSTZ1	0.999936	0.901474	0.873744	0.568854	0.168783	0.0910922	0.0704359	0.0521449	0.0504163	0.0334052	0.999936	1.00411	0.907161	0.575324	0.184136	0.0662887	0.0410613	0.0251449	0.0214268	0.00794685	0.999936	0.96215	0.880643	0.650393	0.17956	0.0756038	0.0498417	0.035	0.0241241	0.0161331	0.999936	1.05408	0.957276	0.641354	0.12309	0.0494418	0.0543425	0.0581285	0.0594133	0.0516852	0.999936	0.976549	0.814656	0.52016	0.108355	0.0540705	0.0402959	0.022107
O43709	BUD23	0.999936	1.05103	0.998101	0.87438	0.727278	0.398476	0.184719	0.0877789	0.0872494	0.0474949	0.999936	0.960592	0.945862	0.918328	0.763168	0.388627	0.133296	0.0512551	0.0497303	0.0373771	0.999936	1.0181	0.93538	0.816394	0.608074	0.353783	0.156745	0.0711753	0.0454289	0.0234521	0.999936	0.947468	0.859254	0.724782	0.606589	0.343648	0.130097	0.0456012	0.0246384	0.0126046	0.999936	0.96559	0.936881	0.776835	0.587408	0.342792	0.19003	0.081607
O43719	HTATSF1	0.999936	1.07549	1.07178	0.980536	0.787615	0.459417	0.212344	0.0846607	0.0500921	0.0265468	0.999936	1.04325	1.03669	0.942142	0.730908	0.347692	0.174283	0.0848641	0.0593505	0.0262782	0.999936	1.02797	1.07673	0.896787	0.667565	0.389969	0.196338	0.11169	0.096065	0.0649942	0.999936	1.03907	1.01302	0.883723	0.721858	0.404667	0.207046	0.121136	0.101013	0.0885244	0.999936	0.991073	1.07965	0.891738	0.672991	0.364282	0.204555	0.116963
O43747	AP1G1	0.999936	1.08297	1.12555	0.9597	0.781253	0.57324	0.300789	0.0953507	0.0440613	0.020198	0.999936	1.01375	1.03145	0.92497	0.803358	0.52078	0.241136	0.0668021	0.02502	0.00795325	0.999936	1.09028	1.00517	0.864203	0.668517	0.447082	0.174754	0.0711647	0.0241436	0.00824997	0.999936	1.00264	0.992383	0.928303	0.703699	0.426516	0.215173	0.0713447	0.0276932	0.0148448	0.999936	1.00808	0.955921	0.900272	0.803349	0.568134	0.245088	0.0920466
O43752	STX6	0.999936	0.998457	0.900686	0.94394	0.904874	0.730413	0.639399	0.516268	0.400333	0.129715	0.999936	1.00092	0.920223	0.922232	0.831239	0.700741	0.583638	0.510712	0.435965	0.122186	0.999936	0.827487	0.929139	0.928986	0.979055	0.755607	0.713888	0.628282	0.654233	0.127012	0.999936	0.89718	0.934933	0.962116	0.959861	0.799898	0.77919	0.708413	0.681807	0.107593	0.999936	1.02723	0.884288	1.13205	1.03082	0.972158	0.966348	0.856104
O43765	SGTA	0.999936	0.700153	0.708272	0.756785	0.773595	0.565594	0.44581	0.196424	0.125079	0.0422131	0.999936	0.854419	0.846751	0.927577	0.85763	0.628705	0.478199	0.207481	0.131414	0.044251	0.999936	0.812045	0.836097	0.956239	0.887203	0.629823	0.398322	0.202501	0.129991	0.056245	0.999936	0.829684	0.897451	0.949701	0.808369	0.632691	0.312641	0.177251	0.115616	0.0389905	0.999936	1.04307	0.993066	1.09165	0.983916	0.700324	0.406845	0.202639
O43776	NARS	0.999936	1.01965	1.02895	1.02105	0.717631	0.135301	0.0769364	0.0507823	0.0331828	0.016559	0.999936	1.02174	1.03273	1.01948	0.747603	0.0970275	0.0513721	0.0316008	0.0284712	0.0133499	0.999936	1.05235	1.01214	1.02771	0.948017	0.589252	0.0612579	0.0230944	0.0184162	0.011177	0.999936	1.07329	1.06851	1.08525	1.08339	0.641604	0.067051	0.0244642	0.0217978	0.0112931	0.999936	0.979131	1.0304	0.923546	0.351745	0.0374215	0.0286417	0.0255611
O43795	MYO1B	0.999936	0.802942	0.724643	0.573587	0.547349	0.23832	0.107536	0.0854315	0.0867077	0.0623484	0.999936	0.617174	0.505363	0.38147	0.318813	0.0951708	0.0409753	0.0144545	0.0162548	0.0114474	0.999936	0.758171	0.388426	0.184845	0.0978241	0.0544678	0.0366232	0.0204522	0.0159307	0.00719641	0.999936	0.716568	0.31842	0.102116	0.0439171	0.0206324	0.0119992	0.00834753	0.00744805	0.00460605	0.999936	0.63168	0.227913	0.0857081	0.0477051	0.0343632	0.027958	0.0169724
O43809	NUDT21	0.999936	1.06437	1.19084	1.2742	1.51698	1.53344	0.788854	0.0812155	0.0233553	0.0122895	0.999936	1.00628	1.07097	1.24065	1.45501	1.48463	0.753093	0.123289	0.0479796	0.0306385	0.999936	0.929566	0.93942	1.01514	0.941288	0.691196	0.33466	0.0313095	0.00852387	0.00564448	0.999936	1.06146	1.07479	1.07047	1.04232	0.800868	0.358141	0.0315206	0.0119782	0.0153143	0.999936	1.02904	1.02102	1.17011	1.30245	1.16524	0.478971	0.0734281
O43813	LANCL1	0.999936	1.00854	1.05367	1.06721	0.936065	0.790061	0.431131	0.0836618	0.0428227	0.0214258	0.999936	1.03058	1.04149	1.0249	1.01812	0.792802	0.421816	0.0730893	0.0350922	0.0174944	0.999936	1.08091	0.975438	1.00846	0.811497	0.505622	0.165925	0.042814	0.0281633	0.0168411	0.999936	1.04279	1.06399	1.08388	0.939422	0.561721	0.190087	0.0314862	0.0216001	0.0145749	0.999936	1.05352	1.02227	1.0532	1.03297	0.742577	0.214347	0.0291223
O43815	STRN	0.999936	0.980914	0.894024	0.742097	0.785863	0.587666	0.258945	0.101479	0.0632571	0.0329127	0.999936	0.950172	0.856735	0.736966	0.799429	0.577001	0.234444	0.078174	0.0602664	0.0367185	0.999936	1.01109	0.962569	0.886031	0.831306	0.608627	0.319741	0.133953	0.111113	0.0638571	0.999936	0.856461	0.806326	0.764592	0.775013	0.537221	0.240844	0.0800954	0.0515381	0.0340857	0.999936	1.01395	0.978531	0.901685	0.881649	0.581415	0.239156	0.0651205
O43818	RRP9	0.999936	1.25797	1.45827	1.62525	2.46842	3.62781	3.88304	3.36231	2.66144	0.277715	0.999936	1.24184	1.33752	1.64685	2.51706	3.88021	3.51194	3.106	2.04989	0.248896	0.999936	1.00972	1.03566	0.97586	0.927975	0.750198	0.516557	0.274259	0.100021	0.0201084	0.999936	0.964936	0.933969	0.888469	0.873052	0.687367	0.511415	0.275763	0.109729	0.0426761	0.999936	0.982594	0.964075	0.927539	0.941177	0.77551	0.534052	0.27035
O43823	AKAP8	0.999936	0.987651	0.832267	0.6291	0.501549	0.360698	0.247557	0.201515	0.209684	0.118824	0.999936	0.978737	0.83622	0.67257	0.522952	0.36187	0.249914	0.227316	0.263383	0.170496	0.999936	0.920246	0.943671	0.756881	0.583784	0.430837	0.329379	0.236089	0.253813	0.194632	0.999936	0.71198	0.650933	0.560668	0.442397	0.321406	0.25606	0.195115	0.192967	0.155173	0.999936	0.93723	0.881403	0.684637	0.522925	0.3745	0.283165	0.217907
O43829	ZBTB14	0.999936	1.00349	0.988197	0.982009	0.998463	0.944474	0.78315	0.787447	0.995131	0.67784	0.999936	0.996644	1.00812	0.991113	0.975051	0.953508	0.808468	0.830259	0.913007	0.631695	0.999936	1.07981	1.07544	1.01118	1.02147	0.978673	0.922099	0.78091	0.894752	0.738441	0.999936	1.01242	1.01318	1.0159	1.04013	1.01514	0.928734	0.849061	0.904595	0.803087	0.999936	1.05684	1.11529	1.02384	1.03849	0.923068	0.923914	0.836943
O43837	IDH3B	0.999936	0.835767	0.671686	0.439185	0.169208	0.041903	0.0241316	0.0136681	0.0121739	0.00729279	0.999936	0.811316	0.654565	0.439144	0.173896	0.038098	0.0230018	0.0134448	0.0120744	0.00543236	0.999936	0.590347	0.246361	0.0853492	0.0373963	0.021885	0.0158421	0.00968388	0.00684337	0.00526694	0.999936	0.428313	0.151563	0.0628264	0.0421843	0.0268278	0.0202591	0.0147159	0.00981074	0.00711383	0.999936	0.608545	0.221176	0.125029	0.0833658	0.0667323	0.047303	0.0352979
O43847	NRDC	0.999936	1.07796	1.14504	1.02545	0.738318	0.397473	0.163592	0.0863916	0.0563987	0.0241835	0.999936	1.06237	1.03799	0.949077	0.702079	0.30545	0.108192	0.05176	0.0299418	0.00956951	0.999936	1.03502	1.01357	0.948237	0.72205	0.353666	0.101647	0.0393791	0.0209505	0.00974593	0.999936	1.08956	1.05713	0.99435	0.815537	0.35589	0.102083	0.0425439	0.0286451	0.00823968	0.999936	1.01496	1.04318	0.961242	0.761371	0.378157	0.103951	0.0487543
O43852	CALU	0.999936	0.982734	0.943017	0.979289	1.03088	0.915232	0.74433	0.643109	0.658455	0.567464	0.999936	1.03249	1.02954	1.00031	0.982502	0.851237	0.734723	0.650303	0.761429	0.49821	0.999936	0.940727	1.04444	1.03029	1.03565	0.929658	0.912909	0.769214	0.878921	0.672545	0.999936	1.01513	1.06823	1.07205	1.11482	0.987519	0.938776	0.87165	0.958678	0.854522	0.999936	0.985246	1.03788	1.039	1.05163	0.95077	0.919658	0.892501
O43865	AHCYL1	0.999936	0.994542	0.971095	0.542036	0.270849	0.182026	0.126606	0.0641963	0.0309261	0.0127068	0.999936	1.02183	0.938032	0.526473	0.265951	0.18639	0.122731	0.0674493	0.0289177	0.0106296	0.999936	0.998369	0.802624	0.322779	0.152898	0.0909105	0.053668	0.0240969	0.0169134	0.00976636	0.999936	1.00304	0.785972	0.310015	0.144316	0.0894744	0.0544132	0.0197578	0.0151357	0.00583457	0.999936	0.93831	0.750959	0.251628	0.108585	0.0744806	0.0329902	0.0115365
O43913	ORC5	0.999936	0.829668	0.351561	0.0910996	0.036767	0.0175254	0.00963788	0.00940152	0.0102172	0.003574	0.999936	0.814557	0.356665	0.0984362	0.0626801	0.0429829	0.0318894	0.0242968	0.0222372	0.010358	0.999936	0.921802	0.72412	0.401548	0.0785841	0.0474247	0.031484	0.0237045	0.0254286	0.0228036	0.999936	0.829202	0.738341	0.365221	0.0206524	0.0103584	0.00533011	0.00638132	0.00375064	0.00438919	0.999936	0.511242	0.0884584	0.036859	0.0313306	0.0216555	0.0159813	0.0100167
O43924	PDE6D	0.999936	0.999882	0.934039	0.921884	0.8145	0.612243	0.288975	0.16248	0.159546	0.114968	0.999936	0.974886	0.952384	0.903443	0.82644	0.571472	0.284743	0.151809	0.142298	0.0921123	0.999936	1.05357	0.966975	0.985509	0.932861	0.643188	0.288184	0.147441	0.138212	0.119278	0.999936	1.15396	1.15387	1.14402	1.06877	0.708446	0.300873	0.165294	0.175958	0.16185	0.999936	0.983272	0.938969	0.938663	0.950502	0.66961	0.256244	0.144417
O43929	ORC4	0.999936	0.939108	0.653194	0.250071	0.142508	0.104115	0.0610295	0.0350327	0.0395023	0.0291084	0.999936	0.885489	0.633542	0.140945	0.0620304	0.0256534	0.0551687	0.0175269	0.0167134	0.00503264	0.999936	1.02569	0.888053	0.490638	0.0977777	0.0504787	0.0260626	0.0159973	0.0118004	0.00735098	0.999936	1.00464	0.870428	0.455049	0.0418668	0.0192377	0.0162147	0.0129776	0.00811478	0.00784863	0.999936	0.876335	0.460077	0.136529	0.0551177	0.0474297	0.0396149	0.0277681
O60216	RAD21	0.999936	1.0691	1.0663	1.04027	0.897212	0.550692	0.209234	0.0959414	0.0609208	0.0354151	0.999936	1.06407	1.03356	0.987299	0.9288	0.535764	0.203493	0.100755	0.0834587	0.0450834	0.999936	0.994675	1.01458	0.994736	0.95215	0.724982	0.338073	0.119505	0.0649091	0.0296091	0.999936	0.917406	0.923729	0.876102	0.842421	0.625584	0.305316	0.118517	0.067774	0.0321835	0.999936	0.992427	1.04927	0.986401	0.876077	0.496301	0.240882	0.139569
O60231	DHX16	0.999936	1.0495	0.991492	0.828589	0.337381	0.0966328	0.0661391	0.0471488	0.0445234	0.0267885	0.999936	1.03492	0.996118	0.802468	0.356879	0.1166	0.0889443	0.0731297	0.0691602	0.0432384	0.999936	1.04426	0.995944	0.954337	0.77704	0.333927	0.0883843	0.0608046	0.0585533	0.0360869	0.999936	1.09879	1.10695	1.0437	0.830144	0.343879	0.0864236	0.0637014	0.0646888	0.0465081	0.999936	1.00597	0.971084	0.732094	0.299873	0.0967727	0.070097	0.0612866
O60232	SSSCA1	0.999936	0.977245	0.928033	1.09186	1.12112	1.00252	0.921807	0.85481	0.820896	0.450507	0.999936	1.0165	1.01319	1.06351	0.967153	0.850336	0.738829	0.639609	0.654241	0.344767	0.999936	0.953338	1.02263	1.10963	1.08733	0.937782	0.859742	0.669672	0.618997	0.428	0.999936	0.913193	0.856585	0.892817	0.971306	0.869445	0.694284	0.623669	0.564395	0.363695	0.999936	0.995918	1.06397	1.01749	0.940807	0.828403	0.731743	0.580311
O60234	GMFG	0.999936	0.938749	0.962524	0.952424	0.986551	0.872149	0.821372	0.723378	0.52346	0.11367	0.999936	0.986461	1.02732	1.0456	1.08319	1.03124	0.957192	0.820357	0.698735	0.186961	0.999936	1.059	1.10166	1.09859	1.0636	0.964549	0.873674	0.704809	0.624408	0.212364	0.999936	1.01733	1.03946	1.08322	1.1484	1.04532	0.894599	0.743451	0.623182	0.175895	0.999936	1.02508	1.0525	1.08125	1.11808	1.00045	0.934795	0.751988
O60256	PRPSAP2	0.999936	1.11296	1.12454	1.10486	1.15275	0.967532	0.780442	0.437738	0.0667468	0.0291734	0.999936	1.00966	1.11744	1.21872	1.37516	1.33711	1.22588	0.742569	0.0816324	0.0351782	0.999936	1.12996	1.06341	1.1102	1.07831	0.921701	0.755228	0.608216	0.109235	0.0256107	0.999936	0.823112	0.816583	0.867989	0.879256	0.701594	0.693618	0.471663	0.0665584	0.0228884	0.999936	1.01654	1.07973	1.12315	1.20099	1.09326	0.996936	0.577439
O60264	SMARCA5	0.999936	1.02037	0.707118	0.206288	0.104093	0.0640823	0.0367201	0.0255994	0.0282299	0.0142914	0.999936	1.01101	0.711516	0.177026	0.0816835	0.0450053	0.0302498	0.0199481	0.0180906	0.00971403	0.999936	0.914249	0.660886	0.227081	0.0691552	0.0274423	0.0177774	0.0115935	0.00945459	0.0051177	0.999936	0.804303	0.564631	0.176352	0.0519665	0.0242233	0.0154745	0.0103847	0.00893741	0.00645055	0.999936	0.787179	0.371706	0.136387	0.0726162	0.0450176	0.0344241	0.0254015
O60271	SPAG9	0.999936	1.03205	1.04091	0.999277	0.827508	0.632181	0.489376	0.357557	0.283895	0.126645	0.999936	1.02051	1.00347	0.943727	0.785501	0.600294	0.442822	0.359105	0.304446	0.124796	0.999936	0.989213	1.04223	0.957081	0.787655	0.597242	0.450497	0.313387	0.273864	0.155805	0.999936	1.00192	1.021	0.967114	0.832362	0.596766	0.441825	0.323916	0.285948	0.176597	0.999936	1.00101	1.05329	0.941554	0.766877	0.575436	0.440201	0.319908
O60281	ZNF292	0.999936	0.938047	0.701003	0.476577	0.331382	0.22842	0.211818	0.170994	0.160538	0.0537183	0.999936	0.912965	0.73737	0.423818	0.255115	0.169749	0.116582	0.0799097	0.0882087	0.037582	0.999936	0.828957	0.754883	0.522972	0.33636	0.227249	0.190747	0.123173	0.0921243	0.0453664	0.999936	0.72849	0.589528	0.379336	0.248087	0.14501	0.0974297	0.0648054	0.0515875	0.0363201	0.999936	0.853357	0.763205	0.577111	0.426905	0.314485	0.231027	0.172196
O60294	LCMT2	0.999936	1.05841	0.887705	0.329609	0.173362	0.128088	0.0902573	0.0670108	0.102738	0.0526341	0.999936	1.09008	0.915542	0.290035	0.142448	0.0793708	0.0818404	0.0379203	0.0281235	0.010872	0.999936	1.01885	0.548394	0.200175	0.10027	0.0722901	0.0536452	0.0480077	0.0328885	0.0244337	0.999936	0.906035	0.650775	0.20542	0.120181	0.0917438	0.0715578	0.0489123	0.0436553	0.0309746	0.999936	0.879763	0.657781	0.336401	0.294586	0.213895	0.119227	0.0677659
O60306	AQR	0.999936	0.929232	0.422712	0.245299	0.174989	0.103403	0.0565773	0.0300001	0.0284176	0.0153733	0.999936	0.857797	0.342258	0.209325	0.147012	0.0775889	0.0448241	0.0182307	0.0153578	0.00747029	0.999936	0.841018	0.361176	0.177409	0.108289	0.0570057	0.0256917	0.0169071	0.0119445	0.00539753	0.999936	0.762247	0.30077	0.145156	0.101263	0.0668852	0.0412336	0.029864	0.0281	0.0215711	0.999936	0.846339	0.212919	0.118166	0.0956722	0.0554547	0.0269958	0.0141354
O60333	KIF1B	0.999936	0.997091	0.992586	0.927824	0.518326	0.169802	0.0906274	0.063022	0.0554986	0.0228086	0.999936	1.12247	1.02703	0.960997	0.510678	0.186468	0.134261	0.0878023	0.082463	0.0400919	0.999936	1.01785	0.959663	0.916851	0.729093	0.16621	0.0500499	0.0333646	0.0208313	0.0147082	0.999936	0.987601	0.978839	0.920028	0.745896	0.16678	0.0555997	0.0336599	0.0308544	0.0185384	0.999936	0.948655	0.981676	0.726122	0.247348	0.112347	0.0622262	0.0370047
O60341	KDM1A	0.999936	0.998697	0.84487	0.509531	0.265556	0.146396	0.0696599	0.0297154	0.0222276	0.0104028	0.999936	0.962441	0.807401	0.448101	0.212186	0.0885449	0.0442421	0.0232255	0.0148234	0.00672482	0.999936	0.982796	0.828063	0.481052	0.210859	0.0897089	0.03938	0.0261449	0.0233461	0.0173181	0.999936	0.798915	0.663817	0.377075	0.166993	0.0726265	0.0317909	0.0211177	0.0181118	0.0106979	0.999936	0.889152	0.698046	0.376286	0.186555	0.0849092	0.041907	0.0253979
O60343	TBC1D4	0.999936	1.00066	0.941635	0.926415	0.794826	0.526074	0.277271	0.0879001	0.0462725	0.020166	0.999936	0.993122	0.964717	0.922692	0.809555	0.522614	0.285397	0.0985634	0.0571224	0.0301382	0.999936	1.04255	1.03897	0.988073	0.891576	0.603566	0.319602	0.104066	0.0569313	0.0263294	0.999936	0.975385	0.965175	0.938537	0.88278	0.523804	0.20163	0.0567643	0.0290215	0.0168589	0.999936	1.03487	1.05343	0.968757	0.824454	0.535617	0.236057	0.073895
O60493	SNX3	0.999936	0.808863	0.813712	0.525458	0.247846	0.121466	0.0849889	0.055123	0.0284902	0.0122314	0.999936	0.944168	0.867362	0.575673	0.268534	0.145589	0.1045	0.069196	0.0458502	0.0198955	0.999936	0.924891	0.854212	0.671926	0.304392	0.147869	0.0808444	0.0475968	0.0320509	0.0163738	0.999936	0.938013	0.868732	0.611543	0.246719	0.0996764	0.0621313	0.0390598	0.028564	0.0160226	0.999936	0.968647	0.83101	0.553563	0.225027	0.112176	0.0685844	0.0421893
O60496	DOK2	0.999936	1.00165	0.884544	0.698378	0.411199	0.20001	0.108955	0.0600497	0.0438011	0.0235451	0.999936	1.04137	0.969053	0.688315	0.42887	0.212124	0.120543	0.0711356	0.0373177	0.0132292	0.999936	1.04603	0.982268	0.790909	0.497922	0.260177	0.161737	0.0967136	0.0721891	0.0381256	0.999936	1.06307	1.0589	0.821485	0.50399	0.19082	0.075508	0.03624	0.0193325	0.00935745	0.999936	1.02791	0.968336	0.802161	0.587613	0.406194	0.318909	0.260697
O60502	MGEA5	0.999936	0.943386	0.8587	0.747664	0.692958	0.55745	0.264394	0.0607357	0.0463962	0.019604	0.999936	0.969151	0.802856	0.722755	0.666131	0.516197	0.278821	0.0720514	0.0458164	0.0251449	0.999936	0.996882	0.826669	0.761948	0.690103	0.508436	0.239568	0.0731643	0.0586746	0.0314302	0.999936	1.00741	0.858858	0.752912	0.72466	0.534867	0.237997	0.0563149	0.0359829	0.0286584	0.999936	0.926439	0.808406	0.733308	0.671707	0.533143	0.286029	0.0902111
O60504	SORBS3	0.999936	1.0048	1.01386	1.00888	0.962416	0.750491	0.463992	0.226077	0.115998	0.043051	0.999936	1.04242	1.07379	1.02447	0.956806	0.685492	0.384083	0.168061	0.0717212	0.025219	0.999936	0.999004	1.0346	1.02767	0.936724	0.728344	0.478935	0.210129	0.0913193	0.039324	0.999936	1.02479	1.06038	1.04295	1.05742	0.834449	0.503368	0.208982	0.0913476	0.0206967	0.999936	0.971139	1.06776	1.01314	0.961536	0.711934	0.463162	0.231169
O60506	SYNCRIP	0.999936	1.00466	0.947694	0.870384	0.59263	0.164387	0.0614912	0.0321123	0.0269089	0.0128675	0.999936	1.03894	0.99509	0.918021	0.673788	0.166739	0.0583832	0.0301327	0.0269289	0.0107742	0.999936	0.979446	1.05055	0.98754	0.728806	0.257682	0.0537817	0.0264138	0.0197218	0.0109505	0.999936	0.976883	0.953222	0.946359	0.748153	0.238527	0.0465104	0.0296329	0.0202907	0.0103264	0.999936	1.02082	1.04124	0.972674	0.696418	0.196623	0.0554616	0.0248989
O60508	CDC40	0.999936	1.13977	1.1354	1.17043	1.0609	0.567966	0.193805	0.0744532	0.0560916	0.0254261	0.999936	1.08045	1.03453	1.13344	1.03246	0.497429	0.147512	0.0459281	0.0394187	0.0165431	0.999936	1.05698	1.04892	1.02374	0.85834	0.398184	0.106468	0.046903	0.0348886	0.0200515	0.999936	0.779762	0.757861	0.749296	0.633162	0.279576	0.0680801	0.0307896	0.0260733	0.0135771	0.999936	1.05331	1.19006	1.02061	0.759389	0.376393	0.198141	0.134275
O60524	NEMF	0.999936	1.14961	1.10566	0.797626	0.320523	0.123398	0.0749474	0.055123	0.0527356	0.0381238	0.999936	1.11946	1.02988	0.760414	0.327025	0.103287	0.0658575	0.0570557	0.0690709	0.0361825	0.999936	0.986729	0.976846	0.843364	0.548551	0.201021	0.0922879	0.058284	0.0537035	0.0307604	0.999936	1.05224	0.99132	0.837316	0.554733	0.174076	0.0582667	0.0413829	0.0350284	0.027371	0.999936	0.978627	0.967956	0.756941	0.400402	0.113075	0.0473523	0.0323322
O60547	GMDS	0.999936	0.926555	0.754093	0.485744	0.227899	0.131179	0.0721343	0.0405218	0.0355576	0.0134957	0.999936	0.892421	0.753646	0.443032	0.196417	0.0954891	0.0614286	0.0375387	0.031967	0.0155251	0.999936	1.00707	0.907564	0.739574	0.407153	0.135528	0.0436523	0.0220797	0.0149728	0.00870125	0.999936	1.06348	0.995878	0.77933	0.437103	0.129308	0.0490285	0.0416162	0.0353732	0.0181174	0.999936	0.942652	0.873809	0.661932	0.339693	0.107599	0.0402652	0.0242986
O60563	CCNT1	0.999936	1.2006	1.15248	0.930081	0.758526	0.511843	0.359957	0.341513	0.368445	0.283072	0.999936	1.11883	1.09381	0.936779	0.676866	0.386112	0.223281	0.201921	0.195473	0.10759	0.999936	1.02829	1.00098	0.774876	0.554519	0.416923	0.274847	0.179036	0.202097	0.151985	0.999936	0.908279	0.821657	0.634094	0.497478	0.335107	0.163985	0.106481	0.12392	0.0990284	0.999936	1.01828	0.931264	0.691103	0.473644	0.262804	0.132267	0.0858495
O60566	BUB1B	0.999936	1.00159	0.949242	0.920159	0.727705	0.401223	0.220619	0.130732	0.123383	0.0757095	0.999936	1.00722	0.972548	0.893798	0.665307	0.327525	0.19144	0.132174	0.129942	0.0750944	0.999936	1.01878	1.00789	0.972883	0.762744	0.406418	0.191862	0.100748	0.0872659	0.053707	0.999936	0.999043	1.00246	0.97049	0.842392	0.470842	0.240513	0.123248	0.11712	0.0938295	0.999936	1.01114	1.04586	0.94297	0.752408	0.428324	0.255358	0.159619
O60610	DIAPH1	0.999936	0.984205	0.978367	0.86717	0.456155	0.238363	0.115618	0.0466087	0.0276355	0.013539	0.999936	0.989695	0.980335	0.822139	0.384897	0.176639	0.0950824	0.043729	0.0291138	0.0127828	0.999936	0.999454	1.03	0.887843	0.437888	0.195043	0.0923505	0.0458098	0.0308255	0.0157173	0.999936	0.99517	0.975783	0.849128	0.443641	0.19649	0.0862996	0.0401821	0.0274726	0.0164044	0.999936	0.979147	1.03207	0.848849	0.421438	0.193466	0.0967983	0.0472262
O60613	SELENOF	0.999936	0.978927	0.986635	0.985603	0.907687	0.67187	0.462135	0.322312	0.247328	0.116348	0.999936	1.03543	1.05213	1.02687	0.968162	0.635527	0.412102	0.317342	0.29058	0.109881	0.999936	0.939113	0.930887	0.97518	0.891083	0.600188	0.451063	0.45597	0.529814	0.238989	0.999936	1.05268	1.00894	0.96649	0.940991	0.619909	0.473343	0.553381	0.673625	0.269676	0.999936	0.970155	0.910638	0.945659	0.89622	0.628713	0.442889	0.465243
O60645	EXOC3	0.999936	0.972051	0.847924	0.585652	0.141962	0.0533963	0.0260379	0.0171098	0.0150976	0.00768496	0.999936	0.915591	0.857189	0.521127	0.0984807	0.044248	0.0320519	0.0269815	0.0212306	0.0113522	0.999936	1.03797	0.988471	0.726909	0.131192	0.0326062	0.0201576	0.013951	0.0114482	0.00653815	0.999936	0.917222	0.824853	0.579089	0.0966074	0.0113175	0.0120352	0.00911939	0.00818069	0.00445494	0.999936	0.997438	0.949417	0.570536	0.0783384	0.0388697	0.0307406	0.0198583
O60664	PLIN3	0.999936	0.950594	0.866595	0.998994	1.07379	0.985554	0.951477	0.943513	0.987488	0.601625	0.999936	0.990467	0.993404	1.0325	1.02248	0.967	0.895947	0.860222	0.928078	0.511806	0.999936	0.796071	0.914563	1.04945	1.03899	0.862126	0.845626	0.647722	0.495931	0.207042	0.999936	0.914823	0.95484	1.00616	1.0143	0.921779	0.849425	0.701432	0.567491	0.242726	0.999936	1.05426	1.00928	1.07439	1.0457	0.931659	0.855801	0.731756
O60671	RAD1	0.999936	1.02101	1.03172	1.00604	0.962821	0.787188	0.604778	0.416719	0.229754	0.0600204	0.999936	0.953128	0.972167	0.957755	0.971851	0.837344	0.63164	0.432005	0.220785	0.0464746	0.999936	0.998354	1.01642	1.02734	0.969669	0.788646	0.604819	0.411455	0.252294	0.05494	0.999936	1.04192	1.12111	1.19695	1.34549	1.15223	1.01948	0.810253	0.435082	0.0649312	0.999936	1.01687	0.967611	0.976259	1.0251	0.865524	0.669501	0.396805
O60675	MAFK	0.999936	0.769859	0.597239	0.366564	0.207071	0.120711	0.0601652	0.0287188	0.039006	0.0158271	0.999936	0.867413	0.658383	0.385341	0.243946	0.14109	0.0793963	0.0449608	0.0416387	0.0282247	0.999936	0.856706	0.755032	0.549816	0.354499	0.208249	0.125157	0.0663457	0.0517251	0.0336599	0.999936	0.758194	0.606559	0.423818	0.259541	0.152051	0.0694191	0.0420892	0.0343237	0.0198408	0.999936	0.760282	0.545532	0.361615	0.204784	0.109198	0.0604498	0.0347405
O60678	PRMT3	0.999936	1.04053	1.01801	0.978583	0.661773	0.26887	0.117544	0.0482584	0.0371247	0.0213688	0.999936	1.01625	0.99899	0.973468	0.683334	0.205654	0.0824581	0.0387957	0.0222981	0.00782245	0.999936	1.08193	1.00916	1.03168	0.959851	0.598229	0.129015	0.0369846	0.0293032	0.0207355	0.999936	1.06253	1.08587	1.07331	0.992039	0.617516	0.134636	0.0304585	0.027536	0.0128677	0.999936	0.975074	0.995805	1.00342	1.01188	0.694001	0.129265	0.024663
O60684	KPNA6	0.999936	1.0024	0.915726	0.684275	0.256537	0.0973586	0.0704314	0.0522532	0.0485933	0.0201866	0.999936	0.992282	0.876087	0.637177	0.235374	0.0629294	0.0405035	0.0286394	0.0250282	0.00958049	0.999936	0.978326	0.916369	0.679508	0.294096	0.0817575	0.0570835	0.0421792	0.0285306	0.0126188	0.999936	0.976937	0.871849	0.648998	0.272148	0.0645798	0.0514438	0.0390404	0.0325212	0.0236601	0.999936	0.959411	0.905168	0.644561	0.276352	0.0494082	0.0322132	0.0210279
O60701	UGDH	0.999936	0.942414	0.803088	0.400919	0.191814	0.114075	0.0587273	0.0365647	0.0319414	0.0168041	0.999936	0.937026	0.792985	0.374154	0.165155	0.0932731	0.0518391	0.0261889	0.0237646	0.0107595	0.999936	0.980371	0.878502	0.544174	0.263501	0.09359	0.0392651	0.0194268	0.0153705	0.0122617	0.999936	1.0295	0.870648	0.523895	0.311061	0.139895	0.0738255	0.0438952	0.0289214	0.0199988	0.999936	0.946087	0.839727	0.402327	0.157176	0.0769024	0.0491181	0.0281659
O60711	LPXN	0.999936	0.997068	1.01329	0.998306	0.991528	0.854868	0.691642	0.534273	0.324784	0.0805387	0.999936	0.959361	0.992055	0.969951	0.949747	0.826564	0.705779	0.531747	0.3421	0.0854853	0.999936	0.960662	1.03883	1.02328	1.04791	0.87534	0.717495	0.526216	0.397696	0.116095	0.999936	1.10645	1.14678	1.13973	1.14532	0.969835	0.793811	0.614755	0.460805	0.142533	0.999936	1.00373	1.04241	0.980245	0.971559	0.836006	0.70738	0.509429
O60749	SNX2	0.999936	0.994614	0.975637	0.878411	0.580076	0.210346	0.0989806	0.0429552	0.0318547	0.0156732	0.999936	1.05558	0.991317	0.872757	0.534998	0.138229	0.0735695	0.0355385	0.0256383	0.0126968	0.999936	1.13167	0.987392	0.894249	0.508567	0.126855	0.0477698	0.0283604	0.0206926	0.0100897	0.999936	1.03678	1.00173	0.886754	0.554171	0.12231	0.0467324	0.0295555	0.0214429	0.0112389	0.999936	1.01842	1.07194	0.887884	0.520252	0.13758	0.0677448	0.038241
O60763	USO1	0.999936	1.00656	1.01737	1.02766	0.933019	0.502467	0.133604	0.0515613	0.0298923	0.0165897	0.999936	1.00624	0.990574	0.995994	0.888861	0.381476	0.0983115	0.0428435	0.0272902	0.0136957	0.999936	0.973022	1.05477	1.0092	0.922269	0.55536	0.13051	0.0550334	0.0356622	0.018735	0.999936	1.01402	1.03868	1.01166	0.945428	0.538065	0.122535	0.0517622	0.0438036	0.0225469	0.999936	1.00872	1.04947	1.01877	0.946782	0.519189	0.115765	0.0500871
O60825	PFKFB2	0.999936	0.988704	0.984048	0.938336	0.808044	0.529044	0.0777023	0.0412408	0.0318291	0.0141296	0.999936	1.02905	0.952568	0.929855	0.778902	0.405272	0.0653267	0.0343027	0.0360771	0.0199869	0.999936	1.09801	0.958352	1.00807	0.955898	0.693504	0.153572	0.0239205	0.011393	0.00452873	0.999936	1.13562	1.2042	1.19484	1.09311	0.803532	0.271861	0.0670038	0.0435932	0.0350189	0.999936	1.01008	0.978408	0.970622	0.927949	0.686574	0.12939	0.0435197
O60826	CCDC22	0.999936	0.984312	0.909863	0.809397	0.523555	0.144553	0.0716937	0.042654	0.033581	0.0167881	0.999936	1.00486	0.934178	0.794208	0.486896	0.110394	0.0738518	0.0600776	0.072859	0.0439592	0.999936	0.985816	0.91427	0.785726	0.495703	0.122993	0.0558058	0.0397494	0.0406712	0.0273723	0.999936	0.925344	0.889246	0.71677	0.441475	0.0732544	0.0252173	0.019847	0.012754	0.00755679	0.999936	0.961839	0.924278	0.730284	0.410038	0.0664654	0.0357008	0.0264031
O60828	PQBP1	0.999936	1.02362	1.09456	1.18721	1.3178	1.19793	1.20507	1.17909	1.29607	1.10191	0.999936	1.03609	1.08656	1.17658	1.23766	1.20784	1.12969	1.16564	1.35193	1.08324	0.999936	0.982023	1.03506	1.02068	1.00638	0.921286	0.890445	0.735418	0.780876	0.666411	0.999936	0.993926	1.01215	0.993959	1.04676	0.97911	0.907649	0.739972	0.791577	0.757572	0.999936	0.942013	0.970048	0.872705	0.838219	0.740877	0.778696	0.697331
O60832	DKC1	0.999936	1.01646	0.971421	0.812748	0.705128	0.534198	0.371566	0.255632	0.253209	0.139239	0.999936	1.02733	0.915257	0.81071	0.742375	0.594164	0.391979	0.301327	0.306872	0.155014	0.999936	1.01976	0.932523	0.889302	0.800266	0.550849	0.12782	0.0558542	0.0329459	0.0177028	0.999936	1.01744	0.990203	0.941295	0.847591	0.555407	0.131068	0.0492531	0.0364202	0.0186618	0.999936	0.973488	0.959683	0.85314	0.768802	0.553255	0.149343	0.0803838
O60841	EIF5B	0.999936	1.03952	1.06611	0.984235	0.619962	0.177763	0.094847	0.0780185	0.0810125	0.0588758	0.999936	1.04197	1.03184	0.925576	0.590562	0.151943	0.0864055	0.0785194	0.0798817	0.0599983	0.999936	0.979809	1.05413	0.987032	0.813039	0.428055	0.182149	0.0960771	0.0698335	0.0465621	0.999936	1.06803	1.07194	1.02764	0.906652	0.460115	0.172746	0.0963035	0.0699656	0.0562601	0.999936	0.982373	1.08393	0.952502	0.749834	0.32082	0.134518	0.0751087
O60869	EDF1	0.999936	0.947532	0.940317	1.0431	1.20669	1.19757	1.36034	1.72635	2.04137	1.15054	0.999936	1.03014	1.05514	1.11062	1.22562	1.33192	1.35625	1.73887	2.17837	1.16807	0.999936	0.962846	1.16048	1.20581	1.24558	1.15172	1.1694	0.977178	1.02216	0.729818	0.999936	0.996499	1.10139	1.13929	1.20788	1.11162	1.0107	0.883572	0.96918	0.684896	0.999936	1.01925	1.07145	1.10299	1.09647	0.979915	0.996183	0.872562
O60870	KIN	0.999936	1.1331	1.01773	0.461181	0.122265	0.0571359	0.0322791	0.0160697	0.0165338	0.00921032	0.999936	1.09367	0.966948	0.418314	0.131429	0.0645646	0.0443561	0.0226238	0.0229934	0.0140222	0.999936	0.974758	0.915202	0.523731	0.15595	0.0862571	0.0505903	0.0224799	0.0115544	0.0144781	0.999936	1.0096	0.906082	0.520465	0.146017	0.0845545	0.0439266	0.0246179	0.0161142	0.0135286	0.999936	1.01841	0.932432	0.410084	0.120395	0.0673978	0.0509585	0.0347536
O60879	DIAPH2	0.999936	0.977435	0.931847	0.670552	0.164683	0.0906397	0.0497681	0.0341632	0.0338299	0.019873	0.999936	0.997166	0.955003	0.615995	0.109486	0.0641785	0.0444432	0.0335686	0.0263729	0.0130426	0.999936	0.932677	0.983193	0.717083	0.096399	0.0453806	0.0286043	0.0220488	0.0195885	0.0117163	0.999936	0.97992	0.961725	0.690147	0.161038	0.0774409	0.0464931	0.0294168	0.0274067	0.0150744	0.999936	0.988834	1.01491	0.677707	0.105935	0.0650981	0.0581016	0.0388401
O60880	SH2D1A	0.999936	0.961195	0.956532	0.967844	0.799439	0.383777	0.109298	0.035374	0.0251242	0.0113	0.999936	1.01459	0.965121	0.909322	0.723227	0.284865	0.100128	0.0442762	0.0351747	0.0171029	0.999936	1.01632	0.958832	1.00696	0.865989	0.456309	0.138653	0.0566962	0.0381673	0.0209878	0.999936	1.0658	1.05999	1.0371	0.904982	0.467039	0.125259	0.0437361	0.032274	0.0180147	0.999936	0.987587	1.04404	0.990898	0.829734	0.373698	0.117396	0.0498989
O60884	DNAJA2	0.999936	0.940736	0.886319	0.78486	0.639105	0.41549	0.173191	0.0497657	0.0235586	0.01397	0.999936	0.937765	0.905465	0.82341	0.674471	0.39368	0.177161	0.0523062	0.0315044	0.0155681	0.999936	0.788845	0.685954	0.584608	0.530675	0.410801	0.1901	0.0576607	0.0349081	0.0210011	0.999936	0.583412	0.445901	0.396905	0.384363	0.298785	0.129824	0.0291105	0.0210094	0.0128284	0.999936	0.824046	0.689545	0.560319	0.550374	0.382861	0.165575	0.043453
O60885	BRD4	0.999936	1.02982	0.951791	0.512872	0.275662	0.171036	0.133576	0.114742	0.137172	0.161051	0.999936	1.04419	0.930086	0.431334	0.174627	0.105938	0.0804086	0.0640043	0.075516	0.0614024	0.999936	0.918743	0.889333	0.477293	0.193031	0.135806	0.109163	0.0849738	0.0852116	0.0661659	0.999936	1.00548	0.863987	0.445549	0.176297	0.121433	0.0898357	0.0642464	0.0744311	0.074329	0.999936	0.966515	0.871282	0.399241	0.238237	0.190962	0.179934	0.155305
O60888	CUTA	0.999936	0.722247	0.845196	0.804456	0.863197	0.728074	0.849027	0.540196	0.533882	0.334281	0.999936	0.893248	0.916306	0.968292	0.968425	0.852739	0.832784	0.575245	0.565895	0.340178	0.999936	0.750257	0.825947	0.944321	0.880201	0.702926	0.622328	0.443842	0.447726	0.413894	0.999936	0.880231	1.03045	1.01594	0.954103	0.852866	0.541779	0.455407	0.454392	0.312192	0.999936	0.987727	1.02402	1.09188	1.03002	0.866463	0.690172	0.516752
O60921	HUS1	0.999936	0.940684	0.898002	0.811825	0.76315	0.609815	0.475678	0.327851	0.181104	0.0350868	0.999936	0.927739	0.863736	0.780812	0.738039	0.622513	0.484649	0.354425	0.191578	0.0417594	0.999936	1.03464	0.921797	0.867042	0.715335	0.571388	0.431139	0.315315	0.190844	0.0488975	0.999936	1.01042	0.982664	0.962845	0.938179	0.716379	0.549687	0.391836	0.197077	0.0482038	0.999936	0.892869	0.843833	0.795336	0.77289	0.648452	0.481013	0.311195
O60925	PFDN1	0.999936	0.925081	0.90688	1.01104	0.997237	0.831136	0.784922	0.677311	0.559616	0.172228	0.999936	0.913424	0.951833	0.969299	0.934409	0.883305	0.705048	0.669466	0.622733	0.245127	0.999936	0.968337	1.03525	0.983527	1.00948	0.874452	0.789818	0.601083	0.571433	0.337781	0.999936	0.947654	0.930121	0.933721	0.952366	0.868934	0.700731	0.605282	0.580037	0.287445	0.999936	0.961287	0.974175	0.953575	0.944542	0.812469	0.7492	0.599303
O60927	PPP1R11	0.999936	1.10872	1.02941	1.1237	1.12766	1.02495	0.999797	0.977558	1.08683	0.919108	0.999936	1.02033	1.00839	1.01485	0.997821	0.915583	0.820948	0.878364	1.01702	0.763438	0.999936	0.979983	1.12526	1.12866	1.10763	1.0282	1.01855	0.77884	0.897212	0.734737	0.999936	1.07422	1.164	1.18553	1.24206	1.11241	0.983062	0.77337	0.931	0.885322	0.999936	0.935578	0.907981	0.969454	0.985419	0.872723	0.858275	0.750003
O60934	NBN	0.999936	0.942416	0.740518	0.44616	0.325598	0.242751	0.182954	0.157643	0.160973	0.123973	0.999936	0.952199	0.740451	0.434716	0.309251	0.246819	0.195456	0.181312	0.213657	0.154469	0.999936	1.02274	1.05486	0.825755	0.590433	0.408456	0.328389	0.245182	0.225319	0.151115	0.999936	1.03436	0.994645	0.719541	0.48221	0.339141	0.276572	0.201595	0.213538	0.197849	0.999936	0.850363	0.671608	0.459744	0.38762	0.307944	0.258947	0.222992
O60942	RNGTT	0.999936	0.96727	0.866135	0.569955	0.21228	0.0845445	0.0620067	0.0508388	0.0459967	0.016331	0.999936	0.998496	0.845744	0.51887	0.153631	0.0304206	0.0182307	0.0165465	0.0147558	0.00617052	0.999936	0.998149	0.885641	0.61247	0.220427	0.0483599	0.0306876	0.0222701	0.0182493	0.0106201	0.999936	0.98448	0.873402	0.585016	0.2154	0.0382756	0.0264695	0.0186699	0.014455	0.0116357	0.999936	0.944492	0.792957	0.45605	0.137839	0.0264724	0.0239027	0.0132909
O75037	KIF21B	0.999936	1.02419	0.819903	0.394298	0.233144	0.181819	0.143363	0.100309	0.0891166	0.0409215	0.999936	0.950063	0.836644	0.274506	0.168955	0.148552	0.112368	0.104239	0.0817162	0.0283289	0.999936	1.00739	1.00054	0.607539	0.105456	0.052067	0.0540628	0.0309419	0.0292273	0.01708	0.999936	0.907125	0.83703	0.502841	0.0503271	0.0221809	0.0219205	0.0138549	0.00787141	0.0120163	0.999936	0.913822	0.449174	0.0878761	0.0600839	0.0370459	0.0239387	0.0156206
O75044	SRGAP2	0.999936	0.971886	0.818305	0.491106	0.393173	0.294285	0.130933	0.0245887	0.0240933	0.0151396	0.999936	1.03534	0.857451	0.516605	0.443985	0.329727	0.154635	0.0330365	0.0290692	0.0113751	0.999936	0.957065	0.858054	0.497266	0.405443	0.328422	0.177039	0.0284336	0.0227003	0.0129644	0.999936	0.986057	0.872325	0.496465	0.451489	0.343461	0.179577	0.0293566	0.032274	0.015034	0.999936	1.00165	0.915752	0.480118	0.414674	0.339043	0.160738	0.0355647
O75083	WDR1	0.999936	0.999563	1.0437	0.976933	0.665464	0.284026	0.0843113	0.0369307	0.0264226	0.0167015	0.999936	0.958126	1.00215	0.938737	0.653964	0.222552	0.0600567	0.0264121	0.0170489	0.0077008	0.999936	1.07003	1.06574	0.991871	0.686974	0.283991	0.0554815	0.0239752	0.0166869	0.0098774	0.999936	1.0858	1.07458	1.02317	0.728296	0.282925	0.0638869	0.0306327	0.0224151	0.0148217	0.999936	1.00833	1.00753	0.935573	0.673786	0.263228	0.056064	0.0245356
O75113	N4BP1	0.999936	1.01337	0.963643	0.917363	0.712253	0.353753	0.167973	0.111385	0.0996623	0.0536203	0.999936	1.01332	0.983075	0.94115	0.76054	0.377926	0.189433	0.112782	0.114734	0.0550755	0.999936	0.992048	0.959887	0.922075	0.746409	0.384158	0.184636	0.0944866	0.0798169	0.0559056	0.999936	1.05954	1.04288	0.955094	0.797587	0.420152	0.211931	0.119149	0.0982925	0.0761043	0.999936	1.01215	1.06459	0.967	0.768783	0.404385	0.205307	0.106577
O75116	ROCK2	0.999936	1.02699	1.01457	0.969183	0.511857	0.212896	0.0927472	0.0418691	0.0296292	0.0171438	0.999936	1.03038	1.01131	0.915657	0.452408	0.156549	0.0739582	0.0373115	0.0303855	0.0167645	0.999936	1.02354	1.05993	0.988665	0.622581	0.225206	0.0780432	0.0367854	0.0261751	0.0164982	0.999936	1.06873	1.07102	1.01845	0.703228	0.233623	0.0775884	0.0335331	0.0242062	0.0157146	0.999936	0.998161	1.09719	0.950949	0.463267	0.160474	0.0670851	0.0357957
O75122	CLASP2	0.999936	1.03893	0.931154	0.685598	0.420398	0.270852	0.170009	0.0902511	0.0569277	0.0188402	0.999936	1.03873	0.951002	0.674878	0.367202	0.217337	0.14429	0.0703208	0.0301352	0.0110961	0.999936	0.959198	0.884586	0.661587	0.406649	0.21486	0.137932	0.0696448	0.0414752	0.0150226	0.999936	0.822276	0.706875	0.501304	0.280386	0.122406	0.0619007	0.0341104	0.0253393	0.0289698	0.999936	0.981629	0.815389	0.573427	0.342819	0.179167	0.126739	0.0748621
O75131	CPNE3	0.999936	1.08991	1.0733	1.025	0.759305	0.166375	0.0769812	0.0465275	0.0264652	0.0155272	0.999936	0.993817	1.00134	0.977176	0.799098	0.119009	0.0521591	0.0283375	0.0178728	0.0137021	0.999936	1.0904	0.998872	1.02899	0.838846	0.314918	0.0359008	0.025183	0.0196319	0.00769743	0.999936	1.08021	1.10153	1.1	0.936994	0.308893	0.0178984	0.0139172	0.0169153	0.00978541	0.999936	0.997531	1.02717	1.05416	0.792575	0.165306	0.0393776	0.0260863
O75143	ATG13	0.999936	1.02443	0.942376	0.96109	1.01072	0.856902	0.8301	0.911366	0.955991	0.49248	0.999936	1.00971	0.993976	0.943164	0.895657	0.853031	0.814013	0.842955	0.95466	0.46192	0.999936	0.989572	0.995321	0.988598	0.966519	0.887494	0.854434	0.770381	0.873967	0.549958	0.999936	1.00362	1.03567	0.992523	1.0612	0.937426	0.789043	0.682746	0.686455	0.467726	0.999936	1.01253	0.986358	0.962626	1.0221	0.837051	0.860712	0.846354
O75145	PPFIA3	0.999936	1.02044	0.94916	0.707174	0.405977	0.278942	0.181072	0.128401	0.105692	0.0591221	0.999936	1.00763	0.97661	0.722089	0.455464	0.302771	0.228339	0.18087	0.12843	0.0789352	0.999936	0.992776	0.980385	0.751671	0.380016	0.215162	0.153358	0.102277	0.0899758	0.0454508	0.999936	0.977489	0.922166	0.708384	0.403471	0.202981	0.154319	0.114126	0.0889571	0.0580746	0.999936	1.09914	1.04883	0.709311	0.489445	0.324553	0.216598	0.159826
O75146	HIP1R	0.999936	1.10679	1.10326	1.11143	0.931687	0.327452	0.116237	0.0604109	0.0551431	0.030432	0.999936	1.08258	1.07366	1.12793	0.894716	0.198685	0.0648588	0.0342835	0.0273037	0.0175786	0.999936	1.01286	1.00594	0.974807	0.849791	0.33415	0.0867607	0.0404565	0.0472426	0.020947	0.999936	0.957153	0.927875	0.911629	0.863613	0.297043	0.0648527	0.0419623	0.0417058	0.032089	0.999936	1.00672	1.03269	0.966894	0.766351	0.259699	0.0889515	0.0488151
O75150	RNF40	0.999936	0.997391	0.778569	0.241417	0.137059	0.0831605	0.0430943	0.0221577	0.0170458	0.00970965	0.999936	1.02622	0.786055	0.207555	0.116097	0.0696889	0.0451267	0.031206	0.0280938	0.0143314	0.999936	0.923413	0.795293	0.263293	0.107884	0.0635294	0.0387759	0.0280607	0.0258327	0.0183557	0.999936	1.00059	0.739758	0.20164	0.0720844	0.0420192	0.0243543	0.0176991	0.0118781	0.00665357	0.999936	0.981032	0.780998	0.167746	0.0825474	0.0584537	0.0403318	0.0241044
O75152	ZC3H11A	0.999936	1.00937	0.721732	0.373868	0.210377	0.127099	0.0751732	0.0560196	0.054388	0.0334702	0.999936	1.00788	0.702643	0.346368	0.177513	0.103613	0.0685277	0.0521699	0.0535995	0.0293122	0.999936	0.816789	0.711239	0.464294	0.298175	0.194779	0.146476	0.092823	0.0802622	0.036937	0.999936	0.70006	0.513003	0.336094	0.232249	0.15091	0.106264	0.0756104	0.0606973	0.0339081	0.999936	0.800096	0.610553	0.382648	0.264738	0.189202	0.141481	0.107877
O75153	CLUH	0.999936	1.01623	0.994901	0.734204	0.273269	0.13942	0.0660351	0.0224566	0.0137424	0.00606953	0.999936	1.03761	0.978196	0.672492	0.233666	0.109622	0.0707823	0.0387099	0.0328626	0.0112772	0.999936	1.03298	0.950977	0.683868	0.211556	0.0732531	0.0341566	0.0179942	0.0137734	0.00891089	0.999936	1.07103	1.01488	0.6918	0.221703	0.0803742	0.0453437	0.0234666	0.0186544	0.0126323	0.999936	1.02861	0.974552	0.647128	0.214287	0.0971652	0.0628912	0.0407529
O75155	CAND2	0.999936	0.959074	0.872713	0.744048	0.354137	0.118307	0.0623633	0.0505682	0.0439845	0.0306429	0.999936	0.968355	0.88719	0.744938	0.364411	0.117985	0.0699963	0.0530513	0.0721501	0.0284012	0.999936	0.893376	0.784394	0.631523	0.268468	0.0661777	0.0390421	0.0300664	0.0312351	0.0232158	0.999936	0.675433	0.570186	0.478322	0.253954	0.0778963	0.0442675	0.0366195	0.0122558	0.0082443	0.999936	1.03523	0.766102	0.68183	0.310914	0.0284544	0.0157121	0.00258696
O75170	PPP6R2	0.999936	0.990491	0.900639	0.916868	0.864735	0.684352	0.357531	0.150056	0.119765	0.0634576	0.999936	0.997663	0.9486	0.94435	0.887929	0.679948	0.363365	0.146392	0.125292	0.0543208	0.999936	1.00323	1.00401	0.938691	0.877692	0.685089	0.419479	0.169896	0.139964	0.0861108	0.999936	0.933347	0.883889	0.817323	0.851909	0.683854	0.367521	0.146408	0.132123	0.10647	0.999936	1.02157	0.984768	0.950142	0.891894	0.730577	0.437252	0.21537
O75175	CNOT3	0.999936	1.07449	1.05875	1.02804	0.927583	0.698614	0.562872	0.586463	0.650611	0.413188	0.999936	1.01354	1.01321	0.994952	0.865208	0.693171	0.588953	0.640798	0.743324	0.440186	0.999936	0.966982	1.0012	0.940713	0.825108	0.610798	0.537669	0.407903	0.428658	0.320858	0.999936	0.882534	0.856826	0.808252	0.754968	0.571019	0.457495	0.401393	0.429607	0.369608	0.999936	0.97813	0.98681	0.911961	0.794222	0.596414	0.514324	0.46336
O75179	ANKRD17	0.999936	1.04548	0.991473	0.733205	0.4116	0.226011	0.147114	0.10804	0.0969405	0.0522978	0.999936	1.03532	0.934422	0.705779	0.400494	0.206915	0.146179	0.113742	0.0938569	0.0421472	0.999936	0.995492	1.00879	0.779236	0.421435	0.191481	0.114144	0.0761759	0.0556863	0.0341103	0.999936	0.95956	0.904685	0.718177	0.409032	0.194081	0.119412	0.0939298	0.0784872	0.0392547	0.999936	0.946916	0.9824	0.740034	0.370748	0.162001	0.0990505	0.0650943
O75191	XYLB	0.999936	1.03298	0.927293	0.364621	0.140314	0.0917423	0.0726542	0.0581659	0.0548601	0.028991	0.999936	1.01345	0.890496	0.27088	0.102627	0.0671966	0.0455134	0.0294219	0.0257614	0.00976709	0.999936	1.03604	1.01012	0.441462	0.0738724	0.0398789	0.0261593	0.0138179	0.0124754	0.00568268	0.999936	1.07195	0.97833	0.401669	0.061449	0.0350346	0.0253685	0.0156749	0.0133244	0.00975427	0.999936	1.00289	0.903033	0.248212	0.0670761	0.0481291	0.0367709	0.0266759
O75223	GGCT	0.999936	0.975989	1.00293	1.04909	1.09112	1.00146	0.883058	0.411172	0.0568694	0.0303043	0.999936	1.02222	1.04213	1.02432	1.06343	1.04006	0.898596	0.439075	0.0937162	0.0406151	0.999936	1.05945	1.06107	1.05326	1.08336	1.04529	0.893277	0.499459	0.0754136	0.0284667	0.999936	1.04343	1.08687	1.12259	1.15007	1.0957	1.02675	0.524974	0.075037	0.0268173	0.999936	1.00827	1.06448	1.11909	1.21323	1.15484	1.07018	0.490182
O75312	ZPR1	0.999936	0.986801	0.951608	0.994772	0.997552	0.786993	0.527154	0.40471	0.381609	0.231363	0.999936	1.04765	1.01489	1.0179	0.945331	0.713	0.50673	0.391514	0.382441	0.215581	0.999936	0.983741	1.05059	1.02775	0.969711	0.739904	0.526233	0.354875	0.341719	0.222349	0.999936	1.05179	1.0426	1.0434	1.04306	0.788525	0.525733	0.361065	0.365493	0.293084	0.999936	0.993872	0.981536	0.982364	0.917277	0.694197	0.477253	0.34399
O75323	NIPSNAP2	0.999936	0.996918	0.892211	0.572632	0.242842	0.0868082	0.0402611	0.0281999	0.0180028	0.00834732	0.999936	0.988491	0.872075	0.539869	0.254552	0.0875183	0.0396141	0.0214727	0.0171044	0.00952469	0.999936	0.937447	0.780306	0.507961	0.158684	0.0395813	0.0227756	0.0181793	0.0165136	0.0105641	0.999936	0.995842	0.892423	0.556751	0.184098	0.0621453	0.0349749	0.0218809	0.0153575	0.012382	0.999936	0.952971	0.680758	0.211793	0.0449058	0.0263878	0.0206963	0.0123547
O75330	HMMR	0.999936	0.932013	0.855882	0.711377	0.470816	0.262104	0.149075	0.0700584	0.0454094	0.0282751	0.999936	0.997032	0.868876	0.688637	0.40655	0.19024	0.110763	0.0614387	0.0500698	0.0278259	0.999936	0.916823	0.944453	0.828704	0.564794	0.282515	0.153946	0.0712547	0.0479881	0.0267584	0.999936	0.95525	0.923037	0.826253	0.583041	0.321927	0.165744	0.0807458	0.0484516	0.0360098	0.999936	1.01837	1.05384	0.823246	0.50396	0.274796	0.155782	0.0764045
O75340	PDCD6	0.999936	1.0041	0.978811	0.925332	0.723737	0.638485	0.524387	0.322698	0.145547	0.045526	0.999936	1.01863	0.991485	0.871077	0.743389	0.661826	0.50496	0.289068	0.0972175	0.0157693	0.999936	0.972135	0.960036	0.972706	0.883083	0.598347	0.345091	0.0645384	0.0168993	0.0104282	0.999936	1.05183	1.08299	1.05634	0.961065	0.717443	0.420674	0.0736786	0.0291318	0.0162302	0.999936	1.0035	0.955981	1.00052	0.923399	0.829856	0.651939	0.243548
O75347	TBCA	0.999936	0.979049	0.979733	0.978254	1.05803	0.948002	0.986002	0.98677	1.10768	0.852201	0.999936	0.913396	0.920334	0.946245	0.943748	0.93184	0.819096	0.827926	0.978557	0.638004	0.999936	1.07711	1.1597	1.03439	1.05698	1.07233	1.03267	0.844741	0.958958	0.689636	0.999936	1.02381	0.983549	0.985512	1.11543	1.0188	0.922945	0.790523	0.794443	0.642508	0.999936	0.975789	1.104	1.02487	0.977944	0.92015	0.969373	0.824224
O75348	ATP6V1G1	0.999936	0.830621	0.785086	0.86774	0.890478	0.654955	0.578268	0.407648	0.54053	0.672724	0.999936	0.937255	0.879471	0.955872	0.871165	0.763396	0.533745	0.392538	0.560893	0.59806	0.999936	0.94467	1.01909	0.904515	0.769125	0.595616	0.414533	0.259997	0.32598	0.558761	0.999936	0.835611	0.779602	0.768572	0.639332	0.524669	0.323023	0.24597	0.342039	0.69801	0.999936	0.961024	0.904443	0.849976	0.652892	0.521873	0.32983	0.247421
O75351	VPS4B	0.999936	1.01149	0.917435	0.636585	0.192095	0.0968567	0.051036	0.0279786	0.023186	0.0110321	0.999936	0.990819	0.908896	0.571506	0.147494	0.0699743	0.0468582	0.0333677	0.0321023	0.0154464	0.999936	1.00303	1.04248	1.01537	0.91735	0.419014	0.0479541	0.0228784	0.0161279	0.00697077	0.999936	1.05059	1.03389	0.983555	0.924711	0.416629	0.0506961	0.0336685	0.0339979	0.0283181	0.999936	0.946564	0.719613	0.177557	0.0437606	0.0339212	0.0236109	0.0185613
O75362	ZNF217	0.999936	0.977257	0.866513	0.70048	0.428674	0.188294	0.105718	0.0770336	0.0818856	0.0741135	0.999936	0.991503	0.881352	0.710965	0.420845	0.154749	0.0945981	0.0725451	0.0652518	0.049569	0.999936	0.922281	0.907134	0.771267	0.496392	0.231444	0.120005	0.0772383	0.0729703	0.0560966	0.999936	0.801121	0.742358	0.640704	0.459468	0.20038	0.107755	0.0700354	0.0687867	0.0683779	0.999936	0.933011	0.905317	0.706559	0.445052	0.201674	0.115469	0.0798562
O75367	H2AFY	0.999936	0.837044	0.730683	0.780678	0.799386	0.724609	0.69833	0.427599	0.19011	0.0516127	0.999936	0.87148	0.941656	0.902616	0.836325	0.679959	0.88701	0.699855	0.332707	0.0514981	0.999936	0.927705	0.988111	0.969081	0.677788	0.308041	0.125433	0.0684784	0.0517998	0.0169557	0.999936	0.552287	0.56525	0.545702	0.410718	0.175015	0.050194	0.0231054	0.0144943	0.0069085	0.999936	1.02487	1.08352	0.74434	0.485209	0.264175	0.0891474	0.0387055
O75368	SH3BGRL	0.999936	0.950164	0.948795	0.993225	0.994644	0.85557	0.836659	0.803679	0.695915	0.134009	0.999936	1.03127	0.997285	1.02434	1.06089	1.02455	0.871606	0.87975	0.820645	0.165078	0.999936	0.938618	1.05417	1.05482	1.0344	0.892809	0.875161	0.683871	0.62676	0.211896	0.999936	1.00938	1.04726	1.08481	1.06663	0.960701	0.867532	0.772398	0.688376	0.181032	0.999936	0.996408	1.04168	1.04398	1.0749	0.962759	0.930663	0.81762
O75369	FLNB	0.999936	1.04465	1.04981	1.0489	0.917867	0.574154	0.252041	0.126633	0.0871584	0.0445924	0.999936	1.02281	1.0287	1.01139	0.881382	0.487832	0.207167	0.102636	0.0723084	0.0335674	0.999936	1.00971	1.0834	0.986413	0.863379	0.562317	0.227561	0.0992386	0.0709918	0.037263	0.999936	1.07692	1.03907	1.00709	0.932504	0.561184	0.221939	0.102697	0.0724144	0.0441584	0.999936	0.994143	1.05788	0.958662	0.859392	0.500029	0.203598	0.0996955
O75376	NCOR1	0.999936	0.932707	0.888557	0.857458	0.828028	0.65393	0.47338	0.275626	0.202982	0.104274	0.999936	0.983993	0.896664	0.865619	0.783341	0.638643	0.474079	0.320081	0.264934	0.117165	0.999936	0.949558	0.93158	0.868669	0.813109	0.694226	0.564757	0.369288	0.285417	0.138532	0.999936	0.834686	0.786517	0.755435	0.755808	0.654541	0.495572	0.314727	0.23265	0.10842	0.999936	0.944402	0.978185	0.893352	0.811975	0.671737	0.555066	0.355013
O75390	CS	0.999936	0.979076	0.966631	0.844392	0.602446	0.312736	0.0918405	0.0269479	0.020561	0.00927872	0.999936	1.01284	0.969662	0.842375	0.622846	0.264392	0.0716292	0.0214909	0.0177849	0.007377	0.999936	1.03844	0.94965	0.858926	0.575948	0.220424	0.059202	0.04151	0.038501	0.0225291	0.999936	1.05412	1.0266	0.907058	0.627498	0.218738	0.0473548	0.0264853	0.0242112	0.0140916	0.999936	0.983608	0.988552	0.835174	0.536588	0.161891	0.0233043	0.0189281
O75391	SPAG7	0.999936	0.961254	0.927483	0.928081	1.08815	1.00506	0.907449	0.955	1.00209	0.287549	0.999936	1.0119	0.980995	0.974538	1.02838	0.951569	0.8815	0.89186	0.973858	0.29272	0.999936	0.861049	0.971392	1.05617	1.06239	0.95351	0.991428	0.775151	0.835374	0.403279	0.999936	0.996703	0.973168	0.977524	1.06179	0.959574	0.84923	0.769552	0.79449	0.365002	0.999936	1.03279	0.951623	1.04289	1.03453	0.999468	0.914475	0.871562
O75396	SEC22B	0.999936	0.962117	0.919402	0.840868	0.60248	0.281739	0.130423	0.0728435	0.0495233	0.0185757	0.999936	0.968939	0.921085	0.823425	0.608555	0.276011	0.125656	0.0708075	0.0445704	0.0144988	0.999936	0.895911	0.853159	0.96817	1.00042	0.724515	0.683866	0.482044	0.351075	0.0760673	0.999936	0.880101	0.900387	0.966805	0.858493	0.673853	0.607456	0.486566	0.387055	0.0637684	0.999936	0.970739	0.84402	1.00793	0.987218	0.883417	0.711594	0.552732
O75400	PRPF40A	0.999936	1.03667	0.938463	0.705734	0.646659	0.46753	0.263426	0.166104	0.126692	0.110345	0.999936	0.908385	0.835372	0.633344	0.487078	0.357649	0.250863	0.187076	0.144962	0.10044	0.999936	0.925471	0.941732	0.730842	0.401733	0.220966	0.158163	0.104226	0.091329	0.0668108	0.999936	0.965301	0.882317	0.697361	0.394272	0.2192	0.150801	0.113878	0.0993002	0.0740464	0.999936	0.995	0.984494	0.649959	0.410887	0.280183	0.201215	0.156078
O75410	TACC1	0.999936	1.00928	1.00403	1.01201	1.03936	0.898826	0.77	0.708671	0.730789	0.512106	0.999936	1.04451	1.02516	1.03069	1.00005	0.88516	0.723877	0.697075	0.732444	0.470045	0.999936	0.949527	1.02792	1.02237	1.05387	0.93378	0.887003	0.701659	0.756705	0.587813	0.999936	1.01636	1.03005	1.02885	1.09663	0.962804	0.842777	0.743801	0.762909	0.669432	0.999936	1.01397	1.03169	1.05563	1.02078	0.880653	0.878	0.777185
O75419	CDC45	0.999936	0.901825	0.65076	0.254673	0.137188	0.0802742	0.0419527	0.0199644	0.0148089	0.00426258	0.999936	0.927307	0.675056	0.25976	0.146677	0.0929818	0.0628334	0.0439067	0.0272645	0.0208257	0.999936	1.01242	0.687301	0.309038	0.108223	0.05409	0.0273573	0.0185875	0.0120062	0.00879275	0.999936	1.04805	0.831714	0.368151	0.194855	0.138195	0.0575364	0.0396274	0.0330789	0.0255923	0.999936	0.935454	0.621906	0.207495	0.125826	0.0808279	0.0540583	0.0269367
O75436	VPS26A	0.999936	0.973482	0.996601	0.995842	0.886668	0.684538	0.441398	0.0728165	0.0165537	0.009167	0.999936	0.960773	1.00342	0.967362	0.847606	0.631183	0.471153	0.0949569	0.035103	0.0178941	0.999936	1.03749	0.989146	0.97539	0.855164	0.627346	0.456071	0.108318	0.0252791	0.0112303	0.999936	1.10722	1.15427	1.10765	0.989772	0.686988	0.500517	0.103628	0.0228119	0.0128111	0.999936	0.962747	0.952577	0.904633	0.85964	0.667879	0.447227	0.0833364
O75439	PMPCB	0.999936	0.933254	0.86517	0.6815	0.413626	0.127454	0.0470646	0.0289353	0.0239582	0.0143279	0.999936	0.974361	0.88344	0.689851	0.433673	0.129244	0.0540559	0.0331416	0.0210967	0.0103991	0.999936	0.910496	0.761246	0.472479	0.216745	0.0935108	0.0432746	0.0242741	0.0171442	0.00786355	0.999936	0.99696	0.744981	0.453107	0.210529	0.0851712	0.0499064	0.0312573	0.025442	0.0101084	0.999936	0.94121	0.73166	0.44362	0.209102	0.0978017	0.0593303	0.0326311
O75446	SAP30	0.999936	0.779364	0.633502	0.429274	0.214033	0.15104	0.0854316	0.0445578	0.030727	0.0202823	0.999936	0.844268	0.697522	0.453338	0.244161	0.152794	0.103725	0.0617345	0.0522561	0.0271792	0.999936	0.797273	0.638002	0.456111	0.237132	0.133963	0.0834396	0.0445949	0.0432857	0.0321498	0.999936	0.620903	0.476341	0.314738	0.155734	0.0946511	0.0596069	0.0317894	0.0289848	0.0188268	0.999936	0.82462	0.592704	0.415194	0.245308	0.167712	0.108811	0.0641594
O75449	KATNA1	0.999936	0.938147	0.787493	0.438758	0.231588	0.140122	0.0606079	0.0295236	0.0219162	0.011349	0.999936	0.993199	0.815672	0.401435	0.186135	0.0910173	0.0495275	0.0209396	0.025177	0.0114373	0.999936	1.02086	0.943621	0.835844	0.490959	0.190887	0.101367	0.0489219	0.0222009	0.0100897	0.999936	0.967956	0.915524	0.800043	0.452009	0.167651	0.0554944	0.0191988	0.0131532	0.0037882	0.999936	0.843859	0.612909	0.266939	0.204369	0.114754	0.0583428	0.0286554
O75475	PSIP1	0.999936	1.21345	1.37162	1.199	0.822296	0.402043	0.241306	0.223923	0.262503	0.218031	0.999936	1.17983	1.18917	1.10217	0.75501	0.35415	0.180043	0.169036	0.186876	0.160345	0.999936	0.948376	0.94665	0.759912	0.471253	0.253929	0.16867	0.117576	0.108899	0.0912712	0.999936	0.9783	0.905363	0.742904	0.509657	0.286616	0.193897	0.145916	0.134318	0.14101	0.999936	0.933524	0.932293	0.615948	0.332882	0.201326	0.158236	0.118788
O75494	SRSF10	0.999936	1.03685	0.855134	0.752712	0.701379	0.506856	0.35746	0.264702	0.262954	0.162221	0.999936	0.88065	0.78961	0.697687	0.652156	0.485175	0.36388	0.42857	1.30729	1.9056	0.999936	0.855464	0.70337	0.626193	0.604144	0.508514	0.383259	0.241735	0.300226	0.320505	0.999936	0.583246	0.42443	0.409716	0.427024	0.341668	0.258885	0.149168	0.213081	0.248268	0.999936	0.768518	0.62464	0.5836	0.590485	0.454312	0.42719	0.41275
O75496	GMNN	0.999936	1.00453	0.918944	0.854774	0.859099	0.860108	0.880049	0.84554	0.949542	0.697433	0.999936	1.00875	0.957131	0.897245	0.900866	0.940063	0.866803	0.889998	1.06043	0.642353	0.999936	0.919194	0.951642	0.875004	0.900831	0.878704	0.891646	0.734883	0.855324	0.704321	0.999936	0.987807	0.951271	0.90822	0.950448	0.911558	0.874431	0.751984	0.83694	0.760441	0.999936	0.943989	0.945412	0.884292	0.954095	0.904283	0.956239	0.875411
O75521	ECI2	0.999936	0.993096	1.01675	0.926778	0.695426	0.449427	0.224461	0.0685946	0.0257514	0.00954891	0.999936	1.08069	1.08458	0.968788	0.732293	0.459966	0.251509	0.0944894	0.0395567	0.0152616	0.999936	0.852381	0.873696	0.614889	0.468596	0.280299	0.17362	0.0521584	0.0285523	0.020008	0.999936	0.901443	0.91115	0.760523	0.572814	0.353409	0.170899	0.0502486	0.0196582	0.0139566	0.999936	1.04589	1.11591	0.897718	0.525506	0.280356	0.102969	0.0275763
O75528	TADA3	0.999936	0.966889	0.80745	0.755955	0.579304	0.375265	0.223917	0.159987	0.117355	0.0627633	0.999936	0.936508	0.904774	0.818275	0.668051	0.346441	0.191693	0.140867	0.131555	0.0565152	0.999936	0.885081	0.867387	0.852313	0.786363	0.522424	0.360223	0.242359	0.210176	0.124029	0.999936	0.805125	0.702063	0.695104	0.71388	0.423319	0.351935	0.230767	0.167061	0.0931789	0.999936	0.956925	0.894004	0.835906	0.662818	0.422577	0.287713	0.220164
O75530	EED	0.999936	1.09277	1.08631	0.927785	0.524983	0.17782	0.072927	0.0366189	0.0344769	0.0130807	0.999936	0.999716	0.998041	0.879136	0.509237	0.107682	0.0625627	0.0399811	0.0329641	0.0195506	0.999936	0.96457	0.820698	0.681183	0.359246	0.0677181	0.0338573	0.0183839	0.0118491	0.00681176	0.999936	0.876938	0.807304	0.703976	0.349915	0.0721476	0.0329812	0.0187795	0.0157035	0.0114488	0.999936	0.888864	0.804456	0.757682	0.38325	0.0671804	0.0434583	0.0307612
O75531	BANF1	0.999936	1.03051	6.08576	7.69225	8.19812	5.00246	2.97686	1.11016	1.47268	1.18229	0.999936	1.16497	8.73239	12.1647	11.5436	6.86175	3.68578	1.22374	2.09043	2.33554	0.999936	0.698884	0.63813	0.752375	0.627638	0.355609	0.171817	0.111243	0.107843	0.0825228	0.999936	0.645963	0.614787	0.676873	0.486679	0.289434	0.102408	0.0692872	0.0856703	0.035801	0.999936	1.10223	1.32427	1.38283	0.803162	0.446698	0.278153	0.256255
O75533	SF3B1	0.999936	1.04594	1.04837	0.904543	0.566301	0.198617	0.0783072	0.0562609	0.0491663	0.0314432	0.999936	0.993327	0.977814	0.836307	0.537115	0.162991	0.0652281	0.0512541	0.046202	0.0251595	0.999936	0.869754	0.667336	0.385741	0.113009	0.0659002	0.0514209	0.039402	0.0385703	0.0231589	0.999936	0.757149	0.542673	0.288886	0.0804584	0.0499319	0.0440258	0.0339416	0.0301395	0.0175729	0.999936	0.842955	0.655418	0.369633	0.113226	0.0703148	0.0630112	0.0517594
O75534	CSDE1	0.999936	0.949659	0.734942	0.313021	0.140739	0.076901	0.0386667	0.0232861	0.0207658	0.0119339	0.999936	0.937575	0.710572	0.245778	0.0902338	0.0456498	0.0274848	0.0164385	0.014657	0.00733675	0.999936	0.961363	0.833517	0.378877	0.116588	0.0492905	0.0263243	0.0163975	0.0126336	0.00717065	0.999936	1.04002	0.845808	0.375253	0.121352	0.0561894	0.0353629	0.0248609	0.021216	0.0145414	0.999936	0.947673	0.734992	0.251058	0.0919298	0.053725	0.0344721	0.0241151
O75554	WBP4	0.999936	1.10979	0.992947	1.06348	1.13328	1.04956	1.04929	1.19109	1.4187	1.22712	0.999936	1.11194	1.05945	1.00128	1.06727	1.10212	1.00005	1.08902	1.32504	0.953762	0.999936	0.99461	1.10267	1.05204	1.06503	1.01049	1.04257	0.884726	1.06978	0.884071	0.999936	0.958431	0.965481	0.959818	1.02593	0.968107	0.896034	0.613825	0.819481	0.780042	0.999936	1.02672	1.24156	1.09511	1.07726	0.956944	0.972345	0.848178
O75582	RPS6KA5	0.999936	0.951395	0.690974	0.187093	0.0997805	0.0588656	0.0409364	0.0321946	0.032907	0.0368185	0.999936	0.943077	0.632666	0.14643	0.0708985	0.0347297	0.0262763	0.0244705	0.0207193	0.0157153	0.999936	1.02228	1.02091	0.82416	0.325884	0.0614697	0.0460882	0.0259659	0.0228271	0.0130168	0.999936	1.06547	1.02589	0.827219	0.327679	0.0573781	0.0326216	0.0249609	0.0190866	0.0154377	0.999936	0.624853	0.158096	0.0579432	0.0373435	0.0241581	0.0186027	0.018391
O75607	NPM3	0.999936	1.0734	1.01955	0.96774	0.824915	0.557203	0.288308	0.155182	0.148523	0.103106	0.999936	1.07539	1.06489	0.954139	0.787043	0.437678	0.288083	0.154737	0.174001	0.0859418	0.999936	1.01972	1.07431	0.956938	0.907411	0.791618	0.706082	0.553593	0.58276	0.421846	0.999936	1.04237	1.03042	1.03212	1.05706	0.90131	0.745678	0.581932	0.648969	0.514134	0.999936	0.988102	1.01914	1.01396	0.99797	0.849245	0.800614	0.687383
O75608	LYPLA1	0.999936	0.894365	0.849471	0.963102	1.05473	0.947634	0.804711	0.404883	0.0418102	0.0134729	0.999936	0.956426	0.971765	0.982725	0.989051	0.895427	0.755782	0.37762	0.0358728	0.0129008	0.999936	0.794104	0.894651	1.02499	1.00546	0.787148	0.79358	0.415015	0.0459814	0.00663853	0.999936	1.00744	1.06066	1.07823	1.09601	0.953159	0.855189	0.425263	0.0120961	0.000316068	0.999936	0.974791	0.985302	1.05098	1.07768	0.938331	0.81962	0.384001
O75643	SNRNP200	0.999936	1.08105	1.24188	1.17698	0.687492	0.22738	0.0969278	0.0796117	0.0757311	0.040112	0.999936	1.02766	1.20476	1.17006	0.724483	0.190343	0.0913458	0.0795129	0.0833126	0.0405346	0.999936	1.07591	0.972239	1.04634	0.774226	0.408125	0.110302	0.0722156	0.0747407	0.0495745	0.999936	0.807496	0.836779	0.834486	0.633516	0.32227	0.0976802	0.07708	0.0754451	0.0559498	0.999936	1.04956	1.09624	1.06379	0.821224	0.448479	0.104155	0.0800003
O75663	TIPRL	0.999936	1.01246	0.997368	0.986362	0.839737	0.416079	0.0848089	0.0456568	0.0423833	0.0171917	0.999936	0.996214	0.988587	0.985306	0.81485	0.310233	0.0592292	0.028914	0.0241285	0.0104769	0.999936	0.986966	1.02876	1.03755	0.888213	0.436138	0.0617563	0.0265936	0.0151874	0.00571377	0.999936	1.10445	1.13387	1.15181	0.963414	0.406172	0.052701	0.0261455	0.0252417	0.00960662	0.999936	1.00121	1.02406	1.00225	0.862137	0.399536	0.059974	0.0307648
O75688	PPM1B	0.999936	0.972253	0.988422	0.991291	0.973405	0.459624	0.0795013	0.0345479	0.0195442	0.00889681	0.999936	1.00889	1.0143	1.04923	0.970051	0.381453	0.0844246	0.0362927	0.0322687	0.0196577	0.999936	0.990258	1.06825	1.01562	0.803998	0.318126	0.0645165	0.0288066	0.0240255	0.0114702	0.999936	1.0774	1.07893	1.05265	0.925852	0.36539	0.109389	0.0602398	0.0522935	0.0374633	0.999936	0.989047	1.10602	1.01887	0.996728	0.546572	0.131409	0.0796549
O75695	RP2	0.999936	1.01055	0.925461	0.601438	0.301494	0.160029	0.0917175	0.0593402	0.0524612	0.0226661	0.999936	1.01189	0.94018	0.563957	0.249698	0.134089	0.082696	0.0539681	0.0444446	0.0188143	0.999936	1.0606	1.05577	0.897383	0.462067	0.185278	0.0905517	0.0525948	0.0347542	0.0208377	0.999936	1.05509	1.04047	0.920506	0.541725	0.223886	0.119717	0.054497	0.0429619	0.0241273	0.999936	1.00894	1.00277	0.85761	0.448444	0.196349	0.103996	0.0600181
O75717	WDHD1	0.999936	1.01473	0.964949	0.805264	0.37693	0.173245	0.0969378	0.0700019	0.0636453	0.036798	0.999936	1.01817	0.987348	0.774872	0.343371	0.14553	0.0968874	0.0772088	0.0775548	0.0408063	0.999936	1.00985	0.991182	0.801492	0.395454	0.159186	0.101446	0.0723726	0.0681227	0.0465968	0.999936	1.0408	0.958793	0.784762	0.400485	0.156491	0.0913284	0.065674	0.0621284	0.045538	0.999936	0.982163	1.01992	0.754356	0.361015	0.148534	0.101639	0.0778909
O75781	PALM	0.999936	0.993508	0.963369	0.967321	0.966782	0.821824	0.81633	0.783541	0.888697	0.668893	0.999936	1.03088	0.93534	0.926067	0.869891	0.821456	0.747369	0.763443	0.933704	0.655475	0.999936	1.0359	1.02299	1.06549	1.13329	1.00652	0.952559	0.788548	0.960486	0.799072	0.999936	0.993048	1.03422	0.989892	1.05575	0.962764	0.933035	0.79939	0.876785	0.806316	0.999936	1.0763	1.0216	1.07033	1.08865	0.92829	0.835321	0.849194
O75791	GRAP2	0.999936	1.00644	1.00217	0.882014	0.607994	0.360448	0.202745	0.113261	0.0795378	0.0296203	0.999936	0.96792	0.980551	0.82324	0.58962	0.322541	0.171164	0.102596	0.0765997	0.0248046	0.999936	1.07719	1.0247	0.967681	0.69804	0.411522	0.207667	0.111697	0.0693113	0.0258221	0.999936	1.06042	1.07514	0.972544	0.743633	0.440575	0.243692	0.136649	0.0834103	0.0301937	0.999936	1.02015	1.01814	0.89307	0.684876	0.42171	0.255264	0.132137
O75792	RNASEH2A	0.999936	0.976551	0.937438	0.802661	0.626888	0.372031	0.127314	0.0297966	0.0196537	0.0105556	0.999936	0.987341	0.941345	0.794078	0.582389	0.314882	0.115747	0.0235042	0.0155066	0.00608088	0.999936	0.943524	0.946721	0.773757	0.560911	0.316212	0.10917	0.0219712	0.0131927	0.00771342	0.999936	1.0228	0.973195	0.785719	0.578728	0.329186	0.0906403	0.0152341	0.0112164	0.0062037	0.999936	0.971231	0.962246	0.705604	0.504714	0.291877	0.104509	0.0192533
O75794	CDC123	0.999936	0.907283	0.57573	0.192855	0.099245	0.0718291	0.0455284	0.0197091	0.0130499	0.00697472	0.999936	0.851847	0.511861	0.157823	0.0713544	0.0446421	0.0283143	0.0140325	0.0116063	0.00487714	0.999936	1.05903	0.981059	0.845906	0.502634	0.142327	0.0372865	0.0183239	0.0108328	0.00617571	0.999936	1.09692	1.0231	0.901646	0.536847	0.149859	0.054624	0.0301822	0.026991	0.019685	0.999936	0.62049	0.203313	0.0868532	0.0503448	0.0260822	0.0225554	0.0240758
O75818	RPP40	0.999936	1.01494	1.05466	1.05341	1.06056	1.07233	1.0869	1.15802	1.18089	0.430629	0.999936	0.979205	1.03384	1.07548	1.15259	1.21689	1.10553	1.20252	1.09174	0.39809	0.999936	1.06226	1.00799	1.087	1.10598	0.940196	0.807583	0.672824	0.488421	0.120026	0.999936	1.00189	1.02932	1.10124	1.08917	0.913397	0.800228	0.689435	0.44024	0.111521	0.999936	1.00354	1.0279	1.07236	1.08623	1.01312	0.946355	0.736725
O75821	EIF3G	0.999936	1.11785	1.09111	1.42987	1.35125	0.96343	0.569045	0.320964	0.217519	0.0883194	0.999936	1.00854	1.0125	1.48819	1.34217	0.887258	0.551009	0.319594	0.216046	0.0798042	0.999936	1.01559	1.00294	0.919734	0.832321	0.636504	0.392518	0.23076	0.160333	0.0700142	0.999936	0.95292	0.926189	0.89996	0.85619	0.6231	0.398793	0.211759	0.148604	0.0635504	0.999936	1.00009	1.06287	0.939017	0.770449	0.50977	0.328476	0.182869
O75822	EIF3J	0.999936	1.16566	1.23464	1.80227	2.17204	1.75605	1.0023	0.43095	0.282807	0.232832	0.999936	1.08769	1.08566	1.96436	2.18827	1.70858	0.956639	0.429269	0.312654	0.211613	0.999936	0.937215	1.04534	1.00287	0.961974	0.777476	0.479557	0.236235	0.164047	0.114814	0.999936	0.935559	0.900929	0.916936	0.931389	0.74049	0.417431	0.198579	0.143559	0.141393	0.999936	1.0355	1.09608	1.07288	0.992767	0.748852	0.470803	0.216199
O75832	PSMD10	0.999936	0.870669	0.895619	0.895617	0.744199	0.269706	0.0830714	0.0327182	0.0181976	0.0125449	0.999936	0.976657	0.990872	0.996158	0.886547	0.378787	0.189483	0.0878588	0.0868206	0.0381399	0.999936	0.864523	0.961957	0.91645	0.833393	0.383712	0.149572	0.076868	0.0555986	0.0268242	0.999936	0.867178	0.848743	0.776901	0.646817	0.335411	0.125626	0.0692055	0.0545371	0.0213796	0.999936	0.863845	0.710948	0.495199	0.371191	0.152284	0.058071	0.045205
O75843	AP1G2	0.999936	0.8638	0.690954	0.505933	0.295555	0.160821	0.102011	0.0456062	0.038268	0.0232168	0.999936	0.942262	0.688952	0.532678	0.308375	0.157408	0.0843376	0.0389129	0.0364626	0.0218703	0.999936	0.811089	0.623774	0.472483	0.281169	0.141035	0.075192	0.0320713	0.0182472	0.0117589	0.999936	0.652196	0.502491	0.362425	0.214856	0.0926831	0.047144	0.0214112	0.0120353	0.00705616	0.999936	0.809486	0.612331	0.398332	0.20741	0.0924896	0.0575312	0.0234708
O75865	TRAPPC6A	0.999936	0.773899	0.781142	0.646516	0.36706	0.153573	0.067312	0.0290776	0.0330364	0.01765	0.999936	0.958692	0.866527	0.687436	0.410448	0.142077	0.0623558	0.0227904	0.0207017	0.00932712	0.999936	0.905439	0.733966	0.781393	0.454266	0.178777	0.080073	0.0445702	0.0385671	0.0230603	0.999936	0.913932	0.897005	0.767092	0.374855	0.132625	0.0510507	0.0266186	0.0327367	0.0200449	0.999936	1.02959	0.848085	0.810841	0.479695	0.188941	0.0492674	0.0266425
O75874	IDH1	0.999936	1.01275	0.996603	0.997188	0.956601	0.727334	0.205935	0.0309015	0.0229813	0.0118358	0.999936	0.985991	1.00039	1.01159	0.971845	0.671034	0.195945	0.0289171	0.0202958	0.011441	0.999936	1.02057	1.02173	0.976505	0.708984	0.222942	0.0407931	0.019865	0.00837543	0.00345474	0.999936	1.12858	1.17254	1.12305	0.834555	0.224461	0.0245924	0.0118542	0.0121025	0.00898602	0.999936	0.978219	1.02932	0.883232	0.481092	0.113802	0.0338991	0.0208755
O75884	RBBP9	0.999936	0.969862	0.963047	0.999946	0.784336	0.263822	0.0945049	0.0474077	0.0338469	0.0167687	0.999936	1.00074	0.967232	0.972451	0.701196	0.204835	0.0796042	0.0629583	0.0323675	0.0163885	0.999936	0.920469	0.924102	1.01983	0.828299	0.276264	0.0532925	0.0249565	0.020321	0.00562583	0.999936	1.0673	1.13344	1.0912	0.913135	0.289628	0.0554373	0.0274001	0.0164742	0.00835273	0.999936	0.998926	1.04249	1.04445	0.807669	0.256568	0.0731328	0.0349191
O75886	STAM2	0.999936	0.951864	0.947728	0.997069	0.912112	0.62037	0.337738	0.145238	0.0943908	0.0341941	0.999936	0.992958	1.008	0.956701	0.897028	0.530611	0.315963	0.163055	0.145455	0.0526223	0.999936	1.01244	1.0424	0.968505	0.901348	0.656593	0.334935	0.167604	0.115819	0.0394501	0.999936	1.04223	1.09918	1.11003	1.11988	0.828345	0.35265	0.167863	0.0675167	0.0382327	0.999936	0.970143	1.16339	1.11101	1.03797	0.752647	0.38617	0.203244
O75909	CCNK	0.999936	1.15358	1.34259	1.23616	1.31504	1.09585	0.266798	0.0798258	0.0429521	0.0233308	0.999936	1.11379	1.24632	1.35475	1.62384	1.10669	0.238736	0.0787879	0.0405402	0.0201726	0.999936	1.03808	0.945691	0.939146	0.877911	0.687835	0.202463	0.0458071	0.0278004	0.01747	0.999936	0.990868	1.04366	1.1115	0.876954	0.613188	0.247997	0.0707202	0.0459267	0.0342195	0.999936	1.06263	1.0948	1.26535	1.33293	0.895665	0.128385	0.0349751
O75934	BCAS2	0.999936	0.96357	0.874371	0.976679	0.905291	0.52818	0.33241	0.113382	0.0968353	0.0705384	0.999936	1.02633	0.891391	1.05396	0.983721	0.56395	0.314396	0.0979647	0.0658863	0.040402	0.999936	0.95431	0.927488	0.839249	0.684111	0.363041	0.1939	0.0841292	0.0516796	0.0344035	0.999936	0.785216	0.713433	0.67931	0.495832	0.27363	0.132946	0.053723	0.0350816	0.0253281	0.999936	0.986705	0.863843	0.821695	0.588509	0.311951	0.154969	0.0571155
O75935	DCTN3	0.999936	0.796521	0.814502	0.714887	0.255854	0.0872332	0.0526919	0.0203398	0.0151331	0.00892189	0.999936	0.911547	0.901663	0.800032	0.339877	0.0918554	0.0614876	0.0301186	0.0228257	0.0129054	0.999936	0.948339	0.914493	0.794141	0.275725	0.0739219	0.038843	0.0221652	0.0152567	0.00940392	0.999936	0.764236	0.767383	0.649729	0.200235	0.0639854	0.0419961	0.0313411	0.0280088	0.0170134	0.999936	0.974352	0.833672	0.789533	0.26193	0.0740386	0.0402425	0.0230075
O75937	DNAJC8	0.999936	0.899832	0.942878	0.952726	0.908027	0.586247	0.345358	0.174787	0.13552	0.0926892	0.999936	0.934953	0.958615	0.999453	0.930529	0.640295	0.340036	0.194107	0.155595	0.0682361	0.999936	0.729862	0.805583	0.91408	0.873995	0.629918	0.530921	0.314104	0.242661	0.110097	0.999936	0.909245	0.943207	1.00121	0.877376	0.654938	0.512377	0.324896	0.286052	0.15006	0.999936	1.00438	0.988261	1.08506	0.953877	0.711325	0.531723	0.346435
O75940	SMNDC1	0.999936	1.04114	1.02078	0.966773	1.05434	1.08802	1.06504	1.09625	1.1637	0.494777	0.999936	1.02956	1.0074	0.93288	0.983676	1.09516	1.01369	1.10258	1.13006	0.420469	0.999936	0.962222	1.07747	1.03072	1.04667	0.969643	0.979085	0.817132	0.867175	0.377679	0.999936	0.966809	0.981591	1.00399	1.12221	1.01024	0.937881	0.856766	0.87198	0.338319	0.999936	1.03377	1.14219	1.127	1.12621	1.02882	1.05656	0.945516
O75962	TRIO	0.999936	0.916556	0.817059	0.636338	0.351063	0.144546	0.0756204	0.0512389	0.0356529	0.0154577	0.999936	1.02048	0.820739	0.653777	0.319033	0.139454	0.0745054	0.0529574	0.0353235	0.0186963	0.999936	0.996173	0.93111	0.741989	0.39701	0.120349	0.0606845	0.0384931	0.0279997	0.0167656	0.999936	1.00363	0.976136	0.764499	0.385216	0.112108	0.0629694	0.0508033	0.0407716	0.0239589	0.999936	0.932984	0.867915	0.674841	0.384161	0.212472	0.14251	0.0997455
O75995	SASH3	0.999936	0.976356	1.04138	1.04827	1.09356	0.955775	0.881502	0.850922	0.795688	0.253965	0.999936	1.03735	1.00133	1.01964	1.0337	0.911262	0.8063	0.756947	0.734153	0.196777	0.999936	0.959051	1.14845	1.16218	1.15593	1.06117	1.09289	0.888301	0.904155	0.407032	0.999936	1.01841	1.12224	1.10386	1.14708	1.03072	0.946712	0.789949	0.7505	0.346988	0.999936	0.970362	1.05739	1.03363	1.03244	0.91117	0.854891	0.760719
O76003	GLRX3	0.999936	1.00558	1.0114	1.01929	0.956507	0.59889	0.200725	0.0710715	0.0440001	0.0194706	0.999936	0.989005	0.997344	0.98424	0.88147	0.493996	0.163203	0.0508533	0.0293154	0.0123483	0.999936	0.970014	1.04968	1.02519	0.953624	0.658733	0.263548	0.0637052	0.0359147	0.0159785	0.999936	1.01923	1.03184	1.015	0.97838	0.650262	0.243051	0.0668544	0.0366737	0.0180828	0.999936	0.997985	1.05581	1.01962	0.959331	0.618636	0.227653	0.0577742
O76021	RSL1D1	0.999936	1.40942	1.49176	1.50687	1.50774	1.03079	0.597762	0.259706	0.268628	0.203781	0.999936	1.15037	1.07256	1.30246	1.52161	1.45031	0.466221	0.158609	0.171033	0.163413	0.999936	1.08556	1.01556	0.924368	0.45548	0.142464	0.0893343	0.0517114	0.0557438	0.0408821	0.999936	0.960906	0.957803	0.838039	0.419942	0.110113	0.0616552	0.0585219	0.053357	0.0513979	0.999936	0.968571	1.01045	0.804502	0.384055	0.123048	0.115442	0.0925801
O76031	CLPX	0.999936	0.733602	0.452867	0.223661	0.0963251	0.0556831	0.0335839	0.0214293	0.0203292	0.0110378	0.999936	0.701563	0.443412	0.200133	0.0780448	0.0380422	0.0283636	0.0207518	0.0254854	0.0153934	0.999936	0.616907	0.327817	0.175901	0.108167	0.0757688	0.0553427	0.0362996	0.0313878	0.0159918	0.999936	0.580037	0.273775	0.158324	0.124088	0.0839068	0.0627425	0.0411829	0.0406461	0.0246844	0.999936	0.541989	0.244735	0.122226	0.0837712	0.0585105	0.04391	0.0304861
O76054	SEC14L2	0.999936	1.02161	0.994891	0.848187	0.582683	0.264968	0.0649495	0.0361411	0.0307313	0.0142196	0.999936	1.02581	0.96045	0.783702	0.54841	0.206738	0.060924	0.032353	0.0303869	0.0134323	0.999936	0.982087	1.06495	0.957283	0.727548	0.388126	0.0706399	0.0270556	0.0205388	0.0189304	0.999936	1.09318	1.03873	0.966547	0.792289	0.4318	0.0890843	0.0206232	0.0193654	0.00648977	0.999936	0.99096	1.06828	0.918726	0.714937	0.35992	0.0755995	0.0302347
O76071	CIAO1	0.999936	1.04156	1.08252	0.788614	0.535243	0.350234	0.24587	0.148139	0.0989626	0.028722	0.999936	1.00441	0.949664	0.790015	0.568116	0.325175	0.214584	0.130907	0.0762845	0.018861	0.999936	1.09191	0.969588	0.712858	0.441296	0.239528	0.122859	0.100614	0.0687555	0.0240055	0.999936	0.95019	0.89084	0.704101	0.41368	0.19642	0.141033	0.0985341	0.063728	0.0239196	0.999936	0.994141	0.957059	0.853996	0.626017	0.375763	0.208255	0.138091
O76075	DFFB	0.999936	0.986519	1.03712	1.02914	0.957053	0.690019	0.294274	0.0659283	0.0464574	0.0355177	0.999936	1.01624	1.02255	0.958745	0.896132	0.597814	0.234792	0.0492974	0.0332212	0.0171523	0.999936	1.04005	1.06934	1.03871	0.955168	0.720974	0.317145	0.06752	0.043108	0.0158746	0.999936	1.03986	1.0372	1.03218	0.904711	0.617019	0.249717	0.0228915	0.0136134	0.0110854	0.999936	1.05572	1.0588	1.04631	0.997535	0.750086	0.322579	0.0395261
O76080	ZFAND5	0.999936	0.953472	0.894129	0.992516	1.0107	0.904903	0.955343	0.877009	0.956055	0.714537	0.999936	1.0983	1.05076	1.09033	1.13538	1.09942	0.996227	0.958596	1.11391	0.731137	0.999936	0.878594	0.960387	1.05639	1.13293	1.01494	1.00555	0.878076	0.929872	0.828597	0.999936	0.854843	0.841712	0.882592	0.932785	0.866683	0.820137	0.777461	0.843603	0.72127	0.999936	1.00256	1.01708	1.01318	1.07195	0.962012	0.96238	0.879736
O76094	SRP72	0.999936	1.05822	1.03899	0.722364	0.127415	0.0566352	0.0298685	0.0183936	0.0135291	0.00764164	0.999936	1.03983	1.01653	0.643148	0.0974421	0.0393841	0.0252041	0.0180348	0.0177619	0.0103891	0.999936	0.971839	0.761457	0.182103	0.0696777	0.0466278	0.0359611	0.0240669	0.0243798	0.0198303	0.999936	0.877016	0.614951	0.130106	0.0555795	0.0459091	0.0318802	0.022527	0.0191259	0.0170861	0.999936	0.96183	0.679597	0.146087	0.0549181	0.0418483	0.0433956	0.027325
O94762	RECQL5	0.999936	1.08437	1.00589	0.622716	0.279273	0.1656	0.13307	0.11362	0.105052	0.0452103	0.999936	1.10341	0.976676	0.502051	0.16904	0.0821405	0.0530282	0.0504958	0.0502146	0.0298162	0.999936	0.838626	0.825102	0.630497	0.417772	0.290183	0.321241	0.260741	0.211533	0.0577871	0.999936	0.682579	0.602961	0.458713	0.32625	0.263039	0.230773	0.198739	0.175683	0.0468945	0.999936	0.988975	0.94416	0.768176	0.662379	0.542586	0.446935	0.393625
O94763	URI1	0.999936	0.983549	0.951964	0.868111	0.64646	0.411232	0.255523	0.179848	0.327987	0.370516	0.999936	0.988873	0.971046	0.904538	0.660248	0.456526	0.293971	0.237723	0.406137	0.382953	0.999936	1.00043	1.02159	1.02634	0.887851	0.659325	0.40321	0.274641	0.294272	0.323177	0.999936	0.784006	0.737642	0.743188	0.72417	0.51897	0.325605	0.198981	0.212562	0.211326	0.999936	0.990923	1.04124	0.919306	0.762587	0.609049	0.396097	0.300012
O94776	MTA2	0.999936	1.00808	0.892928	0.552235	0.286919	0.124871	0.0497871	0.0263195	0.0232202	0.0125563	0.999936	0.986241	0.855343	0.506901	0.2624	0.105675	0.0568296	0.0364917	0.0279395	0.0103927	0.999936	0.988417	0.858456	0.568036	0.285495	0.124626	0.0522332	0.0327924	0.0308894	0.0217216	0.999936	0.846936	0.698908	0.458849	0.238568	0.098386	0.0401128	0.0246964	0.0271735	0.0227304	0.999936	0.946803	0.837976	0.469225	0.244544	0.106515	0.0459184	0.0254372
O94782	USP1	0.999936	0.983127	0.796326	0.589429	0.341326	0.22451	0.115729	0.0658577	0.039171	0.0205126	0.999936	0.967042	0.829486	0.578943	0.359733	0.224442	0.148246	0.091211	0.0856802	0.0591001	0.999936	0.972534	0.905909	0.692372	0.426666	0.264895	0.169155	0.104656	0.0920171	0.0599875	0.999936	0.939881	0.812949	0.582485	0.361058	0.205651	0.10203	0.0518751	0.0392683	0.0229934	0.999936	0.949468	0.853218	0.58743	0.364786	0.2301	0.144235	0.0850051
O94804	STK10	0.999936	1.0392	0.975439	0.215642	0.106607	0.0788753	0.0488155	0.0406477	0.0354851	0.0283321	0.999936	1.01786	0.933063	0.156096	0.077854	0.0447259	0.0339951	0.0257841	0.0270683	0.0212556	0.999936	0.975783	0.985043	0.187534	0.0677434	0.0389137	0.0290264	0.0193466	0.0254199	0.0172524	0.999936	1.03499	0.942599	0.137166	0.039101	0.0328359	0.024611	0.0197771	0.0128528	0.0136578	0.999936	0.957694	1.00919	0.166952	0.0294881	0.0231641	0.0203138	0.0168378
O94819	KBTBD11	0.999936	1.06579	1.0617	0.951755	0.78315	0.594217	0.330607	0.143143	0.0898958	0.0385354	0.999936	1.06395	0.977091	0.927331	0.789105	0.491813	0.236169	0.0864968	0.0542259	0.0249492	0.999936	1.10085	1.0995	1.00623	0.869887	0.593639	0.241005	0.0767164	0.0297897	0.0217624	0.999936	0.96274	0.965978	0.942385	0.783377	0.498037	0.257922	0.106777	0.0758216	0.0399664	0.999936	1.03492	0.998943	0.947451	0.805613	0.525375	0.252791	0.0897681
O94822	LTN1	0.999936	0.912523	0.811205	0.598288	0.161213	0.0629131	0.0404221	0.0328053	0.0378684	0.0206619	0.999936	0.913615	0.838715	0.549315	0.111334	0.0328171	0.0271	0.0239263	0.0197844	0.0115608	0.999936	0.985919	0.875996	0.666375	0.154321	0.0527034	0.030617	0.0246682	0.019439	0.0147704	0.999936	1.05054	0.94689	0.590971	0.071025	0.00965483	0.00328932	0	0.0026162	0.00787978	0.999936	0.983108	0.920093	0.612355	0.160488	0.0843765	0.0551378	0.0420285
O94830	DDHD2	0.999936	0.966269	0.962179	0.930761	0.832046	0.594685	0.28998	0.0847843	0.0391027	0.0149162	0.999936	1.00087	0.945174	0.920348	0.797952	0.545826	0.278369	0.0781397	0.032193	0.00744194	0.999936	1.09969	1.03327	1.00439	0.802375	0.51468	0.205121	0.0541007	0.0245055	0.00892067	0.999936	0.949128	0.956826	0.921298	0.765685	0.488051	0.220387	0.0491789	0.0197381	0.012134	0.999936	0.983799	1.02324	0.996163	0.827389	0.563773	0.241598	0.0632292
O94842	TOX4	0.999936	1.03377	0.96867	0.857661	0.698508	0.467224	0.345942	0.303363	0.286307	0.0643981	0.999936	1.01544	1.01246	0.878367	0.690668	0.476872	0.367849	0.321698	0.275725	0.0646367	0.999936	0.834995	0.912012	0.906985	0.849873	0.5819	0.507998	0.362916	0.350007	0.157767	0.999936	0.89986	0.87088	0.799906	0.731455	0.550131	0.411558	0.302673	0.267202	0.102404	0.999936	0.970226	0.921906	0.802837	0.657889	0.44868	0.359502	0.292762
O94854	KIAA0754	0.999936	0.974514	0.961293	0.918922	0.842786	0.55687	0.441915	0.419484	0.460693	0.334289	0.999936	1.00847	0.949117	0.964779	0.813994	0.502623	0.419211	0.434626	0.519308	0.353756	0.999936	0.9473	1.02252	0.945382	0.912403	0.615243	0.52114	0.388702	0.431985	0.364274	0.999936	0.995254	0.983465	1.00921	1.02463	0.693261	0.603663	0.48299	0.581413	0.549836	0.999936	1.00366	1.04668	0.968143	0.9049	0.710685	0.599084	0.518411
O94855	SEC24D	0.999936	1.03542	0.93421	0.968876	0.76604	0.245452	0.0408067	0.0171675	0.014688	0.0105544	0.999936	0.991269	0.979447	0.962837	0.757967	0.197759	0.0405973	0.024004	0.015301	0.00414722	0.999936	1.05424	1.00708	0.96022	0.755432	0.27007	0.0306489	0.0159823	0.0113951	0.0061384	0.999936	1.0448	1.05053	0.984019	0.780389	0.259997	0.0270832	0.0215079	0.0138301	0.00700079	0.999936	1.02043	1.06284	0.980898	0.74964	0.257228	0.0409089	0.0371583
O94868	FCHSD2	0.999936	0.993267	0.962409	0.494507	0.152103	0.115667	0.0762298	0.0560702	0.0542657	0.030855	0.999936	1.02031	0.936721	0.360792	0.111716	0.0794527	0.0541526	0.0335141	0.0386746	0.0166895	0.999936	1.03365	1.03301	0.484909	0.119311	0.0810597	0.0540502	0.0331107	0.0314897	0.0154313	0.999936	0.991433	0.9903	0.457794	0.131913	0.103497	0.0809088	0.0590723	0.0510273	0.0398361	0.999936	1.04147	1.03752	0.472791	0.159284	0.125773	0.147813	0.107305
O94874	UFL1	0.999936	0.953314	0.885835	0.640422	0.165016	0.046442	0.0310525	0.0210234	0.010941	0.00475963	0.999936	0.946992	0.951682	0.665151	0.237171	0.0862911	0.0476248	0.029639	0.0271995	0.015269	0.999936	0.978175	0.892085	0.655665	0.319689	0.0956742	0.065471	0.040661	0.036698	0.0274682	0.999936	0.658609	0.585004	0.461209	0.236789	0.0966488	0.0639464	0.0544368	0.0376116	0.0250939	0.999936	0.951911	0.839472	0.690814	0.382287	0.19219	0.122592	0.0736306
O94880	PHF14	0.999936	1.06497	1.01136	0.948828	0.827204	0.587771	0.279147	0.158644	0.144547	0.0930529	0.999936	1.10402	1.0749	0.981444	0.791174	0.507069	0.315289	0.18808	0.176246	0.112613	0.999936	0.972838	0.861638	0.700886	0.558217	0.401684	0.247468	0.174404	0.176209	0.122351	0.999936	0.771788	0.644561	0.490816	0.395466	0.277185	0.185227	0.0971753	0.0907177	0.078018	0.999936	1.006	0.948204	0.788126	0.59499	0.421512	0.278771	0.158113
O94888	UBXN7	0.999936	0.975164	1.00226	0.999932	1.0196	0.915226	0.793938	0.633314	0.426548	0.169564	0.999936	1.04038	1.0431	1.02711	1.00518	0.904922	0.740236	0.586591	0.421597	0.150408	0.999936	0.989912	1.04242	1.02477	1.01835	0.898323	0.780287	0.547876	0.404119	0.179998	0.999936	1.04918	1.02116	1.04388	1.08517	0.945155	0.807372	0.579085	0.400785	0.186016	0.999936	1.05443	1.11392	1.09882	1.0798	0.96315	0.840424	0.630669
O94900	TOX	0.999936	0.886908	0.885097	1.01259	1.01084	0.879558	0.76204	0.549501	0.23235	0.0599532	0.999936	0.965325	1.03441	1.01305	0.990467	0.892162	0.812274	0.626578	0.219086	0.0354782	0.999936	0.875753	1.02043	1.05278	1.02964	0.911841	0.881804	0.661406	0.394431	0.105074	0.999936	1.00271	1.02964	1.06155	1.02944	0.926243	0.738436	0.529542	0.281908	0.0962438	0.999936	1.03722	1.10447	1.13523	1.02792	0.941352	0.820624	0.627166
O94903	PROSC	0.999936	1.00356	0.900264	0.568012	0.280645	0.152503	0.0859951	0.052279	0.0493768	0.0289374	0.999936	0.974493	0.866653	0.490401	0.214381	0.114345	0.0711786	0.0499244	0.0454768	0.0227905	0.999936	0.955844	1.02675	0.91585	0.535641	0.198045	0.091124	0.0446398	0.0350739	0.0192742	0.999936	1.05434	1.07912	0.930287	0.614314	0.236566	0.107887	0.0600635	0.0486405	0.0322643	0.999936	0.98352	1.04308	0.818855	0.430516	0.164114	0.0809662	0.0429766
O94913	PCF11	0.999936	0.915386	0.623234	0.319883	0.217276	0.152462	0.104754	0.0603721	0.0552412	0.0348234	0.999936	0.921971	0.608458	0.31456	0.207193	0.137549	0.0804627	0.0421903	0.0324892	0.0212593	0.999936	0.883151	0.70963	0.396041	0.267583	0.193777	0.135458	0.0685375	0.0350522	0.0224163	0.999936	0.854606	0.590976	0.319914	0.221066	0.173019	0.123476	0.0555172	0.0336823	0.0272545	0.999936	0.903385	0.596555	0.322435	0.252879	0.195889	0.127187	0.0546214
O94915	FRYL	0.999936	1.03155	0.959824	0.907356	0.769042	0.428467	0.100112	0.0426245	0.0365587	0.0232954	0.999936	0.958332	0.938759	0.902745	0.800703	0.383016	0.0863195	0.0372247	0.0298038	0.012974	0.999936	1.04069	0.966581	0.869485	0.692642	0.367021	0.0671799	0.0195079	0.0166761	0.0103296	0.999936	0.742243	0.700454	0.621152	0.504462	0.2579	0.0442713	0.0160393	0.0190169	0.0113934	0.999936	0.968372	0.94079	0.811731	0.700114	0.383641	0.0838407	0.0288174
O94916	NFAT5	0.999936	1.0565	0.92207	0.684187	0.510534	0.408383	0.265026	0.199937	0.176552	0.102577	0.999936	0.98564	0.841279	0.634169	0.537207	0.428222	0.2972	0.21844	0.227766	0.107294	0.999936	0.938641	0.769916	0.599129	0.496958	0.353159	0.279594	0.184596	0.156538	0.114912	0.999936	0.93139	0.778597	0.643058	0.540283	0.418309	0.28901	0.206469	0.181035	0.124921	0.999936	0.900303	0.828463	0.558844	0.476381	0.377907	0.327228	0.259696
O94925	GLS	0.999936	0.889746	0.379874	0.128125	0.0594604	0.025456	0.0179486	0.015939	0.0140339	0.00401405	0.999936	0.863046	0.373952	0.149844	0.0811718	0.0373318	0.0219973	0.0155641	0.0176848	0.0086658	0.999936	0.777758	0.318743	0.094943	0.044196	0.0269954	0.0222738	0.0188873	0.0167194	0.00872079	0.999936	0.784965	0.243167	0.0559659	0.0314243	0.0204165	0.0159296	0.0132819	0.0115853	0.00526357	0.999936	0.771696	0.220399	0.0485838	0.0268559	0.0207254	0.0150525	0.00964987
O94927	HAUS5	0.999936	0.956318	0.723182	0.273645	0.148553	0.0957369	0.0507722	0.041056	0.0343574	0.0150632	0.999936	0.986355	0.671199	0.21059	0.106051	0.0627089	0.0614267	0.0527494	0.0605059	0.0370688	0.999936	1.02257	0.787865	0.364883	0.191527	0.0727215	0.0366039	0.0238571	0.0270365	0.0147437	0.999936	0.885199	0.699433	0.278236	0.0945127	0.0393713	0.0309292	0.0275495	0.0149341	0.00838964	0.999936	1.00425	0.608338	0.153197	0.0612753	0.0362052	0.0229805	0.0144307
O94952	FBXO21	0.999936	1.09772	1.12138	0.828841	0.301678	0.155319	0.0522469	0.0539099	0.0526233	0.0246657	0.999936	0.986542	0.958228	0.759595	0.282237	0.0781935	0.0314505	0.0186921	0.0222696	0.0105903	0.999936	1.09364	0.931863	0.797492	0.278538	0.0578261	0.016849	0.0155441	0.0105489	0.00380208	0.999936	0.967821	0.98829	0.831234	0.286707	0.100198	0.0527419	0.0453153	0.0558376	0.0251066	0.999936	1.03521	0.989925	0.862334	0.343532	0.0627887	0.0336032	0.0332255
O94966	USP19	0.999936	1.03035	0.935814	0.872838	0.668149	0.289556	0.121561	0.0474277	0.0360411	0.0107893	0.999936	1.01498	1.00588	0.917778	0.649936	0.244183	0.129538	0.056049	0.041498	0.0285777	0.999936	1.0166	0.972283	0.930099	0.740599	0.341577	0.134743	0.052206	0.0289348	0.0154801	0.999936	1.02813	1.01635	0.97859	0.877358	0.359537	0.129563	0.0814897	0.0404738	0.0178624	0.999936	0.991284	1.01858	0.939913	0.719135	0.313634	0.139006	0.0626074
O94967	WDR47	0.999936	1.0165	1.02609	1.01323	0.895102	0.78674	0.582023	0.257089	0.120491	0.0753162	0.999936	0.993989	0.950544	0.934742	0.859717	0.732029	0.556096	0.248579	0.120791	0.0491428	0.999936	1.01457	1.00127	0.959807	0.870352	0.68794	0.513014	0.237579	0.085619	0.0596899	0.999936	1.01542	0.995653	1.01511	0.969959	0.811794	0.573866	0.271804	0.0850784	0.0387944	0.999936	1.04629	1.08287	1.01672	0.950023	0.809494	0.631909	0.250108
O94973	AP2A2	0.999936	1.0736	1.1656	0.982567	0.719391	0.394829	0.152804	0.0784091	0.0424644	0.0208158	0.999936	1.07659	1.0616	0.964774	0.749641	0.322561	0.116559	0.0636135	0.0378169	0.0176792	0.999936	1.1311	1.06062	0.964426	0.730551	0.400863	0.118622	0.0750589	0.0596855	0.0200924	0.999936	1.0103	1.03206	0.990087	0.79182	0.413479	0.137383	0.0838795	0.0624782	0.0194855	0.999936	1.02272	1.02184	0.943086	0.762293	0.396302	0.124262	0.0702921
O94979	SEC31A	0.999936	0.947432	0.954759	0.920827	0.788061	0.465171	0.199538	0.0796799	0.0482562	0.0128037	0.999936	1.03323	1.02313	1.00148	0.899186	0.502171	0.20313	0.0713244	0.0434516	0.0135155	0.999936	1.03317	1.03488	1.0019	0.918647	0.614695	0.223376	0.0641407	0.0319003	0.0101181	0.999936	1.03536	1.04628	1.01779	0.95782	0.606557	0.247339	0.0947941	0.0556082	0.0154723	0.999936	1.01692	1.00881	0.973199	0.895201	0.551992	0.210215	0.0786318
O94992	HEXIM1	0.999936	1.11376	1.19258	1.29752	1.45842	1.42529	1.42322	1.374	1.25987	0.480113	0.999936	1.13961	1.15861	1.3144	1.43009	1.41021	1.315	1.39886	1.33939	0.460116	0.999936	1.01285	0.992773	0.985964	0.972237	0.84909	0.830012	0.728974	0.775407	0.383934	0.999936	1.00132	0.96931	0.917578	0.913207	0.817972	0.804717	0.700635	0.726139	0.38178	0.999936	0.985813	0.947909	1.00409	1.00651	0.900431	0.88131	0.794335
O95071	UBR5	0.999936	0.987911	0.879715	0.797718	0.767316	0.609144	0.359014	0.0761864	0.0334345	0.0187056	0.999936	0.898425	0.800846	0.751521	0.708623	0.570277	0.39364	0.0965128	0.0393916	0.0195735	0.999936	1.00146	0.883838	0.764285	0.685434	0.553146	0.409167	0.140718	0.0346643	0.0180368	0.999936	0.62915	0.537445	0.484478	0.461307	0.361907	0.278629	0.0799503	0.0233658	0.0124224	0.999936	0.934599	0.830799	0.687545	0.59764	0.480978	0.336023	0.0672632
O95104	SCAF4	0.999936	1.02916	0.957461	0.684997	0.472258	0.299843	0.138896	0.0947812	0.0970657	0.099119	0.999936	0.954101	0.85819	0.63082	0.41101	0.223428	0.111406	0.0554978	0.0274295	0.0136243	0.999936	0.928591	0.941638	0.720064	0.497787	0.342321	0.170228	0.0926502	0.0796132	0.0819152	0.999936	0.930916	0.832961	0.611636	0.386979	0.278098	0.133508	0.0880118	0.0944848	0.09605	0.999936	0.970348	0.885494	0.539719	0.362648	0.214456	0.114671	0.0631148
O95149	SNUPN	0.999936	1.04972	1.05744	0.984905	0.759362	0.353658	0.0664723	0.0539146	0.0448861	0.0233638	0.999936	1.01872	1.0078	0.936911	0.715294	0.211613	0.0298273	0.0188143	0.0170002	0.0105574	0.999936	1.08663	1.00073	0.866537	0.382403	0.045735	0.0147886	0.00999598	0.010057	0.0045083	0.999936	1.04145	1.01058	0.867567	0.418815	0.0642845	0.0313793	0.0208973	0.0181676	0.0115653	0.999936	1.07441	0.99324	0.859967	0.418252	0.0912528	0.0329835	0.0297238
O95155	UBE4B	0.999936	0.98977	0.990944	0.9545	0.819782	0.411883	0.102762	0.049075	0.0267198	0.014809	0.999936	0.988541	0.940456	0.868745	0.726667	0.295854	0.063484	0.0342966	0.0310336	0.0221273	0.999936	1.03236	0.974192	0.931311	0.777371	0.377367	0.0478688	0.0202626	0.0141667	0.00954428	0.999936	1.02448	0.983489	0.945057	0.802088	0.372743	0.0432781	0.0191977	0.017018	0.0102549	0.999936	0.985091	0.973924	0.937983	0.833612	0.399159	0.0682992	0.0436531
O95163	IKBKAP	0.999936	0.946939	0.839803	0.729494	0.58658	0.445755	0.228162	0.0408031	0.0312148	0.0185814	0.999936	0.951488	0.853424	0.72155	0.578012	0.46074	0.24212	0.0415602	0.0292911	0.0128304	0.999936	1.00653	0.821443	0.724816	0.559595	0.387626	0.241633	0.0459544	0.0230947	0.0114133	0.999936	0.923729	0.830335	0.677983	0.573653	0.404813	0.256924	0.0585552	0.0231554	0.014846	0.999936	0.95388	0.825209	0.672399	0.589636	0.457649	0.236355	0.0418105
O95218	ZRANB2	0.999936	1.04322	1.00037	1.06488	1.09881	0.972155	0.836985	0.729624	0.578452	0.313455	0.999936	1.06545	1.07209	1.08848	1.08607	0.962473	0.879824	0.781548	0.734116	0.296377	0.999936	0.962583	1.05713	1.07699	1.15728	1.0734	1.06083	0.90489	1.03493	0.920378	0.999936	0.903676	0.936706	0.943073	1.08637	1.05075	0.946842	0.788151	0.869398	0.9287	0.999936	1.03407	1.16135	1.09011	1.09063	0.994302	0.970038	0.905608
O95229	ZWINT	0.999936	0.716844	0.742436	0.634267	0.670435	0.509002	0.541196	0.393204	0.37342	0.315673	0.999936	0.900171	0.863705	0.855107	0.926148	0.811311	0.77967	0.617287	0.640058	0.362574	0.999936	1.00718	0.978839	0.889385	0.761146	0.621676	0.491184	0.445037	0.437177	0.431855	0.999936	0.554015	0.539032	0.675144	0.461709	0.378148	0.350172	0.313251	0.399082	0.317533	0.999936	1.01434	0.835956	1.08447	0.905048	0.841177	0.658135	0.509691
O95232	LUC7L3	0.999936	0.945113	0.879967	0.841449	0.943094	1.02171	0.928878	0.768122	0.611703	0.446869	0.999936	0.823428	0.832904	0.837416	0.873632	1.13867	0.925345	0.773617	0.643965	0.435598	0.999936	0.955553	0.981203	0.909075	0.888385	0.788931	0.659093	0.417985	0.328409	0.243279	0.999936	1.02437	0.98076	0.943026	0.993243	0.836824	0.602895	0.422536	0.334954	0.260352	0.999936	0.903428	0.96281	0.917345	0.984962	0.880799	0.536826	0.462672
O95239	KIF4A	0.999936	0.911554	0.315745	0.135575	0.08473	0.0478891	0.0279711	0.018503	0.0170386	0.0097336	0.999936	0.932644	0.28128	0.121184	0.076528	0.0483816	0.0330708	0.0254307	0.0267152	0.0141814	0.999936	0.951411	0.740004	0.222855	0.0905672	0.0498155	0.0335058	0.0210632	0.0194065	0.0107604	0.999936	1.02386	0.683168	0.175248	0.0730371	0.0438581	0.0283429	0.0190644	0.0170611	0.0121594	0.999936	0.575774	0.163718	0.0781169	0.0537355	0.037872	0.0283645	0.0230027
O95248	SBF1	0.999936	0.997967	0.898957	0.584292	0.252998	0.110873	0.0451415	0.0279845	0.0286082	0.0107323	0.999936	0.98274	0.832666	0.55483	0.241351	0.0965486	0.0652542	0.0490904	0.0453212	0.0260632	0.999936	0.989629	0.843139	0.593533	0.222964	0.0739553	0.0436341	0.0353756	0.026758	0.0156232	0.999936	0.779881	0.663582	0.451963	0.16662	0.0542859	0.0331275	0.0221508	0.0174147	0.0113646	0.999936	0.942608	0.761217	0.413916	0.153967	0.0898275	0.0667839	0.049868
O95249	GOSR1	0.999936	0.945765	0.85797	0.875986	0.842727	0.686927	0.618546	0.544982	0.478222	0.195209	0.999936	0.96289	0.953481	0.90894	0.843525	0.754252	0.685677	0.595241	0.558857	0.19855	0.999936	0.944167	0.9881	1.02001	1.05443	0.915504	0.864161	0.764047	0.788481	0.407023	0.999936	0.900046	0.910887	0.973215	0.946304	0.854925	0.805359	0.73395	0.789589	0.372369	0.999936	0.972807	0.91928	1.04135	1.01347	0.90598	0.92407	0.860228
O95260	ATE1	0.999936	0.955709	0.990094	0.955159	0.829776	0.418239	0.100711	0.0408643	0.042271	0.0252141	0.999936	1.01399	0.99399	0.994883	0.836636	0.369045	0.0961014	0.0307416	0.0253095	0.0164882	0.999936	0.986113	1.09495	1.0174	0.748172	0.339203	0.0882148	0.022539	0.0151126	0.0135098	0.999936	1.05192	1.06616	0.983327	0.779027	0.306185	0.0786274	0.0239138	0.0188052	0.0144826	0.999936	1.01577	1.09526	0.926057	0.59306	0.191533	0.0550138	0.0274274
O95319	CELF2	0.999936	1.02195	0.963622	0.947858	0.720035	0.349567	0.097091	0.052545	0.0322827	0.014052	0.999936	1.0241	1.01137	0.913599	0.690203	0.285865	0.091574	0.0539419	0.0536698	0.0216398	0.999936	0.967736	1.00248	0.961033	0.748256	0.329473	0.0751954	0.0292615	0.0201162	0.0079968	0.999936	1.06371	1.06686	1.01657	0.838806	0.385007	0.0887644	0.0476879	0.0382327	0.0228123	0.999936	1.01358	0.999014	0.888161	0.624724	0.224559	0.0583188	0.0318236
O95336	PGLS	0.999936	0.912173	0.917871	0.941231	1.01717	0.929367	0.927663	0.750401	0.483363	0.0217826	0.999936	0.980942	1.00387	0.992595	1.02981	0.909429	0.871371	0.681783	0.492612	0.0324688	0.999936	0.894943	0.891178	1.08737	1.07437	0.818039	0.762956	0.635752	0.496764	0.0602993	0.999936	1.01633	1.08236	1.06855	1.03489	0.852015	0.795725	0.614536	0.464615	0.0367723	0.999936	1.03049	1.00629	1.07411	1.07648	0.921558	0.836848	0.668078
O95347	SMC2	0.999936	0.940069	0.813946	0.413738	0.174392	0.0803753	0.0325854	0.015173	0.0130115	0.00707732	0.999936	0.949518	0.803603	0.349698	0.119809	0.0510006	0.0290587	0.0160851	0.0143459	0.0065117	0.999936	0.97226	0.940736	0.705491	0.220073	0.0659091	0.0291015	0.0159744	0.0132035	0.00980723	0.999936	0.9502	0.848917	0.620766	0.19959	0.0498847	0.0230872	0.0139785	0.0120517	0.00812317	0.999936	0.909512	0.748627	0.249244	0.0749265	0.034542	0.0194556	0.0121975
O95352	ATG7	0.999936	0.992136	0.977904	0.902018	0.539124	0.144386	0.0576629	0.0276962	0.0259547	0.0146392	0.999936	1.00525	0.95935	0.911393	0.57882	0.113075	0.0482533	0.0322419	0.0287431	0.0137442	0.999936	0.998001	0.98425	0.940125	0.793559	0.346556	0.0576649	0.0295762	0.0209472	0.0126446	0.999936	1.04624	1.05106	1.03193	0.803726	0.28699	0.0449482	0.0270926	0.0247411	0.0167205	0.999936	1.01641	0.953181	0.845685	0.327177	0.0441383	0.0234483	0.0155396
O95372	LYPLA2	0.999936	0.907107	0.935537	0.927487	0.922924	0.722642	0.403422	0.0751969	0.0330847	0.0170572	0.999936	0.98297	0.97804	0.98101	0.948309	0.719839	0.407125	0.0819209	0.0396392	0.0174176	0.999936	0.902046	0.915946	1.00587	0.964824	0.693921	0.428857	0.0871523	0.0251837	0.0120947	0.999936	1.00963	1.0543	1.05892	0.993255	0.760779	0.429056	0.0830603	0.0380122	0.0219356	0.999936	0.986605	0.989195	0.976382	0.892848	0.676711	0.349889	0.0503956
O95373	IPO7	0.999936	1.04664	1.11576	1.00588	0.961602	0.810951	0.510388	0.236229	0.0735824	0.0261603	0.999936	1.08329	1.04423	1.04505	0.976001	0.768848	0.445658	0.23523	0.0509965	0.0179152	0.999936	1.08184	1.06588	1.0136	0.964673	0.720002	0.27284	0.124378	0.0411306	0.0165683	0.999936	1.04673	1.07954	1.08577	1.03803	0.766949	0.341929	0.130028	0.0317404	0.0124374	0.999936	1.02464	0.982074	1.03272	1.12852	1.0784	0.45284	0.109887
O95376	ARIH2	0.999936	0.980236	0.960752	0.998155	0.924533	0.646075	0.171963	0.0349315	0.0291543	0.0143028	0.999936	1.02097	1.00509	1.01415	0.947492	0.630903	0.176211	0.0425346	0.0368604	0.0124883	0.999936	1.0206	0.983405	0.983737	0.94543	0.686154	0.217518	0.0273457	0.0229539	0.0128897	0.999936	1.07375	1.07406	1.06933	1.05797	0.756586	0.227636	0.034592	0.0307048	0.0161206	0.999936	1.00147	1.0192	1.00031	0.987697	0.69933	0.1868	0.0261518
O95391	SLU7	0.999936	0.898812	0.713274	0.558202	0.501897	0.382597	0.439843	0.444107	0.362683	0.152005	0.999936	0.880792	0.656559	0.527139	0.419758	0.306816	0.318605	0.301555	0.242505	0.129214	0.999936	0.96487	0.899685	0.648321	0.491556	0.395592	0.293573	0.228129	0.216613	0.145608	0.999936	0.699672	0.505731	0.340664	0.226446	0.169212	0.122843	0.0839214	0.0768584	0.0474679	0.999936	0.927949	0.750138	0.602962	0.523883	0.445877	0.448657	0.358605
O95394	PGM3	0.999936	0.978589	0.926774	0.909642	0.590999	0.182365	0.0722215	0.0336101	0.0260528	0.0103355	0.999936	1.00785	0.986334	0.889512	0.551796	0.117217	0.0530553	0.0270482	0.0214944	0.00862281	0.999936	1.04021	0.991323	0.907984	0.534349	0.122593	0.0643481	0.0335145	0.0269108	0.0178795	0.999936	1.11153	1.09764	0.96043	0.514785	0.0786308	0.0211506	0.0239364	0.0125638	0.00752795	0.999936	0.991428	0.997197	0.88788	0.553983	0.115398	0.0404811	0.0277157
O95396	MOCS3	0.999936	0.931161	0.762033	0.485581	0.29665	0.172149	0.0904518	0.0727271	0.0482349	0.0173638	0.999936	0.958048	0.745003	0.455778	0.267059	0.166186	0.107578	0.0894067	0.0774587	0.0368017	0.999936	0.99639	0.925434	0.703758	0.408564	0.234949	0.118604	0.0774323	0.0708477	0.0374913	0.999936	1.03053	0.896499	0.64887	0.3696	0.178478	0.101545	0.0672618	0.0629789	0.0226681	0.999936	0.916727	0.685693	0.363127	0.202448	0.117189	0.071271	0.0567284
O95400	CD2BP2	0.999936	1.06696	1.02539	1.02895	1.30303	1.01533	0.691641	0.557543	0.366932	0.104865	0.999936	1.04072	1.01816	1.17293	1.50535	1.17254	0.768361	0.70722	0.451124	0.0950228	0.999936	0.880957	0.930222	1.04769	0.942733	0.578391	0.424208	0.336531	0.257619	0.103266	0.999936	0.874847	0.802704	0.794629	0.827111	0.575443	0.333019	0.228496	0.221103	0.061902	0.999936	1.15089	1.37545	1.51165	1.2334	0.768238	0.59423	0.406895
O95433	AHSA1	0.999936	0.993798	0.963634	0.966088	0.876587	0.603448	0.192716	0.0592919	0.0389306	0.022657	0.999936	0.97469	0.959339	0.930717	0.824599	0.498723	0.16261	0.043935	0.0257316	0.0122322	0.999936	1.05542	1.0262	0.984227	0.951126	0.700972	0.23958	0.0662708	0.0459717	0.0258026	0.999936	1.04255	1.04621	1.06459	1.03073	0.709485	0.236308	0.0665437	0.0399553	0.0253477	0.999936	0.98404	1.05205	0.979661	0.939231	0.624902	0.224104	0.0562925
O95453	PARN	0.999936	1.08863	1.11958	1.10866	0.845866	0.386773	0.0987536	0.0401677	0.0343276	0.0166183	0.999936	1.10808	1.13917	1.1292	0.867285	0.325749	0.0838097	0.0424114	0.0337434	0.0171157	0.999936	1.03645	1.03926	1.03291	0.98485	0.761973	0.249388	0.0357247	0.0250006	0.0150502	0.999936	1.08186	1.09517	1.09433	1.12334	0.828388	0.248877	0.0265358	0.0212389	0.0133118	0.999936	0.985518	1.06036	1.01081	0.992977	0.745572	0.242896	0.0284398
O95456	PSMG1	0.999936	1.0231	1.14915	1.09708	1.10209	1.0546	1.14099	0.981932	0.350224	0.0360866	0.999936	0.993816	1.05644	1.07986	1.15929	1.23298	1.15882	0.979521	0.367158	0.023042	0.999936	1.11829	1.03857	1.07233	1.06028	0.944761	0.800093	0.757389	0.476456	0.0410349	0.999936	1.01183	1.06305	1.11354	1.1715	1.04794	1.0809	0.946363	0.59255	0.0801913	0.999936	1.04263	1.05076	1.07725	1.14675	1.10413	1.02571	0.819455
O95466	FMNL1	0.999936	0.792292	0.260348	0.110987	0.0689184	0.0427701	0.0224466	0.0144529	0.0132006	0.00622914	0.999936	0.775224	0.197712	0.0751842	0.0439672	0.0224667	0.0142475	0.0100402	0.00960134	0.00419295	0.999936	0.703467	0.215849	0.0692354	0.0315556	0.0183584	0.0133459	0.00838259	0.00822374	0.00376565	0.999936	0.736688	0.187009	0.0654823	0.0426781	0.0294199	0.021768	0.0132303	0.00959399	0.00637442	0.999936	0.731316	0.125369	0.0626322	0.0519566	0.0402454	0.0332967	0.0247857
O95479	H6PD	0.999936	1.03842	0.974187	0.985095	0.836725	0.514728	0.36335	0.245639	0.127072	0.0679482	0.999936	1.0433	1.01756	0.949158	0.745493	0.363589	0.262841	0.18819	0.146894	0.0635748	0.999936	1.0688	1.04878	1.0418	0.783224	0.230288	0.0599973	0.0491441	0.0414947	0.0256507	0.999936	1.09264	1.11838	1.1079	0.816508	0.223245	0.0867286	0.0548518	0.0452562	0.0265555	0.999936	1.01865	1.00836	0.982782	0.71704	0.196546	0.090692	0.0438853
O95486	SEC24A	0.999936	1.05358	1.01138	0.869492	0.415742	0.0919134	0.0602502	0.0624266	0.0492559	0.0294995	0.999936	0.953381	0.937275	0.802193	0.352171	0.0549995	0.0389528	0.0182115	0.015627	0.00528509	0.999936	1.05426	0.955175	0.85721	0.409767	0.0589139	0.0405872	0.0314612	0.0278892	0.0145625	0.999936	1.34634	1.11462	1.07777	0.461351	0.0316571	0.0181179	0.0337696	0.0149861	0.0203414	0.999936	0.975988	0.898528	0.840106	0.385309	0.0370495	0.0261336	0.0169581
O95487	SEC24B	0.999936	1.00573	0.960933	0.677568	0.192688	0.105472	0.0824083	0.0627513	0.0637776	0.0383222	0.999936	1.06435	0.980484	0.652757	0.18025	0.0730353	0.0525719	0.0532482	0.050983	0.0314288	0.999936	1.08163	0.994473	0.760336	0.256047	0.145735	0.0997584	0.0666128	0.0555812	0.03397	0.999936	0.929865	0.977711	0.736893	0.338758	0.181126	0.120585	0.0682519	0.0526523	0.0284934	0.999936	1.0092	0.986841	0.699598	0.19006	0.117656	0.069396	0.0676491
O95551	TDP2	0.999936	0.963612	0.951526	0.85228	0.508308	0.133373	0.0508404	0.0235638	0.0160617	0.00951015	0.999936	1.02952	0.984908	0.882861	0.533875	0.149013	0.0731664	0.0414946	0.0290732	0.0166566	0.999936	1.09236	0.987143	0.823499	0.306688	0.0578573	0.0276645	0.0217667	0.0133108	0.00849249	0.999936	1.01163	0.968813	0.769713	0.327879	0.0713398	0.0350381	0.0224959	0.0194935	0.00820738	0.999936	0.990596	1.02378	0.924198	0.614086	0.138597	0.0565491	0.0334137
O95571	ETHE1	0.999936	0.972842	0.945251	0.91287	0.880147	0.737346	0.595196	0.489827	0.301654	0.0225407	0.999936	0.957722	0.921742	0.927553	0.834711	0.691023	0.556193	0.448051	0.287062	0.0284323	0.999936	1.04421	1.01467	0.927603	0.824079	0.636419	0.405972	0.267623	0.153571	0.0170143	0.999936	1.00163	0.9462	0.89876	0.836631	0.57944	0.429807	0.241111	0.129653	0.0151367	0.999936	0.988973	0.962115	0.891637	0.832087	0.652703	0.468322	0.299026
O95602	POLR1A	0.999936	1.26491	1.15698	0.618129	0.334272	0.154837	0.0580677	0.0360564	0.0370934	0.0145628	0.999936	1.16436	1.06088	0.551907	0.33737	0.133325	0.0655916	0.0366482	0.0354466	0.0125139	0.999936	0.950392	0.622141	0.345028	0.146293	0.0693353	0.0452019	0.0320616	0.0265327	0.0104708	0.999936	0.683955	0.491223	0.24239	0.108786	0.0481861	0.0304829	0.0217842	0.0189294	0.0122205	0.999936	0.857434	0.508392	0.181764	0.113328	0.0705769	0.0426373	0.0344177
O95613	PCNT	0.999936	1.03272	0.949106	0.844509	0.7221	0.590566	0.412409	0.319217	0.283818	0.199294	0.999936	1.01858	0.933226	0.743907	0.609679	0.424288	0.301838	0.227379	0.221294	0.127874	0.999936	0.982422	0.936512	0.768545	0.610753	0.451564	0.331128	0.243181	0.242123	0.182744	0.999936	0.937756	0.806454	0.635608	0.499335	0.341764	0.248161	0.191601	0.181605	0.149132	0.999936	1.00071	0.986271	0.795114	0.626145	0.481382	0.400453	0.312365
O95619	YEATS4	0.999936	1.00746	0.914341	0.820174	0.77338	0.43885	0.125221	0.031158	0.0273952	0.0210074	0.999936	0.969418	0.88144	0.884698	0.817476	0.420829	0.134254	0.0443368	0.0333876	0.00898137	0.999936	1.00282	0.920777	1.03705	0.893748	0.551285	0.180202	0.087646	0.0590224	0.0295523	0.999936	0.813896	0.698955	0.738825	0.699241	0.404004	0.123874	0.0117306	0.00519817	0.00948204	0.999936	0.934107	0.878078	0.950719	0.889994	0.508136	0.181608	0.0502158
O95625	ZBTB11	0.999936	0.782012	0.496821	0.216978	0.167854	0.10691	0.0680387	0.0584906	0.0512524	0.0233102	0.999936	0.779494	0.47888	0.25092	0.157358	0.102948	0.0896462	0.0848056	0.0728265	0.0426567	0.999936	0.964814	0.89082	0.679879	0.369146	0.224571	0.170613	0.126307	0.0980825	0.0361864	0.999936	0.905056	0.877519	0.677454	0.435181	0.295109	0.23475	0.177808	0.130153	0.0459164	0.999936	0.996643	0.934152	0.623533	0.406028	0.298548	0.242449	0.162321
O95628	CNOT4	0.999936	1.02886	1.17323	1.06212	1.04467	1.03608	0.991911	0.828617	0.555206	0.0881963	0.999936	1.0723	1.05358	1.06775	1.11707	1.07405	0.87001	0.763187	0.569583	0.123636	0.999936	1.0213	1.05913	1.02996	1.0181	0.91157	0.748804	0.597177	0.500864	0.141984	0.999936	0.987587	1.06802	1.10958	1.07233	0.940765	0.982211	0.924586	0.807642	0.192728	0.999936	1.02908	1.03908	0.948047	0.920464	0.867757	0.71603	0.622777
O95630	STAMBP	0.999936	0.980132	0.98816	0.952525	0.822485	0.476756	0.176591	0.0787151	0.0575904	0.0290674	0.999936	1.01427	0.982132	0.929023	0.79162	0.430944	0.201189	0.124697	0.138726	0.0598758	0.999936	1.0731	1.0726	0.982837	0.876261	0.518343	0.198086	0.0916486	0.0759076	0.0411859	0.999936	1.04802	1.02676	0.994044	0.925044	0.530318	0.184972	0.0973957	0.0794341	0.0696007	0.999936	1.00221	1.08281	0.976044	0.83455	0.466985	0.180703	0.0868988
O95639	CPSF4	0.999936	1.02505	0.862042	0.623348	0.511625	0.331074	0.139792	0.0841913	0.066003	0.0447189	0.999936	0.930842	0.82503	0.52268	0.361802	0.210931	0.109732	0.0597546	0.0481596	0.023964	0.999936	0.946535	0.855147	0.748328	0.570025	0.318363	0.114397	0.0412808	0.0287907	0.0187865	0.999936	0.797791	0.61973	0.489202	0.407325	0.261865	0.0850548	0.0449337	0.0302194	0.0409619	0.999936	0.956057	0.848294	0.655328	0.517896	0.27617	0.114673	0.0436448
O95671	ASMTL	0.999936	1.00527	0.94328	0.926094	0.732575	0.391606	0.135901	0.0507694	0.0392022	0.0123808	0.999936	1.00837	0.961095	0.911207	0.700921	0.309834	0.126234	0.0527444	0.0409244	0.018078	0.999936	1.05694	1.02595	0.965987	0.747795	0.377655	0.106456	0.0379121	0.0232128	0.0110651	0.999936	1.06731	1.03997	0.984041	0.790634	0.346337	0.0808368	0.029706	0.0214581	0.0108928	0.999936	0.97695	0.975185	0.88784	0.740277	0.371093	0.0881986	0.0358779
O95684	FGFR1OP	0.999936	0.965388	0.918993	0.965491	0.944123	0.792299	0.673773	0.610089	0.614733	0.367868	0.999936	0.975752	0.98111	0.975308	0.900039	0.793169	0.654812	0.57741	0.62838	0.33624	0.999936	0.87316	0.967645	0.997251	0.933277	0.753741	0.671436	0.475819	0.473455	0.306921	0.999936	0.945291	0.979228	0.928158	0.90622	0.747296	0.610257	0.479555	0.44478	0.334005	0.999936	0.998037	1.01703	0.959519	0.908693	0.736058	0.609537	0.503674
O95721	SNAP29	0.999936	0.946482	0.870631	0.94076	0.981309	0.84298	0.809351	0.77082	0.584978	0.178725	0.999936	1.00811	0.950169	0.939367	0.958785	0.917689	0.813217	0.765663	0.582534	0.142171	0.999936	0.963355	1.0853	1.04557	1.02308	0.923085	0.886285	0.700373	0.679678	0.259143	0.999936	0.967305	0.954816	1.00474	1.00405	0.875973	0.757135	0.638331	0.588912	0.198766	0.999936	1.1326	1.06596	1.06633	0.970254	0.866309	0.808849	0.663764
O95747	OXSR1	0.999936	0.949462	0.612713	0.222694	0.128507	0.0770239	0.0536747	0.0386004	0.0358591	0.013669	0.999936	0.912397	0.577053	0.173702	0.0962664	0.0596369	0.0397513	0.0303054	0.0313501	0.0120328	0.999936	0.999113	1.00796	0.814603	0.2758	0.0938686	0.0634322	0.0432539	0.0392291	0.0232406	0.999936	1.01315	1.01489	0.805894	0.278011	0.0988252	0.0659302	0.0434319	0.0367193	0.0216829	0.999936	0.738851	0.256658	0.111923	0.0853293	0.0622512	0.0528123	0.0425514
O95749	GGPS1	0.999936	0.989974	0.987223	1.03744	1.03111	0.892247	0.657194	0.197754	0.0467503	0.0238962	0.999936	1.01222	1.00075	1.0293	0.98081	0.894815	0.627458	0.194027	0.0414439	0.0172584	0.999936	0.988803	0.970496	1.04383	0.872525	0.516595	0.140978	0.0306677	0.00987066	0.00536199	0.999936	1.00911	1.01056	0.99544	0.934353	0.509306	0.1028	0.0245309	0.0131127	0.00865841	0.999936	1.00498	1.07817	1.04747	1.00612	0.846925	0.760311	0.501736
O95757	HSPA4L	0.999936	1.00302	0.984581	0.813845	0.37697	0.15476	0.0765898	0.0350515	0.0255651	0.0125062	0.999936	1.02629	0.990197	0.766522	0.319575	0.11276	0.0632191	0.035899	0.0295102	0.0144979	0.999936	0.996994	1.06482	1.00831	0.680991	0.210908	0.0558752	0.0255683	0.0169665	0.0100524	0.999936	1.06752	1.06037	1.01406	0.732839	0.217198	0.0513619	0.0273023	0.0225863	0.0145068	0.999936	0.995406	1.02362	0.62925	0.189053	0.0799256	0.0474136	0.0268367
O95777	LSM8	0.999936	0.937002	0.992386	0.986917	1.04591	0.977817	0.939168	0.934138	1.03342	0.609029	0.999936	1.03125	1.00743	0.992014	0.965291	0.897649	0.778924	0.743991	0.810537	0.483583	0.999936	0.913181	0.912065	0.959883	1.00472	0.757551	0.755369	0.605656	0.613662	0.546313	0.999936	1.03686	1.04074	1.0734	0.993333	0.822848	0.7674	0.658683	0.693941	0.483511	0.999936	1.00671	0.993154	1.05948	1.08059	0.996801	0.868731	0.723294
O95782	AP2A1	0.999936	1.07665	1.13162	1.00538	0.81318	0.578856	0.296859	0.130099	0.0558612	0.033192	0.999936	1.07282	1.04899	0.996408	0.847135	0.579064	0.267074	0.121008	0.0507963	0.0204342	0.999936	1.11944	1.00747	0.868166	0.732922	0.533464	0.256349	0.121804	0.0439748	0.0119765	0.999936	0.991068	0.993253	0.93611	0.795521	0.532904	0.328751	0.134922	0.0488737	0.0152255	0.999936	1.01927	1.00203	0.933068	0.812373	0.602215	0.352265	0.13524
O95785	WIZ	0.999936	0.984411	0.94319	0.727388	0.548877	0.385471	0.290086	0.220877	0.176099	0.0913417	0.999936	0.977134	0.931298	0.725014	0.567944	0.394155	0.294754	0.244426	0.201469	0.0912415	0.999936	0.765655	0.677708	0.502554	0.381074	0.264306	0.1944	0.121178	0.0853471	0.0461775	0.999936	0.483452	0.36236	0.285437	0.251036	0.175013	0.126109	0.0984922	0.0722978	0.0423162	0.999936	0.880741	0.677163	0.513189	0.352345	0.246287	0.181316	0.144067
O95786	DDX58	0.999936	0.997048	0.924126	0.548167	0.146346	0.084912	0.0430719	0.0283328	0.0363298	0.0260304	0.999936	0.941901	0.880032	0.451366	0.108442	0.052123	0.0274451	0.0196351	0.0228554	0.0147046	0.999936	1.03581	0.892	0.647437	0.101812	0.0379329	0.0214524	0.0129715	0.0118816	0.00758017	0.999936	1.11251	1.07793	0.717432	0.155044	0.0607779	0.0399268	0.0266067	0.0201386	0.0190644	0.999936	0.980474	0.895397	0.487323	0.0738225	0.0429051	0.0462609	0.036539
O95793	STAU1	0.999936	0.899983	0.77092	0.647481	0.608222	0.497045	0.410733	0.337246	0.250678	0.10472	0.999936	0.941304	0.854075	0.746931	0.689352	0.601483	0.443908	0.370021	0.248672	0.10142	0.999936	0.856552	0.767454	0.657675	0.580637	0.448434	0.388116	0.292123	0.220263	0.0539584	0.999936	0.761037	0.723789	0.680247	0.701209	0.623278	0.481473	0.433097	0.272105	0.0363293	0.999936	0.909169	0.898627	0.7853	0.715735	0.641784	0.541952	0.448084
O95801	TTC4	0.999936	1.00191	0.961545	0.835185	0.418834	0.124301	0.0664723	0.040776	0.0378428	0.0189736	0.999936	1.01236	0.965431	0.774675	0.368971	0.0712853	0.0415989	0.0338917	0.0336825	0.0242183	0.999936	1.00347	1.01562	0.874648	0.473226	0.0856585	0.0321325	0.017958	0.0119791	0.00669983	0.999936	1.05062	1.0132	0.868313	0.519853	0.100798	0.0477912	0.030336	0.019155	0.0121109	0.999936	1.00456	1.04117	0.833508	0.402259	0.0810501	0.0405131	0.0240461
O95816	BAG2	0.999936	0.898181	0.830836	0.796241	0.841376	0.729318	0.471722	0.243186	0.161352	0.0755807	0.999936	0.922233	0.907853	0.877902	0.971607	0.936059	0.602716	0.330652	0.205123	0.0905884	0.999936	0.953306	0.866959	0.970105	0.994807	0.822715	0.599955	0.348803	0.224414	0.118756	0.999936	0.604128	0.5711	0.613555	0.664532	0.605119	0.403239	0.233694	0.141002	0.0756014	0.999936	0.974881	0.888076	1.00065	1.02828	0.815084	0.497912	0.26704
O95817	BAG3	0.999936	0.688472	0.696506	0.795554	0.875301	0.7698	0.882036	0.750581	0.503923	0.225918	0.999936	0.991993	0.982134	1.01087	1.03356	0.89555	0.86011	0.655835	0.433715	0.146127	0.999936	1.15265	1.36243	1.32586	1.24688	1.24679	1.1386	0.83927	0.869815	0.569851	0.999936	0.750215	0.854457	0.86271	0.77626	0.716052	0.670871	0.571501	0.575309	0.227786	0.999936	1.0286	0.987405	1.16709	1.06168	0.958624	1.0039	0.833866
O95819	MAP4K4	0.999936	0.99984	0.906181	0.707012	0.461297	0.250744	0.185988	0.177465	0.20193	0.147593	0.999936	0.999352	0.839685	0.581557	0.308098	0.130306	0.0988848	0.0913392	0.108736	0.0748593	0.999936	0.974526	1.01488	0.920368	0.75644	0.512209	0.332259	0.230679	0.247691	0.204799	0.999936	0.99625	0.959903	0.86309	0.719977	0.427601	0.2169	0.137623	0.161988	0.148387	0.999936	0.961116	0.886992	0.604462	0.344062	0.183291	0.162912	0.148738
O95825	CRYZL1	0.999936	1.012	1.01575	1.02831	1.02177	0.970863	0.909273	0.849044	0.316635	0.0204351	0.999936	0.979369	0.941299	0.976992	0.928917	0.911059	0.843472	0.820139	0.306055	0.0127389	0.999936	1.03327	1.04936	1.01031	1.00937	0.907855	0.849159	0.746971	0.433814	0.00937638	0.999936	1.11508	1.12999	1.20631	1.23297	1.09625	1.11105	1.05331	0.527102	0.00933554	0.999936	0.983901	1.02865	0.971374	1.04124	0.964584	0.926743	0.799328
O95831	AIFM1	0.999936	0.99529	0.970798	0.955286	0.941493	0.775508	0.589091	0.367444	0.162594	0.0298221	0.999936	1.00654	0.996504	0.989562	0.954768	0.828065	0.630908	0.405633	0.189648	0.0294705	0.999936	0.997011	0.964439	0.919695	0.85697	0.688935	0.569174	0.463931	0.441001	0.15984	0.999936	0.999406	0.9479	0.911915	0.863904	0.691274	0.602525	0.475019	0.456117	0.161303	0.999936	0.976202	0.995337	0.910154	0.830014	0.647512	0.55923	0.504093
O95834	EML2	0.999936	1.04293	0.982094	0.986091	0.915535	0.565699	0.108137	0.0491209	0.0472921	0.0297537	0.999936	1.01629	1.02164	1.01963	0.930531	0.480713	0.0920438	0.0380153	0.0265353	0.0158406	0.999936	1.05066	1.02543	1.0398	0.946554	0.61332	0.11895	0.0324486	0.0307236	0.0156782	0.999936	1.05271	1.10198	1.11177	1.02448	0.563481	0.0853102	0.0230097	0.0234659	0.0191452	0.999936	1.04646	1.0302	1.03288	1.00963	0.611035	0.0742762	0.0283803
O95861	BPNT1	0.999936	0.965591	1.01778	1.01788	1.03316	0.983218	0.891544	0.548389	0.0814078	0.00911456	0.999936	1.02794	1.02356	1.00531	1.07493	1.02118	0.858394	0.552951	0.0821397	0.00928413	0.999936	1.05093	1.11478	0.973428	0.896926	0.69834	0.232244	0.0235961	0.0104904	0.0053158	0.999936	1.03266	1.06282	1.09196	1.00466	0.68794	0.214397	0.00737033	0.0039357	0.00312261	0.999936	0.996925	1.05864	1.05526	1.14882	1.05638	0.889954	0.410685
O95865	DDAH2	0.999936	1.01626	0.985786	1.0374	1.07625	0.921992	0.580003	0.182853	0.0579843	0.0272205	0.999936	1.03405	1.04257	1.04937	1.03252	0.831871	0.532584	0.182185	0.0488644	0.0206117	0.999936	0.97946	1.07996	1.07385	1.04578	0.808618	0.558232	0.160853	0.0356492	0.0191516	0.999936	1.04007	1.03675	1.07541	1.08055	0.857135	0.59732	0.160871	0.0266069	0.0162406	0.999936	1.02234	1.04674	1.06738	1.05273	0.868234	0.567438	0.13695
O95881	TXNDC12	0.999936	0.921611	0.931853	0.986437	1.0168	0.816594	0.716037	0.479455	0.327183	0.143096	0.999936	0.891514	0.939438	0.953765	0.882426	0.686643	0.605635	0.422689	0.314327	0.134699	0.999936	0.939068	0.978933	1.06454	1.02061	0.851943	0.767642	0.500682	0.336356	0.0398179	0.999936	0.998552	1.04712	1.02446	1.03455	0.840512	0.726432	0.493397	0.299745	0.0384034	0.999936	1.00567	1.03268	1.04405	1.02971	0.883683	0.764099	0.463437
O95905	ECD	0.999936	1.01133	0.901684	0.778976	0.294018	0.131615	0.0508504	0.0831946	0.0428398	0.0396275	0.999936	1.09383	0.986766	0.755155	0.371995	0.15333	0.11579	0.0779257	0.0561578	0.0179207	0.999936	1.1807	1.10501	0.853468	0.578543	0.20586	0.119004	0.0476039	0.0464766	0.00714666	0.999936	0.8438	0.721684	0.575131	0.323624	0.0997397	0.0536247	0.0397252	0.0180649	0.0115053	0.999936	1.77464	0.873833	0.835517	0.299593	0.0629288	0.0440673	0.0192021
O95926	SYF2	0.999936	1.13158	1.22997	1.55883	1.73399	1.97397	3.11888	2.70061	1.82887	0.802062	0.999936	1.11185	1.253	1.53548	1.69551	2.3086	3.05347	2.73004	1.94709	1.0961	0.999936	1.0764	0.963073	1.12393	1.26135	1.31428	1.29129	1.00975	0.781336	0.431172	0.999936	0.589333	0.608565	0.670261	0.761318	0.740554	0.710166	0.602387	0.491623	0.320239	0.999936	0.865075	0.784168	0.850135	0.831164	0.928446	0.923305	0.775712
O95983	MBD3	0.999936	0.875666	0.805162	0.595209	0.398058	0.217313	0.138067	0.107557	0.0774617	0.0333813	0.999936	0.952991	0.83679	0.541491	0.327454	0.165357	0.106268	0.0869653	0.0666222	0.0234015	0.999936	0.875794	0.868416	0.644001	0.372132	0.202584	0.111366	0.0832343	0.0554555	0.0261411	0.999936	0.761383	0.673073	0.49412	0.269231	0.156332	0.0966201	0.0728562	0.0519082	0.0260041	0.999936	0.949373	0.78759	0.518689	0.29973	0.174901	0.114115	0.0669309
O95989	NUDT3	0.999936	1.05523	1.09486	1.06108	1.03831	0.932519	0.78375	0.457833	0.0832308	0.0179008	0.999936	0.965151	0.965675	0.942702	0.980633	0.928991	0.77895	0.43411	0.073089	0.0097616	0.999936	0.954699	1.00803	1.01108	0.956382	0.874755	0.748423	0.466039	0.161231	0.0234174	0.999936	1.05405	1.08953	1.11047	1.07074	0.888109	0.796327	0.447437	0.120902	0.0141262	0.999936	0.987012	0.987835	1.04873	1.07945	0.979455	0.830953	0.435086
O95999	BCL10	0.999936	0.925508	0.906131	0.900343	0.87664	0.712701	0.608329	0.529446	0.215949	0.0289922	0.999936	1.00868	0.982704	0.933073	0.860339	0.716897	0.573076	0.49479	0.231339	0.0446297	0.999936	0.912446	1.01783	0.991697	0.933109	0.740164	0.667481	0.508496	0.344073	0.0519099	0.999936	1.00563	1.01083	0.994481	0.9839	0.776176	0.678544	0.508054	0.31097	0.0501417	0.999936	0.993393	0.999694	0.998247	0.892756	0.735632	0.649498	0.490521
O96006	ZBED1	0.999936	1.03129	0.950239	0.820539	0.59963	0.313878	0.0995564	0.0316016	0.0257272	0.0109135	0.999936	1.08608	0.9589	0.798041	0.55563	0.267124	0.0994774	0.0412179	0.0200185	0.0066736	0.999936	0.949627	0.952521	0.832603	0.555676	0.297577	0.117926	0.0375145	0.0169719	0.00669805	0.999936	0.995187	0.89267	0.868763	0.65763	0.364916	0.104803	0.037917	0.0256182	0.016229	0.999936	1.03643	0.99147	0.797786	0.552366	0.287448	0.0994356	0.0335661
O96007	MOCS2	0.999936	0.973296	0.972052	0.977744	1.03095	0.911376	0.846399	0.929391	1.09089	0.901779	0.999936	0.974592	0.942415	0.937406	0.974989	0.9704	0.892364	0.98754	1.2243	0.943975	0.999936	0.941734	1.02357	1.05155	1.04373	0.930623	0.906433	0.852585	0.961996	0.847221	0.999936	1.06335	1.08431	1.16386	1.10526	0.981322	1.00969	0.77979	1.03109	1.05041	0.999936	0.991575	1.00946	1.02571	1.04206	0.95201	0.950662	0.874102
O96013	PAK4	0.999936	1.02659	0.964823	0.648108	0.143048	0.0721208	0.0441363	0.0308626	0.0272331	0.0127741	0.999936	1.06467	0.973878	0.611956	0.140671	0.0633334	0.0464019	0.0354305	0.0282439	0.0136216	0.999936	1.03105	1.05845	1.00891	0.824838	0.310794	0.0179413	0.0105417	0.00554859	0.00449231	0.999936	1.04371	1.02894	0.989029	0.850225	0.328316	0.0677974	0.0591314	0.0448252	0.0264124	0.999936	1.01721	0.997212	0.467806	0.0888185	0.0492137	0.0436022	0.0340497
O96017	CHEK2	0.999936	0.969785	0.975882	0.751708	0.475862	0.30311	0.208094	0.13605	0.102664	0.03561	0.999936	0.977596	0.894364	0.702754	0.420793	0.236686	0.143953	0.096222	0.0693145	0.0239146	0.999936	0.983358	0.995764	0.940328	0.80252	0.51219	0.253953	0.164786	0.152279	0.0844594	0.999936	1.06362	1.08007	1.06496	0.975687	0.610834	0.294047	0.171729	0.143402	0.0965899	0.999936	0.98736	0.944827	0.741018	0.516918	0.367428	0.281123	0.183999
O96019	ACTL6A	0.999936	1.04279	0.927117	0.633008	0.525769	0.341429	0.197776	0.130747	0.0848491	0.0294881	0.999936	0.954664	0.876514	0.600947	0.537782	0.305642	0.173767	0.107492	0.0650705	0.0183588	0.999936	1.01374	0.908981	0.656855	0.442141	0.181565	0.0549411	0.0362449	0.025239	0.0106494	0.999936	0.880303	0.777214	0.584984	0.392957	0.150809	0.0563746	0.045455	0.0299088	0.0106944	0.999936	0.945611	0.806945	0.563938	0.503206	0.265462	0.111544	0.0613175
O96033	MOCS2	0.999936	0.790497	0.816824	0.819638	0.855446	0.799143	0.884739	0.632688	0.523609	0.221041	0.999936	0.975213	0.965198	0.97491	0.970236	0.917244	0.859712	0.640959	0.572785	0.221318	0.999936	0.826447	0.753822	0.918826	0.87344	0.707217	0.582261	0.509208	0.463685	0.3193	0.999936	0.902439	0.89828	1.04882	0.883196	0.807626	0.616367	0.474601	0.543829	0.255122	0.999936	0.994068	0.888349	1.05485	1.05756	0.926798	0.77785	0.62106
P00338	LDHA	0.999936	1.09703	1.09214	1.05817	1.01923	0.98486	1.04456	0.966297	0.748947	0.159115	0.999936	1.16447	1.07578	1.10169	1.11402	1.11971	1.04635	0.970095	0.741038	0.158642	0.999936	1.47329	1.04902	1.15528	1.03229	0.91481	0.722739	0.659767	0.547769	0.177079	0.999936	1.43565	1.14511	1.24911	1.09833	0.904592	0.934114	0.829275	0.652741	0.176625	0.999936	1.16003	1.04505	1.16589	1.22946	1.24088	1.15073	1.06397
P00367	GLUD1	0.999936	0.988893	1.02529	0.987772	0.969968	0.848325	0.591027	0.0734636	0.0558114	0.0201022	0.999936	1.01813	1.00955	1.02892	1.00134	0.891028	0.587356	0.0517327	0.0303693	0.0134688	0.999936	1.01674	0.993567	0.982883	0.941645	0.826047	0.715455	0.461876	0.0346936	0.0167096	0.999936	0.986035	1.01802	0.949735	0.948279	0.740237	0.725283	0.362249	0.0037798	0.00402813	0.999936	0.975597	1.05348	0.988876	0.970764	0.759738	0.197487	0.014071
P00374	DHFR	0.999936	0.521567	0.271005	0.135828	0.0976265	0.0664827	0.0448396	0.0314721	0.0296847	0.0212354	0.999936	0.42038	0.235679	0.123007	0.0762489	0.0406552	0.0243659	0.0142536	0.0120852	0.0122724	0.999936	0.458759	0.19051	0.0768024	0.0371235	0.0230018	0.0147123	0.00844607	0.00719334	0.00808652	0.999936	0.311229	0.100424	0.0504146	0.0274003	0.0200554	0.0151447	0.0107878	0.00887657	0.00720035	0.999936	0.318343	0.0928248	0.0444477	0.0327365	0.0271669	0.0191451	0.0109969
P00390	GSR	0.999936	1.01896	1.04751	1.03972	1.06086	1.01242	0.944692	1.00875	1.14895	0.868511	0.999936	0.999648	1.00591	1.01527	1.02656	0.990763	0.916883	0.981389	1.15675	0.753625	0.999936	1.02883	1.04627	1.02102	0.996065	0.901821	0.786432	0.749981	0.856829	0.686717	0.999936	1.06722	1.1366	1.1425	1.14453	0.990991	0.941617	0.868888	0.952723	0.889912	0.999936	0.973574	1.05184	1.02921	1.0714	1.00433	0.970625	0.948947
P00441	SOD1	0.999936	1.04353	1.01192	1.06394	1.12201	1.02013	0.960257	1.05862	1.22132	1.02229	0.999936	1.0984	1.02159	1.06779	1.02412	0.985449	0.940379	1.00873	1.26182	0.926042	0.999936	0.987437	1.07771	1.08812	1.06373	0.9859	1.04591	0.873881	0.987297	0.79893	0.999936	1.05128	1.05075	1.07889	1.16086	1.07746	1.03617	0.927879	0.986637	0.970993	0.999936	1.12545	1.03894	1.04451	1.01606	0.902754	0.939517	0.855368
P00491	PNP	0.999936	1.06853	1.09624	1.04249	1.01168	1.03239	1.19168	1.2546	1.45642	0.776321	0.999936	1.04236	1.05398	1.06397	1.0671	1.08753	1.06892	1.11861	1.34472	0.647158	0.999936	1.12719	1.01951	1.01432	0.968266	0.855055	0.704428	0.763726	0.894271	0.750813	0.999936	1.12825	1.17035	1.21917	1.15528	0.98488	1.0614	1.05453	1.36057	1.12313	0.999936	1.04617	0.998506	1.06655	1.1095	1.05787	0.971001	0.983605
P00492	HPRT1	0.999936	1.0098	1.02045	1.00749	1.0466	0.98164	0.95202	0.974039	1.18184	1.00811	0.999936	0.995058	1.02374	1.00687	0.988809	0.971349	0.935628	1.01289	1.20391	0.920214	0.999936	1.0708	1.07433	1.04989	1.00794	0.887967	0.771684	0.770701	0.898909	0.839335	0.999936	1.13295	1.15362	1.15155	1.15606	0.942271	0.954802	0.886873	0.991839	0.995901	0.999936	1.03568	1.04903	1.0119	1.01388	0.92865	0.902162	0.839729
P00505	GOT2	0.999936	1.03782	1.11011	1.06626	1.065	1.05525	1.13818	1.2352	1.40923	1.07336	0.999936	1.00624	1.04311	1.0293	1.07585	1.09602	1.03621	1.1156	1.37384	0.934598	0.999936	1.05996	1.06963	1.05946	1.05429	0.995224	0.8607	0.887233	1.05897	0.986387	0.999936	1.06993	1.11372	1.14268	1.12215	0.9968	1.06395	1.0522	1.34029	1.32719	0.999936	1.00277	1.06317	1.06578	1.14201	1.09655	1.10278	1.12006
P00519	ABL1	0.999936	0.961438	0.878644	0.587142	0.218581	0.08045	0.0442985	0.0264702	0.031556	0.0150336	0.999936	1.02151	0.918895	0.665764	0.340967	0.24441	0.178426	0.132669	0.101003	0.0460667	0.999936	0.971872	0.996652	0.881994	0.606945	0.271772	0.0864171	0.0630316	0.0522831	0.0332637	0.999936	0.971338	0.928444	0.791175	0.571919	0.245907	0.103619	0.0526448	0.0508828	0.0469984	0.999936	0.964316	0.923209	0.720316	0.571837	0.457786	0.40447	0.27658
P00558	PGK1	0.999936	1.06182	1.00186	1.04909	0.921554	0.291209	0.0755187	0.0335207	0.0230922	0.0115793	0.999936	1.22507	1.03222	1.08895	0.916128	0.216062	0.0649303	0.0376548	0.030556	0.0154016	0.999936	1.11738	1.10307	1.10374	1.01579	0.467064	0.0591974	0.0288136	0.0174887	0.00894998	0.999936	1.40322	1.08164	1.16193	1.07505	0.451859	0.052215	0.0293222	0.0232885	0.0146741	0.999936	1.09151	1.08549	1.05338	0.883845	0.185263	0.0483038	0.0301466
P00813	ADA	0.999936	1.07425	1.05989	1.06182	1.04994	0.939231	0.897018	0.786701	0.583908	0.0788959	0.999936	1.09938	1.03953	1.03479	1.01335	0.92939	0.83322	0.754292	0.564071	0.067154	0.999936	1.00079	1.07067	1.04113	1.01439	0.908795	0.821947	0.624061	0.486036	0.0914204	0.999936	1.07023	1.05146	1.04214	1.0769	0.936453	0.854483	0.700658	0.459792	0.070264	0.999936	1.14606	1.09812	1.09259	1.07233	0.95277	0.9049	0.723623
P00966	ASS1	0.999936	0.976899	0.818308	0.368249	0.196483	0.131248	0.102413	0.0698407	0.0506851	0.0213653	0.999936	1.00936	0.850607	0.328128	0.166433	0.122912	0.0871142	0.055627	0.037457	0.0111913	0.999936	0.964267	0.94582	0.861302	0.616663	0.220158	0.0735593	0.0407915	0.0255174	0.0123665	0.999936	1.0656	1.00087	0.895458	0.700185	0.211438	0.0748347	0.0381535	0.0257171	0.00892026	0.999936	0.959263	0.837257	0.368517	0.192472	0.137459	0.0947633	0.0597632
P01111	NRAS	0.999936	0.98434	0.957007	0.982015	1.04012	0.934211	0.628343	0.474281	0.241182	0.0852482	0.999936	1.02666	1.06487	1.06389	1.00618	0.877225	0.67052	0.499648	0.283608	0.0724436	0.999936	0.875429	0.943525	0.862923	0.73159	0.523484	0.347774	0.199453	0.122371	0.0266128	0.999936	0.919554	0.87311	0.809213	0.80756	0.480135	0.249904	0.210171	0.0733549	0.0220082	0.999936	0.995081	1.03481	0.913937	0.757438	0.532955	0.315863	0.142742
P02765	AHSG	0.999936	0.95903	0.931282	1.05685	1.13561	1.07484	0.978032	0.942962	1.12294	0.831882	0.999936	0.977962	1.00564	1.09394	1.12495	1.13765	1.01336	1.03497	1.20223	0.800655	0.999936	0.88723	0.941679	1.07782	1.08945	0.872342	0.94808	0.721922	0.700612	0.59393	0.999936	0.904808	0.990024	0.98083	1.10381	1.00842	0.978569	0.734416	0.813734	0.679893	0.999936	1.05855	1.02871	1.1074	1.10681	0.994919	0.959188	0.877144
P02786	TFRC	0.999936	1.02152	1.04651	1.02617	1.04339	0.98502	0.999612	1.02931	1.09567	0.586346	0.999936	1.00599	1.02435	1.00094	1.03337	1.04426	0.991971	1.03987	1.15475	0.570677	0.999936	0.966127	0.870203	0.733249	0.67852	0.590627	0.454384	0.313822	0.127335	0.0212552	0.999936	0.790976	0.705102	0.656563	0.611235	0.505884	0.445613	0.29475	0.123982	0.0313576	0.999936	0.911256	0.823657	0.794208	0.828251	0.783111	0.689185	0.530802
P02788	LTF	0.999936	1.04798	1.07532	1.06031	1.07832	0.99248	0.956121	1.01446	1.13542	0.686435	0.999936	0.993067	1.02499	1.03419	1.04434	1.04877	0.988512	1.04373	1.11221	0.639903	0.999936	1.0043	1.11684	1.04479	1.01492	0.996916	1.00801	0.856749	1.02903	0.833795	0.999936	1.03958	1.12813	1.0696	1.0372	0.967414	0.931742	0.830313	0.93675	0.869408	0.999936	0.987964	1.09018	1.00204	1.0127	0.89631	0.87063	0.795956
P02794	FTH1	0.999936	0.823449	0.820572	0.79118	0.755282	0.571315	0.541342	0.42096	0.426511	0.31094	0.999936	0.953368	0.912604	0.918012	0.880213	0.712522	0.715405	0.512033	0.621688	0.415196	0.999936	0.978998	0.973465	0.903498	0.727414	0.544034	0.421776	0.327408	0.349399	0.338302	0.999936	0.684216	0.663424	0.711089	0.524762	0.371468	0.303014	0.244422	0.274528	0.248579	0.999936	0.957472	0.879454	0.928652	0.742926	0.541078	0.446861	0.367082
P04040	CAT	0.999936	0.97169	0.941982	0.941832	0.955712	0.845275	0.729856	0.706799	0.714827	0.149261	0.999936	0.968044	0.960927	0.96914	0.950275	0.906883	0.775843	0.74858	0.760725	0.179232	0.999936	0.872151	0.750581	0.69277	0.678845	0.596948	0.506918	0.441388	0.454556	0.170732	0.999936	0.81999	0.692292	0.64261	0.666217	0.59806	0.53167	0.446713	0.443584	0.121744	0.999936	0.846286	0.759079	0.695553	0.688256	0.61931	0.563999	0.492813
P04053	DNTT	0.999936	0.726824	0.232759	0.108017	0.0695178	0.0394313	0.026559	0.0157531	0.0151402	0.00621318	0.999936	0.657874	0.151274	0.0586063	0.0339802	0.0183691	0.0107439	0.00560167	0.00341059	0.00234802	0.999936	0.797819	0.254522	0.061561	0.0253846	0.0135345	0.00723385	0.00386685	0.00315189	0.00283024	0.999936	0.78262	0.210052	0.0256297	0.017116	0.0131353	0.00901741	0.00508914	0.00359093	0.0026958	0.999936	0.628776	0.0532603	0.013962	0.015989	0.0116171	0.00783075	0.00652456
P04075	ALDOA	0.999936	1.01918	1.04919	1.08219	1.09522	1.01211	0.981584	1.00579	0.874103	0.0813709	0.999936	1.01707	1.01995	1.05995	0.998824	0.959228	0.8758	0.893065	0.795447	0.108088	0.999936	1.02781	1.10924	1.06447	1.035	0.970202	0.93572	0.784743	0.774666	0.185497	0.999936	1.02878	1.03476	1.06394	1.09158	0.982382	0.956684	0.849158	0.736015	0.127009	0.999936	1.01476	1.08145	1.06187	1.02495	0.932229	0.975519	0.889865
P04080	CSTB	0.999936	0.962761	1.0098	1.03177	1.1053	1.06055	1.11886	0.991141	0.760326	0.125676	0.999936	0.975258	0.961982	0.979139	1.0012	0.910613	0.79773	0.723194	0.619523	0.108657	0.999936	0.911689	1.04927	1.01767	1.00864	0.838909	0.818743	0.592713	0.494529	0.143706	0.999936	0.964741	1.00016	0.995675	0.98323	0.848702	0.768547	0.630744	0.529619	0.149681	0.999936	1.05369	1.00929	1.12745	1.15746	1.18366	1.0536	0.972669
P04083	ANXA1	0.999936	0.94904	0.98647	0.961879	0.457857	0.0782988	0.0372389	0.0198173	0.0157702	0.00745353	0.999936	0.978695	0.984139	0.938566	0.441147	0.0560261	0.0272382	0.014092	0.0114318	0.00601868	0.999936	0.909907	0.978706	1.01709	0.484386	0.0454642	0.0159718	0.00604537	0.00494291	0.00309674	0.999936	1.0122	1.0679	1.03988	0.47369	0.0277907	0.0177534	0.0153513	0.00824914	0.0057469	0.999936	0.994819	1.03584	1.01711	0.430967	0.0514192	0.0337964	0.0240687
P04179	SOD2	0.999936	0.990385	1.02448	1.02355	1.13664	1.1179	1.08011	1.28312	1.58275	1.31359	0.999936	0.983548	1.02538	1.02122	1.14842	1.22583	1.14635	1.26256	1.61809	1.25482	0.999936	0.989015	1.04181	1.06222	1.06099	0.942192	0.930671	0.959776	1.109	1.00455	0.999936	1.06318	1.11089	1.09695	1.1282	1.03205	1.08947	0.999494	1.19609	1.13326	0.999936	1.06243	1.16885	1.13671	1.26923	1.26106	1.38086	1.31014
P04181	OAT	0.999936	0.856408	0.65843	0.416405	0.213682	0.125194	0.095216	0.0751404	0.0603605	0.0259996	0.999936	0.845521	0.640251	0.366711	0.182502	0.101787	0.0675783	0.0582966	0.0395458	0.0119148	0.999936	0.694946	0.464898	0.27093	0.182405	0.13342	0.109861	0.0630554	0.0522072	0.0289304	0.999936	0.516065	0.308429	0.19991	0.127578	0.0873476	0.0694389	0.0559085	0.0381313	0.0156604	0.999936	0.658073	0.441294	0.283751	0.182237	0.136903	0.113735	0.0728945
P04183	TK1	0.999936	0.93257	0.944351	0.917061	0.905903	0.872753	0.774227	0.761068	0.875784	0.641541	0.999936	0.98581	0.99131	0.848407	0.886999	0.880606	0.854762	0.854489	1.02783	0.668638	0.999936	1.03503	1.02087	0.935662	0.934072	0.843445	0.757339	0.719896	0.806146	0.5866	0.999936	0.987587	0.963274	0.97657	0.992015	0.862535	0.89835	0.886982	1.0198	0.863974	0.999936	1.02107	0.988989	0.888354	0.82963	0.733448	0.679324	0.577123
P04406	GAPDH	0.999936	1.19701	1.01843	1.05959	1.0047	0.864275	0.564403	0.150017	0.0402844	0.0204476	0.999936	1.18967	1.01821	1.07544	0.995412	0.85783	0.559668	0.152812	0.0366412	0.016041	0.999936	1.15742	1.10062	1.06941	0.881016	0.704845	0.36002	0.104905	0.0312459	0.0137559	0.999936	1.31259	1.08199	1.08574	0.981064	0.705993	0.354473	0.0938008	0.0300026	0.0223543	0.999936	1.10171	1.05865	1.03441	0.988725	0.855942	0.623632	0.131988
P04424	ASL	0.999936	0.972746	0.981385	1.0109	0.966244	0.890281	0.519663	0.0590507	0.00843542	0.00780466	0.999936	1.055	1.02704	1.03427	1.05903	0.968203	0.608192	0.139881	0.0819895	0.06413	0.999936	0.959832	0.993815	0.975815	0.962312	0.847147	0.577301	0.0761592	0.00745229	0.00391578	0.999936	1.04637	1.03866	1.03263	1.06633	0.923315	0.549849	0.0682852	0.00617037	0.0116622	0.999936	0.972824	0.979574	0.91699	0.93857	0.812727	0.478233	0.0458339
P04632	CAPNS1	0.999936	0.857095	0.80922	0.777015	0.869855	0.909352	0.875904	0.694245	0.253095	0.0704198	0.999936	0.922654	0.896187	0.870299	0.950961	0.967433	0.887591	0.689231	0.239829	0.0611929	0.999936	0.89298	0.828172	0.882369	0.85932	0.744325	0.758313	0.764783	0.740063	0.312286	0.999936	0.821649	0.831195	0.91718	0.863096	0.869841	0.91979	0.911739	0.992736	0.283132	0.999936	1.00841	1.03886	1.17203	1.23597	1.26054	1.19527	1.05101
P04792	HSPB1	0.999936	0.795371	0.63523	0.487522	0.479543	0.382897	0.237467	0.156871	0.253296	0.31512	0.999936	0.776558	0.639876	0.476668	0.392388	0.302152	0.210651	0.155433	0.30646	0.325247	0.999936	0.665367	0.49222	0.385968	0.344224	0.3092	0.243487	0.144897	0.223923	0.282275	0.999936	0.57334	0.338029	0.304621	0.291835	0.304086	0.1844	0.139541	0.241002	0.389551	0.999936	0.685844	0.485487	0.356309	0.411644	0.339197	0.243196	0.199523
P04818	TYMS	0.999936	0.953353	0.835876	0.405311	0.0920605	0.0521318	0.0271504	0.0146741	0.0121611	0.00413376	0.999936	0.946242	0.826758	0.350867	0.0648517	0.0304216	0.0205935	0.0130248	0.00925365	0.00459724	0.999936	0.970006	0.849496	0.421692	0.077623	0.0361618	0.0256575	0.017556	0.0157519	0.0110065	0.999936	1.00767	0.894157	0.444919	0.0913802	0.0513291	0.037157	0.0252522	0.0236814	0.0195397	0.999936	0.941496	0.82472	0.360003	0.0573295	0.0372174	0.0325997	0.0232135
P04899	GNAI2	0.999936	1.02153	1.01211	0.838985	0.536323	0.199917	0.0755891	0.0382921	0.0257187	0.0115314	0.999936	1.0234	0.988895	0.824994	0.569939	0.176402	0.0525468	0.0251742	0.0189673	0.00858622	0.999936	1.00234	0.876935	0.865753	0.7149	0.208406	0.0310255	0.0141573	0.00890526	0.0113325	0.999936	1.03713	1.03676	0.926321	0.727223	0.228193	0.0580398	0.0407787	0.0303854	0.0299169	0.999936	1.01356	0.865179	0.834122	0.628117	0.167736	0.0390765	0.0192009
P04920	SLC4A2	0.999936	1.0383	0.975879	0.917223	0.753077	0.505278	0.318007	0.238823	0.21808	0.128959	0.999936	0.985616	0.937069	0.837985	0.716908	0.469078	0.334019	0.283025	0.276093	0.153146	0.999936	0.950026	0.964648	0.924867	0.789266	0.51001	0.299208	0.188729	0.16567	0.126744	0.999936	0.980501	0.93147	0.897295	0.82581	0.560221	0.342334	0.236919	0.205873	0.181997	0.999936	1.02317	1.08522	1.03203	0.777157	0.62188	0.476247	0.351413
P05114	HMGN1	0.999936	1.75022	1.33734	1.76626	1.89314	2.12583	1.75157	2.84813	3.57078	3.53309	0.999936	1.57119	1.46356	1.22513	1.60079	1.78667	1.13855	1.80575	2.81938	2.64873	0.999936	1.37329	1.75334	1.09844	1.14969	1.8952	2.31249	1.98791	2.14042	1.82031	0.999936	1.40452	1.27533	1.03596	1.56498	1.75195	2.00991	1.43395	1.5821	2.1859	0.999936	0.990517	2.04952	1.02865	1.05896	1.51254	2.13793	1.96922
P05161	ISG15	0.999936	0.952566	0.920373	0.863771	0.666572	0.359561	0.0903076	0.0276139	0.0151872	0.00410526	0.999936	1.00347	0.953923	0.845422	0.698363	0.345288	0.116492	0.0597273	0.0433217	0.00861	0.999936	1.02627	0.959171	0.994899	0.821907	0.427689	0.102051	0.0299112	0.0119781	0.00522874	0.999936	1.07233	1.0613	1.00648	0.817081	0.399361	0.0998574	0.0410786	0.0305908	0.0097162	0.999936	0.988694	0.900088	0.878725	0.742549	0.371514	0.0911824	0.0361054
P05165	PCCA	0.999936	1.02556	1.03416	1.02563	0.752094	0.171068	0.0489038	0.0347409	0.0252707	0.0185597	0.999936	1.01424	0.986672	0.993848	0.794908	0.170967	0.0710288	0.0527898	0.0401357	0.0221035	0.999936	1.05388	0.977111	0.961785	0.689991	0.214817	0.126318	0.0964165	0.0744893	0.0443741	0.999936	0.934409	0.850667	0.819057	0.639379	0.120479	0.0513719	0.0347027	0.0227599	0.0147214	0.999936	0.996093	1.05125	1.0148	0.712325	0.06028	0.0219917	0.0204443
P05166	PCCB	0.999936	0.986277	0.865558	0.851015	0.844238	0.652696	0.428399	0.155272	0.0492047	0.0172065	0.999936	0.951989	0.843696	0.826672	0.8248	0.703493	0.47706	0.201406	0.0909902	0.0506694	0.999936	0.942244	0.845447	0.805778	0.848333	0.770478	0.480721	0.202483	0.0629804	0.0277019	0.999936	0.740272	0.623819	0.626284	0.720197	0.57898	0.371964	0.144053	0.0694522	0.0357041	0.999936	0.948668	0.957198	0.820408	0.755392	0.698821	0.493388	0.231271
P05198	EIF2S1	0.999936	1.02672	1.04612	1.03099	0.923386	0.679499	0.254078	0.0331865	0.0234093	0.0176876	0.999936	1.04028	1.02428	1.00875	0.936155	0.640211	0.24382	0.0407101	0.0275147	0.0147183	0.999936	1.02913	1.00494	0.995085	0.889192	0.628153	0.259328	0.0470203	0.0219419	0.010406	0.999936	1.05427	1.07561	1.06602	0.96362	0.642599	0.274387	0.0427557	0.0198953	0.0138931	0.999936	0.995654	1.01376	1.00964	0.941209	0.646822	0.256127	0.0429111
P05204	HMGN2	0.999936	1.78629	1.03119	1.52438	1.06327	0.828214	0.56401	0.994623	1.12044	0.919794	0.999936	0.849876	0.822472	0.690348	0.648361	0.93642	0.366194	0.591548	0.763141	0.749841	0.999936	1.09713	1.37819	0.902403	0.811246	1.26458	1.45733	0.781611	0.693536	0.727825	0.999936	0.712297	0.589441	0.674872	0.555715	0.856698	1.02319	0.660212	0.741213	1.08868	0.999936	1.24183	1.38018	1.17275	0.915183	0.911611	1.11691	1.1524
P05388	RPLP0	0.999936	1.25674	1.45793	1.99757	3.90983	5.92926	6.87671	7.28863	3.03365	0.0743951	0.999936	1.20586	1.31335	2.14094	4.35387	7.24741	7.17669	7.86186	3.41877	0.100142	0.999936	0.908102	0.748475	0.508655	0.33328	0.177022	0.0930468	0.0588888	0.03505	0.0135693	0.999936	0.797246	0.663515	0.469886	0.30408	0.16994	0.0907841	0.0417871	0.0249033	0.0134052	0.999936	0.899354	0.644181	0.484862	0.3983	0.307263	0.171871	0.0642058
P05423	POLR3D	0.999936	0.981806	0.867208	0.537804	0.216508	0.157083	0.103865	0.0658036	0.0588602	0.0288052	0.999936	0.950054	0.866067	0.549407	0.264971	0.189239	0.154955	0.115816	0.0954533	0.0598035	0.999936	0.921544	0.831038	0.65434	0.424418	0.26436	0.154341	0.0872317	0.0547166	0.0266048	0.999936	0.693375	0.575848	0.423164	0.273171	0.141209	0.0736742	0.0432502	0.0360653	0.0264009	0.999936	0.877497	0.792898	0.549551	0.315257	0.213809	0.111655	0.0730672
P05455	SSB	0.999936	0.98109	0.979958	0.963493	0.734845	0.392306	0.122852	0.0376626	0.0281759	0.0152776	0.999936	1.03762	0.982663	0.928344	0.689747	0.348568	0.120859	0.0336383	0.0226254	0.011087	0.999936	1.02332	1.08949	1.06998	1.01476	0.523298	0.134215	0.0512257	0.0287863	0.0151754	0.999936	1.07754	1.09474	1.11038	1.12803	0.550411	0.118583	0.0456195	0.0295742	0.0174345	0.999936	0.964652	1.07164	1.0109	0.928004	0.368024	0.0938544	0.038852
P05771	PRKCB	0.999936	0.871932	0.731033	0.654363	0.473012	0.153275	0.07805	0.0490597	0.0491564	0.0287334	0.999936	0.831127	0.6828	0.569851	0.408732	0.107358	0.0595569	0.0387533	0.0287553	0.0100991	0.999936	0.913672	0.788757	0.686617	0.643921	0.463661	0.110688	0.0340179	0.0328722	0.010684	0.999936	0.92431	0.723536	0.656344	0.667343	0.465257	0.0763846	0.0129981	0.0157162	0.00745066	0.999936	0.800156	0.741646	0.612073	0.369612	0.0596567	0.0194623	0.0155205
P06132	UROD	0.999936	1.00115	1.02177	1.04058	1.09459	0.973543	0.89397	0.854752	0.748322	0.167391	0.999936	1.03366	1.00838	1.03113	1.00562	0.972864	0.890248	0.908248	0.747661	0.116734	0.999936	1.00826	1.01767	1.00903	1.016	0.908825	0.871522	0.70367	0.629302	0.153077	0.999936	1.12682	1.12865	1.17207	1.20805	1.0087	0.966806	0.787023	0.671054	0.149592	0.999936	1.03628	1.08676	1.10489	1.10632	1.01734	0.974663	0.857951
P06239	LCK	0.999936	0.846114	0.499033	0.209898	0.123447	0.062263	0.0408167	0.0263925	0.0171183	0.00887857	0.999936	0.791896	0.473802	0.217422	0.132999	0.0685964	0.0500756	0.036111	0.0243382	0.0130051	0.999936	0.996304	0.951246	0.600866	0.306675	0.163486	0.0364218	0.0252756	0.0107093	0.00802256	0.999936	1.06333	0.992795	0.609839	0.29348	0.130142	0.0174199	0.0131056	0.013735	0.00839425	0.999936	0.837783	0.45571	0.197257	0.0991565	0.0278312	0.0176525	0.00970942
P06280	GLA	0.999936	0.974465	0.993599	0.906239	0.81153	0.616453	0.395311	0.194321	0.0966262	0.0541686	0.999936	0.995906	0.970398	0.90759	0.769557	0.564553	0.347291	0.160877	0.0700748	0.037817	0.999936	0.961996	0.946685	0.76689	0.457573	0.197507	0.0577548	0.0265646	0.0195528	0.00807142	0.999936	0.995785	0.958702	0.744059	0.396043	0.12162	0.0329093	0.0136667	0.00967131	0.0088995	0.999936	0.953507	0.988442	0.699525	0.417798	0.188767	0.0844471	0.0476455
P06396	GSN	0.999936	1.01262	0.946438	0.825059	0.582314	0.29258	0.11971	0.0690406	0.0533314	0.0254569	0.999936	1.00812	0.931033	0.819368	0.523726	0.25981	0.130331	0.0899458	0.0730267	0.034418	0.999936	0.999003	1.04239	0.781942	0.3164	0.127812	0.075175	0.0517123	0.0434894	0.0326081	0.999936	1.04276	0.99954	0.776995	0.314259	0.11993	0.077793	0.0457754	0.0321764	0.0188118	0.999936	1.00796	1.10929	0.820414	0.340093	0.126355	0.0816632	0.0454444
P06400	RB1	0.999936	0.999424	0.986546	0.895778	0.750719	0.582795	0.396056	0.104324	0.0335867	0.0191788	0.999936	1.00283	0.963257	0.865848	0.747454	0.546391	0.378142	0.104384	0.0295346	0.0173014	0.999936	1.05658	0.978214	0.93932	0.81339	0.609209	0.348954	0.128358	0.0237004	0.0145358	0.999936	1.00786	0.973263	0.940865	0.846373	0.623189	0.39237	0.111056	0.0179268	0.0152555	0.999936	0.981552	0.975934	0.843685	0.686993	0.48631	0.269838	0.0671715
P06454	PTMA	0.999936	0.86836	0.910673	0.918744	0.878992	0.642418	0.481442	0.388326	0.388749	0.284821	0.999936	0.876889	0.834656	0.876771	0.773147	0.678527	0.406343	0.407549	0.437543	0.301398	0.999936	1.1059	1.13984	0.861225	0.734475	0.867612	0.58931	0.293993	0.289469	0.242277	0.999936	0.804662	0.723139	0.712922	0.698957	1.02274	0.474567	0.317077	0.261772	0.252107	0.999936	0.886538	1.38831	0.803915	0.703248	0.570967	0.655571	0.40568
P06493	CDK1	0.999936	0.929168	0.80127	0.45114	0.214253	0.147969	0.0825604	0.0383438	0.0240279	0.00963669	0.999936	0.915737	0.782117	0.397636	0.187836	0.125057	0.0851187	0.0381596	0.0226471	0.00756542	0.999936	0.949619	0.811144	0.483972	0.13757	0.0682096	0.0357802	0.0149437	0.00707524	0.00350004	0.999936	0.924834	0.814515	0.484467	0.171073	0.102705	0.0684359	0.0318012	0.0245167	0.0197738	0.999936	0.877953	0.738128	0.346064	0.101731	0.071141	0.0359194	0.017506
P06576	ATP5B	0.999936	1.03788	1.03037	1.02354	0.999196	0.859618	0.74597	0.660221	0.454411	0.0300661	0.999936	1.00254	0.986202	0.993855	0.985166	0.914236	0.798575	0.732689	0.528427	0.0381912	0.999936	0.866037	0.716347	0.393272	0.193369	0.108577	0.0718891	0.0376926	0.0260061	0.01144	0.999936	0.920309	0.607915	0.298288	0.150883	0.0842691	0.0472568	0.0289126	0.0168202	0.0109182	0.999936	0.874294	0.52306	0.213861	0.123642	0.0837255	0.0688442	0.0380063
P06730	EIF4E	0.999936	1.01203	0.873482	0.592499	0.317518	0.134974	0.0542047	0.0182241	0.00966405	0.00214554	0.999936	0.963791	0.869322	0.55153	0.265741	0.0979355	0.0446404	0.0185497	0.0131607	0.00713735	0.999936	0.973968	0.882295	0.557778	0.262618	0.0931018	0.0322486	0.0152664	0.0113085	0.00630896	0.999936	0.976447	0.87959	0.581285	0.337526	0.148044	0.0768123	0.0388974	0.0274549	0.0164655	0.999936	1.0005	0.886682	0.522135	0.286878	0.113169	0.0495032	0.0234696
P06733	ENO1	0.999936	1.25666	0.996226	1.08328	1.03397	0.881782	0.6172	0.270254	0.0732098	0.0152821	0.999936	1.11392	1.01508	1.05948	1.00251	0.865817	0.601623	0.274586	0.0643237	0.0112745	0.999936	1.2899	1.08146	1.11566	0.976302	0.802113	0.492755	0.143164	0.0509146	0.0117465	0.999936	1.38699	1.083	1.13561	1.08956	0.852213	0.461825	0.136294	0.0425981	0.0138378	0.999936	1.20136	1.08552	1.07275	1.00106	0.833985	0.638915	0.280468
P06744	GPI	0.999936	1.04001	1.10051	1.06383	0.95861	0.649958	0.213394	0.0587248	0.0427672	0.0173285	0.999936	1.04599	1.04151	1.04319	0.945672	0.538341	0.177913	0.030894	0.0194597	0.00862006	0.999936	1.10248	1.05257	0.979929	0.693703	0.362985	0.132463	0.0394038	0.0216288	0.0116088	0.999936	1.14164	1.13062	1.08503	0.768703	0.350132	0.14186	0.0366076	0.0194123	0.0125043	0.999936	1.09611	1.03728	0.993884	0.695179	0.369802	0.127398	0.0269784
P06746	POLB	0.999936	0.958637	0.701961	0.225978	0.126585	0.0643602	0.0336319	0.019329	0.018317	0.0115052	0.999936	1.0185	0.743186	0.162753	0.0746651	0.0523276	0.0393076	0.0248562	0.0211048	0.0119148	0.999936	1.00943	0.845385	0.159018	0.0460773	0.0226975	0.0121774	0.00818863	0.00440767	0.00388291	0.999936	0.946547	0.712969	0.147995	0.0543644	0.0359851	0.0187118	0.0101063	0.00832899	0.00407889	0.999936	0.966625	0.700039	0.0643992	0.0277316	0.0249734	0.0144594	0.00908174
P06748	NPM1	0.999936	1.17674	1.15235	1.15571	0.991088	0.635258	0.308336	0.14704	0.124238	0.0857578	0.999936	1.19734	1.1492	1.11314	0.920449	0.506191	0.309237	0.160474	0.153072	0.086743	0.999936	0.94973	1.00228	0.99742	0.997464	0.869743	0.853779	0.692763	0.734362	0.507014	0.999936	1.01476	0.996153	0.96864	0.99025	0.881517	0.812627	0.699691	0.675589	0.537967	0.999936	0.991203	1.06632	1.04086	0.999199	0.848449	0.857061	0.71747
P06753	TPM3	0.999936	0.823874	0.95812	1.0629	1.24708	1.08878	1.01493	1.23115	1.34171	1.18406	0.999936	0.860336	1.02946	1.06313	1.1385	1.13722	0.882175	1.18669	1.49186	1.02089	0.999936	0.415036	0.30873	0.907393	0.876673	0.31812	0.631112	0.43038	0.359258	0.822824	0.999936	0.825469	0.848186	0.796173	0.887589	0.802229	0.934233	0.893513	0.956841	1.08503	0.999936	1.12689	0.834429	1.17448	1.12774	1.00223	1.00519	0.971341
P06865	HEXA	0.999936	0.978324	1.00658	0.995182	0.903527	0.810659	0.585234	0.186482	0.0627793	0.0342979	0.999936	1.00857	1.01051	0.976749	0.952457	0.844744	0.552504	0.149528	0.0456838	0.0230356	0.999936	1.08473	1.0455	1.03871	1.00817	0.777742	0.306633	0.0428845	0.0177943	0.0102132	0.999936	1.04592	1.07449	1.07091	1.03441	0.761885	0.356531	0.0378385	0.0223835	0.0157423	0.999936	1.0094	0.979093	1.00118	1.04684	0.874131	0.38468	0.0498453
P07108	DBI	0.999936	0.85695	0.864297	0.894595	0.800445	0.59983	0.503202	0.376384	0.310943	0.139639	0.999936	0.910774	0.91637	0.942321	0.910864	0.844757	0.662346	0.595129	0.589057	0.269628	0.999936	0.897423	0.897898	1.00496	0.875278	0.724389	0.565772	0.421901	0.386633	0.228675	0.999936	0.849895	0.883868	0.768931	0.714874	0.57004	0.373101	0.286548	0.25169	0.123939	0.999936	0.935087	0.94453	0.825554	0.735372	0.566589	0.478443	0.362375
P07195	LDHB	0.999936	1.11506	1.03983	1.05413	1.03196	0.982432	1.00344	1.05481	1.03478	0.37471	0.999936	1.04967	1.03833	1.06844	1.07805	1.10102	1.02923	1.05933	1.07771	0.37456	0.999936	1.28277	1.0588	1.097	1.0026	0.921281	0.762791	0.763771	0.768129	0.40292	0.999936	1.12716	1.15085	1.16673	1.12999	0.963348	0.958342	0.928601	0.933447	0.459067	0.999936	1.09569	1.05538	1.07299	1.07696	1.01892	0.980083	0.954565
P07203	GPX1	0.999936	0.95081	0.916902	0.849717	0.759082	0.496633	0.326793	0.3071	0.302262	0.184184	0.999936	0.978943	0.920138	0.841454	0.713681	0.486203	0.32447	0.29522	0.327581	0.171803	0.999936	1.03729	0.844161	1.01436	0.903285	0.595442	0.22471	0.222627	0.173842	0.126821	0.999936	1.02572	1.06462	1.03871	1.02052	0.731747	0.330299	0.260253	0.229077	0.140343	0.999936	1.12279	0.968256	1.23157	1.17383	0.654252	0.405567	0.267665
P07237	P4HB	0.999936	1.04785	1.01748	1.0462	1.07709	0.960537	0.861936	0.817303	0.779868	0.47453	0.999936	1.02022	1.03587	1.03352	1.03114	0.959404	0.814733	0.774339	0.787591	0.430395	0.999936	0.983542	1.08504	1.0362	1.00641	0.962338	0.945906	0.788891	0.820952	0.531157	0.999936	1.03609	1.04868	1.02405	1.1091	1.00693	0.960764	0.873389	0.845796	0.610795	0.999936	0.998893	1.09948	1.03482	1.04651	0.959743	0.979446	0.909283
P07311	ACYP1	0.999936	0.984639	1.01834	1.03511	1.08155	0.997238	0.904266	0.608976	0.210827	0.0262481	0.999936	0.958783	1.00613	1.01402	1.02345	0.894851	0.772671	0.536916	0.19443	0.022785	0.999936	0.994875	1.01377	1.07653	1.06126	0.882287	0.747813	0.577074	0.29203	0.0455832	0.999936	0.986077	1.04296	1.10756	1.04729	0.877045	0.810034	0.575192	0.279962	0.0427257	0.999936	0.984739	1.07017	1.06186	1.08799	0.956226	0.893073	0.585362
P07339	CTSD	0.999936	1.02712	1.04149	0.941585	0.851504	0.727173	0.585228	0.294636	0.144642	0.0753596	0.999936	1.00447	1.00775	0.933523	0.839583	0.698102	0.527794	0.271935	0.121918	0.0631952	0.999936	0.972545	0.974348	0.826529	0.510718	0.215245	0.0903685	0.0516709	0.0310996	0.0201235	0.999936	1.03917	0.989478	0.852426	0.544735	0.224736	0.100678	0.0543799	0.0401353	0.031383	0.999936	1.0202	0.965609	0.844894	0.509332	0.231324	0.10487	0.059176
P07355	ANXA2	0.999936	0.971314	1.00716	0.99294	0.954267	0.666086	0.123192	0.0374378	0.0318888	0.017911	0.999936	1.002	1.01029	1.01836	0.971512	0.583586	0.11228	0.0201612	0.0189713	0.010615	0.999936	1.0193	0.983378	1.02319	0.980241	0.627398	0.10753	0.0173814	0.0119911	0.00652571	0.999936	1.03132	1.07185	1.08314	0.996844	0.629587	0.108343	0.0204813	0.0225495	0.0147883	0.999936	1.00606	1.01441	1.04074	1.01828	0.694153	0.103592	0.0197702
P07384	CAPN1	0.999936	0.950566	0.84856	0.802223	0.759531	0.712505	0.713866	0.567053	0.192681	0.0204795	0.999936	0.922764	0.831345	0.792554	0.792786	0.760168	0.700022	0.576181	0.208463	0.022646	0.999936	1.03989	0.856902	0.866799	0.839361	0.676758	0.547129	0.555646	0.584109	0.256159	0.999936	0.955804	0.919237	0.876453	0.802063	0.636047	0.633988	0.589734	0.639243	0.226865	0.999936	0.960347	0.848671	0.836515	0.830384	0.744279	0.667124	0.605841
P07437	TUBB	0.999936	0.964806	0.800893	0.721473	0.603149	0.394779	0.119289	0.0189301	0.0155697	0.00735663	0.999936	0.895029	0.773168	0.678974	0.56119	0.327286	0.105787	0.0230034	0.016662	0.00845908	0.999936	0.608649	0.3545	0.172826	0.095027	0.070509	0.0428889	0.0256979	0.0205929	0.00800746	0.999936	0.341929	0.134703	0.074709	0.0474175	0.0318817	0.0173132	0.0117833	0.00833153	0.00343291	0.999936	0.465818	0.210352	0.101331	0.0682338	0.040911	0.0215279	0.0118402
P07602	PSAP	0.999936	0.831662	0.807662	0.849353	0.942402	0.817237	0.763661	0.761788	0.834703	0.689824	0.999936	0.940964	0.937509	0.963905	0.956108	0.891629	0.807208	0.79656	0.90975	0.698147	0.999936	0.80375	0.855302	0.907007	0.885749	0.892134	0.83381	0.685494	0.865493	1.33466	0.999936	0.726892	0.751713	0.7953	0.730229	0.824955	0.643238	0.493513	0.604661	0.792786	0.999936	0.94661	0.951912	1.0146	0.921133	0.739159	0.693476	0.624186
P07686	HEXB	0.999936	1.02031	1.01191	1.03926	1.00084	0.839753	0.632463	0.320411	0.107943	0.053553	0.999936	1.00138	1.01466	0.998178	0.962018	0.833891	0.579695	0.276633	0.0787886	0.0367898	0.999936	1.01617	1.04759	1.0219	0.945131	0.693687	0.412995	0.157232	0.0459132	0.0181238	0.999936	1.06471	1.06105	1.08157	1.07192	0.806364	0.472578	0.174089	0.0267679	0.0115123	0.999936	0.992307	1.0115	0.981026	0.915317	0.652227	0.339257	0.109737
P07737	PFN1	0.999936	1.01021	1.0809	1.07017	1.08637	0.920892	0.378979	0.10932	0.0576643	0.038109	0.999936	1.06448	1.06159	1.05616	1.06185	0.838432	0.361116	0.111126	0.0681266	0.0343513	0.999936	1.04936	1.10703	1.06862	1.07179	0.913024	0.5978	0.19284	0.0545757	0.0294039	0.999936	1.06023	1.04808	1.07742	1.0693	0.917031	0.668873	0.20446	0.0591902	0.0427476	0.999936	1.02937	1.04969	1.07639	1.10519	0.823785	0.306723	0.0848657
P07738	BPGM	0.999936	1.12921	1.07502	1.05926	0.947019	0.766448	0.484618	0.167846	0.128744	0.076544	0.999936	0.953109	0.978049	0.952732	0.939565	0.755737	0.459006	0.13341	0.0557965	0.0239979	0.999936	0.991971	1.01438	0.982277	0.736107	0.359891	0.113171	0.0655355	0.0574503	0.0322182	0.999936	1.00393	1.04628	0.949415	0.845784	0.46391	0.150598	0.12809	0.0678754	0.0375902	0.999936	0.972169	1.12355	0.887837	0.64498	0.242889	0.110859	0.0675407
P07741	APRT	0.999936	1.07863	1.24403	1.08237	1.05191	1.22819	1.53565	1.52937	1.62367	1.22934	0.999936	1.15473	1.14036	1.1156	1.29729	1.37504	1.40594	1.45276	1.69843	1.0889	0.999936	1.31169	1.0295	1.06257	0.931738	0.780732	0.541914	0.768673	0.759327	0.399715	0.999936	0.989187	1.07845	1.14045	0.986449	0.791055	1.03143	1.00191	1.08184	0.519385	0.999936	1.1508	0.965317	1.18944	1.29096	1.32083	1.24431	1.28244
P07814	EPRS	0.999936	0.949833	0.56462	0.180673	0.084578	0.0383425	0.0192869	0.0115807	0.00844538	0.00388751	0.999936	0.904779	0.509971	0.139433	0.060407	0.028492	0.0183351	0.0109116	0.00709852	0.00289683	0.999936	0.983426	0.657008	0.246916	0.0588801	0.0229985	0.0179083	0.0123164	0.00978289	0.00678511	0.999936	0.640474	0.398467	0.139033	0.0365617	0.0172189	0.0126204	0.00881946	0.00647965	0.00442956	0.999936	0.882243	0.352081	0.0727098	0.0359987	0.0262658	0.0181469	0.0114198
P07858	CTSB	0.999936	0.933705	0.888429	0.809486	0.704067	0.515957	0.337611	0.221949	0.184396	0.0915583	0.999936	0.966024	0.909515	0.837312	0.717401	0.470577	0.296339	0.171875	0.134133	0.0705484	0.999936	0.978185	0.880215	0.852979	0.58983	0.355447	0.195849	0.107314	0.116619	0.0988842	0.999936	0.942963	0.836666	0.722448	0.480171	0.237208	0.0766052	0.0587939	0.0595844	0.0405928	0.999936	0.904076	0.872866	0.637191	0.437476	0.213622	0.0982429	0.0616832
P07900	HSP90AA1	0.999936	1.1163	1.02026	1.06604	0.856805	0.441903	0.221265	0.0969745	0.0591589	0.0284951	0.999936	1.05697	1.03092	1.03143	0.825639	0.340872	0.171479	0.0800056	0.0541893	0.0260203	0.999936	1.08654	1.07733	1.07514	0.966738	0.505776	0.179232	0.087855	0.055825	0.0337141	0.999936	1.18938	1.09037	1.11991	1.05172	0.532436	0.18554	0.104899	0.0623907	0.0350074	0.999936	1.08524	1.08348	1.02735	0.801081	0.335903	0.16469	0.0802194
P07902	GALT	0.999936	1.02257	1.004	1.05717	1.08404	0.942252	0.690677	0.324174	0.12183	0.0265183	0.999936	1.03684	0.996242	1.00832	1.00866	0.92247	0.64915	0.320691	0.145404	0.0501498	0.999936	1.00656	0.985823	0.995484	1.02726	0.933309	0.7941	0.331954	0.11436	0.0417758	0.999936	1.06353	1.07453	1.0813	1.14042	1.02151	0.808026	0.336237	0.085034	0.0215837	0.999936	1.04477	1.07477	1.05731	1.06188	0.966759	0.832171	0.345758
P07910	HNRNPC	0.999936	1.06589	0.832332	0.451657	0.0797393	0.0175978	0.0116504	0.0106135	0.0117274	0.00736575	0.999936	0.946181	0.841085	0.443406	0.0946806	0.0211268	0.0168037	0.0107954	0.00911295	0.00476463	0.999936	0.70431	0.493549	0.17078	0.057962	0.028052	0.0200473	0.0149904	0.0144452	0.0127556	0.999936	0.637557	0.342902	0.112171	0.0378355	0.0206287	0.0140958	0.0112866	0.0125512	0.0107971	0.999936	0.68734	0.324226	0.0882167	0.0343408	0.0219055	0.0188879	0.0132218
P07954	FH	0.999936	0.983716	1.02007	0.934384	0.388899	0.0554556	0.0336845	0.0256936	0.0246635	0.0155991	0.999936	1.0074	1.00682	0.917784	0.381683	0.0390658	0.0247033	0.0180792	0.0149249	0.00860634	0.999936	1.00391	1.05804	0.953233	0.430263	0.0425149	0.0243719	0.0133197	0.00971788	0.00540908	0.999936	1.09666	1.06926	1.00002	0.466122	0.0481166	0.0330283	0.0214477	0.0182209	0.0134986	0.999936	0.995702	1.08634	0.921175	0.348916	0.0361376	0.0240613	0.0160101
P07992	ERCC1	0.999936	0.962469	0.936284	0.771128	0.396294	0.167684	0.0791458	0.0397088	0.0330364	0.0175953	0.999936	0.972238	0.913715	0.752015	0.352946	0.0925687	0.042147	0.0225642	0.0152388	0.00715198	0.999936	1.00199	0.911687	0.860964	0.489283	0.131372	0.0511501	0.0211187	0.0169936	0.00855911	0.999936	1.06406	1.03588	0.89457	0.488129	0.138896	0.05312	0.0341136	0.0219639	0.0113485	0.999936	1.009	0.930692	0.78697	0.386327	0.123481	0.0537411	0.0250656
P08047	SP1	0.999936	1.03712	1.07082	0.921141	0.842607	0.695638	0.578481	0.466366	0.471596	0.233373	0.999936	1.0187	1.04235	0.997527	0.86287	0.626856	0.441092	0.366375	0.346767	0.170568	0.999936	0.916759	0.976562	0.87166	0.766242	0.549967	0.383866	0.257877	0.232768	0.162989	0.999936	0.924169	0.911649	0.803481	0.718662	0.494859	0.360821	0.239866	0.19856	0.147892	0.999936	1.02104	0.943516	0.876035	0.792594	0.555259	0.427754	0.305004
P08133	ANXA6	0.999936	1.02168	1.00475	0.890387	0.530762	0.178783	0.0764803	0.0364718	0.0257343	0.0136678	0.999936	1.03947	0.993687	0.847423	0.518075	0.138156	0.0656003	0.0330305	0.026404	0.0138878	0.999936	1.02174	1.0207	0.896757	0.533945	0.153822	0.0517224	0.0270318	0.0176686	0.00921737	0.999936	1.0799	1.09272	0.961914	0.587238	0.155693	0.0528845	0.0262756	0.0178837	0.00982925	0.999936	0.995231	1.01982	0.879435	0.550804	0.160798	0.0597701	0.0314782
P08236	GUSB	0.999936	1.01408	1.07124	1.02784	1.01201	0.906664	0.819877	0.817989	0.988132	0.867688	0.999936	1.02319	0.994954	1.00225	1.01387	0.926018	0.757289	0.810194	1.05593	0.870667	0.999936	1.02021	0.980099	0.880016	0.782293	0.667414	0.559591	0.514815	0.57714	0.481203	0.999936	0.994063	0.962573	0.905174	0.890609	0.785296	0.767983	0.73825	0.916969	0.937762	0.999936	1.00658	0.995469	0.969817	0.888691	0.80207	0.76639	0.72886
P08238	HSP90AB1	0.999936	1.03494	1.11132	1.03581	0.794778	0.411999	0.233259	0.0978888	0.0512851	0.0235975	0.999936	1.03147	1.03704	1.02007	0.813127	0.322935	0.170844	0.0743211	0.0419851	0.0178658	0.999936	1.26548	1.06153	1.10557	0.957949	0.454098	0.13735	0.076071	0.0483825	0.0297397	0.999936	1.14384	1.12696	1.15675	0.995786	0.440864	0.176918	0.0957627	0.0647179	0.0385072	0.999936	1.151	1.04609	1.09916	0.910034	0.421006	0.194843	0.0933781
P08243	ASNS	0.999936	0.941089	0.931978	0.877966	0.641869	0.21063	0.0482811	0.0282528	0.0245654	0.0101885	0.999936	1.00665	0.949236	0.842257	0.607113	0.14084	0.0378825	0.0232478	0.0224212	0.00853042	0.999936	1.02023	0.941275	0.861795	0.706518	0.364889	0.0635118	0.038278	0.0346394	0.0164307	0.999936	1.0922	1.07755	0.978376	0.835679	0.403391	0.0433848	0.0198524	0.0197153	0.0187784	0.999936	0.976557	0.922633	0.776581	0.463258	0.0848693	0.0178937	0.0149596
P08397	HMBS	0.999936	0.977149	0.973298	0.945772	0.981614	0.906954	0.84394	0.92197	1.07814	0.858155	0.999936	0.999046	0.959758	0.95668	0.954929	0.925616	0.843321	0.927579	1.10921	0.788608	0.999936	0.96623	1.02123	0.943732	0.947789	0.844946	0.746272	0.700913	0.779704	0.65799	0.999936	1.0139	1.00263	0.956006	0.975711	0.833283	0.810897	0.747154	0.798189	0.778742	0.999936	0.98112	0.994223	0.913709	0.922849	0.829265	0.815106	0.797578
P08559	PDHA1	0.999936	0.69902	0.291049	0.0990096	0.0627699	0.0373812	0.0237213	0.0104393	0.00921753	0.00493064	0.999936	0.745435	0.281362	0.0765289	0.0388026	0.0203974	0.00999077	0.00493428	0.00571454	0.00275322	0.999936	0.627929	0.206263	0.0581309	0.0234016	0.0140985	0.00967093	0.00744365	0.00442934	0.00596962	0.999936	0.456453	0.101014	0.0406065	0.0354065	0.0319301	0.0164243	0.00388942	0.00230565	0.000378359	0.999936	0.607697	0.131867	0.0597917	0.0361908	0.0282793	0.0190811	0.0189865
P08579	SNRPB2	0.999936	1.00422	1.02561	0.974406	0.974351	0.816439	0.573574	0.20228	0.096376	0.0530822	0.999936	0.994956	0.981574	0.96864	0.956637	0.826336	0.561553	0.195	0.0865338	0.0385955	0.999936	0.792512	0.625724	0.342413	0.161031	0.095808	0.0619758	0.0345442	0.0240612	0.0190655	0.999936	0.782089	0.587582	0.279822	0.128607	0.0905998	0.0497117	0.0289911	0.0203376	0.013103	0.999936	0.803692	0.470769	0.204866	0.131521	0.0823075	0.0503801	0.0312055
P08621	SNRNP70	0.999936	1.03177	0.936684	0.968425	0.800812	0.237988	0.0875974	0.061164	0.0766398	0.0796096	0.999936	0.964399	1.03877	1.05009	0.904062	0.197908	0.0751222	0.0533118	0.0744905	0.0894139	0.999936	0.762784	0.482846	0.229571	0.124576	0.0780057	0.0468596	0.0307594	0.0362202	0.0560451	0.999936	0.630667	0.341882	0.158768	0.0949777	0.0571783	0.0321455	0.0225453	0.0307086	0.0493643	0.999936	0.5676	0.206546	0.100457	0.0758035	0.0572048	0.0414926	0.0234887
P08670	VIM	0.999936	1.06337	1.0573	1.07488	0.89201	0.676849	0.577064	0.423692	0.368361	0.192729	0.999936	1.0277	1.04849	1.048	0.83159	0.66797	0.57039	0.454029	0.441061	0.204048	0.999936	0.969538	0.988689	0.913611	0.842827	0.718004	0.653092	0.487436	0.480053	0.252437	0.999936	0.866518	0.846929	0.795773	0.739798	0.59103	0.561185	0.441787	0.432906	0.248598	0.999936	0.992342	0.94835	0.874714	0.800668	0.688151	0.645101	0.520643
P08754	GNAI3	0.999936	1.03193	1.05015	0.925362	0.76817	0.465294	0.157431	0.0523661	0.0378911	0.0199642	0.999936	1.02086	0.981483	0.944542	0.78443	0.346239	0.101743	0.0413169	0.0317154	0.00926492	0.999936	1.06359	0.871653	0.819994	0.603837	0.271482	0.0318936	0.0102173	0.0163045	0.0101146	0.999936	1.10787	1.09893	0.992772	0.754601	0.333543	0.0864583	0.0732206	0.0438112	0.00317567	0.999936	1.02361	0.86685	0.789484	0.611529	0.22804	0.0476855	0.0323012
P08758	ANXA5	0.999936	1.01755	1.05722	0.979668	0.44352	0.105422	0.0483515	0.024491	0.0157816	0.00953295	0.999936	1.03314	1.05594	0.954843	0.461865	0.0803067	0.0363956	0.0180913	0.0152915	0.00648243	0.999936	0.953396	1.0069	0.991332	0.470838	0.0582831	0.0242103	0.0132598	0.00916205	0.00558674	0.999936	1.0689	1.05758	1.02504	0.481811	0.0530736	0.0298704	0.0184667	0.0130569	0.00901716	0.999936	0.995496	0.9437	0.947785	0.47311	0.0748116	0.0315176	0.019956
P08865	RPSA	0.999936	1.24442	1.24319	1.37003	1.2339	0.861126	0.591871	0.292523	0.123663	0.0561078	0.999936	0.948802	1.10032	1.22711	1.03838	0.758922	0.553681	0.31056	0.159665	0.069095	0.999936	1.00201	0.780141	0.430842	0.177292	0.084058	0.0498349	0.0318129	0.0274786	0.014192	0.999936	0.972151	0.70629	0.355168	0.127596	0.0564946	0.0374905	0.0252296	0.0206824	0.0117487	0.999936	0.951085	0.806239	0.53696	0.2203	0.0798157	0.0519993	0.0235339
P09012	SNRPA	0.999936	1.12959	1.09317	1.11604	1.15948	1.07071	0.892744	0.713548	0.490558	0.185992	0.999936	1.04365	1.0848	1.12789	1.19112	1.16451	0.927205	0.731086	0.464433	0.185116	0.999936	0.97218	0.996328	1.0002	0.898111	0.627832	0.332037	0.156006	0.100702	0.058846	0.999936	1.05185	1.0903	1.07723	1.03781	0.715516	0.380979	0.203589	0.1405	0.0798371	0.999936	1.00027	1.00696	0.990247	0.850979	0.497359	0.267369	0.15314
P09104	ENO2	0.999936	0.99926	0.994935	1.02747	0.996099	0.822685	0.598868	0.398194	0.17149	0.0243819	0.999936	1.02123	1.02473	1.05208	1.03523	0.8857	0.649815	0.436843	0.18331	0.0250873	0.999936	1.02194	1.04376	1.02399	0.937612	0.746116	0.514951	0.279232	0.110319	0.0237363	0.999936	1.13687	1.10006	1.11062	1.0617	0.787023	0.558542	0.288328	0.10164	0.0148367	0.999936	1.01351	1.06613	1.03629	1.00814	0.818024	0.639017	0.396252
P09211	GSTP1	0.999936	0.991064	0.981893	0.961378	0.549536	0.1456	0.0862769	0.0548642	0.0479889	0.0232829	0.999936	1.02941	1.00756	0.947796	0.564984	0.124889	0.0739959	0.0471467	0.0443418	0.0203016	0.999936	1.02359	1.00973	0.978728	0.592727	0.0973874	0.0389249	0.0246329	0.0193426	0.0103118	0.999936	1.08297	1.11454	1.08472	0.669195	0.119218	0.06152	0.0397349	0.0245154	0.0147421	0.999936	1.01004	0.967995	0.870499	0.502878	0.0869698	0.0483985	0.0306373
P09326	CD48	0.999936	0.92356	0.785393	0.931918	0.96989	0.780578	0.716435	0.535681	0.490486	0.315021	0.999936	0.931984	0.93783	0.958439	0.945007	0.820024	0.721521	0.582712	0.489422	0.303865	0.999936	0.83499	0.856252	0.973475	0.957854	0.675531	0.561708	0.350145	0.27065	0.191651	0.999936	0.757227	0.714232	0.636361	0.570137	0.472696	0.29035	0.176468	0.139494	0.0919746	0.999936	0.977655	0.931812	1.02674	0.992412	0.784487	0.600304	0.410355
P09417	QDPR	0.999936	1.03676	1.07441	0.931163	0.3809	0.146293	0.0794801	0.0537263	0.038996	0.00954891	0.999936	1.00576	1.02964	0.841663	0.300542	0.0806799	0.0456545	0.0347893	0.0303138	0.0145957	0.999936	0.931924	1.0132	0.896538	0.298392	0.0232169	0.0159206	0.00925805	0.00608058	0.00341032	0.999936	1.08298	1.12417	1.00748	0.34185	0.0704811	0.0338268	0.0220314	0.0242062	0.000985117	0.999936	1.07297	1.11497	1.04113	0.459835	0.189094	0.119487	0.0997979
P09429	HMGB1	0.999936	0.855684	0.906582	0.944233	0.971115	0.837077	0.789106	0.678753	0.757095	0.534293	0.999936	0.886369	0.960411	0.990741	1.00238	0.890841	0.798185	0.707713	0.795941	0.522135	0.999936	0.7664	0.865644	0.954222	0.927963	0.748611	0.6553	0.459745	0.444571	0.212528	0.999936	0.792142	0.850013	0.928544	0.789639	0.698022	0.60208	0.488568	0.485742	0.208028	0.999936	0.942637	0.843559	1.09334	0.99072	0.839479	0.702289	0.529527
P09493	TPM1	0.999936	0.783919	0.863795	0.921614	1.23575	1.05871	1.04409	1.46251	1.63482	1.43953	0.999936	0.862763	1.00616	1.0738	1.35394	1.34941	0.886795	1.4573	1.85759	1.28926	0.999936	0.409252	0.322583	0.656713	0.669863	0.320339	0.581133	0.377948	0.34521	0.869892	0.999936	0.68844	0.784493	0.778566	0.728657	0.635408	0.813508	0.828875	0.897705	1.00567	0.999936	1.06635	0.713143	1.17398	1.02138	0.832575	0.847021	0.807
P09496	CLTA	0.999936	0.985775	1.04358	1.23249	1.24266	1.12312	1.10588	1.01002	0.954519	0.45115	0.999936	1.00705	1.07012	1.16815	1.19789	1.21417	1.09777	1.09301	1.09215	0.501896	0.999936	0.856678	0.95391	1.002	0.964008	0.807105	0.806332	0.677243	0.682856	0.483175	0.999936	0.9938	1.02219	0.999165	0.952681	0.839589	0.798101	0.709146	0.724693	0.498937	0.999936	0.963222	0.926711	0.956177	0.8696	0.768059	0.763726	0.689571
P09497	CLTB	0.999936	0.955456	0.965843	1.17223	1.16622	1.03808	1.13717	1.01678	1.00528	0.682888	0.999936	1.05871	1.13326	1.25908	1.25873	1.31996	1.17496	1.11542	1.27303	0.828671	0.999936	0.876089	0.879907	0.94966	0.952709	0.804381	0.790323	0.651168	0.68035	0.598617	0.999936	0.980496	1.02535	1.04826	1.04163	0.984746	0.839662	0.76357	0.795574	0.699652	0.999936	0.975272	0.965659	0.967186	0.918564	0.848471	0.834877	0.733064
P09525	ANXA4	0.999936	1.01967	0.988801	0.929382	0.38581	0.0784676	0.0463446	0.0317204	0.0335511	0.0153232	0.999936	1.00929	1.00159	0.889985	0.413144	0.0674511	0.0427387	0.0287212	0.0252527	0.00910211	0.999936	1.05842	1.01546	1.02521	0.450135	0.0506336	0.0367893	0.022673	0.0168061	0.00952651	0.999936	1.03883	1.08621	1.01155	0.441864	0.026051	0.0275854	0.0214886	0.0192146	0.014185	0.999936	1.0297	0.952796	0.966757	0.407378	0.0495724	0.0227806	0.0201883
P09543	CNP	0.999936	0.920958	0.712813	0.433335	0.260763	0.148067	0.0731674	0.0346809	0.0215024	0.0130226	0.999936	0.833223	0.625403	0.356996	0.2045	0.101122	0.052335	0.0244028	0.0216676	0.00955488	0.999936	1.01273	0.85685	0.671935	0.492377	0.335047	0.193371	0.0762077	0.0246171	0.0129955	0.999936	0.754642	0.70123	0.514134	0.392717	0.252587	0.15081	0.0378547	0.0143663	0.0108317	0.999936	0.784217	0.590485	0.446286	0.371191	0.234378	0.120384	0.0375942
P09622	DLD	0.999936	1.02855	0.9617	0.931998	0.970719	0.889303	0.813082	0.826862	1.00131	0.852854	0.999936	0.960852	0.958903	0.92717	0.94432	0.91338	0.862797	0.890224	1.1026	0.829475	0.999936	0.971218	0.988453	0.952969	0.935397	0.903322	0.866988	0.768691	0.872512	0.770236	0.999936	0.983178	0.980927	0.942868	0.961426	0.81126	0.836561	0.717471	0.8607	0.916412	0.999936	1.0348	1.01667	0.982898	0.993019	0.924213	0.887375	0.86533
P09651	HNRNPA1	0.999936	1.05044	0.92986	0.854579	0.715269	0.296796	0.0714064	0.0420103	0.0392264	0.019987	0.999936	1.03439	1.02332	0.975395	0.782629	0.313095	0.0834153	0.0472205	0.0371025	0.0169932	0.999936	1.11907	1.17189	1.18087	0.943157	0.496848	0.144515	0.0620037	0.0341941	0.0115226	0.999936	0.894646	0.941242	0.924362	0.815612	0.376005	0.0906106	0.0340437	0.0226395	0.0105041	0.999936	1.05681	1.16161	1.07047	0.79574	0.330648	0.104644	0.0466724
P09661	SNRPA1	0.999936	1.06123	1.25594	1.06316	1.0841	1.04959	0.797326	0.175673	0.0382779	0.0247262	0.999936	1.02513	1.02055	1.03157	0.999623	0.829531	0.55503	0.152938	0.0597523	0.0348946	0.999936	0.848671	0.63209	0.292253	0.104109	0.0613181	0.0451598	0.0261123	0.0215822	0.012029	0.999936	0.864961	0.628603	0.249546	0.0851991	0.0518874	0.0311177	0.016265	0.0120695	0.00807011	0.999936	0.909934	0.532069	0.163797	0.0766655	0.062738	0.0431544	0.0261852
P09874	PARP1	0.999936	1.00407	0.831239	0.315489	0.107366	0.0726239	0.0391754	0.0251794	0.0276554	0.015297	0.999936	0.996596	0.810137	0.262246	0.0758488	0.0561199	0.0341014	0.0213435	0.0236915	0.00958964	0.999936	0.798019	0.411894	0.113927	0.0474549	0.0326464	0.0224639	0.0155362	0.0164193	0.00611086	0.999936	0.737307	0.328414	0.0945794	0.048653	0.0385684	0.026224	0.0172412	0.0144322	0.00660628	0.999936	0.855745	0.460474	0.103341	0.0480669	0.042213	0.0350252	0.0266283
P09884	POLA1	0.999936	1.01748	0.997003	0.959397	0.529437	0.123037	0.0501751	0.0227684	0.0183967	0.00884779	0.999936	1.01886	0.994587	0.94795	0.529055	0.103104	0.0529344	0.0342956	0.034206	0.0160986	0.999936	1.03822	0.993723	0.942253	0.51817	0.0984975	0.0386541	0.0239822	0.0193599	0.0151061	0.999936	1.0706	1.02822	0.958815	0.550069	0.0958113	0.0443977	0.0303048	0.0270949	0.0158645	0.999936	1.00034	1.03564	0.941612	0.537761	0.0913784	0.036046	0.0220773
P09960	LTA4H	0.999936	1.02655	1.03155	1.01135	0.983884	0.837155	0.674356	0.48712	0.0343574	0.0161771	0.999936	0.996923	1.00733	1.01394	1.00923	0.835383	0.666206	0.504119	0.0346795	0.0159467	0.999936	0.988264	0.88858	0.855204	0.793723	0.677612	0.566217	0.430156	0.0352006	0.0106085	0.999936	1.03747	0.969861	0.933661	0.911523	0.732319	0.685229	0.515404	0.0354404	0.0135217	0.999936	0.949805	0.912196	0.849981	0.873018	0.793874	0.686525	0.48686
P09972	ALDOC	0.999936	0.986542	1.0181	1.03601	1.04246	0.951217	0.862248	0.708306	0.276178	0.0218829	0.999936	1.05362	1.02724	1.09335	1.08026	1.0307	0.905141	0.754184	0.324148	0.0225005	0.999936	1.00722	1.04722	1.0128	1.03201	0.942107	0.856398	0.660076	0.372615	0.0165461	0.999936	0.992258	1.068	1.07048	1.05794	0.917077	0.911768	0.682298	0.317902	0.00571921	0.999936	0.958948	1.03884	1.04406	0.981986	0.868709	0.856414	0.6601
P0C7T5	ATXN1L	0.999936	1.01692	0.892053	0.794597	0.658944	0.397009	0.216521	0.132434	0.0987721	0.0430944	0.999936	1.03197	0.965886	0.833099	0.633477	0.368581	0.186547	0.128839	0.109488	0.0642325	0.999936	0.942551	0.977986	0.826151	0.682272	0.494593	0.288032	0.160339	0.110651	0.0604122	0.999936	0.986295	0.924779	0.816371	0.727241	0.476422	0.277985	0.147978	0.109305	0.0678277	0.999936	0.976593	0.981464	0.843926	0.621147	0.337725	0.216372	0.149309
P0CAP2	POLR2M	0.999936	1.0163	0.946044	0.887096	0.807313	0.635979	0.490817	0.34847	0.203005	0.0643411	0.999936	1.00943	0.956054	0.900232	0.799803	0.703832	0.529584	0.3914	0.301749	0.180516	0.999936	0.968929	0.938129	0.759266	0.755703	0.720308	0.635859	0.450595	0.390393	0.255599	0.999936	0.794313	0.687072	0.552883	0.608103	0.590193	0.47313	0.356733	0.284896	0.206144	0.999936	0.963725	0.848481	0.715037	0.788874	0.698739	0.562723	0.425561
P0DMV8	HSPA1A	0.999936	0.997664	1.00055	1.03904	1.0165	0.68794	0.188319	0.0309638	0.0178705	0.00823331	0.999936	0.985251	1.00645	1.04286	0.973622	0.596427	0.171807	0.033079	0.0219003	0.0108336	0.999936	0.974393	1.02538	0.96864	0.898581	0.733563	0.264318	0.0406981	0.0221922	0.0110393	0.999936	0.963059	0.948499	0.888909	0.927982	0.725858	0.234204	0.0239525	0.0147681	0.00953048	0.999936	0.977771	1.06393	0.999	0.850048	0.371952	0.054041	0.0191592
P0DN76	U2AF1L5	0.999936	0.847196	0.663786	0.402049	0.188231	0.0798401	0.0351168	0.0212423	0.0199822	0.0141261	0.999936	0.755938	0.594064	0.328445	0.155615	0.0580216	0.0306694	0.0188294	0.0180027	0.0115837	0.999936	0.973285	0.829169	0.500252	0.224708	0.080732	0.0340929	0.0214599	0.0202451	0.018719	0.999936	0.973787	0.80315	0.478322	0.221653	0.0759581	0.0369611	0.0241933	0.0190181	0.013847	0.999936	0.959097	0.868507	0.48486	0.198302	0.0579054	0.0293147	0.0132861
P0DP23	CALM1	0.999936	0.681056	0.770419	0.633158	0.634807	0.578008	0.82563	0.383285	0.35605	0.198085	0.999936	0.86346	0.850164	0.906337	0.857896	0.692595	0.838578	0.467431	0.46649	0.285467	0.999936	0.859999	0.921227	0.933366	0.868855	0.694956	0.509235	0.397197	0.368161	0.390164	0.999936	0.934207	1.16244	1.09185	0.875317	0.679114	0.432372	0.406389	0.367329	0.267395	0.999936	0.985101	0.883364	0.866581	1.12187	1.0025	0.782419	0.497758
P0DPB6	P0DPB6	0.999936	0.879284	0.816431	0.519232	0.305281	0.175195	0.139375	0.132071	0.146297	0.0576514	0.999936	0.978669	0.87543	0.510577	0.309198	0.174461	0.146452	0.146588	0.168926	0.0693822	0.999936	0.789653	0.689402	0.467714	0.242234	0.106373	0.0904084	0.0754468	0.0826957	0.0551603	0.999936	0.731352	0.585649	0.385269	0.221612	0.11744	0.0803174	0.0656547	0.0715272	0.044088	0.999936	0.8717	0.625198	0.374188	0.221099	0.129992	0.0946114	0.0688676
P10109	FDX1	0.999936	1.08305	0.899419	1.04408	1.05504	0.914227	0.804241	0.763663	0.963336	0.707292	0.999936	1.03219	0.975641	0.988695	0.964505	0.854211	0.756747	0.748905	0.897288	0.586765	0.999936	0.942109	1.03357	1.11312	1.15678	1.0061	1.0155	0.849991	0.964972	0.682825	0.999936	0.961449	1.03197	1.04399	1.09814	0.915252	0.994848	0.870739	0.89957	0.717554	0.999936	1.09506	1.06535	1.05754	1.11051	1.04337	0.995973	0.992022
P10155	TROVE2	0.999936	0.98869	0.96546	0.915552	0.8629	0.805606	0.764955	0.786684	0.86298	0.49045	0.999936	0.974758	0.963472	0.843957	0.813285	0.76335	0.721997	0.751344	0.868369	0.42285	0.999936	0.948875	0.776156	0.780155	0.75543	0.666979	0.550255	0.61326	0.668483	0.412439	0.999936	0.831175	0.780401	0.760149	0.724823	0.606402	0.611148	0.598713	0.630821	0.32791	0.999936	0.846106	0.77982	0.809434	0.847148	0.818776	0.796574	0.775332
P10242	MYB	0.999936	0.799776	0.618179	0.507311	0.431973	0.344432	0.28651	0.22456	0.140186	0.0372426	0.999936	0.838089	0.708696	0.51798	0.416045	0.315013	0.269871	0.229512	0.165891	0.0497757	0.999936	0.858927	0.759592	0.658478	0.535615	0.41952	0.330707	0.232683	0.166686	0.0527147	0.999936	0.740751	0.6197	0.483109	0.45666	0.366491	0.277759	0.180699	0.104132	0.0437454	0.999936	0.851759	0.685025	0.53821	0.434816	0.323675	0.278274	0.193513
P10253	GAA	0.999936	1.03643	1.02771	1.0089	1.02072	0.933685	0.826908	0.655255	0.383483	0.0781754	0.999936	1.04695	1.04891	1.04128	1.03285	0.932111	0.800679	0.639788	0.397787	0.0785172	0.999936	0.986858	1.03781	0.971073	0.936143	0.81563	0.618573	0.417738	0.222485	0.0262077	0.999936	0.935119	0.945213	0.919696	0.878109	0.648127	0.575178	0.347843	0.18224	0.0403759	0.999936	0.940021	0.961886	0.945855	0.907313	0.799744	0.689774	0.410152
P10412	HIST1H1E	0.999936	0.964027	1.06541	1.03183	1.18353	1.88473	1.67842	1.71641	1.88719	1.56298	0.999936	0.842084	0.86641	0.961052	0.962479	0.782519	0.653022	0.432382	0.397428	0.177147	0.999936	0.865016	0.967924	0.937869	0.954511	0.894984	0.868523	0.675229	0.62382	0.295556	0.999936	0.789891	0.832658	1.01596	0.878474	0.858477	0.755779	0.713789	0.707215	0.282723	0.999936	0.884068	0.908771	1.04103	0.99026	0.940532	0.85703	0.655336
P10515	DLAT	0.999936	1.15455	1.05834	0.970944	0.96791	0.792131	0.539839	0.13288	0.0507078	0.026443	0.999936	1.07141	1.05329	1.08793	1.12263	0.918078	0.655962	0.148811	0.0481839	0.018979	0.999936	1.12589	1.00018	0.979975	1.03162	0.69603	0.462187	0.188078	0.0734838	0.0365186	0.999936	0.342969	0.272782	0.306137	0.359971	0.254398	0.152783	0.0536585	0.0206368	0.0100565	0.999936	1.10583	1.44822	1.31831	1.53327	1.03556	0.839583	0.288014
P10586	PTPRF	0.999936	1.05644	1.01143	0.943743	0.862411	0.550592	0.281687	0.177985	0.14477	0.0617989	0.999936	1.13064	1.00441	1.02541	0.879138	0.559651	0.372285	0.253056	0.194297	0.0782702	0.999936	0.991979	1.07596	1.03609	0.918244	0.662967	0.386456	0.193506	0.169805	0.0868792	0.999936	0.954368	0.997666	0.922553	0.846514	0.620782	0.363031	0.204498	0.133052	0.0693723	0.999936	1.09702	1.12489	1.14126	1.04091	0.712174	0.458988	0.264985
P10599	TXN	0.999936	0.967506	0.985231	1.02122	1.0353	0.96478	0.965617	1.04395	1.20021	1.07502	0.999936	0.949842	0.993131	1.0261	0.977168	0.956112	0.906194	0.98773	1.16069	0.924484	0.999936	0.900406	1.03075	0.997368	0.883705	0.851137	0.893124	0.76585	0.80156	0.735142	0.999936	1.00692	1.04105	1.07714	1.11492	1.03441	0.991603	0.883013	0.976429	1.01144	0.999936	0.955333	1.06412	1.05391	1.00989	0.899474	0.97602	0.909913
P10606	COX5B	0.999936	0.77153	0.698454	0.735391	0.797504	0.683562	0.643606	0.577991	0.558299	0.234692	0.999936	0.828986	0.826524	0.796453	0.890062	0.926196	0.649541	0.649171	0.613609	0.291009	0.999936	1.02652	1.0227	1.03338	0.963182	0.75987	0.651594	0.560921	0.524015	0.26444	0.999936	0.960128	0.941973	0.954346	1.01573	0.8167	0.629213	0.628293	0.631316	0.295017	0.999936	0.983958	1.05339	0.967427	0.968368	0.816882	0.759179	0.577159
P10636	MAPT	0.999936	0.997048	0.908641	0.996126	0.964049	0.849979	0.834734	0.775536	0.848147	0.507445	0.999936	1.26164	0.985944	1.05782	1.00751	0.917189	0.803933	0.826174	0.905171	0.509548	0.999936	0.893385	1.00129	1.05606	1.00417	0.877039	0.868604	0.720018	0.760685	0.580938	0.999936	0.970155	1.03359	1.06304	1.10229	0.957692	0.925534	0.913305	0.859367	0.664798	0.999936	1.00476	1.05426	1.07743	1.02291	0.872371	0.835665	0.745239
P10644	PRKAR1A	0.999936	0.961144	0.91042	0.768643	0.594665	0.361449	0.139263	0.0436459	0.0272416	0.0152126	0.999936	0.979032	0.878583	0.751411	0.6082	0.312299	0.111963	0.0227914	0.0159138	0.00714924	0.999936	0.945349	0.92535	0.778867	0.680758	0.481488	0.208393	0.0346289	0.0136401	0.00651772	0.999936	0.947654	0.841531	0.735061	0.680649	0.455005	0.171299	0.0316647	0.0146515	0.00932862	0.999936	0.973369	0.898162	0.699091	0.543682	0.298696	0.107862	0.0355968
P10746	UROS	0.999936	1.049	1.02114	0.982502	0.687698	0.246716	0.0933354	0.0698878	0.0634932	0.0180273	0.999936	1.06379	1.01601	0.949597	0.745033	0.22248	0.0949384	0.0767312	0.0646727	0.0345864	0.999936	0.962976	1.08029	1.01402	0.77126	0.318559	0.106751	0.0470617	0.0316619	0.025378	0.999936	1.01069	1.01671	0.960975	0.7656	0.25397	0.0593577	0.0339846	0.0222275	0.0120948	0.999936	1.01475	1.07019	1.03391	0.725398	0.25229	0.0711911	0.0395404
P10768	ESD	0.999936	0.997028	1.03393	1.03602	1.05663	0.951585	0.624357	0.16204	0.0274578	0.0152069	0.999936	1.0046	1.04686	1.05887	1.0736	0.938205	0.615269	0.158686	0.0335107	0.0203153	0.999936	1.15102	1.03651	1.06184	1.02142	0.899039	0.546512	0.156994	0.0190381	0.00926268	0.999936	1.10154	1.10794	1.12752	1.15244	0.947501	0.57678	0.145222	0.0128275	0.00907484	0.999936	1.05251	1.0745	1.03558	1.03092	0.863547	0.539875	0.120501
P10809	HSPD1	0.999936	0.84383	0.623525	0.545758	0.411288	0.265649	0.0825179	0.0318487	0.0214412	0.0122018	0.999936	0.813153	0.620072	0.523248	0.379127	0.223724	0.0646983	0.0231458	0.0156338	0.00726815	0.999936	0.98445	0.933644	0.678299	0.369225	0.178114	0.0980291	0.0491194	0.0271546	0.011671	0.999936	1.00726	0.877366	0.635609	0.380658	0.187445	0.102038	0.0555387	0.0341817	0.0201799	0.999936	1.00974	0.887082	0.572849	0.317714	0.165684	0.101357	0.0592773
P11021	HSPA5	0.999936	1.02276	1.04649	1.07866	1.07046	0.865995	0.576944	0.3929	0.240722	0.122188	0.999936	1.06741	1.05218	1.08495	1.01891	0.768207	0.479998	0.321645	0.231397	0.104139	0.999936	0.987089	1.08334	1.02017	0.990939	0.916818	0.781253	0.40624	0.202657	0.055059	0.999936	1.05819	1.03385	1.0507	1.10976	0.987231	0.796093	0.453536	0.193222	0.0581657	0.999936	0.995431	1.11929	1.03279	0.930705	0.623798	0.421259	0.246393
P11142	HSPA8	0.999936	1.169	1.01579	1.0544	1.01336	0.724602	0.18102	0.0550913	0.038413	0.0215934	0.999936	1.19627	1.00103	1.06021	0.968072	0.625244	0.151597	0.0477536	0.0371242	0.0180944	0.999936	1.03332	1.02183	0.956871	0.874683	0.786284	0.478015	0.0592803	0.033388	0.0171031	0.999936	1.01989	0.916209	0.885499	0.863507	0.748663	0.399648	0.0472353	0.023831	0.0175095	0.999936	1.10818	1.08418	1.0234	0.885586	0.41426	0.0888502	0.0422191
P11171	EPB41	0.999936	0.995341	0.983456	1.0205	0.941676	0.600547	0.467651	0.456296	0.499401	0.388142	0.999936	1.01025	1.01545	1.00864	0.832287	0.358031	0.218208	0.216394	0.239659	0.164364	0.999936	0.972634	1.03989	1.02839	0.904955	0.727421	0.652129	0.525691	0.56336	0.467959	0.999936	1.00938	0.9955	1.02185	0.944718	0.74848	0.641747	0.557419	0.59521	0.557501	0.999936	0.995686	1.05403	0.990825	0.920155	0.755002	0.728236	0.65474
P11172	UMPS	0.999936	0.984884	0.930966	0.757879	0.55051	0.327607	0.140744	0.0541464	0.0286352	0.01362	0.999936	0.986679	0.89072	0.716139	0.535232	0.281359	0.109725	0.0453849	0.0331319	0.0186497	0.999936	0.994288	0.910705	0.725102	0.492078	0.242117	0.0725547	0.0308184	0.0195571	0.0123585	0.999936	1.00297	0.893652	0.738269	0.517484	0.240538	0.0828962	0.0373817	0.029379	0.0165117	0.999936	0.966548	0.848529	0.675919	0.481123	0.243867	0.07742	0.0309934
P11216	PYGB	0.999936	1.10166	1.16608	1.35947	1.47253	1.07079	0.614575	0.203363	0.0489786	0.0304115	0.999936	1.01195	1.02295	1.22958	1.30582	0.966007	0.580726	0.20046	0.0541907	0.0201168	0.999936	1.05728	0.998249	0.998847	0.829621	0.575665	0.373322	0.175282	0.0194098	0.0121222	0.999936	1.02391	1.05623	1.06269	0.891785	0.597808	0.43838	0.164785	0.0252101	0.0194451	0.999936	0.976086	0.998111	0.963878	0.848962	0.635086	0.405761	0.130553
P11274	BCR	0.999936	1.0151	0.904665	0.704624	0.425916	0.252372	0.20561	0.164968	0.12649	0.043368	0.999936	0.981457	0.845982	0.599282	0.27931	0.146738	0.11802	0.101104	0.0650745	0.0218804	0.999936	1.00455	0.985578	0.758798	0.455165	0.311517	0.264676	0.195573	0.166522	0.0798498	0.999936	0.991217	0.901725	0.701209	0.425069	0.320163	0.263221	0.23773	0.192861	0.0912248	0.999936	1.01782	0.952498	0.672864	0.321135	0.158241	0.124399	0.116764
P11310	ACADM	0.999936	0.944123	0.823095	0.592207	0.347764	0.139754	0.0496451	0.0281869	0.0245597	0.0130032	0.999936	0.946742	0.804148	0.584011	0.349046	0.130264	0.0485017	0.0300671	0.0236996	0.0114117	0.999936	0.8336	0.724567	0.440217	0.199202	0.0802695	0.0389795	0.0156173	0.0065985	0.00519765	0.999936	0.906725	0.679178	0.419741	0.222935	0.0915912	0.0475779	0.0276807	0.0187063	0.00890988	0.999936	0.84713	0.692317	0.377399	0.171494	0.0620265	0.0311005	0.0194391
P11387	TOP1	0.999936	1.17391	1.22434	0.731027	0.116055	0.076352	0.061035	0.0565256	0.0598485	0.0453471	0.999936	1.13273	1.14217	0.660816	0.10608	0.0664553	0.0450455	0.0373206	0.0398516	0.0284277	0.999936	0.982428	0.802696	0.210426	0.0761007	0.047855	0.0378691	0.0294969	0.0291136	0.0229999	0.999936	0.989195	0.733316	0.14727	0.0532918	0.0417077	0.0298345	0.0234386	0.0218574	0.0152105	0.999936	0.962828	0.666728	0.110745	0.0476889	0.0362451	0.0283405	0.0212316
P11413	G6PD	0.999936	0.97774	0.963857	0.71065	0.254932	0.0751943	0.0332227	0.0140176	0.00993707	0.00519855	0.999936	0.972587	0.951067	0.675158	0.26327	0.0563085	0.0280387	0.0150815	0.00956481	0.00474268	0.999936	1.04692	0.892006	0.667671	0.212238	0.0422508	0.0194522	0.0109931	0.00884892	0.00637914	0.999936	1.06899	1.04825	0.728025	0.24391	0.057285	0.0320426	0.019832	0.0145437	0.00993307	0.999936	0.988316	0.921022	0.633058	0.225027	0.0502935	0.0301902	0.01975
P11441	UBL4A	0.999936	0.930439	0.802495	0.812321	0.747242	0.574437	0.476003	0.345335	0.265383	0.0982309	0.999936	1.02046	0.901825	0.861585	0.776201	0.592727	0.455395	0.327177	0.251643	0.0719012	0.999936	0.819484	0.837823	0.899448	0.836594	0.590206	0.478487	0.329106	0.256408	0.10404	0.999936	0.835513	0.787856	0.757464	0.641005	0.51605	0.388606	0.264417	0.192132	0.0531628	0.999936	0.97608	0.853008	0.852071	0.758878	0.586521	0.468185	0.315935
P11498	PC	0.999936	0.886092	0.448573	0.162469	0.067517	0.0434122	0.0228022	0.016898	0.0146809	0.0121539	0.999936	0.881513	0.402668	0.116936	0.038826	0.0291604	0.0214008	0.0132984	0.0120392	0.00628851	0.999936	0.860689	0.52561	0.19087	0.0591795	0.0306524	0.0226015	0.0170147	0.0079377	0.0076308	0.999936	0.906903	0.506111	0.202102	0.0759011	0.0508464	0.0377087	0.0212306	0.0173741	0.0104856	0.999936	0.84803	0.386276	0.0941643	0.0424545	0.0255665	0.0244544	0.0142723
P11586	MTHFD1	0.999936	0.967755	0.828316	0.237932	0.0751333	0.0389765	0.0177596	0.0114183	0.00999964	0.00563746	0.999936	0.981281	0.816372	0.174994	0.0448047	0.0248643	0.0162952	0.0111852	0.0100627	0.00549913	0.999936	0.961803	0.834883	0.274032	0.0399693	0.0223297	0.0183918	0.0117734	0.00995625	0.00615794	0.999936	1.01896	0.814565	0.233922	0.0330098	0.0237493	0.0161441	0.0105438	0.00880939	0.00615871	0.999936	0.877566	0.468077	0.0360816	0.0212347	0.0167891	0.0129429	0.00922943
P11717	IGF2R	0.999936	1.02433	1.04221	1.03947	1.04134	0.913311	0.71059	0.484936	0.34159	0.173805	0.999936	1.00153	1.01141	1.03807	1.02351	0.891212	0.634925	0.431857	0.362268	0.160969	0.999936	1.00961	0.981038	0.933009	0.878265	0.760997	0.679239	0.555093	0.560865	0.436204	0.999936	0.875891	0.870468	0.894596	0.940886	0.833279	0.754264	0.648975	0.681947	0.607793	0.999936	1.03031	0.972198	0.962412	0.955469	0.853133	0.799196	0.696639
P11766	ADH5	0.999936	0.967148	0.98914	0.987442	0.89664	0.712924	0.435246	0.178131	0.0555924	0.0241881	0.999936	0.968217	0.996406	0.982208	0.882746	0.666026	0.41866	0.166222	0.0442295	0.0162038	0.999936	1.027	1.04956	0.990093	0.876428	0.670308	0.394407	0.154362	0.0479274	0.0215848	0.999936	1.11069	1.10065	1.11459	1.00333	0.724513	0.434666	0.155204	0.0374633	0.0179974	0.999936	0.969121	1.00133	0.965612	0.903219	0.705138	0.446499	0.166306
P11802	CDK4	0.999936	0.902477	0.695869	0.400197	0.187686	0.118714	0.0764948	0.0708703	0.0656262	0.0363579	0.999936	0.841506	0.669366	0.324699	0.121094	0.0701549	0.0452794	0.0312222	0.0238863	0.00462834	0.999936	0.852463	0.755274	0.455561	0.183692	0.091266	0.0624287	0.034874	0.0279261	0.0169548	0.999936	0.814883	0.673699	0.385601	0.160215	0.0868625	0.0607501	0.0499185	0.0407349	0.018956	0.999936	0.862908	0.678256	0.435257	0.197074	0.144167	0.0876202	0.0530445
P11908	PRPS2	0.999936	1.08634	1.10682	1.03837	0.900021	0.585403	0.206696	0.0662448	0.0500323	0.0164461	0.999936	0.974255	1.04148	1.05623	1.03248	0.619741	0.202033	0.0528544	0.03725	0.0175529	0.999936	1.09555	1.13134	1.12386	1.02566	0.626498	0.209884	0.077866	0.0632025	0.0329768	0.999936	0.869223	0.906644	0.958385	0.895028	0.553146	0.179019	0.0606472	0.0537398	0.0116887	0.999936	1.03691	1.10453	1.0806	1.00003	0.575517	0.135148	0.0534673
P11940	PABPC1	0.999936	1.09213	1.12283	1.13761	1.05158	0.505484	0.0533471	0.035914	0.0365957	0.0219844	0.999936	1.06268	1.05965	1.11324	1.03488	0.41285	0.0391935	0.0236112	0.0225605	0.012835	0.999936	0.984616	1.01958	0.922778	0.703955	0.361757	0.0367404	0.0187101	0.0172861	0.0101252	0.999936	1.07585	1.03799	0.938903	0.76773	0.375228	0.029956	0.0190504	0.0196899	0.0131687	0.999936	1.0028	1.06901	0.894335	0.65921	0.270943	0.0366563	0.0281302
P12004	PCNA	0.999936	0.999486	0.982472	1.00935	0.921284	0.653338	0.368913	0.149323	0.0417903	0.0144545	0.999936	1.0053	1.00085	1.00137	0.900576	0.61348	0.349251	0.140743	0.0376816	0.0117364	0.999936	1.09866	1.08034	1.06979	0.965061	0.725261	0.442678	0.1758	0.0546895	0.0142507	0.999936	1.06996	1.08167	1.05922	1.01572	0.722397	0.410331	0.170018	0.0494124	0.0235101	0.999936	1.00213	1.04885	1.00322	0.952068	0.683995	0.399032	0.153327
P12081	HARS	0.999936	1.00387	1.01901	0.584539	0.196139	0.112891	0.0617987	0.0357634	0.0359657	0.0210792	0.999936	1.00241	0.962292	0.50463	0.144607	0.0667736	0.0382905	0.0238182	0.0196342	0.00852219	0.999936	1.03359	1.0356	1.02607	0.900184	0.489932	0.115234	0.0258998	0.0198876	0.0120698	0.999936	1.06483	1.10028	1.04801	0.932801	0.477668	0.106412	0.0274614	0.0215849	0.0116772	0.999936	0.993336	0.909035	0.504607	0.195299	0.108556	0.038009	0.020617
P12268	IMPDH2	0.999936	0.996512	0.879871	0.657682	0.375858	0.15548	0.0677189	0.0364682	0.0304739	0.0283309	0.999936	0.899511	0.80768	0.627471	0.35015	0.136862	0.0658294	0.038408	0.0348514	0.0288887	0.999936	1.11307	1.20571	1.23184	1.27657	1.05341	0.412718	0.197972	0.149916	0.154617	0.999936	0.578916	0.599471	0.652543	0.725696	0.565408	0.208223	0.09538	0.0737314	0.0916643	0.999936	0.913898	0.849322	0.580631	0.351136	0.173475	0.0918514	0.0553301
P12270	TPR	0.999936	1.03205	1.06608	1.12006	1.28245	1.10865	0.911826	0.725681	0.560226	0.283347	0.999936	1.06044	1.06317	1.11732	1.20181	1.07206	0.851316	0.715815	0.54308	0.259973	0.999936	0.997877	1.05597	1.02158	0.972526	0.857202	0.737151	0.540517	0.460806	0.254953	0.999936	1.05354	1.06025	1.03852	1.06169	0.904566	0.74517	0.550202	0.457103	0.294897	0.999936	1.00884	1.10135	1.02661	0.967805	0.790016	0.708983	0.555339
P12429	ANXA3	0.999936	0.943119	0.860815	0.875957	0.616119	0.146878	0.0501919	0.0493597	0.0123517	0.0245084	0.999936	1.02465	0.978391	0.905362	0.659683	0.21766	0.128808	0.103717	0.0733068	0.0288357	0.999936	0.986664	1.0513	1.02021	0.858716	0.467506	0.052099	0.029742	0.029457	0.0159803	0.999936	1.14524	1.12291	1.10455	0.974459	0.436252	0.0730456	0.0493789	0.0501691	0.037995	0.999936	0.979135	1.06988	0.927431	0.620875	0.112527	0.0357088	0.0259994
P12814	ACTN1	0.999936	1.0933	1.13905	1.10105	1.16619	1.12774	1.10337	1.06302	0.0555882	0.0404062	0.999936	1.04241	1.07238	1.08863	1.13637	1.15857	1.07754	1.07718	0.073273	0.0425231	0.999936	1.04111	1.09975	1.04148	1.03913	0.99947	0.931241	0.81426	0.0403126	0.023317	0.999936	1.05723	1.02897	1.07301	1.11985	0.989482	0.971196	0.837366	0.0247056	0.0163882	0.999936	1.02749	1.13731	1.09696	1.14751	1.11138	1.09413	0.957375
P12955	PEPD	0.999936	1.01815	1.01195	1.03193	0.963999	0.802449	0.498998	0.162762	0.0884937	0.0196929	0.999936	1.01418	1.00356	1.03529	1.00703	0.865229	0.525435	0.189947	0.0880774	0.0147147	0.999936	0.981866	0.995422	1.02441	0.957676	0.752938	0.400679	0.123325	0.0645006	0.00985431	0.999936	1.12858	1.14964	1.17607	1.11383	0.798197	0.449563	0.139016	0.0810058	0.0166432	0.999936	0.986152	1.01939	1.03319	1.03376	0.858636	0.554725	0.194858
P12956	XRCC6	0.999936	1.03147	0.96753	0.919631	0.826184	0.608219	0.261371	0.0362623	0.0229443	0.0120832	0.999936	1.01036	0.968905	0.894909	0.782448	0.569464	0.242871	0.0327458	0.0198845	0.00950274	0.999936	1.02628	1.05335	1.01606	0.878518	0.607032	0.217077	0.0307338	0.0160737	0.00955583	0.999936	1.13756	1.06356	1.04592	0.958608	0.628775	0.203832	0.0277495	0.0190802	0.0118318	0.999936	1.00641	1.05387	0.960503	0.80853	0.510623	0.168015	0.0236554
P13010	XRCC5	0.999936	1.02413	0.960349	0.805226	0.711761	0.580811	0.285561	0.0522802	0.0409897	0.0255789	0.999936	1.05398	0.898973	0.782959	0.712842	0.575011	0.266938	0.0530372	0.0374597	0.0178036	0.999936	1.1849	1.01065	0.937962	0.750692	0.485794	0.173298	0.0322784	0.0182038	0.0106636	0.999936	1.11785	1.09521	1.01704	0.775007	0.460768	0.182439	0.030781	0.0204327	0.0131768	0.999936	1.00005	0.981314	0.830162	0.696177	0.459227	0.165017	0.0268045
P13051	UNG	0.999936	1.02493	1.11482	0.924027	0.526454	0.147746	0.079801	0.061963	0.0454435	0.024	0.999936	1.02664	1.01221	0.879042	0.512837	0.0931444	0.0386714	0.0251207	0.0234683	0.0158992	0.999936	1.10373	1.02626	0.95385	0.557467	0.0942264	0.0234196	0.0213206	0.0237091	0.0242009	0.999936	1.03207	1.01914	0.946982	0.563499	0.0927737	0.0300899	0.0283762	0.023471	0.0153639	0.999936	0.983267	1.00839	0.894205	0.529014	0.0831771	0.0382915	0.0288436
P13073	COX4I1	0.999936	0.814774	0.812482	0.812441	0.896856	0.801809	0.819051	0.848709	0.971075	0.861179	0.999936	0.904114	0.907956	0.899091	0.971591	1.01544	0.845026	0.888053	1.04675	0.839461	0.999936	0.994133	1.03168	0.997053	0.954717	0.908245	0.839488	0.629196	0.642682	0.404528	0.999936	0.918735	0.916073	0.932716	0.953954	0.91823	0.710027	0.631653	0.574803	0.362905	0.999936	0.993523	1.00302	0.986342	0.95512	0.850848	0.855971	0.684492
P13489	RNH1	0.999936	1.01927	1.02482	1.01092	0.998188	0.842014	0.320057	0.0790575	0.0683323	0.0365768	0.999936	1.02254	1.02887	0.993894	0.948754	0.729211	0.289054	0.0510643	0.0435503	0.0223633	0.999936	1.00753	1.09013	1.02769	1.00966	0.865971	0.330061	0.0393262	0.0279022	0.0173643	0.999936	1.06695	1.0776	1.06085	1.07367	0.863231	0.303442	0.0419118	0.0355088	0.0213334	0.999936	1.02575	1.03578	0.995578	1.02034	0.8534	0.310819	0.0354468
P13639	EEF2	0.999936	1.05983	1.14036	1.12919	1.1334	1.06468	0.83504	0.293103	0.0524754	0.0265308	0.999936	1.12563	1.09723	1.17307	1.18839	1.11746	0.832089	0.299077	0.0449303	0.0221694	0.999936	1.16764	1.08005	1.06429	0.973656	0.827182	0.50031	0.179141	0.0325125	0.0146016	0.999936	1.17969	1.10339	1.14179	1.05544	0.82162	0.579778	0.181817	0.0314096	0.0178059	0.999936	1.05205	1.05895	1.05968	1.05046	0.90704	0.607115	0.172284
P13667	PDIA4	0.999936	0.994158	1.00274	1.02653	0.963031	0.716257	0.465612	0.303406	0.179359	0.0981157	0.999936	1.00084	1.00788	0.974105	0.818724	0.560343	0.361666	0.251046	0.18786	0.090142	0.999936	0.992796	1.09878	1.03724	0.903117	0.658399	0.382684	0.162851	0.0919672	0.0379124	0.999936	1.05579	1.07523	1.04096	0.964802	0.640488	0.344757	0.159113	0.0811313	0.0301914	0.999936	0.984779	1.11344	1.00478	0.872075	0.547187	0.305159	0.124754
P13674	P4HA1	0.999936	0.982879	0.901205	0.795827	0.748127	0.558565	0.404689	0.284204	0.140622	0.0843761	0.999936	0.95489	0.865332	0.690581	0.587065	0.424878	0.321895	0.220928	0.179441	0.0724574	0.999936	0.89751	0.604827	0.292934	0.265003	0.223334	0.169126	0.0993938	0.0621667	0.00897397	0.999936	0.833428	0.545528	0.268979	0.264683	0.214496	0.163271	0.0865649	0.0465769	0.0115722	0.999936	0.899373	0.597849	0.326092	0.329658	0.264632	0.201435	0.105355
P13693	TPT1	0.999936	1.0207	1.01488	0.989265	0.83464	0.518381	0.276417	0.168299	0.141205	0.136468	0.999936	1.02703	1.0365	0.976612	0.818272	0.456574	0.235167	0.163919	0.156596	0.12039	0.999936	0.975544	1.07026	1.00455	0.831204	0.511415	0.301453	0.187206	0.15602	0.105647	0.999936	1.05017	1.06458	1.01295	0.860434	0.506915	0.289702	0.199854	0.160468	0.126427	0.999936	0.99782	1.03244	0.976601	0.810584	0.497526	0.295299	0.196992
P13716	ALAD	0.999936	1.04529	1.10285	0.943821	0.88887	0.806558	0.810834	0.857889	1.02538	0.900548	0.999936	1.13545	1.07858	1.12399	1.09636	1.10715	0.99708	0.993228	1.20433	0.906231	0.999936	1.06899	1.04608	0.997729	0.968046	0.842227	0.731738	0.718572	0.881691	0.84516	0.999936	1.04426	1.04825	1.05485	1.05504	0.881565	0.877536	0.790353	1.01587	1.08827	0.999936	1.07299	1.03202	1.06621	1.09319	1.06765	0.969916	0.931623
P13796	LCP1	0.999936	1.12384	1.06882	1.07969	1.09033	1.03898	1.05758	1.11638	1.30502	0.873015	0.999936	1.05334	1.04257	1.05281	1.06304	1.06504	1.01795	1.06954	1.31802	0.782171	0.999936	1.13231	1.06287	1.07315	1.05033	0.940655	0.87077	0.834582	0.975551	0.706037	0.999936	1.08466	1.09229	1.11553	1.13043	0.976209	1.01812	0.949543	1.08744	0.809494	0.999936	1.10499	1.03332	1.08333	1.11535	1.06888	1.03583	1.03676
P13798	APEH	0.999936	1.00773	1.02057	1.00465	0.977026	0.88018	0.849463	0.875293	0.838454	0.13504	0.999936	1.00324	0.992007	0.987454	0.959778	0.946623	0.863006	0.881483	0.869643	0.147756	0.999936	1.02844	0.995263	0.985661	0.9658	0.857252	0.779044	0.715306	0.737159	0.234572	0.999936	1.07767	1.08073	1.04744	1.08962	0.906555	0.870499	0.805597	0.763885	0.17649	0.999936	1.01183	1.02027	0.982643	1.0037	0.908628	0.854902	0.804468
P13804	ETFA	0.999936	0.888366	0.84359	0.740206	0.585511	0.367268	0.169704	0.0641327	0.0292538	0.0113	0.999936	0.938045	0.849857	0.725977	0.572355	0.340482	0.168452	0.0611883	0.0272103	0.00704313	0.999936	0.835532	0.682496	0.2728	0.163449	0.116889	0.0827547	0.0419958	0.0247503	0.00800568	0.999936	0.91863	0.63944	0.259017	0.147071	0.1097	0.0701928	0.0376461	0.0223682	0.00731686	0.999936	0.755471	0.400065	0.229158	0.193428	0.14263	0.0982162	0.0515331
P13861	PRKAR2A	0.999936	0.971966	0.881495	0.717057	0.582278	0.40126	0.184161	0.0478877	0.030454	0.0217701	0.999936	0.993201	0.886503	0.719561	0.58879	0.379044	0.174214	0.0504211	0.0317019	0.0150732	0.999936	1.00292	0.913595	0.765584	0.645213	0.420825	0.178327	0.0399319	0.0234165	0.0122146	0.999936	0.944232	0.841357	0.695384	0.587622	0.379853	0.142954	0.0297254	0.0190372	0.0102491	0.999936	0.97378	0.895209	0.708071	0.574329	0.336109	0.112384	0.0315044
P13929	ENO3	0.999936	1.06355	0.982854	1.00661	1.13298	0.910475	0.73121	0.478006	0.198899	0.0276332	0.999936	1.02545	1.00713	0.982092	0.871699	0.826986	0.696137	0.468085	0.190742	0.0294485	0.999936	0.995771	1.03944	1.00784	1.00541	0.858486	0.646398	0.299539	0.114671	0.0367291	0.999936	1.05025	1.08948	1.12065	1.13159	0.929056	0.676987	0.335807	0.0925835	0.0370422	0.999936	1.06967	1.12153	1.07142	0.998963	0.874334	0.817537	0.476987
P13984	GTF2F2	0.999936	1.028	1.06058	1.01915	0.90922	0.656803	0.332746	0.132687	0.0936002	0.0424309	0.999936	1.01354	1.01422	0.982455	0.884172	0.593524	0.269754	0.0930223	0.0690398	0.0299571	0.999936	1.01722	1.02064	1.01243	0.936011	0.702394	0.34152	0.115157	0.0893202	0.0561242	0.999936	1.02095	1.02257	1.03951	0.942746	0.636715	0.318795	0.103905	0.0605351	0.0326853	0.999936	0.993029	1.03075	0.978515	0.922783	0.647554	0.301321	0.0934687
P13995	MTHFD2	0.999936	0.94826	0.83582	0.678265	0.580426	0.412226	0.208824	0.0415361	0.0219958	0.00753675	0.999936	0.93937	0.82789	0.66556	0.547101	0.378168	0.197586	0.0378547	0.0149046	0.00595373	0.999936	0.86631	0.615581	0.267597	0.0980396	0.0587278	0.0439845	0.0254017	0.0181486	0.00814248	0.999936	0.850843	0.568318	0.217924	0.0789665	0.0544323	0.0376678	0.0224228	0.0154082	0.00689005	0.999936	0.796107	0.46225	0.152692	0.080756	0.0550742	0.0492487	0.0340175
P14151	SELL	0.999936	0.893712	0.85351	0.838804	0.929046	0.887475	0.881152	0.868207	0.952712	0.810936	0.999936	0.863676	0.945427	1.01027	0.952496	0.953581	0.851384	0.739399	0.825585	0.628726	0.999936	0.78698	0.842911	1.01133	1.02111	0.843025	0.782468	0.625435	0.641174	0.64179	0.999936	0.860786	0.998647	1.03635	1.02538	0.938175	0.821942	0.652268	0.802564	0.70547	0.999936	0.922225	0.992269	1.02112	0.956459	0.778764	0.717365	0.646944
P14174	MIF	0.999936	0.88702	0.948713	0.990355	0.923099	0.815816	0.869448	0.782601	0.712739	0.332647	0.999936	1.00889	0.967316	0.968583	0.921958	0.851558	0.793276	0.733903	0.702793	0.297122	0.999936	0.948896	0.938136	0.979326	0.886232	0.737201	0.672084	0.604234	0.57617	0.340424	0.999936	0.89097	0.958238	1.05336	0.902643	0.783592	0.805695	0.677195	0.639124	0.346204	0.999936	0.94533	0.895214	1.02401	0.900874	0.848178	0.796182	0.729779
P14314	PRKCSH	0.999936	0.974136	1.02204	1.03575	1.01974	0.877754	0.725647	0.640073	0.592243	0.403343	0.999936	1.05004	1.04012	1.06358	1.03822	0.908144	0.707757	0.653912	0.663644	0.407086	0.999936	0.964703	1.02545	1.03305	0.990442	0.877191	0.769043	0.594801	0.587376	0.371624	0.999936	1.03296	1.06003	1.05206	1.06569	0.920207	0.809228	0.666626	0.627538	0.423886	0.999936	0.992658	1.11908	1.05538	1.05261	0.925872	0.893885	0.747206
P14316	IRF2	0.999936	1.06133	1.02341	0.967594	0.857348	0.647394	0.494552	0.415914	0.355624	0.169127	0.999936	0.985537	0.956663	0.845724	0.761587	0.538501	0.416049	0.312417	0.147942	0.0700371	0.999936	0.89828	1.00928	0.933808	0.789626	0.607003	0.437383	0.270324	0.11733	0.0482295	0.999936	1.0635	1.04369	1.00985	0.886585	0.660463	0.457601	0.272505	0.170977	0.104563	0.999936	0.981332	0.972684	0.910562	0.730941	0.558409	0.431948	0.287212
P14317	HCLS1	0.999936	1.04513	1.02672	1.08922	1.15956	1.07413	1.01519	1.09291	1.23649	0.849646	0.999936	0.997154	1.00525	1.02477	1.04066	0.985269	0.839728	0.920717	1.0545	0.621982	0.999936	0.971472	1.08385	1.05996	1.0715	1.0255	0.982612	0.824344	0.938097	0.724438	0.999936	1.03024	1.05668	1.04513	1.09006	1.0366	0.928537	0.837418	0.889246	0.757098	0.999936	0.970626	1.13525	1.06449	1.04656	0.910609	0.959298	0.887285
P14324	FDPS	0.999936	1.02037	0.994128	0.693055	0.248115	0.10582	0.0529837	0.0330077	0.0271634	0.0142869	0.999936	1.00154	0.962005	0.604125	0.215625	0.0690324	0.0369747	0.0284284	0.0286322	0.0142884	0.999936	1.04681	0.926451	0.549579	0.15921	0.0713862	0.0371443	0.0209891	0.0155991	0.00804477	0.999936	1.10147	1.01371	0.547265	0.113544	0.045697	0.0279177	0.0191042	0.0164932	0.0099446	0.999936	1.00962	0.947425	0.647657	0.224692	0.0819451	0.0401692	0.024314
P14550	AKR1A1	0.999936	1.06339	1.05151	0.916623	0.4901	0.134353	0.0806943	0.0554749	0.0478396	0.0207554	0.999936	1.00905	1.00172	0.847446	0.448514	0.0642414	0.0365058	0.0255306	0.0250349	0.0133774	0.999936	1.01687	1.01086	0.930982	0.497171	0.0576444	0.0131354	0.0105082	0.00942101	0.00581149	0.999936	1.06069	1.04259	0.933807	0.521837	0.0665986	0.0286938	0.0260993	0.0210817	0.0123762	0.999936	1.01124	1.01888	0.906867	0.467736	0.0577037	0.0266347	0.0216914
P14618	PKM	0.999936	1.04922	1.02279	1.02617	1.01658	0.931944	0.782313	0.203872	0.0333051	0.016616	0.999936	1.10368	1.01075	1.03681	1.00102	0.948124	0.763423	0.224155	0.0542204	0.0280747	0.999936	1.06209	0.834574	0.592941	0.47349	0.392096	0.238529	0.0568963	0.0149349	0.00809718	0.999936	1.16342	0.860924	0.608287	0.498921	0.390845	0.254754	0.0559064	0.016137	0.0112839	0.999936	1.10255	0.837086	0.604502	0.531816	0.458186	0.369443	0.116006
P14625	HSP90B1	0.999936	1.0663	1.06499	1.05969	1.01823	0.777248	0.541238	0.370053	0.240446	0.13874	0.999936	1.08863	1.04511	1.04934	0.988534	0.672539	0.443169	0.321964	0.265857	0.138178	0.999936	1.06695	1.06567	1.04941	1.02227	0.855208	0.337306	0.126614	0.0864414	0.0483281	0.999936	1.1009	1.10549	1.10879	1.1155	0.87735	0.361015	0.126702	0.0846322	0.0538469	0.999936	0.990275	1.06375	1.01495	0.948823	0.540862	0.230963	0.115891
P14635	CCNB1	0.999936	0.891274	0.823328	0.743736	0.660748	0.51946	0.374049	0.126309	0.0392364	0.0223321	0.999936	0.896988	0.836274	0.749716	0.655898	0.569174	0.412702	0.153733	0.0551133	0.0212675	0.999936	0.855905	0.805266	0.683905	0.546417	0.422498	0.255861	0.0620927	0.0282435	0.0168215	0.999936	0.866072	0.742928	0.652514	0.56222	0.439173	0.247541	0.0550582	0.0207445	0.0132679	0.999936	0.922329	0.778231	0.634391	0.533992	0.379435	0.166583	0.0488079
P14649	MYL6B	0.999936	0.810453	0.751429	0.744291	0.691747	0.610256	0.715978	0.592943	0.386336	0.0522431	0.999936	0.905377	0.898934	0.866785	0.770528	0.756556	0.788585	0.652465	0.462127	0.0690584	0.999936	0.823624	0.903036	0.927041	0.791371	0.677343	0.739662	0.587615	0.488849	0.112685	0.999936	0.837399	0.842032	0.872761	0.754891	0.695957	0.639334	0.540309	0.461853	0.086493	0.999936	0.941778	0.952598	0.855473	0.791011	0.761009	0.835652	0.715857
P14735	IDE	0.999936	0.967103	1.01294	0.93035	0.722691	0.469844	0.232132	0.0739449	0.0365047	0.0199597	0.999936	0.992929	0.989713	0.917273	0.734498	0.477056	0.2246	0.0763435	0.0439819	0.0146168	0.999936	1.07791	0.975113	0.942902	0.70788	0.425199	0.185377	0.0672653	0.0360328	0.0199387	0.999936	1.10163	1.12164	1.05612	0.851013	0.516391	0.250096	0.100626	0.0638079	0.0449797	0.999936	1.00075	1.03298	0.969148	0.788203	0.526392	0.219105	0.0549895
P14854	COX6B1	0.999936	0.764709	0.728422	0.792318	0.787609	0.623262	0.625979	0.431542	0.293046	0.0685228	0.999936	0.89009	0.833813	0.858733	0.856049	0.744782	0.638686	0.515268	0.361108	0.0964525	0.999936	0.843593	0.84599	0.935284	0.832011	0.617249	0.541649	0.379036	0.280079	0.102759	0.999936	0.923237	0.929829	0.903392	0.706529	0.592615	0.474213	0.378296	0.350274	0.234593	0.999936	0.953756	0.934892	0.940568	0.814249	0.714043	0.580659	0.425259
P14866	HNRNPL	0.999936	1.03161	0.88737	0.288041	0.0665063	0.0402882	0.0265064	0.0164909	0.0170884	0.00861978	0.999936	1.01539	0.927474	0.272429	0.067532	0.0392015	0.0270439	0.0204277	0.0200103	0.0128706	0.999936	0.986503	0.967027	0.384196	0.049597	0.0254038	0.0143243	0.00865149	0.00717383	0.00358532	0.999936	0.942613	0.866445	0.319524	0.0439291	0.0265238	0.0178811	0.0125283	0.0103241	0.00728917	0.999936	1.00012	0.925213	0.221958	0.0516709	0.0358465	0.026764	0.0181599
P14868	DARS	0.999936	1.00054	0.780144	0.452638	0.205017	0.0842103	0.0463524	0.0245357	0.0219034	0.00957171	0.999936	0.939266	0.715597	0.445962	0.186555	0.0529641	0.0336026	0.0210547	0.0203012	0.0100003	0.999936	1.06281	0.847304	0.588818	0.412333	0.307737	0.166349	0.0190909	0.0130962	0.00686239	0.999936	0.802184	0.662943	0.462829	0.333542	0.248278	0.146688	0.016092	0.0117666	0.0069558	0.999936	0.94322	0.653259	0.373172	0.0898515	0.0396584	0.0229672	0.0135398
P14921	ETS1	0.999936	0.995556	0.874797	0.864619	0.807548	0.625197	0.456071	0.357157	0.252263	0.0892805	0.999936	0.956944	0.914957	0.82779	0.739688	0.533887	0.386358	0.270321	0.178038	0.0329253	0.999936	0.94502	0.966542	0.915598	0.82961	0.628802	0.497601	0.330637	0.236289	0.0425388	0.999936	0.971554	0.995243	0.898063	0.835527	0.632119	0.473534	0.339598	0.245541	0.0489721	0.999936	1.01628	1.01501	0.955232	0.872502	0.6354	0.484704	0.348623
P15056	BRAF	0.999936	1.00135	0.88783	0.634084	0.308563	0.169268	0.0951578	0.0606851	0.0470333	0.0273448	0.999936	0.931183	0.867487	0.584152	0.327464	0.239813	0.190029	0.16112	0.153874	0.105175	0.999936	1.08945	1.00414	0.9763	0.874794	0.540833	0.189302	0.0842552	0.0722747	0.0518219	0.999936	1.08652	1.06112	1.00087	0.858597	0.4628	0.125046	0.0283321	0.025295	0.0169985	0.999936	0.99484	0.797063	0.446199	0.230074	0.150417	0.10714	0.0685829
P15104	GLUL	0.999936	1.04791	1.01383	1.04113	1.004	0.820164	0.698338	0.10222	0.0442376	0.0295838	0.999936	1.02325	1.02913	1.06411	1.04386	0.909819	0.736393	0.124282	0.0422732	0.0228929	0.999936	1.01755	1.01506	1.00076	0.960823	0.805894	0.719581	0.405205	0.0237708	0.0166243	0.999936	1.00227	0.924147	0.924222	0.998639	0.802293	0.688496	0.363081	0.0236408	0.0241157	0.999936	1.0139	1.03345	1.00941	1.01254	0.841484	0.739466	0.122188
P15121	AKR1B1	0.999936	1.01206	1.02757	1.04959	0.982697	0.566934	0.0817162	0.0267279	0.0195727	0.00932546	0.999936	0.970235	0.999402	1.0195	0.973721	0.476835	0.076437	0.0248501	0.019825	0.00863195	0.999936	1.03496	1.01129	1.04326	0.943133	0.554697	0.0862442	0.02023	0.0138081	0.0104797	0.999936	1.07836	1.11251	1.15438	1.08038	0.6164	0.0706676	0.019919	0.0219436	0.0146625	0.999936	0.994363	1.01575	1.02333	1.00523	0.611853	0.0821776	0.0307028
P15153	RAC2	0.999936	1.05309	0.970208	0.84344	0.514172	0.202948	0.0792061	0.0495739	0.0450951	0.0248823	0.999936	0.99602	0.981193	0.81796	0.52299	0.168222	0.0655829	0.0413775	0.0459747	0.0158772	0.999936	0.986052	0.966357	0.836516	0.479538	0.0938463	0.00820777	0.00567773	0.0041758	0.00182464	0.999936	1.06624	1.05013	0.799634	0.465454	0.089555	0.0322956	0.0254554	0.0203744	0.00912213	0.999936	1.18929	1.01616	0.981401	0.687382	0.311242	0.0666667	0.0396524
P15170	GSPT1	0.999936	1.00629	1.02425	1.03821	0.951187	0.595637	0.245085	0.0949459	0.0535575	0.0287892	0.999936	0.964988	0.995265	0.991381	0.878044	0.486853	0.182754	0.0592457	0.0320834	0.0139106	0.999936	1.01937	1.0626	1.02865	0.931386	0.572465	0.237793	0.0928133	0.0529678	0.025012	0.999936	1.07594	1.10994	1.08205	0.989778	0.551297	0.229469	0.0864348	0.0462499	0.0247456	0.999936	0.985672	1.06257	0.947374	0.812351	0.440828	0.197888	0.0706148
P15311	EZR	0.999936	0.98403	1.00582	0.991438	0.988989	0.799563	0.144058	0.039637	0.0323254	0.0229181	0.999936	1.04503	1.02337	1.00882	1.00212	0.71408	0.132597	0.031831	0.0271887	0.0151546	0.999936	1.00699	1.03372	0.992467	0.961089	0.79108	0.177074	0.0277292	0.0169372	0.00977436	0.999936	1.11471	1.08747	1.07136	1.11264	0.912882	0.159224	0.0187043	0.0216964	0.0164367	0.999936	0.995937	1.0574	1.00367	1.00958	0.846615	0.198395	0.0356373
P15336	ATF2	0.999936	0.994425	0.914928	0.981861	1.06455	0.923008	0.857732	0.799303	0.813422	0.231769	0.999936	1.0134	1.01817	1.0058	1.04004	0.954596	0.814341	0.813553	0.701558	0.187238	0.999936	0.970083	1.03779	1.02852	1.05805	0.923479	0.862105	0.670511	0.661122	0.263862	0.999936	0.969313	1.0097	1.01071	0.994247	0.896021	0.802664	0.62763	0.592067	0.222368	0.999936	1.00383	1.01233	0.996557	0.978206	0.772105	0.743644	0.635146
P15374	UCHL3	0.999936	0.997539	0.997023	1.05708	1.06466	0.831064	0.543012	0.270168	0.161813	0.071797	0.999936	1.01732	0.993083	1.01688	1.00754	0.813374	0.530883	0.266281	0.159843	0.0636553	0.999936	0.936648	1.04335	1.04668	1.02493	0.811832	0.614288	0.300043	0.189402	0.0837256	0.999936	1.07438	1.09551	1.1086	1.16996	0.936356	0.650336	0.334041	0.202191	0.102168	0.999936	1.03077	1.07971	1.10993	1.09658	0.895659	0.65977	0.327087
P15498	VAV1	0.999936	1.01186	0.902354	0.616514	0.255531	0.0790602	0.033225	0.0224801	0.0273625	0.0244286	0.999936	0.987545	0.892892	0.578066	0.264852	0.0677384	0.0345694	0.0296885	0.0320766	0.0185216	0.999936	1.0405	0.898561	0.683557	0.300777	0.0870863	0.0211168	0.0147586	0.0129445	0.00836812	0.999936	1.04107	0.994282	0.705906	0.30634	0.0747992	0.0313508	0.026883	0.0264104	0.0151586	0.999936	0.999835	0.915039	0.630698	0.293148	0.0893577	0.0243332	0.0153419
P15586	GNS	0.999936	0.938362	0.899618	0.972836	0.985606	0.859057	0.796519	0.632733	0.472456	0.147528	0.999936	1.03364	0.994096	1.03384	0.980421	0.925813	0.800227	0.665185	0.473949	0.116862	0.999936	0.777525	0.826919	1.00901	1.00438	0.768418	0.744025	0.545674	0.363775	0.0940969	0.999936	0.990049	0.988051	1.02753	0.986727	0.890251	0.749288	0.553345	0.352643	0.0760408	0.999936	1.04998	0.984474	1.0605	1.03939	0.930715	0.789607	0.565714
P15735	PHKG2	0.999936	1.03029	0.94885	0.586381	0.257481	0.123398	0.0520714	0.0318299	0.0251157	0.00861522	0.999936	0.964715	0.921573	0.53738	0.216249	0.130568	0.0942529	0.0532997	0.044772	0.01797	0.999936	1.11217	0.986242	0.89785	0.487793	0.170412	0.079891	0.0500751	0.0365984	0.0171644	0.999936	0.961091	0.96349	0.855305	0.522528	0.222373	0.135994	0.0862133	0.0621892	0.0319298	0.999936	1.01251	0.860319	0.486579	0.157014	0.0916828	0.0656325	0.0293784
P15812	CD1E	0.999936	1.01018	1.1894	0.969814	0.975365	1.03587	1.03653	0.977352	1.03441	0.677745	0.999936	1.03936	1.06431	0.952408	1.01941	0.901054	0.845919	0.872827	0.955671	0.586002	0.999936	1.03468	1.04587	0.945521	0.875159	0.733149	0.605852	0.654673	0.713204	0.546059	0.999936	1.09422	1.1127	1.07961	1.04878	0.812532	0.853619	0.843273	0.923346	0.757012	0.999936	1.06196	1.01717	1.18199	1.31056	1.32034	1.47207	1.47283
P15880	RPS2	0.999936	1.23081	1.35623	1.20581	0.756606	0.24995	0.0985881	0.0652847	0.0640776	0.044003	0.999936	1.02257	1.12056	1.02574	0.659509	0.15968	0.0829512	0.0599656	0.0445961	0.0234939	0.999936	0.936782	0.79117	0.590599	0.383021	0.219227	0.049101	0.020342	0.0123107	0.00508839	0.999936	0.660705	0.576767	0.457397	0.315232	0.16138	0.0479784	0.0251641	0.0221768	0.0109263	0.999936	0.876108	0.823346	0.609396	0.428156	0.255312	0.0511224	0.0143283
P15923	TCF3	0.999936	0.883095	0.81225	0.752545	0.647647	0.443784	0.34601	0.20109	0.124458	0.0630746	0.999936	0.989745	0.958298	0.861945	0.73968	0.534876	0.399899	0.235273	0.129301	0.0657582	0.999936	0.891459	0.959349	0.874619	0.758308	0.55691	0.464682	0.277263	0.14409	0.0643875	0.999936	0.850438	0.820913	0.766921	0.65626	0.496021	0.356391	0.229722	0.111816	0.0646324	0.999936	1.00529	0.932415	0.879398	0.749152	0.561772	0.443282	0.276799
P15927	RPA2	0.999936	0.997987	0.983141	0.986186	0.896956	0.648402	0.444225	0.23772	0.0771574	0.0416625	0.999936	1.01249	1.04128	0.990522	0.875988	0.615631	0.431544	0.220079	0.0536712	0.018539	0.999936	0.952931	1.07487	1.03874	1.05643	0.944081	0.859201	0.386281	0.058303	0.0171715	0.999936	1.06307	1.0972	1.10617	1.15563	1.03176	0.894926	0.376788	0.0387829	0.0148333	0.999936	1.01615	1.08309	1.07689	1.10923	0.991966	0.797425	0.276972
P16219	ACADS	0.999936	0.979095	0.913332	0.697551	0.396065	0.241315	0.146571	0.0676533	0.0386633	0.013653	0.999936	1.00088	0.94409	0.685586	0.410743	0.250931	0.171191	0.082134	0.0484789	0.0231664	0.999936	0.945916	0.847712	0.590154	0.323559	0.237734	0.168463	0.0660618	0.0207696	0.016786	0.999936	0.908396	0.806465	0.516092	0.31332	0.230868	0.17401	0.0824088	0.0372504	0.0294589	0.999936	0.94134	0.83423	0.512494	0.301083	0.224571	0.142177	0.0457493
P16298	PPP3CB	0.999936	0.963117	0.929067	0.925698	0.84676	0.6541	0.37814	0.137747	0.0849273	0.0318092	0.999936	0.993143	0.944562	0.874525	0.736355	0.547708	0.35809	0.14252	0.0851525	0.0339241	0.999936	1.0249	0.954353	0.873744	0.66108	0.352116	0.112229	0.0357627	0.0332493	0.0162166	0.999936	1.06711	1.0067	0.918184	0.7428	0.418599	0.153554	0.0665641	0.0545688	0.0235678	0.999936	1.04401	1.09623	0.96017	0.820048	0.59822	0.319674	0.0824288
P16333	NCK1	0.999936	1.02086	0.983811	0.85909	0.395602	0.158521	0.0864893	0.0630973	0.0524896	0.0197682	0.999936	1.01956	0.978049	0.805696	0.32817	0.086738	0.0617254	0.0527898	0.0587012	0.0297092	0.999936	1.02986	0.997398	0.90782	0.463946	0.12811	0.071467	0.0511172	0.0427678	0.0204166	0.999936	1.11536	1.12145	0.958763	0.553615	0.156489	0.107615	0.0697462	0.0679603	0.0318179	0.999936	1.02225	1.014	0.845736	0.344567	0.116479	0.0772747	0.0442188
P16383	GCFC2	0.999936	1.01035	1.00122	0.749422	0.503907	0.362802	0.316638	0.26272	0.311091	0.215262	0.999936	1.06563	0.97422	0.674865	0.454387	0.38359	0.336919	0.321515	0.358142	0.206275	0.999936	0.943635	1.03764	0.890074	0.673239	0.574574	0.544421	0.490827	0.528026	0.437952	0.999936	0.859893	1.07536	0.777508	0.404838	0.270573	0.250122	0.251588	0.269145	0.241197	0.999936	1.10668	1.12754	0.850537	0.626852	0.546094	0.483834	0.413482
P16401	HIST1H1B	0.999936	0.925869	1.0569	1.04019	1.05858	0.85387	0.605079	0.316758	0.204292	0.0924327	0.999936	0.91021	0.885551	0.965593	0.994587	0.777159	0.56668	0.322378	0.273939	0.0917565	0.999936	0.859486	0.946618	0.935851	0.893507	0.879207	0.816285	0.688972	0.600803	0.346067	0.999936	0.844452	0.919022	1.07315	0.945193	0.898765	0.791478	0.719717	0.733657	0.359886	0.999936	0.921087	0.911738	1.00272	0.974696	0.876909	0.767795	0.60911
P16402	HIST1H1D	0.999936	0.84282	0.963425	0.903817	0.92363	0.889548	0.703561	0.51359	0.489067	0.364943	0.999936	0.905743	0.943957	1.00698	1.08175	0.815782	0.586375	0.34761	0.328645	0.131382	0.999936	0.884671	0.971972	0.966789	0.929006	0.809253	0.710158	0.538178	0.433279	0.167513	0.999936	0.868764	0.910377	1.02839	0.872575	0.745834	0.579712	0.501246	0.468013	0.164078	0.999936	0.899548	0.892504	0.97313	0.906679	0.75498	0.653633	0.45168
P16403	HIST1H1C	0.999936	0.843893	0.968346	0.91035	1.05983	1.39613	1.16757	1.03805	1.08451	0.860026	0.999936	0.892761	0.91607	0.978416	1.07667	0.878362	0.648406	0.379324	0.379316	0.166398	0.999936	0.837216	0.996971	0.907177	0.879922	0.852539	0.704126	0.570498	0.461865	0.252942	0.999936	0.829499	0.871013	1.02527	0.862629	0.805968	0.571985	0.508857	0.542957	0.266877	0.999936	0.870151	0.945033	1.04345	0.931136	0.817679	0.748674	0.525378
P16455	MGMT	0.999936	0.895121	0.838517	0.837824	0.660651	0.346189	0.170561	0.0763359	0.0514032	0.0285384	0.999936	1.02201	0.955914	0.889667	0.66338	0.320416	0.14935	0.0845905	0.0709365	0.0332253	0.999936	0.855362	0.923196	0.895867	0.646901	0.320606	0.129994	0.0492155	0.0276714	0.0155459	0.999936	0.971062	0.9735	0.897764	0.628259	0.304422	0.101121	0.041213	0.0210373	0.00739991	0.999936	1.03153	0.975117	0.889796	0.62716	0.319699	0.143813	0.0662997
P16885	PLCG2	0.999936	1.03757	0.988245	0.436794	0.0982235	0.0724872	0.0532543	0.0372919	0.0446656	0.0204989	0.999936	1.0326	0.930937	0.407253	0.092442	0.0537553	0.0417245	0.0336484	0.0374124	0.033529	0.999936	1.074	0.968184	0.836795	0.0827942	0.0283964	0.0265268	0.02236	0.0224631	0.0136839	0.999936	1.10584	1.10457	0.860539	0.0669039	0.0170749	0.0202033	0.0171358	0.0147846	0.0155139	0.999936	1.02449	0.966545	0.520432	0.133894	0.0916043	0.0902109	0.0591629
P16930	FAH	0.999936	1.04196	1.07607	1.07064	1.00847	0.970352	0.955499	1.05762	1.20088	0.696315	0.999936	1.00228	1.00157	0.999444	1.06055	1.04989	1.0317	1.12242	1.41195	0.7585	0.999936	1.06002	0.996548	1.04937	1.01487	0.885163	0.85505	0.855755	1.06159	0.930535	0.999936	1.09452	1.11679	1.17521	1.14437	0.981512	1.00556	1.00351	1.22164	1.1187	0.999936	1.01959	0.990361	1.05714	1.08814	1.04412	0.980524	1.01217
P16949	STMN1	0.999936	0.85449	0.814722	0.879988	0.952999	0.838807	0.965042	0.907109	1.06119	0.882506	0.999936	0.975291	0.94263	0.962712	0.997305	0.964684	1.01242	0.93515	1.19838	0.917984	0.999936	0.979845	1.07454	1.06499	1.08895	0.995288	1.03178	0.826961	0.962917	0.799727	0.999936	0.943207	0.978629	1.02155	1.04385	0.972418	0.902922	0.90287	0.95568	0.913225	0.999936	1.10342	0.99583	1.04705	1.01608	0.933597	0.963609	0.864331
P16989	YBX3	0.999936	0.928107	0.889553	0.858477	0.758791	0.626992	0.605098	0.533076	0.501548	0.289882	0.999936	0.982903	0.91789	0.864881	0.767633	0.688708	0.609905	0.589926	0.534796	0.325157	0.999936	0.969522	1.04319	1.0486	1.02257	0.878754	0.846163	0.636585	0.603342	0.297551	0.999936	0.960897	0.933871	0.945654	1.0178	0.879879	0.721172	0.579805	0.510188	0.237076	0.999936	0.951636	0.93945	1.00909	0.911216	0.780317	0.746071	0.595165
P17028	ZNF24	0.999936	0.889664	0.844412	0.810263	0.71016	0.542064	0.342473	0.117137	0.0699364	0.0431331	0.999936	0.987249	0.908845	0.804908	0.749882	0.580552	0.363413	0.11696	0.0531639	0.0232176	0.999936	1.01002	0.996022	0.902757	0.816367	0.684546	0.436424	0.12601	0.0498268	0.0272568	0.999936	0.87298	0.842402	0.819392	0.736172	0.584125	0.365544	0.106075	0.0505038	0.0426034	0.999936	0.904374	0.985154	0.892781	0.710841	0.55856	0.373261	0.0907531
P17029	ZKSCAN1	0.999936	0.898607	0.693758	0.551058	0.442252	0.327847	0.190076	0.116082	0.115175	0.14264	0.999936	0.895537	0.726748	0.534991	0.455201	0.279526	0.119332	0.082139	0.108207	0.120678	0.999936	0.860237	0.617891	0.534107	0.435795	0.331654	0.178489	0.142145	0.124913	0.123321	0.999936	0.957484	0.725169	0.730925	0.60667	0.419132	0.113761	0.0576425	0.0590115	0.0862346	0.999936	0.854235	0.794339	0.693403	0.6209	0.45317	0.281673	0.202197
P17066	HSPA6	0.999936	1.15285	1.0112	0.926961	0.826451	0.403085	0.116569	0.0916042	0.0889473	0.0559858	0.999936	0.981044	0.952245	0.819738	0.716624	0.454289	0.248187	0.171305	0.176381	0.0755774	0.999936	1.00684	1.01017	0.950018	0.839156	0.477157	0.100703	0.051804	0.0177401	0.00720351	0.999936	1.08598	1.00347	0.948343	0.9292	0.535645	0.157864	0.0949532	0.0510628	0.0305386	0.999936	1.01603	1.04512	0.906954	0.612783	0.182568	0.0856705	0.0403932
P17096	HMGA1	0.999936	0.688699	0.505827	0.71652	0.771735	0.72942	1.03332	0.910165	1.28364	1.32029	0.999936	1.03733	1.06482	0.940832	1.07296	1.1014	1.5228	1.37073	2.15513	2.38161	0.999936	1.098	1.27401	0.959793	0.95166	1.14181	1.25105	1.04977	0.990958	0.995552	0.999936	0.833122	0.816111	0.893795	0.839947	0.928199	0.994636	0.828822	1.02186	1.30767	0.999936	0.94407	0.831576	1.04182	0.857941	0.864019	0.899766	0.863713
P17098	ZNF8	0.999936	0.952764	0.689558	0.423761	0.280423	0.198974	0.126564	0.112029	0.18022	0.238961	0.999936	0.911731	0.703136	0.424591	0.270257	0.199304	0.154569	0.138289	0.204097	0.241268	0.999936	0.869262	0.783118	0.585326	0.479672	0.352867	0.285867	0.216449	0.280001	0.283077	0.999936	0.78747	0.637081	0.465297	0.354561	0.261967	0.210877	0.166443	0.201632	0.198581	0.999936	0.948845	0.840123	0.557716	0.407873	0.30764	0.276014	0.23029
P17174	GOT1	0.999936	1.02077	1.00578	1.02357	1.01834	0.92057	0.863474	0.937203	1.11309	0.875014	0.999936	1.05474	1.06089	1.0768	1.09259	1.08795	0.983809	1.03397	1.3125	0.926781	0.999936	1.02964	1.05493	1.04764	1.04808	0.952243	0.949552	0.847425	0.970755	0.85067	0.999936	1.11877	1.16418	1.20198	1.24041	1.11471	1.11836	1.08102	1.45114	1.61999	0.999936	1.0359	1.07681	1.07955	1.06504	0.985187	0.959952	0.920224
P17252	PRKCA	0.999936	0.95846	0.920326	0.730728	0.218098	0.0719956	0.0387964	0.0246769	0.025666	0.0132483	0.999936	0.962181	0.905165	0.706303	0.20281	0.0500687	0.0307167	0.0196563	0.01754	0.00807033	0.999936	1.04227	1.01253	0.979038	0.789046	0.137888	0.0332714	0.0210975	0.0201184	0.012347	0.999936	1.04884	1.05127	1.04035	0.823109	0.102208	0.0206075	0.0176432	0.0139835	0.00888451	0.999936	1.00522	0.966031	0.637043	0.0825312	0.0325756	0.0259377	0.0168867
P17542	TAL1	0.999936	0.764578	0.692633	0.658222	0.638697	0.475941	0.443601	0.36306	0.323077	0.121305	0.999936	0.885881	0.773225	0.714079	0.654174	0.563057	0.504085	0.418749	0.371646	0.139917	0.999936	0.776369	0.682455	0.737917	0.579327	0.340484	0.268997	0.167254	0.122892	0.0707248	0.999936	0.740154	0.694525	0.665989	0.498698	0.346934	0.217727	0.136088	0.0950793	0.0628871	0.999936	0.955623	0.789291	0.727872	0.508539	0.362838	0.247859	0.185562
P17544	ATF7	0.999936	0.955388	0.859874	0.886711	0.889362	0.673917	0.430327	0.322984	0.219854	0.0634132	0.999936	1.00752	0.979864	0.893402	0.843441	0.647903	0.459666	0.392976	0.230922	0.0860332	0.999936	0.922707	0.998458	0.983044	0.922247	0.717582	0.601164	0.41615	0.282971	0.0903997	0.999936	0.942081	0.929127	0.9068	0.946431	0.763393	0.599071	0.380684	0.258958	0.107464	0.999936	1.02146	1.02437	0.850673	0.71589	0.546735	0.413275	0.29628
P17612	PRKACA	0.999936	0.968821	0.987238	0.903361	0.763471	0.478605	0.161576	0.0437835	0.0324306	0.0164153	0.999936	0.983093	0.948654	0.896313	0.774349	0.421014	0.132845	0.0222482	0.0135125	0.00542413	0.999936	0.990761	0.995426	0.9709	0.920247	0.742292	0.287736	0.0415074	0.0106724	0.00667673	0.999936	0.934663	0.96183	0.883886	0.905652	0.692247	0.231616	0.0287955	0.0066888	0.00880722	0.999936	0.977855	1.03016	0.864365	0.684573	0.341336	0.0956095	0.0169665
P17706	PTPN2	0.999936	1.02654	1.04339	0.866664	0.296798	0.0995868	0.0643479	0.0473735	0.0398336	0.0250853	0.999936	0.969506	0.963154	0.785299	0.263757	0.0593246	0.0471163	0.0355971	0.0439251	0.0296827	0.999936	1.07711	0.921594	0.852704	0.385721	0.0558488	0.0353956	0.023187	0.0157129	0.0144648	0.999936	1.01661	1.03024	0.921241	0.373606	0.0232455	0.019142	0.0169832	0.0131799	0.0112123	0.999936	0.974443	0.946161	0.875518	0.380774	0.0633974	0.0397348	0.0292831
P17812	CTPS1	0.999936	0.987794	0.957685	0.776305	0.474552	0.236013	0.0923157	0.0378355	0.0260372	0.00971421	0.999936	0.988785	0.961773	0.773026	0.495865	0.221588	0.10071	0.0537793	0.0415589	0.0208422	0.999936	0.976861	0.871839	0.53312	0.19523	0.0745204	0.0358154	0.0200528	0.0130421	0.00510971	0.999936	1.05643	0.892898	0.527771	0.188372	0.0679275	0.0351472	0.0198298	0.013749	0.00621985	0.999936	0.971142	0.86033	0.517609	0.206898	0.0800802	0.0357994	0.0203526
P17844	DDX5	0.999936	1.20956	1.12053	0.380184	0.0652484	0.0335578	0.0239795	0.0178935	0.0171922	0.0106228	0.999936	1.15349	1.02997	0.33988	0.0729148	0.0435157	0.027332	0.0182186	0.0141957	0.00806667	0.999936	0.940698	0.852853	0.467952	0.108383	0.0285279	0.0101613	0.0063513	0.00507293	0.00369548	0.999936	0.814284	0.69012	0.387911	0.115806	0.0459067	0.0310247	0.0171412	0.0153892	0.0076756	0.999936	0.934669	0.796765	0.331959	0.123773	0.0614854	0.0330315	0.0221344
P17858	PFKL	0.999936	0.945817	0.906841	0.789078	0.633563	0.47706	0.33777	0.189855	0.0515212	0.0139996	0.999936	0.920199	0.856245	0.767132	0.658783	0.503427	0.356448	0.208668	0.0639273	0.016491	0.999936	0.766084	0.33388	0.176442	0.122965	0.0779701	0.0457753	0.0277839	0.015961	0.00532557	0.999936	0.835203	0.326881	0.156303	0.1235	0.0787512	0.0528485	0.0382739	0.0234761	0.0119229	0.999936	0.401451	0.17242	0.126756	0.100229	0.0688871	0.0444711	0.0248536
P17980	PSMC3	0.999936	1.02271	0.999952	0.951158	0.769448	0.403978	0.160653	0.0553984	0.0333734	0.0163116	0.999936	0.997102	1.01443	0.975657	0.803539	0.349236	0.149523	0.0561581	0.0335377	0.0139289	0.999936	0.977581	0.983687	0.867889	0.670458	0.446365	0.25146	0.0754019	0.0330163	0.0153798	0.999936	0.753312	0.713692	0.616572	0.527839	0.351092	0.18929	0.0584037	0.0254851	0.0151424	0.999936	0.909019	0.729081	0.413691	0.26093	0.111169	0.0552297	0.0263043
P17987	TCP1	0.999936	1.08019	1.03543	1.04493	1.01491	0.834398	0.441106	0.0593614	0.0196665	0.010323	0.999936	1.01219	0.982267	1.03992	1.05034	0.859449	0.467983	0.0661973	0.0252162	0.0113093	0.999936	1.15387	0.987475	0.949395	0.898112	0.688461	0.455178	0.116178	0.0227838	0.00927156	0.999936	0.783904	0.649924	0.652597	0.691568	0.524859	0.337684	0.0693581	0.0111429	0.00810472	0.999936	1.01808	0.990302	0.93538	0.952099	0.764647	0.320762	0.0460721
P18031	PTPN1	0.999936	0.971534	0.868068	0.489029	0.202869	0.068983	0.0316541	0.0201797	0.0147293	0.00832338	0.999936	0.98174	0.886704	0.485548	0.213568	0.0682263	0.0366199	0.0277438	0.0274011	0.0171258	0.999936	1.13957	1.00161	0.949456	0.567303	0.174436	0.0540775	0.0324327	0.0231034	0.0137834	0.999936	1.07391	1.06995	0.983037	0.641906	0.178209	0.0491835	0.0284482	0.01933	0.0113092	0.999936	1.05991	0.995736	0.928046	0.628596	0.201385	0.0770495	0.0418749
P18065	IGFBP2	0.999936	0.981221	0.958135	1.00027	1.05684	0.950949	0.856294	0.794234	0.67596	0.385994	0.999936	1.00824	0.947908	0.95676	0.971779	0.909438	0.835418	0.78961	0.699885	0.357414	0.999936	1.07537	1.01803	1.03477	1.02318	0.885695	0.856444	0.667217	0.508402	0.179594	0.999936	0.980903	0.988413	0.985778	1.00801	0.901642	0.834319	0.653542	0.418735	0.164134	0.999936	1.01028	1.00589	0.997202	1.03665	0.803104	0.818118	0.639649
P18074	ERCC2	0.999936	0.902976	0.615348	0.263636	0.156624	0.0861673	0.0498296	0.0232226	0.0211554	0.00653922	0.999936	0.847328	0.548342	0.154364	0.0650294	0.0504748	0.0350305	0.0269472	0.0375476	0.0198909	0.999936	1.07537	0.835834	0.729553	0.43226	0.172841	0.0821107	0.0598692	0.0576529	0.039324	0.999936	0.925946	0.846217	0.644522	0.318918	0.0658281	0.0141863	0.00655977	0.00500424	0.00218825	0.999936	0.92715	0.71212	0.571479	0.244824	0.0412842	0.0152764	0.0102085
P18206	VCL	0.999936	1.05424	1.06903	1.01968	1.01708	0.968016	0.939823	1.00647	1.12455	0.578438	0.999936	1.0532	1.04885	0.993624	0.991346	0.952998	0.880322	0.940068	1.09831	0.528936	0.999936	1.07447	1.08169	1.01089	0.980916	0.896359	0.8671	0.72864	0.764912	0.486403	0.999936	1.00818	0.978089	1.01712	1.00341	0.888748	0.855164	0.677007	0.779709	0.563339	0.999936	1.033	1.03698	1.00709	1.05339	1.05714	1.03809	0.960847
P18583	SON	0.999936	0.903721	0.817046	0.726791	0.697159	0.565497	0.459348	0.430115	0.505694	0.543261	0.999936	0.887952	0.779297	0.672246	0.64707	0.547773	0.413169	0.401624	0.498539	0.474199	0.999936	0.867346	0.829377	0.718561	0.636068	0.531743	0.464682	0.340836	0.353517	0.319838	0.999936	0.608502	0.493718	0.434658	0.429337	0.388809	0.289574	0.233536	0.25162	0.274087	0.999936	0.935204	0.918693	0.794324	0.696629	0.556523	0.468141	0.380903
P18615	NELFE	0.999936	1.0176	1.00449	0.982159	0.841951	0.515766	0.360028	0.30991	0.292703	0.168794	0.999936	1.03489	0.992765	0.961643	0.81063	0.528948	0.364502	0.336369	0.340169	0.194762	0.999936	1.00358	1.06015	1.00738	0.925983	0.766531	0.601245	0.437251	0.422257	0.336834	0.999936	1.05844	1.06041	1.01047	1.00094	0.798756	0.567698	0.459936	0.429343	0.341005	0.999936	0.972917	1.07083	0.913327	0.788	0.579996	0.463104	0.383322
P18621	RPL17	0.999936	1.37599	1.48668	1.76459	1.75284	0.970454	0.434844	0.217576	0.129227	0.0597046	0.999936	1.07078	1.251	1.41354	1.31516	0.734757	0.452957	0.25332	0.222193	0.0771635	0.999936	0.800258	0.790542	0.777333	0.816196	0.628791	0.424654	0.0630202	0.0304777	0.0134778	0.999936	0.675677	0.628885	0.599454	0.553984	0.405249	0.267118	0.0488295	0.0132001	0.0117545	0.999936	0.933029	0.952373	0.918026	0.94288	0.771413	0.672236	0.107415
P18669	PGAM1	0.999936	0.982382	1.03695	1.04588	1.0576	0.973013	0.957666	0.911847	0.602798	0.0818486	0.999936	1.01872	1.01171	1.03951	1.01705	0.977728	0.885729	0.862673	0.587868	0.0805277	0.999936	1.00574	1.03825	1.04564	0.987332	0.879402	0.725712	0.309526	0.0491713	0.0241423	0.999936	1.10147	1.109	1.15218	1.09823	0.903768	0.794242	0.33519	0.0265689	0.0141585	0.999936	1.02521	1.08216	1.08322	1.0081	0.841754	0.53791	0.0962581
P18754	RCC1	0.999936	1.02121	0.660522	0.179131	0.0617025	0.0359456	0.0253414	0.0184324	0.0179928	0.00892645	0.999936	1.02586	0.647665	0.188099	0.0733605	0.047328	0.032425	0.0231286	0.0202363	0.0125487	0.999936	0.756335	0.289247	0.0809383	0.0440921	0.0317168	0.0219678	0.0146695	0.0132598	0.00748067	0.999936	0.83124	0.213037	0.0390871	0.0305795	0.0259741	0.017772	0.0121821	0.00881319	0.00593146	0.999936	0.834276	0.165662	0.0361717	0.0207382	0.0167347	0.0118474	0.0074369
P18846	ATF1	0.999936	0.940642	0.941197	1.02519	1.13173	1.02633	0.997624	1.01258	1.15335	0.341851	0.999936	1.14918	1.06772	1.09372	1.04952	0.977653	0.806369	0.847804	0.838792	0.269103	0.999936	1.03363	0.988833	1.03605	1.06271	0.910504	0.876197	0.746011	0.801163	0.40383	0.999936	0.955832	0.991899	0.974653	0.931655	0.779623	0.773606	0.615947	0.655546	0.36581	0.999936	1.01416	1.00415	1.02616	0.933734	0.762652	0.769724	0.672849
P18858	LIG1	0.999936	0.98647	0.963254	0.763129	0.333663	0.151057	0.0735285	0.0359752	0.0258068	0.0152434	0.999936	1.00214	0.951845	0.708248	0.265513	0.0978427	0.051841	0.0255357	0.0174913	0.00887526	0.999936	1.00595	1.00421	0.798147	0.291969	0.0818366	0.0426147	0.0223124	0.0167834	0.00945544	0.999936	1.07331	1.03525	0.820232	0.302007	0.0807328	0.0419143	0.0245868	0.0187621	0.0122701	0.999936	0.977048	1.01296	0.694954	0.26138	0.110444	0.0653287	0.0387174
P18887	XRCC1	0.999936	1.01232	0.872366	0.54936	0.241052	0.110662	0.0413814	0.0244192	0.0222518	0.0133429	0.999936	1.02047	0.886642	0.531628	0.22211	0.0940773	0.0452823	0.0273551	0.0256654	0.0155452	0.999936	0.947957	0.946331	0.561829	0.2412	0.119246	0.0386644	0.0176539	0.0138568	0.0104042	0.999936	0.955556	0.831246	0.495962	0.235636	0.117014	0.0532254	0.0308842	0.0220843	0.0124789	0.999936	0.894267	0.820819	0.461314	0.205056	0.107334	0.0518434	0.027306
P19174	PLCG1	0.999936	1.01635	1.01341	0.858399	0.240745	0.092838	0.0628094	0.0531227	0.0472566	0.0271396	0.999936	1.02583	1.00893	0.80647	0.184314	0.0477171	0.0327837	0.0283749	0.0290922	0.0171423	0.999936	1.04921	1.03313	0.999971	0.442402	0.0587835	0.0385733	0.0252112	0.0242107	0.0166483	0.999936	1.11374	1.12557	1.03314	0.437664	0.0346896	0.0261013	0.0207113	0.0144208	0.00994691	0.999936	1.01227	1.04082	0.83964	0.153054	0.0336868	0.0310778	0.0214162
P19338	NCL	0.999936	0.97788	0.886484	1.0425	0.939157	0.633133	0.292349	0.133972	0.104809	0.0801785	0.999936	1.01915	1.08554	1.10688	0.927444	0.516292	0.302281	0.138421	0.105992	0.0652313	0.999936	1.07392	1.18433	1.21411	1.20908	1.07618	0.790449	0.448294	0.361447	0.239538	0.999936	0.973866	0.969027	1.02797	1.10973	0.943358	0.638458	0.417172	0.302352	0.248507	0.999936	0.981589	1.11204	1.16876	1.22801	0.989668	0.761093	0.458561
P19367	HK1	0.999936	0.972992	0.894224	0.650176	0.300944	0.0818385	0.0399525	0.0220953	0.0188517	0.00992398	0.999936	0.963379	0.85716	0.599986	0.29869	0.0660902	0.0325236	0.0206388	0.0192893	0.0106306	0.999936	0.960998	0.743243	0.503749	0.227307	0.0724551	0.0442883	0.026487	0.0194737	0.0123479	0.999936	0.973941	0.785958	0.493627	0.197661	0.0518179	0.0311946	0.0190268	0.0161687	0.013118	0.999936	0.901701	0.703955	0.439709	0.187944	0.0638854	0.0433317	0.0276037
P19387	POLR2C	0.999936	0.883626	0.764007	0.58729	0.282612	0.134889	0.0984808	0.0623795	0.0706929	0.0205206	0.999936	0.932264	0.820938	0.592622	0.284297	0.143555	0.110425	0.0856557	0.0709122	0.0252126	0.999936	0.788827	0.656272	0.383589	0.124644	0.0760987	0.060994	0.0421933	0.0434796	0.0241983	0.999936	0.602626	0.419482	0.226717	0.066264	0.0325182	0.032241	0.0133915	0.0207914	0.0110335	0.999936	0.776987	0.548624	0.268247	0.0702198	0.0371485	0.033911	0.0215937
P19388	POLR2E	0.999936	1.00482	0.931296	0.673192	0.36703	0.185217	0.117263	0.069323	0.0493327	0.0212092	0.999936	1.00592	0.892586	0.619737	0.319493	0.150408	0.100448	0.0745473	0.0466457	0.0100644	0.999936	0.939555	0.749763	0.511289	0.210895	0.0764052	0.0492023	0.0296697	0.0272239	0.0164928	0.999936	0.827421	0.645287	0.413939	0.181478	0.0756529	0.0546339	0.0519675	0.0188965	0.0101315	0.999936	0.909396	0.675496	0.399322	0.181297	0.0889543	0.05602	0.0373489
P19474	TRIM21	0.999936	0.941479	0.87352	0.453784	0.143447	0.0851245	0.0445769	0.0299107	0.00891464	0.00867679	0.999936	0.994943	0.845045	0.355623	0.0557156	0.03504	0.0207733	0.0115325	0.0133339	0.00740169	0.999936	0.967747	0.887958	0.542597	0.1066	0.0510705	0.0349769	0.0253356	0.0217815	0.01315	0.999936	1.02775	0.90621	0.515327	0.114149	0.059686	0.0405418	0.0302306	0.023793	0.0101003	0.999936	0.96016	0.901085	0.370326	0.0973451	0.0583921	0.0416885	0.0347691
P19525	EIF2AK2	0.999936	0.561732	0.223692	0.12936	0.0863015	0.0390363	0.0110243	0.00499846	0.00362757	0.00155842	0.999936	0.488661	0.159313	0.0881201	0.0655441	0.0246178	0.00505726	0.00419823	0.00694159	0.00762579	0.999936	0.902467	0.607098	0.159227	0.0899916	0.0561999	0.030435	0.0219942	0.0197587	0.0113742	0.999936	0.936484	0.588329	0.186537	0.0934689	0.0667301	0.0398772	0.0322334	0.0317784	0.0240292	0.999936	0.587071	0.123667	0.0439492	0.0333503	0.0192652	0.0122232	0.00825872
P19623	SRM	0.999936	1.02044	1.00955	0.886945	0.312829	0.0906282	0.0412092	0.017231	0.014206	0.00567736	0.999936	1.01972	0.993489	0.824501	0.246159	0.0340144	0.0203131	0.00999982	0.0132095	0.00581744	0.999936	1.11185	0.988438	0.75449	0.167876	0.0278157	0.0112513	0.00686882	0.00634171	0.00336413	0.999936	1.10636	1.05895	0.795522	0.156378	0.0174025	0.0179356	0.0149664	0.00795887	0.00413426	0.999936	1.00137	0.921637	0.716372	0.174611	0.0392731	0.0258298	0.0155146
P19784	CSNK2A2	0.999936	0.964092	0.943983	0.781627	0.315171	0.0628258	0.0274311	0.0204033	0.0181805	0.011593	0.999936	0.920346	0.925076	0.726447	0.309683	0.0457456	0.0274045	0.0172866	0.015393	0.00868043	0.999936	1.00718	0.900694	0.89152	0.679888	0.226242	0.0322395	0.0160643	0.0106107	0.00593408	0.999936	0.957658	0.968701	0.88187	0.729774	0.228455	0.0303626	0.0176518	0.01536	0.00976234	0.999936	0.987012	0.929154	0.750481	0.230427	0.0296756	0.0183855	0.012793
P19838	NFKB1	0.999936	0.973392	0.905266	0.716862	0.351918	0.140878	0.0798077	0.0522426	0.0400469	0.0268284	0.999936	0.981574	0.911979	0.682464	0.319571	0.0919112	0.053412	0.0313645	0.0341195	0.0184228	0.999936	1.01594	0.939847	0.747336	0.339213	0.106086	0.0478927	0.0260761	0.0220708	0.0120751	0.999936	1.06883	0.994737	0.740311	0.339164	0.0970707	0.0563412	0.0430234	0.0309064	0.0108028	0.999936	0.982608	0.925873	0.665986	0.314646	0.119519	0.0743895	0.0460352
P20042	EIF2S2	0.999936	1.10639	1.12077	1.10154	1.04975	0.794777	0.282238	0.0472276	0.0297913	0.01625	0.999936	1.03925	1.0144	1.01442	1.00342	0.728286	0.257265	0.040074	0.0266692	0.0173087	0.999936	0.947309	0.982811	0.935809	0.914656	0.670125	0.259908	0.0551243	0.0363275	0.02498	0.999936	0.993751	1.00397	0.971613	0.948394	0.646058	0.236309	0.0369022	0.0221135	0.0177067	0.999936	0.961786	1.04961	0.99679	0.930282	0.627485	0.221419	0.0537389
P20073	ANXA7	0.999936	0.974114	0.966578	0.97161	0.738236	0.19657	0.0411287	0.0322276	0.034629	0.0179977	0.999936	1.0356	1.00314	0.975332	0.781849	0.15124	0.0410488	0.0352699	0.033025	0.0170288	0.999936	0.991574	1.01619	1.01278	0.821991	0.24035	0.05902	0.0464022	0.0314897	0.0142596	0.999936	1.04086	1.05216	1.04185	0.822682	0.182624	0.0102163	0.0103234	0.0103292	0.00688659	0.999936	1.04007	0.99088	1.043	0.839633	0.203532	0.0256925	0.0226895
P20248	CCNA2	0.999936	0.984878	0.976694	0.860636	0.820115	0.640352	0.501933	0.405141	0.420028	0.206266	0.999936	0.941821	0.913265	0.830957	0.720711	0.601746	0.464693	0.394359	0.393249	0.18125	0.999936	0.893328	0.898017	0.814848	0.73515	0.587334	0.484513	0.349164	0.298963	0.17876	0.999936	0.881149	0.854957	0.745537	0.735467	0.618113	0.43952	0.315391	0.263293	0.160196	0.999936	0.916263	0.925184	0.810855	0.675002	0.542333	0.453624	0.357748
P20290	BTF3	0.999936	0.98523	1.00639	1.07907	1.26003	1.27843	1.32621	1.56633	1.90521	1.50912	0.999936	1.03326	1.08443	1.13355	1.24156	1.33335	1.2837	1.42418	1.76041	1.23725	0.999936	0.873684	0.999294	1.00061	1.00748	0.862888	0.936055	0.797185	0.824153	0.669572	0.999936	0.969271	1.04394	1.03597	1.05814	0.959803	0.948331	0.849092	0.898275	0.803791	0.999936	1.02236	1.0573	1.06956	1.08735	0.980105	0.979237	0.909197
P20338	RAB4A	0.999936	1.09768	1.05656	1.0649	1.01354	0.918149	0.827045	0.730618	0.4443	0.0916255	0.999936	1.07956	1.03443	1.04507	1.03649	1.04361	0.912211	0.788824	0.496568	0.115912	0.999936	1.14468	1.00805	1.06113	1.01473	0.78949	0.542262	0.351462	0.167642	0.0555929	0.999936	1.03086	1.11862	1.0957	0.916341	0.705798	0.70194	0.390598	0.149016	0.0478877	0.999936	0.995381	1.00655	0.962943	0.954676	0.80575	0.690555	0.401088
P20339	RAB5A	0.999936	1.01947	0.949272	0.950491	0.97768	0.739098	0.465914	0.203185	0.0790743	0.0310112	0.999936	1.09261	1.08877	1.04668	1.04313	0.958449	0.756328	0.557458	0.306792	0.0712939	0.999936	1.02738	1.04075	1.00307	0.993877	0.747894	0.519482	0.212689	0.0336556	0.0104566	0.999936	1.01252	1.03724	1.01346	0.990918	0.840106	0.591964	0.143991	0.0285957	0.0277275	0.999936	1.05775	1.0653	1.01753	1.00258	0.816602	0.743837	0.300507
P20340	RAB6A	0.999936	1.02235	0.993811	0.951585	0.917842	0.808536	0.713441	0.733628	0.75107	0.428059	0.999936	1.0107	0.993864	0.961649	0.908761	0.842391	0.730912	0.710579	0.78136	0.418881	0.999936	1.02175	0.952357	0.895549	0.776108	0.607084	0.402539	0.225847	0.123728	0.0688051	0.999936	0.957233	0.889783	0.863895	0.767813	0.548571	0.387017	0.212332	0.101626	0.0635873	0.999936	0.941505	0.920879	0.826208	0.764173	0.62147	0.466357	0.24974
P20618	PSMB1	0.999936	1.03634	1.0399	0.967679	0.921133	0.815252	0.826934	0.781743	0.806159	0.571766	0.999936	1.03601	1.0303	1.05813	1.09533	1.08783	0.984246	0.996211	1.13656	0.72228	0.999936	1.06749	0.956684	0.962467	0.935676	0.787745	0.769859	0.737402	0.803372	0.671689	0.999936	0.767873	0.715467	0.687504	0.698462	0.57119	0.603779	0.531271	0.585111	0.546599	0.999936	0.971485	0.948193	0.916386	0.95903	0.876139	0.792517	0.750331
P20700	LMNB1	0.999936	0.966524	1.05689	1.50548	1.75994	1.05269	0.527243	0.257022	0.166678	0.0817779	0.999936	0.979351	1.06107	1.63184	1.74083	0.951228	0.471961	0.237364	0.161196	0.0787925	0.999936	1.00507	1.05665	0.952647	0.888336	0.755799	0.580921	0.372506	0.287077	0.15811	0.999936	1.01394	0.9803	0.938907	0.928968	0.770343	0.550938	0.368889	0.281469	0.14756	0.999936	1.00288	1.03205	0.920313	0.853059	0.698624	0.546236	0.385686
P20810	CAST	0.999936	1.00725	0.953853	1.06981	1.11212	0.97521	0.88374	0.904269	1.04988	0.911049	0.999936	1.0443	1.07093	1.06537	1.0525	0.971613	0.836199	0.919024	1.1377	0.852067	0.999936	0.978336	1.10675	1.05455	1.0331	0.913033	0.942082	0.780643	0.878539	0.740875	0.999936	0.995974	1.0061	1.04899	1.09095	1.01527	0.913669	0.788499	0.868888	0.889997	0.999936	1.00037	1.0544	1.0101	0.978429	0.903649	0.92044	0.838505
P20839	IMPDH1	0.999936	1.00317	0.855162	0.627967	0.362285	0.178371	0.0642529	0.0450485	0.0373024	0.0283537	0.999936	0.897383	0.776701	0.592408	0.341539	0.133178	0.056555	0.0305265	0.0300744	0.0169758	0.999936	1.08828	1.10331	1.2081	1.24865	1.01708	0.438847	0.198577	0.133539	0.0835755	0.999936	0.517345	0.503186	0.561872	0.65668	0.524321	0.234779	0.103596	0.0630347	0.0660801	0.999936	0.943955	0.825965	0.556561	0.344542	0.178911	0.0973287	0.0583482
P20936	RASA1	0.999936	0.99053	0.976369	0.914872	0.484836	0.0953338	0.0431793	0.0212481	0.0167485	0.00876343	0.999936	1.0183	0.997113	0.904659	0.445273	0.0595601	0.0397349	0.0345056	0.0250173	0.0118288	0.999936	1.03884	1.01289	0.985935	0.569066	0.0597387	0.0246176	0.0178884	0.01757	0.0141894	0.999936	1.1102	1.14005	1.07466	0.622101	0.0758762	0.0344393	0.0284536	0.0158341	0.0107059	0.999936	0.99235	1.05772	0.960792	0.48698	0.0694777	0.049402	0.0603206
P21266	GSTM3	0.999936	0.949786	0.789311	0.314124	0.113836	0.0723953	0.0438188	0.0313321	0.0279683	0.0144043	0.999936	0.91229	0.751908	0.268103	0.0836977	0.045998	0.0336935	0.0230711	0.018372	0.0103982	0.999936	1.04184	0.872456	0.379571	0.0837951	0.0436752	0.0309527	0.0200263	0.0147605	0.0111282	0.999936	1.08051	0.946512	0.384933	0.0715631	0.0463236	0.0288116	0.0209124	0.0168037	0.0127604	0.999936	0.971947	0.776389	0.272283	0.0689785	0.0468089	0.0355302	0.0269772
P21281	ATP6V1B2	0.999936	1.07443	1.06387	1.07362	1.05765	0.813257	0.633329	0.569963	0.352539	0.0290058	0.999936	1.06211	1.06457	1.09314	1.06893	0.849169	0.649411	0.605666	0.381681	0.046728	0.999936	1.00716	1.05201	1.01906	0.922574	0.60873	0.335795	0.253398	0.174404	0.0263498	0.999936	1.05453	1.05078	1.0226	0.971535	0.609393	0.319446	0.246591	0.17573	0.0272361	0.999936	0.994237	1.05701	0.97802	0.883769	0.555338	0.334082	0.2645
P21283	ATP6V1C1	0.999936	0.992204	0.995874	0.993223	0.796096	0.478169	0.170076	0.0300707	0.0141505	0.00780238	0.999936	0.970814	0.953955	0.92775	0.770136	0.450189	0.154386	0.0243897	0.0130106	0.00602965	0.999936	1.02175	1.02358	0.989201	0.815751	0.498465	0.155348	0.0214599	0.0119087	0.00621568	0.999936	1.08679	1.08264	1.051	0.890628	0.533164	0.159439	0.0208199	0.0173627	0.0120452	0.999936	0.976484	0.988879	0.900021	0.763025	0.466189	0.124844	0.016371
P21291	CSRP1	0.999936	1.00096	1.01516	1.00433	1.08443	1.09703	1.14788	1.34096	1.66363	1.45529	0.999936	1.00276	0.989079	1.02558	1.06281	1.07102	1.0159	1.11742	1.41081	1.09504	0.999936	1.0428	1.08	1.05613	1.14674	1.0964	1.05404	1.04737	1.24005	1.25951	0.999936	1.01743	1.05335	1.03824	1.08094	1.0083	0.953385	0.835024	1.1173	1.24912	0.999936	0.955136	1.02773	1.01859	1.13107	1.16535	1.20154	1.20422
P21333	FLNA	0.999936	1.05956	1.04853	1.04734	0.883597	0.45471	0.196486	0.112719	0.090914	0.0663202	0.999936	1.026	1.02452	1.01023	0.857764	0.369008	0.162839	0.102608	0.0920305	0.0564027	0.999936	1.01285	1.09435	0.973414	0.829422	0.414989	0.124174	0.0683717	0.0581047	0.0433623	0.999936	1.06726	1.04593	1.01536	0.957261	0.441731	0.132193	0.0754943	0.0682265	0.0588924	0.999936	0.975974	1.06422	0.962743	0.853112	0.379828	0.137806	0.0831423
P21359	NF1	0.999936	0.8901	0.800674	0.714123	0.387307	0.127903	0.0693648	0.0384309	0.0349319	0.0172738	0.999936	0.887471	0.88866	0.724606	0.344466	0.0934856	0.0547491	0.0359898	0.0375422	0.0156486	0.999936	0.818416	0.63338	0.49811	0.260114	0.0334734	0.0176932	0.0102411	0.01683	0.00352136	0.999936	0.678776	0.493748	0.369141	0.206409	0.0344043	0.0560994	0.0348285	0.0575424	0.0280966	0.999936	0.803585	0.552163	0.458862	0.210521	0.0397285	0.0316335	0.0238948
P21399	ACO1	0.999936	1.03656	1.03698	0.942611	0.845445	0.631318	0.174294	0.029586	0.0234221	0.0145662	0.999936	0.993513	0.988534	0.909901	0.86583	0.586186	0.169559	0.03538	0.0354913	0.0141878	0.999936	0.990199	0.843707	0.427618	0.20792	0.093474	0.0344626	0.0191694	0.0143173	0.0104957	0.999936	1.04156	0.84347	0.42454	0.232237	0.108559	0.0467348	0.0235752	0.0143916	0.0101015	0.999936	1.0015	0.806581	0.391464	0.220225	0.106481	0.038714	0.0193021
P21580	TNFAIP3	0.999936	0.998603	0.953382	0.969427	0.869786	0.648411	0.335687	0.137202	0.0929645	0.0599737	0.999936	1.0259	1.02147	1.01465	0.878995	0.601194	0.325189	0.152547	0.137281	0.0847444	0.999936	1.02525	0.981255	0.91995	0.876004	0.658052	0.348969	0.123845	0.0867361	0.0604512	0.999936	1.01994	1.03197	0.997139	0.946704	0.674067	0.328127	0.0963228	0.0737504	0.0474298	0.999936	1.00263	1.0332	1.00672	0.884788	0.678941	0.337149	0.0975682
P21675	TAF1	0.999936	1.06877	0.866512	0.290416	0.16403	0.124126	0.0858531	0.0587589	0.0658253	0.0313999	0.999936	0.978363	0.766574	0.214532	0.120828	0.0768207	0.0475465	0.0335232	0.0347161	0.0163099	0.999936	0.99406	0.773583	0.250062	0.0450753	0.0265551	0.0222465	0.0129027	0.0112218	0.00959402	0.999936	0.740789	0.529357	0.155663	0.0482204	0.0380883	0.0202963	0.0168896	0.011887	0.00626022	0.999936	1.07443	0.851486	0.609143	0.467347	0.350719	0.243641	0.163401
P22033	MUT	0.999936	1.00589	0.958224	0.822261	0.406675	0.089923	0.0371025	0.0324782	0.0270539	0.0130465	0.999936	1.01193	0.974196	0.772759	0.378265	0.0744441	0.0305823	0.0239808	0.0192013	0.00884416	0.999936	1.00318	1.00087	0.933382	0.555398	0.1381	0.0410957	0.0210737	0.0193827	0.0136857	0.999936	1.03195	1.06109	0.961812	0.637367	0.158634	0.0569648	0.0456593	0.0346824	0.0209378	0.999936	0.982156	1.01586	0.932613	0.556752	0.127347	0.0348372	0.0317343
P22059	OSBP	0.999936	1.01181	0.995282	1.03273	0.983943	0.775552	0.438744	0.0900322	0.0302677	0.0186988	0.999936	1.02616	1.01422	1.0247	0.951021	0.760378	0.420411	0.0882476	0.026032	0.013285	0.999936	1.02346	1.05209	1.02774	1.02229	0.945752	0.796592	0.516407	0.18211	0.0100648	0.999936	1.07393	1.06739	1.0648	1.14917	1.02246	0.826043	0.557151	0.147198	0.0114834	0.999936	0.990738	1.11472	1.01942	0.972575	0.847386	0.738761	0.412316
P22061	PCMT1	0.999936	0.931444	0.950482	0.988201	0.970814	0.741992	0.304738	0.103253	0.0544946	0.0237138	0.999936	0.998727	1.0186	0.993887	0.978823	0.677976	0.265197	0.0613943	0.0376708	0.0174093	0.999936	0.958225	0.992055	1.05723	0.994114	0.705549	0.266651	0.0475025	0.0343371	0.0185707	0.999936	1.03843	1.05566	1.04387	0.99686	0.714882	0.242316	0.034936	0.0250795	0.0171542	0.999936	1.03268	0.97173	1.03948	0.994869	0.714851	0.235373	0.0371952
P22102	GART	0.999936	1.00507	0.943735	0.582924	0.305034	0.151841	0.0675043	0.0295648	0.0212265	0.0105578	0.999936	1.01209	0.906725	0.522062	0.267994	0.110142	0.0556308	0.0287363	0.0218367	0.0125112	0.999936	1.02752	0.966179	0.599308	0.252186	0.0954981	0.0366392	0.0163499	0.0103116	0.00495425	0.999936	1.03413	0.921487	0.589561	0.265492	0.0946883	0.0403223	0.022254	0.0154069	0.00889719	0.999936	0.946586	0.792324	0.398019	0.175393	0.0703607	0.0331008	0.0166056
P22234	PAICS	0.999936	1.03306	1.03432	1.07454	1.08714	0.991828	0.947571	1.00033	1.10851	0.658429	0.999936	1.0494	1.0287	1.08069	1.08585	1.06878	0.932894	0.976675	1.10189	0.616636	0.999936	1.05337	1.04646	1.0209	1.00068	0.900072	0.847455	0.711578	0.746717	0.512829	0.999936	1.13247	1.07541	1.05954	1.14871	1.0195	0.946176	0.871626	0.884133	0.675467	0.999936	0.985548	1.05789	0.974459	1.0005	0.911966	0.898056	0.813939
P22307	SCP2	0.999936	0.979083	0.946561	0.970796	0.883639	0.683021	0.460934	0.269754	0.224308	0.0798969	0.999936	0.988454	1.00626	0.987709	0.932884	0.710149	0.4829	0.282688	0.237597	0.0775851	0.999936	0.909366	0.974294	0.998052	0.992835	0.819726	0.75966	0.627699	0.614621	0.231337	0.999936	0.997354	0.993066	1.0097	0.980422	0.874799	0.715221	0.661899	0.681422	0.174284	0.999936	1.06744	0.93218	1.03105	1.10555	1.05405	0.96438	0.890191
P22314	UBA1	0.999936	0.999344	1.02093	0.685222	0.176942	0.0927323	0.0462182	0.0262913	0.022357	0.0142059	0.999936	1.0245	1.02339	0.611513	0.126635	0.0549266	0.0337321	0.0197866	0.0183761	0.0106178	0.999936	1.02628	1.05894	0.957729	0.186047	0.0549203	0.0277339	0.015158	0.0123454	0.00753664	0.999936	1.08281	1.10255	0.974602	0.183261	0.0512298	0.0331449	0.0206737	0.0184085	0.00947857	0.999936	1.01159	1.05338	0.459248	0.0834244	0.0427421	0.0282246	0.0172392
P22415	USF1	0.999936	1.07296	1.00808	1.00048	0.946265	0.818252	0.641897	0.637329	0.605766	0.0706353	0.999936	0.992809	0.978628	0.916733	0.839124	0.663263	0.53032	0.545551	0.430987	0.0433034	0.999936	0.966693	1.03714	0.916556	0.804267	0.634522	0.537922	0.414093	0.343531	0.0679364	0.999936	0.971815	0.968808	0.911214	0.927409	0.750351	0.584892	0.441275	0.363004	0.0726864	0.999936	1.03904	1.09267	0.951856	0.825961	0.617702	0.566895	0.448632
P22570	FDXR	0.999936	0.743042	0.379999	0.104003	0.0518743	0.0350704	0.0161541	0.0127079	0.0117501	0.00795857	0.999936	0.772223	0.376588	0.121877	0.068001	0.0502443	0.0350209	0.0339897	0.0300203	0.0194994	0.999936	0.705645	0.402043	0.143762	0.0516441	0.0363345	0.0427148	0.030598	0.040837	0.0265355	0.999936	0.642387	0.313152	0.103845	0.0711808	0.0463844	0.0269741	0.017597	0.00967892	0.00289767	0.999936	0.665692	0.296418	0.108082	0.0816467	0.064743	0.0482612	0.0279634
P22626	HNRNPA2B1	0.999936	1.13679	0.885033	0.701675	0.345418	0.153321	0.0833464	0.0666167	0.0575932	0.0285988	0.999936	0.972951	0.835146	0.701911	0.412666	0.187992	0.0937405	0.0754005	0.0583508	0.0317362	0.999936	1.26009	1.1781	1.2158	0.947418	0.52571	0.234353	0.111792	0.0719886	0.0385689	0.999936	0.676287	0.669628	0.676439	0.558586	0.290205	0.125858	0.0641281	0.0412381	0.0277171	0.999936	1.1053	1.22944	1.0946	0.778945	0.363768	0.179454	0.0999539
P22670	RFX1	0.999936	0.988816	0.89527	0.938046	0.961687	0.842139	0.551562	0.28168	0.204849	0.154405	0.999936	0.981868	0.885696	0.819407	0.780814	0.648062	0.441232	0.272517	0.180978	0.117558	0.999936	1.00835	0.968565	0.876993	0.776424	0.682261	0.470436	0.235098	0.111488	0.0698845	0.999936	1.01531	1.00245	1.0763	0.889597	0.6394	0.482038	0.246273	0.0858199	0.0567019	0.999936	1.2116	0.880202	1.33575	1.3102	1.31347	0.76066	0.332812
P22681	CBL	0.999936	1.02509	1.06153	1.04825	1.03373	0.936238	0.863753	0.524981	0.112806	0.0418608	0.999936	1.05126	1.00639	1.03359	1.04622	0.96612	0.830148	0.550529	0.120155	0.0325219	0.999936	1.06121	1.03547	1.04081	0.999811	0.869489	0.765813	0.539592	0.215912	0.0323479	0.999936	1.08219	1.12051	1.11256	1.0737	0.913087	0.922758	0.659682	0.218374	0.0343141	0.999936	1.02752	1.01142	1.05735	1.04375	0.932665	0.844684	0.570748
P22830	FECH	0.999936	0.928948	0.895496	0.770599	0.49091	0.256638	0.119235	0.0708879	0.0557546	0.0227949	0.999936	0.913604	0.908281	0.719609	0.439299	0.215322	0.100038	0.059594	0.035954	0.0144137	0.999936	0.902961	0.835901	0.597579	0.212885	0.101463	0.0474001	0.0173788	0.00968213	0.00646797	0.999936	0.881813	0.80999	0.569831	0.252445	0.140269	0.0688996	0.0358422	0.0269326	0.0113392	0.999936	0.917395	0.88559	0.589675	0.292612	0.162547	0.0965744	0.0552849
P23025	XPA	0.999936	1.02739	0.965294	0.815039	0.5253	0.247071	0.121198	0.0679851	0.041833	0.0404084	0.999936	0.947397	0.85788	0.725176	0.482078	0.21876	0.110949	0.0671121	0.0551025	0.0296104	0.999936	0.931259	1.01912	0.905522	0.682018	0.3595	0.173705	0.0990844	0.0828247	0.0421489	0.999936	1.0774	1.05374	0.901717	0.696796	0.342905	0.141317	0.0728422	0.0453563	0.035027	0.999936	1.00034	0.956784	0.765686	0.53428	0.428381	0.327283	0.300868
P23193	TCEA1	0.999936	1.00391	1.0017	0.980942	0.999171	0.824937	0.610266	0.462632	0.397777	0.157641	0.999936	1.02798	0.999061	1.00073	0.956392	0.794015	0.572068	0.445039	0.375572	0.126398	0.999936	0.979381	1.00085	0.998856	0.961902	0.802269	0.62139	0.423748	0.346289	0.151352	0.999936	0.993917	1.00985	1.00503	1.00429	0.809338	0.656368	0.480486	0.362653	0.20418	0.999936	1.00404	1.06253	1.01733	1.00463	0.795923	0.626888	0.445658
P23246	SFPQ	0.999936	1.6811	2.1909	1.42267	0.743152	0.312324	0.134391	0.0736378	0.0676398	0.0440201	0.999936	1.43081	1.62345	1.11882	0.557832	0.170302	0.075099	0.0429122	0.0411787	0.0283235	0.999936	0.951295	0.923394	0.686802	0.429314	0.192585	0.0728573	0.0340585	0.0235596	0.0167531	0.999936	0.980865	0.901985	0.666823	0.432857	0.177796	0.0672655	0.0340093	0.0277134	0.0171057	0.999936	0.992195	0.940566	0.582664	0.301715	0.123321	0.0624514	0.0372488
P23258	TUBG1	0.999936	0.961877	0.88048	0.634592	0.300873	0.155838	0.0861707	0.0549689	0.0361221	0.0203291	0.999936	0.878655	0.773069	0.575433	0.283593	0.136087	0.0814237	0.0505665	0.0256532	0.0103854	0.999936	0.939452	0.761099	0.525263	0.256606	0.0906084	0.0328482	0.0186616	0.0117386	0.00539131	0.999936	0.588889	0.469691	0.330544	0.183895	0.0777275	0.0467361	0.0302715	0.0207179	0.00877146	0.999936	0.870002	0.59816	0.37908	0.183132	0.0849635	0.0706034	0.052948
P23284	PPIB	0.999936	1.0006	1.05275	1.07588	0.955266	0.589344	0.393462	0.269494	0.163932	0.101921	0.999936	0.976066	1.00703	1.00579	0.849348	0.436437	0.269791	0.202891	0.165344	0.0825583	0.999936	0.98337	0.979331	0.930776	0.745153	0.237684	0.0677409	0.0438949	0.0356373	0.0250955	0.999936	0.997418	1.03973	1.02741	0.866359	0.261777	0.0722546	0.0448885	0.0379488	0.0235713	0.999936	0.919391	1.02725	0.976166	0.721375	0.176814	0.0577618	0.0383458
P23368	ME2	0.999936	0.967721	1.02395	1.01849	0.842761	0.65722	0.376859	0.0807201	0.0322244	0.017373	0.999936	1.01818	1.00479	0.997219	0.894608	0.658124	0.351192	0.0727874	0.0264825	0.0105967	0.999936	1.08952	0.971959	1.02989	0.954759	0.744169	0.395954	0.0973951	0.0359753	0.0182455	0.999936	1.12292	1.17833	1.21715	1.13794	0.852386	0.512285	0.0926667	0.0269859	0.0169246	0.999936	1.00731	0.985687	0.969997	0.899909	0.52358	0.11309	0.0473942
P23381	WARS	0.999936	1.0279	1.05157	1.05193	1.11563	1.04219	0.986146	1.07441	1.26832	1.09394	0.999936	1.00181	1.011	1.00369	1.0539	1.04421	0.990018	1.06763	1.3309	1.01585	0.999936	1.09127	1.01188	1.0254	0.993762	0.909541	0.799539	0.822337	0.991774	1.03476	0.999936	1.12179	1.14946	1.20585	1.2626	1.10836	1.15623	1.19116	1.49463	1.75308	0.999936	0.984562	1.01196	1.07627	1.18048	1.18328	1.11627	1.17086
P23396	RPS3	0.999936	1.47203	1.60788	1.32761	0.991878	0.625893	0.45679	0.183633	0.0773166	0.0337347	0.999936	1.06306	1.08078	0.99836	0.826588	0.470809	0.368762	0.175675	0.0953329	0.0365045	0.999936	0.946704	0.581927	0.282476	0.126628	0.0919504	0.0542243	0.0247449	0.0184639	0.0122031	0.999936	0.447684	0.271677	0.112321	0.0292242	0.0162436	0.0115988	0.0100095	0.00875488	0.00502594	0.999936	0.875482	0.651785	0.406003	0.16638	0.0967316	0.0597101	0.0301895
P23497	SP100	0.999936	1.91221	1.01108	1.25522	1.04953	0.867266	0.758276	0.754542	0.894416	0.555969	0.999936	1.07573	1.03944	1.03215	1.00475	0.925402	0.766927	0.742378	0.845638	0.425389	0.999936	1.0048	1.13323	1.04942	1.04574	0.906368	0.850754	0.61785	0.612064	0.39414	0.999936	0.986847	1.05945	0.973996	1.01203	0.912763	0.780559	0.655978	0.668644	0.498893	0.999936	0.997149	1.05551	1.00884	0.984974	0.849956	0.771453	0.681656
P23526	AHCY	0.999936	1.04584	1.09855	1.04799	0.963558	0.505918	0.16085	0.0524355	0.024436	0.0112989	0.999936	1.01452	1.04737	1.06487	1.02611	0.460423	0.149763	0.0549223	0.0223265	0.0104513	0.999936	1.07731	1.02197	1.0248	0.841079	0.309029	0.0818115	0.0333038	0.0225866	0.012832	0.999936	1.09211	1.13656	1.15459	0.920072	0.311666	0.0820097	0.0289352	0.0148923	0.011698	0.999936	1.03477	1.03956	1.07527	0.895662	0.328166	0.100014	0.0387948
P23528	CFL1	0.999936	1.01772	1.04275	1.04102	1.04883	0.928838	0.766338	0.544293	0.269523	0.0699205	0.999936	1.01876	1.00543	1.0189	1.00804	0.881008	0.729047	0.513021	0.24392	0.0452956	0.999936	0.962567	1.07567	1.07223	1.0417	0.925619	0.825825	0.549743	0.351963	0.0555041	0.999936	1.08752	1.0599	1.07348	1.0921	0.924764	0.775839	0.552945	0.322468	0.0836668	0.999936	0.979227	1.02839	1.0098	0.981378	0.850052	0.793835	0.561025
P23588	EIF4B	0.999936	1.04119	1.05437	1.2027	1.3279	1.23457	1.23403	1.23936	1.14049	0.783211	0.999936	1.04231	1.05625	1.18485	1.21614	1.18961	1.0844	1.14716	1.13798	0.74899	0.999936	1.00658	1.13088	1.10259	1.10246	1.04369	0.99882	0.806583	0.851432	0.56443	0.999936	1.05305	1.06915	1.05551	1.17267	1.12293	0.981672	0.88066	0.844166	0.651069	0.999936	1.02099	1.11567	1.0597	1.04552	0.942896	0.968578	0.897368
P23743	DGKA	0.999936	0.9856	0.687219	0.179401	0.0940999	0.0617795	0.0398239	0.0323182	0.0315788	0.0166969	0.999936	0.938487	0.624431	0.117635	0.0595522	0.0356347	0.0285869	0.0226753	0.0221844	0.0119971	0.999936	0.994482	0.823638	0.284955	0.0607681	0.0445959	0.0396997	0.0285341	0.0247135	0.0131429	0.999936	1.00614	0.827729	0.22463	0.0143694	0.0123598	0.0122658	0.00908391	0.00588011	0.00787055	0.999936	0.780516	0.224283	0.0105094	0.0160751	0.0141052	0.0154216	0.0143402
P23786	CPT2	0.999936	0.841584	0.522631	0.179026	0.0523012	0.0347258	0.026313	0.0216953	0.0140126	0.00739767	0.999936	0.828071	0.504974	0.164025	0.0563409	0.0381679	0.0284225	0.0232932	0.0272022	0.022024	0.999936	0.488817	0.187275	0.108365	0.0596092	0.0407862	0.038389	0.0279434	0.0182309	0.0111726	0.999936	0.516537	0.260735	0.203891	0.152449	0.1175	0.0558118	0.0424504	0.0325263	0.0261114	0.999936	0.563668	0.187305	0.172776	0.134216	0.137669	0.104251	0.0722835
P23919	DTYMK	0.999936	0.966612	0.827611	0.389999	0.134255	0.0738425	0.0414295	0.0300107	0.0286082	0.0132415	0.999936	0.967639	0.854514	0.390542	0.153614	0.0899517	0.0530147	0.0402224	0.0366547	0.020029	0.999936	1.01094	1.00895	0.897122	0.503197	0.133904	0.0405155	0.0273236	0.0221445	0.0139096	0.999936	1.09201	1.12926	0.986884	0.539106	0.146048	0.0605517	0.0398381	0.0249274	0.0143765	0.999936	0.959115	0.664085	0.231067	0.101226	0.0740531	0.0533893	0.0302324
P23921	RRM1	0.999936	1.0078	1.01175	0.850033	0.554863	0.261725	0.100999	0.0636785	0.059375	0.0362416	0.999936	1.0001	0.980919	0.820334	0.545009	0.211264	0.0990772	0.0681298	0.0617884	0.0379991	0.999936	1.05293	0.968726	0.902864	0.598416	0.258101	0.074853	0.0461474	0.0415467	0.0343359	0.999936	1.06148	1.07385	0.964325	0.654855	0.266813	0.0871316	0.0479459	0.0468355	0.034869	0.999936	0.994189	0.974262	0.873337	0.62425	0.271909	0.092663	0.0616081
P24386	CHM	0.999936	1.10572	1.07384	1.08824	1.04399	0.708121	0.228244	0.10098	0.0615436	0.0133008	0.999936	0.996453	0.969388	0.946339	0.923499	0.571403	0.166916	0.0554857	0.0368644	0.0100726	0.999936	1.17072	1.00513	1.02261	0.910574	0.600139	0.157612	0.0733529	0.0494335	0.0337985	0.999936	1.18528	1.11803	1.19481	1.12712	0.774974	0.254319	0.0883666	0.0643922	0.0525815	0.999936	0.972995	0.894154	0.829744	0.834727	0.661931	0.186295	0.0807935
P24534	EEF1B2	0.999936	0.91893	0.912985	0.904573	0.623058	0.258558	0.204653	0.22175	0.136987	0.0414482	0.999936	0.972569	1.0042	0.940012	0.640995	0.261793	0.233721	0.277118	0.169917	0.0376423	0.999936	0.864233	1.0281	1.0898	0.893758	0.414262	0.394181	0.377837	0.382427	0.085234	0.999936	0.807283	0.823457	0.854773	0.701049	0.331444	0.293859	0.311676	0.260256	0.0520877	0.999936	0.976058	1.01045	0.914961	0.676207	0.317832	0.312441	0.32818
P24666	ACP1	0.999936	0.986939	0.980531	0.927635	0.80271	0.571673	0.305944	0.119218	0.0700544	0.0264727	0.999936	1.00625	1.00151	0.91577	0.796418	0.593597	0.348231	0.14796	0.0899011	0.0335024	0.999936	0.910329	0.988766	0.964845	0.811567	0.609639	0.411323	0.13212	0.0613866	0.0244434	0.999936	1.01004	1.04544	0.970132	0.7048	0.47227	0.299279	0.111827	0.0670578	0.0310762	0.999936	1.01866	0.978783	0.925711	0.702077	0.487917	0.284956	0.0933305
P24723	PRKCH	0.999936	0.913917	0.890539	0.794174	0.520402	0.19247	0.0636447	0.024391	0.0141519	0.0105613	0.999936	1.0304	0.938943	0.806293	0.540114	0.165268	0.0676876	0.0396025	0.0305249	0.0197848	0.999936	1.0495	1.03186	0.957131	0.785196	0.421584	0.135866	0.0359928	0.0221293	0.0123905	0.999936	1.01881	1.02565	0.996114	0.755447	0.349465	0.112056	0.0339867	0.0224734	0.0123497	0.999936	0.972589	0.981789	0.792761	0.410984	0.12382	0.040669	0.0231099
P24752	ACAT1	0.999936	0.998777	1.02395	0.985029	0.758495	0.407558	0.0457877	0.026256	0.0182673	0.00627588	0.999936	0.987762	0.976595	0.915692	0.724961	0.337161	0.0463835	0.0236516	0.0267382	0.0155525	0.999936	0.975227	0.96383	0.773505	0.357696	0.106445	0.0549707	0.0356093	0.0309198	0.00932131	0.999936	1.02019	0.944442	0.737752	0.314764	0.0619741	0.0246172	0.0132131	0.00949893	0.00665473	0.999936	0.947633	0.979124	0.73815	0.326354	0.0680911	0.0287016	0.0200608
P24928	POLR2A	0.999936	1.04848	0.970796	0.764982	0.380941	0.178098	0.123726	0.0869505	0.0587166	0.0205878	0.999936	1.00886	0.958971	0.742987	0.366986	0.165483	0.123291	0.0957676	0.0607494	0.0127965	0.999936	0.906325	0.704474	0.419277	0.109702	0.0502892	0.0309754	0.0202979	0.0161365	0.00845962	0.999936	0.623549	0.451844	0.265143	0.0817934	0.0387868	0.026405	0.0180152	0.0163119	0.0140235	0.999936	0.827801	0.667888	0.368782	0.0825162	0.0351858	0.0281832	0.0192926
P24941	CDK2	0.999936	1.03321	1.00719	0.864072	0.650368	0.390214	0.234008	0.180842	0.167646	0.10265	0.999936	0.918154	0.937158	0.801977	0.626127	0.351438	0.233239	0.180612	0.196076	0.113006	0.999936	1.13217	0.995131	0.967848	0.833054	0.628959	0.362576	0.199347	0.103447	0.0756391	0.999936	1.09769	1.09883	1.04131	0.977097	0.716464	0.456507	0.233359	0.118238	0.104068	0.999936	1.01906	0.939129	0.815843	0.600022	0.339526	0.178413	0.146916
P25054	APC	0.999936	1.04001	0.964897	0.94622	0.943302	0.782947	0.685694	0.71316	0.8177	0.523214	0.999936	1.04014	0.995778	0.97209	0.912528	0.780442	0.679972	0.728799	0.881991	0.450461	0.999936	1.03425	1.03555	0.996097	0.971339	0.830243	0.800325	0.618152	0.715995	0.496902	0.999936	0.949277	0.931504	0.922357	0.938257	0.731115	0.671198	0.552715	0.605455	0.410801	0.999936	1.00604	1.07738	0.965977	0.876723	0.741284	0.722151	0.672242
P25098	GRK2	0.999936	0.980109	0.887716	0.636635	0.26253	0.0911841	0.0611994	0.0452838	0.0367805	0.0343651	0.999936	1.00021	0.898614	0.615318	0.263115	0.108001	0.0727081	0.047066	0.0450507	0.0197226	0.999936	1.01513	0.996482	0.870608	0.551063	0.139679	0.0309822	0.0183257	0.0168213	0.0108182	0.999936	1.03606	0.997448	0.875168	0.562379	0.124199	0.0329006	0.0293943	0.027375	0.0210808	0.999936	0.959128	0.870993	0.543315	0.163991	0.0327846	0.0195022	0.0139984
P25205	MCM3	0.999936	1.02921	1.07467	0.975232	0.746565	0.511669	0.194551	0.0519755	0.0396004	0.0199642	0.999936	1.05193	1.04007	0.99222	0.793919	0.500193	0.191154	0.0517559	0.0363152	0.0169136	0.999936	1.08281	0.992251	0.921992	0.803901	0.640802	0.338089	0.0642721	0.0343425	0.0202025	0.999936	0.989624	0.925026	0.866073	0.820052	0.614235	0.317534	0.0547583	0.0322931	0.0226542	0.999936	0.998062	0.992972	0.857393	0.636836	0.382951	0.140852	0.0532875
P25325	MPST	0.999936	0.986895	0.909725	0.828846	0.568299	0.133975	0.0465928	0.0353528	0.0327207	0.017121	0.999936	0.987513	0.940895	0.83093	0.536567	0.102177	0.049483	0.031314	0.0358078	0.0209163	0.999936	0.985928	1.01777	0.961407	0.716339	0.24944	0.0279547	0.013467	0.0104698	0.00795682	0.999936	1.04218	0.976158	0.942608	0.758248	0.242282	0.0170392	0.00982998	0.00910219	0.00489905	0.999936	0.957579	1.05131	0.955189	0.723609	0.244332	0.0479867	0.0353563
P25398	RPS12	0.999936	1.22717	1.50375	1.7133	2.16245	2.54361	3.46955	3.55586	3.24118	1.58085	0.999936	1.08582	1.30831	1.94632	2.40155	3.45943	4.32936	4.61371	4.60025	1.9496	0.999936	1.00239	1.0956	1.06427	0.887004	0.619484	0.482213	0.394748	0.35812	0.193259	0.999936	0.886061	0.966048	0.91031	0.781982	0.555826	0.428726	0.331718	0.311397	0.15797	0.999936	1.01643	0.993431	1.04509	0.963657	0.720778	0.535124	0.425859
P25440	BRD2	0.999936	1.10892	0.999481	0.570968	0.217738	0.109495	0.071261	0.0562679	0.0538874	0.0371799	0.999936	1.09811	1.09149	0.526921	0.160927	0.0660123	0.0508703	0.0350912	0.0408919	0.0278762	0.999936	1.07134	0.988761	0.5505	0.196869	0.127092	0.0829481	0.0521911	0.0428415	0.0237212	0.999936	0.888208	0.738315	0.278931	0.150724	0.155645	0.16882	0.210516	0.213534	0.214988	0.999936	0.970127	0.909075	0.36634	0.180787	0.136176	0.119183	0.0740534
P25490	YY1	0.999936	1.00693	1.01102	0.932928	0.799318	0.601508	0.444899	0.331972	0.327355	0.151291	0.999936	1.01146	1.00313	0.923655	0.825947	0.640411	0.472197	0.390425	0.377138	0.205213	0.999936	0.936701	1.03697	0.904827	0.803684	0.627079	0.488782	0.366613	0.348281	0.173977	0.999936	0.918709	0.953104	0.913613	0.789919	0.603781	0.507827	0.384529	0.360798	0.164656	0.999936	0.97368	0.987751	0.993498	0.929274	0.761208	0.607234	0.505908
P25685	DNAJB1	0.999936	0.993857	0.941475	0.664743	0.27026	0.121025	0.0708373	0.0443401	0.0443059	0.0247227	0.999936	1.01114	0.938756	0.636207	0.243838	0.0983296	0.0614973	0.0390482	0.0357646	0.0145015	0.999936	0.982404	0.897686	0.699897	0.282642	0.115917	0.0663084	0.0374951	0.0305102	0.0177205	0.999936	0.889291	0.812482	0.597788	0.266638	0.11687	0.0664769	0.0470783	0.0405384	0.0238712	0.999936	0.964009	0.967217	0.589247	0.190209	0.082659	0.0547473	0.0378634
P25686	DNAJB2	0.999936	0.962416	0.929447	0.859217	0.725562	0.566699	0.401498	0.291329	0.293239	0.212428	0.999936	0.950751	0.872163	0.765608	0.638489	0.500488	0.353231	0.284765	0.354568	0.269382	0.999936	0.896758	0.842468	0.730514	0.65666	0.550133	0.436659	0.319498	0.305662	0.200813	0.999936	0.82619	0.754477	0.63392	0.63036	0.518538	0.406902	0.321382	0.326641	0.365739	0.999936	0.993098	0.943952	0.785504	0.668476	0.53564	0.411396	0.278563
P25705	ATP5A1	0.999936	1.079	1.06614	1.02791	1.01658	0.915433	0.864645	0.766271	0.503691	0.0255778	0.999936	1.066	0.997562	1.02541	1.05171	1.01372	0.889275	0.831896	0.577375	0.0261126	0.999936	0.649897	0.281651	0.100926	0.0525964	0.0399046	0.0309197	0.0210552	0.0173685	0.00812561	0.999936	0.489953	0.191458	0.0715805	0.0455529	0.0338025	0.029072	0.0199728	0.014597	0.00982348	0.999936	0.469807	0.153945	0.0919099	0.0724016	0.0519736	0.0399001	0.0238746
P25786	PSMA1	0.999936	1.07424	1.10069	1.04294	1.02909	0.91054	0.824291	0.761324	0.747692	0.475387	0.999936	1.04383	1.06316	1.09087	1.09893	1.03438	0.922765	0.871168	0.899543	0.550399	0.999936	1.01822	0.993192	0.949323	0.873539	0.695355	0.618937	0.584685	0.613627	0.481439	0.999936	0.796975	0.763077	0.72156	0.743113	0.590054	0.578341	0.500454	0.510988	0.42886	0.999936	1.08313	1.03558	0.991488	0.97035	0.848312	0.78922	0.673452
P25787	PSMA2	0.999936	1.09883	1.08042	1.05639	1.04798	0.891129	0.778262	0.701311	0.64812	0.418835	0.999936	1.09393	1.0637	1.09421	1.05015	0.904335	0.725478	0.656174	0.658895	0.395831	0.999936	0.986349	0.981862	0.948013	0.859796	0.674576	0.584751	0.500742	0.5098	0.387574	0.999936	0.837247	0.762605	0.752485	0.776061	0.624361	0.584201	0.490621	0.500566	0.432032	0.999936	1.05053	1.06244	1.04117	1.06606	0.969808	0.861885	0.747603
P25788	PSMA3	0.999936	1.04096	1.07119	1.02946	0.978675	0.843457	0.813256	0.746185	0.716726	0.46697	0.999936	1.0297	1.04035	1.04982	1.046	0.975112	0.878055	0.815731	0.853605	0.519908	0.999936	1.07602	0.963231	0.977267	0.890711	0.674411	0.598973	0.57681	0.609371	0.49702	0.999936	0.816792	0.78395	0.730407	0.715252	0.547027	0.52487	0.453532	0.476035	0.399755	0.999936	1.04966	0.992279	1.00028	0.978526	0.85199	0.739385	0.660409
P25789	PSMA4	0.999936	1.03885	1.06465	0.949705	0.873081	0.76618	0.72366	0.683649	0.680488	0.437913	0.999936	1.03099	1.05706	1.00921	1.02656	0.951153	0.868594	0.811704	0.878913	0.530466	0.999936	1.06492	0.970856	0.929848	0.889876	0.723807	0.636314	0.633727	0.688417	0.591222	0.999936	0.838784	0.799204	0.752395	0.743829	0.565448	0.493841	0.396699	0.401536	0.3429	0.999936	1.04242	1.03204	0.960442	0.995038	0.870429	0.81207	0.72291
P26038	MSN	0.999936	1.09924	1.02287	1.05265	1.02062	0.785663	0.0890565	0.0296001	0.0262946	0.0146175	0.999936	1.05601	0.999837	1.00471	0.962938	0.646709	0.0787002	0.0292432	0.0300203	0.0183432	0.999936	1.1497	1.05027	1.06132	0.982441	0.834253	0.162275	0.0276428	0.0190305	0.01206	0.999936	1.11292	1.12094	1.10209	1.10015	0.875006	0.141345	0.0315464	0.0277109	0.0193528	0.999936	1.06189	1.05202	1.04181	1.01525	0.832429	0.167246	0.0275763
P26196	DDX6	0.999936	1.00184	1.04603	0.946281	0.625231	0.214048	0.0592595	0.0260536	0.0200334	0.00864258	0.999936	1.04162	1.04501	0.946302	0.676272	0.182134	0.0499606	0.025047	0.0202255	0.0103754	0.999936	1.08497	1.0246	0.935336	0.691977	0.248536	0.0296442	0.0171513	0.00970597	0.00520654	0.999936	1.00573	1.01852	0.967242	0.688928	0.224709	0.0314091	0.0210682	0.0166871	0.0114926	0.999936	0.985461	1.0051	0.904325	0.622231	0.170048	0.0352117	0.0177859
P26358	DNMT1	0.999936	1.02441	1.03905	1.02588	0.915088	0.547109	0.102401	0.038891	0.0415742	0.0268113	0.999936	1.02938	1.02785	1.01156	0.88182	0.496036	0.102378	0.038202	0.0405443	0.0254513	0.999936	1.01181	1.02924	1.01138	0.968246	0.737937	0.299686	0.0366513	0.0209863	0.0148192	0.999936	1.07637	1.07989	1.0796	1.0839	0.80345	0.31637	0.0311487	0.0210893	0.0158668	0.999936	0.986038	1.08615	1.0179	0.979716	0.728346	0.299754	0.0343308
P26368	U2AF2	0.999936	0.941219	0.922449	0.898209	0.928271	0.850878	0.314023	0.0958873	0.069787	0.0369051	0.999936	0.85133	0.833016	0.839569	0.940594	0.844747	0.282534	0.0764697	0.0589	0.0361669	0.999936	1.00213	0.976783	0.957615	0.90958	0.750493	0.395912	0.0789452	0.0298633	0.0208945	0.999936	1.09909	1.07039	1.04077	1.0406	0.835481	0.456888	0.101627	0.0542088	0.0335932	0.999936	1.01995	1.12063	1.11614	1.10345	0.81178	0.314215	0.0488651
P26373	RPL13	0.999936	1.50857	1.64133	1.83897	1.58729	0.963758	0.606875	0.354623	0.221327	0.117385	0.999936	1.12347	1.3217	1.59955	1.51928	0.984766	0.678202	0.492129	0.386485	0.166969	0.999936	0.988729	1.03922	1.06429	0.913085	0.560479	0.193675	0.0974075	0.275305	0.797468	0.999936	0.698042	0.738034	0.751988	0.625227	0.361455	0.125377	0.0669597	0.530808	1.4399	0.999936	0.92984	0.953957	0.816152	0.677602	0.378557	0.176184	0.0819191
P26374	CHML	0.999936	1.07297	0.982124	1.06993	1.07899	0.924396	0.422263	0.172084	0.159535	0.108594	0.999936	1.02942	1.03602	1.08011	1.03684	0.782749	0.336917	0.0707327	0.0567368	0.0423841	0.999936	0.989745	1.0486	0.995119	0.993415	0.858375	0.425359	0.105166	0.0568337	0.0379772	0.999936	1.05431	1.10797	1.15277	1.01155	0.798167	0.440317	0.152585	0.0544053	0.0455068	0.999936	1.01725	1.01238	0.975349	0.91426	0.722203	0.348972	0.105833
P26440	IVD	0.999936	0.937497	0.780077	0.536991	0.287404	0.217913	0.210706	0.196127	0.135403	0.0200953	0.999936	0.874266	0.74882	0.488234	0.294425	0.220955	0.194427	0.189354	0.125348	0.0224996	0.999936	0.785107	0.543153	0.317242	0.264173	0.220418	0.192441	0.155175	0.12392	0.0236901	0.999936	0.817535	0.509221	0.307294	0.281169	0.224337	0.203685	0.161891	0.122701	0.0191486	0.999936	0.787185	0.442497	0.280465	0.283272	0.23663	0.196794	0.177251
P26583	HMGB2	0.999936	0.844088	0.898178	0.952663	1.03579	0.935075	0.858104	0.864235	0.978762	0.717933	0.999936	0.90577	0.859864	0.931014	0.981696	0.900614	0.776076	0.765808	0.90373	0.597117	0.999936	0.908208	0.97322	0.963757	0.948807	0.842908	0.758482	0.542804	0.624842	0.487981	0.999936	0.723347	0.790326	0.847545	0.700344	0.641397	0.598348	0.502073	0.670927	0.418185	0.999936	0.953879	0.858852	1.1259	0.962231	0.953571	0.832857	0.714652
P26599	PTBP1	0.999936	1.03771	0.99012	0.767816	0.233407	0.0807015	0.0564666	0.0383074	0.030572	0.00966861	0.999936	1.02734	0.99351	0.709942	0.198796	0.0688169	0.0465208	0.0348923	0.0267639	0.00859628	0.999936	0.997163	1.02476	0.735244	0.17517	0.0668688	0.0571063	0.0335118	0.0280181	0.0152794	0.999936	1.02601	0.955148	0.650098	0.154505	0.0492135	0.0519955	0.0328128	0.0231072	0.00796053	0.999936	1.10204	1.03852	0.595137	0.135619	0.0860518	0.0799294	0.0569476
P26639	TARS	0.999936	1.0043	1.03003	0.953211	0.66029	0.317941	0.124114	0.0421927	0.0209179	0.00933458	0.999936	0.98374	1.03395	0.954255	0.665316	0.260467	0.10503	0.0422135	0.0257844	0.0120813	0.999936	1.03414	0.996413	0.972522	0.679959	0.279373	0.0847856	0.036252	0.0204066	0.00924757	0.999936	1.11262	1.11516	1.10352	0.784657	0.311069	0.0990304	0.0448831	0.029526	0.014418	0.999936	0.9767	1.00871	0.94356	0.655025	0.279052	0.0880466	0.0365461
P26640	VARS	0.999936	0.99981	0.868557	0.343434	0.1405	0.0760017	0.0410269	0.0253159	0.0235984	0.014117	0.999936	0.992274	0.830785	0.294473	0.117689	0.0562945	0.035947	0.019938	0.0170083	0.00789837	0.999936	1.02206	0.869723	0.656183	0.256756	0.0742551	0.0356527	0.0200713	0.0138579	0.00876343	0.999936	0.81867	0.738072	0.532502	0.217677	0.0627123	0.0385593	0.021853	0.016909	0.0118895	0.999936	0.902112	0.462318	0.137989	0.0752783	0.0498007	0.032713	0.0227824
P26641	EEF1G	0.999936	1.01777	0.998465	0.852548	0.466827	0.139311	0.0642439	0.026469	0.0205837	0.012611	0.999936	0.982284	0.985377	0.843593	0.470378	0.0976302	0.0459958	0.0179742	0.0113154	0.00409965	0.999936	1.02679	1.04579	0.982708	0.565963	0.118757	0.0438343	0.0188608	0.0121178	0.0068011	0.999936	0.933557	0.91413	0.859514	0.503506	0.0911011	0.0378377	0.0211499	0.0142978	0.00888566	0.999936	0.976818	0.99957	0.816851	0.471766	0.108238	0.0444831	0.0205408
P26885	FKBP2	0.999936	0.933216	0.950067	1.00748	1.08818	0.947905	0.810201	0.634006	0.385487	0.0919846	0.999936	0.986802	0.95054	0.9901	0.979657	0.870343	0.728437	0.587025	0.398324	0.0967315	0.999936	0.880325	0.937396	0.960832	0.984051	0.883422	0.939204	0.735358	0.567354	0.0499529	0.999936	1.02003	1.06	1.09013	1.05875	0.9313	0.866929	0.751256	0.555895	0.0752138	0.999936	0.964892	1.0538	1.10816	1.13389	0.993757	0.950121	0.761269
P27348	YWHAQ	0.999936	0.862103	0.867506	0.942856	0.971632	0.657418	0.258712	0.0775102	0.0378527	0.017976	0.999936	0.977904	1.00456	1.03165	0.987211	0.624881	0.259687	0.0713163	0.0454471	0.0168898	0.999936	0.847996	0.908031	1.01541	0.975633	0.63502	0.277132	0.0805524	0.0377935	0.0192875	0.999936	0.929425	0.993427	1.0249	0.912014	0.637172	0.239919	0.0681498	0.0406297	0.0212596	0.999936	1.00757	0.960924	1.08199	1.03889	0.735098	0.268275	0.0738473
P27361	MAPK3	0.999936	0.876369	0.70021	0.340378	0.126513	0.07571	0.0477142	0.0240921	0.0158427	0.00831768	0.999936	0.911989	0.704504	0.300504	0.090578	0.0315699	0.0186706	0.00950104	0.010267	0.00247607	0.999936	0.990328	0.959941	0.739795	0.332368	0.0743309	0.0350417	0.028639	0.0240482	0.0153877	0.999936	1.03102	0.977453	0.746065	0.353781	0.0745734	0.0404265	0.0221035	0.012181	0.00990654	0.999936	0.932584	0.729073	0.299252	0.0793189	0.0542082	0.0338697	0.0129919
P27448	MARK3	0.999936	0.904631	0.646314	0.325525	0.15034	0.0855736	0.0553731	0.0508412	0.0607473	0.0379163	0.999936	0.867008	0.550067	0.28274	0.143396	0.0678422	0.0513866	0.0446912	0.044703	0.0219014	0.999936	0.97571	0.830573	0.536774	0.25459	0.102425	0.0387247	0.0258734	0.0257309	0.0155814	0.999936	1.02774	0.836864	0.530499	0.304586	0.122849	0.0561354	0.0348597	0.0293625	0.018092	0.999936	0.686906	0.453874	0.308352	0.182631	0.0999759	0.0881359	0.050635
P27540	ARNT	0.999936	1.04451	1.07163	1.00045	0.947099	0.71233	0.383071	0.179012	0.127555	0.0599817	0.999936	0.994547	0.984502	0.981358	0.852996	0.596694	0.36216	0.150435	0.0966641	0.0392037	0.999936	0.988694	1.0178	0.923386	0.829456	0.65774	0.421029	0.195551	0.10613	0.0469379	0.999936	0.998171	1.06196	1.03233	0.940693	0.680461	0.435521	0.201459	0.125328	0.0782752	0.999936	1.06743	1.04359	1.02562	0.913302	0.71795	0.439591	0.235688
P27635	RPL10	0.999936	1.20971	1.30208	1.15621	0.853327	0.403001	0.174447	0.0890367	0.0319542	0.0172236	0.999936	1.04216	1.02836	0.962962	0.709916	0.292462	0.143922	0.0821067	0.0326475	0.0172548	0.999936	1.03338	0.884816	0.768882	0.432723	0.149079	0.0346219	0.0164328	0.0110387	0.00349382	0.999936	0.89998	0.844166	0.670092	0.383165	0.107211	0.0292679	0.0153814	0.00854954	0.00824776	0.999936	0.958584	0.854427	0.634726	0.336795	0.11126	0.0346427	0.0162578
P27694	RPA1	0.999936	1.07631	1.05887	1.01263	0.814267	0.435443	0.129222	0.0429234	0.0299079	0.0167277	0.999936	0.999442	1.02805	0.946417	0.778104	0.359521	0.106162	0.0423841	0.0320658	0.015612	0.999936	1.04441	1.05908	1.0205	1.01804	0.915928	0.652005	0.157942	0.0237069	0.0148947	0.999936	1.05664	1.08036	1.114	1.1142	0.947681	0.746491	0.147214	0.0172918	0.0111166	0.999936	0.981174	1.03617	0.99942	1.02566	0.902819	0.572322	0.0575776
P27695	APEX1	0.999936	1.06407	1.04567	0.983746	0.567079	0.102378	0.0380685	0.0249181	0.0242625	0.0148546	0.999936	1.03783	1.06226	0.943839	0.561399	0.0718181	0.029749	0.0197795	0.0156568	0.00764683	0.999936	1.01125	0.969578	0.735545	0.130613	0.0352857	0.0264426	0.0153219	0.012068	0.00554499	0.999936	1.0302	0.984563	0.68998	0.121443	0.0279259	0.0189858	0.0105911	0.00778522	0.00685544	0.999936	0.97799	1.06309	0.833362	0.306081	0.0452218	0.027325	0.0204396
P27707	DCK	0.999936	0.917299	0.963275	0.976118	0.908093	0.718073	0.461624	0.197118	0.0373038	0.002654	0.999936	0.954428	0.965687	0.962565	0.90635	0.68087	0.401738	0.16941	0.0391738	0.00466127	0.999936	0.959774	0.980087	0.943024	0.823421	0.662194	0.439117	0.22128	0.0661258	0.0183193	0.999936	1.04418	1.04907	1.03566	0.930094	0.67738	0.475938	0.194412	0.0320725	0.00254239	0.999936	0.969437	0.992015	1.02796	1.01275	0.719625	0.349714	0.115976
P27708	CAD	0.999936	1.0094	0.926434	0.712331	0.513824	0.25614	0.0744319	0.032077	0.0253959	0.0132495	0.999936	0.887627	0.795495	0.626738	0.464512	0.175932	0.0649206	0.0346631	0.0316816	0.0166675	0.999936	0.947403	0.638983	0.394124	0.152275	0.0385671	0.021548	0.0123702	0.0103842	0.00654615	0.999936	0.462071	0.318642	0.194742	0.0791463	0.0238995	0.0173727	0.0117242	0.00814013	0.00418271	0.999936	0.817336	0.5194	0.292717	0.149172	0.047931	0.0245837	0.0176501
P27797	CALR	0.999936	0.975235	0.959142	0.890239	0.801273	0.600287	0.42374	0.309541	0.225488	0.147244	0.999936	0.992657	0.926164	0.792752	0.641802	0.484747	0.340233	0.277906	0.25523	0.162742	0.999936	0.9147	0.918567	0.578885	0.33414	0.211834	0.134616	0.0786031	0.0684055	0.0528	0.999936	1.03879	0.865501	0.569855	0.368034	0.223354	0.129885	0.0821863	0.0711925	0.0631121	0.999936	0.964536	0.857029	0.473901	0.311805	0.198099	0.140755	0.0890511
P27816	MAP4	0.999936	0.966123	0.979832	1.0176	1.06444	0.946179	0.901347	0.953998	1.11016	0.939373	0.999936	1.02662	1.00462	1.01253	1.0034	0.943284	0.837813	0.925448	1.10313	0.842827	0.999936	0.961162	1.08538	1.04781	1.00545	0.929853	0.89254	0.706171	0.749426	0.615083	0.999936	0.984629	1.02053	1.02353	1.07133	0.951595	0.851774	0.697326	0.734338	0.704402	0.999936	0.980354	1.08163	1.02923	0.984395	0.845233	0.823506	0.729071
P27824	CANX	0.999936	0.989818	0.982741	0.899983	0.819022	0.670719	0.563186	0.531198	0.57029	0.469852	0.999936	0.933459	0.928525	0.794986	0.697399	0.572274	0.459267	0.443708	0.494996	0.362615	0.999936	0.955533	0.823036	0.512048	0.37105	0.322371	0.245754	0.216177	0.234157	0.193596	0.999936	0.950182	0.806861	0.518292	0.396123	0.317175	0.258004	0.211635	0.219715	0.210114	0.999936	0.939471	0.826931	0.447642	0.35158	0.260054	0.222938	0.207857
P27986	PIK3R1	0.999936	0.9958	0.948687	0.781126	0.473569	0.169402	0.0782513	0.045225	0.0336038	0.0181151	0.999936	1.02551	0.940991	0.773394	0.481091	0.123966	0.0504701	0.030895	0.0258101	0.0145683	0.999936	1.02702	0.94186	0.850332	0.597885	0.199201	0.0475593	0.0222692	0.0142469	0.00629297	0.999936	1.05103	1.0365	0.918478	0.668532	0.21429	0.0505635	0.0282064	0.0174489	0.0122494	0.999936	0.95019	0.98035	0.789654	0.505983	0.132175	0.0397748	0.0189186
P28062	PSMB8	0.999936	1.06256	1.07587	1.02963	1.00983	0.934981	0.85336	0.868973	0.911309	0.596899	0.999936	1.0471	1.09558	1.11141	1.14778	1.15516	1.03254	1.0348	1.15141	0.735609	0.999936	1.05387	0.957265	0.938835	0.938046	0.777137	0.724734	0.728914	0.805962	0.70393	0.999936	0.766607	0.767895	0.747663	0.749837	0.607614	0.63205	0.588871	0.645202	0.584995	0.999936	1.03069	1.06531	1.03433	1.05585	0.975962	0.887732	0.82908
P28065	PSMB9	0.999936	1.08663	1.15512	1.04424	0.964808	0.873109	0.856719	0.764832	0.719435	0.445659	0.999936	1.0164	1.01855	1.07326	1.08691	1.04693	1.0149	0.916413	0.938744	0.562011	0.999936	1.07638	0.98662	1.00125	0.966385	0.77366	0.648778	0.649742	0.682559	0.571005	0.999936	0.804968	0.813426	0.822378	0.800619	0.624699	0.626324	0.513225	0.547213	0.457932	0.999936	1.0542	1.03938	1.13153	1.21245	1.12916	0.979705	0.810359
P28066	PSMA5	0.999936	1.04791	1.00605	1.00095	0.959262	0.809786	0.722268	0.652746	0.690439	0.435943	0.999936	1.0282	1.01426	0.991372	0.947154	0.878056	0.760518	0.692777	0.759696	0.473821	0.999936	0.979265	0.957224	0.908484	0.797998	0.608753	0.618129	0.506301	0.529828	0.41604	0.999936	0.865988	0.814267	0.761218	0.757295	0.628756	0.590334	0.512376	0.527018	0.442595	0.999936	0.968843	0.949552	0.87472	0.838837	0.719177	0.661395	0.59053
P28070	PSMB4	0.999936	1.01016	1.054	1.0215	0.998136	0.883277	0.842124	0.816307	0.851908	0.543447	0.999936	0.991327	1.04929	1.07381	1.12891	1.13652	1.10099	1.01548	1.13561	0.69597	0.999936	1.08222	0.910168	0.926065	0.942661	0.709906	0.626788	0.648774	0.712954	0.612175	0.999936	0.83508	0.828473	0.795535	0.821049	0.616833	0.644226	0.569381	0.631297	0.54582	0.999936	1.04062	1.0671	1.03201	1.05641	0.934893	0.881722	0.828095
P28072	PSMB6	0.999936	1.03913	1.0486	1.02887	1.04647	0.937349	0.904532	0.838869	0.807394	0.461988	0.999936	1.05908	1.06944	1.10114	1.07037	1.02348	0.938766	0.876155	0.895427	0.471996	0.999936	1.05182	0.971411	0.92844	0.878301	0.728093	0.699837	0.644214	0.659387	0.462443	0.999936	0.79673	0.745507	0.737819	0.792627	0.667142	0.658968	0.551522	0.581175	0.426085	0.999936	1.06099	1.03489	1.01249	1.02695	0.959167	0.938981	0.857245
P28074	PSMB5	0.999936	1.0368	1.09718	0.978654	0.952165	0.900457	1.01432	0.975614	1.03996	0.729105	0.999936	1.07781	1.11275	1.07151	1.1588	1.18031	1.17298	1.14129	1.30828	0.829168	0.999936	1.18744	0.93488	0.931891	0.897092	0.68783	0.480561	0.612794	0.735513	0.808666	0.999936	0.758778	0.757102	0.701081	0.672779	0.484422	0.595808	0.642286	0.830271	0.835547	0.999936	1.03745	0.85875	1.01419	1.14275	1.16787	0.954124	1.06034
P28331	NDUFS1	0.999936	0.879404	0.760701	0.607441	0.315918	0.0962905	0.0516186	0.0323429	0.0249195	0.0112339	0.999936	0.893938	0.796203	0.626034	0.342798	0.0746027	0.0384568	0.0332415	0.0331237	0.0195644	0.999936	0.902724	0.785799	0.343318	0.155017	0.103757	0.0715432	0.0496687	0.0472654	0.0173892	0.999936	0.903356	0.685063	0.26823	0.100766	0.0496974	0.0297229	0.0533865	0.0246511	0.014448	0.999936	0.914642	0.639925	0.239607	0.0857609	0.0614963	0.0382475	0.039195
P28340	POLD1	0.999936	0.892851	0.72237	0.398006	0.162614	0.106546	0.0779259	0.0399429	0.0218536	0.0112704	0.999936	0.872468	0.677377	0.370423	0.154598	0.0991327	0.0762204	0.0440178	0.0203026	0.0102125	0.999936	0.866844	0.642018	0.378405	0.143656	0.0855159	0.0635141	0.0466509	0.025382	0.0117305	0.999936	0.739403	0.532722	0.294741	0.111111	0.0685976	0.0579009	0.0409701	0.0210918	0.0068093	0.999936	0.813383	0.576131	0.313795	0.139241	0.103243	0.0832504	0.0476622
P28482	MAPK1	0.999936	1.02086	1.02332	1.02701	0.97973	0.804998	0.406678	0.0562361	0.0181009	0.0118541	0.999936	1.01334	1.01982	1.01458	0.985179	0.760932	0.38783	0.0523435	0.020768	0.00827705	0.999936	1.09477	1.09277	1.07324	1.01375	0.890682	0.648349	0.3145	0.0231305	0.00954428	0.999936	1.05751	1.0336	1.04822	1.04804	0.861126	0.699895	0.317276	0.0277996	0.0150213	0.999936	0.999035	1.02628	0.963937	0.913418	0.69074	0.347116	0.0458101
P28715	ERCC5	0.999936	1.05766	1.08619	1.05934	0.831649	0.347996	0.100004	0.0607028	0.0566305	0.0359372	0.999936	1.0853	1.10553	1.1049	0.874413	0.294324	0.07961	0.0543074	0.0573077	0.0384006	0.999936	1.01142	1.07416	1.02716	0.837076	0.415956	0.126175	0.0795658	0.0714003	0.0539051	0.999936	1.00349	0.983665	0.939127	0.81025	0.369193	0.119704	0.0705073	0.0615706	0.0513345	0.999936	1.00783	1.09058	0.983574	0.795364	0.407823	0.132165	0.0772799
P28799	GRN	0.999936	1.03992	0.993732	1.00382	1.01602	0.946784	0.841736	0.86382	1.01205	0.842446	0.999936	1.02325	1.02342	0.977605	1.00052	0.959916	0.875031	0.926444	1.08962	0.80204	0.999936	0.985352	0.836214	0.76919	0.66508	0.55701	0.57994	0.508747	0.514142	0.478689	0.999936	0.968887	0.953208	0.962245	1.00672	0.994621	0.913617	0.836724	0.909793	0.939084	0.999936	0.978826	1.00424	0.967054	0.956731	0.856618	0.819253	0.751325
P28838	LAP3	0.999936	0.99903	1.01891	1.00413	0.989994	0.895199	0.852536	0.864166	1.00149	0.795658	0.999936	1.03409	1.01757	1.00904	1.03037	1.00543	0.894416	0.908071	1.09783	0.837476	0.999936	1.01832	1.0106	0.956109	0.934725	0.818523	0.774101	0.653358	0.711606	0.584735	0.999936	1.04951	1.01281	0.95969	0.993031	0.84155	0.789375	0.722312	0.731751	0.701113	0.999936	1.00312	1.02582	0.952482	0.968219	0.870409	0.847419	0.783057
P28908	TNFRSF8	0.999936	1.075	1.03917	1.03619	0.907635	0.797084	0.684119	0.69409	0.739509	0.561291	0.999936	1.01993	0.948842	0.869619	0.79715	0.739067	0.658464	0.671474	0.813676	0.537977	0.999936	0.863443	0.926102	0.996114	1.09196	0.800112	0.836515	0.691627	0.759608	0.667338	0.999936	0.890877	0.984059	0.969149	0.94448	0.858153	0.75668	0.623612	0.666307	0.55028	0.999936	0.942036	0.757083	0.871724	0.881791	0.806945	0.659789	0.62435
P29083	GTF2E1	0.999936	1.04412	1.05721	0.935037	0.676517	0.434486	0.264437	0.151123	0.115304	0.0721994	0.999936	1.06204	1.06583	0.987459	0.786324	0.476466	0.296753	0.172001	0.151637	0.0981538	0.999936	1.14198	1.10075	0.989078	0.753582	0.470965	0.237694	0.149025	0.111605	0.069968	0.999936	1.0306	1.04957	0.970226	0.776312	0.436317	0.266374	0.163285	0.1233	0.102984	0.999936	1.0073	0.978787	0.895326	0.654862	0.406288	0.223378	0.135585
P29084	GTF2E2	0.999936	0.994501	0.931394	0.669918	0.307077	0.130468	0.0603206	0.035041	0.0290305	0.0170845	0.999936	0.980658	0.93403	0.655763	0.280418	0.102109	0.0497324	0.0286727	0.0251851	0.0167736	0.999936	0.937087	0.981086	0.798282	0.441034	0.182927	0.0809639	0.0361814	0.0215724	0.0182597	0.999936	1.0355	0.955442	0.784922	0.500241	0.233292	0.104577	0.0523072	0.0322829	0.0251136	0.999936	1.01468	0.994339	0.717546	0.337399	0.147601	0.0772654	0.0343582
P29144	TPP2	0.999936	1.06985	1.06168	0.870807	0.776562	0.452452	0.071535	0.0309803	0.021154	0.0116238	0.999936	0.950484	0.945514	0.753463	0.634625	0.338625	0.0637963	0.0242978	0.01846	0.00948445	0.999936	1.0175	0.899914	0.580612	0.226249	0.0627593	0.0233115	0.0149155	0.012873	0.0083237	0.999936	1.07105	0.974171	0.607589	0.238099	0.0650079	0.0331287	0.0210865	0.0141153	0.00749219	0.999936	0.973129	0.881573	0.509558	0.200082	0.0602232	0.0304781	0.020324
P29218	IMPA1	0.999936	1.00305	1.00045	1.02293	1.08933	1.0062	0.961013	1.05679	1.30539	1.0704	0.999936	1.00063	1.01233	1.02086	1.04237	1.03492	0.971118	1.06941	1.32522	0.994357	0.999936	1.03259	1.07702	1.07186	1.07968	0.984629	0.936826	0.832302	0.952475	0.834017	0.999936	1.08854	1.15088	1.17474	1.21297	1.04657	1.03065	0.916138	1.10724	1.12552	0.999936	1.02035	1.07221	1.04344	1.07407	0.977153	0.992293	0.965287
P29350	PTPN6	0.999936	0.997575	1.01221	0.65306	0.102293	0.0558829	0.0382787	0.0273009	0.0223186	0.0132301	0.999936	1.03744	0.978059	0.573884	0.0462108	0.0291525	0.0170425	0.0123948	0.010662	0.00591166	0.999936	1.04108	1.02139	0.758807	0.0763746	0.0359433	0.0195137	0.010592	0.00831367	0.00450741	0.999936	1.05814	1.04151	0.720573	0.0398787	0.0108448	0.0134895	0.00981708	0.00846842	0.00482984	0.999936	0.997151	1.03831	0.677956	0.0433826	0.0238127	0.0205337	0.0123047
P29353	SHC1	0.999936	1.01711	1.00751	0.96864	0.892448	0.760341	0.573646	0.391974	0.123593	0.0436404	0.999936	1.07121	0.987586	1.00732	0.923513	0.835617	0.659585	0.48321	0.151451	0.0488903	0.999936	1.00254	0.937409	0.919402	0.88506	0.721022	0.53811	0.394729	0.193543	0.0505747	0.999936	1.03444	1.13021	1.12038	1.1085	0.881947	0.725369	0.507771	0.175422	0.0247871	0.999936	1.05555	1.08253	1.03301	0.944241	0.778435	0.665557	0.40837
P29372	MPG	0.999936	1.09748	1.14223	0.950988	0.697741	0.467019	0.215133	0.12915	0.0940922	0.0444955	0.999936	1.10315	1.19666	1.10826	0.81288	0.438062	0.185181	0.0732731	0.0746867	0.037871	0.999936	0.962841	0.833895	0.755548	0.464319	0.269625	0.193504	0.216769	0.188022	0.215852	0.999936	0.990856	0.975748	0.707251	0.350859	0.126603	0.112074	0.0916562	0.0736592	0.0570168	0.999936	0.99099	1.01853	0.674553	0.252338	0.093555	0.0452867	0.0317259
P29374	ARID4A	0.999936	0.919738	0.699295	0.45746	0.320031	0.181551	0.0977898	0.0723635	0.0763155	0.040234	0.999936	0.923758	0.74873	0.435728	0.280264	0.149189	0.112967	0.0744009	0.0733176	0.0429238	0.999936	0.942041	0.776581	0.57718	0.348454	0.220835	0.150667	0.104045	0.0717145	0.0489233	0.999936	0.815558	0.593959	0.345123	0.229939	0.145418	0.0945595	0.0677929	0.0592865	0.0334005	0.999936	0.908502	0.671447	0.34702	0.211743	0.139224	0.0925124	0.0640283
P29401	TKT	0.999936	1.05351	1.038	1.04711	1.06816	0.965313	0.91088	0.949238	1.0763	0.621912	0.999936	1.06538	1.00124	1.04138	1.01206	0.969609	0.868999	0.917724	1.07833	0.579735	0.999936	1.1826	1.07197	1.09733	1.03028	0.966562	0.910431	0.769869	0.857867	0.621808	0.999936	1.11844	1.09899	1.09234	1.14227	1.00597	0.930081	0.875126	0.90526	0.681658	0.999936	1.08292	1.07847	1.05171	1.00705	0.898397	0.891089	0.832682
P29558	RBMS1	0.999936	0.99687	0.923593	0.860671	0.74845	0.477657	0.251712	0.152331	0.0786007	0.0259551	0.999936	1.02997	0.957211	0.857905	0.704936	0.483466	0.267822	0.177258	0.0852932	0.036273	0.999936	0.883193	0.970958	0.929603	0.781174	0.523751	0.336884	0.166221	0.0723754	0.0267753	0.999936	1.01786	0.961197	0.955217	0.877117	0.629579	0.340243	0.186575	0.0624326	0.0208651	0.999936	0.965829	0.995136	0.882728	0.725432	0.43836	0.295178	0.168319
P29590	PML	0.999936	0.982452	0.980039	0.921216	0.746762	0.528479	0.341789	0.216676	0.192625	0.12353	0.999936	1.00142	0.991263	0.913394	0.744457	0.453963	0.290465	0.179757	0.162998	0.11337	0.999936	0.996675	0.989326	0.876711	0.739995	0.512084	0.311238	0.169379	0.127908	0.0795238	0.999936	0.962196	0.913329	0.828589	0.731102	0.52109	0.317758	0.141449	0.125711	0.103503	0.999936	0.972139	0.968077	0.88279	0.726346	0.508787	0.30731	0.185864
P29692	EEF1D	0.999936	0.975964	0.924622	0.847512	0.582673	0.198184	0.153334	0.105343	0.0695737	0.022242	0.999936	1.03645	1.01224	0.892439	0.611152	0.161419	0.14166	0.106323	0.0691927	0.0249647	0.999936	0.955731	1.03239	1.06203	0.817333	0.264481	0.21268	0.147888	0.105834	0.0456338	0.999936	0.835012	0.838183	0.874031	0.672079	0.202776	0.159157	0.108644	0.0725856	0.0281646	0.999936	1.07026	0.948034	0.893145	0.64309	0.207706	0.175559	0.120697
P30038	ALDH4A1	0.999936	0.684225	0.262421	0.104153	0.0476783	0.0312825	0.0272119	0.0233132	0.0289623	0.0215329	0.999936	0.664804	0.249004	0.0617513	0.0247689	0.0158239	0.0115579	0.00954041	0.00787913	0.00535552	0.999936	0.81965	0.405567	0.0842062	0.0635785	0.0392436	0.0335069	0.019642	0.0204889	0.0157289	0.999936	0.790589	0.304016	0.04032	0.0290696	0.0292325	0.0239737	0.0163263	0.0139214	0.0132252	0.999936	0.838378	0.316612	0.0309694	0.0304599	0.0293084	0.021332	0.0192795
P30040	ERP29	0.999936	0.946859	0.962379	0.951001	0.921917	0.65636	0.474469	0.32702	0.246433	0.13427	0.999936	0.981609	1.00269	0.985196	0.890404	0.59543	0.451256	0.321726	0.273905	0.126156	0.999936	0.937874	0.962122	0.969237	0.844561	0.528956	0.325404	0.195338	0.138368	0.0468233	0.999936	1.04688	1.07046	1.04627	0.928605	0.583682	0.349961	0.212262	0.149354	0.0502709	0.999936	1.00082	1.03003	1.02986	0.872563	0.536533	0.349499	0.221195
P30041	PRDX6	0.999936	0.901452	1.00024	0.93794	0.882363	0.56966	0.267936	0.0916172	0.0485378	0.024155	0.999936	0.991679	0.974523	0.945602	0.873721	0.513357	0.246055	0.0853155	0.0546588	0.024608	0.999936	0.937832	0.913092	1.00759	0.927903	0.587803	0.259677	0.0658555	0.0256117	0.0115812	0.999936	1.0129	1.06828	1.07211	0.992511	0.651001	0.282529	0.078628	0.036552	0.0187587	0.999936	0.980631	0.937284	1.00654	0.962608	0.664409	0.286526	0.0887712
P30042	C21orf33	0.999936	1.01011	1.00365	1.05497	1.10171	1.04044	0.957586	1.02861	1.20153	0.989944	0.999936	0.967659	1.02453	1.02008	1.06947	1.07095	1.04177	1.1003	1.35359	1.00288	0.999936	0.963305	1.06266	1.04996	1.05701	1.015	0.993781	0.861045	0.965553	0.804637	0.999936	1.11179	1.1768	1.20747	1.25432	1.16842	1.07543	0.867355	1.00672	0.980221	0.999936	0.971498	1.04492	1.00711	1.05502	0.967643	1.03717	0.990412
P30043	BLVRB	0.999936	1.02917	0.990717	0.560934	0.201962	0.139858	0.0807916	0.0456403	0.031721	0.0166262	0.999936	1.0174	0.952498	0.505259	0.186208	0.0960518	0.0584209	0.042374	0.0418917	0.0227685	0.999936	1.03128	1.00097	0.668332	0.212166	0.104118	0.0643026	0.0436815	0.0312426	0.0157697	0.999936	1.01603	1.01308	0.6571	0.198993	0.0946697	0.0639724	0.0386641	0.0316999	0.0156857	0.999936	1.03761	0.908706	0.432568	0.169919	0.0953873	0.0715469	0.0449513
P30044	PRDX5	0.999936	0.96603	0.932656	0.983857	0.937089	0.737074	0.500219	0.287039	0.106305	0.0319266	0.999936	1.03172	1.01343	0.970266	0.925505	0.681718	0.475403	0.268975	0.105973	0.0313063	0.999936	0.904081	0.957033	1.05783	1.00642	0.775336	0.723092	0.414136	0.158015	0.024439	0.999936	0.955169	1.03299	1.04937	1.0381	0.878899	0.724172	0.46959	0.157416	0.0398395	0.999936	1.03344	0.997719	1.08681	1.07078	0.904347	0.720065	0.414524
P30046	DDT	0.999936	0.902367	1.03578	0.981157	0.843941	0.870564	1.06024	1.02891	1.07413	0.944405	0.999936	0.91733	0.919955	0.934962	0.87068	0.820253	0.948225	0.925073	1.0135	0.797493	0.999936	0.955912	0.88199	0.974271	0.785647	0.663453	0.643877	0.682768	0.690087	0.596973	0.999936	0.906984	1.04588	1.11734	0.856653	0.629472	0.841717	0.800229	0.97986	0.965521	0.999936	0.847575	0.871878	1.01681	0.927693	0.862936	0.885758	0.856747
P30048	PRDX3	0.999936	0.90407	0.89809	0.99467	0.936322	0.794278	0.73006	0.732016	0.575763	0.135146	0.999936	0.958091	0.987667	0.977143	0.909992	0.828766	0.718441	0.663748	0.530257	0.118028	0.999936	1.0213	1.02115	0.997439	0.8739	0.637969	0.467281	0.274227	0.168704	0.0557893	0.999936	1.03071	1.06637	1.07781	0.969999	0.72699	0.504895	0.320693	0.189905	0.0646463	0.999936	0.956232	0.993822	0.958756	0.875434	0.661053	0.478173	0.307208
P30049	ATP5D	0.999936	0.964752	0.864968	0.966816	1.07046	0.892409	0.768828	0.682992	0.628393	0.228732	0.999936	0.960108	0.925582	0.94555	0.953593	0.914741	0.806038	0.717267	0.682534	0.248631	0.999936	0.84961	0.846758	0.907892	0.879835	0.688892	0.628591	0.504507	0.500425	0.297097	0.999936	0.908383	0.91674	0.875175	0.903076	0.764159	0.618218	0.53723	0.522739	0.330126	0.999936	1.27652	1.05782	1.11716	1.05172	0.857133	0.796634	0.657591
P30050	RPL12	0.999936	1.31043	1.48797	2.25775	5.07003	6.98413	7.56712	8.36365	4.97296	0.863999	0.999936	1.17508	1.27891	1.95201	3.78974	6.04503	5.99659	7.29563	4.44538	0.756918	0.999936	0.886891	0.910471	0.795464	0.531579	0.286284	0.130212	0.0738176	0.04473	0.0247606	0.999936	0.886531	0.855742	0.757643	0.535042	0.29956	0.12731	0.0570233	0.0459191	0.0327326	0.999936	1.02586	0.984234	0.93657	0.911972	0.717166	0.416718	0.110794
P30084	ECHS1	0.999936	0.993944	1.00378	1.01926	0.856361	0.237019	0.0458123	0.0383603	0.0385026	0.0241333	0.999936	0.987107	0.985307	0.994237	0.876103	0.17677	0.0354868	0.0274702	0.0273822	0.0182317	0.999936	0.999956	1.04053	1.00055	0.862704	0.283575	0.0574772	0.0290146	0.0197803	0.0103926	0.999936	1.08605	1.08293	1.05525	0.946529	0.240742	0.0411034	0.0209672	0.0162448	0.009324	0.999936	0.994106	1.05107	1.00568	0.910192	0.330364	0.0487876	0.0296035
P30085	CMPK1	0.999936	0.970225	0.984856	0.913951	0.682516	0.359736	0.205971	0.144639	0.121398	0.0535006	0.999936	0.97583	0.967363	0.864386	0.601701	0.262456	0.141683	0.0935908	0.0785857	0.0302443	0.999936	0.973602	1.03666	1.05174	1.00622	0.737879	0.345847	0.143647	0.09831	0.0437843	0.999936	1.04145	1.0954	1.10269	1.10061	0.764537	0.368164	0.172693	0.107647	0.0401891	0.999936	0.975868	1.02957	0.89759	0.604194	0.284465	0.15192	0.0926147
P30086	PEBP1	0.999936	1.0451	1.03724	1.04561	1.08314	1.02301	0.937253	0.906889	0.650412	0.0516799	0.999936	1.03003	1.051	1.01912	1.07203	1.02032	0.911563	0.833769	0.620133	0.0504691	0.999936	1.00483	1.05977	1.1172	1.1157	0.955852	0.890453	0.730895	0.56205	0.0705809	0.999936	1.04582	1.07069	1.08999	1.12094	0.966229	0.925941	0.641013	0.512118	0.0467227	0.999936	1.01848	1.0232	1.05229	1.09605	0.97865	0.951009	0.773889
P30101	PDIA3	0.999936	1.02541	1.0579	0.989687	0.870927	0.606028	0.401879	0.255508	0.152389	0.0860086	0.999936	1.05102	1.04344	0.943588	0.737233	0.444158	0.286571	0.195769	0.155457	0.0721262	0.999936	1.04522	1.04396	0.954564	0.744749	0.401405	0.123608	0.0419747	0.025226	0.0133677	0.999936	1.03893	1.03952	0.979819	0.802033	0.408058	0.123189	0.0423654	0.0265486	0.0156108	0.999936	0.996607	1.07673	0.947769	0.713313	0.34107	0.106364	0.0408458
P30153	PPP2R1A	0.999936	1.02573	1.01728	1.01766	1.02314	0.756314	0.182019	0.0423127	0.030936	0.0146471	0.999936	1.01346	1.01018	1.0216	1.03063	0.707904	0.181809	0.0454555	0.0366196	0.016084	0.999936	0.963495	1.02119	0.99174	0.959862	0.68784	0.149295	0.0241665	0.0152416	0.00920316	0.999936	1.03447	1.05458	1.06622	1.05751	0.738424	0.153799	0.025751	0.0230476	0.0154527	0.999936	0.995589	1.00568	1.03021	1.03777	0.776878	0.163424	0.0303503
P30154	PPP2R1B	0.999936	0.924056	0.720292	0.448092	0.19187	0.0862627	0.0408592	0.0202068	0.017478	0.00948849	0.999936	0.92967	0.747423	0.43325	0.197411	0.0951598	0.052191	0.0321965	0.0291558	0.0136307	0.999936	0.877196	0.733979	0.398683	0.151458	0.0581928	0.0396053	0.0261678	0.0192927	0.00821	0.999936	0.95802	0.712774	0.358705	0.124099	0.0453806	0.0256773	0.0139957	0.00993243	0.00551619	0.999936	0.928144	0.662099	0.345256	0.131317	0.0601773	0.0361193	0.0185053
P30260	CDC27	0.999936	1.01463	0.970716	0.834526	0.657203	0.304528	0.0702011	0.0336631	0.0221679	0.0120125	0.999936	0.974565	0.928931	0.779954	0.63417	0.26964	0.073642	0.0359717	0.0245465	0.0121736	0.999936	0.982847	0.807069	0.565343	0.365065	0.181818	0.0367484	0.015739	0.0141906	0.00972194	0.999936	0.68513	0.569983	0.39317	0.279533	0.136827	0.0346339	0.0195191	0.0199143	0.010864	0.999936	0.941405	0.725715	0.534464	0.393513	0.205397	0.0496765	0.019002
P30281	CCND3	0.999936	1.00168	0.899363	0.63858	0.435196	0.2778	0.207475	0.122479	0.0721206	0.00879535	0.999936	0.970103	0.824658	0.582	0.41167	0.279686	0.196284	0.125437	0.0647093	0.0108592	0.999936	1.01004	0.771793	0.658871	0.437241	0.239727	0.138948	0.112418	0.0744027	0.0170685	0.999936	1.0922	0.917041	0.738685	0.483706	0.253817	0.222245	0.161882	0.108927	0.0265566	0.999936	0.91572	0.757367	0.597923	0.439721	0.274649	0.187394	0.14449
P30291	WEE1	0.999936	0.645975	0.423225	0.319749	0.268406	0.190777	0.0846579	0.0519872	0.0208753	0.0131719	0.999936	0.701074	0.487733	0.382583	0.294419	0.219253	0.145547	0.0707772	0.0516419	0.0348187	0.999936	0.740477	0.449008	0.29065	0.189021	0.0796765	0.0361488	0.0215595	0.0232172	0.0119597	0.999936	0.680239	0.349248	0.236587	0.1831	0.0737246	0.0419627	0.0326247	0.024338	0.0201199	0.999936	0.618775	0.469474	0.321974	0.215823	0.165248	0.109816	0.0673549
P30305	CDC25B	0.999936	1.068	0.921312	0.736377	0.635055	0.490154	0.404103	0.332741	0.253479	0.0999295	0.999936	1.05769	0.804911	0.668931	0.493031	0.387182	0.298465	0.225562	0.166409	0.0668192	0.999936	0.996948	0.898623	0.743814	0.560424	0.450112	0.370772	0.278348	0.237862	0.117263	0.999936	0.967119	0.864173	0.73352	0.696838	0.570574	0.477098	0.446091	0.298735	0.106791	0.999936	0.957816	0.856935	0.609235	0.496782	0.398925	0.357962	0.290744
P30405	PPIF	0.999936	0.983345	0.957663	0.960487	0.763766	0.397378	0.148617	0.0880625	0.0582033	0.0315493	0.999936	1.00922	0.955135	0.911953	0.736283	0.336962	0.133444	0.0856446	0.06582	0.0384994	0.999936	0.956769	0.966309	1.02206	0.825346	0.449315	0.184362	0.0870465	0.0550536	0.0300879	0.999936	0.994702	1.00355	0.979264	0.813064	0.42365	0.154676	0.0825937	0.0546714	0.0434928	0.999936	0.982044	0.966162	0.917124	0.771204	0.38475	0.136744	0.0720929
P30419	NMT1	0.999936	1.05558	1.06657	1.03605	0.692868	0.186197	0.0298584	0.0169463	0.0175961	0.012163	0.999936	1.07382	1.09739	1.04928	0.718692	0.142942	0.0221887	0.0120959	0.0124478	0.0107723	0.999936	1.00572	0.994074	0.950545	0.644985	0.175845	0.0274176	0.0201127	0.0175917	0.0151275	0.999936	1.05568	1.05431	1.0005	0.676737	0.164148	0.0207265	0.0165994	0.015085	0.0117303	0.999936	1.02833	1.06125	0.922556	0.597072	0.144405	0.0295092	0.0172892
P30520	ADSS	0.999936	1.00372	1.05145	1.02302	0.97823	0.815338	0.55553	0.188006	0.026286	0.0115177	0.999936	1.05934	1.03748	1.03047	0.993861	0.817058	0.531117	0.194598	0.040547	0.0141951	0.999936	0.980382	1.05627	0.987521	0.946288	0.766016	0.513739	0.191836	0.0522105	0.0144541	0.999936	1.07894	1.10256	1.0685	1.06501	0.818368	0.560324	0.200505	0.0446161	0.0112216	0.999936	0.98412	1.07144	0.987496	0.983359	0.790279	0.563316	0.198966
P30533	LRPAP1	0.999936	0.960926	0.988519	0.94859	0.968105	0.826482	0.855562	0.783976	0.716857	0.436101	0.999936	0.950133	1.02409	1.04377	1.0589	1.03721	0.87252	0.809659	0.814903	0.431314	0.999936	0.782223	0.72787	1.02053	1.0702	0.763837	0.870369	0.703586	0.632435	0.223805	0.999936	0.97048	1.01743	1.03695	1.10035	1.01992	0.918039	0.799351	0.727214	0.202929	0.999936	1.00248	1.16414	1.10738	1.04913	0.962485	0.957161	0.85973
P30566	ADSL	0.999936	1.00516	1.01938	1.04825	1.04562	0.948455	0.932062	0.891505	0.020625	0.0128037	0.999936	1.0348	1.01489	1.03643	1.04335	1.03289	0.969546	0.9697	0.0210859	0.0133161	0.999936	1.02441	1.04692	0.995763	0.971629	0.880305	0.822875	0.74834	0.102289	0.0210313	0.999936	1.11448	1.09152	1.07394	1.11297	1.00209	0.978283	0.870589	0.027318	0.00581842	0.999936	1.00782	1.04534	0.974687	0.993617	0.887007	0.879971	0.758703
P30622	CLIP1	0.999936	1.00554	1.01955	1.05505	1.0866	0.971766	0.877893	0.868958	0.933742	0.665606	0.999936	1.01321	0.998636	1.02118	1.04337	0.988163	0.860952	0.89797	1.00343	0.659331	0.999936	0.985409	1.08488	1.04622	1.04306	0.971779	0.940884	0.77042	0.848716	0.640286	0.999936	1.02428	1.06126	1.0474	1.12798	1.03242	0.943642	0.781899	0.847236	0.800955	0.999936	1.00891	1.11431	1.04826	1.0796	0.953074	0.969055	0.899267
P30626	SRI	0.999936	0.803124	0.789193	0.752324	0.710239	0.542044	0.507958	0.210378	0.0736165	0.0257043	0.999936	0.930159	0.885132	0.917579	0.834292	0.66884	0.567227	0.229569	0.0897266	0.0304282	0.999936	0.82362	0.779752	0.955827	0.857398	0.643305	0.463574	0.226878	0.10327	0.0344923	0.999936	0.869937	0.89812	0.959046	0.791464	0.676478	0.389199	0.228529	0.101654	0.0492754	0.999936	1.05666	0.888594	1.04814	0.897182	0.78307	0.492694	0.232065
P30876	POLR2B	0.999936	0.976939	0.862127	0.625791	0.307504	0.156575	0.102327	0.0680534	0.0383149	0.0109397	0.999936	0.902269	0.78694	0.556147	0.274267	0.126361	0.0942674	0.0681773	0.0388721	0.00878105	0.999936	0.885565	0.630724	0.358869	0.0993509	0.0393685	0.0216913	0.0126382	0.00997142	0.00598028	0.999936	0.595821	0.411342	0.227432	0.0680987	0.0301247	0.0177546	0.012768	0.0088715	0.00680123	0.999936	0.791887	0.565708	0.319756	0.0997041	0.0500882	0.0344041	0.0236399
P31040	SDHA	0.999936	0.939282	0.961381	0.966412	0.897103	0.701684	0.535933	0.379865	0.134028	0.0281656	0.999936	0.973425	0.972236	0.965027	0.892705	0.727337	0.539877	0.384604	0.133569	0.0257834	0.999936	0.986546	0.951534	0.883836	0.666234	0.462449	0.358368	0.252456	0.163978	0.0501092	0.999936	0.975531	0.929193	0.854635	0.664355	0.431138	0.372913	0.249522	0.159497	0.0351031	0.999936	0.966539	0.982882	0.920365	0.69929	0.466252	0.399796	0.288225
P31146	CORO1A	0.999936	1.0556	1.07374	1.04573	0.462385	0.0758846	0.0299792	0.0159508	0.0143795	0.00547557	0.999936	1.05005	1.04743	1.01633	0.432229	0.0431814	0.032979	0.0293957	0.026239	0.012481	0.999936	1.16643	1.00956	0.944153	0.394654	0.0419398	0.0278978	0.0204301	0.0176751	0.00816825	0.999936	1.16921	1.01974	0.926982	0.395934	0.0249368	0.0178786	0.0156168	0.0150191	0.0136348	0.999936	1.0716	1.11622	0.932624	0.377574	0.0428616	0.0322465	0.0211709
P31150	GDI1	0.999936	1.00806	1.06178	1.03375	0.954801	0.76414	0.291266	0.0433929	0.0338313	0.0166148	0.999936	1.03508	1.06506	1.0607	1.04283	0.767804	0.274038	0.0400023	0.035448	0.020051	0.999936	1.11601	1.06206	1.07831	1.01659	0.811393	0.416567	0.135681	0.0537588	0.0245802	0.999936	1.06661	1.10222	1.14822	1.08343	0.846084	0.550948	0.15949	0.0581559	0.022044	0.999936	1.01453	1.05601	1.04259	1.04898	0.889851	0.565451	0.16252
P31153	MAT2A	0.999936	0.990324	0.9189	0.738984	0.623708	0.487389	0.324703	0.113115	0.0889516	0.0649704	0.999936	1.00901	0.900437	0.742071	0.656274	0.522362	0.334871	0.128999	0.107212	0.0737288	0.999936	0.988411	0.895408	0.728193	0.604807	0.465513	0.283742	0.106785	0.060937	0.045028	0.999936	1.01387	0.929279	0.77166	0.63848	0.472674	0.318389	0.11574	0.0716425	0.060144	0.999936	0.965788	0.862041	0.726406	0.667222	0.532676	0.328985	0.102568
P31321	PRKAR1B	0.999936	0.979106	0.956237	0.830937	0.551906	0.261356	0.0904965	0.0226778	0.0184806	0.00728367	0.999936	1.00535	0.958961	0.903815	0.675034	0.336726	0.163379	0.0819028	0.0831259	0.0323298	0.999936	0.984555	0.986091	0.877117	0.797416	0.492043	0.232367	0.0845383	0.0515322	0.0248752	0.999936	0.960221	0.895624	0.840625	0.732055	0.508114	0.203964	0.0415775	0.00887403	0.0114477	0.999936	0.96443	0.945237	0.742916	0.511993	0.231892	0.0844524	0.0337769
P31323	PRKAR2B	0.999936	0.947155	0.899606	0.707478	0.415622	0.149114	0.0593289	0.0275092	0.0134765	0.00751281	0.999936	0.967816	0.83292	0.654205	0.38382	0.11758	0.0550962	0.0346147	0.0255044	0.0111272	0.999936	1.02141	0.889332	0.72998	0.415943	0.10627	0.0330803	0.0175534	0.0120181	0.0132593	0.999936	0.933779	0.871445	0.675213	0.357146	0.058496	0.0193689	0.00851523	0.0126843	0.0109136	0.999936	1.03502	1.06622	0.850181	0.518744	0.227363	0.151538	0.093658
P31350	RRM2	0.999936	1.04521	1.0731	1.03206	0.994987	0.909476	0.921439	0.939466	1.03746	0.617872	0.999936	1.01877	1.00781	0.993775	0.975707	0.96951	0.894967	0.943321	1.0791	0.571862	0.999936	1.14487	0.985353	0.989353	0.956926	0.775233	0.61802	0.638134	0.770153	0.747977	0.999936	1.11489	1.19668	1.16604	1.12144	0.864769	0.915593	0.86807	1.10243	1.04305	0.999936	1.02135	1.01352	1.05019	1.10573	1.04612	0.920906	0.977924
P31483	TIA1	0.999936	1.06918	1.04221	1.07537	1.10316	0.915807	0.685006	0.306159	0.0744626	0.0215956	0.999936	1.01821	1.0171	0.990717	0.921983	0.788629	0.579129	0.260287	0.0508721	0.020362	0.999936	1.02978	1.03171	1.03242	0.989408	0.880026	0.753131	0.403303	0.110235	0.0248148	0.999936	1.10849	1.08709	1.01924	0.98569	0.887047	0.767347	0.427921	0.114323	0.0299711	0.999936	0.99035	1.01398	0.950099	0.898058	0.784389	0.657947	0.329388
P31689	DNAJA1	0.999936	0.923553	0.856431	0.747395	0.592834	0.390031	0.188597	0.0814543	0.0510605	0.0246201	0.999936	0.937475	0.867888	0.772227	0.618704	0.376324	0.187289	0.0729409	0.0455485	0.0210581	0.999936	0.79551	0.629637	0.55162	0.474191	0.357596	0.155351	0.0431843	0.0222323	0.0112499	0.999936	0.55702	0.430913	0.378124	0.332165	0.235862	0.104405	0.0261563	0.0161218	0.0102018	0.999936	0.77743	0.642184	0.542719	0.534622	0.370463	0.155253	0.0513473
P31749	AKT1	0.999936	0.964477	0.965619	0.797946	0.4592	0.29922	0.0753085	0.0384662	0.0462796	0.0145742	0.999936	0.975722	0.915699	0.70053	0.377503	0.0929588	0.0413813	0.02254	0.0164266	0.00682086	0.999936	1.08462	1.04503	0.913836	0.572322	0.21311	0.0991099	0.061174	0.0490152	0.0193524	0.999936	1.07142	1.06211	0.869842	0.514609	0.138546	0.0519137	0.0231559	0.0183603	0.0106067	0.999936	1.02982	1.00837	0.824806	0.464919	0.156143	0.0721466	0.0417426
P31751	AKT2	0.999936	1.03617	1.06673	0.969666	0.749204	0.442622	0.131375	0.0358293	0.0241345	0.0106433	0.999936	0.989431	0.967974	0.898842	0.740038	0.376397	0.0954914	0.0255751	0.0222304	0.00818741	0.999936	1.04464	0.989132	0.962282	0.846722	0.482888	0.134846	0.0452402	0.0315265	0.024781	0.999936	0.981622	1.0424	1.01048	0.855096	0.464969	0.144933	0.0463978	0.036244	0.0317937	0.999936	0.996288	1.01642	0.987858	0.87673	0.520368	0.101627	0.0197976
P31930	UQCRC1	0.999936	0.900991	0.815237	0.75954	0.731678	0.657542	0.56452	0.454296	0.129911	0.0267531	0.999936	0.931908	0.867867	0.777059	0.741571	0.713451	0.622321	0.519282	0.143319	0.0221548	0.999936	0.751957	0.337264	0.0933765	0.0430945	0.0244976	0.0135495	0.0149984	0.0152134	0.00622101	0.999936	0.776759	0.305896	0.0878747	0.0501498	0.0384022	0.033337	0.0284966	0.0293042	0.0110751	0.999936	0.845636	0.310636	0.116789	0.0879578	0.0890739	0.0811074	0.0715617
P31937	HIBADH	0.999936	0.976294	0.884186	0.987203	1.04555	0.958047	0.89663	0.855624	0.478271	0.0196382	0.999936	1.07132	1.01465	1.05605	1.04404	0.990928	0.907786	0.877006	0.493839	0.0433939	0.999936	0.873497	0.925063	0.913106	0.88058	0.746465	0.776657	0.66978	0.600631	0.0544834	0.999936	0.999483	1.0878	1.08109	1.11505	1.02907	0.962836	0.898694	0.690575	0	0.999936	0.990659	1.0196	0.997979	1.04437	0.908483	0.973325	0.891635
P31939	ATIC	0.999936	1.02219	1.00532	0.599772	0.168403	0.0831904	0.0392246	0.0234626	0.0227068	0.0106262	0.999936	1.03193	0.999727	0.538546	0.135186	0.0607254	0.0364333	0.0224501	0.0205001	0.00973599	0.999936	1.07116	1.03883	0.555014	0.085365	0.0422653	0.029246	0.0189728	0.0162904	0.0107302	0.999936	1.11438	1.08115	0.519082	0.0607	0.0268663	0.0208617	0.0125734	0.00971061	0.00750719	0.999936	1.00597	1.04103	0.437179	0.0591259	0.0332061	0.0249542	0.018572
P31942	HNRNPH3	0.999936	0.926551	0.66514	0.207741	0.0712835	0.0484232	0.0312627	0.026389	0.023806	0.00957969	0.999936	0.89867	0.66142	0.187398	0.0475378	0.0264057	0.0230781	0.0185891	0.0149303	0.00804289	0.999936	0.991766	0.903376	0.478741	0.102171	0.0368963	0.0223785	0.016536	0.0124797	0.00997867	0.999936	0.57112	0.46927	0.237726	0.05783	0.027988	0.0221424	0.0163553	0.0117615	0.00889027	0.999936	0.975963	0.781949	0.260344	0.0604058	0.0453414	0.0338311	0.021209
P31943	HNRNPH1	0.999936	0.985759	0.921204	0.709594	0.294568	0.115608	0.0606974	0.0355234	0.0323339	0.0143906	0.999936	0.996494	0.933748	0.657925	0.275827	0.0856016	0.0555245	0.0394853	0.0359594	0.0182664	0.999936	1.05553	1.04155	0.909326	0.500098	0.170521	0.078983	0.0439901	0.0364987	0.0192618	0.999936	0.945229	0.982043	0.852094	0.422335	0.121311	0.0551348	0.0349381	0.0265296	0.0152059	0.999936	0.980229	1.00233	0.770716	0.337626	0.102789	0.0496858	0.0311781
P31946	YWHAB	0.999936	0.929678	0.829089	0.937929	0.979293	0.801538	0.602016	0.160629	0.0454975	0.0217507	0.999936	0.977327	0.971198	1.00047	1.02786	0.892232	0.665426	0.217552	0.104095	0.0468057	0.999936	0.888872	0.94156	1.00194	0.98274	0.817461	0.679436	0.268763	0.0786987	0.0388993	0.999936	0.942193	0.986827	1.02448	1.01665	0.924614	0.691507	0.286928	0.0510906	0.0235182	0.999936	1.01396	0.976622	1.06265	1.0847	0.968222	0.718877	0.235349
P31948	STIP1	0.999936	1.01116	0.990112	1.00963	0.980361	0.708397	0.64572	0.584093	0.470187	0.110564	0.999936	1.03211	1.01148	1.02467	0.960386	0.731216	0.671994	0.637567	0.539608	0.127073	0.999936	1.01172	1.04151	1.03854	0.986879	0.800866	0.722719	0.548682	0.502323	0.160933	0.999936	1.11798	1.04211	1.04622	1.06262	0.841793	0.695338	0.636749	0.479597	0.138347	0.999936	1.00825	1.05945	1.01582	0.959499	0.674128	0.645961	0.546597
P32019	INPP5B	0.999936	0.949023	0.968604	0.790659	0.329422	0.111033	0.0492963	0.0215082	0.0176458	0.0116591	0.999936	0.977492	0.915965	0.747675	0.310988	0.0850718	0.0595559	0.0459079	0.0453997	0.0253974	0.999936	1.04341	0.991696	0.728527	0.24758	0.0979904	0.058211	0.0412173	0.0360339	0.024232	0.999936	1.05156	1.00381	0.724087	0.189713	0.056806	0.0471514	0.0352832	0.0370729	0.0202376	0.999936	0.997484	1.00629	0.827254	0.354092	0.0937977	0.0532694	0.0366235
P32119	PRDX2	0.999936	0.959726	0.999891	1.00511	1.00256	0.851197	0.709153	0.607723	0.505447	0.174464	0.999936	0.920207	0.955486	0.982734	0.945218	0.833734	0.698747	0.623414	0.540919	0.180301	0.999936	0.985576	0.996804	0.97248	0.869089	0.697339	0.509205	0.325158	0.234814	0.0871315	0.999936	1.03862	1.06058	1.09206	1.05077	0.805144	0.596027	0.374417	0.268241	0.0990457	0.999936	1.00026	1.03232	1.05381	0.986365	0.790277	0.658884	0.458527
P32121	ARRB2	0.999936	1.0719	1.06198	0.883247	0.483963	0.173165	0.0808877	0.0390063	0.0249436	0.0114151	0.999936	1.06918	1.06002	0.870669	0.476731	0.146775	0.0737155	0.0351548	0.028827	0.0108803	0.999936	1.0956	1.08133	0.947486	0.602512	0.201077	0.082237	0.042397	0.033207	0.0149347	0.999936	0.998732	0.979442	0.895957	0.543571	0.175367	0.0649755	0.0388179	0.0321993	0.0200634	0.999936	0.997365	0.987113	0.818763	0.472282	0.175612	0.078654	0.044363
P32321	DCTD	0.999936	0.95928	1.02714	1.00035	0.947852	0.915072	0.851955	0.665382	0.326513	0.0236579	0.999936	1.04033	1.11388	1.12787	1.21634	1.23062	1.10453	0.836477	0.4062	0.028457	0.999936	1.0947	1.07091	1.0189	1.00482	0.925698	0.795488	0.681065	0.439009	0.0568055	0.999936	1.01444	1.04604	1.13108	1.09627	0.983089	1.01266	0.782847	0.482138	0.0464793	0.999936	1.08362	1.04595	1.11559	1.25749	1.21545	1.00468	0.684101
P32322	PYCR1	0.999936	0.949687	0.957048	0.904822	0.886255	0.758267	0.660972	0.528731	0.321258	0.0590628	0.999936	0.959564	0.969432	0.950256	0.966753	0.885925	0.699299	0.566745	0.37446	0.0678821	0.999936	0.982851	0.994629	0.915617	0.847174	0.717234	0.611778	0.477579	0.341323	0.0816354	0.999936	0.782293	0.766264	0.746008	0.719132	0.611306	0.551556	0.420569	0.299131	0.0586156	0.999936	1.00914	0.98529	0.989795	0.912685	0.795753	0.672441	0.466984
P32455	GBP1	0.999936	0.998879	1.01797	1.00899	0.720011	0.140257	0.0665304	0.0445378	0.0418771	0.0178529	0.999936	1.04316	1.04023	1.02239	0.717923	0.0847765	0.0429543	0.0312636	0.0260766	0.0119797	0.999936	1.00413	1.07801	1.0112	0.774793	0.124845	0.0465297	0.0307788	0.0205236	0.0124065	0.999936	1.04945	1.06229	1.03569	0.823131	0.0984195	0.0201587	0.0179915	0.0133396	0.00795245	0.999936	1.00976	1.10862	1.04968	0.783377	0.126675	0.0433517	0.0342021
P32519	ELF1	0.999936	0.930359	0.838566	0.693971	0.456015	0.283147	0.166825	0.103438	0.101535	0.0449104	0.999936	0.946797	0.869492	0.627465	0.446384	0.27802	0.166876	0.126181	0.123084	0.0479939	0.999936	0.866253	0.830987	0.605933	0.42408	0.266071	0.162495	0.107411	0.0999255	0.074168	0.999936	0.838537	0.758327	0.57292	0.453443	0.315094	0.207815	0.161968	0.149799	0.084825	0.999936	0.80811	0.708043	0.474417	0.24917	0.151185	0.0986374	0.0637246
P32780	GTF2H1	0.999936	0.989046	0.731121	0.244675	0.0941482	0.0611455	0.0491655	0.0437659	0.0315532	0.0143963	0.999936	1.038	0.702915	0.276582	0.124834	0.0963411	0.0942491	0.089959	0.0742321	0.0301949	0.999936	0.930161	0.707564	0.320914	0.144004	0.09184	0.0551448	0.0365209	0.0220719	0.0138074	0.999936	0.816812	0.53741	0.167748	0.023115	0.0145114	0.0113025	0.0139237	0.0194808	0.0178544	0.999936	0.864414	0.556678	0.170937	0.06513	0.0377041	0.0306913	0.0264984
P33176	KIF5B	0.999936	1.00442	1.0049	1.02049	0.808791	0.238038	0.0965767	0.0432164	0.0344299	0.015607	0.999936	1.00172	0.997735	1.01234	0.775545	0.166714	0.0787708	0.0372338	0.0257817	0.010937	0.999936	0.982952	1.04762	1.00098	0.966493	0.645595	0.129902	0.0555898	0.0362495	0.0190175	0.999936	1.06213	1.04692	1.03609	1.0728	0.660905	0.113436	0.0507011	0.0373062	0.0228261	0.999936	0.982917	1.08241	0.901997	0.460589	0.138923	0.0730928	0.0403384
P33240	CSTF2	0.999936	1.02116	1.03388	1.0156	1.09239	0.938759	0.949443	0.877984	0.76808	0.0700641	0.999936	1.05545	1.0557	1.0518	1.08915	1.00865	0.953125	0.917099	0.780257	0.109041	0.999936	0.974272	0.965415	0.944227	0.947261	0.83456	0.820754	0.689237	0.686457	0.179874	0.999936	0.875396	0.93054	0.902351	0.914649	0.796027	0.774214	0.664379	0.598387	0.163552	0.999936	1.02935	1.00519	1.00731	1.02377	0.936919	0.900201	0.808413
P33316	DUT	0.999936	0.959672	0.991484	1.002	0.865071	0.637609	0.458072	0.280555	0.0713754	0.0317374	0.999936	0.957992	0.990549	1.02396	0.876465	0.614603	0.430354	0.275723	0.0675205	0.0261876	0.999936	0.927204	1.00134	1.0168	0.86222	0.631886	0.471135	0.270843	0.110128	0.0369459	0.999936	1.00715	1.02981	1.05311	0.907196	0.605209	0.464551	0.262286	0.077657	0.0375382	0.999936	0.962113	1.01555	1.04384	0.933999	0.679661	0.496159	0.282749
P33981	TTK	0.999936	0.93521	0.742551	0.584684	0.472813	0.343169	0.268303	0.249642	0.233958	0.129062	0.999936	0.849185	0.699124	0.526872	0.343465	0.206985	0.164824	0.155237	0.144916	0.0788785	0.999936	0.939072	0.927553	0.732474	0.480983	0.24779	0.1816	0.136035	0.131827	0.0877018	0.999936	0.895493	0.808749	0.653214	0.503305	0.355019	0.285325	0.245638	0.263662	0.181899	0.999936	0.870294	0.748486	0.504299	0.317996	0.18758	0.134929	0.0891309
P33991	MCM4	0.999936	1.01392	1.04759	0.911031	0.367246	0.0917446	0.0382865	0.0172781	0.0149383	0.00794488	0.999936	1.0363	1.04372	0.915136	0.37786	0.0713561	0.0406795	0.0247703	0.0200442	0.0096747	0.999936	1.05173	0.997069	0.974373	0.823064	0.391599	0.0378008	0.0198245	0.0145817	0.00983121	0.999936	0.998913	0.959204	0.905445	0.83956	0.372054	0.0336879	0.0214767	0.0199853	0.0146026	0.999936	0.961371	0.958131	0.598513	0.141096	0.0381269	0.0231817	0.0142938
P33992	MCM5	0.999936	1.01607	1.06228	0.970589	0.6618	0.377301	0.0847272	0.0265196	0.0216858	0.01082	0.999936	1.00206	1.03508	0.96762	0.714888	0.370987	0.0825239	0.0327205	0.0302922	0.0177386	0.999936	1.06039	0.992659	0.934226	0.776206	0.610553	0.242435	0.0300558	0.0185885	0.00958336	0.999936	0.981265	0.96998	0.907839	0.797726	0.591837	0.240983	0.0262434	0.0180865	0.0116391	0.999936	0.98154	0.981494	0.846847	0.525471	0.228531	0.0422722	0.0221487
P33993	MCM7	0.999936	0.991573	0.973803	0.677511	0.222431	0.0634816	0.0294816	0.0178346	0.0179942	0.00919094	0.999936	0.998745	0.964476	0.650804	0.235579	0.053437	0.0352181	0.0250793	0.0227391	0.0107321	0.999936	1.06986	0.974564	0.852973	0.600945	0.233633	0.0327344	0.0199479	0.0161593	0.00881584	0.999936	0.957646	0.88927	0.777448	0.569541	0.199337	0.0213837	0.0174583	0.0162067	0.0089145	0.999936	0.954657	0.823725	0.449426	0.0955475	0.0330757	0.0257911	0.0195832
[truncated: 2,863 more rows]
[truncated: 175 more columns]
