# Supplementary material for: Proteome-wide solubility and thermal stability profiling reveals distinct regulatory roles for ATP
Source: Nat Commun. 2019 Mar 11;10:1155. doi: 10.1038/s41467-019-09107-y (PMC6411743; doi:10.1038/s41467-019-09107-y)
Supplement: Supplementary file 5 — Supplementary Data 2 [file 41467_2019_9107_MOESM5_ESM.xlsx]

## Sheet: Table legend
Supplementary Data 2: TPP of 2 mM ATP and 0.5 mM GTP crude lysate data
Proteins identified in all the replicates and experimental conditions with qupm more than 2 has been summarised
Columns	Description
protein_ID	Uniprot identifier
gene_name	Gene name
norm_rel_fc_protein_126_	Relative fold change in label 126 with respect to label 126
norm_rel_fc_protein_127L_	Relative fold change in label 127L with respect to label 126
norm_rel_fc_protein_127H_	Relative fold change in label 127H with respect to label 126
norm_rel_fc_protein_128L_	Relative fold change in label 128L with respect to label 126
norm_rel_fc_protein_128H_	Relative fold change in label 128H with respect to label 126
norm_rel_fc_protein_129L_	Relative fold change in label 129L with respect to label 126
norm_rel_fc_protein_129H_	Relative fold change in label 129H with respect to label 126
norm_rel_fc_protein_130L_	Relative fold change in label 130L with respect to label 126
norm_rel_fc_protein_130H_	Relative fold change in label 130H with respect to label 126
norm_rel_fc_protein_131L_	Relative fold change in label 131 with respect to label 126
meltPoint_	Melting point of protein (Tm in ͦC)
slope_	slope of the melting cureve
plateau_	plateau of melting curve
R_sq_	R2 value of melting curve
diff_meltP_	Difference in melting point between 2 conditions
domain	Annotated protein domains
subcellular_location	Subcellular localization of proteins
mw	Molecular weight (Da)
qupm_	Quantified unique peptides
qusm_	Quantified unique spectra
means2i_	Average signal to interference ratio
ms1intensity_	Abduncance of the protein from ms1 spectra
sumionarea_protein_126_	sumion area of all spectra matching of peptides of a protein in label 126
sumionarea_protein_127L_	sumion area of all spectra matching of peptides of a protein in label 127L
sumionarea_protein_127H_	sumion area of all spectra matching of peptides of a protein in label 127H
sumionarea_protein_128L_	sumion area of all spectra matching of peptides of a protein in label 128L
sumionarea_protein_128H_	sumion area of all spectra matching of peptides of a protein in label 128H
sumionarea_protein_129L_	sumion area of all spectra matching of peptides of a protein in label 129L
sumionarea_protein_129H_	sumion area of all spectra matching of peptides of a protein in label 129H
sumionarea_protein_130L_	sumion area of all spectra matching of peptides of a protein in label 130L
sumionarea_protein_130H_	sumion area of all spectra matching of peptides of a protein in label 130H
sumionarea_protein_131_	sumion area of all spectra matching of peptides of a protein in label 131

## Sheet: Exp.details
Experimental set up
Experimental condition	Description
crude_1	Vehicle treated crude lysate, replicate 1
crude_2	Vehicle treated crude lysate, replicate 2
ATP_crude_1	2 mM ATP treated crude lysate, replicate 1
ATP_crude_2	2 mM ATP treated crude lysate, replicate 2
GTP_crude_1	0.5 mM GTP treated crude lysate, replicate 1
GTP_crude_2	0.5 mM GTP treated crude lysate, replicate 2
Labelling information
TMT Label	Treatment temperature (˚C)
126	37
127L	40.4
127H	44
128L	46.9
128H	49.8
129L	52.9
129H	55.5
130L	58.6
130H	62
131	66.3

## Sheet: Table S2
protein_ID	gene_name	norm_rel_fc_protein_126_crude_1	norm_rel_fc_protein_127L_crude_1	norm_rel_fc_protein_127H_crude_1	norm_rel_fc_protein_128L_crude_1	norm_rel_fc_protein_128H_crude_1	norm_rel_fc_protein_129L_crude_1	norm_rel_fc_protein_129H_crude_1	norm_rel_fc_protein_130L_crude_1	norm_rel_fc_protein_130H_crude_1	norm_rel_fc_protein_131L_crude_1	norm_rel_fc_protein_126_crude_2	norm_rel_fc_protein_127L_crude_2	norm_rel_fc_protein_127H_crude_2	norm_rel_fc_protein_128L_crude_2	norm_rel_fc_protein_128H_crude_2	norm_rel_fc_protein_129L_crude_2	norm_rel_fc_protein_129H_crude_2	norm_rel_fc_protein_130L_crude_2	norm_rel_fc_protein_130H_crude_2	norm_rel_fc_protein_131L_crude_2	norm_rel_fc_protein_126_ATP_crude_1	norm_rel_fc_protein_127L_ATP_crude_1	norm_rel_fc_protein_127H_ATP_crude_1	norm_rel_fc_protein_128L_ATP_crude_1	norm_rel_fc_protein_128H_ATP_crude_1	norm_rel_fc_protein_129L_ATP_crude_1	norm_rel_fc_protein_129H_ATP_crude_1	norm_rel_fc_protein_130L_ATP_crude_1	norm_rel_fc_protein_130H_ATP_crude_1	norm_rel_fc_protein_131L_ATP_crude_1	norm_rel_fc_protein_126_ATP_crude_2	norm_rel_fc_protein_127L_ATP_crude_2	norm_rel_fc_protein_127H_ATP_crude_2	norm_rel_fc_protein_128L_ATP_crude_2	norm_rel_fc_protein_128H_ATP_crude_2	norm_rel_fc_protein_129L_ATP_crude_2	norm_rel_fc_protein_129H_ATP_crude_2	norm_rel_fc_protein_130L_ATP_crude_2	norm_rel_fc_protein_130H_ATP_crude_2	norm_rel_fc_protein_131L_ATP_crude_2	norm_rel_fc_protein_126_GTP_crude_1	norm_rel_fc_protein_127L_GTP_crude_1	norm_rel_fc_protein_127H_GTP_crude_1	norm_rel_fc_protein_128L_GTP_crude_1	norm_rel_fc_protein_128H_GTP_crude_1	norm_rel_fc_protein_129L_GTP_crude_1	norm_rel_fc_protein_129H_GTP_crude_1	norm_rel_fc_protein_130L_GTP_crude_1
A0AVT1	UBA6	0.999924	0.995761	0.976294	0.734038	0.32776	0.184489	0.103106	0.046478	0.0302256	0.014448	0.999924	0.978145	0.945098	0.646945	0.259334	0.130427	0.08244	0.0411087	0.0296592	0.0161506	0.999924	0.972922	0.996324	0.847293	0.403242	0.213875	0.153608	0.0803467	0.0419991	0.0225735	0.999924	0.964362	0.993943	0.832473	0.356419	0.206515	0.135914	0.0676858	0.0316666	0.0148596	0.999924	0.997614	0.947276	0.693894	0.25609	0.168668	0.112683	0.0580041
A0FGR8	ESYT2	0.999924	0.963002	0.872651	0.62047	0.346546	0.118877	0.0336457	0.0201363	0.0183174	0.012329	0.999924	0.942718	0.83594	0.579397	0.352741	0.0953679	0.0224047	0.0131342	0.0117895	0.00889899	0.999924	0.980512	0.969634	0.67466	0.482329	0.189195	0.0599844	0.0265386	0.0217034	0.0104642	0.999924	0.95937	0.910836	0.677788	0.380545	0.152418	0.0343475	0.0184913	0.0106319	0.00524166	0.999924	0.959278	0.835203	0.637416	0.334377	0.139532	0.0375485	0.0178284
A0JNW5	UHRF1BP1L	0.999924	1.04863	0.969309	0.980094	0.87932	0.551151	0.208522	0.0839288	0.062724	0.0303998	0.999924	1.08548	1.01865	1.04914	0.927188	0.639568	0.419622	0.22155	0.193071	0.0896113	0.999924	1.0482	0.910856	0.910809	0.755596	0.551444	0.257979	0.108892	0.0555069	0.0304012	0.999924	0.995948	0.949017	0.978588	0.752419	0.521769	0.216162	0.111069	0.0668199	0.0407376	0.999924	1.03205	0.982631	1.01613	0.814259	0.638041	0.216049	0.100319
A0MZ66	SHTN1	0.999924	1.04809	1.03113	1.03683	0.85066	0.492752	0.2697	0.147177	0.116338	0.0522113	0.999924	1.09763	1.05381	1.04278	0.807487	0.418457	0.238774	0.116515	0.103737	0.0364918	0.999924	1.02499	0.967099	0.939731	0.671395	0.444755	0.282428	0.14436	0.101599	0.0365921	0.999924	0.993602	0.985345	1.02058	0.729306	0.468712	0.268895	0.156382	0.071796	0.0394611	0.999924	0.979231	0.999621	0.959651	0.688335	0.422524	0.240628	0.136879
A1L0T0	ILVBL	0.999924	0.994372	0.924157	0.793554	0.478042	0.314347	0.216567	0.188563	0.203373	0.137691	0.999924	1.00734	0.98698	0.79217	0.498345	0.324225	0.219666	0.196718	0.194734	0.134435	0.999924	0.99528	0.971252	0.773076	0.471726	0.308113	0.223532	0.159597	0.15933	0.131727	0.999924	1.03757	0.959094	0.784258	0.459338	0.332095	0.218225	0.178221	0.162725	0.138831	0.999924	1.03997	0.985357	0.815737	0.504424	0.348681	0.222825	0.18119
A1X283	SH3PXD2B	0.999924	2.97087	0.979612	1.41196	0.58364	0.204409	0.13709	0.0711332	0.102822	0.134218	0.999924	1.06794	1.02781	0.918367	0.602532	0.157194	0.109843	0.0823011	0.0717927	0.0276866	0.999924	0.900075	0.92946	0.830066	0.376046	0.153894	0.106271	0.0836672	0.0741104	0.0672968	0.999924	0.917792	0.902287	0.767102	0.341674	0.117097	0.0734826	0.0512344	0.0174277	0.0156883	0.999924	0.928441	0.929411	0.884936	0.443479	0.152801	0.0887273	0.0727392
A2RRP1	NBAS	0.999924	0.92831	0.70174	0.184105	0.0685326	0.0519315	0.0317295	0.0239663	0.0209338	0.0100116	0.999924	0.877765	0.674293	0.151396	0.0548883	0.0380758	0.029019	0.025951	0.0199316	0.0106234	0.999924	0.9631	0.784671	0.219801	0.0542924	0.0380745	0.0225206	0.0137038	0.00842522	0.0063726	0.999924	0.96811	0.746668	0.231539	0.0748072	0.0639719	0.0458746	0.0271252	0.0158485	0.00841492	0.999924	0.916914	0.683046	0.19981	0.0729258	0.0610994	0.048649	0.0349057
A2RU67	FAM234B	0.999924	1.03895	1.02947	0.949513	1.07102	1.1083	1.22862	1.46628	1.68106	1.36841	0.999924	0.970748	0.938591	0.842823	0.802725	0.771991	0.724482	0.800975	0.836929	0.599256	0.999924	1.02743	0.890455	0.913817	0.807944	0.85038	0.745879	0.66953	0.799151	0.722329	0.999924	0.998398	1.08013	1.06506	1.00578	0.818719	0.820288	0.801953	0.772443	0.678998	0.999924	0.978786	1.02221	0.934313	1.03321	0.806532	0.835654	0.83693
A2VDJ0	KIAA0922	0.999924	0.920709	0.88614	0.706526	0.584955	0.468178	0.423225	0.384697	0.403646	0.284094	0.999924	0.826021	0.682986	0.548941	0.420348	0.303143	0.275337	0.301584	0.305775	0.210012	0.999924	0.867973	0.686628	0.589251	0.380101	0.275206	0.226839	0.217648	0.214037	0.186534	0.999924	0.89077	0.686725	0.560879	0.455637	0.40584	0.258613	0.255943	0.298995	0.198093	0.999924	0.905205	0.83302	0.690551	0.533688	0.433393	0.316117	0.359932
A3KMH1	VWA8	0.999924	0.71388	0.455012	0.21293	0.0809066	0.0403557	0.0308563	0.0236178	0.0221075	0.0117591	0.999924	0.766827	0.534537	0.250181	0.0891558	0.0304643	0.0186977	0.0152363	0.0132403	0.00977889	0.999924	0.813827	0.662342	0.49872	0.337976	0.180467	0.0461136	0.0188855	0.0147611	0.00665639	0.999924	0.7991	0.668337	0.490259	0.330684	0.176412	0.0451269	0.0195942	0.0110185	0.00636671	0.999924	0.910368	0.687607	0.45184	0.16326	0.08214	0.0609172	0.0415476
A3KN83	SBNO1	0.999924	1.01351	1.0041	0.969432	0.701546	0.199891	0.0614516	0.0374414	0.0268376	0.0164027	0.999924	1.03581	1.02773	0.980216	0.734651	0.15301	0.0441017	0.0302307	0.024406	0.0126753	0.999924	0.984335	1.02555	0.973983	0.819887	0.292701	0.0440888	0.0277317	0.0208584	0.0133572	0.999924	0.973646	1.00878	0.936967	0.707667	0.272577	0.0446526	0.0264045	0.0161674	0.00770649	0.999924	1.00748	1.02657	1.00439	0.627634	0.175851	0.038277	0.0248513
A4D1P6	WDR91	0.999924	0.983228	0.86614	0.42594	0.278867	0.198455	0.152019	0.152105	0.164722	0.101863	0.999924	0.943962	0.815337	0.362602	0.209292	0.132687	0.120263	0.10288	0.104616	0.0665074	0.999924	1.00512	0.868708	0.490769	0.276777	0.178101	0.12187	0.0838318	0.0824381	0.0549473	0.999924	1.05601	1.1207	0.841456	0.720616	0.443955	0.234023	0.171996	0.162161	0.127032	0.999924	1.09781	0.968549	0.568237	0.354741	0.286502	0.23425	0.21612
A4D1U4	LCHN	0.999924	1.01754	0.97855	0.883054	0.70498	0.448669	0.244886	0.147465	0.0633258	0.0286182	0.999924	1.04554	1.04054	0.919194	0.891287	0.707863	0.425872	0.283137	0.238681	0.132368	0.999924	0.949612	0.806629	0.744889	0.607875	0.495809	0.286563	0.13196	0.039723	0.0306316	0.999924	0.814979	0.948187	0.848611	0.751919	0.526892	0.361601	0.172653	0.0456906	0.0180228	0.999924	0.982153	0.916141	0.930446	0.781899	0.618176	0.363311	0.173586
A5PLN9	TRAPPC13	0.999924	1.01641	0.909327	0.658875	0.246001	0.107468	0.0781879	0.0477905	0.0435711	0.021247	0.999924	0.951814	0.86062	0.64429	0.253414	0.12955	0.0905211	0.062185	0.041173	0.0234686	0.999924	1.0577	0.921792	0.666948	0.226253	0.116965	0.0749141	0.0347258	0.0190403	0.0263541	0.999924	1.00623	0.950671	0.58134	0.152028	0.0732464	0.0490001	0.0219197	0.00574344	0.00925733	0.999924	0.946532	0.883915	0.604656	0.177408	0.090943	0.072485	0.0354332
A5YKK6	CNOT1	0.999924	1.04062	0.981111	0.78689	0.455476	0.188082	0.0726469	0.0409824	0.0313328	0.012888	0.999924	0.975877	0.942941	0.774746	0.460003	0.149187	0.05485	0.0376494	0.0250463	0.011274	0.999924	1.09744	1.11602	0.924286	0.597516	0.21766	0.0805518	0.0397008	0.0227364	0.00808276	0.999924	1.112	1.11964	0.870903	0.504668	0.214394	0.0814213	0.0405168	0.0237879	0.0153588	0.999924	1.14874	1.08634	0.965788	0.585758	0.273343	0.116913	0.0738631
A6H8Y1	BDP1	0.999924	0.901017	0.847551	0.708044	0.630101	0.496433	0.447093	0.397869	0.463633	0.278801	0.999924	0.996521	0.880164	0.795497	0.74481	0.66144	0.560246	0.539576	0.577663	0.380141	0.999924	0.92716	0.873766	0.784639	0.633335	0.493504	0.445944	0.344525	0.362814	0.342877	0.999924	0.938218	0.819965	0.953632	0.740348	0.632685	0.569297	0.516898	0.5768	0.465805	0.999924	0.957335	0.833068	0.794696	0.791948	0.672766	0.584324	0.605376
A6NC98	CCDC88B	0.999924	0.983734	0.749352	0.413374	0.2912	0.202488	0.132641	0.0933558	0.0829935	0.0540767	0.999924	1.01606	0.787692	0.360459	0.23762	0.155851	0.12547	0.099762	0.0976724	0.0613236	0.999924	1.00671	0.816734	0.433885	0.315093	0.229421	0.121543	0.08119	0.0497093	0.0551316	0.999924	1.02071	0.802302	0.580147	0.426751	0.280518	0.212536	0.15742	0.101645	0.0495856	0.999924	1.07576	0.747818	0.374655	0.262445	0.190462	0.134219	0.103275
A6NDG6	PGP	0.999924	1.00852	1.03007	1.04397	1.05693	0.994971	0.962929	0.998783	0.973795	0.163519	0.999924	1.03841	1.03111	1.07914	1.05944	1.06063	0.958528	1.00234	1.04217	0.145265	0.999924	0.996647	0.95693	1.02346	0.961709	0.854652	0.88649	0.729236	0.656065	0.041563	0.999924	1.00026	1.05165	1.04762	1.06092	0.894384	0.929801	0.847371	0.675674	0.0286236	0.999924	0.980698	0.999059	0.965362	0.992461	0.847944	0.816208	0.850153
A6NDU8	C5orf51	0.999924	1.02676	0.963883	0.979161	0.717264	0.230552	0.100813	0.0490504	0.0357287	0.0161822	0.999924	0.938496	0.932593	0.85255	0.57231	0.119255	0.0361571	0.0137556	0.00834284	0.00360014	0.999924	0.950212	0.929144	0.883674	0.588465	0.213657	0.0718645	0.0370029	0.024846	0.0155461	0.999924	0.968258	1.00707	0.997528	0.617274	0.232594	0.105338	0.0649544	0.0412343	0.0252512	0.999924	0.905071	0.868261	0.772993	0.529521	0.157087	0.0600293	0.0250621
A6NED2	RCCD1	0.999924	1.06536	1.03123	0.97725	0.854447	0.609706	0.271175	0.141553	0.109816	0.0527801	0.999924	1.03251	1.00506	0.870587	0.816532	0.535456	0.254098	0.138268	0.120184	0.0615928	0.999924	1.02128	0.925384	0.910781	0.750485	0.553125	0.251127	0.108607	0.0905455	0.0464738	0.999924	0.986348	1.00734	0.94967	0.75741	0.572946	0.250729	0.126409	0.100024	0.0597211	0.999924	1.01946	0.942251	0.894019	0.763673	0.550455	0.23916	0.120692
A6NHR9	SMCHD1	0.999924	1.07173	0.757936	0.104834	0.0467178	0.0334715	0.0236658	0.0170767	0.0151074	0.00710438	0.999924	1.06599	0.742415	0.0953531	0.0536112	0.0420938	0.029719	0.024353	0.0198211	0.0091442	0.999924	1.04911	0.863048	0.237107	0.0522787	0.0504833	0.038883	0.0240292	0.0155483	0.00892098	0.999924	1.08566	0.923252	0.249222	0.0655294	0.057472	0.0414527	0.0253891	0.0179639	0.0116249	0.999924	1.07032	0.701883	0.114965	0.0544504	0.0467551	0.0391717	0.0295483
A6NIH7	UNC119B	0.999924	1.01198	1.00517	0.970349	0.73545	0.319087	0.109163	0.0615907	0.0471642	0.0281893	0.999924	1.00464	1.01287	0.928317	0.718577	0.240168	0.079007	0.048509	0.0341349	0.0178458	0.999924	0.938265	0.937033	0.878083	0.600643	0.273218	0.11369	0.0573734	0.036553	0.035183	0.999924	0.980701	0.924505	0.964788	0.608037	0.26215	0.125529	0.0763736	0.0585067	0.042315	0.999924	0.999808	0.971653	0.946069	0.62708	0.314305	0.112242	0.0678582
A6NKF1	SAC3D1	0.999924	1.15882	1.16275	0.800958	0.289098	0.153967	0.103529	0.0728909	0.0675465	0.0373465	0.999924	1.15253	1.10276	0.754508	0.264915	0.128777	0.0919133	0.0737385	0.0420153	0.0297244	0.999924	1.27583	1.40755	1.26482	0.682648	0.261693	0.176469	0.101047	0.0685139	0.0480063	0.999924	1.1583	1.18824	0.921946	0.503246	0.286687	0.216631	0.0978936	0.0363436	0	0.999924	1.30627	1.23112	0.913011	0.228866	0.118048	0.0697491	0.0297975
A6QL63	BTBD11	0.999924	0.992873	0.924053	0.84311	0.643254	0.295452	0.0404731	0.0276227	0.0224689	0.00854863	0.999924	1.01142	0.931271	0.828831	0.678112	0.321911	0.0978092	0.0542225	0.0446349	0.0256551	0.999924	1.00228	1.01569	0.880805	0.737736	0.376025	0.0944754	0.0313482	0.0113768	0.0100578	0.999924	1.03786	0.979037	0.873962	0.643835	0.348068	0.0642872	0.0332951	0.0280946	0.0030246	0.999924	1.04883	0.934115	0.85715	0.653996	0.339012	0.0653476	0.0250434
A7KAX9	ARHGAP32	0.999924	1.01816	0.941233	0.951852	0.998634	0.830748	0.564176	0.22173	0.180411	0.103427	0.999924	0.989178	0.988882	0.959853	0.918232	0.818021	0.531302	0.263774	0.196515	0.117037	0.999924	0.98889	0.7905	0.854096	0.824109	0.658036	0.55461	0.442254	0.381838	0.263489	0.999924	0.98373	0.953762	0.920233	0.909634	0.740592	0.578021	0.36465	0.131085	0.0414267	0.999924	1.01175	1.00635	0.972918	0.987676	0.863065	0.680701	0.371716
A8MVW0	FAM171A2	0.999924	1.03953	0.996107	0.960519	0.936488	0.847066	0.627555	0.572841	0.450483	0.368854	0.999924	0.948947	0.993303	0.91052	0.824977	0.766946	0.690653	0.67334	0.642678	0.428349	0.999924	1.08932	0.949097	1.02055	0.893308	0.747966	0.652506	0.593866	0.641249	0.527462	0.999924	1.06875	1.34467	1.19348	0.921169	0.913203	0.608076	0.584672	0.367749	0.272102	0.999924	0.976491	1.03759	1.00055	0.887658	0.729914	0.605924	0.571208
A8MW92	PHF20L1	0.999924	0.863897	0.549441	0.229658	0.1755	0.120349	0.076205	0.0506251	0.0441539	0.0248279	0.999924	0.666232	0.347897	0.140213	0.0871838	0.0609235	0.0570428	0.0447017	0.045979	0.0240617	0.999924	0.792218	0.54013	0.199153	0.105226	0.0690899	0.0387596	0.0312755	0.00494848	0.00189442	0.999924	0.827141	0.444657	0.197455	0.106189	0.0959807	0.0687949	0.0367745	0.0272887	0.00753397	0.999924	0.858944	0.539943	0.233065	0.141373	0.101061	0.0640254	0.0561034
A9UHW6	MIF4GD	0.999924	0.8427	0.873311	0.807912	0.663171	0.437714	0.333082	0.163217	0.0411965	0.0142463	0.999924	0.975977	0.933886	0.873249	0.688866	0.435155	0.294655	0.159438	0.0366783	0.00849268	0.999924	1.07752	0.956849	1.0331	0.76199	0.470619	0.302715	0.146723	0.0523846	0.0204084	0.999924	1.04128	0.984583	0.948741	0.657773	0.437441	0.278907	0.134279	0.0353741	0.0206115	0.999924	0.921447	0.936153	0.77335	0.626735	0.375473	0.281312	0.138911
B0I1T2	MYO1G	0.999924	1.0685	0.913165	0.643271	0.523911	0.201958	0.0957916	0.0540355	0.0379118	0.0190597	0.999924	0.918659	0.742778	0.523249	0.300823	0.11485	0.0644907	0.0440058	0.0392725	0.0219762	0.999924	0.903922	0.70462	0.420935	0.228001	0.115226	0.070489	0.0411908	0.0349106	0.0273749	0.999924	0.813608	0.579391	0.315775	0.154666	0.0865243	0.0442152	0.0264383	0.0191775	0.0149578	0.999924	0.800538	0.633144	0.485072	0.282923	0.152399	0.106424	0.0654229
E9PAV3	NACA	0.999924	1.0605	1.06611	1.10241	1.2166	1.24617	1.42108	1.6184	1.93899	1.67825	0.999924	1.03275	1.06288	1.07527	1.18162	1.32041	1.27488	1.47829	1.81926	1.36805	0.999924	1.13738	1.16664	1.2054	1.26801	1.12457	1.08525	1.0295	1.19972	1.13637	0.999924	1.04156	1.06512	1.11941	1.20928	1.05995	1.08331	1.07095	1.12418	1.0557	0.999924	0.950992	0.982818	0.97477	1.02484	0.963459	0.954961	1.0785
O00116	AGPS	0.999924	1.00433	0.993357	0.944221	0.771794	0.44796	0.147773	0.0539714	0.0279774	0.0133147	0.999924	1.00127	0.97176	0.88297	0.714092	0.398683	0.137677	0.0563093	0.0285933	0.00984882	0.999924	0.994895	1.02325	0.971045	0.82997	0.465202	0.130854	0.0322478	0.0142208	0.0100899	0.999924	1.02918	1.05386	1.00524	0.805827	0.482141	0.161868	0.0563806	0.0222145	0.0121232	0.999924	1.00774	1.01388	0.974969	0.764976	0.492527	0.164867	0.0575755
O00139	KIF2A	0.999924	1.10764	0.886791	0.242523	0.0785596	0.044416	0.0263763	0.0162596	0.0163735	0.00874818	0.999924	1.09676	0.873826	0.215465	0.0703651	0.0378945	0.0252094	0.0237254	0.0267487	0.0147768	0.999924	1.03643	0.983786	0.818235	0.267306	0.0544331	0.0391075	0.0233793	0.0173491	0.00974192	0.999924	1.1516	1.13458	0.94684	0.28279	0.089231	0.063746	0.0501816	0.0411479	0.0215081	0.999924	1.17388	0.984731	0.332004	0.0828556	0.064778	0.0448945	0.0315282
O00148	DDX39A	0.999924	0.916288	0.560657	0.277087	0.164507	0.102263	0.0558674	0.0282556	0.0185742	0.00994437	0.999924	0.841983	0.456475	0.215375	0.126549	0.0732246	0.0411856	0.0216427	0.0136278	0.00601587	0.999924	1.0662	1.04006	0.573907	0.277712	0.193382	0.113743	0.0668157	0.0411663	0.00959139	0.999924	1.12869	1.01113	0.551085	0.256893	0.178591	0.110881	0.0561042	0.0311468	0.0178282	0.999924	0.889171	0.450297	0.252726	0.165414	0.114864	0.0688993	0.0394093
O00151	PDLIM1	0.999924	0.983398	0.99652	0.98717	1.0166	0.901424	0.875067	0.858061	0.85867	0.470478	0.999924	0.984731	1.00387	1.01845	1.02587	0.973465	0.916915	0.949804	0.874137	0.414967	0.999924	1.00396	0.98768	1.0048	0.933679	0.841237	0.783344	0.715818	0.731998	0.485054	0.999924	1.05072	1.08298	1.14174	1.09983	0.938262	0.853328	0.838294	0.76339	0.478102	0.999924	0.978645	0.972465	0.95067	0.932329	0.791421	0.723199	0.715507
O00154	ACOT7	0.999924	1.04871	1.04718	1.03324	1.04958	0.955742	0.971696	0.919843	0.640191	0.0375461	0.999924	1.05627	1.02286	1.0063	1.01853	0.990149	0.909836	0.892351	0.609222	0.0438913	0.999924	0.946826	0.928107	0.94623	0.883367	0.810176	0.772857	0.722231	0.599191	0.0634167	0.999924	0.982187	1.00317	1.03185	1.03649	0.920111	0.842137	0.743167	0.579154	0.0480247	0.999924	0.992939	0.968951	1.02023	0.983513	0.887947	0.786136	0.805124
O00161	SNAP23	0.999924	0.951846	0.882007	0.984228	0.9869	0.837687	0.830601	0.791546	0.781625	0.578355	0.999924	0.936351	0.909199	0.925283	0.915658	0.8951	0.797569	0.816641	0.800711	0.569258	0.999924	1.04395	0.979122	0.923277	0.853903	0.758411	0.727459	0.678873	0.675203	0.58954	0.999924	0.96744	0.907008	0.970983	0.82653	0.7051	0.636613	0.624624	0.593914	0.503893	0.999924	0.92556	0.951239	0.916255	0.914266	0.761505	0.794953	0.797283
O00165	HAX1	0.999924	0.809161	0.598054	0.382138	0.265667	0.187553	0.121686	0.0822807	0.058976	0.0524593	0.999924	0.781476	0.548536	0.365063	0.253622	0.187247	0.133863	0.0999395	0.0824159	0.0675431	0.999924	0.875014	0.661025	0.411728	0.293377	0.204787	0.127688	0.0659666	0.0468775	0.0482095	0.999924	0.83509	0.603807	0.370782	0.265307	0.188415	0.123577	0.0702621	0.0540657	0.0397713	0.999924	0.800204	0.55101	0.381691	0.228524	0.167728	0.133858	0.0817396
O00170	AIP	0.999924	0.995008	0.971542	0.901827	0.693583	0.336461	0.111327	0.0535448	0.0437314	0.023775	0.999924	0.986449	0.950767	0.861198	0.620331	0.240931	0.0678172	0.0273888	0.0190144	0.008444	0.999924	0.992649	0.944092	0.893699	0.653356	0.327749	0.108691	0.0497335	0.0313983	0.0173097	0.999924	0.991944	0.974915	0.926598	0.664064	0.343427	0.103342	0.0444588	0.0321969	0.0144559	0.999924	1.01506	1.00502	0.907045	0.637035	0.323427	0.0925809	0.0314408
O00178	GTPBP1	0.999924	1.03893	0.809916	0.578161	0.2932	0.175156	0.127329	0.106742	0.0774945	0.0465368	0.999924	1.06888	1.06333	0.786022	0.642085	0.61297	0.449056	0.207511	0.0687754	0.0414711	0.999924	1.00499	0.960921	0.756082	0.404295	0.163912	0.0404168	0.0209145	0.0148576	0.0105333	0.999924	0.990499	0.911654	0.700401	0.359316	0.165882	0.0555188	0.0238026	0.0162106	0.00546373	0.999924	0.976781	0.916782	0.680175	0.316642	0.156339	0.0457833	0.0172962
O00182	LGALS9	0.999924	0.99304	1.00558	1.01311	1.00791	0.857556	0.666908	0.369727	0.0911211	0.0301958	0.999924	0.97111	1.06044	1.01145	1.07775	0.883279	0.58605	0.302533	0.0892368	0.0305901	0.999924	1.24269	1.18057	1.0064	1.21231	0.688499	0.320628	0.153841	0.022389	0.0399309	0.999924	0.908913	0.92136	0.690937	0.667815	0.453928	0.299216	0.116732	0.0567394	0.0322804	0.999924	1.03904	1.03072	0.97961	0.860236	0.626929	0.370614	0.152832
O00186	STXBP3	0.999924	0.988652	0.96477	0.60773	0.197371	0.0955129	0.0539878	0.0293641	0.0207083	0.00829176	0.999924	0.98165	0.919328	0.535517	0.107471	0.0397097	0.0266248	0.0160241	0.0133864	0.00745522	0.999924	0.990175	0.923389	0.599962	0.163586	0.0816168	0.061426	0.0329721	0.0242853	0.0160767	0.999924	0.957919	0.903085	0.53809	0.129079	0.0786932	0.0479441	0.0320835	0.0146384	0.0127637	0.999924	0.959017	0.863749	0.562057	0.112221	0.063223	0.0487066	0.0313803
O00189	AP4M1	0.999924	0.929915	0.781672	0.603417	0.413406	0.309405	0.190104	0.122776	0.0786437	0.0337998	0.999924	0.892793	0.68796	0.547479	0.352768	0.219017	0.132776	0.0712966	0.034004	0.014713	0.999924	0.911823	0.80497	0.564185	0.410932	0.238039	0.176803	0.0945846	0.0652109	0.0609481	0.999924	0.865134	0.821771	0.587294	0.419385	0.29728	0.193657	0.105321	0.0598045	0.016471	0.999924	0.865206	0.687576	0.558638	0.333256	0.206684	0.13341	0.0684498
O00193	SMAP	0.999924	0.853662	0.832558	0.929437	0.981494	0.872305	1.03924	0.954322	1.06463	0.986144	0.999924	0.930609	0.973545	0.982083	0.991572	0.935331	1.00883	0.946905	1.13074	0.953656	0.999924	0.981358	0.953805	0.899535	0.74532	0.698765	0.65874	0.64432	0.725526	0.756914	0.999924	1.00481	0.910472	0.967511	0.903446	0.788064	0.738856	0.741778	0.835204	0.824688	0.999924	0.972449	0.966802	0.950525	0.972344	0.864859	0.856407	0.992297
O00203	AP3B1	0.999924	1.06607	1.12824	0.898449	0.442963	0.166004	0.100803	0.0621059	0.0516892	0.0236041	0.999924	1.02726	1.0314	0.873378	0.430966	0.101412	0.0679673	0.0428261	0.0374481	0.018446	0.999924	1.00743	0.96532	0.805587	0.361893	0.0910597	0.062145	0.0324281	0.0160968	0.0075489	0.999924	0.919836	0.931891	0.769493	0.3115	0.0937156	0.0525442	0.0309149	0.0130439	0.00865902	0.999924	1.04881	1.02922	0.929089	0.336831	0.090169	0.055978	0.0309063
O00214	LGALS8	0.999924	1.1651	1.19881	1.13708	0.956307	0.569868	0.256566	0.136061	0.0968429	0.0543578	0.999924	1.1631	1.14226	1.0122	0.877128	0.467774	0.206737	0.104781	0.109663	0.0559664	0.999924	0.962751	1.18934	1.08537	1.05149	0.605804	0.232093	0.0832662	0.0480669	0.0258194	0.999924	0.9798	0.976698	1.02661	0.865389	0.46626	0.175723	0.0522461	0.0289298	0.0198205	0.999924	1.09838	1.13442	1.06399	0.94693	0.600711	0.259316	0.111814
O00217	NDUFS8	0.999924	0.893941	0.834576	0.664827	0.386181	0.220677	0.132191	0.0860419	0.0841468	0.0646362	0.999924	0.924351	0.942707	0.703531	0.523138	0.317587	0.202966	0.152334	0.13461	0.0873939	0.999924	1.02518	0.879695	0.738068	0.490693	0.272865	0.162009	0.0939595	0.0985268	0.118135	0.999924	0.905428	0.979784	0.67066	0.430436	0.262922	0.141932	0.0902194	0.0845035	0.0984233	0.999924	1.08532	0.984158	0.892868	0.508706	0.296319	0.159109	0.108837
O00221	NFKBIE	0.999924	0.936149	0.927822	0.89176	0.803055	0.495698	0.28943	0.205524	0.179252	0.076855	0.999924	1.01394	0.963144	0.886622	0.701216	0.405226	0.153556	0.104183	0.0625338	0.0234598	0.999924	1.01526	0.920697	0.890234	0.652149	0.407722	0.172637	0.0518072	0.0319864	0.0232587	0.999924	1.01259	0.955874	0.936227	0.660117	0.38923	0.145421	0.0639317	0.0317951	0.0195654	0.999924	0.992058	0.909297	0.87496	0.689298	0.388878	0.166381	0.102614
O00231	PSMD11	0.999924	0.977671	0.984726	0.917875	0.673758	0.349192	0.14698	0.0454745	0.0186448	0.00860927	0.999924	0.997313	0.992129	0.934446	0.700452	0.30148	0.11796	0.0391739	0.0157392	0.00700907	0.999924	1.02531	1.0835	0.998005	0.932483	0.68448	0.289793	0.0569376	0.0198823	0.0076254	0.999924	1.02269	1.0321	0.905717	0.807107	0.593547	0.2446	0.0546674	0.021203	0.00776155	0.999924	1.14955	1.2439	1.22644	1.01832	0.755926	0.282715	0.0742754
O00232	PSMD12	0.999924	1.06914	1.08556	1.02596	0.771503	0.399053	0.161281	0.0471925	0.0239238	0.0138064	0.999924	1.01426	1.06591	1.02605	0.880056	0.364327	0.155684	0.0619524	0.0418209	0.0219381	0.999924	1.09424	1.18702	1.12545	1.16056	0.782718	0.341753	0.0787641	0.0404746	0.0275732	0.999924	1.02497	1.06725	1.00446	0.959426	0.712317	0.303629	0.0766253	0.0496702	0.0351756	0.999924	1.21496	1.30474	1.433	1.25635	0.92605	0.34177	0.0845814
O00233	PSMD9	0.999924	0.952011	0.96799	0.979375	1.02133	0.916469	0.888613	0.98042	1.01945	0.376176	0.999924	1.02547	0.989432	0.973545	0.984121	0.985748	0.953265	0.986235	1.08543	0.387405	0.999924	0.917284	0.896189	0.946105	0.826423	0.809579	0.778463	0.779952	0.846877	0.515299	0.999924	0.969266	0.959798	1.03704	0.96149	0.87159	0.828828	0.852624	0.863411	0.409642	0.999924	0.912761	0.892013	0.848098	0.910874	0.778553	0.776047	0.820838
O00244	ATOX1	0.999924	0.787286	0.738392	0.737018	0.793963	0.717543	0.766199	0.631588	0.578847	0.3966	0.999924	0.903057	0.903288	0.948463	0.89542	0.773308	0.775689	0.627389	0.652057	0.44961	0.999924	0.964769	0.99931	1.06695	1.02962	0.803856	0.698624	0.69515	0.710134	0.561803	0.999924	1.08079	0.860657	0.999486	0.946886	0.886822	0.739003	0.698705	0.746518	0.698469	0.999924	0.878463	0.862944	0.838177	0.823174	0.660006	0.724134	0.63726
O00255	MEN1	0.999924	0.945131	0.594141	0.222038	0.120217	0.0619392	0.0362185	0.0294456	0.0212204	0.0138152	0.999924	0.91347	0.47756	0.173914	0.115542	0.095335	0.0619968	0.060936	0.0606054	0.0307512	0.999924	0.99004	0.573345	0.216916	0.113121	0.073129	0.0584354	0.0254769	0.0134072	0.00767722	0.999924	0.962221	0.500962	0.21557	0.123394	0.0835366	0.0586585	0.0437381	0.0453261	0.0417617	0.999924	0.999379	0.448845	0.160395	0.0898043	0.0667786	0.0428303	0.0209392
O00264	PGRMC1	0.999924	0.727743	0.748465	0.672334	0.636158	0.44552	0.421937	0.338083	0.384671	0.286812	0.999924	0.899581	0.845352	0.849411	0.777113	0.575849	0.515571	0.414092	0.45463	0.352289	0.999924	1.03504	1.01207	1.0048	0.902043	0.584087	0.483722	0.379172	0.462554	0.437347	0.999924	1.05223	0.908762	0.932162	0.766856	0.542902	0.41629	0.392587	0.396171	0.357294	0.999924	0.918508	0.9418	0.772145	0.706857	0.478444	0.420594	0.393856
O00267	SUPT5H	0.999924	1.04207	1.05452	0.974377	0.696593	0.255788	0.11767	0.0768771	0.0715145	0.0501088	0.999924	1.05862	1.04902	0.975956	0.707647	0.194984	0.101758	0.0807123	0.0765656	0.0486014	0.999924	1.02862	1.06772	0.954051	0.695374	0.245419	0.110945	0.0601093	0.0533049	0.0374138	0.999924	0.982123	0.964828	0.864573	0.585706	0.220524	0.0991438	0.0627503	0.0520227	0.0456195	0.999924	1.03811	1.05435	1.00774	0.633474	0.248342	0.104911	0.0646275
O00268	TAF4	0.999924	1.06453	0.964112	0.635646	0.323289	0.178407	0.102652	0.0630034	0.0461033	0.0201611	0.999924	1.02858	0.957965	0.621326	0.289722	0.15201	0.0861489	0.0667883	0.0491551	0.0170916	0.999924	1.01542	0.830217	0.552577	0.251203	0.157136	0.099522	0.0487951	0.0239959	0.0130249	0.999924	0.987823	0.727012	0.503064	0.22449	0.146734	0.0904556	0.0476299	0.0162223	0.00817633	0.999924	0.997098	0.995807	0.821241	0.440574	0.277131	0.187019	0.113107
O00273	DFFA	0.999924	1.01287	1.00686	1.03394	1.0928	0.961062	0.868892	0.959259	0.938096	0.29497	0.999924	1.0403	1.01733	1.03557	1.03033	0.958053	0.868784	0.927313	0.931188	0.286501	0.999924	0.990964	0.9525	0.992048	0.915491	0.856561	0.826093	0.77427	0.781223	0.384406	0.999924	1.03875	1.04712	1.15629	1.13683	1.01297	0.88993	0.893651	0.84984	0.386971	0.999924	0.985996	0.983603	0.953684	0.978868	0.790505	0.718459	0.734574
O00299	CLIC1	0.999924	1.03774	1.05086	1.13208	1.0333	0.743568	0.186284	0.0655245	0.0334819	0.0181325	0.999924	0.999456	1.05079	1.05413	1.03541	0.650931	0.146566	0.0480671	0.0392318	0.0174421	0.999924	1.02991	1.11154	1.03093	1.00503	0.638101	0.193782	0.0609593	0.0327827	0.0163448	0.999924	0.976187	1.05372	1.06404	0.988915	0.649155	0.177688	0.058249	0.0305464	0.0136905	0.999924	0.956713	1.00544	0.920281	0.857051	0.556797	0.135918	0.0425912
O00303	EIF3F	0.999924	1.12396	1.08947	1.08326	0.520254	0.251256	0.134714	0.0525401	0.032713	0.0166673	0.999924	1.02463	0.937489	0.955725	0.417417	0.176779	0.10285	0.0554593	0.040191	0.0206067	0.999924	1.00573	1.05144	1.00929	0.478348	0.243241	0.165844	0.0785665	0.0403913	0.0219121	0.999924	1.0907	1.14596	1.09082	0.523397	0.313977	0.224811	0.136679	0.088114	0.0419351	0.999924	1.01058	0.983355	1.08866	0.485145	0.236943	0.15496	0.0632485
O00329	PIK3CD	0.999924	1.04133	0.989656	0.952434	0.609846	0.149834	0.0661095	0.0421584	0.0378656	0.0208369	0.999924	0.99145	0.963773	0.875368	0.55526	0.0722094	0.0293259	0.0257183	0.024373	0.00532895	0.999924	0.983583	0.94792	0.937046	0.655952	0.138522	0.0433421	0.0267974	0.0119649	0.00577704	0.999924	0.921995	1.01372	0.823022	0.464617	0.138282	0.0937036	0.0255314	0.043595	0.0147541	0.999924	1.0017	0.953281	0.919708	0.471832	0.0834806	0.0431	0.0316912
O00330	PDHX	0.999924	1.08047	0.969346	0.910702	0.886998	0.681818	0.455982	0.0880106	0.0206635	0.011371	0.999924	1.00078	0.945579	0.965696	0.985898	0.807266	0.597923	0.149916	0.0509324	0.0262455	0.999924	1.2184	1.32726	1.29821	1.17574	1.15949	0.833617	0.379379	0.0299062	0.0116643	0.999924	1.25348	1.20871	1.24317	1.15751	1.0583	0.827893	0.354442	0.0512798	0.0340203	0.999924	1.54734	1.53846	2.30503	2.71318	2.67635	2.13961	0.562146
O00399	DCTN6	0.999924	1.05494	1.0086	1.06132	0.983706	0.746647	0.627771	0.61879	0.661507	0.179634	0.999924	1.00501	0.997449	1.02161	0.956045	0.774372	0.640178	0.617979	0.610567	0.200816	0.999924	1.01228	1.01526	1.02265	0.945445	0.756646	0.628348	0.442123	0.530989	0.321571	0.999924	1.02404	1.00727	0.969409	0.892277	0.710457	0.566205	0.477662	0.456435	0.251451	0.999924	1.06197	1.14698	1.23228	1.1016	0.895043	0.728653	0.713969
O00400	SLC33A1	0.999924	0.990087	0.898426	0.94485	0.88513	0.832688	0.709202	0.620996	0.529832	0.120637	0.999924	0.961815	0.960615	0.918415	0.858088	0.745402	0.672821	0.604836	0.524048	0.094164	0.999924	1.0193	0.996964	1.03018	1.00167	0.87311	0.795147	0.617091	0.588757	0.196062	0.999924	0.950588	0.958198	0.806547	0.784957	0.647831	0.609791	0.476961	0.379907	0.174692	0.999924	0.899301	0.908191	0.847796	0.814063	0.711551	0.590976	0.522162
O00410	IPO5	0.999924	0.984533	1.00922	1.01689	1.02246	0.939753	0.637257	0.0609567	0.0228859	0.00911641	0.999924	0.995536	1.01373	1.01884	1.02899	0.951868	0.623923	0.0674658	0.0314391	0.0149768	0.999924	0.999405	1.00839	0.986331	1.01053	0.832191	0.568679	0.077767	0.0229345	0.0124894	0.999924	1.03425	1.08945	1.09283	1.0502	0.860645	0.593232	0.0842202	0.0295711	0.0175796	0.999924	0.945725	0.981279	0.914841	0.997573	0.788979	0.537518	0.0494603
O00411	POLRMT	0.999924	0.883982	0.509453	0.0845126	0.0597416	0.0486489	0.057738	0.0510202	0.0576569	0.0396717	0.999924	0.966016	0.570898	0.158203	0.110219	0.0890117	0.0648363	0.0601768	0.0569974	0.0211573	0.999924	0.805801	0.341983	0.105399	0.0862169	0.0416777	0.0445288	0.0157336	0.00337212	0.0284484	0.999924	0.590152	0.378216	0.140474	0.0666365	0.079049	0.0657288	0.052247	0.0369311	0.0221165	0.999924	0.890118	0.38525	0.0561478	0.0388648	0.0368694	0.0171404	0.012018
O00418	EEF2K	0.999924	0.930084	0.524979	0.182295	0.0988887	0.0498525	0.0310141	0.016861	0.0159659	0.00737559	0.999924	0.937378	0.452315	0.117145	0.0665792	0.0369202	0.0275939	0.0194365	0.0183449	0.00885916	0.999924	0.938653	0.636381	0.214369	0.101644	0.0696283	0.0450466	0.0243326	0.0122849	0.00599421	0.999924	0.936512	0.689461	0.204919	0.109255	0.0859593	0.0515636	0.0219033	0.0132811	0.00877005	0.999924	0.862966	0.409435	0.135586	0.0743639	0.048971	0.0309318	0.0172112
O00422	SAP18	0.999924	1.23132	1.309	1.21148	1.59732	1.3886	0.773177	0.316817	0.29964	0.335218	0.999924	0.892406	0.937054	1.04052	1.28358	1.16662	0.722438	0.325332	0.303926	0.296362	0.999924	1.05391	1.06386	0.820799	0.706503	0.592915	0.460254	0.240702	0.169054	0.208962	0.999924	0.972129	0.867429	0.615238	0.556606	0.446171	0.329406	0.164688	0.124564	0.214074	0.999924	1.29249	1.53451	1.78821	2.38801	2.17456	1.47829	0.674564
O00425	IGF2BP3	0.999924	0.705189	0.220162	0.0720193	0.0341384	0.017857	0.0085725	0.00477298	0.0058794	0.00210464	0.999924	0.710692	0.218612	0.0869996	0.0534805	0.0207406	0.0110107	0.00632983	0.00675736	0.0046199	0.999924	0.848098	0.311716	0.0881018	0.0409834	0.0372026	0.0246402	0.0154393	0.0119934	0.0085212	0.999924	0.85604	0.320967	0.0698191	0.0318048	0.0184902	0.0118712	0.00679932	0.00386167	0.00133611	0.999924	0.710097	0.1542	0.0487838	0.0310673	0.0222403	0.0122971	0.00787185
O00429	DNM1L	0.999924	1.00665	0.996276	0.891958	0.499527	0.143014	0.0814604	0.0516485	0.0357994	0.0198105	0.999924	1.00023	0.994721	0.86827	0.473118	0.0810514	0.0387082	0.020962	0.0172929	0.0101374	0.999924	0.970677	0.946067	0.862107	0.501084	0.145635	0.0852157	0.0530855	0.0348578	0.0217254	0.999924	0.997367	0.999285	0.891185	0.489137	0.155942	0.10027	0.0587079	0.0369043	0.0162462	0.999924	1.03384	1.02394	0.950714	0.672039	0.239554	0.0631884	0.026533
O00442	RTCA	0.999924	1.00649	0.834749	0.391998	0.169711	0.10309	0.0598198	0.0288687	0.0160651	0.00763247	0.999924	0.953193	0.737641	0.325595	0.126585	0.0594361	0.03847	0.0228713	0.0119826	0.00631507	0.999924	0.985275	1.00614	0.929843	0.610299	0.212466	0.0713869	0.0337336	0.0236343	0.0108055	0.999924	1.0324	1.00922	0.930372	0.522859	0.183264	0.0575223	0.0300208	0.0174114	0.011535	0.999924	0.974827	0.855303	0.461824	0.145663	0.10421	0.0576861	0.0294854
O00471	EXOC5	0.999924	0.964412	0.890962	0.665868	0.20918	0.0591562	0.0280748	0.024105	0.021719	0.0110832	0.999924	0.958539	0.87902	0.605502	0.178493	0.0380649	0.017564	0.018666	0.0141512	0.010626	0.999924	0.957157	0.90606	0.693469	0.222585	0.0766647	0.0434387	0.0228113	0.0176864	0.00821602	0.999924	0.941575	0.913406	0.687858	0.198236	0.0698524	0.0359267	0.0219005	0.0149619	0.00638139	0.999924	0.964685	0.899211	0.650447	0.179563	0.0639881	0.0388893	0.0258587
O00487	PSMD14	0.999924	0.996543	1.02865	0.964838	0.774165	0.388961	0.11734	0.0355544	0.0272615	0.0141581	0.999924	1.01727	1.01384	0.980815	0.770461	0.307905	0.108491	0.0369004	0.0231852	0.012377	0.999924	1.08505	1.18641	1.04027	1.12925	0.774875	0.317989	0.0463948	0.021936	0.0112037	0.999924	1.07239	1.06774	1.04706	1.00034	0.789581	0.29098	0.0453684	0.0239853	0.0174015	0.999924	1.17457	1.2736	1.35974	1.21049	0.943084	0.281109	0.0404168
O00499	BIN1	0.999924	1.01364	0.941055	0.930496	0.793557	0.565164	0.423141	0.359076	0.346482	0.21436	0.999924	1.04785	0.980025	0.912217	0.768156	0.483107	0.384032	0.356952	0.406413	0.291745	0.999924	1.00841	0.872518	0.828999	0.662238	0.483854	0.331402	0.299822	0.279905	0.193538	0.999924	1.00639	1.00737	0.997526	0.77013	0.529555	0.385445	0.321828	0.304099	0.230414	0.999924	0.96182	0.897051	0.820908	0.654874	0.462568	0.335191	0.303087
O00512	BCL9	0.999924	0.996735	1.06637	0.940363	0.882301	0.737207	0.646938	0.537488	0.393341	0.214679	0.999924	0.988072	1.07867	0.990422	0.910966	0.775903	0.648306	0.622311	0.476044	0.307156	0.999924	0.991897	0.984899	0.95345	0.825787	0.752731	0.743145	0.612664	0.462791	0.271331	0.999924	0.994718	0.946333	0.998471	0.863205	0.716356	0.644737	0.516665	0.276489	0.131208	0.999924	0.942726	0.90756	0.967496	0.92449	0.79648	0.712914	0.666123
O00541	PES1	0.999924	1.01298	0.90756	0.353624	0.11098	0.0592278	0.0371805	0.0202808	0.0154293	0.0104747	0.999924	1.03756	0.886559	0.322522	0.0933468	0.0543959	0.0404905	0.0306328	0.0289249	0.0121955	0.999924	1.00422	0.792846	0.197389	0.0442424	0.0355009	0.0265164	0.0131432	0.00931395	0.00734737	0.999924	1.00646	0.839021	0.23762	0.0747237	0.052107	0.0382046	0.0246529	0.0195081	0.0135428	0.999924	1.03908	0.888016	0.375632	0.0965521	0.0658864	0.0418296	0.0284151
O00560	SDCBP	0.999924	0.959342	1.01058	0.906383	0.797541	0.514097	0.211324	0.107562	0.0696616	0.0309709	0.999924	0.936501	0.944793	0.888662	0.778839	0.445215	0.210736	0.107578	0.0695758	0.0242653	0.999924	0.984365	0.997871	0.918979	0.823295	0.503585	0.227186	0.115416	0.0905932	0.0680125	0.999924	0.925837	0.920771	0.843294	0.760447	0.483691	0.209085	0.0878119	0.0575337	0.0516614	0.999924	0.967936	0.996445	0.943027	0.779692	0.498492	0.206534	0.102013
O00566	MPHOSPH10	0.999924	1.27152	1.33016	1.39437	1.10966	0.613772	0.392668	0.255652	0.230372	0.214396	0.999924	1.33469	1.43351	1.48016	1.20795	0.684295	0.414723	0.293115	0.238562	0.178433	0.999924	1.15235	1.30205	1.07522	0.851028	0.567988	0.38276	0.299157	0.251376	0.161933	0.999924	1.20092	1.32476	1.18542	0.899339	0.594498	0.397938	0.274764	0.223618	0.185226	0.999924	1.29844	1.43915	1.56894	1.29441	0.787738	0.52267	0.380503
O00567	NOP56	0.999924	1.37243	1.49124	1.66278	1.56047	1.19647	0.667192	0.526342	0.474034	0.312087	0.999924	1.26264	1.30098	1.38626	1.27124	0.932886	0.603864	0.571397	0.615894	0.440634	0.999924	1.09713	1.18874	1.28068	1.22834	1.04863	0.774889	0.648956	0.607285	0.597198	0.999924	1.25747	1.27188	1.42518	1.28614	1.04004	0.759918	0.608943	0.620034	0.525484	0.999924	1.24747	1.40002	1.58072	1.51187	1.20463	0.803232	0.700703
O00571	DDX3X	0.999924	0.963308	0.545352	0.128763	0.0842121	0.0579981	0.0532746	0.0434732	0.0342969	0.0196208	0.999924	0.938448	0.539523	0.117055	0.0679465	0.0480257	0.0390044	0.0312012	0.0217064	0.0112536	0.999924	0.918703	0.576168	0.131042	0.0685186	0.0614135	0.0469784	0.0285089	0.0216567	0.0133761	0.999924	0.942591	0.571067	0.0995419	0.0527203	0.0426587	0.0289507	0.0250342	0.0170201	0.0113046	0.999924	1.08798	0.494345	0.0958049	0.0657848	0.0545708	0.0480587	0.0363976
O00629	KPNA4	0.999924	1.08497	1.07549	0.994862	0.81374	0.646178	0.432973	0.0692485	0.0210792	0.0119818	0.999924	1.07457	1.10285	0.997013	0.850192	0.63631	0.445139	0.11467	0.0460197	0.0269431	0.999924	0.964098	0.912776	0.918163	0.782826	0.668507	0.465386	0.170826	0.0654201	0.0238501	0.999924	1.02621	0.918546	1.03522	0.755461	0.617734	0.527962	0.114471	0.0210429	0	0.999924	1.01004	1.01693	0.977631	0.989887	0.769126	0.504839	0.144484
O00635	TRIM38	0.999924	0.94098	0.819337	0.376988	0.0933383	0.0506132	0.0249577	0.0163587	0.0137449	0.00825868	0.999924	0.995156	0.861594	0.368314	0.0930257	0.0469995	0.0297616	0.012275	0.0105356	0.00845904	0.999924	0.982273	0.854911	0.503119	0.133264	0.0947075	0.0506504	0.0236571	0.0109614	0.0101327	0.999924	1.09625	1.06059	0.569568	0.202838	0.142938	0.0727312	0.0422273	0.011043	0.0180494	0.999924	0.958494	0.808777	0.381062	0.0561318	0.0417478	0.0296105	0.0181487
O00716	E2F3	0.999924	0.947565	0.906307	0.791655	0.726144	0.495748	0.191618	0.0775368	0.0664081	0.032199	0.999924	0.912402	0.965316	0.832286	0.675812	0.484037	0.258065	0.142505	0.106024	0.0409541	0.999924	1.02188	0.94813	0.853711	0.689452	0.518042	0.234098	0.0919834	0.0686815	0.0364539	0.999924	0.893661	0.865381	0.861268	0.72084	0.507268	0.217932	0.0882954	0.0520005	0.0219439	0.999924	0.911699	0.875867	0.774511	0.691642	0.460672	0.176969	0.0893413
O00743	PPP6C	0.999924	0.960259	0.895749	0.901405	0.845212	0.734573	0.668408	0.632274	0.556104	0.253381	0.999924	0.945005	0.894816	0.912468	0.89033	0.8346	0.76311	0.735689	0.633789	0.25249	0.999924	1.02637	1.10617	0.971715	1.14623	0.80098	0.738103	0.551532	0.461431	0.254847	0.999924	1.04158	1.02049	0.900876	0.824583	0.643006	0.577209	0.467788	0.360314	0.172089	0.999924	1.03093	1.01959	1.03309	1.01203	0.888436	0.772813	0.689687
O00746	NME4	0.999924	1.10478	1.10774	1.07901	1.15978	1.10729	1.02915	0.457171	0.049009	0.0140092	0.999924	1.01264	1.08877	1.08862	1.12992	1.12801	0.969151	0.465243	0.0664594	0.032434	0.999924	1.09207	1.13327	1.03141	1.21394	0.98165	0.979671	0.830129	0.985972	0.66625	0.999924	0.961094	0.948102	0.830669	0.960869	0.819275	0.881663	0.749356	0.808691	0.398675	0.999924	0.990037	0.98985	0.98482	0.959403	0.860521	0.82793	0.793094
O00754	MAN2B1	0.999924	1.0281	1.05212	1.04032	1.02039	0.911022	0.910849	0.875425	1.01902	0.838385	0.999924	1.07071	1.12123	1.08644	1.1073	1.0814	1.00023	0.989173	1.11913	0.838376	0.999924	1.02617	0.990725	1.00201	1.03924	0.869906	0.79913	0.658863	0.824651	0.78276	0.999924	1.31065	0.990764	1.02529	0.981307	0.8425	0.798952	0.719674	0.777027	0.725107	0.999924	1.07557	1.12231	1.14477	1.22058	1.03704	0.928638	0.94228
O00764	PDXK	0.999924	1.05951	1.10983	1.09444	1.10434	0.757359	0.264798	0.0425244	0.0270197	0.014125	0.999924	1.00825	1.02002	1.01975	0.924497	0.616745	0.264528	0.0741998	0.049056	0.0295828	0.999924	0.993047	1.00798	1.01928	0.980949	0.76921	0.40579	0.105095	0.043282	0.0277303	0.999924	1.0989	1.02287	1.00534	0.961062	0.76254	0.427325	0.118813	0.0601853	0.0431639	0.999924	0.984991	1.01967	0.979273	0.896901	0.647775	0.22641	0.0592351
O00767	SCD	0.999924	0.904265	0.777201	0.672758	0.5167	0.374738	0.217586	0.130741	0.0746702	0.052779	0.999924	0.901572	0.811428	0.639054	0.47024	0.341802	0.212382	0.0805898	0.0569732	0.0286471	0.999924	1.02598	1.01342	0.742656	0.702322	0.366742	0.266404	0.0659657	0.049822	0.0358822	0.999924	0.91884	0.766516	0.602012	0.4741	0.362069	0.206184	0.0956905	0.0584144	0.0260238	0.999924	0.911447	0.813692	0.644116	0.508236	0.440714	0.250431	0.0904512
O14497	ARID1A	0.999924	1.02646	0.885257	0.415856	0.223357	0.116721	0.0558896	0.0301974	0.0205507	0.0101075	0.999924	0.993493	0.864124	0.369999	0.187758	0.0848133	0.0505989	0.0291919	0.0220176	0.0104322	0.999924	1.03824	1.00313	0.487772	0.227167	0.146959	0.0988352	0.0519229	0.03274	0.0122541	0.999924	1.01113	0.93382	0.469394	0.200161	0.137471	0.0838293	0.0479885	0.0232284	0.0120176	0.999924	1.07868	0.955065	0.46503	0.25697	0.172825	0.108716	0.0642687
O14523	C2CD2L	0.999924	1.00721	0.94069	0.832486	0.72932	0.576395	0.432528	0.294023	0.205441	0.0708652	0.999924	0.98536	0.924119	0.817422	0.740381	0.568431	0.391985	0.276279	0.185987	0.0637199	0.999924	1.05218	1.10435	0.964409	0.8231	0.637331	0.446737	0.259575	0.171231	0.0560998	0.999924	1.0696	1.04437	1.02229	0.909512	0.690297	0.459453	0.306329	0.198208	0.0706046	0.999924	1.00023	0.923771	0.842465	0.703671	0.544479	0.400979	0.2344
O14526	FCHO1	0.999924	1.08396	0.962076	0.587006	0.371167	0.246523	0.175367	0.0856247	0.0545963	0.0319091	0.999924	1.03087	0.949149	0.506464	0.321533	0.232476	0.173058	0.0996395	0.0738787	0.0348692	0.999924	0.956795	0.925064	0.636907	0.454412	0.335491	0.221578	0.131355	0.0881636	0.0417859	0.999924	1.04561	0.91869	0.605369	0.402864	0.27278	0.233786	0.130696	0.0875697	0.0513117	0.999924	1.10557	0.952511	0.558348	0.304298	0.219267	0.150309	0.103159
O14530	TXNDC9	0.999924	1.06129	1.14005	1.04434	0.859528	0.494648	0.150631	0.0599764	0.0393368	0.0317966	0.999924	1.03721	1.05707	1.02399	0.917508	0.458803	0.129388	0.0474671	0.0456817	0.0349967	0.999924	1.03709	1.02263	1.08703	1.02587	0.736331	0.258591	0.0658789	0.0363143	0.0267613	0.999924	1.01705	1.03081	1.05012	1.01206	0.678529	0.276973	0.103711	0.0773689	0.0508933	0.999924	1.21908	1.36943	1.59256	1.478	0.97531	0.240578	0.0523474
O14545	TRAFD1	0.999924	0.974577	0.988247	1.00885	0.969669	0.878839	0.783947	0.780312	0.760762	0.397814	0.999924	1.02595	0.963237	0.986859	0.971147	0.920929	0.809645	0.866898	0.821618	0.339628	0.999924	1.06257	0.985691	1.00164	0.908321	0.85021	0.729578	0.724694	0.641584	0.309462	0.999924	1.05561	0.929482	0.976154	0.983451	0.813519	0.808799	0.736454	0.708226	0.454041	0.999924	1.04351	0.9794	1.0007	1.03482	0.88833	0.803008	0.81218
O14562	UBFD1	0.999924	0.956466	1.00037	0.973435	1.00776	0.851982	0.618157	0.269334	0.106677	0.0362297	0.999924	0.992026	0.988169	0.993339	1.03483	0.862352	0.60303	0.293531	0.111976	0.0428086	0.999924	0.978491	0.955806	0.974042	0.865324	0.729593	0.52699	0.248557	0.100908	0.050975	0.999924	0.986563	1.00378	1.08771	0.995274	0.849164	0.59466	0.261916	0.0969797	0.0429978	0.999924	0.95393	0.94551	0.899056	0.877641	0.69209	0.50853	0.237141
O14578	CIT	0.999924	1.01667	0.999684	0.951955	0.727088	0.345088	0.0826002	0.0423158	0.0495863	0.0297438	0.999924	1.03355	0.998248	0.953642	0.72423	0.282052	0.0746765	0.0446486	0.0375676	0.021947	0.999924	0.98892	0.960987	0.933369	0.689069	0.385847	0.0986036	0.0421937	0.0253122	0.0140079	0.999924	1.02188	1.03441	1.0141	0.72802	0.401642	0.0872499	0.0325388	0.0186893	0.0110321	0.999924	1.03597	1.039	1.00703	0.695535	0.352297	0.0835939	0.0450462
O14579	COPE	0.999924	0.987765	0.945562	0.867205	0.681505	0.290355	0.103335	0.0613378	0.049009	0.0248786	0.999924	0.997478	0.92602	0.863047	0.662851	0.241035	0.0739688	0.0464508	0.0407665	0.0253497	0.999924	1.02921	1.00175	0.936717	0.775895	0.317825	0.118487	0.0616348	0.0342097	0.0142736	0.999924	0.975842	0.912224	0.833786	0.621418	0.281556	0.108339	0.0538755	0.0356439	0.0223202	0.999924	0.995273	1.00269	0.95489	0.683517	0.317847	0.0901368	0.0401093
O14617	AP3D1	0.999924	1.07916	1.04977	0.883507	0.445074	0.0970355	0.0492311	0.0387282	0.0312513	0.0209703	0.999924	0.970507	0.957393	0.822762	0.445011	0.077663	0.0383461	0.0269316	0.0255507	0.0167844	0.999924	0.998926	1.05718	0.877	0.493845	0.110339	0.0598502	0.0374849	0.0261796	0.0157271	0.999924	0.911014	0.900996	0.750954	0.336987	0.0991857	0.062311	0.0427409	0.0413371	0.0300019	0.999924	1.08073	1.04188	0.995084	0.408371	0.103861	0.0510609	0.0380071
O14618	CCS	0.999924	0.995669	1.01358	1.02888	0.994653	0.777286	0.569463	0.418303	0.251723	0.0618591	0.999924	1.03521	1.01103	0.977544	0.885191	0.687032	0.526322	0.415279	0.257849	0.0731606	0.999924	1.03817	1.02304	0.96718	0.874773	0.691048	0.557159	0.359269	0.275742	0.131417	0.999924	1.0069	0.991058	1.03844	0.882034	0.658979	0.519514	0.377707	0.259156	0.106413	0.999924	0.939538	0.936756	0.958719	0.836933	0.61245	0.473148	0.328562
O14639	ABLIM1	0.999924	0.886335	0.852477	0.826357	0.852766	0.711182	0.635842	0.593601	0.414277	0.233155	0.999924	0.939984	0.855583	0.804964	0.806107	0.721927	0.592076	0.631723	0.617867	0.392892	0.999924	1.00024	0.923417	0.881834	0.811424	0.633228	0.496566	0.37234	0.240137	0.127328	0.999924	1.0053	0.921985	0.927612	0.869041	0.717843	0.496569	0.386138	0.235443	0.14238	0.999924	0.910228	0.788653	0.794207	0.83776	0.727214	0.543955	0.45788
O14653	GOSR2	0.999924	0.912465	0.94814	0.84466	0.781807	0.607992	0.486441	0.316551	0.34456	0.170402	0.999924	0.991416	0.975503	0.852379	0.831898	0.629789	0.496216	0.385901	0.300366	0.162392	0.999924	1.0532	1.00399	0.928509	0.788583	0.616723	0.499289	0.372032	0.357667	0.271637	0.999924	1.04236	0.950892	0.999119	0.878325	0.675632	0.503254	0.39787	0.360712	0.243915	0.999924	0.974831	1.01558	0.881542	0.851791	0.597392	0.445537	0.321226
O14656	TOR1A	0.999924	1.02463	0.998952	0.925937	0.745706	0.50167	0.309617	0.208377	0.136504	0.0738452	0.999924	0.956385	0.966818	0.87996	0.745757	0.444327	0.28868	0.204724	0.148139	0.0612484	0.999924	1.01077	1.09089	1.03013	1.02383	0.790544	0.604188	0.386669	0.235831	0.152237	0.999924	0.983823	1.03486	0.93538	0.866287	0.721067	0.548971	0.341738	0.197929	0.146059	0.999924	0.979168	0.919369	0.77915	0.582906	0.40104	0.232389	0.187902
O14657	TOR1B	0.999924	0.951455	0.862327	0.730283	0.586875	0.437808	0.289911	0.198656	0.118402	0.068345	0.999924	0.984835	0.916216	0.722563	0.531207	0.337701	0.250514	0.181506	0.137531	0.0630374	0.999924	1.04565	1.07236	0.87866	0.878204	0.588528	0.385311	0.270745	0.21439	0.193619	0.999924	0.967195	0.870377	0.807547	0.737719	0.534266	0.340457	0.246875	0.192225	0.148757	0.999924	0.947561	0.814019	0.674253	0.490496	0.378618	0.312578	0.25081
O14662	STX16	0.999924	0.872583	0.833544	0.702174	0.35982	0.193533	0.132604	0.0947848	0.0700678	0.0401556	0.999924	0.956209	0.925564	0.723185	0.345184	0.187106	0.125612	0.0909218	0.0467527	0.0327031	0.999924	1.02461	0.954575	0.733816	0.379129	0.226462	0.152216	0.105917	0.0717134	0.0547343	0.999924	0.988819	0.901034	0.741374	0.321897	0.201829	0.15572	0.101395	0.0517108	0.0359969	0.999924	0.927152	0.879565	0.693492	0.348749	0.203369	0.159254	0.126228
O14672	ADAM10	0.999924	1.01379	1.01537	0.965333	0.869925	0.648904	0.415635	0.285047	0.236955	0.142424	0.999924	0.996517	1.01817	0.95602	0.850203	0.613594	0.389907	0.272449	0.224716	0.12792	0.999924	0.999186	1.02856	0.950219	0.863747	0.616559	0.41427	0.252358	0.234789	0.211164	0.999924	0.981698	0.977668	0.956323	0.882489	0.642279	0.416386	0.256933	0.209384	0.184583	0.999924	0.999865	0.992227	0.948062	0.828514	0.622535	0.403368	0.294902
O14683	TP53I11	0.999924	1.06178	1.09416	1.11454	1.02544	0.83682	0.794146	0.745301	0.960933	0.8153	0.999924	0.989544	1.05949	0.989407	0.906814	0.842624	0.727912	0.775922	0.926353	0.6759	0.999924	0.947505	1.09006	0.942072	0.892281	0.726089	0.590004	0.481809	0.596669	0.580073	0.999924	0.936764	1.03445	1.05205	1.01302	0.841002	0.767551	0.74292	0.738399	0.605298	0.999924	0.92082	0.97392	0.947952	0.887319	0.761331	0.72343	0.694652
O14686	KMT2D	0.999924	1.01805	0.972089	0.875842	0.745855	0.575562	0.466933	0.457682	0.465471	0.268066	0.999924	1.04106	0.985721	0.852901	0.61976	0.426193	0.308347	0.275336	0.243161	0.0993743	0.999924	1.00533	1.00461	0.893327	0.665483	0.493871	0.403314	0.336661	0.314667	0.150558	0.999924	0.986901	0.989241	0.93045	0.66048	0.509478	0.419346	0.357667	0.341106	0.204839	0.999924	1.03304	0.947303	0.911665	0.656832	0.489157	0.374436	0.303825
O14730	RIOK3	0.999924	0.88745	0.746947	0.452353	0.265033	0.150414	0.0998296	0.0762162	0.0890264	0.0682524	0.999924	0.891024	0.721379	0.434277	0.23444	0.105386	0.055093	0.0357218	0.0228116	0.0156177	0.999924	1.05326	0.96115	0.761395	0.588671	0.436285	0.269157	0.13575	0.0630566	0.0454645	0.999924	1.01138	0.984237	0.876526	0.699331	0.494896	0.287551	0.15019	0.0466426	0.0434235	0.999924	0.999995	0.798345	0.597626	0.362472	0.222866	0.124337	0.0689856
O14732	IMPA2	0.999924	1.03597	0.982951	0.962875	1.006	0.915612	0.89845	0.995254	1.09006	0.69464	0.999924	1.00571	1.0063	0.979922	1.01848	1.05778	1.0103	1.09987	1.24848	0.743605	0.999924	1.00398	0.90569	0.880946	0.844426	0.709495	0.58146	0.328203	0.127226	0.0181702	0.999924	1.04684	1.05502	1.08926	0.949022	0.835452	0.690505	0.388564	0.105502	0.0156864	0.999924	1.00657	0.97671	0.967857	0.970537	0.884227	0.810135	0.889954
O14733	MAP2K7	0.999924	0.835266	0.589047	0.256019	0.0999337	0.0518963	0.0341945	0.0225537	0.0244223	0.0141823	0.999924	0.852967	0.630257	0.251417	0.107121	0.0659009	0.0521537	0.0340013	0.0282617	0.0200827	0.999924	1.01523	1.00365	0.920035	0.833855	0.446111	0.106313	0.0284014	0.0185497	0.0149522	0.999924	1.00029	0.940046	0.819938	0.688946	0.385202	0.107727	0.035428	0.0198083	0.00747524	0.999924	0.893148	0.733161	0.398095	0.0858445	0.0315763	0.0234035	0.0107264
O14734	ACOT8	0.999924	0.966148	0.964362	0.879323	0.763052	0.679205	0.430638	0.168525	0.0206866	0.0166662	0.999924	0.953937	0.90175	0.805616	0.755204	0.605672	0.3889	0.139013	0.00236552	0.00233695	0.999924	1.02451	1.03642	0.870105	0.90375	0.634543	0.481769	0.216905	0.0338827	0.00454069	0.999924	0.921377	0.870615	0.768023	0.720944	0.523712	0.409515	0.185938	0.0536148	0.0140769	0.999924	0.981334	0.931038	0.85788	0.768259	0.635919	0.374398	0.137184
O14737	PDCD5	0.999924	0.835546	0.850454	0.923144	0.876899	0.684105	0.570381	0.452892	0.541293	0.259043	0.999924	0.907095	0.916552	0.954496	0.886792	0.760847	0.560095	0.470062	0.66127	0.309363	0.999924	1.099	1.09959	0.977546	0.91705	0.776487	0.597206	0.423313	0.4562	0.446667	0.999924	0.999635	0.938597	1.01943	0.920425	0.8277	0.595635	0.419828	0.460265	0.407407	0.999924	1.08785	1.12238	1.20136	1.14373	1.02522	0.88252	0.77799
O14744	PRMT5	0.999924	1.05969	1.10215	1.08714	1.01597	0.62339	0.0821236	0.0247111	0.0167892	0.00640541	0.999924	1.03739	1.05596	1.12353	1.13994	0.596344	0.0761335	0.0264	0.0180285	0.0086892	0.999924	1.07322	1.19617	1.16523	1.16775	0.666608	0.0899314	0.0240755	0.011514	0.00801037	0.999924	1.09563	1.16479	1.11472	1.0989	0.619441	0.0888612	0.0295072	0.0219097	0.0149193	0.999924	1.14153	1.22747	1.35094	1.30959	0.849768	0.0940566	0.0282264
O14745	SLC9A3R1	0.999924	1.02306	1.00444	1.04212	1.08602	0.956394	0.919111	0.938456	0.996548	0.498204	0.999924	1.01159	0.977278	0.970584	0.980931	0.924441	0.841477	0.902957	0.987604	0.48936	0.999924	0.962087	0.935836	0.965951	0.875655	0.831396	0.790496	0.731947	0.81061	0.592376	0.999924	1.02182	1.02162	1.06865	1.01049	0.867236	0.846412	0.78433	0.764124	0.465484	0.999924	0.920954	0.96856	0.91401	0.978734	0.80918	0.777847	0.816382
O14757	CHEK1	0.999924	0.983062	0.989308	0.943515	0.766763	0.404091	0.086857	0.0299049	0.0228995	0.00891025	0.999924	0.995302	0.989131	0.933948	0.804448	0.368155	0.0776487	0.0313604	0.0252153	0.0110598	0.999924	0.988039	1.00644	0.953475	0.909902	0.651321	0.282734	0.0441293	0.0199727	0.0121036	0.999924	0.985201	0.979684	0.938542	0.886964	0.652909	0.287615	0.0597671	0.0178821	0.0088765	0.999924	0.953734	0.942633	0.91761	0.711618	0.413577	0.0816874	0.0172577
O14773	TPP1	0.999924	0.884236	0.741655	0.699888	0.586812	0.385467	0.2217	0.0925761	0.0499029	0.031908	0.999924	0.870557	0.787599	0.684749	0.568851	0.375882	0.211705	0.0997395	0.0697346	0.0340256	0.999924	0.987372	0.867817	0.736539	0.607875	0.455299	0.294379	0.121372	0.0572407	0.0539495	0.999924	0.869135	0.814441	0.68372	0.572036	0.385556	0.285319	0.11718	0.0509971	0.0500215	0.999924	0.85827	0.823085	0.718478	0.672261	0.436275	0.277539	0.14309
O14776	TCERG1	0.999924	1.05287	1.04326	0.794507	0.210823	0.10806	0.0598387	0.0434534	0.0402008	0.0271706	0.999924	1.02024	0.993191	0.661518	0.130293	0.0609564	0.0373324	0.0321635	0.0273636	0.0159745	0.999924	1.00446	0.964649	0.621545	0.114839	0.0693516	0.0469927	0.0264724	0.0205547	0.0166525	0.999924	1.0208	1.03167	0.704144	0.120746	0.0738356	0.0500145	0.0335113	0.0220136	0.0136823	0.999924	1.03515	1.00593	0.731542	0.153042	0.0961578	0.0650575	0.0459931
O14777	NDC80	0.999924	0.953923	0.798816	0.360129	0.218787	0.13867	0.0718982	0.0343235	0.0276473	0.0144987	0.999924	0.958237	0.786964	0.269598	0.119192	0.0684773	0.0410666	0.0159924	0.011543	0.00680371	0.999924	0.936838	0.752528	0.328042	0.160112	0.118703	0.0801431	0.0442707	0.0238709	0.0118675	0.999924	0.943024	0.79669	0.298485	0.149233	0.119752	0.0750619	0.0406947	0.0220393	0.0102915	0.999924	0.935563	0.737085	0.305538	0.17177	0.121604	0.0775963	0.0470634
O14787	TNPO2	0.999924	0.944722	0.868766	0.797604	0.561882	0.225578	0.0798219	0.0363411	0.0259642	0.0117161	0.999924	0.976336	0.994941	0.868557	0.655428	0.273519	0.0984211	0.0568491	0.0335657	0.0124974	0.999924	1.11241	1.00684	0.906054	0.672554	0.330536	0.17749	0.140769	0.0799101	0.0047595	0.999924	0.965948	1.059	0.938401	0.611183	0.325549	0.178608	0.172688	0.0980555	0.0237113	0.999924	1.0046	1.0247	0.814804	0.584114	0.297207	0.11975	0.060932
O14795	UNC13B	0.999924	0.980717	0.865062	0.495564	0.262669	0.158891	0.0922125	0.0559692	0.0500306	0.0237871	0.999924	1.02124	0.845002	0.413868	0.197947	0.119362	0.0820285	0.0716099	0.0691502	0.0212494	0.999924	0.941737	0.782037	0.495707	0.254056	0.171444	0.101471	0.0657111	0.0511018	0.02986	0.999924	1.00788	0.853633	0.460398	0.197908	0.141739	0.0806746	0.0532934	0.0250635	0.0189588	0.999924	1.00953	0.813168	0.517392	0.295696	0.20683	0.122311	0.0810141
O14802	POLR3A	0.999924	0.971701	0.886951	0.531203	0.193965	0.0876625	0.0454075	0.0288617	0.0234252	0.0144899	0.999924	0.951422	0.850218	0.519982	0.180412	0.0809537	0.0488833	0.028844	0.0261084	0.0119158	0.999924	0.984216	0.855327	0.443859	0.146594	0.084812	0.0573837	0.036859	0.0206136	0.0111535	0.999924	1.00314	0.846412	0.449372	0.136872	0.0864414	0.0622771	0.0333306	0.0327775	0.0186532	0.999924	1.1009	1.0471	0.739284	0.183923	0.0884801	0.0454237	0.0189081
O14818	PSMA7	0.999924	1.07246	1.05899	1.03762	1.01732	0.858878	0.757747	0.728639	0.711434	0.475244	0.999924	1.02009	1.02917	1.02185	0.986943	0.924627	0.82858	0.7818	0.785655	0.495802	0.999924	1.02742	1.04295	1.05678	1.04268	0.914022	0.825078	0.738251	0.778135	0.659484	0.999924	1.04351	1.0477	1.08185	1.09455	0.955163	0.858729	0.756823	0.740424	0.579916	0.999924	1.20391	1.26798	1.39765	1.46805	1.32618	1.16449	1.20797
O14828	SCAMP3	0.999924	0.993296	0.982154	0.956317	0.929992	0.795054	0.723117	0.723038	0.768167	0.583993	0.999924	0.995334	1.00557	1.03261	1.00991	0.933334	0.858883	0.900202	1.00367	0.654685	0.999924	0.95734	0.953856	0.985738	0.873108	0.805759	0.72115	0.703388	0.759014	0.627576	0.999924	1.03837	1.06574	1.09626	1.03612	0.930824	0.809708	0.72965	0.731787	0.617239	0.999924	0.972646	0.980759	0.976401	0.962514	0.821664	0.735914	0.756304
O14841	OPLAH	0.999924	1.02819	1.009	0.94484	0.575503	0.229343	0.0966903	0.0509072	0.0432532	0.0235666	0.999924	1.16425	1.0783	1.09459	0.615512	0.222947	0.135551	0.0697445	0.0599333	0.0278601	0.999924	0.996504	1.13791	1.10303	0.911909	0.413334	0.173481	0.0901594	0.0490024	0.0389274	0.999924	1.05743	1.01936	0.99036	0.753107	0.278525	0.0958712	0.0420303	0.0197896	0.0156277	0.999924	1.05414	1.08537	1.03766	0.579683	0.260727	0.114891	0.0494952
O14867	BACH1	0.999924	0.94233	0.973312	0.972092	0.944027	0.822868	0.683766	0.683038	0.687335	0.286223	0.999924	1.02157	1.06114	1.02355	1.02514	0.97584	0.861468	0.877264	0.882694	0.435299	0.999924	0.997087	0.954728	0.98114	0.917138	0.812455	0.733721	0.631809	0.640286	0.419543	0.999924	1.03919	0.997184	1.01151	0.933137	0.838521	0.717953	0.664026	0.647564	0.373561	0.999924	0.940234	0.922598	0.89424	0.875852	0.724936	0.667487	0.654878
O14874	BCKDK	0.999924	0.955158	0.999941	0.894409	0.680743	0.396208	0.170891	0.00849463	0.00254439	0	0.999924	0.910994	0.870205	0.896539	0.834102	0.518687	0.344359	0.0751029	0.0906978	0.0104747	0.999924	1.04708	1.08899	1.01201	1.13588	0.811278	0.684412	0.345268	0.0135108	0.00231641	0.999924	1.0899	0.989443	0.913355	0.944168	0.80777	0.614769	0.300279	0.0270691	0.019637	0.999924	1.26022	1.4874	1.88617	1.71694	1.39479	0.887701	0.184392
O14907	TAX1BP3	0.999924	0.973095	0.838025	0.765132	0.477341	0.198664	0.100757	0.0754912	0.053909	0.0221389	0.999924	0.981153	0.901084	0.733498	0.412193	0.154404	0.0740317	0.0475743	0.0342759	0.0181122	0.999924	1.03056	0.928113	0.822492	0.489941	0.242819	0.124417	0.0652902	0.0421484	0.0290234	0.999924	0.958299	0.896112	0.861559	0.445239	0.216714	0.112552	0.0566644	0.044019	0.0203426	0.999924	0.949874	0.917085	0.730294	0.414785	0.184514	0.0907652	0.0582836
O14908	GIPC1	0.999924	1.03709	0.97213	0.843844	0.484876	0.17592	0.0941865	0.060804	0.0410104	0.0233472	0.999924	0.934718	0.881637	0.732177	0.365571	0.0940618	0.0466605	0.0334564	0.0247122	0.0136313	0.999924	0.981055	0.922547	0.733453	0.396499	0.145427	0.0812074	0.0429577	0.0237013	0.0121661	0.999924	0.933448	0.889959	0.742977	0.349696	0.149821	0.0800721	0.0509625	0.0364592	0.0208152	0.999924	0.915449	0.860045	0.7188	0.328441	0.128101	0.0645894	0.0376286
O14920	IKBKB	0.999924	0.881723	0.623275	0.196564	0.112655	0.050871	0.0349288	0.0290832	0.0282246	0.0151492	0.999924	0.918562	0.5293	0.147465	0.0805023	0.0362178	0.0293172	0.0118515	0.0161	0.00227144	0.999924	0.934622	0.800806	0.455238	0.150218	0.074211	0.0459723	0.0211998	0.00973953	0.00194049	0.999924	0.9723	0.852752	0.456606	0.107782	0.0694228	0.0428235	0.0209928	0.0077175	0.0065952	0.999924	0.901792	0.46842	0.120158	0.0720961	0.0511403	0.0307427	0.0140107
O14929	HAT1	0.999924	0.989112	1.00394	0.909409	0.526864	0.139306	0.0544866	0.0238404	0.0118036	0.00581117	0.999924	0.972783	0.986188	0.866795	0.535758	0.107225	0.0451066	0.0259	0.0134601	0.00516253	0.999924	0.985901	1.02755	0.897429	0.567413	0.135143	0.064574	0.0326778	0.0148008	0.00289387	0.999924	1.07526	1.14748	0.927001	0.510278	0.163729	0.0771173	0.0413086	0.0229714	0.0127903	0.999924	1.00684	0.998533	0.880073	0.456768	0.133548	0.0488584	0.0249957
O14949	UQCRQ	0.999924	0.618603	0.680901	0.544589	0.556658	0.451687	0.606706	0.291154	0.116083	0.0526556	0.999924	0.823048	0.7472	0.671892	0.659178	0.374104	0.696532	0.399415	0.142401	0.0502683	0.999924	1.14727	0.913824	0.985991	1.00261	0.714608	0.622625	0.379444	0.244593	0.0766982	0.999924	0.923653	0.799408	0.773936	0.673602	0.53589	0.550343	0.30383	0.13178	0.0503335	0.999924	0.930266	0.896751	0.713735	0.837136	0.721907	0.702724	0.484104
O14950	MYL12B	0.999924	0.785553	0.833243	0.733561	0.555236	0.372446	0.218568	0.118111	0.0822762	0.0282632	0.999924	0.938906	0.980584	0.824157	0.646673	0.408056	0.240766	0.148246	0.115898	0.0349967	0.999924	1.05848	1.04337	0.957363	0.772477	0.392465	0.179908	0.14341	0.133007	0.0600786	0.999924	0.970037	0.853053	0.849658	0.596578	0.305062	0.172593	0.128204	0.10963	0.0480898	0.999924	1.03778	1.06021	0.954566	0.714456	0.468019	0.252809	0.180228
O14964	HGS	0.999924	0.990343	1.01707	1.00294	0.945174	0.604293	0.302004	0.180329	0.115918	0.0508718	0.999924	1.01022	0.997396	0.98706	0.915871	0.537708	0.272163	0.167827	0.108432	0.0397193	0.999924	1.00533	1.01759	1.00583	0.902315	0.576582	0.31508	0.16098	0.100066	0.0466441	0.999924	0.998591	0.993893	1.00417	0.905929	0.607596	0.326706	0.179282	0.0920166	0.0405219	0.999924	0.992842	1.00598	0.999469	0.839885	0.54934	0.275953	0.161102
O14967	CLGN	0.999924	0.948162	0.906541	0.798747	0.624267	0.415196	0.239947	0.154567	0.113163	0.0729313	0.999924	0.938852	0.888565	0.718667	0.539137	0.359389	0.205503	0.134957	0.107298	0.0562983	0.999924	1.01079	0.955412	0.933768	0.661117	0.430227	0.266707	0.212642	0.165333	0.147868	0.999924	0.971774	0.99359	0.912998	0.670602	0.482546	0.267077	0.212147	0.195021	0.119732	0.999924	0.959284	0.856844	0.752593	0.513727	0.34085	0.232843	0.176144
O14972	DSCR3	0.999924	1.01167	0.968896	0.931274	0.595219	0.130197	0.0539145	0.0166151	0.0141497	0.00781218	0.999924	0.971089	0.94547	0.933628	0.644279	0.0930605	0.0388621	0.0225641	0.0221688	0.00805096	0.999924	0.972541	0.994299	0.962749	0.719597	0.265723	0.135548	0.0809809	0.0592965	0.0147433	0.999924	1.00539	1.03321	0.942249	0.665776	0.153151	0.0910392	0.0462396	0.0210079	0.00221064	0.999924	1.06178	1.04496	1.03386	0.687571	0.192346	0.0885602	0.035453
O14974	PPP1R12A	0.999924	1.01859	1.01749	0.81586	0.581883	0.420355	0.343518	0.315446	0.335069	0.345798	0.999924	1.03923	1.01328	0.774351	0.539971	0.408095	0.322132	0.30608	0.332687	0.30397	0.999924	0.941183	0.90009	0.7085	0.456968	0.352681	0.283856	0.234502	0.247387	0.236341	0.999924	1.01901	1.01689	0.797356	0.573754	0.43166	0.305777	0.267078	0.267143	0.243783	0.999924	1.00997	0.98689	0.781452	0.525227	0.393098	0.29625	0.27522
O14976	GAK	0.999924	0.976991	0.768696	0.404903	0.255298	0.186863	0.124863	0.0744621	0.0390189	0.0147391	0.999924	0.950352	0.772706	0.362144	0.239282	0.185337	0.127937	0.0818909	0.0392699	0.0126248	0.999924	1.00187	0.863899	0.514064	0.276136	0.20264	0.135137	0.0717163	0.0376865	0.015273	0.999924	0.951612	0.848778	0.504857	0.271463	0.202527	0.140793	0.0789955	0.0403828	0.0190928	0.999924	0.980069	0.724549	0.382593	0.230604	0.179213	0.11459	0.0564854
O14979	HNRNPDL	0.999924	1.01919	0.992093	0.902691	0.848552	0.730034	0.645249	0.610562	0.50165	0.0975144	0.999924	1.05493	1.06313	1.04614	1.0149	0.969006	0.780381	0.801815	0.549446	0.117535	0.999924	1.03939	1.13763	1.01538	0.886008	0.770938	0.693215	0.623231	0.506303	0.152619	0.999924	1.14842	1.06846	1.04986	0.926212	0.793812	0.657717	0.625159	0.455955	0.106007	0.999924	1.04252	1.19276	1.26539	1.16291	0.984805	0.845433	0.831138
O14980	XPO1	0.999924	1.01682	1.03328	0.958855	0.574158	0.136078	0.067397	0.0341499	0.0212653	0.00978562	0.999924	0.934929	0.947596	0.879309	0.564857	0.0840452	0.0426911	0.0212182	0.0160835	0.0112377	0.999924	0.983113	1.01596	0.916925	0.61555	0.115884	0.0608349	0.027721	0.016044	0.00728074	0.999924	0.952263	1.03777	0.837289	0.478527	0.106928	0.059343	0.031954	0.0174231	0.00822588	0.999924	0.97525	0.949745	0.905783	0.477998	0.0875512	0.0430279	0.0190443
O14981	BTAF1	0.999924	0.956183	0.893661	0.721074	0.405316	0.130922	0.057788	0.0298722	0.021916	0.0116135	0.999924	0.97126	0.888411	0.689996	0.372339	0.101893	0.057128	0.0376025	0.030363	0.0136003	0.999924	1.01059	0.970133	0.856037	0.517444	0.159951	0.0757359	0.0414868	0.0273203	0.0128768	0.999924	0.969436	0.951604	0.769417	0.396764	0.134655	0.0679774	0.0417392	0.0241746	0.0160168	0.999924	0.995542	0.894202	0.74328	0.340374	0.141376	0.0754744	0.0430652
O15014	ZNF609	0.999924	0.966265	0.868219	0.730852	0.550965	0.373502	0.287578	0.235482	0.210129	0.11439	0.999924	0.94542	0.862057	0.707729	0.560786	0.408731	0.300043	0.278356	0.270531	0.156599	0.999924	0.950474	0.836263	0.695102	0.486992	0.376435	0.287823	0.231062	0.21816	0.168749	0.999924	0.961701	0.886338	0.813754	0.573108	0.46445	0.342735	0.293448	0.243069	0.16318	0.999924	0.965144	0.866079	0.741689	0.52929	0.3882	0.287418	0.267417
O15015	ZNF646	0.999924	1.07176	0.984741	0.979681	0.96164	0.735822	0.537963	0.451144	0.470183	0.297943	0.999924	1.15067	1.02124	0.929873	0.820489	0.655215	0.491557	0.397881	0.357739	0.25093	0.999924	0.922017	0.864126	0.796087	0.749938	0.613262	0.525866	0.490613	0.63326	0.588762	0.999924	0.910543	0.838226	0.800786	0.722917	0.668662	0.497111	0.528567	0.536605	0.559053	0.999924	0.883193	0.864714	0.886423	0.88102	0.702269	0.575901	0.447602
O15020	SPTBN2	0.999924	0.984366	0.764864	0.452628	0.225705	0.113067	0.0616061	0.0344529	0.028188	0.01632	0.999924	1.00798	0.771867	0.393908	0.171495	0.0801597	0.0546757	0.0425843	0.0400385	0.0217496	0.999924	0.960723	0.746189	0.401223	0.227654	0.132431	0.0911244	0.0505545	0.0254473	0.0186752	0.999924	0.971806	0.783168	0.443587	0.228147	0.140761	0.080568	0.0546427	0.0388339	0.0282758	0.999924	0.960506	0.717582	0.396264	0.172898	0.113777	0.0679605	0.0408023
O15027	SEC16A	0.999924	0.964232	0.884251	0.728382	0.560729	0.395532	0.32546	0.303393	0.279089	0.172495	0.999924	0.958519	0.909139	0.706786	0.513301	0.39806	0.324227	0.31756	0.280545	0.15461	0.999924	0.990042	0.868004	0.639625	0.339655	0.238434	0.164413	0.111545	0.0875187	0.0640904	0.999924	0.965737	0.898803	0.692896	0.381807	0.264755	0.212251	0.156781	0.106675	0.0745808	0.999924	0.967506	0.893948	0.707906	0.498544	0.369789	0.319779	0.292074
O15037	KHNYN	0.999924	0.977279	0.879114	0.687544	0.496974	0.328671	0.20158	0.142317	0.127377	0.0789762	0.999924	0.980067	0.854333	0.55775	0.324259	0.13821	0.0837209	0.0443517	0.0492453	0.0238227	0.999924	0.994638	1.02111	0.755769	0.601813	0.362415	0.188573	0.172006	0.123087	0.0685332	0.999924	0.889648	0.80241	0.378369	0.333985	0.192441	0.10995	0	0	0	0.999924	0.955392	0.86079	0.54436	0.381652	0.20195	0.129293	0.114036
O15040	TECPR2	0.999924	1.08463	1.02311	0.985818	0.83793	0.710093	0.575573	0.427955	0.398517	0.172849	0.999924	1.03839	1.01414	0.991351	0.926023	0.761067	0.534411	0.257154	0.243165	0.0983528	0.999924	0.979503	0.991653	0.978684	0.869849	0.721128	0.553813	0.394317	0.322768	0.213447	0.999924	1.01364	1.03128	1.00303	0.97496	0.814032	0.613471	0.410682	0.393199	0.223294	0.999924	1.11977	0.914383	1.007	0.897929	0.885712	0.606225	0.390669
O15042	U2SURP	0.999924	1.21383	1.22394	1.05777	0.519378	0.148715	0.087198	0.0647366	0.0682162	0.0447078	0.999924	1.07777	1.09304	0.951928	0.464547	0.109291	0.0685608	0.0584012	0.0614032	0.0427785	0.999924	1.00199	0.996226	0.852234	0.478301	0.174842	0.109548	0.0748938	0.0580492	0.0566081	0.999924	1.0456	0.989226	0.865669	0.429843	0.152711	0.0907214	0.061203	0.050065	0.0396474	0.999924	1.19456	1.24137	1.19865	0.555778	0.210642	0.127443	0.0944599
O15047	SETD1A	0.999924	0.975279	0.686488	0.315211	0.185939	0.12304	0.0777902	0.0603156	0.0403991	0.0239459	0.999924	0.873655	0.591686	0.213927	0.114516	0.0529124	0.0366712	0.0227805	0.0173438	0.00799077	0.999924	0.935664	0.67985	0.362251	0.224782	0.158491	0.117265	0.0656433	0.0426289	0.026772	0.999924	0.966104	0.62405	0.309146	0.155867	0.107085	0.072767	0.0321355	0.0135334	0.0141695	0.999924	0.975355	0.54721	0.261069	0.160068	0.12049	0.0848431	0.0423256
O15056	SYNJ2	0.999924	1.06452	0.962459	0.797928	0.375346	0.160109	0.0993375	0.0756707	0.0667858	0.0293436	0.999924	1.03162	0.950489	0.709212	0.388059	0.188596	0.142884	0.0991273	0.0737529	0.0388031	0.999924	1.05148	0.942984	0.674983	0.298725	0.161227	0.121005	0.0752625	0.0425009	0.0118733	0.999924	1.03171	0.982378	0.678025	0.26796	0.150096	0.126764	0.0912868	0.0498443	0.0107586	0.999924	1.02569	0.887501	0.643661	0.183737	0.0792285	0.0541182	0.0307059
O15066	KIF3B	0.999924	1.0227	0.912642	0.485848	0.181866	0.0849761	0.0578391	0.0284747	0.0285439	0.014663	0.999924	1.01337	0.962208	0.519421	0.27975	0.202662	0.141421	0.115321	0.103748	0.093531	0.999924	1.36317	0.93939	0.995051	0.577441	0.221773	0.155949	0.066165	0.0953639	0.0167751	0.999924	1.02065	0.97695	0.870303	0.333225	0.0797646	0.0526385	0.0181364	0.0155483	0.0130977	0.999924	0.988416	0.859281	0.546855	0.156943	0.106966	0.0555743	0.0329991
O15067	PFAS	0.999924	1.00528	0.957369	0.589718	0.15823	0.0639569	0.0376259	0.0237134	0.0229661	0.0141746	0.999924	1.02787	0.947533	0.525953	0.127539	0.0576786	0.0432487	0.0322778	0.0299654	0.0135065	0.999924	0.966273	0.868439	0.510357	0.140304	0.0865882	0.0569857	0.0363489	0.0258333	0.0161219	0.999924	1.01852	0.936172	0.531384	0.138449	0.0881839	0.0567766	0.0340614	0.0237821	0.0169078	0.999924	1.02124	0.946563	0.564476	0.11387	0.0693934	0.0500059	0.0276872
O15084	ANKRD28	0.999924	0.986835	0.889531	0.818493	0.629291	0.296889	0.0709095	0.0314399	0.0209338	0.0112508	0.999924	0.96526	0.894218	0.8379	0.666077	0.275782	0.0668239	0.0386596	0.0206977	0.0163117	0.999924	0.99057	0.899988	0.788201	0.638601	0.330576	0.0704532	0.0368805	0.0210138	0.00993934	0.999924	1.08486	1.01835	1.04202	0.707083	0.391732	0.142957	0.0655912	0.0501363	0.0244776	0.999924	1.04511	0.966346	0.988302	0.749477	0.396283	0.0854766	0.0451429
O15111	CHUK	0.999924	0.881746	0.515735	0.135858	0.0716243	0.0344741	0.0213774	0.0166011	0.0119286	0.00487848	0.999924	0.859541	0.449356	0.0867786	0.043088	0.0216193	0.0147409	0.0101718	0.00740146	0.00411179	0.999924	1.01239	0.950491	0.464907	0.139317	0.0828371	0.0470606	0.0163405	0.00410342	0.00708085	0.999924	0.92819	0.834883	0.391332	0.131972	0.0912292	0.0624817	0.0349591	0.0188224	0.0127582	0.999924	0.942429	0.434311	0.122457	0.090906	0.0811943	0.0679478	0.0334883
O15116	LSM1	0.999924	0.797197	0.855504	0.820176	0.857619	0.78026	1.01079	0.938883	0.976656	0.758283	0.999924	0.998787	0.963182	0.943938	0.982223	0.978253	1.07738	1.02363	1.08323	0.800633	0.999924	1.05798	1.08419	1.09687	1.21926	0.975839	1.03587	0.777965	0.964929	1.14125	0.999924	1.02622	1.06258	1.01063	1.16376	1.08831	1.0156	0.965042	0.914356	0.781359	0.999924	0.98569	0.967733	0.917446	1.01176	0.888116	0.831761	0.872148
O15117	FYB	0.999924	0.972156	0.998911	0.994066	0.89308	0.595135	0.328198	0.181872	0.130974	0.0829958	0.999924	1.00037	1.00736	0.969864	0.833825	0.527648	0.296114	0.171323	0.129438	0.0779956	0.999924	0.909699	0.9097	0.91362	0.693358	0.509248	0.299298	0.170048	0.118617	0.0862641	0.999924	0.995366	1.02516	1.07307	0.859378	0.627008	0.339028	0.193932	0.124638	0.0819174	0.999924	0.949911	0.952708	0.95719	0.743391	0.518464	0.289586	0.164786
O15118	NPC1	0.999924	0.927696	0.91111	0.974289	0.965981	0.867386	0.859843	0.784176	0.778289	0.477318	0.999924	0.987807	0.959635	0.978277	0.970961	0.936654	0.832177	0.776587	0.755409	0.433392	0.999924	1.0229	0.99962	0.962006	0.866273	0.772095	0.729514	0.575707	0.578335	0.517645	0.999924	0.990588	1.03743	0.984266	0.972992	0.730885	0.768468	0.672405	0.621379	0.499909	0.999924	0.9346	1.01762	0.921942	0.965488	0.772883	0.779631	0.753605
O15126	SCAMP1	0.999924	1.00186	1.0159	1.0318	1.03316	0.941515	0.918031	0.930493	1.00289	0.680031	0.999924	1.02768	1.04512	1.02708	1.01953	0.983893	0.907769	0.91384	0.997167	0.664604	0.999924	0.959751	0.93644	0.959069	0.926385	0.862772	0.803444	0.759683	0.820542	0.7121	0.999924	1.00306	1.06341	1.09015	0.998174	0.909026	0.803122	0.710023	0.720678	0.602628	0.999924	0.976222	0.976954	0.953991	1.00152	0.853522	0.831325	0.862122
O15127	SCAMP2	0.999924	0.991225	0.973347	1.05835	1.1991	1.05043	0.950017	0.958271	0.997259	0.728413	0.999924	1.10721	0.933335	0.920336	0.811422	0.801164	0.694707	0.697026	0.67568	0.443835	0.999924	0.974594	0.962411	0.971262	0.891406	0.829468	0.7924	0.681139	0.737907	0.635949	0.999924	1.03122	1.05997	1.12914	1.07926	0.862758	0.912862	0.887542	0.811509	0.629701	0.999924	0.876767	0.957084	0.884716	0.982382	0.794689	0.848423	0.837736
O15143	ARPC1B	0.999924	1.08456	1.18622	1.04534	0.921062	0.817237	0.779265	0.590479	0.209149	0.0152341	0.999924	1.05299	1.07358	0.993392	0.985951	0.91134	0.746254	0.593136	0.207444	0.014598	0.999924	1.04351	1.11143	1.03009	1.00286	0.751082	0.679384	0.464533	0.270636	0.0109454	0.999924	0.964614	0.997839	0.890645	0.934208	0.728593	0.70081	0.486866	0.268568	0.00805611	0.999924	1.06342	1.09989	1.08162	0.935347	0.837299	0.664688	0.51643
O15144	ARPC2	0.999924	1.00511	1.0233	1.05061	1.01376	0.86882	0.748715	0.596834	0.277446	0.00933139	0.999924	0.993932	1.02887	1.04551	1.0362	0.953687	0.771878	0.635602	0.300407	0.0183592	0.999924	0.968705	1.05851	1.04943	1.13389	0.925058	0.796448	0.612634	0.449177	0.0850532	0.999924	0.978009	1.03495	1.01354	0.988697	0.840563	0.729153	0.577589	0.38912	0.0499004	0.999924	0.998902	1.03154	1.05691	1.06067	0.899746	0.742367	0.596602
O15145	ARPC3	0.999924	0.7591	0.817543	0.834843	0.836803	0.624062	0.530929	0.234895	0.0349463	0.00565572	0.999924	0.904203	0.895406	0.976951	0.942797	0.764957	0.589232	0.264203	0.0385039	0.00841833	0.999924	1.04889	0.97507	1.02147	1.01242	0.823427	0.663782	0.373242	0.0886116	0.00455385	0.999924	0.901106	0.88438	0.972079	0.920602	0.813456	0.595157	0.318599	0.0676621	0.0115304	0.999924	0.996774	0.996451	0.986548	0.999957	0.834359	0.670695	0.341223
O15160	POLR1C	0.999924	1.05102	0.891922	0.441897	0.21095	0.09719	0.064932	0.0397376	0.0301523	0.0126818	0.999924	1.01564	0.812704	0.335615	0.146008	0.0549737	0.0375212	0.028448	0.0257806	0.00927875	0.999924	0.984397	0.884448	0.4921	0.300515	0.17586	0.147186	0.0996737	0.0614498	0.0118979	0.999924	1.00097	0.830228	0.435582	0.230194	0.148072	0.10125	0.0816357	0.0610648	0.0389426	0.999924	1.03363	0.84203	0.454496	0.224126	0.133307	0.102962	0.0884468
O15173	PGRMC2	0.999924	0.905313	0.887408	0.861736	0.769433	0.560204	0.432555	0.358572	0.390587	0.283272	0.999924	0.986567	0.933733	0.922702	0.80988	0.564885	0.414262	0.345456	0.373689	0.270272	0.999924	1.06312	1.03915	0.993768	0.836013	0.582329	0.397556	0.302511	0.368329	0.355834	0.999924	0.973812	0.950452	0.928347	0.810963	0.561528	0.417927	0.366781	0.362949	0.33444	0.999924	0.852564	0.907513	0.752143	0.684287	0.456964	0.372402	0.310742
O15182	CETN3	0.999924	0.970059	0.82076	0.709959	0.586381	0.506522	0.53067	0.63669	0.691815	0.418368	0.999924	0.955459	0.895703	0.780722	0.630087	0.5746	0.564909	0.727193	0.829793	0.472951	0.999924	0.924864	0.832018	0.753092	0.513497	0.472836	0.450907	0.507002	0.642592	0.462496	0.999924	0.973886	0.88686	0.820592	0.599474	0.509096	0.526096	0.614534	0.674412	0.376981	0.999924	0.856851	0.775563	0.702804	0.606758	0.509146	0.526643	0.605238
O15212	PFDN6	0.999924	0.857133	0.721223	0.918593	0.983961	0.88938	0.835972	0.893847	0.757248	0.236343	0.999924	0.820287	0.835366	0.885735	0.839994	0.87322	0.698627	0.783366	0.687205	0.225402	0.999924	0.96219	0.917279	0.766426	0.736705	0.846914	0.786913	0.760142	0.714816	0.371235	0.999924	0.911202	0.950724	1.03258	1.00435	1.02369	0.816518	0.89403	0.792985	0.294413	0.999924	0.740677	0.677383	0.975366	0.826185	0.833911	0.573059	0.844289
O15213	WDR46	0.999924	1.30138	1.39554	1.63965	2.56146	1.81671	0.829559	0.370809	0.272063	0.142948	0.999924	1.18121	1.21182	1.87015	3.26405	2.44071	1.04917	0.46088	0.349951	0.230983	0.999924	1.12134	1.35029	1.80812	4.02851	2.74259	1.29044	0.434657	0.430946	0.300082	0.999924	1.22359	1.16273	1.7742	3.9618	2.29348	0.74283	0.388804	0.16695	0.157266	0.999924	1.16803	1.51705	2.83335	5.05951	3.56907	1.42844	0.623471
O15226	NKRF	0.999924	0.759689	0.329474	0.145859	0.10411	0.0710409	0.0656063	0.0524282	0.0391629	0.0195514	0.999924	0.730142	0.403582	0.214427	0.172016	0.138338	0.120469	0.102906	0.058471	0.0240405	0.999924	0.753995	0.362376	0.220968	0.170304	0.139536	0.111234	0.0903232	0.0649285	0.0272705	0.999924	0.761208	0.32499	0.232512	0.172594	0.134329	0.108916	0.0837604	0.0611045	0.0260128	0.999924	0.803895	0.340597	0.169362	0.138396	0.110127	0.0911986	0.0774479
O15228	GNPAT	0.999924	0.992255	1.00751	0.950368	0.827505	0.549541	0.209979	0.0753887	0.0309456	0.0147611	0.999924	0.958617	0.952379	0.914753	0.82043	0.478994	0.195499	0.0642372	0.0195924	0.0101223	0.999924	0.993549	1.03831	0.985017	0.953849	0.607385	0.220543	0.0750988	0.0316553	0.0225603	0.999924	0.977421	0.998636	0.910436	0.848614	0.546928	0.203296	0.0627156	0.018646	0.0101759	0.999924	0.97438	0.967559	0.928723	0.763046	0.511471	0.157388	0.0423512
O15234	CASC3	0.999924	1.12908	1.11439	1.10406	0.959044	0.765891	0.734506	0.870441	1.20864	0.938623	0.999924	1.05827	1.03289	1.01832	0.933579	0.826813	0.660116	0.85023	1.20315	0.862193	0.999924	0.924584	0.862407	0.732587	0.595454	0.556564	0.531228	0.645462	1.00808	0.946739	0.999924	0.951951	0.926123	0.817726	0.745253	0.597302	0.556878	0.708872	1.06363	0.894884	0.999924	0.974965	1.06202	1.10735	1.01725	0.827233	0.74162	0.952582
O15258	RER1	0.999924	0.974503	1.04192	0.947402	0.95104	0.785476	0.681845	0.614633	0.623375	0.49924	0.999924	0.931195	0.983788	0.895335	0.867823	0.727945	0.663157	0.624181	0.676098	0.43885	0.999924	1.01009	1.02123	0.97116	0.950947	0.710645	0.60381	0.490411	0.566559	0.47954	0.999924	1.04671	0.940365	0.920696	0.866642	0.730362	0.598475	0.452587	0.436979	0.413016	0.999924	1.12496	0.953452	0.960198	0.876163	0.900685	0.746729	0.651569
O15260	SURF4	0.999924	0.913402	0.878773	0.711248	0.669298	0.508262	0.385905	0.29065	0.211236	0.0882558	0.999924	0.829694	0.677478	0.646584	0.639902	0.542595	0.420889	0.310489	0.256578	0.102354	0.999924	0.884676	0.839778	0.804744	0.786254	0.569959	0.470249	0.282906	0.27676	0.138126	0.999924	0.827336	0.79102	0.659054	0.675437	0.502933	0.39395	0.307607	0.255802	0.230429	0.999924	0.749906	0.705157	0.696859	0.640576	0.472848	0.402196	0.311806
O15269	SPTLC1	0.999924	0.998756	0.917312	0.647824	0.452665	0.192488	0.0598531	0.0399217	0.0303859	0.0173674	0.999924	0.918187	0.824366	0.586211	0.419916	0.133585	0.0292727	0.0164833	0.0115532	0.00588221	0.999924	0.983476	0.889798	0.648128	0.481864	0.192445	0.0519785	0.0312854	0.0255062	0.0149925	0.999924	0.977384	0.885391	0.632753	0.422186	0.192471	0.057462	0.0382643	0.0270854	0.0142815	0.999924	0.925912	0.763577	0.606509	0.412177	0.18253	0.0524263	0.0347135
O15270	SPTLC2	0.999924	1.08599	1.08793	0.993163	0.706741	0.257657	0.0449687	0.0226469	0.0244508	0.0113489	0.999924	0.947455	0.944712	0.878618	0.673079	0.208909	0.0556216	0.0368024	0.0139149	0.00570959	0.999924	1.08212	1.16044	1.06462	0.89805	0.311936	0.059962	0.0219183	0.0114936	0	0.999924	0.993776	1.01989	0.8607	0.645554	0.244924	0.0316151	0.0118662	0.00379275	0.00120672	0.999924	0.93232	0.90569	0.855259	0.603429	0.249133	0.0481859	0.0301644
O15294	OGT	0.999924	0.944934	0.777112	0.308839	0.128386	0.0725714	0.0348943	0.0182399	0.0150503	0.00545066	0.999924	0.953003	0.782982	0.264022	0.103101	0.0541956	0.0308314	0.0196293	0.0141461	0.00657709	0.999924	0.972073	0.810487	0.344216	0.132635	0.0927169	0.0589872	0.0321362	0.0239624	0.0156753	0.999924	1.00695	0.840437	0.353264	0.137763	0.0937379	0.0682263	0.0374688	0.0278972	0.00901048	0.999924	0.990269	0.775993	0.297337	0.106465	0.0748374	0.0432459	0.0232778
O15305	PMM2	0.999924	0.998561	1.02662	1.05311	0.970405	0.590614	0.257313	0.103839	0.0390515	0.017708	0.999924	0.985777	0.998315	0.994771	0.903689	0.514588	0.217083	0.0836461	0.0288398	0.0137968	0.999924	0.982997	0.997308	0.947866	0.829532	0.46123	0.231069	0.0781945	0.0255377	0.0191252	0.999924	1.01806	1.03786	1.05589	0.788248	0.484267	0.220339	0.0807206	0.0342831	0.012537	0.999924	0.987103	0.989179	0.959532	0.809059	0.520449	0.212228	0.0767736
O15347	HMGB3	0.999924	0.743106	0.749211	0.777783	0.982941	0.87114	0.844361	0.876173	0.889127	0.553405	0.999924	0.857059	0.852655	0.926787	1.08714	1.04605	0.881106	0.899614	0.93899	0.548479	0.999924	1.08605	0.848926	1.06514	0.982163	0.831753	0.819521	0.7107	0.818784	0.63861	0.999924	0.867792	0.776764	0.898804	0.82709	0.731929	0.728324	0.652878	0.662781	0.501201	0.999924	0.818435	0.897713	0.852916	1.03826	0.821178	0.88394	0.964696
O15355	PPM1G	0.999924	0.962405	0.97687	0.899555	0.485901	0.280422	0.193029	0.128557	0.104554	0.0796608	0.999924	1.00401	1.03562	0.891309	0.424948	0.218547	0.151232	0.0992579	0.086809	0.053108	0.999924	0.970414	0.879196	0.590576	0.321492	0.238457	0.171615	0.115455	0.0957103	0.0721378	0.999924	1.0315	0.972082	0.665467	0.364742	0.253042	0.172919	0.120022	0.0874108	0.065039	0.999924	0.992026	0.999407	0.805808	0.397307	0.240451	0.161855	0.104982
O15371	EIF3D	0.999924	1.18929	1.18832	0.684452	0.190535	0.0752965	0.0414695	0.0220431	0.0185117	0.0102442	0.999924	1.01263	0.986966	0.525996	0.120637	0.046877	0.0330145	0.0228805	0.0178202	0.0113351	0.999924	1.06393	1.17483	0.582549	0.17984	0.107425	0.072122	0.033531	0.0216263	0.0132091	0.999924	1.0514	1.13195	0.549386	0.154432	0.100818	0.0635867	0.0329447	0.0183797	0.00804143	0.999924	1.18362	1.20427	0.769829	0.209656	0.115958	0.0689824	0.0323795
O15372	EIF3H	0.999924	1.21317	1.24002	1.69854	1.92623	1.37384	0.831254	0.42849	0.188645	0.0512257	0.999924	1.05049	1.08941	1.81668	2.03079	1.43721	0.895703	0.502219	0.207968	0.0459706	0.999924	1.03769	1.31697	1.7347	1.91309	1.28346	0.76654	0.373533	0.128126	0.0389118	0.999924	1.08953	1.32027	1.80696	1.84064	1.38394	0.818962	0.432632	0.199579	0.0533434	0.999924	1.20626	1.40239	2.5261	2.8206	1.99536	1.17401	0.557412
O15382	BCAT2	0.999924	0.93154	1.05399	0.947825	0.866147	0.839817	0.878306	0.663463	0.486362	0.257687	0.999924	1.07401	1.05157	1.0644	0.977326	0.889662	0.708859	0.60181	0.429092	0.192178	0.999924	0.964416	1.00288	1.04888	1.12949	0.963942	0.887167	0.676218	0.566833	0.349028	0.999924	0.934821	1.00875	0.836694	0.908125	0.73725	0.722307	0.553235	0.515499	0.348261	0.999924	1.05468	1.03681	1.05057	0.963122	0.847808	0.697712	0.560849
O15397	IPO8	0.999924	0.979362	0.977568	0.848992	0.440549	0.176373	0.0585978	0.0269618	0.0274082	0.0159507	0.999924	1.01169	0.934007	0.75655	0.381108	0.096684	0.02896	0.0130291	0.0113347	0.00590168	0.999924	0.935592	0.885102	0.796277	0.43246	0.162725	0.066681	0.0404044	0.0224327	0.00967529	0.999924	0.949141	0.972133	0.769716	0.358153	0.167563	0.0807698	0.0399904	0.0177314	0.00887925	0.999924	0.983713	0.942901	0.783137	0.387105	0.169653	0.0580957	0.0241781
O15400	STX7	0.999924	0.889343	0.834533	0.937801	0.987232	0.861358	0.890661	0.759915	0.740496	0.433332	0.999924	0.943227	0.93925	0.99362	0.98454	0.926387	0.89125	0.828394	0.787156	0.462571	0.999924	1.09789	1.0015	0.974991	0.885738	0.828562	0.800331	0.739385	0.672542	0.559127	0.999924	1.00203	0.98086	1.03776	0.97615	0.816554	0.818367	0.755871	0.676358	0.493967	0.999924	0.908738	0.969248	0.925632	1.05165	0.809793	0.866625	0.823865
O15439	ABCC4	0.999924	0.989554	1.00748	0.988675	0.985464	0.868888	0.731023	0.450912	0.112699	0.0383961	0.999924	1.08805	1.04176	1.03454	0.946518	0.938413	0.744796	0.458465	0.0813843	0.0395236	0.999924	1.05869	1.04713	0.992253	0.987882	0.854237	0.658107	0.495294	0.251827	0.0655752	0.999924	0.989492	0.987857	1.03033	0.925689	0.753845	0.674829	0.464901	0.263462	0.0825158	0.999924	0.976609	1.01895	1.013	0.936982	0.793181	0.638644	0.42628
O15446	CD3EAP	0.999924	0.950311	0.963996	0.863934	1.16591	1.17846	1.47244	1.44922	1.64276	1.53415	0.999924	1.06866	1.00896	1.02912	1.24576	1.54308	1.55812	1.50872	1.59614	1.4929	0.999924	1.19976	1.34505	1.26323	1.43658	1.66733	1.93102	1.75553	2.11449	2.43278	0.999924	1.01162	0.857899	0.840584	0.958456	1.05685	1.11354	1.14706	1.16162	1.15508	0.999924	1.21369	1.22922	1.17028	1.47505	1.55306	1.72082	1.86285
O15498	YKT6	0.999924	1.0056	0.995777	1.02075	1.02634	0.932677	0.858476	0.670322	0.2861	0.0477187	0.999924	0.96009	0.950616	0.959083	0.95951	0.921702	0.829495	0.651185	0.251939	0.0294455	0.999924	1.03539	1.00734	1.04249	1.02386	0.852889	0.756877	0.581626	0.286377	0.0409378	0.999924	1.00157	0.999886	1.00887	0.930382	0.819212	0.726048	0.543239	0.233997	0.0279922	0.999924	1.00067	0.956861	0.950782	0.901093	0.79686	0.730649	0.555713
O15511	ARPC5	0.999924	0.76113	0.770625	0.774071	0.736003	0.568452	0.592027	0.348673	0.189204	0.0345253	0.999924	0.902765	0.886179	0.894485	0.783366	0.66501	0.621516	0.383739	0.211059	0.0358226	0.999924	1.02721	0.95545	0.989041	0.838022	0.662523	0.541046	0.442407	0.310693	0.0878295	0.999924	0.97315	0.846499	0.942108	0.814117	0.752026	0.55824	0.465677	0.318393	0.0695676	0.999924	1.05156	1.04938	0.999088	0.942527	0.805879	0.760031	0.665714
O15530	PDPK1	0.999924	0.995498	0.879424	0.486788	0.204737	0.0938949	0.0472049	0.0365171	0.0386671	0.0150996	0.999924	1.05005	0.983573	0.453879	0.219657	0.107237	0.084566	0.0524632	0.0442639	0.019741	0.999924	0.97247	1.03777	0.859999	0.493569	0.176361	0.11026	0.0627469	0.0357485	0.0199807	0.999924	1.0527	1.01839	0.937012	0.529188	0.300274	0.192322	0.161291	0.0994128	0.0315803	0.999924	0.967538	0.818717	0.473806	0.137242	0.0872545	0.0610656	0.0366573
O15533	TAPBP	0.999924	0.971099	0.97364	0.790506	0.477716	0.252108	0.143414	0.0805673	0.0269667	0.0136619	0.999924	0.99498	0.900359	0.72877	0.435759	0.185141	0.0995238	0.0661025	0.0506186	0.0212928	0.999924	0.970845	0.928024	0.885566	0.46498	0.301872	0.148776	0.0976273	0.0554043	0.01461	0.999924	0.934419	0.907424	0.772868	0.3765	0.189139	0.0872952	0.0477668	0.0424515	0.0227772	0.999924	1.00401	0.969434	0.851059	0.414329	0.202543	0.146586	0.0811363
O15534	PER1	0.999924	1.08468	0.933002	0.835779	0.690689	0.493959	0.310296	0.227495	0.150981	0.0592572	0.999924	0.945118	0.871567	0.698599	0.542696	0.366487	0.232788	0.139752	0.141549	0.0700288	0.999924	0.86052	0.791801	0.681964	0.506091	0.360501	0.256299	0.169149	0.106149	0.0713292	0.999924	0.992201	0.930443	0.8082	0.72327	0.451873	0.366883	0.190976	0.146695	0.0942462	0.999924	0.969425	0.906501	0.863442	0.726758	0.521109	0.360879	0.260265
O15541	RNF113A	0.999924	1.01064	0.95322	0.936385	0.958641	0.917656	0.841918	0.875622	0.890419	0.390677	0.999924	1.01888	0.97979	0.976042	0.976507	0.989812	0.916412	0.982903	1.0256	0.551916	0.999924	0.997999	0.9451	0.916585	0.783015	0.692904	0.654555	0.594275	0.616127	0.432424	0.999924	1.03345	1.02074	1.078	1.05429	0.915679	0.840831	0.787781	0.798538	0.56646	0.999924	0.990675	0.982925	0.952631	0.962667	0.82595	0.754831	0.801913
O43143	DHX15	0.999924	1.11874	1.18605	1.16844	1.10852	0.981075	0.65973	0.215403	0.0776086	0.0477903	0.999924	1.06343	1.12302	1.13562	1.14131	1.03344	0.665662	0.231937	0.0949473	0.0661525	0.999924	1.03613	1.09063	1.0625	1.14997	0.922312	0.768983	0.380414	0.0769879	0.0247295	0.999924	0.999408	1.04369	0.978662	1.02261	0.843511	0.721875	0.364859	0.0739931	0.0348774	0.999924	1.07236	1.14885	1.1963	1.16534	1.03091	0.683227	0.224018
O43148	RNMT	0.999924	1.02631	0.966643	0.976183	0.92138	0.653927	0.336225	0.121785	0.0872414	0.0549531	0.999924	1.00417	0.982152	0.971783	0.895305	0.621011	0.33075	0.141696	0.106057	0.076705	0.999924	0.974672	0.992392	0.934499	0.788697	0.616128	0.352513	0.135155	0.0734573	0.0651425	0.999924	1.04084	1.00971	1.03206	0.86843	0.691711	0.374841	0.139261	0.0687917	0.0590898	0.999924	1.01252	1.03787	1.08522	0.951751	0.714928	0.373195	0.141708
O43149	ZZEF1	0.999924	1.02926	0.994553	0.958529	0.795701	0.289451	0.0824224	0.0341114	0.0287639	0.0152583	0.999924	0.97963	0.933539	0.882492	0.717171	0.175616	0.0624789	0.0382749	0.0312917	0.0169482	0.999924	1.05348	1.04999	0.994363	0.862449	0.374563	0.136485	0.0610172	0.0346891	0.0136492	0.999924	1.0192	1.01972	0.968232	0.750651	0.319729	0.103255	0.0494691	0.0262164	0.0129546	0.999924	1.11413	1.19372	1.30036	1.04243	0.42741	0.142334	0.0675076
O43156	TTI1	0.999924	0.89774	0.762992	0.394231	0.119265	0.0606176	0.0216584	0.00853776	0.00880008	0.00547382	0.999924	1.03162	0.848075	0.321884	0.0940932	0.0424415	0.0309156	0.0255795	0.0259788	0.0208493	0.999924	0.982285	0.816565	0.384833	0.110051	0.0538571	0.0379404	0.0166903	0.00617951	0.0053131	0.999924	1.06366	0.877087	0.443012	0.15494	0.0897586	0.0476367	0.0234879	0.0185876	0.00329439	0.999924	0.94351	0.758578	0.338397	0.0943688	0.0562171	0.0388478	0.0103828
O43164	PJA2	0.999924	0.883818	0.826096	0.812923	0.772583	0.706734	0.643415	0.53788	0.489776	0.402118	0.999924	0.921031	0.848106	0.855983	0.752972	0.680054	0.638706	0.594254	0.595993	0.400914	0.999924	0.896232	0.788657	0.743549	0.63085	0.583023	0.558126	0.512408	0.560443	0.389361	0.999924	0.92957	0.862136	0.865357	0.843333	0.760139	0.670117	0.619105	0.632944	0.486218	0.999924	0.914966	0.882895	0.917106	0.825786	0.752598	0.685439	0.673593
O43166	SIPA1L1	0.999924	1.06132	0.926646	0.891805	0.776835	0.599959	0.525422	0.480278	0.50324	0.325147	0.999924	1.00222	0.929938	0.840733	0.724596	0.585217	0.50135	0.465311	0.386644	0.227755	0.999924	0.951671	0.820236	0.714986	0.546077	0.471037	0.422793	0.365292	0.300669	0.24214	0.999924	1.00592	0.875191	0.856518	0.627811	0.534754	0.402885	0.382061	0.331995	0.246508	0.999924	0.968111	0.892699	0.815859	0.678729	0.513428	0.431045	0.389789
O43167	ZBTB24	0.999924	1.01054	0.914031	0.759382	0.629896	0.484822	0.352404	0.248797	0.165236	0.0395383	0.999924	0.944384	0.86099	0.694893	0.60962	0.503436	0.363544	0.281675	0.134889	0.049083	0.999924	0.860547	0.913791	0.715815	0.774818	0.611886	0.479838	0.351661	0.177699	0.063216	0.999924	0.840192	0.747553	0.63418	0.61418	0.458886	0.345879	0.338964	0.171758	0.0377488	0.999924	0.890894	0.814658	0.709459	0.620269	0.436114	0.34689	0.234713
O43169	CYB5B	0.999924	0.782055	0.807966	0.822677	0.904867	0.831174	0.967485	0.819404	0.844013	0.537733	0.999924	0.890373	0.909081	0.947363	0.95922	0.931384	0.973001	0.788942	0.787748	0.482722	0.999924	1.09081	1.04229	1.07239	1.05272	0.877267	0.817702	0.715946	0.812716	0.633746	0.999924	0.995759	0.878538	0.889607	0.879657	0.733421	0.683013	0.654656	0.64378	0.49154	0.999924	1.01545	0.965681	0.888068	0.884765	0.778946	0.791041	0.8278
O43172	PRPF4	0.999924	1.15659	1.13631	0.818942	0.5835	0.292154	0.111738	0.0571977	0.042953	0.0320998	0.999924	1.19877	1.18343	0.843216	0.595861	0.268742	0.0911562	0.0458242	0.0423634	0.0366387	0.999924	1.08127	1.35572	1.03744	0.601013	0.287229	0.125375	0.0610957	0.0275518	0.0175376	0.999924	1.0565	1.38512	1.08502	0.580262	0.290533	0.105705	0.056533	0.043011	0.0292678	0.999924	1.24771	1.2766	0.997677	0.60454	0.326935	0.11451	0.0508322
O43175	PHGDH	0.999924	1.00001	0.935597	0.79171	0.621846	0.447084	0.224632	0.0477508	0.0245948	0.0104846	0.999924	1.08624	0.957188	0.806126	0.61619	0.424668	0.226792	0.0534837	0.0274804	0.0173244	0.999924	0.991128	0.925062	0.788584	0.551841	0.40754	0.238069	0.0644568	0.0180083	0.00889548	0.999924	1.05592	1.03256	0.877808	0.578602	0.410168	0.232215	0.0541154	0.0119623	0.00580418	0.999924	1.04276	0.942302	0.769661	0.589838	0.422328	0.220653	0.0432247
O43237	DYNC1LI2	0.999924	0.978749	0.956619	0.804405	0.496752	0.216988	0.0892276	0.0432587	0.018494	0.00991791	0.999924	0.991545	0.946378	0.816443	0.508541	0.194672	0.089703	0.0409291	0.0255596	0.0118096	0.999924	0.972144	0.952019	0.912607	0.620669	0.311495	0.134684	0.0701048	0.0385803	0.0134271	0.999924	1.04535	1.08146	1.02965	0.688457	0.327255	0.138042	0.0595828	0.0219832	0.011111	0.999924	1.14838	1.20418	1.21915	1.03573	0.570108	0.16235	0.0716293
O43242	PSMD3	0.999924	1.04846	1.11229	1.02266	0.841411	0.463374	0.175347	0.044422	0.0256517	0.0145616	0.999924	1.03739	1.07902	1.05507	0.960133	0.437482	0.181678	0.0601023	0.0330461	0.0163277	0.999924	1.06738	1.17457	1.14535	1.34412	0.977993	0.429135	0.0980019	0.0404431	0.0267424	0.999924	1.08051	1.10978	1.07539	1.14165	0.918357	0.361742	0.0672461	0.0351393	0.0195213	0.999924	1.35474	1.45896	1.72045	1.75807	1.41952	0.471775	0.104751
O43252	PAPSS1	0.999924	0.97538	0.986429	0.958199	0.747949	0.293625	0.0571237	0.0306893	0.0278375	0.0113996	0.999924	0.983513	0.992138	0.944545	0.764939	0.23071	0.0435189	0.0241907	0.0220659	0.0100807	0.999924	1.00366	1.03122	1.04465	1.04845	0.810096	0.370651	0.0560562	0.0288519	0.0211833	0.999924	1.0251	1.0646	1.06516	0.986548	0.79182	0.377779	0.0577007	0.0388118	0.0285465	0.999924	0.981868	0.995121	0.972323	0.716322	0.322913	0.0754812	0.0410282
O43264	ZW10	0.999924	0.905646	0.779283	0.514866	0.32785	0.101104	0.0449787	0.02678	0.0189246	0.0119961	0.999924	0.918494	0.798964	0.497169	0.31246	0.0831226	0.0474834	0.0321798	0.0340574	0.01806	0.999924	0.944546	0.830299	0.532447	0.321147	0.116975	0.0581814	0.0289463	0.0141619	0.00746006	0.999924	0.922441	0.866038	0.549498	0.288457	0.119443	0.0563485	0.0291633	0.0184428	0.00833875	0.999924	0.96758	0.845285	0.558239	0.340007	0.125791	0.0654256	0.0398869
O43278	SPINT1	0.999924	0.992358	0.951548	0.946226	0.837425	0.72142	0.693805	0.643957	0.486987	0.275246	0.999924	1.03216	0.978542	0.930808	0.873729	0.727734	0.587358	0.577382	0.468487	0.253118	0.999924	0.947867	0.934718	0.868826	0.792558	0.617248	0.548059	0.412972	0.363458	0.244077	0.999924	0.997383	0.92957	0.972884	0.887358	0.713519	0.575205	0.534266	0.472801	0.252809	0.999924	0.97612	0.914916	0.833885	0.894453	0.721344	0.678748	0.612275
O43290	SART1	0.999924	1.22846	1.45842	1.41403	1.41746	1.19966	1.04738	1.04129	1.06857	0.80336	0.999924	1.20123	1.41149	1.39508	1.31994	1.17362	1.00891	1.02945	0.98473	0.650688	0.999924	0.914806	0.930582	0.879052	0.798161	0.718044	0.697889	0.605072	0.644167	0.647776	0.999924	0.958087	0.9326	0.90978	0.845768	0.719049	0.612792	0.62644	0.613821	0.626365	0.999924	1.24233	1.4806	1.46206	1.35004	1.14016	0.994481	0.97569
O43303	CCP110	0.999924	0.875647	0.673281	0.559504	0.47999	0.37621	0.312129	0.304192	0.289915	0.142827	0.999924	0.923757	0.783758	0.675537	0.63747	0.515559	0.427379	0.458694	0.447933	0.222701	0.999924	0.886676	0.668757	0.590268	0.441701	0.380178	0.323861	0.279573	0.266619	0.168643	0.999924	0.96363	0.724542	0.625762	0.512656	0.414848	0.377183	0.325738	0.270149	0.139435	0.999924	0.832697	0.646079	0.595502	0.523703	0.441526	0.377555	0.400025
O43310	CTIF	0.999924	1.1194	1.00829	1.09116	1.04932	0.913299	0.720697	0.420738	0.0907516	0.0334327	0.999924	0.960177	0.970064	0.959628	0.899396	0.822519	0.656379	0.406442	0.0981628	0.0447207	0.999924	1.02682	0.986748	1.03396	0.940186	0.742212	0.581443	0.278998	0.0601202	0.0287495	0.999924	1.01581	0.948793	0.923895	0.937246	0.731694	0.509972	0.260128	0.0723158	0.0100309	0.999924	0.957021	0.928388	0.901055	0.907461	0.761296	0.628715	0.390548
O43314	PPIP5K2	0.999924	1.0308	0.987132	0.870132	0.466935	0.151069	0.0676447	0.0384088	0.0314347	0.017837	0.999924	0.994995	0.95231	0.831053	0.431752	0.0842753	0.0402707	0.0278827	0.024843	0.0143483	0.999924	0.977725	0.956174	0.943751	0.804501	0.472758	0.0815454	0.0372939	0.0262792	0.0213199	0.999924	0.989695	1.01459	0.973182	0.804212	0.489089	0.0920414	0.0441103	0.0320346	0.0191983	0.999924	0.996961	0.975001	0.903471	0.436522	0.127349	0.0625498	0.0505445
O43318	MAP3K7	0.999924	1.03159	1.06049	0.976816	0.675567	0.366418	0.15504	0.0901913	0.0628204	0.0298298	0.999924	1.02745	1.04481	0.929211	0.645949	0.257698	0.107693	0.0471804	0.0439806	0.0216194	0.999924	0.978362	0.989362	0.92353	0.591817	0.352278	0.174872	0.0829479	0.0483726	0.0257586	0.999924	0.974327	0.971873	0.874392	0.531891	0.32079	0.164849	0.0773816	0.048216	0.0277573	0.999924	0.994285	0.941254	0.904901	0.589945	0.318935	0.141944	0.0737897
O43379	WDR62	0.999924	0.948188	0.788878	0.697344	0.565585	0.395964	0.251249	0.134718	0.0648269	0.0256602	0.999924	0.933018	0.83318	0.727495	0.576977	0.373408	0.262867	0.137672	0.0579362	0.026604	0.999924	0.953959	0.8806	0.763264	0.591673	0.427851	0.24933	0.128917	0.0514065	0.0261073	0.999924	0.95459	0.882084	0.793753	0.625042	0.443941	0.241754	0.122505	0.061803	0.0235563	0.999924	0.958544	0.828928	0.744351	0.60264	0.45161	0.257926	0.136167
O43390	HNRNPR	0.999924	0.945656	0.752289	0.489032	0.13054	0.0460465	0.0294211	0.020796	0.0205643	0.00955299	0.999924	0.918597	0.784057	0.502407	0.148692	0.0495968	0.0280644	0.0193865	0.0177782	0.00964434	0.999924	1.01777	1.11101	0.667163	0.163389	0.0328493	0.0179033	0.0103891	0.00671986	0.00452918	0.999924	1.02201	0.937238	0.625465	0.140726	0.0404281	0.0260967	0.0204782	0.0151336	0.00796985	0.999924	1.1631	1.19761	0.977336	0.227043	0.074363	0.0458656	0.0303146
O43395	PRPF3	0.999924	1.24417	1.12294	0.498769	0.166973	0.0867474	0.0633412	0.04809	0.0365411	0.0163994	0.999924	1.19797	1.14994	0.432528	0.148549	0.0749771	0.0592453	0.0497376	0.0417206	0.0194091	0.999924	1.06379	1.28924	0.689042	0.201219	0.110577	0.0786112	0.0591808	0.047101	0.0303963	0.999924	1.03207	1.24931	0.721989	0.229419	0.118656	0.0881635	0.0657244	0.0490149	0.020539	0.999924	1.30488	1.18998	0.596511	0.16092	0.0920406	0.06362	0.0555514
O43396	TXNL1	0.999924	1.04659	1.02163	0.945695	0.617309	0.297784	0.152206	0.0839404	0.0577099	0.0289302	0.999924	0.998328	1.00096	0.904878	0.618799	0.263351	0.154832	0.0948883	0.0785208	0.0378453	0.999924	0.999328	1.00085	0.91087	0.593007	0.318967	0.198	0.0992256	0.0608607	0.0351188	0.999924	0.993094	0.988234	0.919994	0.602812	0.336722	0.203451	0.113328	0.0683186	0.0405531	0.999924	0.984218	1.01962	0.992048	0.683307	0.369651	0.195508	0.0966855
O43399	TPD52L2	0.999924	0.711154	0.723623	0.784191	0.821714	0.686428	0.931172	0.657723	0.629372	0.32189	0.999924	0.881696	0.887813	0.963514	0.959569	0.889077	0.976786	0.756378	0.697047	0.37737	0.999924	1.13018	1.09251	1.05721	1.00997	0.830253	0.787172	0.714014	0.707545	0.586391	0.999924	0.980875	0.83122	0.919703	0.864784	0.831051	0.754039	0.70905	0.668271	0.562622	0.999924	1.03031	1.04274	0.933455	0.923992	0.858284	0.910058	0.8899
O43402	EMC8	0.999924	1.07944	1.13111	0.998999	0.892386	0.7365	0.260975	0.0514946	0.0330227	0.0226229	0.999924	1.05033	1.02223	1.00736	1.01207	0.801405	0.278226	0.0656637	0.0384696	0.0182521	0.999924	1.03511	1.06977	0.975064	1.09049	0.820693	0.281702	0.0667297	0.0147368	0.00839452	0.999924	0.993125	0.906519	0.913384	0.860884	0.70269	0.242593	0.0426552	0.0281589	0.010698	0.999924	0.9688	0.995043	1.00593	0.924323	0.725538	0.28034	0.0638774
O43414	ERI3	0.999924	0.958689	1.01204	1.00045	0.733213	0.353562	0.10969	0.0559086	0.0360887	0.0128152	0.999924	1.0555	1.11202	0.957793	0.827438	0.327348	0.173496	0.0326441	0.0248164	0.0125983	0.999924	1.05	1.13744	1.04409	0.901709	0.313858	0.0804731	0.0285155	0.0188564	0.00739508	0.999924	0.96016	0.999046	0.801414	0.63062	0.291036	0.0972298	0.0477576	0.0355505	0.0223422	0.999924	0.979453	0.927906	0.833451	0.585439	0.264084	0.0629034	0.0211349
O43422	THAP12	0.999924	1.04669	1.02257	0.899175	0.557611	0.151232	0.075624	0.0472741	0.0355141	0.0210982	0.999924	1.02104	0.941844	0.885273	0.541221	0.0957634	0.0467573	0.0499274	0.0462776	0.0250239	0.999924	0.908449	0.960117	0.905029	0.490757	0.186861	0.0864239	0.0264137	0.0147093	0.00965555	0.999924	0.926987	0.859677	0.837347	0.402318	0.151946	0.0949104	0.0584953	0.0392428	0.0245648	0.999924	0.980176	0.944045	0.923885	0.409558	0.114759	0.0816756	0.046459
O43426	SYNJ1	0.999924	1.08399	1.05816	1.04716	0.799242	0.420097	0.283757	0.212979	0.144533	0.0946965	0.999924	1.03119	1.01286	0.966766	0.702886	0.282632	0.181514	0.141293	0.0808939	0.0344063	0.999924	1.00349	1.00518	0.896011	0.627758	0.249965	0.184816	0.122292	0.0895135	0.0316935	0.999924	0.972006	0.958343	0.82765	0.555429	0.270718	0.199226	0.162267	0.0920364	0.0392225	0.999924	1.02924	0.98471	0.985579	0.632749	0.255542	0.158833	0.116472
O43427	FIBP	0.999924	0.989895	0.827843	0.645372	0.37109	0.102179	0.0331547	0.0237763	0.0156141	0.0108065	0.999924	0.972061	0.904054	0.648573	0.365445	0.0935467	0.0266984	0.0154894	0.0187514	0.0116732	0.999924	1.10588	0.980708	0.718456	0.484204	0.132336	0.0540908	0.0404673	0.0060302	0.0110334	0.999924	0.977952	0.844346	0.515514	0.310294	0.112756	0.0524037	0.0275805	0.0182863	0.0137557	0.999924	0.969601	0.847017	0.639336	0.349808	0.120672	0.053265	0.0277093
O43432	EIF4G3	0.999924	1.01817	0.78069	0.518175	0.330788	0.220612	0.137921	0.0869406	0.0689212	0.0377467	0.999924	0.982561	0.693354	0.416885	0.261968	0.168136	0.108129	0.0755508	0.0702593	0.0350958	0.999924	0.969511	0.717778	0.476951	0.295372	0.19767	0.140806	0.0770344	0.0507484	0.0312715	0.999924	0.960062	0.765387	0.499287	0.316537	0.217289	0.140697	0.0850294	0.0546988	0.0299643	0.999924	0.949175	0.621672	0.41412	0.272363	0.190406	0.1275	0.0776575
O43439	CBFA2T2	0.999924	1.05036	0.926701	0.853148	0.788236	0.570263	0.357019	0.237127	0.221263	0.171406	0.999924	0.987477	0.920861	0.811618	0.702692	0.51245	0.352623	0.255205	0.210173	0.160683	0.999924	0.898323	0.901451	0.770353	0.576169	0.493782	0.323893	0.2284	0.185938	0.144489	0.999924	0.997521	0.981287	0.934656	0.738671	0.560525	0.369973	0.231991	0.180953	0.195325	0.999924	0.980122	0.939243	0.901937	0.742947	0.543455	0.323952	0.230215
O43447	PPIH	0.999924	1.08904	1.12618	0.923967	0.570309	0.184529	0.0684812	0.0266728	0.0187643	0.00933801	0.999924	1.04644	1.0422	0.845173	0.540578	0.123552	0.0517238	0.0339472	0.0259458	0.0138039	0.999924	1.00737	1.11942	0.885002	0.575202	0.185324	0.0899457	0.0288132	0.0146982	0.00578691	0.999924	1.00488	1.06396	0.89244	0.489094	0.162522	0.077485	0.0352857	0.0183622	0.0102741	0.999924	1.05635	1.04633	0.91165	0.512866	0.170992	0.0744075	0.0310775
O43464	HTRA2	0.999924	1.01578	0.971388	0.996793	0.954025	0.866619	0.771043	0.798451	0.79668	0.440699	0.999924	1.07177	1.00487	1.00034	0.940419	0.905064	0.792523	0.802698	0.813575	0.479985	0.999924	0.987318	0.969954	0.953696	0.915328	0.790755	0.69835	0.59369	0.623791	0.431969	0.999924	1.07069	0.955889	0.891999	0.820667	0.626269	0.642304	0.553856	0.487778	0.353656	0.999924	1.04479	1.01851	1.0124	0.975851	0.82832	0.741857	0.767445
O43488	AKR7A2	0.999924	1.03793	1.09567	0.870671	0.445873	0.0905136	0.0442711	0.0313199	0.0284325	0.0157974	0.999924	1.07644	1.05766	0.869368	0.455496	0.0566076	0.0310492	0.0189079	0.0141118	0.00630799	0.999924	1.03689	0.979684	0.831673	0.420615	0.0875336	0.0387891	0.0223813	0.0193176	0.0112366	0.999924	0.99986	0.964532	0.82247	0.380325	0.0939056	0.0417317	0.0298949	0.0184545	0.00891045	0.999924	1.04419	1.02227	0.852457	0.330771	0.0623547	0.0281739	0.0166463
O43491	EPB41L2	0.999924	0.996999	1.00005	1.00739	0.944347	0.633787	0.423957	0.392391	0.408633	0.311769	0.999924	1.00066	0.971751	0.943725	0.877829	0.593439	0.40481	0.40665	0.438157	0.30884	0.999924	0.980482	0.96012	0.94853	0.78265	0.598404	0.435437	0.383797	0.404113	0.372847	0.999924	1.02421	1.05796	1.07858	0.915763	0.657506	0.463518	0.419348	0.39309	0.329706	0.999924	0.981605	0.967015	0.964119	0.812141	0.536864	0.330428	0.32689
O43493	TGOLN2	0.999924	0.887415	0.840352	0.962847	1.00204	0.823021	0.801084	0.799641	0.894186	0.789359	0.999924	0.969744	0.859218	0.908185	0.838659	0.862205	0.754479	0.782469	0.921227	0.791186	0.999924	0.940267	0.950967	0.843884	0.73553	0.729049	0.698248	0.60643	0.639645	0.668833	0.999924	1.0007	0.97365	1.09911	0.948532	0.793063	0.756629	0.6947	0.72384	0.718138	0.999924	0.843195	0.81455	0.949804	0.953912	0.809066	0.787244	0.975774
O43504	LAMTOR5	0.999924	0.762139	0.886909	0.874351	0.956783	0.730874	0.733296	0.544716	0.46257	0.254411	0.999924	0.954473	0.927527	0.985902	0.959416	0.797833	0.713549	0.522257	0.471112	0.248503	0.999924	1.02662	0.962313	1.01385	0.943272	0.748815	0.62011	0.520009	0.49328	0.328935	0.999924	0.959427	0.902124	0.950904	0.953596	0.724368	0.615121	0.491847	0.457453	0.29571	0.999924	1.12444	1.08392	1.08228	1.00427	0.900028	0.850276	0.764308
O43505	B4GAT1	0.999924	0.958502	0.95182	0.898877	0.807659	0.510061	0.212442	0.0922439	0.0707429	0.0318242	0.999924	1.00228	0.944739	0.896676	0.774008	0.469098	0.169337	0.0744937	0.0628083	0.0406594	0.999924	0.966027	0.974596	0.894643	0.732212	0.48128	0.192256	0.0783673	0.0665597	0.0758822	0.999924	1.03894	1.01794	0.997745	0.821547	0.522937	0.167204	0.0759311	0.0695509	0.0505593	0.999924	0.966471	0.984145	0.962524	0.742945	0.486476	0.182944	0.0833445
O43524	FOXO3	0.999924	0.847987	0.790232	0.847852	0.722188	0.566092	0.422471	0.371085	0.188626	0.0432955	0.999924	1.00523	0.928612	0.868115	0.719258	0.569904	0.471051	0.359179	0.186368	0.0369911	0.999924	1.06396	0.932477	0.895035	0.582621	0.477693	0.379071	0.328222	0.194424	0.00366875	0.999924	0.864391	0.864297	0.781377	0.640428	0.393078	0.407133	0.279189	0.191355	0.0205766	0.999924	0.880784	0.808284	0.80376	0.677832	0.502028	0.415497	0.329076
O43566	RGS14	0.999924	0.989361	0.851411	0.654123	0.484633	0.352116	0.307775	0.251221	0.19737	0.0690208	0.999924	1.00014	0.857875	0.602355	0.407213	0.271126	0.226669	0.178956	0.154978	0.0470028	0.999924	0.991163	0.864096	0.695769	0.495855	0.364058	0.288552	0.225493	0.188303	0.101146	0.999924	0.997374	0.917439	0.776433	0.498413	0.336967	0.273548	0.199596	0.156021	0.0628164	0.999924	0.970307	0.810136	0.641411	0.472223	0.333623	0.269447	0.213028
O43567	RNF13	0.999924	0.930585	1.02609	1.04345	0.955915	0.98095	1.01453	0.910861	0.947774	0.69926	0.999924	1.07414	1.02089	0.965322	1.07779	0.972274	0.84494	0.913731	0.933637	0.684346	0.999924	0.930539	1.01473	0.866105	0.76501	0.610043	0.503606	0.435432	0.428994	0.366448	0.999924	0.922618	0.944205	1.00256	1.01705	0.831875	0.744825	0.655615	0.591359	0.415376	0.999924	0.949223	0.874897	0.850951	0.892251	0.729591	0.750624	0.720404
O43583	DENR	0.999924	0.939065	0.911262	0.993853	1.10374	0.98964	0.96726	0.965869	1.01582	0.654365	0.999924	0.99025	1.0114	1.0241	1.05565	1.03225	0.967203	0.948195	0.990094	0.617725	0.999924	1.00414	1.01188	1.04801	0.950404	0.899563	0.810788	0.727206	0.772578	0.613021	0.999924	0.990336	0.999836	1.10953	1.03321	0.844964	0.821008	0.782142	0.717055	0.482832	0.999924	0.916881	0.984342	0.886702	1.01893	0.804884	0.811662	0.806868
O43592	XPOT	0.999924	1.00397	1.03947	0.949163	0.574047	0.198031	0.0766149	0.0383063	0.0280304	0.0112244	0.999924	0.886432	0.927202	0.86494	0.563751	0.129041	0.067124	0.046013	0.0286251	0.0121937	0.999924	1.05179	1.11534	0.994996	0.678686	0.195253	0.125253	0.072945	0.0235967	0.0227372	0.999924	0.811154	0.904663	0.776212	0.384585	0.173993	0.0888678	0.0480158	0.0220977	0.0105999	0.999924	1.03211	0.999085	0.921703	0.493821	0.175171	0.0831639	0.0329083
O43598	DNPH1	0.999924	1.00373	1.12864	1.02706	0.97732	0.923688	0.964436	0.631021	0.200043	0.0252347	0.999924	1.04713	1.06006	1.0828	1.12082	1.05535	0.940261	0.683239	0.199681	0.0276672	0.999924	1.04135	1.09211	1.03296	1.10446	0.874251	0.834463	0.576714	0.327507	0.00652313	0.999924	0.977521	0.949535	0.942736	1.14637	0.912709	0.9569	0.705867	0.295148	0.0235618	0.999924	0.962543	0.993461	0.89794	1.01714	0.844595	0.814869	0.558419
O43615	TIMM44	0.999924	0.945028	0.899538	0.755818	0.457744	0.193168	0.0926957	0.0550239	0.0442707	0.0271872	0.999924	0.984981	0.913056	0.750685	0.440981	0.149518	0.0598601	0.0334094	0.0308598	0.020505	0.999924	0.961875	0.867058	0.709786	0.369309	0.16276	0.0688479	0.0413239	0.0366819	0.0286236	0.999924	1.02185	0.987954	0.781192	0.372043	0.180936	0.0814986	0.0570311	0.0569497	0.0439429	0.999924	0.988964	0.883288	0.738896	0.373419	0.174528	0.0763284	0.050647
O43617	TRAPPC3	0.999924	0.868565	0.877457	0.847702	0.832009	0.802083	0.866843	0.80299	0.663937	0.219225	0.999924	0.94055	0.907184	0.851991	0.84928	0.867556	0.926529	0.809526	0.704563	0.238324	0.999924	1.02865	0.963819	0.983972	0.940881	0.801136	0.800606	0.655235	0.644715	0.334179	0.999924	0.95692	0.947204	0.891974	0.806255	0.680937	0.7528	0.669951	0.547121	0.242517	0.999924	0.974021	0.998282	0.875631	0.934784	0.730989	0.764091	0.618719
O43633	CHMP2A	0.999924	0.943504	0.897958	0.948955	0.965145	0.784324	0.71924	0.470254	0.14356	0.0188094	0.999924	0.947696	0.992657	1.01566	1.00424	0.922915	0.760411	0.52203	0.166037	0.0272139	0.999924	1.03722	0.953266	1.08015	0.999812	0.787757	0.667701	0.441896	0.186578	0.0338347	0.999924	1.02402	0.987343	1.02981	0.927574	0.755497	0.650909	0.45445	0.140137	0.0212263	0.999924	0.981622	0.96961	0.932859	0.921026	0.744347	0.663888	0.424717
O43639	NCK2	0.999924	1.03094	0.95658	0.807251	0.360362	0.115962	0.0666005	0.038769	0.038193	0.0212999	0.999924	1.04151	0.971781	0.788293	0.317637	0.0861055	0.055153	0.045115	0.0277612	0.0158815	0.999924	1.05559	1.01499	0.866326	0.455063	0.143421	0.0926331	0.0506075	0.0413562	0.0144883	0.999924	0.988061	0.952844	0.77544	0.32377	0.108071	0.0598247	0.0412393	0.0242762	0.0107669	0.999924	1.03482	0.987548	0.801757	0.306108	0.119518	0.0805578	0.0601564
O43660	PLRG1	0.999924	1.15681	1.00391	0.967184	0.835684	0.606225	0.556211	0.478111	0.521264	0.330475	0.999924	1.13155	0.897619	1.00774	0.848781	0.617868	0.474418	0.417883	0.458534	0.2915	0.999924	1.13839	1.12777	1.06768	1.28866	0.797745	0.693896	0.435337	0.461221	0.499872	0.999924	1.11418	0.884682	0.911856	0.887548	0.656621	0.542002	0.384393	0.382591	0.293628	0.999924	1.18174	1.07187	1.21539	0.919794	0.647011	0.523981	0.422619
O43663	PRC1	0.999924	0.924716	0.381044	0.0517399	0.0271839	0.0191287	0.0279115	0.021514	0.0197628	0.0177698	0.999924	0.929151	0.404482	0.0769121	0.0644847	0.0606765	0.0478764	0.0316196	0.0280356	0.0113289	0.999924	1.02588	0.441556	0.119089	0.0962973	0.0895724	0.0607884	0.0455961	0.0367703	0.0121373	0.999924	1.01333	0.471067	0.15838	0.128477	0.0941331	0.0745801	0.0575447	0.0364265	0.012693	0.999924	0.989149	0.333242	0.0361096	0.0435303	0.0350247	0.0303568	0.0272586
O43665	RGS10	0.999924	0.740258	0.737433	0.747463	0.8094	0.628831	0.678681	0.469173	0.251784	0.0456251	0.999924	0.895459	0.870352	0.925966	0.968048	0.865675	0.882324	0.563624	0.294141	0.0319153	0.999924	1.13438	1.04963	1.15059	1.1092	0.856414	0.777636	0.571999	0.331428	0.0465413	0.999924	0.923411	0.875651	1.03561	0.90428	0.830341	0.672428	0.499199	0.280404	0.055209	0.999924	0.901954	0.953829	0.886775	0.980702	0.816894	0.766705	0.615833
O43670	ZNF207	0.999924	0.983072	1.12445	1.10303	1.07688	1.08035	1.21372	0.926009	0.422208	0.0796035	0.999924	1.06271	1.08036	1.07849	1.16753	1.27141	1.16518	1.03745	0.502344	0.0907338	0.999924	1.04695	1.06235	1.02875	1.10293	0.962938	0.911823	0.719614	0.46636	0.113859	0.999924	1.01048	0.984392	0.991801	1.10521	0.999181	0.934794	0.820545	0.460751	0.12745	0.999924	1.01482	1.08262	1.13849	1.13478	1.05686	1.0023	0.870342
O43674	NDUFB5	0.999924	0.814311	0.80581	0.628174	0.507032	0.375546	0.317812	0.141252	0.0446782	0.00990689	0.999924	0.857197	0.824882	0.73596	0.648564	0.723277	0.347449	0.163231	0.0542342	0.0118529	0.999924	1.11665	0.877361	0.739563	0.691006	0.523372	0.385099	0.147692	0.0628179	0.0246036	0.999924	0.916006	0.844583	0.715588	0.685204	0.532554	0.365265	0.159765	0.046854	0.0194764	0.999924	1.11719	0.989055	0.915132	0.705953	0.581495	0.409998	0.188146
O43678	NDUFA2	0.999924	0.618431	0.613262	0.493637	0.367671	0.173008	0.117153	0.0541404	0.0290193	0.00981097	0.999924	0.868008	0.734197	0.688471	0.578797	0.298846	0.184207	0.0960812	0.0477424	0.028347	0.999924	1.14781	0.877346	0.893744	0.601542	0.301188	0.096374	0.081954	0.0183069	0	0.999924	0.957407	0.694724	0.731369	0.491304	0.323305	0.149967	0.059477	0.031266	0.00993089	0.999924	1.11863	1.06161	0.947317	0.648096	0.451194	0.248806	0.141414
O43681	ASNA1	0.999924	0.982912	1.06872	1.01467	0.920487	0.723797	0.489577	0.247406	0.0893443	0.0176496	0.999924	1.03491	1.01902	0.991044	0.928929	0.715209	0.484835	0.269726	0.0878952	0.0221116	0.999924	1.00575	1.00516	1.01697	1.12415	0.941914	0.92184	0.569307	0.199652	0.0194147	0.999924	0.898181	0.877344	0.9679	0.971335	0.905694	0.821926	0.579762	0.173321	0.0478301	0.999924	0.92658	0.891197	0.914368	0.901962	0.690852	0.427309	0.190718
O43683	BUB1	0.999924	0.884927	0.703549	0.49752	0.375252	0.249971	0.149054	0.102276	0.0720593	0.0316676	0.999924	0.935535	0.816577	0.686077	0.547173	0.345814	0.18982	0.094621	0.0725905	0.0363537	0.999924	0.974128	0.884376	0.735652	0.539293	0.354676	0.208654	0.136306	0.0949434	0.0600153	0.999924	0.973328	0.918235	0.740043	0.46912	0.299835	0.192727	0.129035	0.0854111	0.0461912	0.999924	0.927258	0.690464	0.498342	0.350153	0.244192	0.171058	0.119693
O43684	BUB3	0.999924	1.07164	1.12043	1.0201	0.898477	0.731368	0.406609	0.0851095	0.0198104	0.00997194	0.999924	1.01191	1.02706	0.960452	0.88697	0.672524	0.363386	0.0873605	0.0235828	0.0122415	0.999924	1.01509	1.0508	0.936248	0.863356	0.603202	0.340784	0.073928	0.0109076	0.004632	0.999924	1.03297	0.996365	0.921318	0.81598	0.596648	0.332388	0.0787218	0.0167584	0.0104393	0.999924	1.06585	1.05465	1.0566	0.840521	0.678537	0.349824	0.0636573
O43707	ACTN4	0.999924	1.0159	1.05849	1.13716	1.19942	1.08442	1.012	0.888298	0.0604635	0.0195889	0.999924	1.04168	1.08704	1.1158	1.1449	1.16819	1.07028	0.995617	0.0626711	0.0196392	0.999924	0.948031	0.936444	0.998368	0.958767	0.8874	0.852379	0.695918	0.108322	0.0102618	0.999924	0.970876	0.987011	1.06254	1.12319	1.01602	0.920919	0.786889	0.0826381	0.0141778	0.999924	0.993444	1.04398	1.11041	1.16529	1.07751	1.00802	0.882729
O43708	GSTZ1	0.999924	0.900073	0.874109	0.569656	0.168092	0.0900537	0.0699808	0.0516531	0.0481627	0.0323049	0.999924	1.00365	0.910591	0.576087	0.183695	0.0661929	0.0411188	0.0254132	0.0201209	0.00769068	0.999924	0.949083	0.887868	0.635739	0.168785	0.0794922	0.0508552	0.0362968	0.0134042	0.00487302	0.999924	0.947346	0.878319	0.61284	0.166659	0.0842744	0.06076	0.0285311	0.0187956	0.0110449	0.999924	0.938514	0.833188	0.527487	0.162955	0.089267	0.0605161	0.0499331
O43709	BUD23	0.999924	1.0494	0.998517	0.875613	0.724297	0.393933	0.183525	0.0869511	0.0833494	0.0459304	0.999924	0.960154	0.949437	0.919547	0.76134	0.388065	0.133482	0.051802	0.0466993	0.0361722	0.999924	1.02582	1.16587	1.10226	0.796381	0.44476	0.187657	0.0500791	0.0256332	0.0112563	0.999924	1.1232	1.21173	1.20442	0.792207	0.488864	0.176044	0.0652655	0.0303408	0.0178833	0.999924	1.0068	1.05975	1.099	0.826654	0.467864	0.205258	0.0570526
O43716	GATC	0.999924	0.820004	0.723433	0.681643	0.636516	0.545268	0.564007	0.43525	0.364408	0.124734	0.999924	0.958947	0.892308	0.797576	0.658971	0.600157	0.548018	0.47058	0.406994	0.151318	0.999924	0.999233	0.875668	0.790904	0.660888	0.534588	0.480838	0.451285	0.343037	0.201902	0.999924	0.990777	0.828609	0.759582	0.638232	0.532205	0.494239	0.482467	0.409146	0.182908	0.999924	1.00559	0.879527	0.710835	0.709394	0.523664	0.526703	0.550062
O43719	HTATSF1	0.999924	1.07382	1.07223	0.981918	0.784387	0.454179	0.210972	0.0838623	0.047853	0.0256724	0.999924	1.04278	1.0406	0.943393	0.729157	0.34719	0.174528	0.0857696	0.0557333	0.0254311	0.999924	0.96964	0.958264	0.895927	0.6373	0.395576	0.222833	0.127419	0.0875075	0.0554696	0.999924	1.01084	0.998743	0.989927	0.708874	0.445053	0.226532	0.114352	0.0728239	0.0491011	0.999924	1.05823	1.07997	1.02674	0.718708	0.42981	0.21107	0.0911756
O43747	AP1G1	0.999924	1.08128	1.12602	0.961054	0.778051	0.566704	0.298846	0.0944515	0.0420917	0.0195326	0.999924	1.01329	1.03535	0.926198	0.801434	0.520027	0.241473	0.0675148	0.0234951	0.00769688	0.999924	1.03444	1.1305	0.98316	0.954857	0.566971	0.281714	0.0934039	0.0336409	0.0145434	0.999924	0.958605	0.982188	0.834373	0.738637	0.490008	0.247469	0.0770112	0.0280444	0.0185293	0.999924	1.06972	1.05911	0.975133	0.774238	0.563428	0.267824	0.0750441
O43752	STX6	0.999924	0.996905	0.901062	0.945271	0.901165	0.722085	0.635268	0.511399	0.382438	0.125442	0.999924	1.00046	0.923701	0.923456	0.829248	0.699727	0.584455	0.516161	0.409394	0.118248	0.999924	0.980222	0.98816	0.916038	0.770599	0.660105	0.545218	0.446271	0.368824	0.225296	0.999924	1.03043	0.986858	0.993056	0.857816	0.670714	0.603013	0.479039	0.356766	0.16655	0.999924	0.909145	0.93296	0.832294	0.777497	0.566341	0.501808	0.403044
O43760	SYNGR2	0.999924	1.02132	1.0866	1.07525	1.16523	1.16358	1.39543	1.31812	1.48925	1.17277	0.999924	1.08508	1.09243	1.09807	1.13838	1.11308	1.17262	1.1493	1.28825	0.944216	0.999924	1.1347	1.28991	1.15561	1.32105	1.14441	1.29909	0.91195	0.996658	1.07741	0.999924	1.05037	1.07354	1.07697	1.04987	0.889843	0.844816	0.738167	0.748325	0.682171	0.999924	0.957344	0.95516	0.886165	0.884789	0.82428	0.859671	0.793648
O43765	SGTA	0.999924	0.699065	0.708568	0.757853	0.770424	0.559146	0.44293	0.194571	0.119488	0.0408226	0.999924	0.85403	0.849952	0.928809	0.855576	0.627796	0.478869	0.209695	0.123405	0.0428246	0.999924	1.0638	1.05512	0.964699	0.817144	0.588285	0.345084	0.187673	0.103534	0.0485673	0.999924	0.989635	0.934626	1.01764	0.88843	0.716345	0.417241	0.237958	0.119939	0.0424196	0.999924	0.991878	1.0578	0.942162	0.900854	0.648641	0.4268	0.24534
O43766	LIAS	0.999924	0.938669	0.775059	0.547565	0.466496	0.389633	0.290429	0.298877	0.27849	0.0646737	0.999924	0.992213	0.880008	0.79489	0.64513	0.545735	0.448892	0.421151	0.347978	0.106192	0.999924	0.940478	0.843243	0.794639	0.555242	0.398112	0.366555	0.31697	0.283049	0.135354	0.999924	0.963999	0.961445	0.860963	0.857378	0.637651	0.556673	0.553186	0.550622	0.290195	0.999924	0.867361	0.709363	0.476717	0.379613	0.298933	0.24341	0.186209
O43772	SLC25A20	0.999924	1.05685	1.0117	0.863204	0.781789	0.755885	0.778723	0.720223	0.564941	0.10843	0.999924	1.04817	1.01883	0.957826	1.02313	1.02409	0.925213	0.891614	0.703554	0.102304	0.999924	1.04723	1.12005	0.99794	1.18093	0.848554	0.859216	0.59726	0.55922	0.150206	0.999924	0.933353	0.901462	0.790475	1.003	0.838459	0.845238	0.60328	0.501029	0.153366	0.999924	1.00821	0.962233	0.906533	0.869484	0.807541	0.724068	0.606119
O43776	NARS	0.999924	1.01806	1.02937	1.02249	0.714689	0.133759	0.0764394	0.0503034	0.0316996	0.0160135	0.999924	1.02128	1.03664	1.02083	0.745812	0.0968873	0.051444	0.031938	0.026736	0.0129196	0.999924	0.980623	1.01309	1.02944	0.986996	0.843882	0.48736	0.0262054	0.0192353	0.0125215	0.999924	1.02466	1.06302	1.0731	1.00371	0.856644	0.473802	0.0278414	0.0188703	0.0144696	0.999924	0.987892	0.994456	1.03602	0.786028	0.260918	0.042497	0.025104
O43795	MYO1B	0.999924	0.801694	0.724946	0.574396	0.545106	0.235603	0.106841	0.0846258	0.0828318	0.0602947	0.999924	0.616893	0.507273	0.381977	0.318049	0.0950332	0.0410327	0.0146087	0.0152641	0.0110784	0.999924	0.86798	0.614989	0.318667	0.144441	0.067501	0.0325218	0.0151879	0.00917582	0.00650668	0.999924	0.850934	0.597214	0.295029	0.12793	0.0655285	0.029951	0.0149169	0.0112241	0.00585465	0.999924	0.342471	0.224258	0.191426	0.122516	0.063999	0.0376511	0.0161921
O43809	NUDT21	0.999924	1.06271	1.19133	1.27599	1.51077	1.51596	0.783757	0.0804496	0.0223113	0.0118847	0.999924	1.00582	1.07502	1.2423	1.45153	1.48248	0.754148	0.124605	0.0450554	0.0296509	0.999924	0.976765	0.910078	0.949897	1.03763	0.822776	0.42253	0.0599076	0.0149287	0.00767805	0.999924	1.0303	0.938486	0.816071	0.824044	0.648985	0.353277	0.0651533	0.0236466	0.0149597	0.999924	1.0088	1.21679	1.32663	1.46312	1.28183	0.666493	0.0980319
O43813	LANCL1	0.999924	1.00698	1.05411	1.06871	0.932228	0.781054	0.428345	0.0828728	0.0409085	0.02072	0.999924	1.03011	1.04542	1.02626	1.01568	0.791655	0.422407	0.0738692	0.0329534	0.0169305	0.999924	1.02094	1.16293	1.03545	1.12473	0.741514	0.397518	0.0666991	0.0140766	0.00794539	0.999924	1.02276	1.06242	0.9675	0.902669	0.657543	0.320165	0.0641023	0.0165844	0.0102704	0.999924	1.04821	1.06027	0.993495	0.899044	0.714337	0.360194	0.0649757
O43815	STRN	0.999924	0.97939	0.894397	0.743144	0.782641	0.580967	0.257272	0.100522	0.0604295	0.0318286	0.999924	0.949739	0.859974	0.737944	0.797514	0.576167	0.234772	0.0790081	0.0565934	0.0355349	0.999924	0.994852	0.921236	0.832628	0.856121	0.688053	0.345438	0.116849	0.0633339	0.0384988	0.999924	0.96697	0.915489	0.805658	0.835705	0.662491	0.344057	0.124861	0.0652208	0.0408293	0.999924	1.04324	0.989966	0.958227	1.017	0.815494	0.376247	0.138772
O43818	RRP9	0.999924	1.25601	1.45888	1.62754	2.45831	3.58645	3.85795	3.3306	2.54247	0.268568	0.999924	1.24127	1.34258	1.64904	2.51103	3.8746	3.51686	3.13914	1.92495	0.240873	0.999924	0.984899	1.07786	1.33534	2.28628	3.11742	3.18231	2.44287	1.64222	0.410146	0.999924	1.12585	1.18807	1.35776	2.51732	2.94865	2.89954	2.48742	1.79456	0.276124	0.999924	1.29511	1.49196	1.90478	2.83833	3.74078	3.74528	3.14904
O43819	SCO2	0.999924	0.953349	0.846628	0.605669	0.328051	0.172741	0.0845064	0.0525087	0.0448263	0.0216715	0.999924	0.952184	0.784311	0.532423	0.299789	0.159225	0.102179	0.0691394	0.0476102	0.00961867	0.999924	0.992876	0.840147	0.636841	0.38015	0.225424	0.132717	0.0658285	0.0555262	0.0265326	0.999924	0.956653	0.805232	0.568883	0.31605	0.170958	0.0840085	0.0420859	0.0190257	0.00397437	0.999924	0.96371	0.791795	0.626322	0.372735	0.227686	0.123462	0.0833399
O43823	AKAP8	0.999924	0.986116	0.832615	0.629987	0.499493	0.356586	0.245958	0.199614	0.200311	0.11491	0.999924	0.978291	0.839382	0.673463	0.521699	0.361347	0.250264	0.229741	0.24733	0.165	0.999924	0.958941	0.790149	0.559261	0.49827	0.403641	0.317304	0.250196	0.232835	0.144564	0.999924	0.918017	0.737751	0.533386	0.477858	0.363835	0.289092	0.226969	0.191127	0.119401	0.999924	0.948056	0.82381	0.652715	0.477159	0.365186	0.272541	0.209373
O43829	ZBTB14	0.999924	1.00193	0.98861	0.983394	0.99437	0.933707	0.77809	0.780021	0.950649	0.655513	0.999924	0.996189	1.01193	0.992428	0.972715	0.952129	0.8096	0.839118	0.857361	0.611332	0.999924	1.00771	1.08223	0.977938	0.877248	0.803581	0.669165	0.61091	0.676931	0.561844	0.999924	0.900124	0.912631	1.00294	0.925938	0.801383	0.673689	0.674646	0.586748	0.60783	0.999924	0.925831	0.932197	0.958722	0.913541	0.77628	0.723724	0.722786
O43837	IDH3B	0.999924	0.834468	0.671967	0.439804	0.168514	0.0414253	0.0239757	0.0135392	0.0116297	0.00705257	0.999924	0.810946	0.65704	0.439727	0.173479	0.038043	0.023034	0.0135883	0.0113385	0.00525725	0.999924	0.899805	0.74528	0.517181	0.213693	0.0646542	0.047261	0.024283	0.0189489	0.00667696	0.999924	0.843385	0.690773	0.426389	0.139268	0.0443649	0.0273394	0.0155865	0.00802353	0.00409826	0.999924	0.820789	0.600511	0.419135	0.125219	0.0455375	0.0279805	0.0190082
O43847	NRDC	0.999924	1.07628	1.14551	1.0269	0.735292	0.392942	0.162535	0.0855769	0.0538777	0.0233869	0.999924	1.06189	1.04192	0.950337	0.700397	0.305008	0.108344	0.0523122	0.0281169	0.00926104	0.999924	1.03529	1.06871	0.969048	0.813651	0.41582	0.15365	0.0680683	0.0363813	0.0205236	0.999924	0.942603	0.952296	0.843911	0.64025	0.310117	0.115676	0.0470953	0.0228581	0.0198691	0.999924	1.02727	1.03963	0.984899	0.65847	0.342924	0.116049	0.0416443
O43852	CALU	0.999924	0.981207	0.943411	0.98067	1.02665	0.904798	0.739521	0.637044	0.629022	0.548772	0.999924	1.03202	1.03343	1.00164	0.980148	0.850006	0.735751	0.657241	0.715022	0.48215	0.999924	0.9531	0.91712	0.907306	0.772934	0.724087	0.641786	0.626416	0.689802	0.600935	0.999924	0.975944	0.970636	1.01112	0.929328	0.768427	0.703842	0.659933	0.694388	0.656789	0.999924	0.95822	0.998973	0.884619	0.933344	0.745189	0.640141	0.589205
O43865	AHCYL1	0.999924	0.992996	0.9715	0.542801	0.269739	0.179951	0.125788	0.0635908	0.0295437	0.0122882	0.999924	1.02136	0.941578	0.527172	0.265314	0.18612	0.122902	0.0681689	0.0271552	0.010287	0.999924	1.00386	0.972481	0.587934	0.283057	0.194572	0.12331	0.0618556	0.0359232	0.00808441	0.999924	0.999742	0.96739	0.616089	0.286003	0.211796	0.135929	0.0724543	0.0362817	0.00999788	0.999924	1.0009	0.838219	0.461173	0.243008	0.204661	0.10626	0.0503535
O43913	ORC5	0.999924	0.828378	0.351708	0.0912281	0.0366163	0.0173256	0.00957561	0.00931286	0.0097605	0.00345628	0.999924	0.814185	0.358013	0.0985669	0.06253	0.0429207	0.0319341	0.024556	0.0208819	0.0100241	0.999924	0.991209	0.845631	0.444845	0.0982132	0.0535927	0.038959	0.0204854	0.00696668	0.00502766	0.999924	1.02374	0.92938	0.372771	0.0814564	0.0539496	0.0404721	0.0184849	0.017541	0.00818459	0.999924	0.935653	0.497859	0.0874865	0.0416547	0.0291292	0.02541	0.0171075
O43920	NDUFS5	0.999924	0.797447	0.848933	0.6634	0.514441	0.378214	0.293654	0.159906	0.105525	0.0486525	0.999924	0.923751	0.886445	0.767828	0.685572	0.499466	0.337206	0.219673	0.135622	0.0616317	0.999924	1.05165	0.849834	0.764356	0.615665	0.476413	0.343101	0.220807	0.13036	0.077733	0.999924	0.930385	0.838599	0.839873	0.617486	0.471699	0.342601	0.254906	0.167703	0.0919713	0.999924	1.04152	0.968095	0.902539	0.662515	0.519901	0.420528	0.271555
O43924	PDE6D	0.999924	0.998327	0.934429	0.923184	0.811161	0.605263	0.287108	0.160948	0.152415	0.111181	0.999924	0.974442	0.955985	0.904643	0.82446	0.570645	0.285141	0.153428	0.133625	0.0891431	0.999924	0.962845	0.978962	0.96258	0.95133	0.682373	0.337168	0.140525	0.118021	0.102655	0.999924	1.01448	0.990506	0.923947	0.790968	0.559059	0.276812	0.133493	0.104739	0.0914335	0.999924	0.937195	0.953908	0.946273	0.773076	0.582763	0.319042	0.161886
O43929	ORC4	0.999924	0.937648	0.653467	0.250424	0.141924	0.102928	0.0606352	0.0347023	0.0377365	0.0281496	0.999924	0.885085	0.635937	0.141133	0.0618818	0.0256164	0.0552459	0.0177139	0.0156948	0.00487041	0.999924	1.01221	0.983206	0.562508	0.170708	0.100695	0.0792712	0.0449445	0.0279622	0.0199725	0.999924	0.988018	0.966648	0.494965	0.103194	0.0898082	0.0500051	0.0420038	0.0208794	0.0044433	0.999924	0.950453	0.69459	0.214185	0.0753763	0.052598	0.0350764	0.0218302
O43933	PEX1	0.999924	0.981838	0.795974	0.426943	0.302961	0.198319	0.172227	0.159231	0.143729	0.0673263	0.999924	0.787807	0.614866	0.185617	0.0486423	0.0266236	0.0231095	0.0240887	0.017688	0.00528469	0.999924	0.945911	0.853601	0.7426	0.61096	0.346505	0.171152	0.11594	0.12452	0.096558	0.999924	0.973785	0.822843	0.722424	0.533329	0.316988	0.134698	0.0656213	0.0471694	0.0337524	0.999924	1.03588	0.912979	0.780676	0.236781	0.100532	0.0531395	0.0483713
O60216	RAD21	0.999924	1.06744	1.06674	1.04174	0.893534	0.544413	0.207882	0.0950366	0.0581976	0.0342486	0.999924	1.06358	1.03746	0.98861	0.926575	0.53499	0.203778	0.10183	0.0783722	0.0436301	0.999924	0.987462	1.01555	0.970876	0.91753	0.71895	0.356863	0.108241	0.048007	0.0240393	0.999924	1.00754	1.00039	0.950072	0.949639	0.74191	0.356527	0.130326	0.0785802	0.0417718	0.999924	1.11975	1.163	1.19492	1.04497	0.6866	0.217428	0.0780919
O60231	DHX16	0.999924	1.04786	0.991906	0.829758	0.335998	0.0955311	0.0657118	0.0467041	0.0425332	0.0259061	0.999924	1.03445	0.999883	0.803533	0.356025	0.116431	0.0890689	0.07391	0.0649451	0.0418447	0.999924	1.01624	0.953241	0.776091	0.455409	0.185262	0.100126	0.0764747	0.0694616	0.0546248	0.999924	1.03311	1.00003	0.804166	0.424214	0.184615	0.105702	0.0874944	0.0785346	0.0599561	0.999924	1.03256	1.01096	0.89528	0.36038	0.127395	0.0819664	0.0673562
O60232	SSSCA1	0.999924	0.975726	0.92842	1.0934	1.11653	0.991092	0.915852	0.846748	0.784202	0.435667	0.999924	1.01603	1.01702	1.06492	0.964836	0.849107	0.739864	0.646433	0.614367	0.333653	0.999924	1.08049	1.07087	1.08764	0.904321	0.820791	0.692253	0.644262	0.565484	0.377396	0.999924	1.04728	1.01236	1.14988	1.10029	0.910223	0.802439	0.668864	0.5628	0.360673	0.999924	1.04474	1.09855	1.15468	1.19036	0.994555	0.95878	0.939671
O60234	GMFG	0.999924	0.937289	0.962926	0.953767	0.982508	0.862206	0.816065	0.716556	0.500061	0.109926	0.999924	0.986011	1.0312	1.04699	1.0806	1.02974	0.958532	0.82911	0.656149	0.180935	0.999924	0.990715	0.978763	1.03013	1.01611	0.852707	0.775422	0.665667	0.536694	0.173595	0.999924	1.02262	1.04566	1.14612	1.10401	0.979041	0.796724	0.651481	0.485903	0.142099	0.999924	1.00483	1.00289	0.992764	0.994052	0.864882	0.728929	0.638206
O60238	BNIP3L	0.999924	0.916519	0.877387	0.88288	0.975597	0.837851	0.859932	0.877548	0.944738	0.76699	0.999924	0.950132	1.00937	0.992785	1.0408	0.956339	0.813999	0.814043	0.792808	0.555948	0.999924	0.932322	0.877805	0.598162	0.426541	0.354682	0.389714	0.385436	0.442036	0.392967	0.999924	1.03021	0.959346	1.04184	0.930584	0.827044	0.705075	0.697249	0.640014	0.524746	0.999924	1.14164	1.04404	0.998982	0.987259	0.807601	0.654906	0.718324
O60239	SH3BP5	0.999924	1.01753	0.95168	0.947968	0.913561	0.782698	0.583636	0.404568	0.291366	0.16158	0.999924	1.04122	1.01055	0.95517	0.961872	0.807813	0.589001	0.426309	0.319253	0.17704	0.999924	1.30255	0.966475	1.19073	0.892333	0.732433	0.686343	0.407902	0.314294	0.212083	0.999924	1.24357	1.23505	1.27879	1.08476	0.926957	0.664427	0.53062	0.380052	0.208391	0.999924	0.990925	0.998722	1.01007	0.900304	0.734066	0.582973	0.404872
O60244	MED14	0.999924	1.12983	1.10646	0.946103	0.433352	0.189109	0.100253	0.0725645	0.0623925	0.0253681	0.999924	0.938754	0.969233	0.837797	0.407955	0.129503	0.0769323	0.0948159	0.102548	0.0649043	0.999924	1.15123	1.16788	0.901648	0.518867	0.197161	0.14479	0.0465056	0.0458801	0.0211965	0.999924	0.853401	0.941958	0.775206	0.294699	0.153736	0.101511	0.106196	0.0469498	0.0237508	0.999924	1.27508	1.26942	1.26435	0.551953	0.251637	0.163606	0.0959215
O60256	PRPSAP2	0.999924	1.11123	1.12501	1.10642	1.14802	0.956502	0.7754	0.43361	0.0637632	0.0282125	0.999924	1.0092	1.12167	1.22034	1.37186	1.33518	1.2276	0.750492	0.0766571	0.0340442	0.999924	1.01181	1.07249	1.117	1.24141	1.04909	0.969386	0.583939	0.129587	0.0704918	0.999924	1.00905	1.07482	1.01696	1.1081	0.991125	0.903375	0.500495	0.086307	0.0428775	0.999924	1.13768	1.23793	1.46843	1.80183	1.76823	1.53704	0.879861
O60264	SMARCA5	0.999924	1.01879	0.707414	0.206579	0.103667	0.0633517	0.0364829	0.025358	0.0269681	0.0138207	0.999924	1.01055	0.714206	0.177262	0.0814878	0.0449402	0.0302921	0.020161	0.016988	0.00940091	0.999924	0.970509	0.858323	0.296748	0.10642	0.0668909	0.0443374	0.0194436	0.0132467	0.00598269	0.999924	0.942893	0.765971	0.247674	0.0887641	0.060303	0.0463827	0.0335058	0.0278225	0.0192525	0.999924	1.06431	0.733884	0.159697	0.0681757	0.0532242	0.037585	0.0202963
O60271	SPAG9	0.999924	1.03045	1.04135	1.00069	0.824116	0.624974	0.486214	0.354185	0.271205	0.122473	0.999924	1.02004	1.00727	0.94498	0.783619	0.599426	0.443442	0.362936	0.285891	0.120773	0.999924	0.97278	0.947539	0.904504	0.715884	0.5653	0.427407	0.315558	0.255425	0.154183	0.999924	0.999644	1.02807	1.00742	0.797626	0.63685	0.446553	0.335067	0.247759	0.12922	0.999924	1.03327	1.04304	1.0035	0.777497	0.598294	0.439415	0.339157
O60281	ZNF292	0.999924	0.936589	0.701295	0.477249	0.330024	0.225816	0.210449	0.169381	0.153361	0.0519489	0.999924	0.912549	0.740157	0.424381	0.254504	0.169503	0.116745	0.0807623	0.0828326	0.0363705	0.999924	0.955065	0.790254	0.480255	0.26115	0.18383	0.148976	0.100884	0.0888218	0.0455953	0.999924	0.93906	0.766909	0.492522	0.216672	0.125612	0.0965246	0.0802964	0.0447141	0.0211603	0.999924	0.890322	0.698097	0.446754	0.277479	0.196846	0.152263	0.0994166
O60291	MGRN1	0.999924	1.0254	0.974174	1.00391	0.907437	0.767655	0.648137	0.579525	0.541	0.304977	0.999924	1.07875	1.00171	0.96643	0.837778	0.712975	0.570957	0.495499	0.438667	0.253532	0.999924	1.03554	1.03178	0.93203	0.835424	0.645421	0.510528	0.441748	0.429733	0.325563	0.999924	1.01622	0.942039	0.909381	0.746451	0.615645	0.543044	0.425134	0.395508	0.259189	0.999924	0.951837	0.924743	0.870116	0.836047	0.711473	0.56093	0.490619
O60293	ZFC3H1	0.999924	1.02511	0.797595	0.452946	0.257333	0.167315	0.118169	0.0888941	0.0871653	0.0784481	0.999924	1.02545	0.737004	0.429718	0.216328	0.133762	0.103407	0.101051	0.0835758	0.0752046	0.999924	0.861377	0.573221	0.372628	0.210331	0.165511	0.143795	0.10183	0.115765	0.113016	0.999924	0.982814	0.669309	0.371249	0.200146	0.0836821	0.0578834	0.0487749	0.030335	0.00423132	0.999924	1.02936	0.850703	0.488667	0.403113	0.257655	0.19487	0.170669
O60294	LCMT2	0.999924	1.05677	0.888076	0.330074	0.172651	0.126627	0.0896741	0.0663789	0.0981457	0.0509004	0.999924	1.08959	0.919002	0.29042	0.142107	0.0792561	0.081955	0.0383249	0.0264095	0.0105216	0.999924	1.24921	1.21413	0.547046	0.379933	0.249562	0.160529	0.0474291	0.0357932	0.0432246	0.999924	0.948599	0.77212	0.236657	0.168598	0.0895019	0.0607761	0.0270969	0.0196272	0	0.999924	1.08164	0.865995	0.39323	0.224846	0.16598	0.105802	0.0548118
O60306	AQR	0.999924	0.927788	0.422889	0.245645	0.174271	0.102224	0.0562117	0.0297172	0.0271474	0.0148669	0.999924	0.857406	0.343552	0.209603	0.14666	0.0774767	0.0448868	0.0184252	0.0144218	0.00722949	0.999924	0.979414	0.538331	0.28331	0.234941	0.138055	0.0981063	0.0479947	0.0270257	0.0150879	0.999924	1.00483	0.493009	0.261363	0.186344	0.116928	0.0775849	0.0389641	0.0197873	0.0119571	0.999924	0.946148	0.300001	0.210953	0.174313	0.116348	0.077235	0.027375
O60313	OPA1	0.999924	0.962734	0.892133	0.538603	0.13486	0.0805729	0.0585656	0.0437553	0.0454743	0.0296722	0.999924	0.966168	0.875781	0.472595	0.109218	0.0679224	0.063538	0.0428374	0.0435182	0.0248434	0.999924	0.994409	0.897058	0.619213	0.149609	0.0955243	0.0684804	0.0461831	0.0449122	0.0369704	0.999924	1.00073	0.922131	0.619524	0.150851	0.105379	0.0734864	0.0631052	0.0551859	0.0408605	0.999924	0.997472	0.917291	0.77132	0.153515	0.0631347	0.0478102	0.0383926
O60333	KIF1B	0.999924	0.995541	0.993	0.929132	0.516202	0.167866	0.0900418	0.0624276	0.0530178	0.0220573	0.999924	1.12196	1.03092	0.962273	0.509454	0.186199	0.134449	0.0887391	0.0774371	0.0387995	0.999924	0.998182	0.923621	0.909329	0.722113	0.312391	0.158187	0.0794736	0.0446775	0.0367928	0.999924	0.944782	0.913299	0.840403	0.664125	0.273123	0.144788	0.0708414	0.0272244	0.00596018	0.999924	0.988954	0.954866	0.923089	0.432196	0.175623	0.0846591	0.0401209
O60341	KDM1A	0.999924	0.997144	0.845222	0.51025	0.264467	0.144727	0.0692099	0.0294352	0.021234	0.0100601	0.999924	0.962002	0.810453	0.448696	0.211678	0.0884169	0.044304	0.0234733	0.01392	0.00650805	0.999924	1.00298	0.878182	0.517153	0.280212	0.143451	0.0853409	0.0373592	0.0214373	0.0107109	0.999924	0.944892	0.816329	0.482612	0.268592	0.158105	0.0920574	0.0481481	0.0255973	0.011389	0.999924	0.947382	0.796253	0.482793	0.215315	0.132973	0.0772011	0.0355287
O60343	TBC1D4	0.999924	0.999109	0.942028	0.927721	0.791568	0.520077	0.27548	0.0870711	0.0442041	0.0195018	0.999924	0.992669	0.968363	0.923917	0.807616	0.521859	0.285797	0.099615	0.0536409	0.0291667	0.999924	1.00533	0.938031	0.891781	0.758056	0.541884	0.266452	0.104211	0.0336024	0.0164362	0.999924	0.979747	1.0115	0.999024	0.798714	0.562722	0.265005	0.0960034	0.0363564	0.0182027	0.999924	1.00883	0.99058	0.976124	0.799837	0.521082	0.254461	0.0853943
O60427	FADS1	0.999924	1.00052	0.781961	0.688826	0.458804	0.278912	0.106561	0.0613436	0.0538546	0.0380378	0.999924	0.878177	0.787856	0.613846	0.420791	0.21319	0.114071	0.117553	0.10936	0.0559186	0.999924	0.897458	0.814383	0.641894	0.536349	0.316047	0.217048	0.202742	0.184204	0.184749	0.999924	0.927358	0.78256	0.634663	0.348791	0.183414	0.0825867	0.0526767	0.0334666	0.00983362	0.999924	0.909122	0.760214	0.630654	0.433757	0.259839	0.110671	0.0597709
O60476	MAN1A2	0.999924	1.03982	1.00337	1.02236	0.997444	0.707897	0.285401	0.08241	0.0498309	0.0258091	0.999924	0.999575	0.920203	0.871	0.748309	0.48499	0.214468	0.0904167	0.0634613	0.0239342	0.999924	1.13946	1.05259	1.08848	1.05505	0.730131	0.363218	0.0850976	0.0521388	0.0260473	0.999924	0.958294	1.01208	0.916186	0.776708	0.601644	0.292371	0.0625678	0.0637642	0.0488854	0.999924	1.04583	1.06328	1.28219	1.12791	0.884505	0.327906	0.0100416
O60488	ACSL4	0.999924	0.798294	0.487548	0.175544	0.0755376	0.0436871	0.0272427	0.019409	0.0185837	0.0127822	0.999924	0.736339	0.427647	0.145394	0.0603261	0.0298645	0.0172174	0.0105994	0.0087354	0.00637527	0.999924	0.99407	0.889268	0.479144	0.179979	0.0575749	0.0319682	0.0260615	0.0200336	0.00943921	0.999924	0.944711	0.786932	0.408984	0.154039	0.0721134	0.0491528	0.0304186	0.022343	0.0168041	0.999924	0.776108	0.398799	0.171685	0.0642803	0.0525454	0.0373255	0.0263467
O60493	SNX3	0.999924	0.807606	0.814052	0.526199	0.24683	0.120082	0.0844398	0.0546032	0.0272167	0.0118285	0.999924	0.943737	0.87064	0.576438	0.267891	0.145378	0.104646	0.0699343	0.0430558	0.0192542	0.999924	1.01136	0.873898	0.649298	0.265371	0.140675	0.0961192	0.0551872	0.0387316	0.021143	0.999924	0.957769	0.856164	0.610162	0.259646	0.164315	0.101001	0.0598209	0.0332424	0.0140025	0.999924	0.947748	0.831867	0.512516	0.195947	0.102598	0.0733636	0.0515881
O60496	DOK2	0.999924	1.00009	0.884914	0.699363	0.409513	0.197729	0.108251	0.0594834	0.0418432	0.0227695	0.999924	1.0409	0.972716	0.689228	0.427843	0.211817	0.120712	0.0718946	0.0350432	0.0128028	0.999924	1.02855	0.969115	0.80871	0.495756	0.318549	0.203854	0.162039	0.128582	0.0904009	0.999924	1.02074	0.953209	0.781353	0.498187	0.32189	0.193923	0.119541	0.0938715	0.0530865	0.999924	1.00538	0.852978	0.661663	0.359989	0.210599	0.148315	0.0972271
O60502	MGEA5	0.999924	0.94192	0.859059	0.748718	0.690118	0.551094	0.262686	0.0601629	0.0443223	0.0189583	0.999924	0.968709	0.80589	0.723714	0.664535	0.51545	0.279212	0.0728201	0.043024	0.0243344	0.999924	0.945038	0.829839	0.756735	0.641878	0.488613	0.262175	0.0824807	0.047687	0.027792	0.999924	0.951998	0.85135	0.793803	0.628045	0.499898	0.268493	0.0782602	0.0345156	0.0159544	0.999924	0.904389	0.81377	0.784647	0.652694	0.516563	0.253475	0.0924299
O60504	SORBS3	0.999924	1.00323	1.01428	1.0103	0.958471	0.741935	0.460995	0.223944	0.110813	0.041633	0.999924	1.04194	1.07784	1.02583	0.954514	0.684501	0.384621	0.169854	0.06735	0.0244061	0.999924	0.958243	0.986115	0.954799	0.880551	0.666012	0.434904	0.193975	0.0732126	0.0288803	0.999924	1.05893	0.941868	1.00006	0.802305	0.571288	0.320083	0.137633	0.0495814	0.0129711	0.999924	1.03373	0.96704	0.962272	0.801786	0.619463	0.313098	0.135649
O60506	SYNCRIP	0.999924	1.0031	0.948089	0.871611	0.590201	0.162513	0.0610939	0.0318094	0.0257061	0.0124437	0.999924	1.03847	0.998852	0.91924	0.672174	0.166498	0.058465	0.0304542	0.0252877	0.0104269	0.999924	1.03925	1.09327	0.902622	0.656861	0.202073	0.0382257	0.0152987	0.00893002	0.00535999	0.999924	1.06233	1.0548	0.890797	0.587394	0.200478	0.0440275	0.0261655	0.0156044	0.00542152	0.999924	1.16793	1.2465	1.3095	0.802226	0.211188	0.0355793	0.0156296
O60508	CDC40	0.999924	1.138	1.13588	1.17208	1.05655	0.56149	0.192553	0.0737511	0.0535843	0.0245886	0.999924	1.07995	1.03844	1.13494	1.02999	0.496709	0.147719	0.0464181	0.0370162	0.0160099	0.999924	0.983391	0.972059	0.972863	0.943925	0.627334	0.240022	0.079414	0.0521988	0.0284665	0.999924	1.02052	0.969242	1.00785	0.965556	0.6073	0.20417	0.089028	0.0732374	0.0522009	0.999924	1.13638	1.16867	1.28458	1.04149	0.628091	0.203831	0.0899341
O60524	NEMF	0.999924	1.14782	1.10612	0.798751	0.319209	0.121991	0.0744631	0.0546032	0.0503783	0.036868	0.999924	1.11895	1.03378	0.761424	0.326242	0.103138	0.0659497	0.0576645	0.0648613	0.0350162	0.999924	1.01897	0.992826	0.67312	0.390082	0.221437	0.158168	0.126345	0.10915	0.107499	0.999924	1.1243	0.967864	0.654865	0.345945	0.190862	0.132837	0.124021	0.0993474	0.0826525	0.999924	1.14633	1.12572	0.911483	0.311115	0.119515	0.0806443	0.0623308
O60547	GMDS	0.999924	0.925115	0.754408	0.486429	0.226965	0.129684	0.0716682	0.0401397	0.0339682	0.0130512	0.999924	0.892014	0.756495	0.44362	0.195947	0.095351	0.0615146	0.0379392	0.0300187	0.0150246	0.999924	0.967425	0.886494	0.639184	0.308585	0.130827	0.0802665	0.0400018	0.0202134	0.0101203	0.999924	0.95281	0.858464	0.58613	0.251579	0.128397	0.0748177	0.0418396	0.0223418	0.00896092	0.999924	0.996595	0.988423	0.941574	0.73589	0.475191	0.178019	0.0521215
O60563	CCNT1	0.999924	1.19873	1.15296	0.931393	0.755417	0.506007	0.357631	0.338292	0.351976	0.273748	0.999924	1.11832	1.09795	0.938023	0.675244	0.385553	0.223594	0.204075	0.183559	0.104122	0.999924	0.979588	0.881391	0.699633	0.437356	0.28554	0.176787	0.118009	0.102812	0.104994	0.999924	1.03895	0.971018	0.779472	0.522129	0.32715	0.176645	0.139981	0.136527	0.109133	0.999924	1.22002	1.18358	1.00532	0.695407	0.457668	0.287106	0.24186
O60566	BUB1B	0.999924	1.00003	0.949638	0.921457	0.724722	0.396649	0.219194	0.129499	0.117868	0.0732157	0.999924	1.00676	0.976225	0.894985	0.663714	0.327052	0.191708	0.133585	0.122022	0.0726738	0.999924	0.984696	0.984539	0.926846	0.695624	0.365807	0.196373	0.0990288	0.0759296	0.0497864	0.999924	1.00322	1.01712	0.939286	0.639565	0.349485	0.175031	0.106327	0.0715296	0.0466702	0.999924	0.98466	0.951714	0.912664	0.62569	0.321329	0.171641	0.101565
O60568	PLOD3	0.999924	1.04068	0.969973	0.939783	0.815373	0.54989	0.387733	0.273282	0.153121	0.0813597	0.999924	1.08927	1.07614	0.986632	0.875116	0.489484	0.364304	0.277536	0.206434	0.099685	0.999924	1.0131	1.07674	1.00104	0.957914	0.628844	0.496002	0.362527	0.313144	0.290296	0.999924	0.980164	0.985031	0.902551	0.787879	0.592885	0.442108	0.345185	0.302301	0.249438	0.999924	1.0901	0.999468	0.966946	0.751058	0.534303	0.429784	0.377219
O60610	DIAPH1	0.999924	0.982675	0.978775	0.868393	0.454285	0.235645	0.114871	0.0461692	0.0264002	0.0130931	0.999924	0.989243	0.984041	0.823231	0.383975	0.176383	0.0952156	0.0441956	0.0273394	0.0123708	0.999924	0.972046	0.950782	0.810066	0.384584	0.221793	0.131991	0.0629478	0.032153	0.0156753	0.999924	0.980505	1.01381	0.853068	0.384296	0.238063	0.133662	0.06525	0.0344174	0.0150661	0.999924	1.00365	1.00228	0.870347	0.376321	0.225904	0.121754	0.0549318
O60613	SELENOF	0.999924	0.977406	0.987046	0.986994	0.903966	0.66421	0.459149	0.319272	0.236272	0.112516	0.999924	1.03496	1.0561	1.02823	0.965842	0.634609	0.412679	0.320728	0.27287	0.106339	0.999924	0.934277	0.986496	0.92408	0.86604	0.684479	0.467009	0.369774	0.34454	0.258916	0.999924	0.980666	1.07074	0.974307	0.897791	0.604437	0.448902	0.332946	0.284349	0.213357	0.999924	0.896758	0.968461	0.949461	0.934978	0.619107	0.454365	0.392356
O60636	TSPAN2	0.999924	0.909242	0.929729	0.924439	1.04734	0.953726	0.858931	0.97528	1.1425	0.998953	0.999924	0.992468	0.904434	0.953205	0.882517	0.87317	0.716917	0.860353	0.996325	0.791685	0.999924	1.09575	1.099	1.0783	1.17037	0.989907	0.931503	0.9222	0.976231	1.03721	0.999924	0.902116	1.0402	0.974125	1.03448	0.941645	0.814225	0.797454	1.01276	0.843547	0.999924	0.976342	0.948295	1.02799	0.950768	0.790417	0.774921	0.708442
O60645	EXOC3	0.999924	0.97054	0.848278	0.586478	0.14138	0.0527876	0.0258697	0.0169485	0.0144227	0.00743182	0.999924	0.915173	0.860429	0.521819	0.0982447	0.044184	0.0320967	0.0272694	0.0199367	0.0109863	0.999924	0.997055	0.919518	0.647348	0.176341	0.0891645	0.0630313	0.0281195	0.0182145	0.00525717	0.999924	0.951759	0.866625	0.601544	0.136575	0.0853003	0.0592836	0.0345768	0.0233125	0.00915639	0.999924	0.966631	0.880549	0.600514	0.0894419	0.0545609	0.0360958	0.0213759
O60664	PLIN3	0.999924	0.949116	0.866956	1.0004	1.06939	0.974318	0.945329	0.934614	0.943347	0.581808	0.999924	0.990015	0.997159	1.03387	1.02003	0.965602	0.897201	0.869401	0.871514	0.495308	0.999924	1.00255	1.00329	0.980204	0.928807	0.83143	0.778269	0.672832	0.717861	0.545335	0.999924	1.01434	1.01354	1.11235	1.09053	0.866899	0.866295	0.810854	0.713731	0.510955	0.999924	0.925906	0.985803	0.959153	1.06797	0.886097	0.840217	0.855417
O60671	RAD1	0.999924	1.01942	1.03215	1.00746	0.958874	0.778213	0.600871	0.412789	0.219484	0.0580434	0.999924	0.952693	0.975842	0.959027	0.969523	0.836133	0.632524	0.436615	0.207329	0.0449765	0.999924	1.00756	1.06088	1.01848	0.962098	0.76242	0.583117	0.331982	0.19019	0.031738	0.999924	1.12465	1.09277	1.05366	0.931779	0.786972	0.593714	0.343762	0.176423	0.0328365	0.999924	1.00649	1.05002	0.966165	0.968582	0.801975	0.602808	0.34962
O60678	PRMT3	0.999924	1.03892	1.01843	0.979963	0.65906	0.265805	0.116785	0.0478033	0.0354652	0.0206649	0.999924	1.01579	1.00277	0.974761	0.681697	0.205356	0.0825736	0.0392097	0.0209391	0.0075703	0.999924	1.02743	1.03758	0.937836	0.505712	0.181424	0.0899421	0.0401035	0.0186675	0.0102815	0.999924	0.999018	1.04779	0.88183	0.413036	0.17959	0.0882474	0.0481992	0.0170645	0.00723389	0.999924	1.03888	1.04738	0.99362	0.579839	0.229824	0.0940074	0.0403946
O60684	KPNA6	0.999924	1.00084	0.916108	0.685241	0.255485	0.0962487	0.0699764	0.0517604	0.0464211	0.0195216	0.999924	0.991829	0.879399	0.638023	0.23481	0.0628384	0.0405602	0.028945	0.0235028	0.00927167	0.999924	0.977102	0.884881	0.656863	0.191366	0.0663945	0.0411912	0.0294449	0.0142452	0.0070356	0.999924	1.0061	0.936704	0.639496	0.203281	0.082346	0.0558828	0.0277939	0.0145811	0.00283923	0.999924	0.980216	0.866945	0.624116	0.159522	0.0560881	0.0395585	0.0274018
O60701	UGDH	0.999924	0.940949	0.803423	0.401484	0.191028	0.112775	0.0583479	0.0362199	0.0305136	0.0162506	0.999924	0.936598	0.795982	0.374651	0.164759	0.0931382	0.0519117	0.0264684	0.0223162	0.0104127	0.999924	0.969417	0.833833	0.507119	0.26893	0.14877	0.09277	0.047191	0.0278444	0.00985873	0.999924	0.92801	0.844021	0.439672	0.209126	0.128687	0.0693719	0.0440911	0.0229995	0.0205225	0.999924	0.976477	0.808644	0.424683	0.17454	0.104375	0.0686466	0.0455715
O60711	LPXN	0.999924	0.995519	1.01371	0.999714	0.987463	0.845122	0.687173	0.529235	0.310266	0.0778858	0.999924	0.958923	0.995805	0.971239	0.947472	0.825369	0.706767	0.537421	0.32125	0.0827297	0.999924	0.981671	0.969169	0.979173	0.902119	0.715154	0.601514	0.436061	0.274909	0.0764909	0.999924	1.04313	1.10939	1.14528	1.00994	0.821454	0.691909	0.528842	0.310371	0.0775173	0.999924	0.969761	0.96252	0.968358	0.905959	0.728768	0.583131	0.44145
O60749	SNX2	0.999924	0.993068	0.976044	0.87965	0.577698	0.207948	0.0983411	0.0425501	0.0304308	0.0151569	0.999924	1.0551	0.995065	0.873916	0.533716	0.138029	0.0736725	0.0359177	0.0240757	0.0122876	0.999924	0.97921	0.977767	0.885529	0.577637	0.235783	0.118287	0.059452	0.0292765	0.0140284	0.999924	1.01127	1.00809	0.967146	0.582994	0.251321	0.112574	0.0634637	0.0285256	0.0125141	0.999924	0.997228	0.952941	0.870351	0.478611	0.191968	0.104692	0.0543029
O60762	DPM1	0.999924	0.691323	0.437654	0.309669	0.257756	0.21942	0.12239	0.0612282	0.0238029	0.00545948	0.999924	0.623101	0.509536	0.304118	0.233099	0.158097	0.116894	0.053548	0.00673576	0.00304866	0.999924	1.03859	0.876549	0.60101	0.390476	0.253407	0.13127	0.0422292	0.0219584	0.0181044	0.999924	0.808658	0.653414	0.328929	0.227442	0.15222	0.0988449	0.0337521	0.0197604	0.0176539	0.999924	0.933724	0.761972	0.579225	0.532528	0.504798	0.379427	0.202766
O60763	USO1	0.999924	1.005	1.0178	1.02911	0.929194	0.496739	0.132741	0.051075	0.0285561	0.0160433	0.999924	1.00578	0.994319	0.997316	0.886732	0.380925	0.0984492	0.0433006	0.0256269	0.0132542	0.999924	0.975029	0.973742	0.968268	0.813452	0.46892	0.153795	0.0763961	0.041988	0.0225702	0.999924	0.995538	1.0239	1.03518	0.883836	0.484664	0.1589	0.0905488	0.0553564	0.0347499	0.999924	0.973368	0.999279	0.951436	0.837367	0.448323	0.125533	0.0542109
O60784	TOM1	0.999924	1.04319	0.904673	0.956105	0.806722	0.571135	0.207204	0.107199	0.0531496	0.0298287	0.999924	0.985536	0.980489	0.914371	0.824113	0.492337	0.203512	0.130761	0.0943159	0.0408559	0.999924	1.31122	1.07002	1.14205	1.00067	0.647809	0.296499	0.146039	0.0679634	0.0403562	0.999924	0.992215	0.923817	0.956578	0.818838	0.539731	0.328825	0.143735	0.105069	0.0708505	0.999924	0.969469	0.933509	0.88564	0.863536	0.520983	0.214885	0.0974763
O60825	PFKFB2	0.999924	0.987167	0.984459	0.939659	0.804731	0.523013	0.0772003	0.0408519	0.0304063	0.0136641	0.999924	1.02858	0.956169	0.93109	0.777036	0.404686	0.0654182	0.0346687	0.0338783	0.0193427	0.999924	1.02586	1.04287	1.00474	1.05472	0.678784	0.104044	0.0292175	0.0201088	0.0141074	0.999924	0.973962	1.01036	0.869128	0.860012	0.583916	0.0983612	0.0252094	0.0253496	0.00913344	0.999924	1.04381	0.97923	0.948985	0.805998	0.573098	0.0544464	0.0232918
O60826	CCDC22	0.999924	0.982782	0.910242	0.810538	0.521409	0.142905	0.0712305	0.0422517	0.0320799	0.0162351	0.999924	1.0044	0.937709	0.795262	0.485729	0.110234	0.0739552	0.0607186	0.0684184	0.0425422	0.999924	1.0136	0.902014	0.787767	0.455218	0.138652	0.0713797	0.0372724	0.0228725	0.0144973	0.999924	1.00839	0.938283	0.809435	0.431495	0.132574	0.0593514	0.0364616	0.0226327	0.0105494	0.999924	1.01302	0.963781	0.847902	0.441158	0.0998017	0.0451998	0.0217172
O60828	PQBP1	0.999924	1.02203	1.09501	1.18889	1.3124	1.18428	1.19729	1.16797	1.23813	1.06561	0.999924	1.03562	1.09067	1.17814	1.23469	1.20609	1.13127	1.17808	1.26953	1.04833	0.999924	1.00894	0.962283	1.0178	1.02953	0.995677	0.935862	0.793242	0.826685	0.751654	0.999924	1.02545	1.05451	1.18799	1.23623	1.17745	1.04659	0.939008	0.814407	0.6786	0.999924	1.03578	1.0954	1.15125	1.23692	1.1264	1.06768	1.10867
O60832	DKC1	0.999924	1.01488	0.971826	0.813895	0.702238	0.528107	0.369165	0.253221	0.241891	0.134653	0.999924	1.02687	0.918717	0.811787	0.740596	0.593305	0.392527	0.304542	0.288169	0.150017	0.999924	0.960574	0.875817	0.743861	0.68535	0.47637	0.29515	0.22905	0.304697	0.250646	0.999924	0.910237	0.804986	0.666707	0.549561	0.37163	0.262052	0.193934	0.216447	0.187668	0.999924	1.0278	0.969476	0.888588	0.792458	0.612759	0.41615	0.341101
O60841	EIF5B	0.999924	1.03791	1.06655	0.985623	0.617421	0.175736	0.0942342	0.0772827	0.0773912	0.0569365	0.999924	1.0415	1.03574	0.926805	0.589147	0.151724	0.0865265	0.0793571	0.0750132	0.0580643	0.999924	1.02079	1.07898	1.03317	0.633231	0.178332	0.0712304	0.0556089	0.0486042	0.0498143	0.999924	1.07243	1.14627	1.10705	0.607698	0.186232	0.0684536	0.0633679	0.0580115	0.0418883	0.999924	1.02673	1.03388	0.999721	0.63076	0.272516	0.0751081	0.065551
O60861	GAS7	0.999924	1.08199	0.692305	0.462693	0.328415	0.247116	0.124956	0.11692	0.0940323	0.0566212	0.999924	1.03955	0.626355	0.199266	0.163372	0.110558	0.0831467	0.0436292	0.0458266	0.0311593	0.999924	1.04919	0.59973	0.23994	0.188488	0.131058	0.0563231	0.0348796	0.0203749	0.00938327	0.999924	1.02385	0.672551	0.313992	0.221294	0.186752	0.0877638	0.041346	0.0211632	0.0150991	0.999924	0.957639	0.40819	0.117397	0.0745149	0.0699878	0.0429753	0.0239684
O60869	EDF1	0.999924	0.946059	0.940709	1.04458	1.20174	1.18392	1.35155	1.71007	1.95013	1.11265	0.999924	1.02967	1.05912	1.1121	1.22268	1.32999	1.35815	1.75742	2.04561	1.13042	0.999924	1.17319	1.27817	1.4827	1.42553	1.39212	1.33194	1.24581	1.25447	1.06902	0.999924	1.09513	1.15763	1.5005	1.49848	1.36039	1.31022	1.34418	1.3043	0.979136	0.999924	1.01092	1.04875	1.02082	1.17564	1.1278	1.29535	1.74018
O60870	KIN	0.999924	1.13134	1.01816	0.461831	0.121764	0.0564846	0.0320705	0.0159181	0.0157948	0.00890694	0.999924	1.09317	0.970603	0.41887	0.131115	0.0644713	0.0444183	0.0228652	0.021592	0.0135702	0.999924	0.953652	0.652104	0.231771	0.0787381	0.0517106	0.0376605	0.0135103	0.0144473	0.00986531	0.999924	1.05805	0.68415	0.237537	0.0619092	0.0442466	0.0294193	0.0162343	0.00736123	0.00748074	0.999924	1.09838	0.949027	0.452993	0.112857	0.0671715	0.0420552	0.0196453
O60879	DIAPH2	0.999924	0.975916	0.932236	0.671498	0.164008	0.0896064	0.0494466	0.033841	0.0323177	0.0192184	0.999924	0.996711	0.958613	0.616813	0.109224	0.0640857	0.0445054	0.0339268	0.0247656	0.0126222	0.999924	0.964261	0.899167	0.590457	0.0913679	0.0684964	0.0487375	0.0216843	0.0205577	0.0124828	0.999924	0.980793	0.967873	0.636244	0.111062	0.0818214	0.0499137	0.0402677	0.0354687	0.0274361	0.999924	0.957761	0.926012	0.643995	0.0901667	0.066205	0.0449887	0.035573
O60880	SH2D1A	0.999924	0.959701	0.956931	0.969209	0.796163	0.379402	0.108592	0.0350403	0.0240012	0.0109278	0.999924	1.01413	0.96877	0.910529	0.721494	0.284453	0.100268	0.0447487	0.0330309	0.0165516	0.999924	1.001	1.01553	1.00627	0.730432	0.480936	0.191238	0.0706852	0.0805571	0.0440891	0.999924	1.03728	1.06843	1.19034	0.866523	0.484902	0.188113	0.077201	0.0381973	0.0191644	0.999924	0.964221	0.891788	0.893485	0.645647	0.329447	0.106272	0.0471053
O60884	DNAJA2	0.999924	0.939274	0.886688	0.785967	0.636485	0.410753	0.172072	0.0492964	0.0225055	0.0135098	0.999924	0.937337	0.908888	0.824504	0.672855	0.393111	0.177409	0.0528643	0.0295843	0.0150662	0.999924	0.896218	0.804759	0.738214	0.540277	0.396859	0.209809	0.0705265	0.0257327	0.0179217	0.999924	0.949017	0.852168	0.764513	0.560595	0.415962	0.222667	0.0693197	0.0293819	0.0213089	0.999924	0.96829	0.940624	0.892986	0.690755	0.492279	0.242877	0.0589021
O60885	BRD4	0.999924	1.02822	0.952189	0.513596	0.274532	0.169086	0.132713	0.11366	0.131041	0.155746	0.999924	1.04371	0.933602	0.431907	0.174209	0.105785	0.0805212	0.0646872	0.0709135	0.0594231	0.999924	1.00936	0.945615	0.503824	0.204432	0.1464	0.109921	0.0749376	0.0753435	0.0895882	0.999924	1.05606	0.95077	0.530948	0.227274	0.167794	0.116292	0.0884824	0.102547	0.132801	0.999924	1.02219	0.895656	0.480237	0.204134	0.145693	0.10754	0.084904
O60888	CUTA	0.999924	0.721124	0.845548	0.80559	0.859659	0.719774	0.843541	0.535101	0.510017	0.32327	0.999924	0.892841	0.91977	0.969578	0.966105	0.851506	0.83395	0.581382	0.531405	0.329212	0.999924	1.06566	1.08827	1.09768	0.995752	0.74461	0.613903	0.488794	0.493848	0.382817	0.999924	0.933988	0.851667	0.942091	0.843436	0.738701	0.575307	0.475325	0.492135	0.359567	0.999924	1.06703	1.08674	1.05225	0.968548	0.849141	0.812536	0.748993
O60911	CTSV	0.999924	1.05791	0.870567	0.774872	0.793509	0.727668	0.619831	0.69731	0.671997	0.310143	0.999924	0.967545	0.917322	0.957921	1.00236	0.981897	0.836585	0.87833	0.800635	0.397117	0.999924	0.986442	1.00381	1.025	0.98597	0.815012	0.750183	0.713388	0.616226	0.419775	0.999924	1.09555	0.939678	0.834969	0.852368	0.715899	0.648009	0.608049	0.547383	0.298295	0.999924	0.983367	1.04006	0.946961	0.960493	0.876336	0.707331	0.802564
O60921	HUS1	0.999924	0.939222	0.898377	0.81297	0.760022	0.602862	0.472605	0.324759	0.173009	0.033931	0.999924	0.927316	0.867001	0.781849	0.736271	0.621613	0.485327	0.358207	0.179902	0.0404133	0.999924	1.01448	1.02526	0.8834	0.91717	0.641859	0.532733	0.296516	0.176082	0.0594855	0.999924	0.958236	0.919434	0.774557	0.699254	0.620525	0.472097	0.303438	0.179063	0.0816532	0.999924	0.963502	0.840964	0.839167	0.731609	0.560632	0.469301	0.296228
O60925	PFDN1	0.999924	0.923643	0.907258	1.01246	0.99315	0.821661	0.779851	0.670923	0.534601	0.166555	0.999924	0.913008	0.955431	0.970586	0.93217	0.882028	0.706035	0.676609	0.584779	0.237225	0.999924	1.09901	1.06907	0.946142	0.889032	0.796212	0.71708	0.59711	0.580975	0.39018	0.999924	1.03546	0.970383	1.01119	0.915868	0.792543	0.692589	0.61154	0.516363	0.327277	0.999924	0.971368	0.99257	1.00728	1.01934	0.918613	0.823218	0.850647
O60934	NBN	0.999924	0.940952	0.740827	0.44679	0.324263	0.239984	0.181772	0.156156	0.153777	0.119889	0.999924	0.951765	0.74325	0.435293	0.30851	0.246462	0.19573	0.183247	0.200635	0.149489	0.999924	0.959242	0.888019	0.620656	0.271511	0.19467	0.145463	0.0960754	0.0695621	0.0416172	0.999924	1.06076	1.05318	0.740009	0.340574	0.26339	0.193971	0.164591	0.15549	0.13647	0.999924	0.996106	0.782307	0.475306	0.292221	0.24181	0.193378	0.157349
O60942	RNGTT	0.999924	0.965767	0.866497	0.570759	0.21141	0.0835806	0.0616061	0.0503594	0.0439406	0.015793	0.999924	0.998041	0.848941	0.519559	0.153263	0.0303766	0.0182562	0.0167231	0.0138565	0.00597161	0.999924	0.984756	0.857204	0.597968	0.176156	0.0626478	0.0384359	0.0230023	0.0143346	0.00812553	0.999924	0.989063	0.89908	0.628166	0.154417	0.0685738	0.0398018	0.0285484	0.0238428	0.0119562	0.999924	0.976141	0.850622	0.60906	0.144516	0.0545757	0.0421688	0.0252624
O75027	ABCB7	0.999924	0.959917	0.928795	0.668351	0.257961	0.129398	0.0674236	0.0428496	0.0344966	0.0173167	0.999924	1.05436	0.972964	0.676613	0.253882	0.110978	0.0653368	0.0434108	0.0425387	0.0201376	0.999924	1.02208	1.06738	1.02455	0.838729	0.359296	0.100909	0.0361314	0.00964507	0	0.999924	0.946028	0.912265	0.82452	0.633195	0.272757	0.0707107	0.0400442	0.0249724	0.0225652	0.999924	0.996761	0.943741	0.754833	0.214927	0.102239	0.061298	0.0306407
O75037	KIF21B	0.999924	1.0226	0.820245	0.394854	0.232188	0.179746	0.142437	0.0993632	0.0851331	0.0395735	0.999924	0.94963	0.839806	0.274871	0.16855	0.148337	0.112525	0.105351	0.0767359	0.0274158	0.999924	0.901754	0.803702	0.515656	0.133361	0.0999345	0.0733776	0.0372873	0.0205262	0.00930513	0.999924	0.924066	0.86108	0.538064	0.0554217	0.0526872	0.0464997	0.0224689	0.0261054	0.022612	0.999924	0.913129	0.743345	0.278839	0.0888622	0.075792	0.0617806	0.0361495
O75044	SRGAP2	0.999924	0.970375	0.818647	0.491799	0.391561	0.29093	0.130087	0.0243568	0.0230163	0.0146409	0.999924	1.03487	0.860692	0.517291	0.442922	0.329251	0.154851	0.033389	0.0272975	0.0110084	0.999924	0.930813	0.790027	0.524199	0.391275	0.310664	0.155826	0.0468752	0.0159353	0.0156917	0.999924	0.992889	0.812994	0.508988	0.436978	0.332708	0.147933	0.03781	0.0229656	0.00675763	0.999924	1.01354	0.812326	0.561552	0.470709	0.393907	0.192207	0.0792054
O75071	EFCAB14	0.999924	1.00885	0.974625	1.09273	1.08883	0.955826	0.827584	0.792819	0.787267	0.542722	0.999924	1.1019	1.0089	1.06425	1.08784	0.929908	0.757366	0.760047	0.78632	0.545984	0.999924	0.985148	1.00881	0.867702	0.758357	0.560957	0.470127	0.392636	0.452196	0.378741	0.999924	1.11676	1.00825	1.04279	1.09379	0.850478	0.796394	0.649528	0.580018	0.433812	0.999924	0.901588	0.940762	0.936411	0.98287	0.707892	0.673812	0.68831
O75083	WDR1	0.999924	0.99801	1.04414	0.97831	0.662737	0.280788	0.0837666	0.0365824	0.0252415	0.0161513	0.999924	0.957689	1.00594	0.939983	0.652397	0.22223	0.0601408	0.0266939	0.0160098	0.00745256	0.999924	1.02031	1.05609	0.956299	0.685109	0.276421	0.0844081	0.0337841	0.0154061	0.00552698	0.999924	1.03591	1.0273	0.95204	0.608234	0.270001	0.0824292	0.0348624	0.0166451	0.00797261	0.999924	1.07396	0.972186	0.955734	0.587344	0.262409	0.0721127	0.0289217
O75093	SLIT1	0.999924	1.04429	0.969678	1.07834	1.09363	0.804753	0.529039	0.497688	0.350835	0.211287	0.999924	1.03534	1.07299	1.07739	0.961292	0.642708	0.474894	0.367627	0.31615	0.192472	0.999924	0.989089	1.05828	1.17664	1.21546	1.0346	0.914396	0.651749	0.610936	0.47293	0.999924	1.10913	1.04722	1.22776	1.26442	1.13903	0.935083	0.629602	0.572324	0.443671	0.999924	1.0201	1.11265	1.24857	1.22943	1.04327	0.986539	0.767942
O75113	N4BP1	0.999924	1.01179	0.964045	0.918657	0.709333	0.34972	0.166888	0.110335	0.0952074	0.0518541	0.999924	1.01286	0.986791	0.9424	0.758718	0.37738	0.189698	0.113985	0.107742	0.0533001	0.999924	1.02518	0.940246	0.880863	0.645845	0.344147	0.156468	0.0929566	0.0880011	0.059154	0.999924	1.03397	1.01699	0.919588	0.611013	0.324834	0.136827	0.0668574	0.0422868	0.0258981	0.999924	0.976382	0.963189	0.873699	0.605743	0.314562	0.15684	0.105635
O75116	ROCK2	0.999924	1.02539	1.015	0.97055	0.509759	0.210469	0.092148	0.0414743	0.0283048	0.0165791	0.999924	1.02991	1.01514	0.916873	0.451324	0.156322	0.0740617	0.0377096	0.0285336	0.0162241	0.999924	0.974706	0.936785	0.890269	0.488629	0.226415	0.122964	0.0689142	0.0385945	0.0191877	0.999924	1.01527	1.03509	1.00793	0.517229	0.250204	0.122434	0.0647309	0.0329655	0.0168427	0.999924	1.01124	1.01896	0.971884	0.428034	0.203508	0.105886	0.0507612
O75122	CLASP2	0.999924	1.03732	0.931543	0.686565	0.418675	0.267764	0.168911	0.0893999	0.0543831	0.0182196	0.999924	1.03825	0.954597	0.675774	0.366323	0.217023	0.144492	0.0710711	0.0282986	0.0107385	0.999924	0.983054	0.871018	0.658164	0.279675	0.146243	0.095004	0.0503081	0.0237602	0.00757193	0.999924	0.973044	0.88859	0.667462	0.292451	0.174727	0.122128	0.0665345	0.0347281	0.0222376	0.999924	1.03878	0.918625	0.657341	0.273266	0.156285	0.112015	0.0655009
O75131	CPNE3	0.999924	1.08822	1.07375	1.02645	0.756193	0.164478	0.0764838	0.0460887	0.0252822	0.0150158	0.999924	0.993363	1.00512	0.978473	0.797184	0.118837	0.0522321	0.0286399	0.0167835	0.0132604	0.999924	1.00168	1.10022	1.05594	0.91855	0.269358	0.0620297	0.040688	0.0174131	0.0117449	0.999924	0.971352	1.03452	0.989517	0.751022	0.25482	0.0504954	0.0290939	0.0169406	0.00672735	0.999924	0.965619	0.977599	0.953444	0.677698	0.149594	0.0333395	0.024623
O75132	ZBED4	0.999924	0.837411	0.531115	0.284091	0.174073	0.100501	0.0373515	0.0255177	0.0137652	0.00512543	0.999924	0.91475	0.589691	0.380002	0.324841	0.269562	0.209324	0.173511	0.155705	0.0750913	0.999924	0.815577	0.606882	0.32841	0.200189	0.120554	0.0616675	0.0217347	0.01773	0.0093331	0.999924	1.04555	0.630076	0.405411	0.259004	0.211373	0.0900058	0.0287947	0.0169757	0.00862965	0.999924	0.82522	0.602153	0.364184	0.258893	0.181817	0.137391	0.0844043
O75143	ATG13	0.999924	1.02284	0.942769	0.962445	1.00658	0.847133	0.824737	0.902771	0.913258	0.476258	0.999924	1.00925	0.997733	0.944416	0.893511	0.851798	0.815152	0.851949	0.896476	0.44703	0.999924	1.02908	1.01923	0.994989	0.913835	0.801251	0.774683	0.675945	0.70263	0.442763	0.999924	0.979468	1.01438	1.03452	1.04216	0.914136	0.874599	0.814736	0.728809	0.375585	0.999924	1.00849	1.00239	0.925755	0.93521	0.798679	0.764779	0.815555
O75145	PPFIA3	0.999924	1.01886	0.949556	0.708172	0.404313	0.275762	0.179903	0.12719	0.100967	0.0571746	0.999924	1.00717	0.980302	0.723048	0.454373	0.302333	0.228659	0.1828	0.120602	0.0763908	0.999924	1.04073	0.955096	0.699203	0.334491	0.238575	0.174423	0.139633	0.11885	0.0767763	0.999924	0.982458	0.938407	0.722531	0.327042	0.229641	0.165088	0.116057	0.0890648	0.044343	0.999924	1.01606	0.938961	0.715377	0.324728	0.207145	0.15739	0.133707
O75146	HIP1R	0.999924	1.10507	1.10372	1.113	0.927868	0.323719	0.115486	0.0598412	0.0526782	0.0294296	0.999924	1.08208	1.07772	1.12943	0.892573	0.198397	0.0649496	0.0346493	0.0256396	0.0170119	0.999924	1.0057	0.994948	0.991305	0.764833	0.301455	0.126576	0.0762291	0.0487129	0.0280881	0.999924	1.01607	1.02488	1.09002	0.816924	0.310426	0.11446	0.0541218	0.029216	0.00980333	0.999924	1.09307	1.1066	1.14775	0.851652	0.315051	0.136344	0.0740273
O75150	RNF40	0.999924	0.995841	0.778894	0.241757	0.136497	0.0822124	0.0428159	0.0219487	0.0162838	0.00938983	0.999924	1.02575	0.789027	0.207831	0.115819	0.0695882	0.0451899	0.031539	0.0263815	0.0138694	0.999924	0.947718	0.720224	0.25927	0.133372	0.102785	0.0705588	0.0403358	0.0300515	0.0207975	0.999924	1.02004	0.800777	0.248038	0.12507	0.097047	0.0574639	0.0326875	0.0172233	0.0120745	0.999924	0.999812	0.713647	0.180318	0.0923221	0.0775197	0.052841	0.0282054
O75152	ZC3H11A	0.999924	1.00781	0.722033	0.374395	0.209515	0.12565	0.0746875	0.0554913	0.0519569	0.0323677	0.999924	1.00742	0.7053	0.346828	0.177088	0.103463	0.0686237	0.0527265	0.0503327	0.0283674	0.999924	1.01915	0.762955	0.472935	0.246603	0.175368	0.117573	0.0869696	0.0773556	0.0605532	0.999924	1.19475	0.880761	0.523783	0.27818	0.19968	0.131879	0.103509	0.0877659	0.056379	0.999924	1.23359	0.905555	0.48857	0.245225	0.16735	0.11737	0.0810502
O75153	CLUH	0.999924	1.01465	0.995316	0.735239	0.272149	0.137831	0.0656085	0.0222448	0.0131281	0.00586961	0.999924	1.03714	0.981894	0.673384	0.233107	0.109463	0.0708814	0.0391229	0.0308598	0.0109137	0.999924	1.01571	0.965862	0.677723	0.262898	0.152345	0.10249	0.0554469	0.0334906	0.0209629	0.999924	1.00449	0.992205	0.674923	0.201411	0.131339	0.0829082	0.0453091	0.0277535	0.0180503	0.999924	1.03689	0.998981	0.716665	0.222376	0.133146	0.084961	0.0506622
O75155	CAND2	0.999924	0.957583	0.873077	0.745097	0.352685	0.116958	0.0619604	0.0500913	0.0420184	0.0296336	0.999924	0.967914	0.890544	0.745927	0.363538	0.117814	0.0700943	0.0536174	0.0677527	0.0274857	0.999924	0.978022	0.906377	0.735142	0.298271	0.103489	0.0804552	0.0548276	0.038495	0.0224772	0.999924	0.898748	0.859326	0.686635	0.29458	0.131905	0.0632133	0.0292956	0.0174312	0	0.999924	0.918032	0.806719	0.652684	0.235126	0.0721154	0.0424809	0.0140526
O75157	TSC22D2	0.999924	1.06641	1.08116	1.00565	1.06932	0.884212	0.769879	0.761011	0.871193	0.670201	0.999924	1.02863	1.01703	0.977872	0.878227	0.778163	0.682166	0.762269	0.889432	0.641967	0.999924	0.95044	1.01932	0.925067	0.881039	0.836793	0.7465	0.609791	0.692035	0.634123	0.999924	1.01234	0.947276	0.970042	0.88781	0.636254	0.558184	0.477949	0.534319	0.451165	0.999924	0.977248	0.932191	0.936787	0.896812	0.814533	0.719102	0.701053
O75165	DNAJC13	0.999924	1.18114	1.11466	0.970383	0.757957	0.415524	0.212449	0.130458	0.0802888	0.0296016	0.999924	1.00943	0.951756	0.862324	0.610639	0.288402	0.162849	0.133513	0.107371	0.0305361	0.999924	1.13051	1.17382	1.10486	0.959777	0.432475	0.268802	0.142406	0.0939785	0.0550148	0.999924	1.13715	1.14231	0.958254	0.675615	0.370702	0.197198	0.12176	0.0935409	0.055555	0.999924	1.21033	1.27282	1.33783	1.03405	0.62224	0.529134	0.362766
O75170	PPP6R2	0.999924	0.988952	0.901015	0.918161	0.86119	0.67655	0.355221	0.148641	0.114412	0.0613674	0.999924	0.997208	0.952185	0.945603	0.885802	0.678965	0.363873	0.147954	0.117656	0.0525698	0.999924	1.02504	0.98359	0.941938	0.836343	0.664305	0.420126	0.159337	0.117044	0.0698888	0.999924	1.13939	0.991992	1.03743	0.894584	0.711488	0.402515	0.156202	0.120282	0.0772438	0.999924	1.08665	1.08251	1.12337	1.04376	0.836581	0.456279	0.191007
O75175	CNOT3	0.999924	1.07282	1.05919	1.02949	0.923781	0.69065	0.559236	0.580932	0.621529	0.399577	0.999924	1.01308	1.01704	0.996273	0.863135	0.692169	0.589778	0.647635	0.69802	0.425996	0.999924	1.0746	1.11619	1.06139	0.783276	0.547032	0.442371	0.384618	0.386829	0.311019	0.999924	1.07556	1.11961	1.05203	0.769873	0.513575	0.430993	0.404026	0.374355	0.275191	0.999924	1.09664	1.08206	1.05192	0.912724	0.663387	0.549007	0.583407
O75179	ANKRD17	0.999924	1.04386	0.991887	0.734239	0.409913	0.223435	0.146164	0.107021	0.0926073	0.0505752	0.999924	1.03484	0.937954	0.706716	0.399535	0.206616	0.146384	0.114955	0.0881366	0.0407886	0.999924	1.01048	0.922756	0.718777	0.34408	0.212326	0.13735	0.0926697	0.0622156	0.0410908	0.999924	1.00358	0.947248	0.711101	0.320081	0.190904	0.127539	0.0954305	0.0752114	0.0468271	0.999924	1.0304	1.01807	0.778623	0.365398	0.197629	0.130172	0.0815591
O75190	DNAJB6	0.999924	0.76131	0.649413	0.462332	0.423256	0.337065	0.229839	0.157892	0.139056	0.125825	0.999924	0.759218	0.576365	0.428428	0.374939	0.293828	0.185773	0.139101	0.214351	0.43646	0.999924	0.90739	0.706909	0.519635	0.547807	0.495399	0.315977	0.171386	0.27815	0.588319	0.999924	0.765689	0.554899	0.335459	0.338566	0.268426	0.207045	0.114766	0.125919	0.223694	0.999924	0.788413	0.654994	0.540534	0.53687	0.411516	0.271244	0.198555
O75191	XYLB	0.999924	1.03137	0.92768	0.365135	0.139739	0.0906964	0.0721848	0.0576173	0.0524079	0.0280361	0.999924	1.01298	0.893862	0.27124	0.102381	0.0670995	0.0455771	0.0297358	0.0241913	0.00945225	0.999924	0.972066	0.900488	0.403657	0.100341	0.0667027	0.0466367	0.0314541	0.0155351	0.0058519	0.999924	1.05808	0.909641	0.394631	0.094213	0.0841835	0.059556	0.0314924	0.0114986	0.00781018	0.999924	0.977824	0.790006	0.269235	0.103641	0.0861887	0.0621605	0.0448867
O75208	COQ9	0.999924	0.92454	0.926788	0.759034	0.470288	0.255751	0.198291	0.125782	0.0733104	0.0379055	0.999924	1.00685	0.949232	0.78057	0.458916	0.248263	0.17635	0.107226	0.0709504	0.033884	0.999924	0.997735	0.937598	0.811365	0.458523	0.279787	0.186009	0.102289	0.0677136	0.0442018	0.999924	0.948363	0.851722	0.789522	0.485486	0.277936	0.215487	0.130409	0.0622457	0.052445	0.999924	0.87514	0.877732	0.650709	0.39668	0.194482	0.143322	0.0964689
O75223	GGCT	0.999924	0.974472	1.00335	1.05057	1.08664	0.990044	0.877352	0.407295	0.0543274	0.0293061	0.999924	1.02176	1.04607	1.02568	1.06089	1.03855	0.899854	0.44376	0.0880045	0.0393059	0.999924	0.99895	1.11253	0.998225	1.16248	0.912616	0.877439	0.463408	0.0618195	0.0194016	0.999924	0.995657	1.03144	1.08884	1.11207	1.0462	0.898527	0.462693	0.0510357	0.0232663	0.999924	0.963805	0.956862	0.924726	0.945301	0.864455	0.733715	0.311813
O75251	NDUFS7	0.999924	0.884448	0.806437	0.677053	0.396389	0.220016	0.0926001	0.0284071	0.0165365	0.00761593	0.999924	0.957932	0.904772	0.732774	0.497731	0.230527	0.0947741	0.0238101	0.0308725	0.0209095	0.999924	1.0336	0.931472	0.753187	0.49611	0.222009	0.073205	0.0110968	0.00240517	0.0012709	0.999924	1.00477	0.856513	0.750785	0.550677	0.294356	0.181876	0.0839392	0.0427423	0.0212621	0.999924	1.1644	1.14397	1.056	0.580113	0.333637	0.114578	0.0303647
O75306	NDUFS2	0.999924	0.885738	0.841381	0.768038	0.545317	0.373996	0.233345	0.0907252	0.0396588	0.0150202	0.999924	0.950813	0.883649	0.811945	0.641141	0.391341	0.253897	0.123715	0.0557244	0.0147299	0.999924	1.08232	1.00272	0.899159	0.72241	0.42666	0.262707	0.105139	0.0654872	0.0173147	0.999924	0.994678	0.928718	0.784215	0.556677	0.373065	0.249317	0.130486	0.0675465	0.0353876	0.999924	1.11004	1.0611	1.01375	0.705851	0.461715	0.251821	0.132674
O75312	ZPR1	0.999924	0.985268	0.952005	0.996175	0.993463	0.77802	0.523748	0.400893	0.364551	0.223742	0.999924	1.04717	1.01873	1.01926	0.943066	0.711969	0.50744	0.395692	0.359132	0.208632	0.999924	1.0137	0.983983	0.985765	0.87095	0.731586	0.519287	0.377236	0.321951	0.243041	0.999924	1.01519	1.03092	1.07561	1.00064	0.767051	0.53108	0.398494	0.323822	0.211777	0.999924	0.962846	0.992588	0.943746	0.894425	0.678829	0.475949	0.354577
O75323	NIPSNAP2	0.999924	0.995368	0.892583	0.57344	0.241847	0.0858186	0.0400009	0.0279339	0.017198	0.00807236	0.999924	0.98804	0.875372	0.540586	0.253942	0.0873917	0.0396695	0.0217019	0.0160619	0.00921767	0.999924	0.955245	0.89334	0.699535	0.412791	0.154848	0.0509446	0.0221308	0.0126454	0.00901722	0.999924	0.986842	0.916558	0.671442	0.351299	0.151297	0.0471446	0.0345038	0.0217158	0.0100318	0.999924	1.0091	0.905375	0.700451	0.351402	0.144298	0.0607103	0.0368157
O75330	HMMR	0.999924	0.930565	0.856239	0.71238	0.468886	0.259116	0.148112	0.0693977	0.0433796	0.0273437	0.999924	0.996577	0.87216	0.689551	0.405576	0.189965	0.110918	0.0620942	0.0470182	0.0269289	0.999924	0.97217	0.782954	0.642189	0.330823	0.212326	0.138054	0.0830727	0.054028	0.0314163	0.999924	0.94821	0.835799	0.66112	0.328159	0.221149	0.129857	0.0682085	0.0408641	0.0243473	0.999924	1.00274	0.830821	0.659866	0.363957	0.22133	0.126339	0.0663721
O75340	PDCD6	0.999924	1.00253	0.979219	0.926637	0.72077	0.631206	0.520999	0.319655	0.139041	0.0440265	0.999924	1.01817	0.995233	0.872233	0.741608	0.66087	0.505667	0.292152	0.0912923	0.015261	0.999924	1.06448	1.07679	0.946382	0.883839	0.621233	0.452885	0.163963	0.0544008	0.0238197	0.999924	0.949993	0.919204	0.739497	0.67921	0.431275	0.327691	0.14786	0.0314494	0.0176264	0.999924	0.940358	0.965545	0.77867	0.669447	0.43315	0.36534	0.190562
O75347	TBCA	0.999924	0.977527	0.980142	0.979633	1.05369	0.937194	0.979632	0.977464	1.05817	0.824131	0.999924	0.91298	0.923813	0.947501	0.941487	0.930493	0.820243	0.83676	0.918917	0.617438	0.999924	1.17149	0.970151	0.991916	0.920364	0.813575	0.763321	0.706651	0.752224	0.656043	0.999924	0.958716	0.914422	1.04062	0.962932	0.946743	0.771926	0.765185	0.828292	0.680017	0.999924	1.03338	0.987546	0.98678	0.968207	0.893665	0.795233	0.874766
O75348	ATP6V1G1	0.999924	0.82933	0.785413	0.868964	0.886828	0.647488	0.574532	0.403804	0.516368	0.650565	0.999924	0.936828	0.882795	0.957141	0.869078	0.762292	0.534493	0.396726	0.526708	0.578782	0.999924	1.12415	1.04827	0.923174	0.840098	0.701547	0.53267	0.373153	0.437627	0.589521	0.999924	0.973565	0.834907	0.914061	0.803409	0.698684	0.476787	0.427463	0.484232	0.588604	0.999924	1.0002	0.967081	0.989836	0.915012	0.735901	0.523532	0.480099
O75351	VPS4B	0.999924	1.00992	0.917818	0.637483	0.191308	0.0957525	0.0507063	0.0277148	0.0221496	0.0106687	0.999924	0.990367	0.912331	0.572265	0.14714	0.0698731	0.0469238	0.0337237	0.0301458	0.0149485	0.999924	0.958288	0.937132	0.915824	0.747399	0.3488	0.0840906	0.0465089	0.0293689	0.0163605	0.999924	1.0585	1.09115	1.13006	0.874229	0.427608	0.145323	0.0967478	0.0709211	0.0313307	0.999924	0.94208	0.886942	0.682902	0.186353	0.0892412	0.0626549	0.0360971
O75352	MPDU1	0.999924	1.14541	1.13663	1.11942	1.13779	1.07661	1.13012	0.868796	0.846344	0.387232	0.999924	0.998315	0.957873	0.934839	0.927369	0.868855	0.70046	0.734279	0.760064	0.36261	0.999924	1.14871	1.29784	1.05652	1.29664	0.948487	1.19523	0.697536	0.871838	0.575918	0.999924	0.977464	0.934184	0.863131	1.02007	0.804721	0.95031	0.613942	0.467564	0.392926	0.999924	1.02702	1.06747	0.963691	1.06017	0.975352	0.946123	0.776575
O75362	ZNF217	0.999924	0.975738	0.866874	0.701468	0.426917	0.186147	0.105035	0.0763071	0.0782253	0.0716723	0.999924	0.99105	0.884683	0.711909	0.419837	0.154525	0.0947305	0.0733191	0.0612749	0.0479712	0.999924	0.990567	0.86935	0.730539	0.433776	0.234408	0.128218	0.0914113	0.0769219	0.0543912	0.999924	1.00251	0.935938	0.809231	0.461912	0.225026	0.117228	0.0884058	0.0636182	0.0450533	0.999924	0.996971	0.902804	0.795933	0.427647	0.201723	0.109097	0.083157
O75367	H2AFY	0.999924	0.835743	0.730988	0.781779	0.79611	0.716348	0.693818	0.423566	0.181612	0.0499126	0.999924	0.871082	0.945216	0.903814	0.834322	0.678976	0.888252	0.707322	0.312429	0.0498381	0.999924	0.974822	1.00173	0.92911	0.864604	0.875576	0.875389	0.723365	0.489709	0.215832	0.999924	1.01252	0.993906	1.01375	0.983749	1.09493	1.1523	0.74315	0.565884	0.26193	0.999924	1.11282	1.04586	1.00674	0.96847	1.00055	0.884534	0.620898
O75368	SH3BGRL	0.999924	0.948687	0.949191	0.994626	0.990567	0.845816	0.831254	0.7961	0.664808	0.129594	0.999924	1.0308	1.00106	1.0257	1.05835	1.02307	0.872826	0.889136	0.770629	0.159757	0.999924	0.974657	0.997355	0.9717	0.891349	0.802663	0.757976	0.650637	0.608698	0.221053	0.999924	0.996354	0.97152	0.969837	0.931217	0.764242	0.71604	0.646828	0.506736	0.149822	0.999924	0.926424	0.909069	0.898334	0.918728	0.770745	0.682591	0.66942
O75369	FLNB	0.999924	1.04303	1.05025	1.05038	0.914105	0.567608	0.250412	0.125439	0.0832625	0.0431235	0.999924	1.02234	1.03259	1.01273	0.87927	0.487126	0.207457	0.103732	0.0679014	0.0324854	0.999924	0.965422	0.952912	0.944104	0.743021	0.471319	0.221202	0.114709	0.0696871	0.0413516	0.999924	0.975588	0.973503	1.03394	0.841162	0.541449	0.230061	0.116387	0.07295	0.0397502	0.999924	1.02579	1.02114	1.0432	0.821754	0.536817	0.227066	0.114096
O75376	NCOR1	0.999924	0.931257	0.888928	0.858668	0.824634	0.646474	0.470321	0.273026	0.193909	0.100839	0.999924	0.983545	0.900054	0.866768	0.781464	0.63772	0.474743	0.323496	0.248787	0.113388	0.999924	0.969233	0.883246	0.853474	0.719203	0.618416	0.461637	0.283236	0.214822	0.133717	0.999924	0.983688	0.94049	0.956122	0.84679	0.699632	0.467709	0.250037	0.151495	0.101569	0.999924	0.991017	0.959031	0.94587	0.879076	0.718221	0.490006	0.282774
O75380	NDUFS6	0.999924	0.831048	0.772933	0.778328	0.872711	0.779525	0.774682	0.874748	0.96638	0.722666	0.999924	0.822459	0.845505	0.935651	1.05016	0.971719	0.988003	1.03942	1.16377	0.789211	0.999924	0.999241	0.890069	0.924764	0.881105	0.791734	0.735398	0.727491	0.844262	0.713713	0.999924	1.07036	1.01714	1.13204	1.06215	0.925938	0.775988	0.818722	0.865807	0.67029	0.999924	1.06975	1.02917	1.14071	1.20677	0.983719	0.881638	0.947412
O75381	PEX14	0.999924	0.748564	0.657573	0.714076	0.676416	0.54382	0.508599	0.497242	0.535161	0.434866	0.999924	0.866256	0.833942	0.838648	0.831138	0.713155	0.639647	0.608963	0.651144	0.475591	0.999924	1.03378	0.903726	0.91899	0.887803	0.727727	0.626313	0.509565	0.570244	0.558458	0.999924	0.95783	0.902977	0.903859	0.771837	0.622351	0.562596	0.482742	0.466565	0.443035	0.999924	0.840848	0.841096	0.793639	0.789614	0.617059	0.567413	0.565772
O75390	CS	0.999924	0.977554	0.967034	0.845583	0.599977	0.30917	0.0912471	0.0266937	0.0196419	0.00897309	0.999924	1.01237	0.973327	0.843494	0.621354	0.264009	0.0717295	0.0217202	0.0167009	0.0071392	0.999924	0.994115	0.962015	0.898576	0.663011	0.361573	0.108193	0.022039	0.0120756	0.00762869	0.999924	0.993937	0.986138	0.913625	0.670339	0.367099	0.112303	0.020387	0.0129119	0.00526277	0.999924	0.987339	0.963438	0.830215	0.563632	0.291355	0.084001	0.0207563
O75391	SPAG7	0.999924	0.95976	0.92787	0.92939	1.08369	0.993601	0.901586	0.945994	0.957298	0.278078	0.999924	1.01144	0.984703	0.975832	1.02591	0.950193	0.882734	0.901375	0.914504	0.283284	0.999924	1.02455	0.954001	1.11871	0.941424	0.891346	0.795509	0.77899	0.806359	0.412441	0.999924	1.00478	0.942947	1.08925	1.03289	0.887835	0.810374	0.764426	0.704212	0.393877	0.999924	0.915982	0.967401	0.898304	0.933203	0.77445	0.755515	0.796946
O75396	SEC22B	0.999924	0.960622	0.919786	0.842053	0.60001	0.278527	0.129581	0.0721566	0.0473096	0.0179638	0.999924	0.968497	0.924567	0.824518	0.607097	0.275612	0.125832	0.0715629	0.041854	0.0140314	0.999924	1.06054	1.05478	0.921074	0.686509	0.339203	0.139781	0.0652712	0.0378307	0.0107751	0.999924	0.988667	0.963819	0.859621	0.596769	0.302194	0.139988	0.0790402	0.048376	0.0178466	0.999924	0.967251	0.928725	0.813726	0.617057	0.304058	0.135387	0.0699604
O75400	PRPF40A	0.999924	1.03506	0.938855	0.706729	0.644009	0.4622	0.261724	0.164538	0.121029	0.10671	0.999924	0.907971	0.83853	0.634185	0.485912	0.357132	0.251214	0.189072	0.136127	0.097202	0.999924	0.913157	0.693621	0.448866	0.229759	0.182371	0.131743	0.0841964	0.0525461	0.044345	0.999924	1.03183	0.73596	0.465725	0.223245	0.171022	0.116886	0.0832541	0.0517237	0.0387206	0.999924	1.09735	0.915729	0.702472	0.610817	0.486288	0.337016	0.197714
O75410	TACC1	0.999924	1.00771	1.00444	1.01344	1.0351	0.888579	0.765026	0.701988	0.698123	0.495238	0.999924	1.04403	1.02904	1.03206	0.997656	0.88388	0.724891	0.704513	0.687804	0.454893	0.999924	0.938464	0.936623	0.935183	0.819516	0.732168	0.621397	0.548058	0.539372	0.434794	0.999924	1.02696	1.03243	1.14379	1.03357	0.875609	0.713319	0.638871	0.566009	0.42481	0.999924	0.948023	0.982908	0.955432	0.942386	0.756264	0.666065	0.628453
O75419	CDC45	0.999924	0.900424	0.651032	0.255032	0.136626	0.0793591	0.0416817	0.0197761	0.014147	0.00412217	0.999924	0.926884	0.677608	0.260105	0.146326	0.0928473	0.0629213	0.0443752	0.0256028	0.0201544	0.999924	0.940312	0.677048	0.343153	0.168897	0.113365	0.0751323	0.0341164	0.0105348	0.00320234	0.999924	0.912333	0.681576	0.28548	0.140906	0.0877331	0.0581738	0.0265021	0.0143814	0.00394409	0.999924	0.921182	0.600444	0.247207	0.105674	0.0787363	0.0517928	0.0180055
O75420	GIGYF1	0.999924	0.918398	0.810995	0.683523	0.55972	0.40781	0.316754	0.287418	0.269705	0.133651	0.999924	0.9357	0.75423	0.56943	0.449013	0.300099	0.212344	0.153191	0.13852	0.0697632	0.999924	0.946702	0.682313	0.597418	0.443895	0.37604	0.272792	0.228882	0.187716	0.0991393	0.999924	1.02348	0.872139	0.866573	0.584433	0.517405	0.333683	0.378563	0.301738	0.216641	0.999924	0.979781	0.823203	0.721431	0.581599	0.452777	0.341606	0.361171
O75436	VPS26A	0.999924	0.971969	0.997017	0.997247	0.883034	0.676734	0.438546	0.0721298	0.0158138	0.00886505	0.999924	0.960335	1.00721	0.968646	0.845575	0.630271	0.471812	0.09597	0.0329636	0.0173173	0.999924	0.958704	1.01201	0.970329	0.926754	0.678662	0.437914	0.0952271	0.025947	0.00841344	0.999924	1.00802	1.08325	1.01192	0.841033	0.631343	0.422341	0.0959596	0.0324083	0.0218476	0.999924	0.968809	0.981274	0.976776	0.84797	0.642803	0.417606	0.0779976
O75439	PMPCB	0.999924	0.931803	0.865531	0.682461	0.411931	0.126001	0.0467605	0.0286624	0.0228873	0.013856	0.999924	0.973916	0.88678	0.690767	0.432635	0.129057	0.0541316	0.0334952	0.0198109	0.0100639	0.999924	0.94215	0.852571	0.68566	0.397427	0.135118	0.0460778	0.0268288	0.0127948	0.00516092	0.999924	0.990174	0.905024	0.738778	0.381216	0.136238	0.0505011	0.028677	0.0180982	0.00617216	0.999924	0.964439	0.874595	0.715483	0.406243	0.164973	0.0743694	0.0456216
O75446	SAP30	0.999924	0.778152	0.633766	0.429879	0.213155	0.149318	0.0848797	0.0441376	0.0293535	0.0196142	0.999924	0.843883	0.700159	0.45394	0.243576	0.152573	0.103871	0.0623932	0.0490712	0.0263031	0.999924	0.840679	0.60138	0.306486	0.157075	0.100612	0.0920098	0.0492407	0.041346	0.0360245	0.999924	0.802702	0.529263	0.330736	0.187545	0.14415	0.111968	0.0771381	0.0753504	0.0590081	0.999924	0.784278	0.697207	0.438273	0.237104	0.159539	0.0866885	0.0479218
O75448	MED24	0.999924	1.15299	1.11411	0.919598	0.496167	0.173784	0.0537423	0.0228928	0.0168313	0.0118208	0.999924	1.04194	0.999141	0.847867	0.489691	0.164328	0.0547454	0.0255642	0.0152184	0.00887421	0.999924	0.995553	1.01566	0.861089	0.399884	0.183076	0.0838912	0.0361835	0.020898	0.007771	0.999924	1.08416	1.00676	0.890389	0.427387	0.19177	0.0879938	0.0411271	0.0246862	0.011735	0.999924	1.14757	1.11187	1.16275	0.584231	0.237772	0.118763	0.0726775
O75449	KATNA1	0.999924	0.936689	0.787821	0.439377	0.230639	0.138524	0.0602164	0.0292452	0.0209365	0.0109752	0.999924	0.992746	0.818756	0.401968	0.185689	0.0908857	0.0495968	0.0211631	0.0236425	0.0110686	0.999924	0.994831	0.929481	0.80525	0.430553	0.164325	0.087269	0.0358486	0.010803	0.00608469	0.999924	0.982193	0.961667	0.768364	0.390074	0.197755	0.11807	0.0652527	0.0486283	0.0322557	0.999924	0.948787	0.791649	0.455178	0.183634	0.107414	0.043251	0.0173474
O75475	PSIP1	0.999924	1.21157	1.37219	1.20069	0.818925	0.39746	0.239747	0.221811	0.25077	0.210849	0.999924	1.1793	1.19366	1.10364	0.753202	0.353638	0.180295	0.170839	0.175487	0.155176	0.999924	1.07847	1.22061	1.04961	0.682831	0.358633	0.20601	0.164582	0.167403	0.184564	0.999924	1.11828	1.15642	1.03844	0.628256	0.336164	0.166837	0.142008	0.141926	0.140675	0.999924	1.16296	1.26217	1.2284	0.70859	0.368788	0.217316	0.189282
O75489	NDUFS3	0.999924	0.839136	0.805785	0.708399	0.506879	0.308276	0.188772	0.0870746	0.0407224	0.0158316	0.999924	0.930288	0.908984	0.803055	0.610146	0.371909	0.238887	0.120151	0.0543854	0.0217965	0.999924	1.01139	0.892615	0.790862	0.60206	0.3587	0.219324	0.102291	0.0334805	0.0191507	0.999924	0.938038	0.934135	0.765279	0.539257	0.322598	0.200918	0.092231	0.0234258	0.00534352	0.999924	1.04514	0.982615	0.896108	0.667416	0.430001	0.236885	0.117556
O75494	SRSF10	0.999924	1.03524	0.855491	0.753774	0.698504	0.501077	0.355151	0.262205	0.2512	0.156877	0.999924	0.880248	0.792595	0.698613	0.650594	0.484473	0.364389	0.433143	1.22762	1.84417	0.999924	0.861215	0.783559	0.734437	0.806444	0.609507	0.498985	0.340259	0.750425	1.0789	0.999924	0.935195	0.775752	0.794646	0.835775	0.636874	0.450737	0.512297	0.985576	1.16696	0.999924	0.981914	0.957155	0.97129	0.856859	0.686809	0.507419	0.501415
O75496	GMNN	0.999924	1.00297	0.919327	0.85598	0.855577	0.850302	0.874363	0.837566	0.907098	0.67446	0.999924	1.00829	0.960749	0.898436	0.898708	0.938704	0.868017	0.899494	0.9958	0.621647	0.999924	0.971321	0.913222	0.840099	0.792234	0.806724	0.77486	0.729612	0.813779	0.693677	0.999924	0.992143	0.970039	0.979315	0.9464	0.895656	0.82656	0.815245	0.78771	0.647872	0.999924	0.922635	0.890819	0.795445	0.911471	0.832253	0.785998	0.855522
O75521	ECI2	0.999924	0.991553	1.01717	0.928085	0.692575	0.444303	0.223011	0.0679477	0.0246003	0.00923438	0.999924	1.08019	1.08868	0.970074	0.730539	0.459301	0.251862	0.0954975	0.0371458	0.0147697	0.999924	0.95418	0.948949	0.869268	0.600133	0.378586	0.197803	0.0678253	0.0092266	0.00295145	0.999924	0.908539	0.954238	0.926194	0.66511	0.435338	0.237434	0.0762239	0.00648284	0.00110853	0.999924	1.02892	1.03733	0.975064	0.663641	0.439924	0.206048	0.061434
O75528	TADA3	0.999924	0.965386	0.807787	0.757022	0.576929	0.370987	0.222471	0.158478	0.112109	0.060696	0.999924	0.936081	0.908195	0.819361	0.66645	0.34594	0.191962	0.14237	0.123537	0.0546934	0.999924	0.922951	0.803849	0.659161	0.518139	0.332228	0.18482	0.131771	0.10636	0.0784783	0.999924	0.930312	0.76695	0.683485	0.527998	0.338295	0.173334	0.146781	0.139516	0.100559	0.999924	1.05822	0.972618	0.858231	0.67034	0.400602	0.209843	0.142268
O75530	EED	0.999924	1.09107	1.08676	0.929094	0.522831	0.175793	0.0724558	0.0362735	0.0329358	0.0126499	0.999924	0.99926	1.00181	0.880303	0.508017	0.107527	0.0626503	0.0404077	0.030955	0.0189204	0.999924	0.96625	0.970083	0.741443	0.441653	0.133646	0.088327	0.0520445	0.0291201	0.0167709	0.999924	1.055	0.911364	0.68374	0.319695	0.121295	0.0753542	0.0613481	0.0381343	0.0219118	0.999924	1.0611	1.10919	1.03333	0.499325	0.170602	0.0816204	0.0371429
O75531	BANF1	0.999924	1.02891	6.0883	7.7031	8.16452	4.94543	2.95762	1.09969	1.40685	1.14335	0.999924	1.16444	8.7654	12.1809	11.5159	6.85183	3.69094	1.2368	1.96303	2.26025	0.999924	0.978847	0.661978	0.641051	0.680153	0.449781	0.234268	0.129034	0.113731	0.121795	0.999924	0.888895	0.548682	0.570548	0.571674	0.487561	0.246561	0.153124	0.136191	0.0956823	0.999924	1.21165	1.60918	1.43526	1.21797	0.804946	0.356911	0.180314
O75533	SF3B1	0.999924	1.04431	1.04881	0.905819	0.56398	0.196352	0.0778013	0.0557303	0.0469686	0.0304075	0.999924	0.992874	0.98151	0.837417	0.535828	0.162755	0.0653194	0.051801	0.0433861	0.0243485	0.999924	0.969013	0.923684	0.774857	0.506218	0.181575	0.0588772	0.0467867	0.0429752	0.0350448	0.999924	1.02025	0.957614	0.790614	0.478827	0.191431	0.0704128	0.0498568	0.0441055	0.0302607	0.999924	1.09071	1.10051	1.00922	0.610033	0.239255	0.0815348	0.0692453
O75534	CSDE1	0.999924	0.948183	0.735249	0.313462	0.140162	0.0760243	0.0384169	0.0230665	0.0198375	0.0115408	0.999924	0.937147	0.713258	0.246104	0.0900177	0.0455838	0.0275232	0.0166139	0.0137637	0.00710025	0.999924	0.919426	0.691868	0.287108	0.115419	0.0752483	0.0427482	0.0233578	0.0128719	0.00644828	0.999924	0.954542	0.742909	0.291343	0.11627	0.0781686	0.0503408	0.0287829	0.0169091	0.0116148	0.999924	0.936989	0.650328	0.254499	0.0916972	0.060757	0.0364358	0.0195463
O75554	WBP4	0.999924	1.10807	0.993361	1.06498	1.12863	1.03759	1.04251	1.17986	1.35528	1.1867	0.999924	1.11143	1.06346	1.00261	1.06471	1.10052	1.00145	1.10063	1.24428	0.923018	0.999924	0.934366	0.915827	0.930846	0.829906	0.77551	0.728514	0.683243	0.75938	0.683187	0.999924	1.04485	1.16536	1.22027	1.19937	1.02802	0.957578	0.997387	0.99535	0.771454	0.999924	0.97788	0.95177	0.905321	0.995996	0.886031	0.821807	0.891563
O75569	PRKRA	0.999924	0.964853	0.815377	0.548686	0.352152	0.215858	0.156543	0.0862342	0.0553285	0.0127579	0.999924	0.89344	0.726622	0.308387	0.131436	0.0813712	0.0642061	0.046612	0.0333396	0.0119441	0.999924	1.01073	0.867715	0.419637	0.101161	0.0649668	0.04765	0.0253529	0.0125307	0.00213955	0.999924	0.958676	0.860327	0.451859	0.121446	0.0887095	0.0611626	0.0286515	0.0188236	0.00411936	0.999924	0.936285	0.726186	0.312913	0.11321	0.0815724	0.0558737	0.0374329
O75582	RPS6KA5	0.999924	0.949916	0.691263	0.187357	0.0993715	0.0581945	0.0406719	0.031891	0.031436	0.0356057	0.999924	0.942647	0.635058	0.146624	0.0707287	0.0346795	0.0263131	0.0247316	0.0194565	0.0152088	0.999924	0.965005	0.985331	0.771223	0.276015	0.0865716	0.0563257	0.0282708	0.0162745	0.0119728	0.999924	0.961005	0.933802	0.761827	0.23026	0.0865405	0.0537114	0.0414199	0.0259173	0.0121727	0.999924	0.93048	0.652578	0.170151	0.0628286	0.0529304	0.0328001	0.0157367
O75592	MYCBP2	0.999924	1.16208	1.00054	0.932834	0.825163	0.386775	0.184199	0.150224	0.171478	0.123028	0.999924	0.997604	0.993252	0.975636	0.994339	0.893131	0.801199	0.864765	0.997071	0.795074	0.999924	0.975883	0.863968	0.701084	0.513815	0.248103	0.161689	0.105824	0.0943777	0.0659371	0.999924	1.02019	0.959411	0.775023	0.537634	0.344479	0.236579	0.196714	0.141	0.107404	0.999924	0.98823	1.0923	1.08657	1.16095	0.756153	0.639169	0.65858
O75600	GCAT	0.999924	0.83817	0.739842	0.688889	0.628732	0.480711	0.323431	0.158412	0.0416394	0.0228842	0.999924	0.934017	0.772519	0.71376	0.6164	0.468566	0.303942	0.148944	0.0362717	0.0142288	0.999924	0.937265	0.89392	0.773482	0.678402	0.486809	0.343408	0.152984	0.0552042	0.0281704	0.999924	0.885705	0.807456	0.705467	0.573131	0.420038	0.295812	0.127316	0.0219716	0.010765	0.999924	0.881598	0.796783	0.744082	0.606148	0.460299	0.307093	0.139423
O75607	NPM3	0.999924	1.07173	1.01997	0.969105	0.821534	0.55085	0.286445	0.153718	0.141884	0.0997094	0.999924	1.0749	1.06892	0.955405	0.785158	0.437045	0.288486	0.156388	0.163396	0.0831715	0.999924	0.988819	0.874256	0.853715	0.645064	0.510284	0.354761	0.335468	0.300931	0.196756	0.999924	1.04563	0.91711	0.812882	0.586314	0.487118	0.361829	0.206295	0.212811	0.146391	0.999924	1.01794	1.02341	0.991872	0.772176	0.538496	0.297837	0.172936
O75608	LYPLA1	0.999924	0.892975	0.849825	0.96446	1.0504	0.936831	0.799512	0.401065	0.0399413	0.0130291	0.999924	0.95599	0.975439	0.98403	0.986682	0.894133	0.75684	0.381649	0.0336864	0.012485	0.999924	0.985247	1.02356	1.03151	0.986748	0.855177	0.715516	0.371452	0.0379089	0.00186152	0.999924	0.988116	1.06546	1.09431	1.0333	0.791937	0.771699	0.426587	0.0458623	0.0108577	0.999924	0.906546	0.965945	0.881526	0.916568	0.725387	0.688542	0.325121
O75643	SNRNP200	0.999924	1.07937	1.2424	1.17864	0.684674	0.224788	0.0963015	0.0788609	0.0723459	0.0387908	0.999924	1.02719	1.20932	1.17161	0.722747	0.190067	0.0914737	0.0803612	0.078235	0.039228	0.999924	0.971629	1.06236	0.975	0.763357	0.271565	0.0977164	0.0755428	0.0710898	0.0513896	0.999924	0.962064	0.990164	0.860999	0.566415	0.221824	0.0830722	0.0679111	0.0578608	0.0348903	0.999924	1.17642	1.42787	1.46251	0.833881	0.3055	0.140725	0.11611
O75663	TIPRL	0.999924	1.01089	0.997785	0.987753	0.836295	0.411336	0.0842609	0.0452262	0.0404888	0.0166254	0.999924	0.995759	0.992324	0.986614	0.812898	0.309784	0.0593121	0.0292225	0.0226579	0.0101392	0.999924	0.956839	0.979783	0.952964	0.749121	0.398885	0.092414	0.0441839	0.0193805	0.00652889	0.999924	0.960951	1.02302	0.988367	0.744959	0.372259	0.0674372	0.0330177	0.0199987	0.00830113	0.999924	0.973216	0.950715	0.943843	0.735508	0.367221	0.0741955	0.0312405
O75683	SURF6	0.999924	1.25846	0.957531	0.997562	1.07637	0.842338	0.786407	0.557124	0.473976	0.296622	0.999924	1.06074	0.965165	1.02568	1.25354	1.18922	1.10471	0.793569	0.642682	0.431424	0.999924	1.10842	1.05296	0.907141	0.773903	0.642606	0.486469	0.415126	0.247094	0.281186	0.999924	0.794438	0.691659	0.842561	0.760772	0.615809	0.532925	0.581621	0.456904	0.280477	0.999924	1.0628	0.990523	1.06509	1.07102	0.873397	0.681784	0.56943
O75688	PPM1B	0.999924	0.970742	0.988835	0.992689	0.969415	0.454384	0.0789877	0.0342221	0.0186706	0.00860376	0.999924	1.00843	1.01813	1.05062	0.967727	0.380902	0.0845428	0.03668	0.030302	0.019024	0.999924	0.984825	0.992733	1.01839	0.785228	0.345983	0.119555	0.0573758	0.0275996	0.0182269	0.999924	1.00231	1.03249	1.11139	0.8017	0.35085	0.10276	0.0577801	0.0337692	0.0228882	0.999924	1.01878	1.00176	0.972969	0.829589	0.383142	0.0840298	0.0409374
O75691	UTP20	0.999924	1.12974	1.00583	0.463666	0.0922585	0.0745267	0.0380047	0.0496041	0.0566082	0.0439383	0.999924	0.958089	0.999552	0.609585	0.309601	0.140003	0.0997281	0.0812062	0.0341349	0.0378957	0.999924	1.20092	1.38919	0.490202	0.411345	0.207283	0.126936	0.064169	0.0834853	0.046524	0.999924	1.15071	1.06597	0.343935	0.0957634	0.0783607	0.0637271	0.0410833	0.0334666	0.010208	0.999924	1.75505	1.71687	0.839746	0.286386	0.242415	0.114928	0.0777204
O75694	NUP155	0.999924	1.01299	0.777034	0.590915	0.37339	0.090123	0.0593877	0.0667204	0.0651325	0.0361459	0.999924	0.979656	0.747254	0.551555	0.368411	0.0592348	0.0388776	0.022359	0.0204652	0.00987892	0.999924	0.992413	0.86382	0.600579	0.33967	0.0577929	0.0382355	0.0230147	0.0225018	0.0137924	0.999924	1.00683	0.783703	0.539109	0.277857	0.0849698	0.0458944	0.0313364	0.0195898	0.0123847	0.999924	0.883197	0.645678	0.514969	0.26325	0.040028	0.0235951	0.0239184
O75695	RP2	0.999924	1.00898	0.925847	0.602286	0.300259	0.158205	0.0911249	0.0587806	0.0501161	0.0219195	0.999924	1.01143	0.943734	0.564706	0.2491	0.133895	0.0828118	0.0545439	0.0417358	0.0182078	0.999924	0.998895	0.975999	0.58568	0.270317	0.145948	0.1078	0.0545192	0.0435826	0.0386625	0.999924	1.00515	0.967384	0.605622	0.250493	0.150114	0.0991645	0.0568742	0.0388678	0.0267121	0.999924	0.966385	0.88375	0.574274	0.210827	0.125477	0.0843283	0.0503163
O75717	WDHD1	0.999924	1.01315	0.965352	0.8064	0.375385	0.17127	0.0963115	0.0693417	0.0608004	0.0355859	0.999924	1.0177	0.99108	0.775901	0.342548	0.145319	0.0970231	0.0780326	0.0728281	0.0394909	0.999924	0.961956	0.917123	0.757888	0.31478	0.165847	0.114479	0.078383	0.0598094	0.0469131	0.999924	1.07135	1.06808	0.873997	0.3344	0.180074	0.111172	0.0800738	0.0606385	0.0357327	0.999924	1.05429	0.992802	0.820827	0.29778	0.147877	0.0904031	0.0595298
O75718	CRTAP	0.999924	1.00754	0.935547	0.875219	0.869277	0.683968	0.433023	0.298096	0.160007	0.0840454	0.999924	1.06326	0.969441	0.84328	0.720229	0.54374	0.391405	0.295773	0.213193	0.110461	0.999924	1.00521	0.898209	0.742281	0.690896	0.545813	0.442089	0.35772	0.315583	0.291497	0.999924	1.00192	0.927918	0.711901	0.671668	0.555679	0.437353	0.327956	0.269757	0.234291	0.999924	1.01018	0.968449	0.74464	0.702175	0.589789	0.52014	0.453989
O75746	SLC25A12	0.999924	0.862772	0.72889	0.672807	0.614056	0.453929	0.278319	0.167948	0.127865	0.0387004	0.999924	0.780643	0.786475	0.656012	0.552157	0.414655	0.292607	0.178581	0.264933	0.0321463	0.999924	1.03291	0.878438	0.779857	0.632582	0.467902	0.368116	0.212572	0.378838	0.0688022	0.999924	0.914425	0.829304	0.673707	0.530335	0.424546	0.339175	0.180939	0.11411	0.0443586	0.999924	1.00954	0.811799	0.723367	0.646462	0.575003	0.38767	0.334933
O75781	PALM	0.999924	0.991963	0.963771	0.968685	0.962819	0.812455	0.811056	0.776151	0.848972	0.646861	0.999924	1.03041	0.938876	0.927297	0.867807	0.820268	0.748416	0.771589	0.876798	0.634346	0.999924	1.0317	0.995183	0.88191	0.772556	0.749146	0.653465	0.540962	0.607816	0.613809	0.999924	0.940743	0.905266	0.966524	0.986912	0.823908	0.794754	0.711514	0.715435	0.740736	0.999924	0.96672	0.946917	0.91481	0.847797	0.697742	0.626278	0.65974
O75787	ATP6AP2	0.999924	1.019	0.95904	0.888192	0.67335	0.390943	0.162959	0.0815032	0.0467023	0.027637	0.999924	1.04567	0.991034	0.871527	0.648353	0.355334	0.142403	0.0846369	0.0623674	0.0336945	0.999924	1.03109	1.07311	0.963458	0.795028	0.486154	0.202113	0.100864	0.0706865	0.0701611	0.999924	0.988808	0.972021	0.865438	0.669927	0.416369	0.168005	0.0813027	0.0716383	0.0560753	0.999924	0.983959	0.968054	0.840638	0.664577	0.388129	0.175387	0.110551
O75791	GRAP2	0.999924	1.00487	1.00259	0.883258	0.605502	0.356339	0.201436	0.112193	0.0759825	0.0286446	0.999924	0.967478	0.984258	0.824333	0.588207	0.322074	0.171403	0.103691	0.0719311	0.0240051	0.999924	1.02108	1.08776	0.931353	0.739182	0.379219	0.215398	0.117278	0.0759143	0.0375092	0.999924	0.991435	1.00102	0.842508	0.590208	0.349903	0.197619	0.11237	0.0751624	0.036074	0.999924	1.01149	0.964849	0.867194	0.561654	0.338008	0.19068	0.116922
O75792	RNASEH2A	0.999924	0.975033	0.93783	0.803793	0.624319	0.367789	0.126491	0.0295156	0.0187752	0.0102079	0.999924	0.98689	0.944903	0.795132	0.580994	0.314427	0.11591	0.023755	0.0145615	0.00588486	0.999924	0.996749	0.949345	0.798452	0.606161	0.358045	0.147707	0.044097	0.0227496	0.0135941	0.999924	1.02935	0.990962	0.860534	0.608523	0.377028	0.143315	0.0434516	0.0203806	0.0138731	0.999924	0.980204	0.967782	0.788494	0.573041	0.358466	0.141327	0.0469108
O75794	CDC123	0.999924	0.905872	0.57597	0.193127	0.0988382	0.0710102	0.0452342	0.0195232	0.0124665	0.00674498	0.999924	0.851458	0.513796	0.158032	0.0711834	0.0445776	0.0283539	0.0141822	0.0108989	0.00471993	0.999924	1.04751	1.05591	0.820134	0.39292	0.103694	0.0551685	0.0300848	0.0209793	0.00307072	0.999924	0.981882	1.03302	0.792781	0.341959	0.115041	0.05865	0.0435146	0.0159968	0.00776705	0.999924	0.973574	0.645728	0.195367	0.0619528	0.0446117	0.0315212	0.0146419
O75817	POP7	0.999924	0.943894	0.819174	0.676925	0.59941	0.428653	0.345895	0.204581	0.155292	0.0352342	0.999924	1.07281	0.954413	0.89366	0.815013	0.695001	0.512483	0.404673	0.282729	0.0501036	0.999924	0.985436	0.914054	0.83768	0.75347	0.576231	0.442825	0.287931	0.152026	0.0282189	0.999924	1.13562	0.971949	0.939463	0.728982	0.522842	0.43395	0.298423	0.0945349	0.0261395	0.999924	1.22181	0.977629	0.956565	0.924195	0.752742	0.589034	0.491895
O75818	RPP40	0.999924	1.01336	1.0551	1.05489	1.05621	1.06011	1.07988	1.1471	1.1281	0.416444	0.999924	0.978759	1.03774	1.07691	1.14983	1.21513	1.10707	1.21535	1.0252	0.385257	0.999924	0.998345	1.0376	1.02511	1.1549	1.07018	1.0489	0.866485	0.688663	0.391515	0.999924	1.04795	1.07158	1.02078	1.04816	0.933705	0.906227	0.809956	0.696623	0.359055	0.999924	1.17248	1.19544	1.32214	1.36072	1.33844	1.2282	1.25631
O75821	EIF3G	0.999924	1.11612	1.09157	1.43188	1.34571	0.952446	0.565369	0.317937	0.207796	0.0854103	0.999924	1.00808	1.01633	1.49016	1.33895	0.885975	0.551781	0.323004	0.202878	0.0772317	0.999924	0.990715	1.04504	1.44008	1.19456	0.831379	0.553445	0.325818	0.205507	0.102442	0.999924	1.0304	1.07623	1.55799	1.31533	0.930849	0.551178	0.318399	0.189253	0.0963072	0.999924	1.09179	1.12112	1.7464	1.50064	1.0516	0.578794	0.307892
O75822	EIF3J	0.999924	1.16385	1.23515	1.80481	2.16313	1.73603	0.995827	0.426885	0.270166	0.225163	0.999924	1.08719	1.08976	1.96697	2.18303	1.70611	0.957978	0.433849	0.293599	0.204792	0.999924	1.07621	1.22187	2.00857	1.96007	1.46103	0.729509	0.357667	0.218486	0.175128	0.999924	1.15153	1.37908	2.33243	2.24479	1.66246	0.772676	0.363865	0.18139	0.118584	0.999924	1.24031	1.4951	3.20887	3.65802	2.82436	1.53005	0.618275
O75832	PSMD10	0.999924	0.869316	0.895992	0.89688	0.741149	0.266631	0.0825346	0.0324097	0.0173842	0.0121317	0.999924	0.976212	0.994618	0.99748	0.884423	0.37824	0.189749	0.0887963	0.0815292	0.0369105	0.999924	0.999626	1.01076	1.02079	0.827422	0.393995	0.164067	0.087044	0.0415411	0.0264684	0.999924	0.991583	1.04703	1.06135	0.828737	0.375059	0.178344	0.088268	0.0510334	0.0161287	0.999924	0.89689	1.00831	0.921959	0.831355	0.346262	0.149424	0.0877702
O75843	AP1G2	0.999924	0.862458	0.691243	0.506646	0.294343	0.158987	0.101351	0.0451761	0.0365574	0.022452	0.999924	0.941833	0.691556	0.533385	0.307636	0.15718	0.0844557	0.039328	0.0342403	0.0211653	0.999924	0.924903	0.734529	0.612914	0.358743	0.209891	0.119904	0.0549599	0.0154935	0.0166007	0.999924	0.975957	0.789534	0.594158	0.347496	0.203061	0.127483	0.0411198	0.047313	0.0119635	0.999924	0.945358	0.781398	0.670278	0.345399	0.195224	0.10598	0.0444336
O75844	ZMPSTE24	0.999924	0.986667	0.994198	0.972865	0.926611	0.807041	0.748497	0.5817	0.346719	0.0686415	0.999924	0.99106	1.02466	1.01406	1.01953	0.971829	0.889129	0.798154	0.471385	0.0950226	0.999924	1.08088	1.20665	1.09978	1.19829	0.930894	0.832711	0.610121	0.419651	0.127279	0.999924	1.00668	1.01986	0.935941	0.965807	0.84523	0.76227	0.593235	0.398455	0.108198	0.999924	0.948095	0.976382	0.979772	0.913996	0.834366	0.731672	0.599269
O75865	TRAPPC6A	0.999924	0.772696	0.781468	0.647428	0.365555	0.151823	0.0668771	0.0288034	0.0315596	0.0170686	0.999924	0.958255	0.869802	0.688348	0.409464	0.141871	0.0624431	0.0230335	0.01944	0.00902646	0.999924	1.04358	1.13493	0.802481	0.543447	0.201084	0.0284696	0.0341363	0	0	0.999924	0.990151	0.906235	0.681521	0.328724	0.158689	0.0890036	0.0391456	0.0214354	0.00129573	0.999924	0.985537	0.979455	0.727152	0.421888	0.195819	0.0814652	0.046035
O75874	IDH1	0.999924	1.01118	0.997019	0.998594	0.95268	0.719042	0.204605	0.03061	0.021954	0.011446	0.999924	0.985541	1.00417	1.01293	0.969517	0.670064	0.19622	0.0292256	0.0190588	0.0110722	0.999924	0.983213	0.988196	0.995652	0.923512	0.708233	0.258297	0.0311763	0.0149196	0.00830075	0.999924	0.996541	1.02984	0.978875	0.932729	0.699285	0.276063	0.0367463	0.0172198	0.010487	0.999924	1.01701	1.02435	1.02162	0.936821	0.712798	0.209436	0.0196453
O75879	GATB	0.999924	0.47198	0.123182	0.0536516	0.0427276	0.0281441	0.0192556	0.014946	0.0175567	0.012974	0.999924	0.495814	0.136908	0.0825615	0.0695163	0.0465263	0.0512514	0.0493815	0.0544641	0.0386694	0.999924	0.538679	0.153018	0.0894307	0.0612126	0.0431413	0.0248691	0.0115292	0.00743999	0.0019265	0.999924	0.559762	0.139559	0.0642954	0.0489803	0.0366874	0.0224904	0.0132219	0.0130755	0.00655758	0.999924	0.500132	0.137761	0.0979682	0.0870827	0.0569455	0.0378682	0.0247686
O75880	SCO1	0.999924	0.981317	0.929472	0.875416	0.846768	0.512444	0.359311	0.285039	0.224648	0.1581	0.999924	1.02891	0.890874	0.695987	0.511396	0.30774	0.206673	0.195626	0.179118	0.104764	0.999924	0.971254	0.869827	0.716043	0.547919	0.367446	0.242273	0.166994	0.153366	0.12267	0.999924	0.938485	0.822672	0.641723	0.43965	0.28539	0.170663	0.131731	0.12052	0.112436	0.999924	0.960505	0.838021	0.654033	0.473143	0.298525	0.198737	0.170735
O75882	ATRN	0.999924	0.947983	0.928316	0.96956	1.01713	0.958324	0.8767	0.804088	0.783224	0.48242	0.999924	0.962783	0.960904	0.929962	0.967916	0.92466	0.809662	0.770648	0.713093	0.4059	0.999924	1.03582	1.1793	1.05348	1.144	0.997833	0.826892	0.775862	0.800063	0.629263	0.999924	0.993011	1.01267	0.996696	0.956788	0.798572	0.783055	0.685227	0.643099	0.51904	0.999924	0.959225	1.00238	0.987311	1.05827	0.844129	0.827397	0.770449
O75884	RBBP9	0.999924	0.968355	0.963448	1.00136	0.781121	0.260814	0.0938943	0.0469606	0.032334	0.0162164	0.999924	1.00028	0.970888	0.973742	0.699516	0.204539	0.0797157	0.06363	0.0303948	0.0158603	0.999924	0.986733	0.930528	0.989168	0.749532	0.287254	0.0736996	0.0320841	0.0197259	0.00569067	0.999924	0.964949	1.02788	1.01843	0.741752	0.303906	0.106598	0.0514351	0.0346055	0.0158424	0.999924	0.868732	0.882185	0.821733	0.62353	0.186319	0.0412054	0.0242911
O75886	STAM2	0.999924	0.950385	0.948124	0.998476	0.908373	0.613297	0.335556	0.143868	0.0901716	0.0330678	0.999924	0.992505	1.01181	0.957971	0.894879	0.529844	0.316406	0.164795	0.13659	0.050926	0.999924	0.987152	0.935835	0.935629	0.805084	0.589619	0.315679	0.159308	0.102957	0.0382866	0.999924	0.979754	1.04451	1.05973	0.916227	0.630721	0.311194	0.173864	0.0911475	0.0337872	0.999924	0.958518	0.963244	0.929352	0.827062	0.525269	0.303613	0.173155
O75896	TUSC2	0.999924	1.09339	1.08835	1.12912	1.07298	0.859163	0.519097	0.159334	0.0369228	0.035964	0.999924	1.08312	1.0494	0.999215	0.98029	0.722992	0.485926	0.146208	0.0239258	0.0222134	0.999924	0.967335	1.03566	1.12573	0.970399	0.722624	0.461601	0.186103	0.0530509	0.0646415	0.999924	0.959452	0.934892	0.993329	0.926544	0.686728	0.533225	0.178064	0.015289	0.0161838	0.999924	0.94701	0.996569	0.912756	0.87677	0.647917	0.461537	0.115758
O75909	CCNK	0.999924	1.15179	1.34315	1.2379	1.30965	1.08336	0.265074	0.079073	0.0410322	0.0225623	0.999924	1.11328	1.25103	1.35655	1.61995	1.10509	0.23907	0.0796286	0.0380694	0.0195224	0.999924	1.03909	1.02232	0.884323	0.982352	0.757247	0.349479	0.0489042	0.0389622	0.0269571	0.999924	1.03355	0.959976	0.988049	1.12747	0.857761	0.290991	0.0331482	0.0229738	0.0204399	0.999924	0.958689	1.18351	1.21432	1.3019	0.970179	0.233704	0.0797003
O75915	ARL6IP5	0.999924	1.03062	1.0645	0.943923	0.860142	0.762574	0.844028	0.759304	0.778138	0.515306	0.999924	1.04342	1.03282	0.944999	0.893042	0.776524	0.705671	0.668208	0.644907	0.387197	0.999924	1.07884	1.12385	1.0505	1.10836	0.874378	0.74917	0.593854	0.649355	0.503571	0.999924	0.992991	0.993242	0.910899	0.960729	0.742159	0.71217	0.588038	0.542813	0.433202	0.999924	1.00205	1.00514	0.91978	0.800142	0.670438	0.624099	0.533151
O75934	BCAS2	0.999924	0.962073	0.874736	0.978057	0.901581	0.522159	0.330262	0.112313	0.0925068	0.0682149	0.999924	1.02587	0.894761	1.05536	0.981365	0.563134	0.314836	0.0990099	0.0618707	0.0390996	0.999924	1.09291	0.908403	1.18534	1.04398	0.67515	0.387813	0.139437	0.0488013	0.0252913	0.999924	1.04625	0.862509	1.13274	0.972927	0.648621	0.335791	0.152257	0.073242	0.0498673	0.999924	1.1579	1.05469	1.22425	1.15174	0.713211	0.411247	0.148071
O75935	DCTN3	0.999924	0.795283	0.814842	0.715895	0.254806	0.0862387	0.0523515	0.0201479	0.0144567	0.00862801	0.999924	0.911131	0.905071	0.801094	0.339063	0.0917225	0.0615737	0.0304399	0.0214345	0.0124894	0.999924	1.08006	1.12407	0.891375	0.349208	0.111111	0.0801592	0.0426592	0.0215013	0.00796595	0.999924	0.92838	0.882104	0.719791	0.237955	0.104615	0.0630483	0.0289462	0.0112556	0.00634468	0.999924	1.11275	1.15504	1.02579	0.408715	0.146108	0.0912138	0.0386209
O75937	DNAJC8	0.999924	0.898433	0.943271	0.954069	0.904305	0.579563	0.343127	0.173139	0.129462	0.0896361	0.999924	0.934527	0.962239	1.00078	0.928299	0.639369	0.340512	0.196178	0.146112	0.0660365	0.999924	1.00364	0.843404	0.932684	0.662917	0.450547	0.227977	0.157798	0.11948	0.093252	0.999924	1.00423	1.01423	1.18918	0.8433	0.612511	0.286806	0.191857	0.144331	0.105877	0.999924	1.00795	0.992393	1.02208	0.962851	0.647511	0.328156	0.185024
O75940	SMNDC1	0.999924	1.03952	1.02121	0.968136	1.05002	1.07561	1.05816	1.08591	1.11169	0.47848	0.999924	1.02909	1.01121	0.934119	0.981319	1.09358	1.01511	1.11434	1.06119	0.406915	0.999924	0.93165	0.857508	0.71579	0.707801	0.781316	0.81373	0.768576	0.750759	0.475387	0.999924	0.892934	0.875923	0.783429	0.823533	0.843304	0.85384	0.836099	0.790979	0.432739	0.999924	0.977386	0.972582	0.910799	0.969061	0.893991	0.876147	0.953237
O75947	ATP5H	0.999924	0.913364	0.801818	0.875482	0.849613	0.662777	0.626366	0.452067	0.207738	0.0438798	0.999924	0.929748	0.912069	0.906324	0.892726	0.803914	0.67692	0.552888	0.247174	0.0459865	0.999924	1.03386	0.993337	0.920197	0.859851	0.77059	0.660036	0.524797	0.316011	0.0829532	0.999924	0.96103	0.904008	0.955107	0.811048	0.696478	0.647194	0.51338	0.27474	0.0685417	0.999924	0.940002	1.03174	1.02368	1.13803	0.9672	0.967894	0.874944
O75955	FLOT1	0.999924	1.28744	1.40149	1.16411	1.22191	0.940312	0.414071	0.161287	0.0779658	0.0351691	0.999924	1.0904	0.950991	0.993893	1.13726	1.04019	0.325017	0.152406	0.112708	0.0483261	0.999924	1.00234	1.03384	0.952595	1.19731	1.05162	0.565056	0.266223	0.160536	0.0745619	0.999924	0.991661	0.900269	0.911851	1.02516	0.887502	0.441296	0.227167	0.16742	0.101479	0.999924	1.00563	1.08864	1.37967	1.42602	1.32056	0.838652	0.435392
O75962	TRIO	0.999924	0.915132	0.8174	0.637235	0.349624	0.142898	0.0751319	0.0507556	0.0340592	0.0149485	0.999924	1.02001	0.823841	0.654645	0.318269	0.139252	0.0746097	0.0535225	0.0331706	0.0180936	0.999924	1.01657	0.939992	0.727991	0.475628	0.221703	0.137045	0.051125	0.0481025	0.0190298	0.999924	0.97265	0.814361	0.663417	0.310522	0.165977	0.0813864	0.0347246	0.0212065	0.0149899	0.999924	1.18492	0.944989	0.76401	0.402915	0.282895	0.178397	0.109652
O75964	ATP5L	0.999924	0.612847	0.669282	0.580125	0.506751	0.368553	0.3778	0.191881	0.109597	0.00749797	0.999924	1.00407	1.01858	0.861109	0.81977	0.626807	0.795799	0.368929	0.274583	0.0342779	0.999924	1.09849	1.06557	1.05403	0.889541	0.535455	0.382549	0.294733	0.219945	0.0301199	0.999924	0.959264	0.886922	0.718324	0.663796	0.503791	0.405175	0.221468	0.160088	0.0446615	0.999924	0.99991	1.07455	0.806545	0.805511	0.624345	0.505772	0.38258
O75976	CPD	0.999924	0.995798	0.946449	0.972964	0.931492	0.771122	0.547182	0.395154	0.272088	0.148002	0.999924	1.00552	0.948205	0.911015	0.832045	0.668516	0.449794	0.347209	0.296717	0.153215	0.999924	0.972535	0.962579	0.922822	0.835757	0.748577	0.615759	0.454799	0.380518	0.326877	0.999924	0.995672	0.995823	1.05314	0.945414	0.776323	0.636633	0.486772	0.398002	0.293551	0.999924	0.956263	0.950992	0.850333	0.851232	0.654759	0.554916	0.493037
O75995	SASH3	0.999924	0.974838	1.04181	1.04975	1.08908	0.944879	0.875807	0.842897	0.760121	0.2456	0.999924	1.03688	1.00512	1.02099	1.03122	0.909945	0.80743	0.765023	0.689408	0.190434	0.999924	0.944736	0.965264	1.00917	0.915799	0.887974	0.774767	0.721	0.678191	0.367335	0.999924	0.968932	1.0175	1.06562	0.953256	0.803323	0.74012	0.694888	0.602718	0.294005	0.999924	0.99558	1.01196	0.978894	1.00501	0.80956	0.730879	0.734386
O76003	GLRX3	0.999924	1.00402	1.01183	1.02073	0.952586	0.592062	0.199428	0.0704012	0.0420333	0.0188293	0.999924	0.988554	1.00111	0.985547	0.879358	0.493281	0.163432	0.0513958	0.0275287	0.0119503	0.999924	0.975341	0.959881	0.977437	0.811625	0.539454	0.195581	0.0710697	0.0314816	0.0151299	0.999924	1.0241	1.03784	1.05197	0.866837	0.567386	0.205199	0.0686857	0.0341686	0.0148468	0.999924	0.938287	0.948155	0.898808	0.797923	0.485123	0.162542	0.0533339
O76021	RSL1D1	0.999924	1.40723	1.49238	1.509	1.50156	1.01904	0.5939	0.257256	0.25662	0.197068	0.999924	1.14985	1.07661	1.30419	1.51796	1.44822	0.466874	0.160301	0.160609	0.158145	0.999924	0.894651	0.724218	0.692796	0.831997	0.690042	0.295965	0.111249	0.113292	0.0981497	0.999924	0.846761	0.689624	0.656492	0.785588	0.560273	0.2424	0.193828	0.161134	0.101526	0.999924	1.14928	1.2675	1.61203	1.61998	1.03982	0.364101	0.130747
O76024	WFS1	0.999924	1.23889	0.899325	0.782202	0.37192	0.232712	0.215262	0.157785	0.127156	0.0755651	0.999924	0.863564	0.645214	0.300375	0.0971023	0.0498339	0.0326524	0.0324553	0.0184173	0.0163135	0.999924	1.06954	1.08922	0.95128	0.592297	0.35105	0.130422	0.108465	0.0817129	0.0148683	0.999924	0.874016	0.848029	0.551917	0.15558	0.0782717	0.0392049	0.030269	0.00642911	0.0102998	0.999924	0.896318	0.882822	0.610216	0.277098	0.150529	0.0916718	0.103517
O76031	CLPX	0.999924	0.732461	0.453056	0.223977	0.0959303	0.0550482	0.0333669	0.0212273	0.0194205	0.0106742	0.999924	0.701243	0.445088	0.200399	0.0778579	0.0379872	0.0284033	0.0209733	0.0239322	0.0148972	0.999924	0.794083	0.574026	0.465171	0.359678	0.291548	0.207238	0.109807	0.0366312	0.0175228	0.999924	0.832469	0.603448	0.484407	0.36258	0.293825	0.197024	0.100722	0.0379953	0.0215796	0.999924	0.846774	0.588504	0.393555	0.186734	0.105849	0.0484446	0.0260916
O76054	SEC14L2	0.999924	1.02003	0.995306	0.849383	0.580295	0.261947	0.0645298	0.0358003	0.0293576	0.0137512	0.999924	1.02535	0.96408	0.784743	0.547096	0.206439	0.0610093	0.0326982	0.0285349	0.0129993	0.999924	0.994836	0.923727	0.772544	0.516725	0.2475	0.0772205	0.036315	0.024977	0.0182072	0.999924	0.97409	0.981048	0.841172	0.53574	0.272308	0.0902689	0.0438722	0.0278365	0.0120131	0.999924	0.99593	0.923082	0.753153	0.474249	0.266118	0.0891208	0.0637458
O76071	CIAO1	0.999924	1.03994	1.08298	0.789726	0.533049	0.346241	0.244281	0.146742	0.094539	0.0277759	0.999924	1.00395	0.953254	0.791063	0.566755	0.324705	0.214884	0.132304	0.0716351	0.018253	0.999924	1.03633	1.06855	0.77602	0.605728	0.316048	0.239692	0.117548	0.0684591	0.0294775	0.999924	0.94085	0.874121	0.636531	0.437862	0.282132	0.204802	0.123239	0.0706185	0.0199627	0.999924	1.00266	0.869244	0.753532	0.471255	0.34286	0.195179	0.117897
O76075	DFFB	0.999924	0.984986	1.03756	1.03059	0.95313	0.682152	0.292373	0.0653065	0.0443807	0.0343478	0.999924	1.01577	1.02641	0.960018	0.893985	0.596949	0.23512	0.0498233	0.0311964	0.0165994	0.999924	0.976528	0.982406	0.986764	0.812626	0.607356	0.2153	0.0349813	0.0208746	0.0102741	0.999924	0.96667	1.03373	0.948771	0.832929	0.560001	0.220501	0.0441888	0.0353799	0.0244547	0.999924	0.989836	0.984049	1.01125	0.865468	0.642205	0.265788	0.0755647
O76080	ZFAND5	0.999924	0.95199	0.894502	0.993915	1.00656	0.894587	0.949171	0.868738	0.91332	0.691001	0.999924	1.0978	1.05473	1.09178	1.13266	1.09783	0.997622	0.968824	1.04602	0.707569	0.999924	1.22396	1.107	0.915938	0.9488	0.887994	0.916963	0.811972	0.973317	0.940071	0.999924	0.983177	0.955074	1.0287	1.02603	0.853325	0.884171	0.833957	0.796412	0.65865	0.999924	1.19686	1.31797	1.06679	1.31812	1.02899	1.00253	1.16869
O76094	SRP72	0.999924	1.05657	1.03943	0.723383	0.126893	0.0559895	0.0296755	0.0182201	0.0129243	0.00738993	0.999924	1.03935	1.02038	0.644002	0.0972086	0.0393272	0.0252394	0.0182272	0.0166793	0.0100542	0.999924	1.00844	0.993233	0.568779	0.0321071	0.0280758	0.0234838	0.0158395	0.0126526	0.00662102	0.999924	0.981103	0.999627	0.536186	0.0314547	0.0292191	0.0207358	0.0158894	0.0112299	0.00777715	0.999924	1.08618	1.12548	0.883762	0.117568	0.0558013	0.0364197	0.0186402
O94762	RECQL5	0.999924	1.08269	1.00631	0.623594	0.278128	0.163712	0.13221	0.112548	0.100356	0.0437211	0.999924	1.1029	0.980368	0.502717	0.168635	0.0820218	0.0531025	0.0510346	0.0471542	0.0288551	0.999924	1.175	0.944926	0.506367	0.183281	0.105679	0.0789224	0.0522975	0.0580553	0.0329825	0.999924	1.11077	0.853755	0.530084	0.392869	0.22975	0.163028	0.128698	0.129435	0.0744826	0.999924	1.21677	1.05326	0.649302	0.272911	0.175018	0.165717	0.1377
O94763	URI1	0.999924	0.98202	0.952362	0.869335	0.643811	0.406544	0.253873	0.178152	0.313326	0.358312	0.999924	0.988421	0.974717	0.905739	0.658667	0.455866	0.294382	0.240259	0.381384	0.370609	0.999924	0.975652	0.939337	0.911988	0.652104	0.414463	0.297716	0.206283	0.264933	0.351671	0.999924	1.078	1.03116	1.04127	0.75405	0.469032	0.313174	0.214962	0.255472	0.28477	0.999924	1.10712	1.13293	1.12742	0.811475	0.562423	0.375982	0.255274
O94776	MTA2	0.999924	1.00651	0.8933	0.553013	0.285743	0.123447	0.0494655	0.0260713	0.0221822	0.0121427	0.999924	0.985791	0.858577	0.507574	0.261771	0.105522	0.0569092	0.036881	0.0262367	0.0100577	0.999924	0.972748	0.845219	0.47044	0.218113	0.111172	0.0504152	0.028852	0.0221463	0.0147572	0.999924	0.999323	0.847015	0.464482	0.214039	0.107646	0.0439465	0.0219507	0.0122228	0.00682554	0.999924	1.12641	0.977124	0.632429	0.294408	0.15591	0.0677569	0.0314513
O94782	USP1	0.999924	0.981599	0.796659	0.590261	0.339927	0.221951	0.114982	0.0652366	0.03742	0.0198369	0.999924	0.966601	0.832622	0.579712	0.358872	0.224117	0.148454	0.0921841	0.0804582	0.057195	0.999924	0.950611	0.879298	0.622375	0.38662	0.250849	0.170154	0.102918	0.0718668	0.0270747	0.999924	0.947952	0.854313	0.624346	0.396094	0.270654	0.174866	0.0996525	0.0730143	0.0571746	0.999924	0.893467	0.774786	0.580097	0.307933	0.204507	0.129948	0.0538265
O94804	STK10	0.999924	1.03758	0.975846	0.215946	0.10617	0.0779761	0.0485001	0.0402644	0.0338989	0.0273988	0.999924	1.01739	0.93659	0.156303	0.0776674	0.0446612	0.0340427	0.0260592	0.0254185	0.0205705	0.999924	0.945914	0.831557	0.153452	0.067571	0.0614302	0.0409382	0.034152	0.023554	0.0223242	0.999924	1.00509	0.966229	0.161194	0.0763126	0.0634363	0.043409	0.0290292	0.0266357	0.0202637	0.999924	0.994199	0.852563	0.145154	0.0755906	0.0703053	0.0427074	0.0331307
O94819	KBTBD11	0.999924	1.06413	1.06214	0.953098	0.77994	0.587443	0.328471	0.141793	0.0858775	0.037266	0.999924	1.06346	0.980784	0.928562	0.787215	0.491101	0.2365	0.0874197	0.0509209	0.0241449	0.999924	0.946027	1.02581	0.904757	0.735898	0.48861	0.256041	0.0877162	0.0313851	0.0196385	0.999924	0.983496	0.896349	0.718859	0.709502	0.479049	0.249739	0.0801085	0.0336407	0.0143962	0.999924	1.01893	0.967651	0.891159	0.685476	0.474037	0.203178	0.0651096
O94822	LTN1	0.999924	0.911105	0.811544	0.599131	0.160552	0.0621958	0.0401609	0.0324959	0.0361757	0.0199814	0.999924	0.913198	0.841886	0.550044	0.111067	0.0327696	0.0271379	0.0241815	0.0185786	0.0111881	0.999924	1.04466	1.00518	0.722694	0.175545	0.100718	0.0752941	0.035212	0.0319549	0.0143591	0.999924	0.973308	0.902176	0.595292	0.130562	0.0796938	0.0654544	0.0368165	0.0279112	0.0152267	0.999924	0.954041	0.882697	0.652721	0.147926	0.0716261	0.065602	0.046325
O94826	TOMM70	0.999924	1.03051	1.02551	0.958594	0.254828	0.0437858	0.040432	0.030659	0.0283292	0.0190872	0.999924	0.996717	1.00377	0.891178	0.226057	0.0264572	0.0213862	0.0155567	0.00922833	0.00524309	0.999924	0.987467	0.962889	0.899203	0.188117	0.0251659	0.0231994	0.0138749	0.011454	0.00547762	0.999924	0.999491	1.01532	0.963714	0.163773	0.0321068	0.0222245	0.0142126	0.0115873	0.0067457	0.999924	0.984646	0.98645	0.903859	0.162576	0.0377109	0.0353121	0.0337888
O94830	DDHD2	0.999924	0.964767	0.962581	0.932074	0.828635	0.587905	0.288107	0.0839847	0.0373548	0.0144249	0.999924	1.00042	0.948747	0.92157	0.79604	0.545037	0.278758	0.0789734	0.0302309	0.00720205	0.999924	1.0077	1.0047	0.949286	0.932876	0.654787	0.367099	0.110713	0.0389419	0.0157057	0.999924	0.986217	0.997304	0.904569	0.824383	0.629723	0.390127	0.133584	0.0500241	0.0125168	0.999924	0.978265	0.981075	0.930021	0.804301	0.598679	0.302774	0.0764999
O94842	TOX4	0.999924	1.03216	0.969074	0.858871	0.695645	0.461898	0.343707	0.300502	0.273509	0.0622769	0.999924	1.01497	1.01628	0.879533	0.689014	0.476182	0.368365	0.325131	0.25892	0.0625532	0.999924	0.995641	0.922009	0.760974	0.6432	0.540477	0.38628	0.306387	0.289479	0.147004	0.999924	1.06889	0.976138	0.878067	0.726435	0.502037	0.38542	0.340205	0.271255	0.117571	0.999924	0.993746	1.03038	0.896271	0.804304	0.545817	0.444652	0.415512
O94854	KIAA0754	0.999924	0.972999	0.961694	0.920218	0.839331	0.550521	0.439059	0.415528	0.4401	0.323278	0.999924	1.00801	0.952704	0.96606	0.812044	0.501896	0.419798	0.439264	0.487658	0.342353	0.999924	0.953323	0.877512	0.906889	0.732237	0.477894	0.399867	0.40314	0.428287	0.319944	0.999924	1.0404	0.951309	1.02685	0.769568	0.539772	0.414324	0.340532	0.359975	0.49544	0.999924	0.948659	0.967369	0.953544	0.786588	0.493681	0.38165	0.357388
O94855	SEC24D	0.999924	1.03381	0.9346	0.970242	0.7629	0.242654	0.040543	0.0170056	0.0140315	0.0102068	0.999924	0.990817	0.98315	0.964115	0.756151	0.197473	0.0406541	0.0242601	0.0143684	0.00401353	0.999924	0.983857	1.03396	1.00919	0.861826	0.316238	0.0883574	0.0424145	0.0265331	0.0156991	0.999924	1.01061	1.07095	1.01615	0.732065	0.277847	0.0597323	0.0316256	0.0178891	0.00675121	0.999924	0.968174	0.976208	0.888832	0.63817	0.242082	0.0552572	0.031506
O94868	FCHSD2	0.999924	0.991723	0.962811	0.495205	0.15148	0.114349	0.0757373	0.0555415	0.05184	0.0298386	0.999924	1.01984	0.940262	0.361271	0.111449	0.0793378	0.0542284	0.0338717	0.0363175	0.0161515	0.999924	1.0051	0.937646	0.493354	0.164269	0.137243	0.119174	0.0692094	0.0521642	0.0198902	0.999924	0.965073	0.931976	0.493739	0.221172	0.175544	0.0905857	0.0705331	0.0449944	0.0173602	0.999924	0.980179	0.881527	0.403737	0.121778	0.094314	0.0684871	0.0459884
O94874	UFL1	0.999924	0.951832	0.886205	0.641325	0.164339	0.0459125	0.0308519	0.0208251	0.010452	0.00460286	0.999924	0.94656	0.955279	0.666034	0.236603	0.0861663	0.0476915	0.0299552	0.0255418	0.0147768	0.999924	0.99562	0.96498	0.565168	0.073874	0.0440841	0.0326774	0.0271628	0.0183659	0.012621	0.999924	0.955739	0.915107	0.511658	0.070263	0.0489495	0.038726	0.0281543	0.0203876	0.010554	0.999924	0.990445	0.926859	0.652963	0.122469	0.048459	0.033298	0.0221702
O94880	PHF14	0.999924	1.06331	1.01178	0.950166	0.823814	0.58107	0.277344	0.157148	0.138086	0.0899878	0.999924	1.10352	1.07896	0.982747	0.789279	0.506335	0.315731	0.190087	0.165504	0.108983	0.999924	1.02635	0.985998	0.827579	0.562189	0.43867	0.282352	0.151275	0.115246	0.111278	0.999924	1.04535	0.887684	0.706202	0.510971	0.373945	0.330887	0.170703	0.153132	0.083828	0.999924	1.15156	1.17484	1.11041	0.913841	0.713337	0.401379	0.244359
O94886	TMEM63A	0.999924	1.02899	1.01651	1.02034	1.00633	0.864154	0.800264	0.647702	0.455712	0.176739	0.999924	1.01112	0.981321	1.02028	0.994665	0.925789	0.798183	0.665138	0.439034	0.169662	0.999924	1.23945	1.07223	1.16197	1.1041	1.00124	0.848969	0.526443	0.374166	0.258067	0.999924	1.12865	0.972675	0.865297	0.899396	0.734496	0.632443	0.420642	0.329686	0.21769	0.999924	0.927921	0.939486	0.91568	0.841019	0.765141	0.65761	0.552223
O94888	UBXN7	0.999924	0.973649	1.00268	1.00134	1.01542	0.904792	0.788808	0.627341	0.407481	0.163979	0.999924	1.0399	1.04704	1.02847	1.00277	0.903613	0.741273	0.592849	0.395902	0.14556	0.999924	0.978257	0.945187	0.969039	0.859519	0.809469	0.676444	0.506633	0.333236	0.167851	0.999924	1.0091	1.04573	1.09514	1.06833	0.876434	0.758473	0.559712	0.350962	0.158468	0.999924	0.977523	0.989993	0.977925	0.999994	0.844388	0.706554	0.565751
O94900	TOX	0.999924	0.88553	0.885467	1.01402	1.0067	0.869531	0.757116	0.544318	0.221964	0.0579783	0.999924	0.964885	1.03832	1.01439	0.988094	0.890872	0.813412	0.633263	0.205733	0.0343346	0.999924	0.91815	0.908091	0.907422	0.80381	0.737241	0.686184	0.51292	0.209454	0.0357851	0.999924	0.956072	0.987574	1.06628	1.03291	0.843395	0.749637	0.602354	0.247786	0.0930211	0.999924	0.920381	0.937808	0.923312	0.958996	0.713393	0.702111	0.52338
O94903	PROSC	0.999924	1.002	0.900639	0.568813	0.279495	0.150764	0.0854395	0.051786	0.0471697	0.0279843	0.999924	0.974049	0.869929	0.491052	0.213867	0.11418	0.0712783	0.050457	0.0427051	0.0220558	0.999924	0.973667	0.872402	0.560582	0.217927	0.120679	0.0816688	0.0532004	0.0343905	0.0225134	0.999924	1.01162	0.95849	0.656864	0.269906	0.178476	0.117909	0.0688471	0.0536931	0.0413487	0.999924	0.94753	0.834174	0.487751	0.205206	0.113519	0.0543217	0.0307805
O94905	ERLIN2	0.999924	0.963084	0.960662	0.713818	0.498056	0.27532	0.125626	0.0653648	0.0381332	0.0203948	0.999924	0.880153	0.738723	0.697443	0.508683	0.227778	0.105643	0.0765662	0.0666665	0.0351357	0.999924	0.920281	0.998427	0.79617	0.743095	0.388818	0.188193	0.0984781	0.0798908	0.0610558	0.999924	0.821065	0.636497	0.55752	0.460003	0.297069	0.133595	0.0788021	0.0696665	0.0576628	0.999924	0.93615	0.908907	1.07256	0.679695	0.44994	0.272794	0.183857
O94906	PRPF6	0.999924	0.696385	0.36137	0.200429	0.151241	0.0571601	0.0336868	0.0229441	0.021306	0.0119641	0.999924	0.564051	0.285128	0.217154	0.148	0.0727314	0.0511468	0.0428996	0.0384658	0.0199898	0.999924	0.557273	0.21705	0.107265	0.0817472	0.0542475	0.044426	0.0274415	0.0231132	0.0157304	0.999924	0.574306	0.184654	0.0872964	0.0661086	0.0539405	0.0377756	0.0299269	0.0213852	0.0187074	0.999924	0.828127	0.466566	0.368862	0.285457	0.157451	0.107969	0.053547
O94913	PCF11	0.999924	0.913963	0.623494	0.320334	0.216385	0.150724	0.104078	0.0598028	0.0527719	0.0336764	0.999924	0.921551	0.610759	0.314977	0.206697	0.13735	0.0805754	0.0426404	0.0305091	0.020574	0.999924	0.935479	0.600056	0.306314	0.208743	0.159292	0.114879	0.0590419	0.0349106	0.0220388	0.999924	0.950867	0.633138	0.300119	0.198832	0.148841	0.0968838	0.0489555	0.0241862	0.0176126	0.999924	0.922285	0.595877	0.339125	0.219937	0.166097	0.108116	0.0739446
O94915	FRYL	0.999924	1.02995	0.960225	0.908635	0.765889	0.423583	0.0994653	0.0422226	0.0349245	0.0225281	0.999924	0.957895	0.942308	0.903943	0.798785	0.382462	0.0864404	0.0376218	0.0279873	0.0125558	0.999924	1.05577	1.06216	0.975248	0.842644	0.493305	0.149934	0.0537825	0.0349014	0.0215642	0.999924	1.04144	1.03333	0.923195	0.750985	0.451571	0.136912	0.0596567	0.0310721	0.0185238	0.999924	1.11729	1.15443	1.21521	1.07356	0.704134	0.18072	0.0505294
O94916	NFAT5	0.999924	1.05485	0.922454	0.685152	0.508441	0.403727	0.263314	0.198051	0.16866	0.0991979	0.999924	0.98519	0.844459	0.635011	0.53592	0.427602	0.297616	0.220771	0.213884	0.103836	0.999924	0.869359	0.752777	0.579748	0.396511	0.358265	0.271875	0.193723	0.15085	0.11331	0.999924	0.994654	0.851772	0.686675	0.536738	0.423292	0.299336	0.191134	0.122278	0.102065	0.999924	0.956133	0.846213	0.735811	0.599778	0.475762	0.30115	0.234447
O94919	ENDOD1	0.999924	1.14217	1.00222	1.04421	1.01263	0.880027	0.799112	0.770911	0.458627	0.165251	0.999924	1.05032	0.995945	0.970725	1.02022	0.953573	0.7809	0.702939	0.377506	0.162867	0.999924	0.970202	0.93466	0.954383	0.954807	0.850141	0.753069	0.614403	0.413927	0.223616	0.999924	0.981351	0.939449	1.01337	1.01508	0.895038	0.798732	0.729525	0.490684	0.211205	0.999924	0.945126	0.956486	1.03006	0.980368	0.868054	0.792233	0.684902
O94925	GLS	0.999924	0.888363	0.380032	0.128306	0.0592167	0.0251658	0.0178326	0.0157887	0.0134066	0.00388183	0.999924	0.862652	0.375365	0.150043	0.0809773	0.0372778	0.0220281	0.0157302	0.0166069	0.00838646	0.999924	0.905379	0.401431	0.173601	0.0847966	0.0580949	0.0353371	0.0230668	0.0176701	0.0118009	0.999924	0.925262	0.425335	0.183463	0.0874439	0.0580208	0.0347189	0.0232936	0.0142214	0.00772851	0.999924	0.842945	0.313853	0.136688	0.0616596	0.0329665	0.0219185	0.013143
O94927	HAUS5	0.999924	0.954832	0.723483	0.274031	0.147944	0.0946455	0.0504441	0.0406689	0.0328216	0.0145671	0.999924	0.985905	0.673736	0.210869	0.105797	0.0626182	0.0615127	0.0533122	0.0568182	0.0358739	0.999924	1.09162	0.775029	0.286193	0.128713	0.0779463	0.0714736	0.051321	0.0289322	0.0125848	0.999924	0.972682	0.695276	0.281218	0.132445	0.0987844	0.0562684	0.0426725	0.0288621	0.0179136	0.999924	0.978882	0.659603	0.259981	0.124577	0.0886051	0.0661176	0.0491586
O94952	FBXO21	0.999924	1.09601	1.12185	0.83001	0.300441	0.153548	0.0519094	0.0534015	0.050271	0.0238533	0.999924	0.986092	0.96185	0.760603	0.281561	0.0780805	0.0314946	0.0188915	0.0209124	0.0102489	0.999924	0.992578	0.951514	0.761011	0.348105	0.103508	0.0788177	0.0329175	0.027433	0.0265458	0.999924	0.845737	0.836522	0.575924	0.170056	0.025907	0.00765865	0.0114675	0.00363156	0.00988776	0.999924	1.05384	0.956797	0.806163	0.280269	0.132967	0.0994113	0.0456437
O94966	USP19	0.999924	1.02875	0.936204	0.874069	0.66541	0.286255	0.120776	0.0469804	0.0344301	0.0104339	0.999924	1.01452	1.00968	0.918997	0.648379	0.24383	0.129719	0.0566471	0.0389688	0.0276565	0.999924	0.996959	0.955029	0.892597	0.622376	0.275536	0.147128	0.0562514	0.0261624	0.00879841	0.999924	1.02067	1.0381	0.93334	0.658463	0.318415	0.166871	0.0807088	0.0283738	0.00831581	0.999924	1.05211	1.0348	0.975582	0.626003	0.331758	0.162311	0.075765
O94967	WDR47	0.999924	1.01492	1.02651	1.01465	0.891433	0.777771	0.578262	0.254664	0.115105	0.0728354	0.999924	0.993535	0.954137	0.935983	0.857658	0.730971	0.556875	0.251231	0.113429	0.0475587	0.999924	0.985223	1.01659	0.962686	0.882616	0.712439	0.523814	0.179761	0.0502222	0.0232085	0.999924	0.978966	0.975325	0.959375	0.918217	0.730714	0.554811	0.186873	0.0551777	0.026847	0.999924	1.08757	1.06036	1.05578	0.960521	0.844243	0.580254	0.207216
O94973	AP2A2	0.999924	1.07193	1.16609	0.983953	0.716443	0.390328	0.151817	0.0776697	0.0405662	0.0201302	0.999924	1.0761	1.06561	0.966055	0.747845	0.322094	0.116722	0.0642923	0.035512	0.0171093	0.999924	1.0528	1.06314	0.933787	0.799041	0.343116	0.129287	0.0621102	0.0392314	0.0142481	0.999924	0.999937	0.962076	0.848487	0.664878	0.331363	0.115022	0.057812	0.0338661	0.0102356	0.999924	1.09485	1.06034	0.957414	0.67868	0.35484	0.120919	0.0632695
O94979	SEC31A	0.999924	0.94596	0.955157	0.922126	0.784831	0.459868	0.198248	0.0789285	0.0460992	0.012382	0.999924	1.03276	1.027	1.00281	0.897032	0.501445	0.203415	0.0720854	0.0408033	0.0130798	0.999924	1.0072	1.00883	0.954182	0.869729	0.518195	0.217875	0.084356	0.0489099	0.0202604	0.999924	1.07941	1.10091	1.07217	0.887614	0.572076	0.233694	0.0894084	0.0431885	0.0209391	0.999924	1.02487	1.0339	1.01049	0.822076	0.510835	0.196576	0.0660064
O94985	CLSTN1	0.999924	1.09889	1.05368	1.03264	0.839288	0.654186	0.494173	0.304604	0.287137	0.151108	0.999924	0.992262	1.00841	0.918556	0.766575	0.594049	0.447866	0.318097	0.279321	0.15361	0.999924	0.954808	0.87575	0.902543	0.691096	0.498316	0.38823	0.31108	0.247774	0.203039	0.999924	1.08469	1.04701	0.98335	0.807911	0.567815	0.445119	0.311417	0.252835	0.176139	0.999924	1.00503	0.917275	0.865043	0.750604	0.556146	0.416244	0.350626
O94992	HEXIM1	0.999924	1.11203	1.19308	1.29935	1.45245	1.40904	1.41402	1.36105	1.20355	0.464299	0.999924	1.13909	1.16299	1.31614	1.42666	1.40817	1.31684	1.41378	1.25776	0.445284	0.999924	1.00606	0.94335	0.969728	0.929936	0.891873	0.94619	0.762273	0.87546	0.499571	0.999924	1.05998	0.926584	0.987035	1.05868	1.05552	0.955612	0.883762	0.819141	0.494076	0.999924	1.05649	1.10625	1.24259	1.38511	1.24731	1.21661	1.22436
O95067	CCNB2	0.999924	0.800642	0.621204	0.493837	0.299604	0.157947	0.0659928	0.0248335	0.0168625	0.0113688	0.999924	0.964168	0.623674	0.47668	0.343304	0.1836	0.0932958	0.0512601	0.0341069	0.0148795	0.999924	0.90312	0.678362	0.524028	0.391373	0.253448	0.134122	0.0544009	0.02808	0.0239637	0.999924	0.939218	0.701588	0.584223	0.42341	0.292139	0.141173	0.0449232	0.0188364	0.0116139	0.999924	0.854519	0.65257	0.523696	0.395087	0.255144	0.141155	0.0854059
O95071	UBR5	0.999924	0.986376	0.880082	0.798843	0.764171	0.602199	0.356695	0.0754679	0.03194	0.0180895	0.999924	0.898016	0.803873	0.752519	0.706925	0.569453	0.394192	0.0975425	0.0369908	0.0189426	0.999924	0.986371	0.926362	0.869589	0.835627	0.745159	0.543095	0.17157	0.0370364	0.0203138	0.999924	1.05889	0.966651	0.907903	0.871388	0.741157	0.553171	0.162026	0.0380023	0.0181302	0.999924	1.10853	1.0966	1.25137	1.34364	1.2453	0.888653	0.223123
O95104	SCAF4	0.999924	1.02756	0.957861	0.685963	0.470322	0.296425	0.137999	0.0938873	0.0927268	0.0958541	0.999924	0.953666	0.861434	0.631658	0.410026	0.223105	0.111562	0.0560899	0.0257578	0.0131852	0.999924	0.988883	0.946922	0.583989	0.262016	0.160214	0.0907604	0.0485015	0.0320372	0.0294298	0.999924	0.950558	0.94208	0.669626	0.341815	0.218217	0.103337	0.0507326	0.0260154	0.0208024	0.999924	0.884953	0.775412	0.547877	0.295085	0.203827	0.105121	0.0627023
O95139	NDUFB6	0.999924	0.727848	0.771883	0.640342	0.591417	0.43047	0.445094	0.339453	0.36674	0.2968	0.999924	0.922154	0.791061	0.774865	0.79218	0.677827	0.55274	0.439092	0.507371	0.408213	0.999924	1.16321	0.968948	1.03427	1.06967	0.750586	0.664349	0.419675	0.631402	0.614736	0.999924	0.999902	0.901938	0.872212	0.834821	0.621473	0.530433	0.431947	0.367204	0.375325	0.999924	0.953951	0.938612	0.8136	0.815796	0.648753	0.622607	0.5497
O95140	MFN2	0.999924	0.934607	0.764292	0.412774	0.248048	0.158994	0.0758873	0.0305576	0.0241126	0.0130269	0.999924	0.953745	0.721791	0.349599	0.221485	0.132993	0.0766738	0.0323788	0.0253665	0.0192754	0.999924	1.00899	0.868122	0.601821	0.285255	0.170037	0.0711186	0.014963	0.0173146	0.00490263	0.999924	0.825493	0.725519	0.448122	0.229692	0.166472	0.0893496	0.0387816	0.0395068	0.0204289	0.999924	1.03331	0.906591	0.788332	0.432264	0.227768	0.111519	0.0507577
O95149	SNUPN	0.999924	1.04809	1.05788	0.986294	0.756249	0.349626	0.0660428	0.0534061	0.0428797	0.0225942	0.999924	1.01826	1.01161	0.938155	0.71358	0.211307	0.029869	0.019015	0.0159641	0.0102171	0.999924	1.06609	1.06643	0.937371	0.783465	0.257865	0.0628757	0.0239738	0.00967656	0.00716969	0.999924	0.915547	0.913051	0.808479	0.612813	0.278805	0.0800985	0.0488223	0.0157293	0.00755783	0.999924	1.06335	0.992345	0.951045	0.596634	0.288376	0.0499686	0.0145942
O95155	UBE4B	0.999924	0.988232	0.991357	0.955846	0.816422	0.407187	0.102098	0.0486122	0.0255254	0.0143212	0.999924	0.98809	0.944011	0.869898	0.724926	0.295426	0.0635729	0.0346626	0.0291421	0.0214141	0.999924	1.00441	1.00118	0.934747	0.821399	0.431708	0.130372	0.0628552	0.0374833	0.0263352	0.999924	0.984974	0.9633	0.868466	0.752732	0.396141	0.0949293	0.0468891	0.0216807	0.0108357	0.999924	0.981007	0.963606	0.942786	0.731895	0.391113	0.101741	0.0470681
O95159	ZFPL1	0.999924	0.959399	0.97202	0.994649	0.818404	0.493782	0.294363	0.173751	0.112121	0.0644731	0.999924	1.01568	1.00969	1.02486	0.877686	0.466102	0.267848	0.156233	0.0739638	0.0315497	0.999924	1.03252	0.998003	0.998376	0.831373	0.459403	0.23744	0.097844	0.0414507	0.0219927	0.999924	0.956065	1.00563	0.95446	0.7156	0.438154	0.2316	0.1156	0.0495896	0.0265836	0.999924	1.06329	1.02664	0.97175	0.828462	0.48246	0.24251	0.137876
O95163	IKBKAP	0.999924	0.945467	0.840154	0.730523	0.584176	0.440673	0.226688	0.0404183	0.0298195	0.0179693	0.999924	0.951053	0.856651	0.722508	0.576627	0.460074	0.242459	0.0420036	0.0275058	0.0124168	0.999924	0.963825	0.953357	0.802035	0.723394	0.513931	0.296989	0.0544505	0.0192851	0.0108541	0.999924	0.953453	0.907116	0.705463	0.553926	0.412893	0.252221	0.0660601	0.0353344	0.0242454	0.999924	1.00394	0.935461	0.850079	0.719106	0.591026	0.32644	0.0571737
O95166	GABARAP	0.999924	0.952293	0.988114	1.01865	0.964457	0.717987	0.494528	0.305612	0.123647	0.0123467	0.999924	0.954652	0.950193	0.950865	0.843303	0.636018	0.46966	0.318105	0.147593	0.0192037	0.999924	0.963601	0.926432	0.947385	0.804597	0.641427	0.443106	0.294762	0.150262	0.0185477	0.999924	0.960895	0.986903	1.11586	0.995759	0.810149	0.563607	0.378096	0.171008	0.00415332	0.999924	0.966391	0.961744	0.900422	0.773064	0.567855	0.457678	0.310148
O95182	NDUFA7	0.999924	0.708489	0.62575	0.611396	0.472571	0.284346	0.245661	0.21161	0.204817	0.114938	0.999924	0.813592	0.815567	0.759916	0.61571	0.417867	0.331303	0.27874	0.260723	0.136909	0.999924	1.03385	0.887419	0.794575	0.590627	0.403062	0.279746	0.251947	0.216663	0.173832	0.999924	0.954407	1.02104	0.886038	0.780158	0.597047	0.389419	0.264762	0.151304	0.0791746	0.999924	1.24288	1.26827	1.2117	0.994207	0.657681	0.467505	0.504446
O95183	VAMP5	0.999924	0.798266	0.728072	0.815028	0.852124	0.72074	0.83062	0.740165	0.822565	0.677131	0.999924	0.835721	0.837584	0.86655	0.829767	0.772449	0.805939	0.717132	0.753872	0.577169	0.999924	1.08911	1.02174	0.999346	0.858185	0.718344	0.697467	0.671841	0.743473	0.736693	0.999924	1.00041	0.872141	0.752399	0.753616	0.59077	0.543594	0.516838	0.510203	0.511656	0.999924	0.929854	0.867904	0.781842	0.74717	0.634088	0.613194	0.646439
O95197	RTN3	0.999924	1.0409	1.43909	1.12671	1.30698	1.30785	1.60744	1.45277	1.49364	1.32787	0.999924	0.991541	1.10639	1.1313	1.16371	1.24646	1.35043	1.32706	1.41536	0.982821	0.999924	1.08341	1.15696	1.1099	1.2548	0.995899	1.0251	0.886285	1.01746	1.00015	0.999924	0.941163	1.04001	0.936016	1.23309	1.1384	1.15805	1.06638	1.09348	1.02646	0.999924	0.94423	0.575362	0.40736	0.358647	0.343534	0.397089	0.425195
O95202	LETM1	0.999924	0.928266	0.936856	0.889243	0.705105	0.351604	0.133207	0.0561709	0.0386793	0.0187741	0.999924	0.932718	0.9361	0.85363	0.642528	0.283491	0.10288	0.0374769	0.0208832	0.0106251	0.999924	0.971617	0.956972	0.905505	0.59267	0.350747	0.146191	0.0609097	0.0227334	0.00966213	0.999924	0.976682	0.993531	0.942994	0.646096	0.370791	0.150666	0.0539594	0.0182734	0.00961338	0.999924	0.978754	0.959458	0.883398	0.619967	0.32744	0.12544	0.0473336
O95218	ZRANB2	0.999924	1.04159	1.00078	1.06639	1.09431	0.961072	0.831577	0.722743	0.552595	0.30313	0.999924	1.06496	1.07615	1.08992	1.08347	0.961082	0.881056	0.789886	0.689374	0.286823	0.999924	0.954198	0.964393	0.966702	0.86785	0.817318	0.772052	0.731879	0.740645	0.424861	0.999924	1.02121	1.05162	1.11459	1.01165	0.878048	0.80816	0.733212	0.662598	0.371874	0.999924	0.980419	1.05284	1.03537	1.04312	0.863614	0.776765	0.728501
O95229	ZWINT	0.999924	0.71573	0.742746	0.635162	0.667687	0.503199	0.537699	0.389495	0.356728	0.305275	0.999924	0.89976	0.86697	0.856242	0.923929	0.810138	0.780762	0.623873	0.601048	0.350887	0.999924	1.1466	1.01984	1.03785	0.996792	0.703623	0.582905	0.439348	0.421588	0.338272	0.999924	0.811952	0.77805	0.912897	0.801118	0.666376	0.514142	0.445566	0.377096	0.199711	0.999924	0.930312	0.977079	0.883421	0.861321	0.760117	0.681013	0.655343
O95232	LUC7L3	0.999924	0.943644	0.880334	0.842635	0.939229	1.01006	0.922877	0.760878	0.58436	0.432149	0.999924	0.823052	0.836052	0.838528	0.871539	1.13702	0.92664	0.781871	0.604717	0.421556	0.999924	0.93486	0.880484	0.927018	0.855451	0.80816	0.709979	0.500316	0.306796	0.231496	0.999924	1.02207	0.995351	1.09346	1.0703	0.997317	0.815376	0.558765	0.343503	0.226043	0.999924	0.814909	0.839779	0.981646	0.939643	0.982915	0.761607	0.511385
O95235	KIF20A	0.999924	1.1327	0.842535	0.301975	0.200545	0.109743	0.0726991	0.0309166	0.0235543	0.0172836	0.999924	1.17757	0.831884	0.297883	0.161147	0.114043	0.0761781	0.0593666	0.0432895	0.0181043	0.999924	1.08689	0.955794	0.417751	0.185088	0.128846	0.0776453	0.0411337	0.0217014	0.0109643	0.999924	1.15175	0.970312	0.392875	0.164593	0.121465	0.0790359	0.0500913	0.0214004	0.0137419	0.999924	1.17193	0.802735	0.320254	0.164625	0.120928	0.0748791	0.0480254
O95236	APOL3	0.999924	1.00383	0.948821	0.850419	0.745779	0.689138	0.615505	0.473076	0.290666	0.161067	0.999924	0.96747	0.918264	0.882755	0.873451	0.766509	0.612474	0.459891	0.287793	0.152444	0.999924	1.19865	1.14828	0.970031	1.00139	0.68558	0.58388	0.364247	0.280129	0.194425	0.999924	0.937241	0.902479	0.867002	0.790352	0.605313	0.484797	0.327786	0.165584	0.108557	0.999924	1.00075	0.926933	0.859569	0.864243	0.683905	0.523021	0.341755
O95239	KIF4A	0.999924	0.910137	0.315876	0.135766	0.0843827	0.0473432	0.0277904	0.0183285	0.016277	0.00941298	0.999924	0.932218	0.282343	0.121345	0.0763447	0.0483116	0.0331172	0.025702	0.025087	0.0137243	0.999924	0.960346	0.5283	0.139449	0.0683937	0.0538413	0.0366052	0.0223714	0.0178214	0.0137841	0.999924	1.02382	0.60405	0.174252	0.084585	0.0626772	0.0424219	0.0277894	0.0223524	0.0187009	0.999924	0.95814	0.23237	0.099223	0.0662501	0.0465011	0.0279525	0.0192679
O95243	MBD4	0.999924	0.743191	0.524087	0.439436	0.408037	0.30946	0.264917	0.261294	0.351706	0.29846	0.999924	0.898655	0.614069	0.527993	0.477861	0.404603	0.324394	0.319663	0.347773	0.303634	0.999924	0.76313	0.619971	0.42969	0.370235	0.288027	0.221018	0.19944	0.214761	0.210898	0.999924	0.77555	0.55305	0.464244	0.431041	0.353829	0.287904	0.27077	0.237234	0.230108	0.999924	0.692588	0.520834	0.536047	0.375296	0.317418	0.317039	0.26802
O95248	SBF1	0.999924	0.996416	0.899332	0.585116	0.251961	0.109609	0.0448498	0.0277206	0.0273294	0.0103788	0.999924	0.982292	0.835814	0.555567	0.240773	0.096409	0.0653456	0.0496141	0.042559	0.0252231	0.999924	1.0087	0.889937	0.602619	0.263464	0.11204	0.0587413	0.0288818	0.0180337	0.0158011	0.999924	0.954663	0.835924	0.574309	0.23752	0.121884	0.0658806	0.0335678	0.0173483	0.00892514	0.999924	1.04632	0.919165	0.671856	0.253227	0.120623	0.0631086	0.0437512
O95249	GOSR1	0.999924	0.944295	0.858328	0.877221	0.839272	0.679096	0.61455	0.539843	0.456846	0.188779	0.999924	0.962451	0.957086	0.910147	0.841505	0.753161	0.686637	0.601592	0.524796	0.19215	0.999924	1.02452	0.994234	0.96227	0.823735	0.689811	0.621677	0.48787	0.435116	0.245058	0.999924	1.03698	0.988886	1.01063	0.858523	0.720937	0.64413	0.533004	0.458548	0.243964	0.999924	0.971391	0.956733	0.843628	0.880513	0.66347	0.604734	0.536446
O95251	KAT7	0.999924	1.06369	1.05366	0.595875	0.282781	0.141513	0.101507	0.0927439	0.095801	0.0611458	0.999924	1.07413	1.01713	0.569527	0.254835	0.145812	0.116035	0.102089	0.10154	0.0571968	0.999924	1.06301	0.962436	0.5496	0.213594	0.184673	0.132061	0.106609	0.0778949	0.0755408	0.999924	1.00484	0.853745	0.527485	0.367744	0.245226	0.24909	0.25319	0.21838	0.169544	0.999924	1.16209	1.03501	0.577355	0.269652	0.217406	0.183786	0.171595
O95260	ATE1	0.999924	0.954224	0.990507	0.956506	0.826374	0.41347	0.100061	0.0404789	0.0403815	0.0243836	0.999924	1.01352	0.997747	0.996203	0.834632	0.368511	0.096236	0.0310696	0.023767	0.0159568	0.999924	0.973279	0.971752	0.987281	0.806844	0.496946	0.104753	0.0188681	0.00943178	0.00522591	0.999924	0.966397	0.963667	0.995421	0.832395	0.505865	0.138681	0.0462642	0.0323313	0.0190579	0.999924	0.965938	0.949016	0.945395	0.720508	0.41182	0.0914666	0.0307921
O95292	VAPB	0.999924	0.951227	1.01467	0.994209	0.904939	0.600752	0.3322	0.207448	0.150056	0.107572	0.999924	0.994349	0.964051	0.909677	0.782027	0.493597	0.27766	0.192777	0.117749	0.0711379	0.999924	1.04129	1.03803	0.998671	0.855975	0.587256	0.295284	0.151654	0.131293	0.147167	0.999924	1.02857	1.03561	1.06209	0.932836	0.675083	0.362444	0.24983	0.163217	0.132595	0.999924	0.930797	0.939502	0.905978	0.774424	0.484194	0.258106	0.164044
O95297	MPZL1	0.999924	0.942381	0.906072	1.01504	1.04898	1.03821	0.887327	0.90343	0.859945	0.598806	0.999924	0.967431	0.993457	0.996662	0.999243	1.00144	0.803231	0.818154	0.785405	0.517184	0.999924	0.988513	0.872169	0.917749	0.809249	0.738532	0.631383	0.609457	0.608723	0.426577	0.999924	0.982804	0.937611	0.872853	0.681858	0.520928	0.447945	0.403007	0.327497	0.243353	0.999924	0.970096	0.966648	0.896656	0.907508	0.773822	0.680448	0.646171
O95298	NDUFC2	0.999924	0.605373	0.616961	0.553768	0.547773	0.397041	0.404355	0.277888	0.193539	0.0867906	0.999924	0.939987	0.79373	0.79233	0.753356	0.682545	0.564179	0.333354	0.23749	0.100565	0.999924	1.0802	0.838	0.96483	0.903475	0.678068	0.559791	0.357847	0.319232	0.161218	0.999924	0.967654	0.901958	0.928192	0.735765	0.627624	0.463887	0.353764	0.230607	0.130722	0.999924	1.01424	0.911211	0.857872	0.757902	0.591937	0.516697	0.372432
O95299	NDUFA10	0.999924	0.729453	0.475051	0.227303	0.0603974	0.0367223	0.0250721	0.0162258	0.0128754	0.00887386	0.999924	0.753695	0.527865	0.222606	0.0520737	0.0266266	0.0134639	0.00703088	0.0052913	0.00263526	0.999924	0.907244	0.598811	0.301979	0.0821004	0.0536864	0.0349972	0.0210741	0.0158256	0.00869148	0.999924	0.91455	0.708317	0.359906	0.10434	0.071794	0.0417751	0.0268661	0.0159992	0.00920594	0.999924	0.937856	0.623768	0.317647	0.0664654	0.0441314	0.0288685	0.0138209
O95319	CELF2	0.999924	1.02036	0.964024	0.949195	0.717084	0.345581	0.0964637	0.0520494	0.0308397	0.0135892	0.999924	1.02363	1.01519	0.914812	0.68855	0.285451	0.0917022	0.0545174	0.0503988	0.0209422	0.999924	0.979413	1.02608	0.872783	0.657135	0.361446	0.101084	0.0399555	0.0334114	0.0211808	0.999924	1.01772	0.999088	0.943274	0.719103	0.408444	0.12596	0.0665746	0.0415275	0.0291696	0.999924	0.898203	0.892207	0.8083	0.589053	0.28478	0.0825389	0.0410678
O95336	PGLS	0.999924	0.910755	0.918254	0.942559	1.013	0.918771	0.921669	0.743324	0.461757	0.0210651	0.999924	0.980494	1.00766	0.993912	1.02735	0.908114	0.872591	0.689057	0.462589	0.0314222	0.999924	1.08974	0.977705	1.09657	1.03661	0.901154	0.810274	0.655993	0.527215	0.0789562	0.999924	1.04944	0.994664	0.96472	1.03004	0.764413	0.76604	0.608491	0.356722	0.0265451	0.999924	0.981667	1.03434	0.925286	1.00859	0.794789	0.781067	0.640868
O95347	SMC2	0.999924	0.938608	0.814285	0.414321	0.173677	0.079459	0.0323749	0.0150299	0.0124299	0.0068442	0.999924	0.949085	0.806641	0.350163	0.119522	0.0509269	0.0290994	0.0162567	0.0134715	0.00630179	0.999924	0.935199	0.82742	0.596998	0.151089	0.0832669	0.0538977	0.0274894	0.0131238	0.00700023	0.999924	1.00013	0.917378	0.672793	0.15853	0.0902781	0.0533135	0.0265514	0.0134306	0.00732199	0.999924	0.99811	0.848851	0.47851	0.131736	0.0812439	0.0460488	0.018915
O95352	ATG7	0.999924	0.990594	0.978312	0.90329	0.536914	0.14274	0.0572904	0.027435	0.0247945	0.014157	0.999924	1.00479	0.962977	0.912603	0.577433	0.112911	0.0483208	0.0325859	0.0269913	0.0133011	0.999924	0.951317	1.0334	0.933282	0.818298	0.379062	0.103136	0.0458615	0.0247536	0.00798816	0.999924	0.937035	0.921815	0.817613	0.748652	0.362762	0.149264	0.0863997	0.0507846	0.0356372	0.999924	1.00428	0.985884	0.957542	0.560396	0.170163	0.0745449	0.0571143
O95372	LYPLA2	0.999924	0.905697	0.935928	0.928795	0.919141	0.714403	0.400816	0.0744877	0.0316058	0.0164953	0.999924	0.982521	0.981737	0.982313	0.946037	0.718798	0.407695	0.082795	0.0372233	0.0168561	0.999924	0.993361	0.998157	1.03024	0.937122	0.710636	0.401981	0.10766	0.031573	0.014703	0.999924	1.08394	1.04626	1.08313	0.986066	0.714884	0.445805	0.10475	0.0248439	0.0276123	0.999924	0.921551	0.961094	0.8468	0.864266	0.605627	0.364129	0.0642781
O95373	IPO7	0.999924	1.04501	1.11623	1.00729	0.95766	0.801706	0.507091	0.234001	0.0702933	0.0252986	0.999924	1.08279	1.04818	1.04644	0.973663	0.767736	0.446282	0.23774	0.0478885	0.0173377	0.999924	1.02013	1.03016	0.983066	1.00596	0.695142	0.596601	0.327811	0.0562717	0.00726757	0.999924	0.981667	1.05762	0.949787	0.946284	0.714167	0.57829	0.304015	0.0514866	0.0124095	0.999924	1.05891	1.07232	1.00324	0.988993	0.808528	0.536667	0.310387
O95376	ARIH2	0.999924	0.978713	0.961153	0.999563	0.920743	0.638709	0.170852	0.0346021	0.0278511	0.0138317	0.999924	1.0205	1.00889	1.01549	0.945223	0.629991	0.176458	0.0429884	0.0346138	0.0120857	0.999924	0.99134	1.03657	1.04008	1.004	0.666566	0.190096	0.0411825	0.0189966	0.00823905	0.999924	0.99321	1.0375	0.99016	0.928308	0.672105	0.189219	0.0482786	0.0202954	0.0122415	0.999924	0.97056	0.977641	0.975846	0.875797	0.621236	0.166952	0.0193541
O95391	SLU7	0.999924	0.897415	0.713571	0.558989	0.49984	0.378236	0.437001	0.439919	0.346471	0.146998	0.999924	0.88039	0.659041	0.527839	0.418752	0.306372	0.319051	0.304773	0.227725	0.125049	0.999924	0.831403	0.581081	0.427079	0.380766	0.354231	0.412981	0.363929	0.300108	0.159927	0.999924	1.00277	0.608753	0.680777	0.599132	0.516514	0.695944	0.62838	0.441299	0.226169	0.999924	0.900735	0.622554	0.550721	0.575642	0.532031	0.831543	0.817708
O95394	PGM3	0.999924	0.977068	0.927161	0.910925	0.588577	0.180286	0.0717549	0.0332932	0.0248883	0.00999509	0.999924	1.00739	0.990062	0.890693	0.550474	0.117048	0.0531296	0.0273368	0.0201844	0.00834485	0.999924	1.02094	1.02776	0.904394	0.570502	0.187396	0.100678	0.0486619	0.0279662	0.00736217	0.999924	1.01256	0.996726	0.945248	0.508316	0.224229	0.123252	0.105884	0.0954554	0.0679645	0.999924	0.983108	0.947394	0.865605	0.477819	0.178089	0.0890563	0.0405193
O95396	MOCS3	0.999924	0.929714	0.762351	0.486266	0.295434	0.170186	0.0898674	0.0720412	0.0460788	0.0167919	0.999924	0.957611	0.74782	0.456383	0.266419	0.165945	0.107729	0.0903606	0.0727379	0.0356154	0.999924	0.982242	0.928727	0.645299	0.374137	0.235882	0.134338	0.0949773	0.0910909	0.0371695	0.999924	1.06944	1.0325	0.749534	0.424178	0.309315	0.178952	0.105876	0.0895496	0.0270213	0.999924	0.952019	0.75666	0.589983	0.35575	0.269274	0.195164	0.162937
O95400	CD2BP2	0.999924	1.0653	1.02582	1.0304	1.29769	1.00375	0.687172	0.552285	0.35053	0.101411	0.999924	1.04024	1.02201	1.17449	1.50174	1.17084	0.769437	0.714766	0.423629	0.0919598	0.999924	0.882047	0.648737	0.993646	1.07567	0.843071	0.636311	0.44492	0.366921	0.119818	0.999924	0.914076	0.732959	0.988007	0.98345	0.756315	0.562276	0.363744	0.177771	0.0137236	0.999924	1.28639	1.3295	1.49772	2.34524	1.81399	1.18631	0.947819
O95433	AHSA1	0.999924	0.992253	0.964036	0.967451	0.872994	0.596569	0.191471	0.0587328	0.0371904	0.0219107	0.999924	0.974246	0.962966	0.931953	0.822624	0.498002	0.162838	0.0444037	0.0241634	0.0118379	0.999924	0.94826	0.992601	0.982331	0.917519	0.604974	0.228112	0.0814406	0.0440112	0.0266864	0.999924	1.00056	1.05997	1.06647	0.906119	0.652491	0.247834	0.0924317	0.0553552	0.0251824	0.999924	0.963905	0.932764	0.92558	0.792853	0.536682	0.178433	0.0507449
O95453	PARN	0.999924	1.08694	1.12004	1.11022	0.842399	0.382364	0.0981156	0.0397889	0.0327931	0.0160709	0.999924	1.10757	1.14348	1.1307	0.865207	0.325278	0.0839271	0.0428639	0.0316868	0.016564	0.999924	1.07493	1.15207	1.10311	0.883376	0.455706	0.123295	0.0511499	0.0326831	0.0182113	0.999924	1.09997	1.18452	1.19336	0.873469	0.470124	0.121786	0.0553014	0.029758	0.0175768	0.999924	1.09351	1.1531	1.20506	0.840226	0.413361	0.092519	0.0342057
O95455	TGDS	0.999924	0.934597	0.89611	0.895283	0.758065	0.538023	0.274523	0.146574	0.114743	0.0689535	0.999924	0.926531	0.943038	0.879452	0.789685	0.475379	0.215293	0.134567	0.0982225	0.054442	0.999924	1.02405	0.956708	0.982139	0.854694	0.602235	0.383047	0.207026	0.150216	0.0848566	0.999924	0.947198	0.94447	0.825116	0.706662	0.434821	0.212074	0.107549	0.106041	0.0600166	0.999924	0.969232	0.901782	0.83279	0.672899	0.437497	0.202746	0.11969
O95456	PSMG1	0.999924	1.02151	1.14963	1.09862	1.09758	1.04258	1.13362	0.972671	0.334569	0.0348979	0.999924	0.993362	1.06044	1.08129	1.15651	1.23119	1.16045	0.989972	0.34478	0.0222993	0.999924	1.00597	1.10506	1.02743	1.22462	0.940425	0.94516	0.683188	0.33196	0.0157616	0.999924	0.989755	1.11175	0.96286	1.10167	0.925082	0.95846	0.720455	0.314616	0.00845897	0.999924	1.15052	1.15489	1.22398	1.22253	1.17358	1.07909	0.894388
O95466	FMNL1	0.999924	0.791061	0.260457	0.111144	0.0686359	0.0422825	0.0223016	0.0143166	0.0126105	0.00602395	0.999924	0.774871	0.198459	0.075284	0.0438618	0.0224342	0.0142675	0.0101473	0.00901617	0.00405779	0.999924	0.824433	0.275569	0.138544	0.0912506	0.0752763	0.0443929	0.0301063	0.0223504	0.0137751	0.999924	0.831619	0.278734	0.127988	0.0791747	0.0591417	0.0356561	0.0213093	0.0138406	0.00883612	0.999924	0.802306	0.156713	0.0681597	0.0538341	0.0403089	0.025354	0.0158252
O95470	SGPL1	0.999924	0.999759	1.00508	0.926405	0.821142	0.558107	0.264582	0.100004	0.024675	0.0121416	0.999924	1.00819	1.03979	0.965599	0.862206	0.546139	0.324486	0.157355	0.0821923	0.0346824	0.999924	1.02482	1.01293	0.938597	0.842428	0.547178	0.266583	0.09581	0.0503086	0.012514	0.999924	0.990494	0.986995	0.801373	0.682299	0.462243	0.250886	0.0902879	0.0242797	0.0130289	0.999924	0.998973	0.98872	0.978353	0.736336	0.512723	0.244791	0.10152
O95479	H6PD	0.999924	1.03681	0.974594	0.986484	0.833295	0.50886	0.361003	0.243322	0.121392	0.06571	0.999924	1.04282	1.02141	0.950418	0.743707	0.363063	0.263209	0.190198	0.137941	0.0615255	0.999924	0.984908	1.04206	0.986304	0.831518	0.543525	0.399592	0.310545	0.248655	0.186318	0.999924	1.0032	0.984001	0.873191	0.773694	0.491227	0.369817	0.2649	0.211057	0.220399	0.999924	1.03519	1.01878	0.982775	0.695826	0.455788	0.33046	0.292528
O95486	SEC24A	0.999924	1.05194	1.0118	0.870718	0.414038	0.0908656	0.0598609	0.0618378	0.0470542	0.0285278	0.999924	0.952946	0.940818	0.803258	0.351327	0.0549199	0.0390073	0.0184058	0.0146746	0.00511473	0.999924	1.01268	0.982596	0.820862	0.377989	0.0778789	0.0392336	0.0136261	0.0076929	0.00176116	0.999924	1.01724	0.940064	0.720325	0.292108	0.0955511	0.0680444	0.0436341	0.0254186	0.0107293	0.999924	1.01892	0.963447	0.834257	0.289766	0.0514578	0.0371033	0.0195603
O95487	SEC24B	0.999924	1.00417	0.961334	0.678524	0.191898	0.104269	0.0818759	0.0621595	0.0609267	0.0370599	0.999924	1.06387	0.98419	0.653623	0.179819	0.0729297	0.0526455	0.0538163	0.0478757	0.0304157	0.999924	1.01849	0.988417	0.658343	0.182545	0.0869296	0.0565305	0.0306157	0.0282943	0.0147038	0.999924	1.03183	1.03541	0.650962	0.217761	0.113561	0.0508169	0.0190815	0.0322296	0.00959136	0.999924	1.09295	1.02579	0.747121	0.227677	0.145678	0.075912	0.0512992
O95544	NADK	0.999924	1.11581	0.865272	0.633007	0.55763	0.424917	0.311449	0.317716	0.410851	0.269625	0.999924	1.0873	0.960742	0.988213	0.85274	0.732948	0.691032	0.657999	0.703045	0.477445	0.999924	0.917896	1.0148	0.932786	0.956064	0.746294	0.751438	0.606413	0.721501	0.650566	0.999924	0.952268	0.879871	1.00829	1.04058	0.813812	0.674401	0.672794	0.844152	0.54948	0.999924	0.97492	1.01618	1.0215	0.98849	0.906451	0.756273	0.780744
O95551	TDP2	0.999924	0.962114	0.951923	0.853482	0.506224	0.131853	0.0505119	0.0233416	0.0153438	0.00919689	0.999924	1.02905	0.988631	0.884033	0.532596	0.148797	0.0732688	0.0419373	0.0273013	0.0161196	0.999924	0.958598	0.97875	0.726326	0.34721	0.108702	0.0721721	0.0375618	0.0228938	0.00940877	0.999924	0.965026	0.960679	0.71154	0.314325	0.138955	0.0934142	0.0464321	0.0302743	0.0119819	0.999924	1.02601	1.03098	0.868533	0.475799	0.213919	0.12064	0.0872985
O95571	ETHE1	0.999924	0.97133	0.945645	0.914157	0.876539	0.72894	0.591351	0.485208	0.288171	0.0217982	0.999924	0.957285	0.925226	0.928784	0.832711	0.690024	0.556972	0.452832	0.269566	0.0275158	0.999924	0.930575	0.95792	0.909459	0.79195	0.628618	0.512722	0.348361	0.185985	0.0128258	0.999924	1.01036	0.943558	0.944314	0.818054	0.672962	0.537527	0.35679	0.18142	0.0158204	0.999924	0.977497	0.930029	0.906777	0.808013	0.637905	0.515418	0.401595
O95573	ACSL3	0.999924	0.87903	0.657099	0.220506	0.0381946	0.0233843	0.0136425	0.00890491	0.00757882	0.00316412	0.999924	0.886107	0.679812	0.213404	0.0478381	0.0275491	0.0176037	0.0115923	0.00896789	0.00430919	0.999924	1.06484	1.09954	0.838679	0.498184	0.106426	0.0617301	0.0406393	0.0285371	0.019891	0.999924	0.986166	0.880048	0.677051	0.325661	0.0788327	0.0364896	0.0331427	0.0243194	0.0240986	0.999924	0.912782	0.669389	0.308142	0.0769404	0.0614179	0.0462786	0.026809
O95602	POLR1A	0.999924	1.26295	1.15746	0.619001	0.332902	0.153072	0.0576925	0.0357164	0.0354353	0.0140831	0.999924	1.16383	1.06489	0.55264	0.336561	0.133132	0.0656834	0.0370392	0.0332863	0.0121105	0.999924	1.13956	1.10787	0.652655	0.391343	0.20749	0.108024	0.0628279	0.042831	0.0368183	0.999924	1.18371	1.08383	0.555568	0.289194	0.143568	0.0623657	0.0344856	0.0183493	0.00768538	0.999924	1.2567	1.12769	0.684876	0.401888	0.207307	0.118037	0.0666994
O95613	PCNT	0.999924	1.03112	0.949502	0.8457	0.71914	0.583834	0.409745	0.316207	0.271131	0.192729	0.999924	1.01811	0.936754	0.744894	0.608219	0.423674	0.302261	0.229805	0.207806	0.123752	0.999924	1.04678	0.91867	0.834866	0.665154	0.484289	0.376904	0.263187	0.209092	0.126565	0.999924	1.03431	0.948628	0.911226	0.716813	0.571113	0.426212	0.339987	0.286642	0.231443	0.999924	1.01042	0.915254	0.857905	0.761291	0.609203	0.470003	0.439848
O95619	YEATS4	0.999924	1.0059	0.914723	0.821331	0.77021	0.433847	0.124412	0.0308641	0.0261706	0.0203154	0.999924	0.968976	0.884772	0.885873	0.815518	0.42022	0.134442	0.0448099	0.0313527	0.00869185	0.999924	0.937666	0.826364	0.728831	0.658902	0.381552	0.142115	0.0411312	0.0145661	0.00428487	0.999924	1.0204	0.841176	0.659073	0.554849	0.370236	0.136569	0.045029	0.0397147	0.0228194	0.999924	0.9477	0.898397	0.917948	0.867288	0.527182	0.196162	0.0603986
O95625	ZBTB11	0.999924	0.780797	0.497029	0.217284	0.167165	0.105691	0.0675991	0.057939	0.0489615	0.0225424	0.999924	0.779138	0.480691	0.251254	0.156981	0.102799	0.0897717	0.0857104	0.0683879	0.0412817	0.999924	0.625806	0.480396	0.325931	0.2702	0.197005	0.177974	0.143654	0.119394	0.0914127	0.999924	0.824762	0.754799	0.737364	0.611481	0.359513	0.206406	0.106115	0.0574239	0.0111991	0.999924	0.795822	0.544187	0.346297	0.235168	0.177845	0.112456	0.0738352
O95628	CNOT4	0.999924	1.02726	1.17372	1.06362	1.04039	1.02427	0.985502	0.820803	0.530389	0.0852912	0.999924	1.07181	1.05756	1.06917	1.1144	1.0725	0.871228	0.771329	0.534868	0.119651	0.999924	1.03352	1.02176	1.00396	0.957299	0.805039	0.695806	0.545401	0.394224	0.109473	0.999924	0.992699	0.992601	1.01633	0.974968	0.828908	0.701644	0.570671	0.323995	0.0722013	0.999924	1	0.972719	0.926948	0.933782	0.821049	0.714748	0.57763
O95630	STAMBP	0.999924	0.978609	0.988573	0.953868	0.819114	0.471321	0.17545	0.0779727	0.0550161	0.0281099	0.999924	1.01381	0.985844	0.930256	0.789724	0.430321	0.201471	0.126027	0.130271	0.0579457	0.999924	0.979935	0.975075	0.915854	0.751017	0.438112	0.199102	0.102716	0.0665079	0.0424481	0.999924	0.989701	0.959683	0.981805	0.793229	0.493749	0.218257	0.143465	0.104959	0.0766437	0.999924	0.962633	0.93866	0.900774	0.680484	0.407663	0.1659	0.0807171
O95639	CPSF4	0.999924	1.02345	0.862402	0.624227	0.509528	0.3273	0.138889	0.0833973	0.0630527	0.0432459	0.999924	0.930418	0.828149	0.523374	0.360936	0.210626	0.109886	0.0603921	0.0452244	0.0231916	0.999924	0.933299	0.647908	0.417144	0.269035	0.186904	0.0907184	0.0529317	0.0373807	0.024375	0.999924	0.926833	0.635159	0.412338	0.230363	0.162593	0.0851342	0.0613937	0.0287324	0.00744312	0.999924	1.00548	0.88824	0.611348	0.395096	0.261975	0.147361	0.0996356
O95671	ASMTL	0.999924	1.00371	0.943674	0.927401	0.729572	0.387142	0.135023	0.0502906	0.0374499	0.0119729	0.999924	1.00791	0.964728	0.912417	0.699242	0.309386	0.126411	0.0533071	0.0384302	0.0174952	0.999924	0.958794	0.951258	0.872528	0.677948	0.360066	0.132763	0.0701296	0.0435176	0.0283859	0.999924	0.983641	1.01627	0.952229	0.664204	0.366709	0.144689	0.0570703	0.0276321	0.0147908	0.999924	1.01991	0.977307	0.921776	0.647894	0.35651	0.115041	0.0503407
O95674	CDS2	0.999924	0.966436	0.987364	0.90273	0.845388	0.650513	0.530923	0.452811	0.363592	0.0939016	0.999924	1.023	0.957511	0.921496	0.967733	0.757417	0.639935	0.599879	0.484036	0.131142	0.999924	0.888728	0.870789	0.974087	0.837106	0.75593	0.762209	0.631092	0.566305	0.209	0.999924	0.93546	0.970988	1.04156	0.88594	0.726956	0.635464	0.473031	0.371585	0.0486184	0.999924	0.755931	0.740533	0.804245	0.795566	0.671843	0.643383	0.668186
O95684	FGFR1OP	0.999924	0.963887	0.919377	0.966853	0.940253	0.783266	0.66942	0.604336	0.587255	0.355751	0.999924	0.975307	0.984819	0.976603	0.897883	0.792022	0.655729	0.58357	0.590082	0.325401	0.999924	0.947476	0.928551	0.922377	0.746942	0.628203	0.555802	0.481284	0.473715	0.337191	0.999924	0.990174	0.990659	1.07935	0.937967	0.720318	0.652168	0.592431	0.51641	0.331941	0.999924	0.89025	0.930548	0.872373	0.902222	0.660479	0.601422	0.559776
O95716	RAB3D	0.999924	1.09183	1.05524	1.04123	0.927915	0.752355	0.685253	0.469575	0.305026	0.0755805	0.999924	1.07101	1.03888	0.985407	1.04671	0.96844	0.762685	0.620328	0.376212	0.125193	0.999924	1.05764	1.09939	1.00833	1.0571	0.776029	0.63697	0.329686	0.224723	0.0996024	0.999924	0.940104	0.899509	0.726401	0.901	0.648507	0.56851	0.38399	0.272899	0.16719	0.999924	1.09854	1.0929	1.03342	1.05569	0.968598	0.917869	0.900331
O95721	SNAP29	0.999924	0.94501	0.870994	0.942087	0.977286	0.83337	0.804122	0.76355	0.558829	0.172838	0.999924	1.00765	0.953761	0.940614	0.956488	0.916363	0.814356	0.773833	0.54703	0.137588	0.999924	1.02349	0.986423	0.981727	0.900126	0.832791	0.806232	0.748088	0.660546	0.289331	0.999924	0.993376	0.986834	1.09042	0.978083	0.828156	0.78442	0.754459	0.574862	0.232711	0.999924	0.973112	0.985208	0.926534	0.97119	0.792869	0.783731	0.790588
O95747	OXSR1	0.999924	0.947987	0.612968	0.223008	0.12798	0.0761458	0.0533279	0.0382363	0.0342562	0.0132187	0.999924	0.911981	0.579235	0.173933	0.0960358	0.0595507	0.039807	0.0306287	0.0294394	0.0116449	0.999924	0.98377	0.939234	0.723619	0.23013	0.118269	0.0830595	0.0503445	0.0340229	0.0192412	0.999924	0.96879	0.918005	0.734472	0.231836	0.138221	0.0971799	0.055098	0.0382499	0.0234865	0.999924	0.884877	0.579603	0.173234	0.0986652	0.0693249	0.0606993	0.0389621
O95749	GGPS1	0.999924	0.988436	0.987635	1.0389	1.02688	0.882075	0.652948	0.195889	0.0446606	0.0231091	0.999924	1.01176	1.00453	1.03066	0.97846	0.893521	0.628336	0.196097	0.038918	0.0167021	0.999924	1.02293	0.960548	1.01741	0.859075	0.633845	0.212302	0.058392	0.0236607	0.0144389	0.999924	0.976974	0.994206	0.940677	0.849222	0.543698	0.227737	0.0685689	0.0344875	0.0217999	0.999924	0.956387	1.03182	0.995244	1.04282	0.847062	0.603832	0.171181
O95757	HSPA4L	0.999924	1.00146	0.984991	0.814993	0.375425	0.152996	0.076095	0.034721	0.0244223	0.0120942	0.999924	1.02582	0.99394	0.767539	0.31881	0.112597	0.0633076	0.036282	0.0277117	0.0140305	0.999924	0.976682	0.95213	0.910205	0.502282	0.208313	0.0989586	0.0535055	0.0314968	0.018208	0.999924	1.02387	1.05214	1.04028	0.572473	0.240695	0.111553	0.061931	0.0339771	0.0206042	0.999924	0.997308	1.00407	0.873872	0.353841	0.140754	0.0801863	0.0390634
O95758	PTBP3	0.999924	1.07623	0.632718	0.521192	0.283941	0.191802	0.194604	0.130162	0.0850189	0.0479777	0.999924	0.833116	0.427513	0.18068	0.139716	0.0944902	0.0667687	0.0530582	0.0536549	0.0229942	0.999924	0.97077	0.642399	0.286485	0.135741	0.106671	0.0863398	0.04118	0.0274432	0.0178642	0.999924	1.01284	0.645295	0.354949	0.190382	0.155825	0.108909	0.103829	0.0648622	0.0189193	0.999924	0.881772	0.399924	0.220297	0.137162	0.125372	0.0858871	0.0633254
O95772	STARD3NL	0.999924	1.02685	0.993441	0.984613	0.976779	0.851717	0.753144	0.761618	0.890921	0.782099	0.999924	1.04856	0.924643	0.893517	0.878047	0.798062	0.729329	0.746167	0.859812	0.672784	0.999924	0.951534	0.969727	0.98803	0.857009	0.743304	0.696755	0.484287	0.616245	0.568426	0.999924	0.988718	1.03275	0.967806	0.927956	0.745191	0.720455	0.635036	0.629378	0.589096	0.999924	0.95823	0.882049	0.875168	0.886504	0.694531	0.65811	0.656431
O95777	LSM8	0.999924	0.935545	0.9928	0.988309	1.04162	0.96667	0.9331	0.925328	0.987228	0.588968	0.999924	1.03078	1.01124	0.993331	0.962978	0.896351	0.780015	0.751929	0.761137	0.467995	0.999924	1.01365	1.09871	1.08937	1.1637	0.949459	0.89488	0.824607	0.859492	0.731853	0.999924	0.948738	0.945341	1.0121	0.961816	0.76879	0.761759	0.731085	0.704383	0.556981	0.999924	0.862668	0.893978	0.966534	1.02598	0.796311	0.830584	0.80407
O95782	AP2A1	0.999924	1.07497	1.13209	1.0068	0.809847	0.572257	0.294941	0.128872	0.0533642	0.0320987	0.999924	1.07233	1.05295	0.997731	0.845106	0.578227	0.267448	0.1223	0.0477004	0.0197755	0.999924	1.08278	1.14689	1.00632	1.06523	0.595203	0.229672	0.0785012	0.0278413	0.0128258	0.999924	0.926845	0.987154	0.790582	0.797343	0.478613	0.206361	0.0628935	0.0187208	0.00551053	0.999924	1.10376	1.08505	1.02478	0.807164	0.573347	0.25177	0.095437
O95785	WIZ	0.999924	0.982881	0.943584	0.728414	0.546627	0.381076	0.288211	0.218794	0.168227	0.0883329	0.999924	0.976688	0.934818	0.725976	0.566583	0.393585	0.295166	0.247034	0.18919	0.0883004	0.999924	0.911952	0.8113	0.719312	0.53846	0.424343	0.316888	0.258005	0.174382	0.0727794	0.999924	1.00064	0.909872	0.750835	0.548835	0.428862	0.265774	0.191855	0.129177	0.0872527	0.999924	0.96694	0.835711	0.69368	0.493198	0.347194	0.248691	0.178407
O95786	DDX58	0.999924	0.995498	0.924511	0.54894	0.145746	0.083944	0.0427936	0.0280656	0.0347058	0.0251729	0.999924	0.941471	0.883359	0.451965	0.108182	0.0520477	0.0274836	0.0198446	0.0214625	0.0142306	0.999924	0.986727	0.926482	0.599857	0.139798	0.0870767	0.0586894	0.033235	0.0196446	0.00756288	0.999924	0.959481	0.916048	0.535071	0.139398	0.0867517	0.0654007	0.0402486	0.0279393	0.0219797	0.999924	0.976518	0.867143	0.477295	0.0750263	0.05752	0.0422689	0.0207307
O95793	STAU1	0.999924	0.898584	0.771242	0.648394	0.605729	0.491378	0.40808	0.334066	0.239473	0.101271	0.999924	0.940874	0.857304	0.747923	0.687701	0.600613	0.44453	0.373969	0.233516	0.0981509	0.999924	1.00976	0.91454	0.82209	0.722923	0.592429	0.522822	0.400809	0.232048	0.0559583	0.999924	0.978359	0.88326	0.86569	0.7624	0.663688	0.530794	0.452981	0.246755	0.0724821	0.999924	1.09868	1.02199	1.00033	0.920733	0.738459	0.658512	0.529458
O95801	TTC4	0.999924	1.00036	0.961947	0.836362	0.417117	0.122884	0.0660428	0.0403915	0.0361512	0.0183486	0.999924	1.0119	0.969081	0.775703	0.368087	0.0711822	0.0416571	0.0342534	0.0316296	0.0234376	0.999924	0.953542	0.908525	0.75951	0.341623	0.0816273	0.044849	0.0230023	0.0118004	0.00645486	0.999924	0.93904	0.913713	0.772279	0.342647	0.106686	0.0658466	0.0423094	0.0234912	0.0126765	0.999924	1.05257	1.02402	0.840306	0.310317	0.0716748	0.0338993	0.0159079
O95816	BAG2	0.999924	0.896785	0.831183	0.797364	0.837927	0.721003	0.468674	0.240893	0.15414	0.0730911	0.999924	0.921812	0.911284	0.879067	0.96928	0.934705	0.60356	0.33418	0.192621	0.0876683	0.999924	1.02685	0.930625	0.958907	1.07473	1.01078	0.629351	0.321114	0.20976	0.120096	0.999924	0.954752	0.883825	0.857793	0.956395	0.824772	0.509671	0.267662	0.149952	0.0888935	0.999924	0.966266	0.945425	0.97237	1.38069	1.17374	0.755332	0.396482
O95817	BAG3	0.999924	0.687402	0.696797	0.796676	0.871713	0.761024	0.876337	0.743503	0.481397	0.218476	0.999924	0.991541	0.985846	1.01221	1.03109	0.894255	0.861314	0.662832	0.407281	0.141416	0.999924	1.14598	1.14076	1.12201	1.00435	0.989584	0.808792	0.653945	0.626123	0.426572	0.999924	0.902672	0.807108	1.02219	1.08508	0.87437	0.668956	0.621941	0.363337	0.167826	0.999924	1.00295	0.953797	0.910062	0.892205	0.727268	0.583477	0.520781
O95819	MAP4K4	0.999924	0.998286	0.906559	0.708009	0.459407	0.247885	0.184786	0.175792	0.192903	0.142732	0.999924	0.998896	0.842859	0.582329	0.30736	0.130117	0.0990233	0.0923137	0.102109	0.0724463	0.999924	1.00275	0.933629	0.811975	0.604457	0.360859	0.18572	0.140534	0.150012	0.138256	0.999924	0.963917	0.927284	0.815537	0.584661	0.357216	0.182835	0.147158	0.153197	0.120753	0.999924	0.995327	0.868914	0.690569	0.370342	0.186037	0.133739	0.13616
O95825	CRYZL1	0.999924	1.01043	1.01617	1.02976	1.01759	0.959795	0.903399	0.841037	0.302482	0.019762	0.999924	0.978922	0.944857	0.978289	0.926692	0.909741	0.844654	0.82889	0.287402	0.0123283	0.999924	0.991471	0.97594	0.945635	0.949266	0.82452	0.800897	0.695175	0.377164	0.00381352	0.999924	1.0119	1.03862	0.986304	0.979453	0.843936	0.816497	0.710552	0.328236	0.0193892	0.999924	0.983741	0.978183	1.00148	0.967227	0.828444	0.753882	0.709693
O95831	AIFM1	0.999924	0.993743	0.971203	0.956633	0.937634	0.766667	0.585285	0.363979	0.155326	0.0288398	0.999924	1.00608	1.00027	0.990876	0.95248	0.826868	0.631792	0.409961	0.17809	0.0285205	0.999924	1.01894	0.975052	0.956665	0.868131	0.735183	0.619562	0.39276	0.226146	0.0613561	0.999924	1.05858	1.02862	1.03978	0.984434	0.814672	0.622553	0.417292	0.231964	0.0489433	0.999924	1.02957	0.994212	1.02556	0.93586	0.807332	0.582051	0.375666
O95834	EML2	0.999924	1.0413	0.982504	0.987482	0.911782	0.55925	0.107438	0.0486576	0.0451782	0.0287736	0.999924	1.01582	1.02551	1.02098	0.928301	0.480018	0.0921727	0.0384209	0.024918	0.01533	0.999924	1.02874	1.0544	1.05964	0.984723	0.644406	0.163518	0.0496946	0.0267911	0.0174858	0.999924	1.00216	1.00821	0.882566	0.839084	0.548287	0.171223	0.0751867	0.0515672	0.0310856	0.999924	1.05039	0.979517	1.00782	0.84111	0.534335	0.14351	0.0541678
O95861	BPNT1	0.999924	0.96409	1.01821	1.01932	1.02892	0.972009	0.885784	0.543217	0.0777689	0.00881433	0.999924	1.02747	1.02743	1.00665	1.07236	1.0197	0.859596	0.558851	0.0771335	0.00898486	0.999924	1.02346	1.04953	1.04336	1.0155	0.763143	0.457939	0.107755	0.0155392	0.00716228	0.999924	0.96994	0.962981	0.992327	0.982949	0.801035	0.481003	0.107786	0.0209355	0.0104769	0.999924	1.02694	1.00393	0.98379	0.979494	0.850619	0.66273	0.2936
O95864	FADS2	0.999924	0.815044	0.691204	0.552518	0.287171	0.131477	0.0717293	0.0488336	0.0362015	0.0171248	0.999924	0.816762	0.760264	0.583434	0.338638	0.109538	0.0448713	0.0317288	0.0272391	0.0117502	0.999924	0.817312	0.763819	0.612405	0.330662	0.11979	0.0685126	0.0426154	0.0353351	0.0232316	0.999924	0.804788	0.688952	0.508564	0.271594	0.1209	0.0680651	0.0493177	0.0319329	0.0159214	0.999924	0.764514	0.699234	0.580314	0.258676	0.137542	0.0822997	0.0579214
O95865	DDAH2	0.999924	1.01468	0.986198	1.03887	1.07184	0.911481	0.576256	0.181129	0.0553924	0.0263239	0.999924	1.03358	1.04651	1.05077	1.03005	0.830669	0.53333	0.184128	0.0458863	0.0199473	0.999924	0.980989	0.990206	0.973332	0.916209	0.715961	0.483116	0.172879	0.0482081	0.0201806	0.999924	0.978527	0.98673	1.04791	0.955518	0.749708	0.505753	0.169724	0.0377289	0.0191919	0.999924	0.902951	0.929427	0.873845	0.916916	0.687329	0.433404	0.112235
O95870	ABHD16A	0.999924	0.962493	0.889599	0.739419	0.341854	0.142923	0.08356	0.0543258	0.0453412	0.0288122	0.999924	0.969724	0.903414	0.708895	0.371842	0.130172	0.0768868	0.0380657	0.0299476	0.0155575	0.999924	1.06442	1.09999	0.885483	0.427622	0.138779	0.104286	0.0294995	0.0274939	0.0225521	0.999924	1.01905	0.917183	0.81283	0.444354	0.227294	0.115881	0.0566014	0.0162924	0.00950877	0.999924	0.96793	0.849164	0.701929	0.284976	0.138463	0.0761953	0.0436533
O95881	TXNDC12	0.999924	0.920178	0.932242	0.987828	1.01263	0.807284	0.711411	0.474934	0.312558	0.138382	0.999924	0.891107	0.94299	0.955031	0.880312	0.68565	0.606483	0.427199	0.295169	0.130357	0.999924	0.982201	0.962082	1.00502	0.855442	0.745619	0.58529	0.457926	0.351956	0.211738	0.999924	0.953576	0.935662	1.03403	0.901041	0.753977	0.605781	0.455178	0.315937	0.178014	0.999924	0.915214	0.932212	0.866772	0.850696	0.63778	0.555717	0.426955
O95905	ECD	0.999924	1.00976	0.90206	0.780075	0.292813	0.130114	0.0505219	0.08241	0.0409248	0.0383222	0.999924	1.09333	0.990496	0.756158	0.371104	0.153108	0.115952	0.0787571	0.0527351	0.017343	0.999924	1.0125	0.938256	0.673719	0.400358	0.220403	0.107873	0.0838094	0.0408301	0.0129673	0.999924	0.977095	0.879424	0.67987	0.300851	0.185186	0.17311	0.0688061	0.0571856	0.0392317	0.999924	0.958689	0.860074	0.719247	0.311963	0.151614	0.110403	0.0749136
O95926	SYF2	0.999924	1.12982	1.23048	1.56103	1.72688	1.95146	3.09873	2.67514	1.74712	0.775642	0.999924	1.11135	1.25774	1.53752	1.69145	2.30526	3.05775	2.75916	1.82842	1.06077	0.999924	1.04841	0.946667	1.26949	1.31174	1.47311	2.37783	2.19112	2.25901	1.8602	0.999924	0.998135	1.00263	1.21618	1.29948	1.57971	2.37486	2.11624	1.47903	1.04596	0.999924	1.3512	1.49279	2.05337	2.63542	2.97593	4.80746	4.19184
O95980	RECK	0.999924	1.1085	1.07739	0.933668	0.842861	0.706499	0.561929	0.46697	0.389945	0.233867	0.999924	1.09649	1.09676	1.06526	1.09433	1.02693	0.803723	0.71636	0.586953	0.34899	0.999924	0.915054	0.964603	0.918574	0.866174	0.825976	0.677152	0.643513	0.491427	0.36718	0.999924	1.06272	1.03988	1.09418	0.966975	0.859346	0.732652	0.633896	0.518783	0.379115	0.999924	0.975908	1.0109	0.994966	0.972895	0.83853	0.716428	0.621415
O95983	MBD3	0.999924	0.874305	0.805498	0.596048	0.396427	0.214836	0.137174	0.106543	0.0739992	0.0322817	0.999924	0.952556	0.839954	0.54221	0.326669	0.165117	0.106417	0.0878932	0.0625618	0.0226472	0.999924	1.02555	0.88769	0.519737	0.289153	0.180074	0.131791	0.100653	0.0828119	0.0424275	0.999924	0.97797	0.805351	0.508959	0.251725	0.160068	0.114119	0.109119	0.0894304	0.0473649	0.999924	1.0237	0.979097	0.659351	0.403366	0.247474	0.171418	0.128188
O95989	NUDT3	0.999924	1.05359	1.09532	1.06258	1.03405	0.921888	0.778686	0.453515	0.0795104	0.0173111	0.999924	0.964711	0.969326	0.943953	0.978284	0.927647	0.780041	0.438741	0.0686344	0.00944694	0.999924	1.02972	1.03042	1.00252	1.03141	0.793502	0.70791	0.362372	0.0744873	0.01525	0.999924	0.989111	0.916163	0.92374	0.965347	0.801176	0.67442	0.356457	0.0536475	0.00199682	0.999924	0.946134	0.954226	0.885896	0.852994	0.740016	0.631355	0.342684
O95999	BCL10	0.999924	0.92407	0.906509	0.901612	0.873047	0.704576	0.604399	0.524452	0.206296	0.0280372	0.999924	1.00822	0.986419	0.934312	0.858278	0.71586	0.573878	0.500069	0.217239	0.0431911	0.999924	1.01846	0.952459	0.973077	0.784082	0.667891	0.547396	0.447242	0.267726	0.0624107	0.999924	1.00195	1.01567	1.02992	0.88329	0.67941	0.587434	0.460267	0.222409	0.0600111	0.999924	0.897624	0.920495	0.82535	0.765134	0.539124	0.490168	0.401385
O96000	NDUFB10	0.999924	0.445226	0.405162	0.343076	0.329149	0.239474	0.249418	0.110015	0.0321533	0.0107095	0.999924	0.791797	0.663146	0.559752	0.605159	0.610444	0.349085	0.158432	0.0680449	0.0228012	0.999924	0.985182	0.665675	0.6872	0.607409	0.53321	0.408532	0.186853	0.0983034	0.0484916	0.999924	0.757893	0.603772	0.626747	0.504197	0.364845	0.323023	0.18708	0.0671797	0.0234847	0.999924	0.891481	0.701537	0.638788	0.559136	0.485661	0.402308	0.219818
O96005	CLPTM1	0.999924	1.0688	1.08523	0.889281	0.653777	0.436896	0.299817	0.185409	0.129032	0.06884	0.999924	1.028	0.999695	0.793216	0.600175	0.372538	0.230295	0.180025	0.136395	0.0629825	0.999924	1.05904	1.07843	0.891415	0.747128	0.459138	0.293806	0.206132	0.186418	0.142203	0.999924	0.979021	0.961874	0.708979	0.550684	0.371698	0.24437	0.176872	0.142376	0.122265	0.999924	1.05748	0.989006	0.821378	0.561753	0.43312	0.28	0.217857
O96006	ZBED1	0.999924	1.02969	0.950635	0.821696	0.597172	0.3103	0.0989132	0.0313036	0.0245772	0.010554	0.999924	1.08558	0.962525	0.7991	0.554299	0.266738	0.0996167	0.0416577	0.0187984	0.00645848	0.999924	0.998727	0.936259	0.818041	0.584741	0.313476	0.153304	0.0686909	0.0389439	0.0275987	0.999924	1.01386	0.967019	0.889981	0.543359	0.353015	0.138277	0.0611319	0.0419387	0.0183807	0.999924	1.01371	0.92746	0.873741	0.574014	0.328664	0.177142	0.0956269
O96007	MOCS2	0.999924	0.971783	0.972458	0.979123	1.02672	0.900986	0.840931	0.920627	1.04212	0.872075	0.999924	0.974147	0.945977	0.938651	0.972654	0.968997	0.893613	0.998077	1.14968	0.913546	0.999924	0.94932	0.979125	0.993909	0.99588	0.876663	0.864789	0.863818	1.00121	0.958185	0.999924	1.03126	1.06435	1.07784	1.03666	0.84734	0.82562	0.771894	0.793663	0.706214	0.999924	0.985477	0.982152	0.910881	0.975603	0.803864	0.760316	0.77065
O96008	TOMM40	0.999924	0.926822	0.895034	0.86344	0.872072	0.81274	0.851956	0.875088	0.994991	0.846233	0.999924	0.91174	0.93657	0.888702	1.01885	1.08998	0.878129	0.910466	1.04499	0.868981	0.999924	1.07712	1.04156	0.880578	1.22702	0.95343	1.02564	0.767671	0.988314	0.939932	0.999924	0.974312	0.957399	0.882177	1.02754	0.859132	0.825279	0.772132	0.791162	0.808209	0.999924	1.03651	0.884083	0.870423	0.865433	0.816914	0.789755	0.780723
O96011	PEX11B	0.999924	1.04735	1.09189	0.936055	0.7525	0.680164	0.644852	0.516458	0.583459	0.520384	0.999924	0.965366	0.937137	0.80246	0.68091	0.378286	0.603386	0.511559	0.707357	0.475552	0.999924	1.10421	1.1789	1.00786	0.979639	0.692318	0.568294	0.39251	0.52178	0.511506	0.999924	0.957524	0.95975	0.749428	0.660316	0.522863	0.54343	0.284361	0.307181	0.488709	0.999924	0.918369	0.880028	0.810996	0.738752	0.683707	0.549386	0.469418
O96013	PAK4	0.999924	1.025	0.965226	0.649022	0.142462	0.0712986	0.0438512	0.0305716	0.0260158	0.0123533	0.999924	1.06419	0.977559	0.612768	0.140334	0.0632419	0.0464668	0.0358085	0.0265225	0.0131825	0.999924	0.99728	0.993521	0.905779	0.543529	0.144818	0.0580464	0.0427865	0.0451681	0.0330475	0.999924	1.00775	0.995517	0.960764	0.507264	0.169401	0.0868898	0.0769556	0.0479753	0.0305919	0.999924	1.04524	0.971171	0.776756	0.18209	0.0830827	0.0575402	0.0379652
O96017	CHEK2	0.999924	0.968278	0.976289	0.752768	0.473911	0.299654	0.20675	0.134767	0.0980751	0.0344371	0.999924	0.97715	0.897745	0.703687	0.419785	0.236344	0.144155	0.0972486	0.0650899	0.0231438	0.999924	0.976264	0.954789	0.916338	0.740942	0.42392	0.169199	0.0834101	0.0527178	0.0319568	0.999924	0.999362	1.03355	0.940475	0.72318	0.418228	0.184349	0.0799151	0.0493034	0.0349242	0.999924	0.975877	0.89641	0.7551	0.440862	0.262011	0.154422	0.0984011
O96019	ACTL6A	0.999924	1.04117	0.927504	0.6339	0.523614	0.337537	0.196498	0.129514	0.0810563	0.0285168	0.999924	0.954228	0.879827	0.601745	0.536493	0.3052	0.174011	0.108639	0.0611046	0.017767	0.999924	0.986463	0.904156	0.604835	0.446968	0.256398	0.139978	0.0892177	0.0546182	0.0177465	0.999924	0.993571	0.859862	0.596742	0.419824	0.242597	0.126592	0.0892925	0.0497263	0.0095519	0.999924	1.03334	0.925002	0.691211	0.544394	0.312986	0.172742	0.115959
O96033	MOCS2	0.999924	0.789269	0.817165	0.820794	0.851939	0.790032	0.879023	0.626721	0.500204	0.21376	0.999924	0.974769	0.968847	0.976204	0.967912	0.915917	0.860916	0.647797	0.537875	0.214184	0.999924	1.08267	1.09459	1.07179	1.13265	0.853624	0.860735	0.591675	0.602915	0.397524	0.999924	0.932787	0.812127	0.853847	0.88733	0.803955	0.748904	0.579102	0.494382	0.324309	0.999924	1.07445	1.10251	1.03595	1.02839	0.937728	0.861872	0.750922
P00167	CYB5A	0.999924	0.923316	0.891902	0.966149	0.938854	0.826146	0.690294	0.52901	0.481173	0.351282	0.999924	0.954432	0.997266	0.989276	0.955584	0.894987	0.694851	0.544361	0.457718	0.298709	0.999924	0.963633	0.987349	0.936164	0.81392	0.657059	0.548495	0.41759	0.375945	0.293462	0.999924	0.992172	1.01055	1.00277	0.905648	0.661568	0.597646	0.48734	0.378549	0.297605	0.999924	0.846595	0.915803	0.885778	0.853136	0.655738	0.572992	0.435422
P00338	LDHA	0.999924	1.09532	1.0926	1.05966	1.01505	0.973632	1.03781	0.957184	0.715469	0.153874	0.999924	1.16394	1.07984	1.10315	1.11135	1.11809	1.04782	0.980446	0.695873	0.153528	0.999924	1.16349	1.13524	1.13861	1.27466	0.992978	0.9947	0.73544	0.594925	0.229154	0.999924	0.989181	0.987685	0.910061	1.01278	0.871119	0.86505	0.674471	0.514523	0.157862	0.999924	1.13338	1.10977	1.11059	1.10363	1.05417	0.979388	0.884617
P00367	GLUD1	0.999924	0.987356	1.02572	0.989165	0.965992	0.838654	0.587208	0.0727708	0.0533167	0.01944	0.999924	1.01766	1.01336	1.03028	0.998943	0.88974	0.588179	0.0522847	0.0285184	0.0130347	0.999924	0.956109	0.977352	0.973339	0.987075	0.881521	0.79312	0.685013	0.452946	0.00461061	0.999924	0.97993	0.987746	1.00579	1.0127	0.858348	0.789495	0.684991	0.379953	0.03175	0.999924	1.04784	1.07418	1.14434	1.11786	0.978961	0.621163	0.028386
P00374	DHFR	0.999924	0.520756	0.271118	0.13602	0.0972263	0.0657247	0.0445499	0.0311753	0.0283578	0.0205359	0.999924	0.420188	0.23657	0.12317	0.0760662	0.0405964	0.0244	0.0144057	0.0113487	0.0118768	0.999924	0.700909	0.408355	0.253803	0.17891	0.139065	0.0874309	0.0484015	0.0259673	0.0217674	0.999924	0.617462	0.327667	0.163049	0.103906	0.0708216	0.0411981	0.0263416	0.0139457	0.00825249	0.999924	0.424959	0.173321	0.115696	0.0861627	0.0645537	0.0418508	0.0230402
P00387	CYB5R3	0.999924	1.01484	1.07517	0.85494	0.500883	0.185543	0.0438634	0.0201911	0.0103854	0.00453119	0.999924	0.996305	0.973431	0.791024	0.504375	0.161957	0.0461193	0.0249152	0.0148245	0.00599109	0.999924	1.01631	1.14726	0.95986	0.824613	0.332924	0.062458	0.0159561	0.00935255	0.0048977	0.999924	0.935831	0.955461	0.678499	0.559235	0.229873	0.0454154	0.0118425	0.0077794	0.00808181	0.999924	0.985274	0.946861	0.79509	0.454291	0.188026	0.0544413	0.0318834
P00390	GSR	0.999924	1.01738	1.04795	1.04119	1.05651	1.00088	0.938589	0.999234	1.09759	0.839903	0.999924	0.999192	1.00971	1.01662	1.0241	0.98933	0.918167	0.99186	1.08625	0.729332	0.999924	0.995824	1.02753	1.03179	1.06922	0.889529	0.897115	0.812676	0.964344	0.873866	0.999924	1.01723	1.05463	1.04807	1.05726	0.929957	0.853766	0.79233	0.865769	0.730888	0.999924	1.02075	0.996764	1.033	1.01357	0.918236	0.854233	0.886192
P00441	SOD1	0.999924	1.04191	1.01234	1.06545	1.11741	1.0085	0.954053	1.04863	1.16673	0.988613	0.999924	1.0979	1.02545	1.0692	1.02167	0.984024	0.941696	1.01949	1.18491	0.896191	0.999924	0.959841	0.887061	0.971154	0.790984	0.799816	0.753784	0.841838	0.905831	0.782701	0.999924	1.03593	1.01355	1.12559	1.02283	0.910284	0.85043	0.846632	0.870117	0.730623	0.999924	0.940628	0.95929	0.943977	0.968144	0.795629	0.772332	0.83489
P00491	PNP	0.999924	1.06687	1.09669	1.04396	1.00753	1.02062	1.18398	1.24277	1.39132	0.750749	0.999924	1.04189	1.05796	1.06538	1.06455	1.08595	1.07041	1.13054	1.26276	0.626297	0.999924	1.09591	1.15438	1.09046	1.26155	1.00858	1.05561	0.851599	1.06273	0.898542	0.999924	0.958049	1.00609	0.935599	1.05971	0.942116	0.996241	0.92635	1.07363	0.84595	0.999924	1.07207	1.063	1.03833	1.03021	0.963646	0.933564	0.940343
P00492	HPRT1	0.999924	1.00823	1.02087	1.00891	1.04231	0.970449	0.945869	0.964853	1.12901	0.974906	0.999924	0.994604	1.02761	1.00821	0.98644	0.969945	0.936939	1.0237	1.13053	0.890552	0.999924	0.979109	1.04258	1.03696	1.07828	0.934237	0.890732	0.828714	0.982813	0.979946	0.999924	0.993268	1.05932	1.03166	1.02414	0.857836	0.845832	0.797046	0.850416	0.80972	0.999924	1.02425	1.01914	1.01521	1.02965	0.947015	0.905153	0.938714
P00505	GOT2	0.999924	1.03621	1.11057	1.06777	1.06063	1.04322	1.13083	1.22355	1.34624	1.03801	0.999924	1.00578	1.04706	1.03067	1.07327	1.09444	1.03766	1.1275	1.29011	0.904472	0.999924	1.03478	1.09667	1.03707	1.16379	0.961335	1.01785	0.864388	1.05238	1.01337	0.999924	0.940532	0.975988	0.893842	0.987882	0.856602	0.890729	0.825142	0.929017	0.883186	0.999924	0.996364	1.00213	0.991041	0.993182	0.947919	0.926201	1.00656
P00519	ABL1	0.999924	0.959943	0.879011	0.58797	0.217685	0.0795328	0.0440123	0.0262205	0.0301455	0.0145384	0.999924	1.02104	0.922369	0.666648	0.34015	0.244057	0.178676	0.134085	0.094847	0.0445817	0.999924	1.01509	0.947475	0.793465	0.436245	0.19878	0.0884352	0.0803591	0.0640723	0.028209	0.999924	1.03644	0.966538	0.856364	0.413198	0.192239	0.0831486	0.066976	0.061928	0.0250805	0.999924	1.02222	0.904699	0.669676	0.19669	0.0907227	0.0736443	0.0483445
P00558	PGK1	0.999924	1.06017	1.00228	1.05057	0.917777	0.287889	0.0750308	0.0332046	0.02206	0.0111979	0.999924	1.22451	1.03612	1.09039	0.913934	0.215749	0.0650212	0.0380566	0.0286937	0.0149051	0.999924	1.04514	0.967462	1.00205	0.872494	0.52277	0.0907282	0.042765	0.025107	0.012644	0.999924	1.049	1.01033	1.0757	0.94681	0.580732	0.0955525	0.0442298	0.0233721	0.0118772	0.999924	1.09706	0.980755	0.984556	0.844437	0.388585	0.0752056	0.0374003
P00813	ADA	0.999924	1.07258	1.06033	1.06332	1.04564	0.928524	0.891223	0.779282	0.557808	0.0762972	0.999924	1.09887	1.04346	1.03616	1.01092	0.928046	0.834386	0.76234	0.529692	0.0649893	0.999924	1.00245	1.02052	1.00362	0.985658	0.83026	0.797469	0.628369	0.50934	0.148384	0.999924	0.993273	0.982179	1.01742	1.00179	0.89225	0.814003	0.677786	0.495734	0.114775	0.999924	1.06781	1.01288	0.997156	0.973659	0.849527	0.760865	0.682436
P00966	ASS1	0.999924	0.975381	0.818649	0.368769	0.195678	0.129752	0.101751	0.069182	0.0484194	0.0206616	0.999924	1.0089	0.853823	0.328563	0.166034	0.122735	0.0872362	0.0562205	0.0351741	0.0108305	0.999924	1.01307	0.961026	0.914781	0.747644	0.324513	0.132964	0.0887142	0.0653897	0.0275962	0.999924	0.933769	0.978523	0.88997	0.648552	0.263422	0.105528	0.0588475	0.0334806	0.0105668	0.999924	1.01889	0.83087	0.386701	0.214621	0.17564	0.123297	0.0821997
P01023	A2M	0.999924	1.36379	1.02153	1.14583	1.06431	1.04669	1.14175	1.2799	1.52042	1.34286	0.999924	1.30461	1.19918	1.20933	1.10627	1.1555	1.32843	1.27222	1.25211	1.07011	0.999924	1.10916	1.16748	0.986309	1.06565	0.697489	0.738209	0.481175	0.594154	0.537371	0.999924	0.892848	0.984064	0.966991	0.968971	0.886613	1.05426	0.987515	1.02312	1.0494	0.999924	0.99459	1.04157	1.14046	0.993876	1.07756	1.04979	1.10223
P01111	NRAS	0.999924	0.98281	0.957407	0.9834	1.03586	0.923561	0.624283	0.469809	0.230401	0.0824402	0.999924	1.0262	1.06889	1.06531	1.00377	0.875956	0.671459	0.504978	0.266323	0.0701084	0.999924	0.964773	0.947477	0.942769	0.877548	0.761339	0.542792	0.410465	0.253558	0.101801	0.999924	1.05732	1.12671	1.1335	1.03138	0.921401	0.658919	0.47612	0.261501	0.0780734	0.999924	0.959212	0.979477	0.980996	1.08669	0.990988	0.771679	0.77912
P01130	LDLR	0.999924	1.0445	0.982939	0.96374	0.794904	0.713936	0.568011	0.494902	0.413576	0.172853	0.999924	1.0477	0.906552	0.897632	0.799309	0.704532	0.543268	0.459349	0.383507	0.137016	0.999924	0.9756	0.953256	0.891306	0.7951	0.65206	0.52147	0.408145	0.389705	0.223702	0.999924	1.00961	1.03717	0.960726	0.853921	0.769579	0.594453	0.448474	0.386226	0.252765	0.999924	0.927582	0.863862	0.850781	0.790096	0.608233	0.545562	0.480673
P01737	P01737	0.999924	0.898399	0.960336	0.969284	0.989284	0.880537	0.781694	0.551263	0.438899	0.232731	0.999924	0.974595	0.993229	0.945198	0.910805	0.835463	0.689952	0.518151	0.408982	0.230645	0.999924	1.00804	1.01243	0.929543	0.812319	0.69584	0.575553	0.450776	0.365515	0.282435	0.999924	1.00352	0.889793	0.923263	0.864952	0.694587	0.611041	0.464245	0.377411	0.256201	0.999924	0.904484	0.918675	0.858677	0.852902	0.64538	0.607368	0.486638
P01850	TRBC1	0.999924	1.0457	1.02707	0.860018	0.698059	0.584222	0.518498	0.420912	0.305659	0.167912	0.999924	0.957635	0.932602	0.767463	0.666365	0.526029	0.40178	0.31441	0.254053	0.155946	0.999924	1.03438	1.08759	0.86943	0.7055	0.500748	0.421902	0.291758	0.273912	0.222304	0.999924	0.97077	0.866151	0.832484	0.749843	0.55498	0.404055	0.26566	0.210086	0.188159	0.999924	0.917487	0.890789	0.82907	0.656851	0.540789	0.445272	0.3283
P02686	MBP	0.999924	0.893543	0.895943	0.952997	0.943739	0.793168	0.897964	0.706702	0.694239	0.525617	0.999924	1.01145	0.939331	1.02368	1.02177	1.00739	0.980077	0.911878	0.941922	0.640511	0.999924	1.1434	1.05812	1.17561	0.99801	0.934167	0.873288	0.855172	0.869214	0.795867	0.999924	1.12412	1.0733	1.15102	1.17869	0.977147	0.949572	0.911015	0.959785	0.798903	0.999924	0.889547	0.945763	0.99138	0.98628	0.848691	0.837049	0.938263
P02765	AHSG	0.999924	0.957539	0.931671	1.05834	1.13096	1.06259	0.971713	0.934069	1.07274	0.80448	0.999924	0.977516	1.00944	1.09539	1.12225	1.136	1.01478	1.04601	1.12896	0.774846	0.999924	0.991903	0.955238	1.01768	0.952147	0.917098	0.82448	0.770178	0.780389	0.702985	0.999924	1.20621	1.28044	1.42974	1.47261	1.19411	1.22935	1.18827	1.09826	0.911126	0.999924	0.898439	0.948806	0.942643	1.08869	0.840433	0.896597	0.89486
P02786	TFRC	0.999924	1.01993	1.04695	1.02761	1.03911	0.97379	0.993154	1.01961	1.04669	0.567032	0.999924	1.00553	1.02822	1.00227	1.03089	1.04275	0.99336	1.05096	1.08437	0.552281	0.999924	1.04139	1.07377	1.03231	1.08144	0.894127	0.927692	0.787183	0.857601	0.687527	0.999924	0.932736	0.998575	0.944349	1.08203	1.00558	0.956065	0.86591	0.90001	0.620102	0.999924	1.01549	1.04932	1.02704	1.02454	0.9478	0.908805	0.947012
P02787	TF	0.999924	1.00404	0.927581	0.880169	0.844877	0.755395	0.716534	0.772011	0.755924	0.451655	0.999924	0.943121	1.00695	1.03966	1.01906	1.05787	0.990692	1.09379	1.09972	0.643894	0.999924	0.925802	0.95546	0.943989	0.893296	0.809363	0.783942	0.723452	0.781066	0.640423	0.999924	0.979628	0.998767	1.05919	1.00021	0.949684	0.85088	0.825158	0.847017	0.635857	0.999924	1.01827	1.03065	1.04451	1.04182	0.921611	0.818118	0.913806
P02788	LTF	0.999924	1.04635	1.07577	1.0618	1.0739	0.981165	0.949944	1.00489	1.08467	0.663824	0.999924	0.992614	1.02886	1.03556	1.04184	1.04726	0.989896	1.05486	1.04443	0.619276	0.999924	1.04311	0.994234	1.08264	0.982957	0.922431	0.862635	0.829146	0.875272	0.713526	0.999924	1.03546	1.05251	1.18131	1.16768	1.09281	1.03047	0.965528	1.00484	0.723255	0.999924	1.0107	1.0304	1.04387	1.07066	0.981309	0.912803	0.967993
P02794	FTH1	0.999924	0.822169	0.820914	0.792296	0.752186	0.564801	0.537845	0.41699	0.407446	0.300698	0.999924	0.952933	0.916054	0.919231	0.878105	0.711491	0.716407	0.517496	0.583798	0.401813	0.999924	1.09211	1.02189	0.976429	0.804509	0.634156	0.550073	0.522108	0.534131	0.461241	0.999924	0.939673	0.893893	0.943592	0.788583	0.644829	0.532313	0.480251	0.47788	0.41188	0.999924	1.09913	1.07802	1.06274	1.02306	0.827048	0.764433	0.875042
P04035	HMGCR	0.999924	0.844493	0.751524	0.638525	0.57362	0.414941	0.270046	0.0918336	0.0577914	0.0243163	0.999924	0.994117	0.711875	0.687004	0.822362	0.654832	0.340262	0.184949	0.263397	0.0489839	0.999924	0.905644	0.823742	0.749368	0.749875	0.544793	0.361309	0.133272	0.0448187	0.0105431	0.999924	0.790268	0.595574	0.517171	0.528593	0.401795	0.232309	0.100338	0.0203292	0.00686408	0.999924	0.682941	0.615304	0.670901	0.518265	0.423344	0.266871	0.105395
P04040	CAT	0.999924	0.97018	0.942375	0.94316	0.951795	0.835638	0.72514	0.700133	0.682874	0.144344	0.999924	0.967603	0.964559	0.970426	0.947999	0.905572	0.776929	0.756567	0.714361	0.173455	0.999924	0.971298	0.943957	0.895111	0.868053	0.734455	0.654902	0.528273	0.501569	0.246373	0.999924	0.964599	0.953035	0.920498	0.911194	0.797705	0.674641	0.604689	0.574405	0.211073	0.999924	0.993972	0.983826	1.00433	1.00808	0.878776	0.770787	0.755025
P04049	RAF1	0.999924	0.597995	0.311499	0.132064	0.113007	0.073071	0.0401365	0.0280808	0.0247239	0.0216847	0.999924	0.539062	0.311932	0.166291	0.11416	0.064022	0.0452199	0.0392046	0.0335785	0.0191293	0.999924	0.899737	0.562309	0.341171	0.23953	0.206629	0.146331	0.0908829	0.0666176	0.0442709	0.999924	0.854245	0.484096	0.243912	0.160163	0.137581	0.0794131	0.0499937	0.0251371	0.0188946	0.999924	0.667861	0.47135	0.374932	0.281515	0.192656	0.123903	0.0878424
P04053	DNTT	0.999924	0.725694	0.232856	0.108169	0.0692329	0.0389818	0.0263874	0.0156046	0.0144635	0.00600852	0.999924	0.657574	0.151846	0.0586841	0.0338988	0.0183425	0.0107589	0.00566144	0.00320273	0.00227233	0.999924	0.830374	0.235794	0.100068	0.0745043	0.0485907	0.0297986	0.0190831	0.0103754	0.00575401	0.999924	0.800691	0.253635	0.104549	0.0906742	0.0675449	0.041431	0.0155309	0.0147353	0.00755599	0.999924	0.734376	0.146796	0.0747696	0.0638746	0.0446335	0.0289719	0.0155713
P04075	ALDOA	0.999924	1.0176	1.04962	1.08372	1.09073	1.00057	0.975243	0.996305	0.83503	0.0786906	0.999924	1.0166	1.0238	1.06136	0.996431	0.957841	0.877026	0.902594	0.746967	0.104604	0.999924	1.0416	0.959536	1.03292	0.912236	0.843892	0.820694	0.765766	0.681822	0.151937	0.999924	1.00068	0.956698	1.03299	1.02927	0.925619	0.877927	0.813407	0.693298	0.103151	0.999924	1.06944	1.03882	1.0985	1.04609	0.922182	0.885075	0.943256
P04080	CSTB	0.999924	0.961264	1.01022	1.03322	1.10077	1.04846	1.11163	0.981794	0.726339	0.121536	0.999924	0.974813	0.965619	0.980439	0.998805	0.909296	0.798847	0.730911	0.581764	0.105155	0.999924	0.9507	0.982648	1.00419	1.01339	0.861533	0.870527	0.868703	0.804192	0.245424	0.999924	0.909319	0.868541	0.992171	1.02468	0.91715	0.878247	0.777132	0.587551	0.129709	0.999924	0.951432	0.963156	0.936871	1.00895	0.934125	0.954775	0.967401
P04083	ANXA1	0.999924	0.947565	0.986882	0.963236	0.45598	0.0774061	0.0369983	0.0196304	0.0150653	0.00720802	0.999924	0.978249	0.98786	0.939812	0.44009	0.0559451	0.0272764	0.0142424	0.010735	0.00582467	0.999924	1.01632	1.0042	0.96738	0.369733	0.0611588	0.03692	0.0174609	0.00685292	0.00381023	0.999924	0.984632	0.981332	0.979532	0.330036	0.0850244	0.0495686	0.0266636	0.0180013	0.0131537	0.999924	0.953618	0.974012	0.886429	0.341888	0.0779027	0.051702	0.0308818
P04114	APOB	0.999924	1.04486	0.972157	0.964952	0.969264	0.828702	0.754245	0.697562	0.660306	0.467119	0.999924	0.937052	0.977155	0.99033	0.978854	0.932995	0.817268	0.777838	0.800222	0.547125	0.999924	1.07291	1.13017	1.10827	1.13015	0.977441	0.92192	0.808281	0.835639	0.781196	0.999924	1.01691	0.966299	0.958837	1.01323	0.837517	0.826783	0.670875	0.645609	0.56581	0.999924	1.03212	1.02441	1.12984	1.2341	1.10384	1.04142	1.05617
P04179	SOD2	0.999924	0.988845	1.02491	1.02499	1.13198	1.10516	1.07314	1.27102	1.512	1.27033	0.999924	0.9831	1.02926	1.02257	1.14567	1.22406	1.14796	1.27603	1.51947	1.21437	0.999924	0.959584	0.979635	1.0539	1.04829	0.944923	0.949689	0.98313	1.17079	1.13428	0.999924	0.950793	1.02081	1.02867	1.09607	0.93525	0.949092	0.939845	0.924254	0.881011	0.999924	0.979412	1.02006	0.952051	1.05494	0.872165	0.920697	0.957113
P04181	OAT	0.999924	0.855077	0.658705	0.416993	0.212806	0.123767	0.0946008	0.0744317	0.0576624	0.0251432	0.999924	0.845136	0.642671	0.367198	0.182065	0.10164	0.067673	0.0589186	0.0371356	0.0115307	0.999924	0.89041	0.712269	0.461558	0.217376	0.136601	0.0852836	0.0797241	0.0436537	0.023596	0.999924	0.883161	0.703142	0.392121	0.15915	0.104969	0.0741162	0.0527579	0.0325415	0.0116533	0.999924	0.887809	0.639704	0.402149	0.179223	0.118575	0.0746959	0.0550249
P04183	TK1	0.999924	0.931121	0.944745	0.918354	0.902189	0.862804	0.769225	0.75389	0.836636	0.620409	0.999924	0.98536	0.995058	0.849534	0.884874	0.879333	0.855959	0.863605	0.965188	0.647085	0.999924	1.00509	1.09042	1.01471	1.06536	0.876255	0.758636	0.672936	0.715798	0.531471	0.999924	0.987862	1.05544	1.0457	1.02848	0.898788	0.751286	0.67262	0.631498	0.415165	0.999924	1.00492	0.943239	0.906443	0.906505	0.763279	0.66433	0.653147
P04234	CD3D	0.999924	0.947871	0.92787	0.899803	0.729218	0.512794	0.40248	0.289266	0.23524	0.145167	0.999924	0.95543	0.961114	0.88546	0.726048	0.494465	0.353127	0.261473	0.210647	0.13381	0.999924	1.00448	1.03678	0.941466	0.779354	0.480739	0.346971	0.235116	0.257467	0.202922	0.999924	0.97768	0.909086	0.77179	0.66002	0.40665	0.329861	0.241139	0.18885	0.194299	0.999924	0.886021	0.894277	0.797088	0.685905	0.425115	0.328046	0.273989
P04406	GAPDH	0.999924	1.19515	1.01885	1.06109	1.00059	0.854422	0.560756	0.148602	0.0384837	0.0197741	0.999924	1.18913	1.02206	1.07687	0.993027	0.85659	0.560451	0.154443	0.034408	0.0155239	0.999924	1.07	1.00464	1.0017	0.859833	0.66357	0.401494	0.159552	0.0456099	0.0159245	0.999924	1.08278	0.928965	0.981683	0.849201	0.657083	0.375689	0.138529	0.0324597	0.0129188	0.999924	1.11411	1.0604	1.06239	0.98162	0.825827	0.543523	0.144072
P04424	ASL	0.999924	0.971234	0.981795	1.01233	0.962283	0.880131	0.516305	0.0584938	0.00805836	0.00754758	0.999924	1.05452	1.03092	1.03564	1.05649	0.966803	0.609044	0.141374	0.0769925	0.0620628	0.999924	0.954722	0.911384	0.946158	0.955312	0.793773	0.52603	0.109476	0.0110762	0.00412611	0.999924	1.0048	1.02929	1.04457	1.04384	0.944466	0.583557	0.124037	0.0442503	0.0318234	0.999924	1.05009	1.027	1.07271	1.03313	0.855059	0.529465	0.0786615
P04439	HLA-A	0.999924	1.05155	1.04448	0.993783	0.899952	0.782752	0.743518	0.61786	0.515068	0.300032	0.999924	1.01126	0.940253	0.922772	0.902543	0.808177	0.698495	0.617411	0.519698	0.290699	0.999924	0.948626	0.949741	0.940929	0.861319	0.734426	0.680328	0.567798	0.485855	0.366893	0.999924	1.00342	1.03529	0.993263	0.95705	0.76704	0.700937	0.586725	0.495755	0.350555	0.999924	1.00643	0.968181	0.968802	0.936204	0.781338	0.668905	0.615188
P04632	CAPNS1	0.999924	0.855763	0.809557	0.778111	0.866289	0.898985	0.870245	0.687698	0.241782	0.0681002	0.999924	0.922233	0.899575	0.871455	0.948683	0.966034	0.888834	0.696585	0.225212	0.0592204	0.999924	0.946824	0.896035	0.848852	0.835625	0.757932	0.709438	0.598825	0.440541	0.111569	0.999924	0.893104	0.752329	0.82598	0.92241	0.719845	0.793313	0.700754	0.43733	0.104636	0.999924	0.840171	0.827815	0.784622	0.90342	0.768853	0.769446	0.636931
P04792	HSPB1	0.999924	0.794135	0.635495	0.488209	0.477577	0.378532	0.235933	0.155392	0.241974	0.30474	0.999924	0.776204	0.642295	0.4773	0.391448	0.301715	0.210946	0.157092	0.287782	0.314763	0.999924	0.893207	0.680812	0.57698	0.471971	0.406344	0.304503	0.182674	0.231897	0.372706	0.999924	0.802132	0.658108	0.518961	0.410811	0.346887	0.253531	0.17995	0.236161	0.428899	0.999924	0.825145	0.69603	0.54277	0.504702	0.432564	0.286202	0.206823
P04818	TYMS	0.999924	0.951872	0.836225	0.405883	0.0916831	0.0515375	0.026975	0.0145357	0.0116175	0.00399759	0.999924	0.945811	0.829884	0.351332	0.0646964	0.0303776	0.0206223	0.0131638	0.00868967	0.00444905	0.999924	0.934776	0.830411	0.44451	0.142757	0.0834385	0.0672543	0.039915	0.019411	0.01748	0.999924	0.950974	0.842177	0.372524	0.0959711	0.0606012	0.043904	0.0251702	0.0179253	0.0126187	0.999924	0.926392	0.760646	0.365119	0.0699052	0.04897	0.0350026	0.0212513
P04843	RPN1	0.999924	1.0021	1.00578	0.974979	0.888658	0.484056	0.138249	0.0428694	0.0275631	0.0153388	0.999924	0.942855	0.878646	0.902058	0.79183	0.386722	0.112571	0.0349381	0.0275389	0.0142049	0.999924	0.943541	1.00848	0.954778	0.832491	0.459448	0.11484	0.0330135	0.0295741	0.0257857	0.999924	0.930187	0.902406	0.894533	0.764652	0.441134	0.108703	0.0405898	0.0380724	0.029945	0.999924	0.836607	0.873837	0.939658	0.756375	0.43627	0.120757	0.0406299
P04844	RPN2	0.999924	1.04462	1.0839	1.05105	0.903323	0.549367	0.233314	0.114408	0.0653675	0.0328429	0.999924	0.946464	0.907571	0.918806	0.807271	0.461467	0.185567	0.0934342	0.0658751	0.031617	0.999924	0.962298	1.04889	1.00577	0.924599	0.540778	0.217805	0.1304	0.0898101	0.0880861	0.999924	0.974921	0.959017	0.915005	0.787711	0.487085	0.191153	0.108945	0.0875358	0.074879	0.999924	0.875556	0.924473	0.992936	0.805908	0.497776	0.220115	0.129308
P04899	GNAI2	0.999924	1.01994	1.01253	0.840168	0.534125	0.197638	0.0751008	0.0379309	0.024569	0.0111516	0.999924	1.02293	0.992633	0.826089	0.568574	0.176147	0.0526203	0.0254428	0.0178113	0.00830944	0.999924	0.999757	0.994747	0.928428	0.768798	0.316895	0.114734	0.0675003	0.046389	0.0331018	0.999924	0.989193	0.995286	0.86168	0.597043	0.26029	0.0954988	0.0518028	0.0380735	0.0265396	0.999924	0.945516	0.88452	0.892679	0.673736	0.401318	0.134944	0.072016
P04920	SLC4A2	0.999924	1.03669	0.976287	0.918516	0.74999	0.499517	0.315953	0.236571	0.208331	0.124711	0.999924	0.985167	0.940611	0.839098	0.715191	0.4684	0.334486	0.286045	0.259266	0.148209	0.999924	1.01347	0.915639	0.893756	0.746184	0.554883	0.372325	0.318795	0.312287	0.246551	0.999924	1.01743	0.932289	0.852481	0.663754	0.50381	0.337011	0.254097	0.22202	0.172522	0.999924	0.997657	0.922247	0.882689	0.651575	0.412041	0.28007	0.197203
P05023	ATP1A1	0.999924	1.00428	1.0031	1.02492	1.04188	0.910795	0.786316	0.499082	0.13975	0.0611182	0.999924	0.986066	1.00336	1.00335	0.986643	0.928474	0.817023	0.525819	0.129795	0.0488298	0.999924	0.966137	0.977438	0.983028	0.89189	0.81602	0.73497	0.538783	0.223137	0.110236	0.999924	1.04293	1.09191	1.09899	1.05622	0.938776	0.820413	0.548159	0.22773	0.114829	0.999924	0.975235	1.0199	1.01533	1.02924	0.896182	0.758613	0.528855
P05106	ITGB3	0.999924	1.23753	0.956725	1.10571	1.11225	0.994351	0.897335	0.854501	0.738556	0.38021	0.999924	1.0647	0.999745	1.0317	0.97246	0.96041	0.785853	0.779554	0.662558	0.325009	0.999924	1.00579	0.966187	0.977803	0.882099	0.784725	0.729567	0.605589	0.489223	0.351824	0.999924	1.00611	1.04249	1.10993	1.04126	0.987378	0.794295	0.609596	0.493382	0.326324	0.999924	0.981808	0.997466	1.03719	1.05079	0.905376	0.837366	0.791722
P05107	ITGB2	0.999924	1.0126	1.00899	0.975763	0.875372	0.689526	0.543529	0.477353	0.458471	0.320604	0.999924	0.990929	0.976028	0.919506	0.819017	0.695799	0.539082	0.488349	0.482	0.331864	0.999924	0.98479	0.981041	0.925217	0.77905	0.647553	0.513748	0.42759	0.423895	0.366799	0.999924	1.18713	1.21752	1.19595	1.04703	0.845534	0.666655	0.544039	0.506473	0.4156	0.999924	0.965582	0.944168	0.887897	0.797004	0.634992	0.500684	0.463032
P05114	HMGN1	0.999924	1.7475	1.3379	1.76875	1.88538	2.10159	1.74025	2.82126	3.41117	3.41672	0.999924	1.57047	1.46909	1.22676	1.59696	1.78409	1.14014	1.82502	2.64755	2.56335	0.999924	0.762811	0.71311	0.556607	0.528274	0.796319	0.910867	0.927204	1.08039	1.1988	0.999924	1.00089	1.12653	1.24396	1.03017	0.945553	0.998102	1.09439	1.28568	1.3939	0.999924	0.680835	0.688701	0.938539	1.10246	1.09723	0.756301	1.58696
P05141	SLC25A5	0.999924	0.849962	0.87283	0.613696	0.491897	0.449312	0.456491	0.272903	0.222749	0.143161	0.999924	0.788552	0.802707	0.624698	0.493539	0.337604	0.247814	0.169699	0.21571	0.0856368	0.999924	0.985454	0.972201	0.733969	0.694992	0.471796	0.437956	0.259161	0.640122	0.253168	0.999924	0.875883	0.776971	0.508857	0.543652	0.436537	0.439074	0.217335	0.200348	0.264166	0.999924	1.22604	0.921758	0.815906	0.692997	0.850768	0.612742	0.511559
P05161	ISG15	0.999924	0.951085	0.920757	0.864989	0.663839	0.355462	0.0897241	0.0273535	0.0145083	0.00397003	0.999924	1.00302	0.957529	0.846544	0.69669	0.344789	0.116655	0.0603646	0.0406814	0.00833246	0.999924	1.05498	1.03031	0.944145	0.857364	0.430812	0.124626	0.0376743	0.0201078	0.00665146	0.999924	0.960802	0.976429	0.876163	0.688726	0.384361	0.152215	0.0763781	0.0469906	0.0100474	0.999924	0.953714	0.926591	0.820833	0.64352	0.358286	0.0966407	0.0357873
P05165	PCCA	0.999924	1.02397	1.03459	1.02707	0.749011	0.169118	0.0485879	0.0344133	0.0241411	0.0179484	0.999924	1.01377	0.990402	0.995168	0.793004	0.17072	0.0711283	0.0533531	0.0376895	0.021391	0.999924	1.0371	1.07688	1.00435	0.802786	0.194897	0.0666613	0.0390923	0.0282242	0.0154161	0.999924	0.988507	1.00382	0.951269	0.688926	0.186686	0.0798638	0.0489774	0.0492602	0.0223339	0.999924	1.23318	1.23145	1.35148	1.043	0.296547	0.0985599	0.0414603
P05166	PCCB	0.999924	0.984744	0.865919	0.852216	0.840777	0.645255	0.425631	0.153808	0.0470053	0.0166397	0.999924	0.951555	0.846886	0.82777	0.822824	0.702476	0.477728	0.203555	0.0854446	0.0490361	0.999924	0.952835	0.955651	0.907282	0.895327	0.705109	0.428039	0.168668	0.0565094	0.0182746	0.999924	0.968091	0.887935	0.89237	0.85736	0.692013	0.462472	0.1807	0.0454137	0.0219256	0.999924	0.987353	0.958463	1.05765	1.07458	0.936897	0.604201	0.211641
P05198	EIF2S1	0.999924	1.02512	1.04656	1.03245	0.919601	0.671753	0.252436	0.0328736	0.0223629	0.017105	0.999924	1.0398	1.02815	1.01008	0.933912	0.639285	0.244161	0.0411444	0.0258378	0.0142439	0.999924	1.02345	1.05445	1.06409	0.981862	0.660974	0.253499	0.0367598	0.0156479	0.0103918	0.999924	1.00756	1.03865	1.01548	0.876419	0.602545	0.241385	0.0450272	0.025116	0.017263	0.999924	1.04043	1.05227	1.05818	0.917297	0.674996	0.244649	0.0274717
P05204	HMGN2	0.999924	1.78352	1.03162	1.52653	1.05891	0.818772	0.560366	0.985243	1.07036	0.889497	0.999924	0.849488	0.825581	0.691264	0.646808	0.935066	0.366707	0.59786	0.71663	0.72567	0.999924	0.871566	0.681133	0.289619	0.240936	0.516018	0.564864	0.460966	0.452039	0.624231	0.999924	0.727443	0.695963	0.799879	0.572964	0.338848	0.555085	0.53222	0.42275	0.605587	0.999924	0.671199	0.603038	1.04973	1.11811	0.870128	0.483962	0.866845
P05387	RPLP2	0.999924	0.892711	1.01658	1.22901	2.18037	2.47666	2.81979	2.99627	3.15197	2.45563	0.999924	0.934912	0.947866	1.34736	2.1209	2.76535	2.80147	2.87754	3.38282	2.66381	0.999924	1.24029	1.71494	3.05084	3.70329	2.76216	2.3261	2.06211	1.44999	1.47884	0.999924	1.24692	1.7194	3.21962	3.39496	4.03323	2.31127	2.02761	2.00111	1.94094	0.999924	1.03272	1.15305	1.64325	2.24052	2.979	2.45263	3.34172
P05388	RPLP0	0.999924	1.25478	1.45854	2.00039	3.8938	5.86166	6.83228	7.21989	2.89804	0.0719446	0.999924	1.20531	1.31831	2.14379	4.34344	7.23693	7.18674	7.94575	3.21041	0.0969143	0.999924	1.35152	2.22884	3.84238	5.42019	4.68198	4.30101	2.44211	0.500211	0.0869386	0.999924	1.19305	1.90883	3.24837	4.61519	3.80616	3.65725	2.23048	0.314491	0.0745826	0.999924	1.13945	1.40796	2.06666	4.91702	5.4141	5.95797	5.75799
P05423	POLR3D	0.999924	0.98028	0.86757	0.538562	0.21562	0.155293	0.103194	0.065183	0.0562292	0.0278564	0.999924	0.949621	0.869341	0.550137	0.264337	0.188965	0.155172	0.117051	0.0896357	0.0578758	0.999924	1.00214	0.80156	0.441962	0.172866	0.126432	0.111508	0.0696286	0.060368	0.0301849	0.999924	0.986119	0.806253	0.44849	0.180566	0.156928	0.114994	0.073228	0.0537526	0.0391886	0.999924	1.05903	0.996601	0.743566	0.315828	0.245951	0.167952	0.115778
P05455	SSB	0.999924	0.979565	0.980367	0.964852	0.731833	0.387833	0.122058	0.0373074	0.0269164	0.0147743	0.999924	1.03715	0.986378	0.929577	0.688095	0.348064	0.121028	0.0339972	0.0212465	0.0107296	0.999924	0.996422	0.981331	0.987154	0.776475	0.541464	0.241985	0.0665892	0.0184786	0.0104296	0.999924	1.00022	1.05405	1.08316	0.898413	0.612576	0.262902	0.0704683	0.0192079	0.0123058	0.999924	0.995753	0.995263	0.939319	0.667463	0.388405	0.133057	0.0322666
P05556	ITGB1	0.999924	0.979335	0.906972	1.02708	1.05708	0.920216	0.844522	0.813312	0.862269	0.671595	0.999924	0.970405	1.00886	1.00273	0.970545	0.904951	0.806987	0.799765	0.829665	0.601896	0.999924	0.963174	0.962395	0.973027	0.871483	0.796435	0.736134	0.670113	0.695903	0.636674	0.999924	1.07142	1.08573	1.14748	1.0714	0.841793	0.837174	0.768573	0.702507	0.573297	0.999924	0.924177	1.00485	0.973481	1.04963	0.817527	0.793687	0.813356
P05771	PRKCB	0.999924	0.870577	0.731338	0.655285	0.471073	0.151527	0.0775458	0.048597	0.0469591	0.0277869	0.999924	0.830748	0.685381	0.570607	0.407753	0.107203	0.0596403	0.0391668	0.0270028	0.00977358	0.999924	0.85748	0.69602	0.644271	0.519584	0.332451	0.0908007	0.0382539	0.0265798	0.0136015	0.999924	0.887687	0.741566	0.678049	0.533283	0.351191	0.0965255	0.052788	0.0397205	0.0198104	0.999924	0.807887	0.658439	0.617468	0.421206	0.157301	0.0478068	0.0235527
P06126	CD1A	0.999924	0.970736	1.0017	0.951878	0.964041	0.785949	0.671685	0.530277	0.471293	0.347187	0.999924	1.09433	1.0171	1.00239	1.06641	1.00613	0.843837	0.756749	0.661319	0.390649	0.999924	1.07012	1.13062	1.02123	1.11503	0.845222	0.783195	0.52917	0.526777	0.467528	0.999924	1.07318	1.01186	1.04799	1.14746	0.984496	1.0268	0.749334	0.610721	0.501862	0.999924	1.05382	0.940781	0.838654	0.703376	0.555733	0.510085	0.411241
P06127	CD5	0.999924	1.11876	1.01713	1.04239	1.00066	0.840234	0.71089	0.578824	0.504021	0.323445	0.999924	1.07414	1.04107	1.00224	0.96347	0.829774	0.651037	0.538384	0.46677	0.267853	0.999924	0.986081	0.962318	0.948433	0.868901	0.742644	0.630837	0.479024	0.441144	0.380685	0.999924	0.994915	1.0247	1.04736	0.948873	0.810565	0.659436	0.516643	0.465384	0.351735	0.999924	0.976926	1.00074	0.965627	0.940212	0.715505	0.621733	0.577753
P06132	UROD	0.999924	0.999596	1.0222	1.04205	1.0901	0.962444	0.888194	0.846691	0.714872	0.161877	0.999924	1.03319	1.01219	1.03249	1.00321	0.971457	0.891495	0.917938	0.702093	0.112971	0.999924	1.0047	0.977873	1.00553	0.954125	0.844681	0.806667	0.680517	0.579527	0.167127	0.999924	1.05985	1.05046	1.05447	1.01945	0.906863	0.836107	0.727848	0.639937	0.172873	0.999924	1.09315	1.05418	1.04628	1.01707	0.94957	0.863411	0.863159
P06239	LCK	0.999924	0.844799	0.499241	0.210194	0.122941	0.0615532	0.040553	0.0261436	0.0163531	0.00858612	0.999924	0.791535	0.475593	0.217711	0.13268	0.0684973	0.0501458	0.0364963	0.0228548	0.0125859	0.999924	0.916475	0.793999	0.420797	0.215324	0.118853	0.0598127	0.0359495	0.0257744	0.0216728	0.999924	0.847929	0.696402	0.338441	0.163641	0.09639	0.0438748	0.0247697	0.0215604	0.0146073	0.999924	0.835196	0.460249	0.193041	0.106456	0.055315	0.0405448	0.0254324
P06241	FYN	0.999924	0.864214	0.749895	0.568758	0.428569	0.187878	0.0657051	0.0357735	0.0264586	0.0101164	0.999924	0.967178	0.830386	0.630231	0.329481	0.106697	0.0388224	0.02021	0.0151663	0.0056671	0.999924	1.00104	0.891092	0.714787	0.576789	0.432884	0.264995	0.127968	0.106408	0.0601831	0.999924	0.919816	0.796594	0.65415	0.521062	0.371312	0.194309	0.0626335	0.03996	0.0219614	0.999924	0.875844	0.706622	0.590472	0.409258	0.243946	0.0850958	0.0411819
P06280	GLA	0.999924	0.97295	0.994013	0.907518	0.808204	0.609425	0.392757	0.192488	0.0923071	0.0523844	0.999924	0.995452	0.974066	0.908795	0.767713	0.563737	0.347777	0.162594	0.0658039	0.036598	0.999924	0.988503	0.988403	0.967242	0.785058	0.645141	0.534367	0.270524	0.125799	0.0865281	0.999924	0.970802	1.03116	0.940767	0.819013	0.663583	0.458532	0.218866	0.0719151	0.0481146	0.999924	0.944656	0.957926	0.845456	0.720937	0.553083	0.403348	0.167259
P06396	GSN	0.999924	1.01105	0.946833	0.826222	0.579927	0.289245	0.118936	0.0683895	0.0509475	0.0246184	0.999924	1.00766	0.934552	0.820456	0.522471	0.259434	0.130514	0.0909055	0.068576	0.0333086	0.999924	0.959652	0.919222	0.809334	0.542652	0.426482	0.22725	0.11266	0.097442	0.0645839	0.999924	0.984028	0.991115	0.876191	0.610449	0.420593	0.196061	0.0587389	0.0473621	0.0256871	0.999924	0.926442	0.946626	0.86662	0.522869	0.341631	0.160113	0.096929
P06400	RB1	0.999924	0.997871	0.986957	0.897041	0.747642	0.576151	0.393498	0.10334	0.0320854	0.018547	0.999924	1.00238	0.966898	0.866998	0.745663	0.545601	0.378671	0.105498	0.0277345	0.0167437	0.999924	0.969004	0.983798	0.919887	0.836639	0.630928	0.439295	0.13765	0.0148343	0.00978634	0.999924	0.945389	0.965262	0.918086	0.863866	0.672974	0.431664	0.13098	0.0174488	0.0115047	0.999924	1.04734	1.02356	0.944427	0.763267	0.626212	0.396441	0.0916182
P06454	PTMA	0.999924	0.867011	0.911053	0.920039	0.875389	0.635094	0.478332	0.384664	0.371372	0.275439	0.999924	0.876489	0.837812	0.877935	0.771294	0.677546	0.406912	0.411897	0.410876	0.291683	0.999924	1.11981	0.983377	0.819255	0.675545	0.565372	0.468721	0.3828	0.356868	0.296285	0.999924	0.97302	0.894927	1.0626	0.743415	0.99568	0.49263	0.413185	0.530551	0.227848	0.999924	0.934884	0.898914	1.21271	0.821076	0.965324	0.515792	0.696303
P06493	CDK1	0.999924	0.927724	0.801605	0.451776	0.213375	0.146282	0.082027	0.0379822	0.0229538	0.00931927	0.999924	0.915319	0.785073	0.398164	0.187386	0.124876	0.0852379	0.0385668	0.0212668	0.00732155	0.999924	0.938225	0.868358	0.517202	0.228773	0.149127	0.111373	0.0452976	0.0151237	0.00394925	0.999924	0.944265	0.822919	0.485174	0.20603	0.134129	0.100055	0.0508868	0.0179347	0.0107237	0.999924	0.920923	0.727563	0.386099	0.154061	0.11671	0.0787293	0.0303775
P06576	ATP5B	0.999924	1.03627	1.0308	1.02499	0.9951	0.849818	0.74115	0.653994	0.434099	0.0290757	0.999924	1.00208	0.98993	0.995174	0.982806	0.912914	0.799693	0.740507	0.496221	0.0369601	0.999924	1.1169	1.02432	1.03207	0.976449	0.871418	0.771621	0.63453	0.448615	0.0425492	0.999924	1.06974	0.994332	0.991064	1.01056	0.880567	0.782579	0.618285	0.394352	0.0278757	0.999924	1.12724	1.09095	1.20425	1.27218	1.17172	1.0956	1.03312
P06729	CD2	0.999924	1.04242	1.0263	1.0276	1.02282	0.871868	0.777856	0.728642	0.773923	0.630055	0.999924	1.01592	1.00772	0.959733	0.953286	0.853192	0.741013	0.730409	0.792706	0.57926	0.999924	0.929932	0.938953	0.899259	0.824287	0.716146	0.658465	0.61168	0.653595	0.614622	0.999924	0.989176	0.977872	1.02229	0.930507	0.803328	0.710157	0.653272	0.659146	0.597322	0.999924	0.911124	0.941525	0.897538	0.874263	0.708717	0.661099	0.651958
P06730	EIF4E	0.999924	1.01046	0.873847	0.593335	0.316217	0.133435	0.0538545	0.0180523	0.00923206	0.00207487	0.999924	0.963352	0.872609	0.552262	0.265104	0.0977939	0.0447029	0.0187477	0.0123586	0.00690728	0.999924	0.974976	0.838254	0.570146	0.25837	0.130749	0.0739607	0.0458152	0.0262782	0.0212508	0.999924	0.990423	0.935226	0.672242	0.328858	0.153644	0.0807972	0.042605	0.0347562	0.0175539	0.999924	0.975383	0.836456	0.56468	0.268371	0.141903	0.0766007	0.0392172
P06733	ENO1	0.999924	1.2547	0.996641	1.08481	1.02973	0.871729	0.613212	0.267706	0.0699374	0.0147788	0.999924	1.11341	1.01892	1.06089	1.00011	0.864565	0.602466	0.277516	0.0604034	0.0109111	0.999924	1.10234	0.957468	1.01148	0.841687	0.688166	0.417235	0.145328	0.0405254	0.0129015	0.999924	1.10347	0.984879	1.07042	0.918259	0.743241	0.430274	0.140296	0.0353811	0.0104952	0.999924	1.10856	1.01286	1.0707	0.971056	0.808551	0.54323	0.23391
P06744	GPI	0.999924	1.03839	1.10097	1.06533	0.954681	0.642548	0.212015	0.058171	0.0408556	0.0167577	0.999924	1.04552	1.04545	1.04457	0.943407	0.537563	0.178162	0.0312236	0.0182737	0.0083422	0.999924	1.10913	1.08581	1.08154	1.02679	0.615486	0.227752	0.0531962	0.023877	0.0114883	0.999924	0.966837	1.00669	0.978784	0.906858	0.589023	0.210037	0.0493523	0.0243393	0.0120947	0.999924	1.03302	1.05421	1.04738	0.893742	0.594036	0.186813	0.0303647
P06746	POLB	0.999924	0.957147	0.702254	0.226297	0.126067	0.0636265	0.0334147	0.0191467	0.0174983	0.0111262	0.999924	1.01804	0.745995	0.162969	0.0744862	0.0522519	0.0393626	0.0251214	0.0198185	0.0115307	0.999924	0.934805	0.691708	0.224802	0.103879	0.0687336	0.0508275	0.0413933	0.0284233	0.0140424	0.999924	1.02459	0.725949	0.16655	0.0488871	0.0309171	0.0224838	0.0104895	0.00405674	0.00439925	0.999924	1.09044	0.670915	0.18619	0.0876067	0.0743332	0.0455535	0.0308538
P06748	NPM1	0.999924	1.17491	1.15283	1.15734	0.987025	0.628016	0.306344	0.145654	0.118684	0.082933	0.999924	1.19679	1.15354	1.11462	0.918244	0.505459	0.30967	0.162186	0.143743	0.0839469	0.999924	1.04848	1.01257	0.962523	0.692165	0.588638	0.434328	0.318854	0.250664	0.189612	0.999924	1.07482	1.01133	0.952251	0.678332	0.537164	0.401798	0.230568	0.207927	0.162077	0.999924	1.21314	1.19062	1.13937	0.895682	0.613502	0.302848	0.152947
P06753	TPM3	0.999924	0.822593	0.958519	1.0644	1.24197	1.07637	1.00838	1.21954	1.28174	1.14505	0.999924	0.859944	1.03335	1.06454	1.13577	1.13558	0.88341	1.19936	1.40093	0.98798	0.999924	1.27693	0.758307	1.32634	1.16793	0.946046	0.965373	0.838217	1.11675	1.12472	0.999924	1.04264	0.883456	0.947499	0.968878	0.766495	0.865174	0.755914	0.739749	0.609165	0.999924	1.02425	1.18046	0.953637	1.23801	0.947021	1.05847	1.16149
P06756	ITGAV	0.999924	1.02156	0.95136	0.996633	0.98152	0.830405	0.768539	0.749059	0.686034	0.475081	0.999924	1.04417	0.999037	0.933261	0.833819	0.77616	0.647137	0.605942	0.557414	0.345775	0.999924	1.04016	1.03099	1.0312	0.95731	0.90202	0.786054	0.623047	0.580641	0.468022	0.999924	1.03095	1.01879	1.02799	1.01089	0.809172	0.757614	0.656111	0.541034	0.437038	0.999924	0.99458	1.04585	0.968766	1.07493	0.846253	0.818936	0.790799
P06865	HEXA	0.999924	0.976803	1.007	0.996586	0.899823	0.801417	0.581453	0.184723	0.0599731	0.0331681	0.999924	1.00811	1.01433	0.978046	0.950175	0.843523	0.553277	0.151123	0.0428995	0.0222931	0.999924	1.0236	1.05589	1.04824	1.07383	0.892607	0.667015	0.300968	0.116975	0.082764	0.999924	1.0058	1.04791	0.935486	0.949486	0.774887	0.619389	0.279357	0.0844883	0.0883952	0.999924	1.04881	1.05116	1.04596	1.00851	0.86472	0.624796	0.207697
P07099	EPHX1	0.999924	0.998327	1.00579	0.936057	0.74584	0.778924	0.884093	1.04927	1.08518	0.146053	0.999924	0.955215	1.01295	0.997254	1.02703	1.02866	0.98834	1.12479	1.15116	0.143652	0.999924	1.04063	1.16966	1.04621	1.30703	0.99548	0.975677	0.768569	0.874998	0.381742	0.999924	0.93325	1.03423	0.828799	0.965772	0.883093	1.04126	0.960093	1.21355	0.314695	0.999924	1.00916	1.11713	1.13034	1.11448	1.05746	0.952375	1.01071
P07108	DBI	0.999924	0.855618	0.864658	0.895857	0.797164	0.592992	0.499951	0.372835	0.297044	0.13504	0.999924	0.910358	0.919835	0.943571	0.908682	0.843535	0.663274	0.601479	0.553156	0.260936	0.999924	1.07069	0.899684	0.74753	0.62289	0.605183	0.356291	0.26007	0.213686	0.124381	0.999924	1.18993	1.13946	1.11585	0.858842	0.725022	0.338945	0.226379	0.210418	0.0714332	0.999924	0.997551	0.967095	0.91645	0.753544	0.665763	0.51649	0.514183
P07195	LDHB	0.999924	1.11333	1.04026	1.05562	1.02773	0.971232	0.996952	1.04487	0.988522	0.362368	0.999924	1.04919	1.04226	1.06986	1.07547	1.09942	1.03067	1.07063	1.01202	0.362486	0.999924	1.01978	1.02498	1.06685	1.05378	0.929836	0.90065	0.792126	0.771986	0.411404	0.999924	0.99227	0.992321	0.972695	1.00696	0.901809	0.856782	0.786148	0.734501	0.332966	0.999924	1.05675	1.06127	1.06209	1.03882	0.943755	0.854017	0.86701
P07203	GPX1	0.999924	0.949332	0.917285	0.850916	0.75597	0.490971	0.324682	0.304204	0.288751	0.178117	0.999924	0.978497	0.923616	0.842571	0.711971	0.4855	0.324924	0.29837	0.307616	0.166265	0.999924	0.904909	0.937464	0.900892	0.731878	0.516897	0.304621	0.289898	0.242469	0.151504	0.999924	1.06352	1.03957	0.851002	0.69397	0.485276	0.348963	0.201645	0.140728	0.141606	0.999924	0.930661	0.860907	0.795555	0.686234	0.469596	0.30877	0.255776
P07205	PGK2	0.999924	0.979255	1.00699	1.04269	0.966935	0.303843	0.132105	0.0367036	0.0187426	0.0126234	0.999924	1.03978	0.992772	1.03486	0.926094	0.210586	0.0386598	0.0145291	0.0109891	0.00540862	0.999924	0.994242	0.988489	1.02853	0.942855	0.575591	0.0956371	0.0400721	0.0214962	0.00983241	0.999924	0.948087	1.04378	1.02801	0.878281	0.589756	0.108515	0.0579443	0.0286343	0.0208629	0.999924	0.941383	0.968281	0.920705	0.830399	0.383878	0.0575588	0.0336909
P07237	P4HB	0.999924	1.04623	1.0179	1.04768	1.07268	0.949586	0.856367	0.809595	0.745008	0.4589	0.999924	1.01975	1.03979	1.03489	1.02867	0.958017	0.815874	0.7826	0.73959	0.416521	0.999924	1.00231	0.999984	1.00262	0.936092	0.845435	0.783437	0.680565	0.668383	0.529303	0.999924	1.02544	1.05008	1.13242	1.08291	0.986517	0.836031	0.748666	0.70854	0.493986	0.999924	1.01087	1.01076	1.01192	0.984004	0.847734	0.749837	0.749003
P07311	ACYP1	0.999924	0.983108	1.01876	1.03657	1.07712	0.985869	0.898423	0.603233	0.201403	0.0253835	0.999924	0.958346	1.00993	1.01537	1.021	0.893557	0.773753	0.542644	0.18258	0.0220505	0.999924	0.988331	0.979363	0.9653	0.907939	0.800474	0.697661	0.487481	0.208467	0.0323697	0.999924	0.943694	0.952522	0.995662	1.04055	0.814085	0.792507	0.548912	0.197402	0.0408082	0.999924	0.934352	0.932557	0.854127	0.907606	0.736202	0.692003	0.438899
P07339	CTSD	0.999924	1.02552	1.04192	0.942913	0.848014	0.718882	0.581447	0.291857	0.138177	0.0728773	0.999924	1.00401	1.01155	0.934762	0.837572	0.697092	0.528533	0.274836	0.114488	0.0611581	0.999924	1.04476	1.01314	0.941811	0.842089	0.628949	0.546247	0.344607	0.142363	0.0910894	0.999924	0.998806	0.987371	0.955402	0.860225	0.699148	0.607799	0.356665	0.112662	0.0810952	0.999924	1.00463	0.975201	0.905951	0.795181	0.644633	0.517117	0.277268
P07355	ANXA2	0.999924	0.969804	1.00758	0.99434	0.950356	0.658492	0.122396	0.0370847	0.0304634	0.0173211	0.999924	1.00155	1.01411	1.01971	0.969185	0.582742	0.112437	0.0203763	0.0178151	0.0102728	0.999924	1.0207	1.04675	1.0231	0.956708	0.638864	0.123381	0.0247493	0.0213378	0.0123446	0.999924	1.02252	1.03634	1.04667	0.948043	0.612318	0.134507	0.0432327	0.0319014	0.0183862	0.999924	0.961849	0.978578	0.928175	0.871804	0.5728	0.10552	0.017182
P07384	CAPN1	0.999924	0.949089	0.848914	0.803355	0.756417	0.704382	0.709254	0.561705	0.184068	0.019805	0.999924	0.922344	0.834487	0.793606	0.790887	0.759069	0.701002	0.582328	0.195758	0.021916	0.999924	0.965631	0.939549	0.840125	0.983592	0.759259	0.749858	0.585425	0.461113	0.0600663	0.999924	0.957004	0.851725	0.7414	0.727072	0.602581	0.601822	0.501808	0.352354	0.0365255	0.999924	0.940064	0.851436	0.826037	0.813677	0.734636	0.698011	0.559936
P07437	TUBB	0.999924	0.963307	0.801227	0.722491	0.600677	0.390278	0.118519	0.0187516	0.0148737	0.00711431	0.999924	0.894621	0.776091	0.679876	0.559846	0.326813	0.105935	0.0232488	0.0156465	0.0081864	0.999924	0.936643	0.801541	0.761106	0.564686	0.463574	0.260211	0.0637457	0.0254697	0.0145203	0.999924	0.89041	0.768186	0.761286	0.624667	0.500942	0.242598	0.0585592	0.0188972	0.00867462	0.999924	0.93137	0.835922	0.784838	0.696704	0.550183	0.356426	0.144434
P07602	PSAP	0.999924	0.83037	0.808	0.850551	0.938539	0.80792	0.758727	0.754604	0.797392	0.667102	0.999924	0.940534	0.941053	0.965185	0.953817	0.89034	0.808339	0.805059	0.854304	0.675643	0.999924	0.977308	0.916031	0.943164	0.880574	0.75033	0.665276	0.621423	0.676166	0.613618	0.999924	0.966537	0.946667	1.02737	0.916056	0.73147	0.691664	0.67405	0.657077	0.58695	0.999924	0.880321	0.916105	0.928569	0.95684	0.744966	0.738297	0.785248
P07686	HEXB	0.999924	1.01872	1.01233	1.04072	0.996739	0.830179	0.628377	0.317389	0.103118	0.051789	0.999924	1.00092	1.01849	0.999503	0.959714	0.832685	0.580506	0.279584	0.0739867	0.0356039	0.999924	0.99967	1.0438	1.00576	1.07289	0.838641	0.691812	0.381103	0.148527	0.0721657	0.999924	1.04702	1.06824	1.07988	1.06242	0.849803	0.671929	0.406865	0.139316	0.0771787	0.999924	0.956687	0.978209	0.90794	0.934277	0.732238	0.554023	0.270423
P07737	PFN1	0.999924	1.00864	1.08135	1.07168	1.08192	0.910393	0.37653	0.108289	0.0550867	0.0368537	0.999924	1.06399	1.06561	1.05756	1.05931	0.83722	0.361622	0.112311	0.0639745	0.033244	0.999924	1.06252	0.968873	1.00521	0.885179	0.745096	0.47608	0.162821	0.0591888	0.0386674	0.999924	0.978594	0.980568	1.1052	1.14869	0.955349	0.579692	0.181179	0.0497321	0.030836	0.999924	0.970774	0.977071	0.969286	0.966493	0.759024	0.388115	0.103633
P07738	BPGM	0.999924	1.12746	1.07547	1.06076	0.943137	0.75771	0.481487	0.166263	0.122989	0.0740227	0.999924	0.952674	0.981746	0.953997	0.937314	0.754644	0.459649	0.134834	0.0523959	0.0232243	0.999924	0.97535	0.942749	0.954183	0.897393	0.786412	0.475288	0.133293	0.0195563	0.00995744	0.999924	1.03749	1.08669	1.14083	1.03906	0.908093	0.50384	0.140807	0.0301656	0.003399	0.999924	0.991798	0.954029	0.963954	0.891731	0.734883	0.410516	0.164126
P07741	APRT	0.999924	1.07695	1.24455	1.0839	1.0476	1.21419	1.52572	1.51494	1.55109	1.18885	0.999924	1.1542	1.14467	1.11708	1.29418	1.37305	1.40791	1.46826	1.59491	1.0538	0.999924	1.17335	1.33445	1.13099	1.51561	1.0752	1.20933	0.799749	0.874477	0.661695	0.999924	0.87743	0.9064	0.708202	1.09884	0.902801	1.13968	0.831902	0.744328	0.569848	0.999924	1.06968	1.08078	0.96036	1.03791	0.992163	0.96585	0.900106
P07766	CD3E	0.999924	0.946602	0.961599	0.87732	0.656413	0.424096	0.302654	0.238052	0.210487	0.144113	0.999924	1.00165	1.01065	0.894758	0.66817	0.425879	0.286954	0.224789	0.198636	0.127376	0.999924	0.910451	0.923395	0.855848	0.588365	0.392845	0.266947	0.18724	0.170421	0.13013	0.999924	1.02031	1.02779	1.0011	0.664574	0.455061	0.275724	0.194455	0.160603	0.122544	0.999924	0.955063	0.925392	0.847606	0.569287	0.357431	0.244952	0.207661
P07814	EPRS	0.999924	0.948357	0.564856	0.180928	0.0842313	0.0379054	0.0191623	0.0114715	0.00806787	0.00375946	0.999924	0.904366	0.511898	0.139618	0.0602623	0.0284508	0.0183608	0.011028	0.00666589	0.00280345	0.999924	1.01033	0.656762	0.287313	0.129569	0.0855097	0.0522173	0.0247469	0.0162796	0.011086	0.999924	1.04361	0.681918	0.267299	0.110147	0.0729492	0.0408276	0.0174859	0.0109624	0.00515723	0.999924	1.16045	0.624025	0.228273	0.112175	0.0678364	0.0426107	0.0187229
P07858	CTSB	0.999924	0.932253	0.888799	0.810628	0.701181	0.510074	0.33543	0.219856	0.176154	0.0885424	0.999924	0.965583	0.912953	0.838424	0.715682	0.469897	0.296754	0.173709	0.125958	0.0682743	0.999924	1.00172	0.965836	0.910219	0.842214	0.560304	0.426736	0.249673	0.13475	0.0961985	0.999924	0.968612	0.925546	0.890219	0.722953	0.571235	0.418527	0.255048	0.151987	0.116388	0.999924	0.968359	0.9356	0.845838	0.701933	0.527234	0.329157	0.166892
P07900	HSP90AA1	0.999924	1.11456	1.02069	1.06755	0.853293	0.436865	0.219836	0.09606	0.0565145	0.0275565	0.999924	1.05648	1.03482	1.0328	0.823661	0.340379	0.171719	0.0808592	0.0508866	0.0251815	0.999924	1.01235	0.99504	1.02814	0.912206	0.578155	0.260578	0.140673	0.0742679	0.0407124	0.999924	1.01306	1.04265	1.05797	0.892228	0.566758	0.252122	0.134492	0.0731206	0.0341203	0.999924	1.0739	1.05813	1.07618	0.781302	0.416586	0.222216	0.111473
P07902	GALT	0.999924	1.02098	1.00442	1.05866	1.0796	0.93151	0.686215	0.321116	0.116384	0.0256448	0.999924	1.03636	1.00001	1.00966	1.00624	0.921136	0.650059	0.324112	0.136542	0.0485333	0.999924	1.02789	0.958957	0.978536	0.908057	0.850503	0.630978	0.307836	0.0858702	0.0115977	0.999924	1.01843	1.06099	1.12131	1.15062	0.989739	0.759336	0.355056	0.115705	0.0358933	0.999924	0.996075	0.978408	0.975178	0.985248	0.842725	0.631418	0.303429
P07910	HNRNPC	0.999924	1.06424	0.83268	0.452294	0.0794124	0.0173972	0.0115752	0.0105134	0.0112032	0.00712313	0.999924	0.945749	0.844265	0.443995	0.0944538	0.0210962	0.0168272	0.0109106	0.00855754	0.00461105	0.999924	0.997077	0.811944	0.378302	0.0737751	0.0302179	0.023939	0.0133507	0.0116917	0.00829252	0.999924	0.942451	0.646275	0.343001	0.0723617	0.0318207	0.0203841	0.0123634	0.00907013	0.00605012	0.999924	1.05793	0.994298	0.647814	0.0949293	0.029277	0.0257501	0.0198957
P07919	UQCRH	0.999924	0.825026	0.732806	0.78671	0.700605	0.584146	0.557416	0.516656	0.536185	0.379819	0.999924	0.86592	0.832654	0.801257	0.759493	0.679735	0.572125	0.58319	0.68721	0.51184	0.999924	1.094	0.942897	0.785235	0.731526	0.644473	0.601864	0.516153	0.542178	0.501744	0.999924	0.989418	0.978449	0.981253	0.878205	0.848558	0.709738	0.668777	0.699052	0.624087	0.999924	0.902449	0.826041	0.986929	0.884593	0.869442	0.621085	0.777741
P07942	LAMB1	0.999924	1.03787	0.951431	0.982107	0.870518	0.71946	0.426576	0.348364	0.327981	0.195704	0.999924	1.06412	1.05456	1.02196	0.861908	0.620399	0.412477	0.349074	0.30718	0.218876	0.999924	0.78947	0.954365	0.86284	0.714534	0.610958	0.365133	0.294903	0.315827	0.247218	0.999924	0.995333	1.01876	0.946581	0.866866	0.754472	0.482858	0.379011	0.415025	0.296996	0.999924	1.02916	0.965697	0.969747	0.933045	0.701461	0.445841	0.405941
P07954	FH	0.999924	0.982187	1.0205	0.935702	0.387305	0.0548234	0.0334669	0.0254513	0.0235611	0.0150852	0.999924	1.00694	1.01063	0.919003	0.380769	0.0390094	0.0247379	0.0182721	0.0140153	0.00832892	0.999924	1.02133	0.968364	0.934309	0.40255	0.0576581	0.0521877	0.0313887	0.0170251	0.00937258	0.999924	0.989802	1.00083	0.955388	0.376102	0.0547491	0.0339072	0.0197165	0.0114495	0.00544905	0.999924	1.03618	1.03746	0.966104	0.316995	0.0367434	0.0244101	0.0126551
P07992	ERCC1	0.999924	0.960973	0.936675	0.772216	0.394669	0.165773	0.0786344	0.0393343	0.0315596	0.0170157	0.999924	0.971794	0.917169	0.753014	0.352101	0.0924349	0.0422061	0.022805	0.01431	0.00692144	0.999924	1.02315	0.965795	0.853804	0.516721	0.226905	0.126536	0.0653241	0.0383304	0.0132708	0.999924	0.993099	0.924184	0.80177	0.369707	0.154191	0.0811696	0.0434735	0.0248544	0.00891596	0.999924	1.01104	0.93594	0.796773	0.382436	0.193861	0.0921349	0.0482572
P08047	SP1	0.999924	1.0355	1.07126	0.92244	0.839153	0.687708	0.574743	0.461968	0.450516	0.225685	0.999924	1.01824	1.04629	0.998851	0.860803	0.62595	0.44171	0.370284	0.325633	0.16507	0.999924	1.00581	1.03687	0.895658	0.784322	0.662051	0.513583	0.397897	0.352649	0.20292	0.999924	0.997673	0.993302	0.973279	1.00445	0.732338	0.606568	0.441743	0.329617	0.224238	0.999924	0.964417	0.981041	0.88242	0.788973	0.57437	0.423875	0.318542
P08069	IGF1R	0.999924	1.00667	0.797858	0.628942	0.512519	0.429085	0.36699	0.29662	0.281954	0.154542	0.999924	1.04359	0.785699	0.608232	0.481022	0.482397	0.416905	0.40253	0.382547	0.228766	0.999924	0.929071	0.830419	0.578212	0.416432	0.37416	0.358389	0.2807	0.251062	0.171594	0.999924	1.06263	0.943226	0.677463	0.515061	0.474118	0.429826	0.36169	0.275567	0.223735	0.999924	0.921139	0.760842	0.540883	0.46624	0.423219	0.427742	0.349886
P08133	ANXA6	0.999924	1.02009	1.00517	0.891642	0.528587	0.176744	0.0759861	0.0361278	0.024584	0.0132176	0.999924	1.03899	0.997443	0.848548	0.516834	0.137956	0.0656922	0.0333829	0.0247948	0.0134401	0.999924	0.997784	0.978166	0.864143	0.496598	0.180398	0.0954788	0.0438523	0.0194029	0.00880417	0.999924	0.993157	1.00535	0.865163	0.466301	0.180551	0.0923931	0.0471674	0.0234468	0.0127729	0.999924	0.994798	0.978274	0.826839	0.438851	0.155275	0.0734925	0.0320185
P08174	CD55	0.999924	1.14321	1.14968	1.17396	1.31015	1.22304	1.06368	0.957897	0.765115	0.415645	0.999924	1.02968	0.99737	1.00631	0.982173	0.94427	0.786112	0.763114	0.619577	0.375223	0.999924	0.941982	1.02357	1.06283	1.08076	0.969053	0.86013	0.736261	0.614145	0.457295	0.999924	0.968348	0.961828	0.983408	0.970621	0.827563	0.773301	0.658784	0.498695	0.313529	0.999924	1.00273	1.03989	1.01287	1.00409	0.886873	0.799293	0.676264
P08195	SLC3A2	0.999924	1.01115	0.972105	1.07496	1.14898	1.03767	0.957634	0.926499	0.740137	0.435439	0.999924	1.00319	1.01709	1.03896	1.07026	1.04842	0.908012	0.863965	0.695538	0.379867	0.999924	0.9481	0.952919	0.988893	0.929444	0.872562	0.820858	0.741254	0.668029	0.508198	0.999924	0.97078	1.02517	1.09952	1.08305	0.932268	0.915103	0.806767	0.672067	0.461362	0.999924	0.96576	0.988363	0.974307	1.03028	0.837241	0.827794	0.802418
P08236	GUSB	0.999924	1.01251	1.07169	1.02929	1.00786	0.896327	0.81458	0.810274	0.943962	0.839107	0.999924	1.02273	0.998716	1.00358	1.01145	0.92468	0.75835	0.818838	0.991571	0.842601	0.999924	1.0404	1.05598	1.01076	1.01197	0.804832	0.745688	0.642639	0.735839	0.732217	0.999924	1.03283	1.04432	0.963575	1.01618	0.85711	0.789562	0.711649	0.778056	0.895447	0.999924	1.05472	1.09026	1.11844	1.1017	0.952308	0.878061	0.936734
P08238	HSP90AB1	0.999924	1.03333	1.11179	1.03727	0.79152	0.407302	0.231752	0.0969656	0.0489927	0.0228202	0.999924	1.031	1.04096	1.02143	0.811179	0.322468	0.171083	0.0751141	0.0394262	0.0172899	0.999924	1.08404	1.09197	1.0852	1.02498	0.566768	0.272617	0.135211	0.0748153	0.0372847	0.999924	0.99108	1.03955	1.0245	0.924575	0.553285	0.259479	0.126542	0.0661249	0.0340515	0.999924	1.07132	1.04022	1.05948	0.730634	0.366184	0.198842	0.0943365
P08240	SRPRA	0.999924	1.02063	0.685362	0.297982	0.168644	0.119212	0.0866337	0.0648357	0.0630799	0.0330524	0.999924	0.958002	0.6577	0.210689	0.115971	0.0845862	0.0673564	0.0545337	0.0451558	0.0214866	0.999924	1.06799	0.805843	0.320816	0.165266	0.132415	0.0979936	0.0632231	0.0466226	0.0285216	0.999924	0.983469	0.743833	0.290338	0.152229	0.130221	0.0955893	0.0623306	0.0471051	0.0251869	0.999924	1.14769	1.09282	0.820567	0.232824	0.11346	0.0831003	0.0720335
P08243	ASNS	0.999924	0.939627	0.932367	0.879204	0.639238	0.208229	0.0479691	0.0279864	0.0234673	0.00985287	0.999924	1.0062	0.952824	0.843376	0.605658	0.140636	0.0379356	0.0234958	0.0210547	0.00825545	0.999924	0.963266	1.00509	0.9524	0.845223	0.499505	0.096121	0.0298856	0.016628	0.0105267	0.999924	0.980283	1.00901	0.874642	0.728243	0.430375	0.0903914	0.0285995	0.0166042	0.0138832	0.999924	0.989352	0.954687	0.888516	0.609541	0.260343	0.0749283	0.0410142
P08397	HMBS	0.999924	0.975631	0.973705	0.947106	0.97759	0.896615	0.838488	0.913275	1.02994	0.829888	0.999924	0.99859	0.963386	0.95795	0.952641	0.924278	0.844502	0.937476	1.04161	0.763187	0.999924	0.96723	0.958162	0.926187	0.818488	0.756024	0.727168	0.715027	0.790512	0.689494	0.999924	1.00172	0.96473	1.00641	0.942191	0.793548	0.720762	0.666155	0.674512	0.555444	0.999924	0.996214	0.929563	0.899523	0.881791	0.778355	0.702493	0.735699
P08559	PDHA1	0.999924	0.697934	0.29117	0.0991492	0.0625126	0.0369551	0.023568	0.0103409	0.00880551	0.00476823	0.999924	0.745095	0.282426	0.0766305	0.0387097	0.020368	0.0100048	0.00498693	0.00536625	0.00266448	0.999924	0.823002	0.340799	0.119366	0.080341	0.051139	0.0333222	0.0140502	0.00904175	0.00765419	0.999924	0.803798	0.271999	0.0652399	0.0313626	0.0203692	0.0131186	0.00959368	0.00438847	0.00312187	0.999924	0.862809	0.268047	0.0885817	0.0504732	0.0370977	0.0223977	0.00747937
P08574	CYC1	0.999924	0.851132	0.828177	0.864956	0.767045	0.619893	0.573626	0.423736	0.115067	0.0290096	0.999924	0.845653	0.880389	0.874079	0.837085	0.653723	0.674584	0.5407	0.123658	0.0486616	0.999924	1.01297	0.942937	0.876498	0.954924	0.726468	0.651749	0.449573	0.201733	0.0211101	0.999924	0.9555	0.930578	0.912251	0.83244	0.643463	0.630526	0.378516	0.100003	0.0053995	0.999924	1.0448	1.02107	0.991441	0.982647	0.848881	0.741491	0.574202
P08575	PTPRC	0.999924	1.01164	1.01063	1.04869	1.06495	0.914147	0.629726	0.280739	0.178051	0.102777	0.999924	1.00596	1.01853	1.01047	0.986103	0.834129	0.549308	0.244834	0.155584	0.081795	0.999924	1.005	0.9941	0.995957	0.918632	0.764269	0.540971	0.287275	0.210829	0.157251	0.999924	1.01428	1.06217	1.121	1.03335	0.83787	0.557177	0.265831	0.174087	0.115317	0.999924	0.965702	0.987634	0.96135	0.942834	0.755819	0.52069	0.273187
P08579	SNRPB2	0.999924	1.00266	1.02603	0.975781	0.970357	0.807131	0.569869	0.200372	0.092068	0.0513337	0.999924	0.994502	0.985285	0.969926	0.954345	0.825141	0.562339	0.197081	0.0812598	0.0373513	0.999924	1.00186	0.998122	1.01321	0.978317	0.767915	0.561413	0.248123	0.0924265	0.0478697	0.999924	1.02659	1.05728	0.979475	0.986737	0.800131	0.55041	0.253769	0.0755653	0.0353069	0.999924	1.06193	1.1219	1.11511	1.07421	0.91246	0.601985	0.201396
P08621	SNRNP70	0.999924	1.03017	0.937075	0.969791	0.797529	0.235275	0.0870314	0.0605872	0.073214	0.0769873	0.999924	0.963959	1.0427	1.05149	0.901896	0.197622	0.0752274	0.0538806	0.0699506	0.0865317	0.999924	0.957453	0.94314	0.851794	0.711307	0.218624	0.0940157	0.0490117	0.0399647	0.0577458	0.999924	0.999895	0.893498	0.861388	0.66195	0.236143	0.103096	0.057719	0.0578725	0.0750084	0.999924	1.05514	1.03874	1.08487	0.895118	0.313624	0.112635	0.0762984
P08648	ITGA5	0.999924	0.930531	0.865343	0.956285	0.983277	0.830227	0.83117	0.713344	0.681717	0.454703	0.999924	1.00762	0.981153	1.02526	0.970332	0.888357	0.819124	0.71399	0.718596	0.501909	0.999924	0.965555	0.945376	0.941279	0.867236	0.777076	0.680715	0.611564	0.61594	0.556486	0.999924	1.00925	0.99839	1.01039	0.98342	0.768885	0.752748	0.643308	0.574359	0.476175	0.999924	0.981511	1.04832	0.938696	1.04332	0.851949	0.820945	0.774527
P08670	VIM	0.999924	1.06172	1.05774	1.07639	0.888354	0.669132	0.573336	0.419696	0.351896	0.186381	0.999924	1.02723	1.05245	1.04939	0.829598	0.667005	0.571189	0.458874	0.41418	0.19747	0.999924	1.03036	1.0658	1.12211	0.832191	0.650524	0.52978	0.383931	0.308747	0.20642	0.999924	1.05856	1.07105	1.19352	0.895554	0.701064	0.539514	0.396662	0.313014	0.187442	0.999924	1.04453	1.07811	1.07786	0.856064	0.647972	0.533052	0.420581
P08708	RPS17	0.999924	1.23923	1.28209	1.25914	1.03439	0.593341	0.502261	0.274734	0.175248	0.0562651	0.999924	0.942573	1.10869	1.07555	0.833902	0.589113	0.507953	0.307591	0.172697	0.0832104	0.999924	1.06881	1.08764	0.854976	0.546297	0.440195	0.3198	0.184586	0.106545	0.0943534	0.999924	1.02216	1.06588	0.787724	0.542556	0.449482	0.328644	0.16873	0.112257	0.0694061	0.999924	1.47223	1.83144	2.05367	2.17156	1.78083	1.31184	0.647889
P08754	GNAI3	0.999924	1.03032	1.05059	0.926667	0.765021	0.459989	0.156413	0.0518723	0.0361974	0.0193066	0.999924	1.02039	0.985193	0.945796	0.782551	0.345738	0.101885	0.0417577	0.0297824	0.00896627	0.999924	1.02615	1.16567	1.04996	1.12128	0.620486	0.181203	0.0672787	0.0239908	0.0359891	0.999924	0.940256	1.0019	0.786452	0.771343	0.447991	0.0984706	0.0466127	0.0287943	0.010676	0.999924	1.01628	1.0019	0.962889	0.84218	0.641975	0.271256	0.106585
P08758	ANXA5	0.999924	1.01597	1.05766	0.98105	0.441702	0.104221	0.0480391	0.02426	0.0150761	0.00921894	0.999924	1.03267	1.05994	0.956111	0.460758	0.0801906	0.0364466	0.0182844	0.0143595	0.00627347	0.999924	1.04616	1.09308	0.95399	0.484644	0.140682	0.0921404	0.0538321	0.0374133	0.0267218	0.999924	0.968398	0.983589	0.843313	0.357515	0.0872359	0.0663397	0.0375363	0.0374439	0.0204693	0.999924	0.980301	1.01797	0.867863	0.353368	0.091208	0.0550943	0.0337585
P08865	RPSA	0.999924	1.24248	1.24371	1.37196	1.22885	0.851308	0.588047	0.289764	0.118135	0.0542597	0.999924	0.948369	1.10448	1.22874	1.0359	0.757825	0.554457	0.313873	0.149934	0.0668677	0.999924	1.35107	1.91733	1.818	0.972503	0.539515	0.391557	0.19188	0.0982526	0.0481428	0.999924	1.29615	1.89611	1.72902	0.837559	0.498215	0.329913	0.174433	0.0824967	0.0590825	0.999924	1.16133	1.41581	1.60492	1.54149	1.24402	0.911769	0.497507
P08962	CD63	0.999924	0.889991	0.913886	0.912884	0.942183	0.862405	0.929081	0.896066	0.974921	0.807729	0.999924	0.966184	1.05717	1.08539	1.09513	1.08207	1.03444	1.06746	1.18305	0.931073	0.999924	1.03999	1.0881	0.980749	0.935769	0.767051	0.762096	0.682508	0.78979	0.837776	0.999924	1.02628	0.926188	0.886525	0.841516	0.718567	0.707416	0.652977	0.70948	0.654393	0.999924	0.95258	0.987661	0.954268	0.927345	0.835267	0.889505	0.904729
P09001	MRPL3	0.999924	1.01983	0.714333	0.549418	0.46529	0.359682	0.234695	0.0214697	0.0232051	0.0220485	0.999924	0.862125	0.582713	0.355309	0.248241	0.208772	0.164638	0.168799	0.151942	0.0890926	0.999924	0.808979	0.351348	0.125126	0.0696216	0.0472181	0.0327131	0.019991	0.00352752	0.00391964	0.999924	0.725254	0.317525	0.147398	0.0699611	0.0690751	0.0493395	0.0331345	0.021933	0.0234764	0.999924	1.10185	0.76576	0.361664	0.119464	0.0503295	0.0564886	0.0348532
P09012	SNRPA	0.999924	1.12783	1.09363	1.11761	1.15472	1.0585	0.886976	0.706819	0.468631	0.179865	0.999924	1.04317	1.0889	1.12939	1.18826	1.16283	0.928503	0.738886	0.436127	0.179149	0.999924	0.951754	0.964552	1.00388	0.938631	0.873623	0.766943	0.585496	0.358264	0.157945	0.999924	1.03069	1.03795	1.09145	1.09756	1.0019	0.838096	0.657668	0.404545	0.190801	0.999924	0.965193	1.03487	1.06087	1.07257	0.938946	0.816886	0.628868
P09104	ENO2	0.999924	0.997707	0.99535	1.02892	0.992016	0.813306	0.594999	0.394438	0.163824	0.0235787	0.999924	1.02076	1.0286	1.05347	1.03275	0.884419	0.650724	0.441504	0.172138	0.0242786	0.999924	0.961964	0.938926	0.959858	0.819024	0.642412	0.443671	0.258828	0.0957631	0.0165316	0.999924	1.01671	1.03751	1.07027	0.975776	0.767316	0.52056	0.290969	0.0948328	0.0126104	0.999924	1.0059	1.01285	1.01528	0.953535	0.782374	0.54968	0.357017
P09110	ACAA1	0.999924	1.04941	1.05034	1.05475	1.01742	0.87139	0.759139	0.477534	0.0709494	0.0137182	0.999924	1.04381	1.06098	1.05736	1.03868	0.933842	0.737172	0.527639	0.0999845	0.0372451	0.999924	0.99107	1.01268	1.02163	0.866656	0.685526	0.582482	0.341593	0.0566018	0.0136056	0.999924	1.01788	1.04857	1.0648	0.940183	0.765869	0.604578	0.374078	0.0736964	0.0194351	0.999924	1.0311	1.01055	1.03404	0.941349	0.794773	0.612789	0.363278
P09132	SRP19	0.999924	1.03025	0.999008	0.708856	0.158819	0.0801766	0.0516394	0.03432	0.0304851	0.0223374	0.999924	1.11493	1.0207	0.671933	0.138371	0.0794484	0.0617179	0.050503	0.0506313	0.0218567	0.999924	1.06467	1.08419	0.671243	0.126412	0.0808894	0.0660478	0.035651	0.0181353	0.0176964	0.999924	1.05829	1.02816	0.674504	0.144781	0.095169	0.0601321	0.038184	0.0127321	0.0091674	0.999924	1.06883	1.13515	0.922938	0.19531	0.105101	0.0684524	0.0377567
P09211	GSTP1	0.999924	0.989524	0.982303	0.962734	0.547283	0.14394	0.0857195	0.0543467	0.0458438	0.022516	0.999924	1.02894	1.01137	0.949054	0.563631	0.124708	0.0740995	0.0476498	0.0416393	0.0196472	0.999924	0.977107	1.0017	0.960834	0.568896	0.176984	0.109799	0.0593437	0.0452646	0.0337862	0.999924	0.986705	1.01691	0.929013	0.488734	0.139352	0.0683668	0.0376567	0.0227086	0.00585832	0.999924	1.00261	1.01753	0.958965	0.491157	0.130875	0.0579888	0.0289776
P09234	SNRPC	0.999924	0.945198	0.915103	1.00974	1.03617	0.934454	0.821531	0.284429	0.114826	0.0472766	0.999924	0.967682	0.996027	1.05789	1.04519	1.02668	0.84076	0.377355	0.171227	0.102717	0.999924	1.01074	0.90285	0.901095	0.820846	0.634689	0.562596	0.272645	0.111215	0.0895569	0.999924	0.9899	0.958452	1.01497	0.845287	0.657381	0.550487	0.27221	0.114517	0.0933083	0.999924	0.992765	1.01013	1.03115	1.13383	0.973236	0.880248	0.421502
P09326	CD48	0.999924	0.922125	0.78572	0.933232	0.965914	0.771679	0.711807	0.530629	0.468561	0.304644	0.999924	0.931559	0.941376	0.959711	0.942743	0.818839	0.722531	0.58893	0.459593	0.29407	0.999924	1.00311	0.981035	0.991378	0.940625	0.756342	0.647031	0.512007	0.456408	0.404166	0.999924	1.16207	1.20188	1.25649	1.11722	0.829548	0.712949	0.602442	0.447213	0.309811	0.999924	0.911625	0.993547	0.93947	0.958466	0.715123	0.658258	0.601325
P09382	LGALS1	0.999924	1.0202	0.970351	1.07213	1.14247	0.949947	0.75681	0.720349	0.605538	0.15432	0.999924	0.997111	1.03525	1.10361	1.0147	0.938389	0.780914	0.793971	0.514775	0.105649	0.999924	1.08269	0.96126	1.01109	0.844878	0.751248	0.650824	0.506619	0.411456	0.109237	0.999924	1.13211	0.914427	0.939142	0.949806	0.596774	0.580888	0.435654	0.282875	0.0651069	0.999924	0.976542	0.99417	0.963069	0.966547	0.748168	0.649024	0.563236
P09417	QDPR	0.999924	1.03515	1.07486	0.932477	0.379338	0.144625	0.0789666	0.0532196	0.0372529	0.00923438	0.999924	1.0053	1.03353	0.84278	0.299822	0.0805632	0.0457185	0.0351605	0.0284663	0.0141253	0.999924	1.01971	1.05868	0.97533	0.373264	0.17522	0.1097	0.0849662	0.0767238	0.0572596	0.999924	1.00023	1.03582	1.0007	0.287468	0.125898	0.0692691	0.0367691	0.0310452	0.014109	0.999924	0.991521	0.960449	0.817746	0.261274	0.119354	0.0669699	0.0439433
P09429	HMGB1	0.999924	0.854354	0.90696	0.945565	0.967134	0.827533	0.784008	0.672352	0.723253	0.516694	0.999924	0.885964	0.964041	0.992056	0.999982	0.889553	0.799303	0.715264	0.747431	0.505304	0.999924	0.99483	0.983029	0.992857	0.899205	0.768832	0.6527	0.548315	0.633124	0.556412	0.999924	0.975175	1.00043	0.990569	0.863118	0.706406	0.617343	0.522015	0.523738	0.428325	0.999924	0.946424	0.929696	0.953131	0.909038	0.772086	0.663558	0.672537
P09493	TPM1	0.999924	0.782701	0.864155	0.922914	1.23068	1.04664	1.03735	1.44871	1.56174	1.39212	0.999924	0.862369	1.00996	1.07522	1.3507	1.34745	0.888037	1.47285	1.74438	1.2477	0.999924	1.21716	0.660409	1.341	1.15115	0.896857	0.973006	1.02294	1.328	1.23596	0.999924	1.00662	0.758842	0.823283	0.857574	0.657018	0.834368	0.686435	0.700583	0.689096	0.999924	0.855171	0.985159	0.795622	1.15081	0.877765	0.992892	1.17408
P09496	CLTA	0.999924	0.984242	1.04401	1.23423	1.23757	1.11031	1.09873	1.0005	0.911852	0.436289	0.999924	1.00659	1.07416	1.1697	1.19502	1.21242	1.09931	1.10467	1.02559	0.485718	0.999924	1.07091	1.06937	1.06789	0.89812	0.828317	0.84569	0.815611	0.723437	0.499476	0.999924	1.04352	1.0393	1.19647	1.08647	1.02935	0.979211	0.952164	0.813966	0.459216	0.999924	1.02472	1.17211	1.15938	1.25705	1.095	1.19296	1.22655
P09497	CLTB	0.999924	0.953971	0.966246	1.17388	1.16144	1.02624	1.12982	1.00719	0.960344	0.660395	0.999924	1.05823	1.13755	1.26075	1.25571	1.31805	1.1766	1.12732	1.19545	0.801959	0.999924	1.0552	1.08663	1.02848	0.972174	0.873742	0.855809	0.781859	0.778199	0.713116	0.999924	1.03168	1.03256	1.09721	0.99589	0.882441	0.826362	0.74854	0.706922	0.609543	0.999924	1.05105	1.25839	1.26023	1.23078	1.13791	1.23642	1.32154
P09525	ANXA4	0.999924	1.01809	0.989213	0.930692	0.384228	0.077573	0.0460451	0.0314213	0.0320514	0.0148184	0.999924	1.00883	1.00538	0.891167	0.412155	0.0673535	0.0427986	0.0290276	0.0237136	0.0088087	0.999924	1.02067	1.04609	0.931996	0.418831	0.112244	0.070438	0.0379868	0.0263655	0.015375	0.999924	1.04137	1.04418	1.06977	0.386182	0.153455	0.110449	0.0649161	0.0320275	0.00953721	0.999924	0.917619	0.915353	0.813119	0.30572	0.0789159	0.058663	0.0401291
P09543	CNP	0.999924	0.919526	0.71311	0.433946	0.259694	0.146379	0.0726947	0.0343538	0.0205412	0.0125936	0.999924	0.832843	0.627768	0.35747	0.20401	0.100976	0.0524083	0.0246632	0.020347	0.00924688	0.999924	0.967989	0.900833	0.659877	0.329722	0.1665	0.0873146	0.0393089	0.022647	0.0164024	0.999924	0.993153	0.938954	0.687058	0.333382	0.19586	0.0971902	0.041679	0.0234328	0.014566	0.999924	0.927974	0.775308	0.512848	0.245518	0.142556	0.0760011	0.0329258
P09622	DLD	0.999924	1.02695	0.962102	0.933312	0.96674	0.879164	0.807829	0.819064	0.956547	0.824761	0.999924	0.960414	0.962528	0.928401	0.942057	0.91206	0.864006	0.899722	1.0354	0.802737	0.999924	1.02304	1.04915	0.971181	0.984877	0.883328	0.835125	0.730281	0.853414	0.834911	0.999924	1.02658	1.00637	0.989544	0.999263	0.885953	0.830869	0.746519	0.841209	0.797229	0.999924	1.0297	1.02168	1.07586	1.09666	1.01893	0.954995	0.953124
P09651	HNRNPA1	0.999924	1.04881	0.930248	0.855784	0.712337	0.293413	0.070945	0.0416141	0.037473	0.0193287	0.999924	1.03392	1.02718	0.97669	0.780754	0.312643	0.0835321	0.0477243	0.0348412	0.0164454	0.999924	1.03982	1.18448	1.01262	0.800147	0.4121	0.103566	0.0454894	0.0320778	0.0228844	0.999924	1.07827	1.04876	1.00939	0.770378	0.411575	0.0983386	0.0387478	0.0248135	0.0156011	0.999924	1.11834	1.22557	1.31113	0.898537	0.409144	0.0931687	0.0389062
P09661	SNRPA1	0.999924	1.05958	1.25646	1.06466	1.07966	1.03762	0.792175	0.174016	0.0365669	0.0239117	0.999924	1.02466	1.02441	1.03294	0.997228	0.828331	0.555807	0.15457	0.0561106	0.0337698	0.999924	1.06494	1.0882	1.02809	1.00316	0.771796	0.545464	0.189969	0.0365245	0.0227207	0.999924	1.00598	1.02008	1.01917	1.03862	0.796627	0.548133	0.228114	0.0521057	0.0364438	0.999924	1.04793	1.12998	1.02898	1.06385	0.859124	0.607124	0.142403
P09669	COX6C	0.999924	0.412155	0.403384	0.38143	0.508832	0.398329	0.640773	0.415412	0.40579	0.272173	0.999924	0.746894	0.634287	0.622546	0.820951	0.839252	1.04159	0.627477	0.668007	0.488905	0.999924	1.07144	0.824715	1.07893	1.29592	0.992348	0.916944	0.619622	0.907234	0.752444	0.999924	0.957633	0.827788	0.834828	0.76646	0.61437	0.597666	0.555469	0.437062	0.337774	0.999924	0.816827	0.785499	0.628527	0.821824	0.643726	0.751518	0.651936
P09693	CD3G	0.999924	0.816026	0.814222	0.847824	0.704854	0.509412	0.428016	0.321085	0.271247	0.193871	0.999924	0.916009	0.968457	0.875123	0.716135	0.518272	0.426874	0.320091	0.277541	0.178399	0.999924	0.990392	0.991509	0.896815	0.693129	0.509009	0.403075	0.323893	0.252956	0.208303	0.999924	0.940523	0.892313	0.893473	0.677099	0.484969	0.384176	0.309904	0.274225	0.221457	0.999924	0.861511	0.931501	0.786553	0.660572	0.431376	0.38367	0.338884
P09874	PARP1	0.999924	1.00251	0.831586	0.315934	0.106925	0.0717959	0.0389223	0.0249419	0.0264192	0.0147931	0.999924	0.996142	0.813199	0.262594	0.0756671	0.0560388	0.0341492	0.0215712	0.0222476	0.00928052	0.999924	0.952167	0.776261	0.251783	0.0609725	0.0550117	0.0442257	0.0245707	0.0158693	0.00822342	0.999924	1.04312	0.816478	0.264768	0.0722075	0.0650373	0.0497628	0.0310353	0.0254571	0.0156662	0.999924	1.05851	0.820551	0.286813	0.0552416	0.0479449	0.0375171	0.0222424
P09884	POLA1	0.999924	1.0159	0.997419	0.96075	0.527267	0.121635	0.0498509	0.0225537	0.0175743	0.00855635	0.999924	1.0184	0.998347	0.949209	0.527787	0.102955	0.0530086	0.0346615	0.0321213	0.0155797	0.999924	0.996711	0.978426	0.916406	0.473473	0.118258	0.0654621	0.0414181	0.0236678	0.0148288	0.999924	1.01908	1.02827	0.900477	0.397418	0.118709	0.0758878	0.0477431	0.0341207	0.0216209	0.999924	1.03133	1.05159	1.02209	0.473178	0.125881	0.0692207	0.0364581
P09960	LTA4H	0.999924	1.02495	1.03198	1.01278	0.979851	0.827611	0.669999	0.482526	0.0328216	0.0156442	0.999924	0.996469	1.01114	1.01529	1.00681	0.834175	0.667139	0.509498	0.0325659	0.0154327	0.999924	1.00466	1.05296	1.01328	1.08229	0.778292	0.603996	0.397538	0.0373269	0.00761224	0.999924	0.987021	0.99585	0.9834	0.937247	0.720642	0.548012	0.379508	0.035033	0.0109779	0.999924	0.992336	0.981342	0.978	0.911129	0.736614	0.55424	0.384268
P09972	ALDOC	0.999924	0.985008	1.01852	1.03747	1.03818	0.940373	0.856677	0.701626	0.263832	0.0211621	0.999924	1.05314	1.03112	1.0948	1.07767	1.02921	0.906408	0.762231	0.304392	0.0217752	0.999924	0.998912	1.00988	1.03992	1.03782	0.916663	0.871764	0.660965	0.324705	0.0133679	0.999924	0.978542	1.05689	1.11448	1.08497	0.994012	0.894774	0.691812	0.304749	0.0214576	0.999924	1.00436	1.03702	1.07872	1.06401	0.946546	0.844627	0.715655
P0C7T5	ATXN1L	0.999924	1.01534	0.892426	0.795718	0.656243	0.392483	0.215122	0.131185	0.094357	0.0416749	0.999924	1.03149	0.969537	0.834205	0.63196	0.368048	0.186808	0.130213	0.102815	0.0621619	0.999924	1.06713	0.906782	0.851203	0.610281	0.400074	0.272916	0.157541	0.156894	0.0864977	0.999924	1.04748	0.976183	0.93546	0.725417	0.497522	0.306271	0.188528	0.165475	0.115038	0.999924	0.949117	0.876028	0.786115	0.650519	0.393404	0.21301	0.155039
P0CAP2	POLR2M	0.999924	1.01472	0.946439	0.888347	0.804003	0.628729	0.487646	0.345184	0.19393	0.0622218	0.999924	1.00897	0.959668	0.901427	0.797887	0.702814	0.530326	0.395576	0.283358	0.174698	0.999924	0.99028	0.920826	0.818692	0.511291	0.602977	0.526622	0.418909	0.299939	0.198343	0.999924	1.01168	1.02492	0.919804	0.635401	0.604852	0.494601	0.390581	0.245886	0.106214	0.999924	1.0731	1.02455	1.01391	0.899167	0.772487	0.590569	0.45331
P0DMV8	HSPA1A	0.999924	0.996113	1.00096	1.0405	1.01234	0.680097	0.187102	0.0306718	0.0170717	0.00796211	0.999924	0.984802	1.01026	1.04424	0.971289	0.595564	0.172047	0.0334319	0.0205655	0.0104844	0.999924	0.935664	0.939223	0.933624	0.807097	0.696733	0.383216	0.0614	0.0160937	0.00947047	0.999924	1.00799	1.02387	1.08644	0.971707	0.848294	0.432929	0.0574435	0.0226455	0.0146339	0.999924	0.990805	1.00709	1.01812	0.907259	0.626079	0.184985	0.0277815
P0DN76	U2AF1L5	0.999924	0.845879	0.664063	0.402616	0.18746	0.0789299	0.0348899	0.0210419	0.019089	0.0136608	0.999924	0.755593	0.59631	0.328881	0.155242	0.0579377	0.0307123	0.0190303	0.0169055	0.0112103	0.999924	0.938767	0.722045	0.350495	0.109253	0.0460652	0.0252859	0.0163447	0.0114804	0.00743538	0.999924	0.934529	0.707609	0.375648	0.101772	0.0430661	0.0239999	0.0146122	0.005518	0.00392023	0.999924	0.834338	0.668553	0.442394	0.165051	0.0771852	0.0376791	0.0249968
P0DP23	CALM1	0.999924	0.679998	0.770741	0.634051	0.632205	0.571419	0.820295	0.379671	0.340134	0.19156	0.999924	0.863067	0.853377	0.90754	0.855841	0.691594	0.839752	0.472418	0.438058	0.276265	0.999924	1.12048	1.06265	1.13298	1.06411	0.708053	0.54414	0.426313	0.391072	0.317385	0.999924	0.986583	0.769033	0.878789	0.732941	0.749291	0.48277	0.3788	0.351784	0.271042	0.999924	1.1741	1.16971	1.06629	0.883151	0.859735	0.750552	0.615708
P0DPB5	P0DPB5	0.999924	0.928569	0.828176	0.881738	0.992454	0.744117	1.24511	1.16649	0.98785	0.576149	0.999924	0.759047	0.692168	0.760873	0.749827	0.707895	1.30785	0.950532	0.934847	0.744297	0.999924	1.03827	0.724936	0.953243	0.744685	0.73175	0.828346	0.645298	0.961817	0.789781	0.999924	0.969025	0.723872	0.776674	0.660904	0.633728	0.720632	0.692437	0.656084	0.588694	0.999924	0.843259	0.862265	0.881153	1.04165	0.892151	1.33215	1.58676
P0DPB6	P0DPB6	0.999924	0.877918	0.816772	0.519964	0.30403	0.173197	0.138474	0.130825	0.139758	0.0557524	0.999924	0.978223	0.878739	0.511255	0.308457	0.174209	0.146657	0.148152	0.158631	0.0671457	0.999924	1.06559	0.865127	0.569403	0.303228	0.196423	0.149533	0.132745	0.148381	0.0962355	0.999924	1.01307	0.859696	0.524082	0.28091	0.165215	0.148852	0.139713	0.119041	0.0883667	0.999924	0.970266	0.963504	0.560365	0.364337	0.20584	0.202001	0.185087
P10109	FDX1	0.999924	1.08136	0.899794	1.04556	1.05071	0.903804	0.799045	0.756461	0.920275	0.683994	0.999924	1.03172	0.979329	0.990008	0.962194	0.852976	0.757807	0.756895	0.8426	0.567851	0.999924	0.967457	0.954757	0.923192	0.851342	0.716073	0.671972	0.607452	0.680436	0.574614	0.999924	1.06303	1.10814	1.17695	1.11101	0.922852	0.881875	0.901809	0.847852	0.701491	0.999924	1.03955	0.97711	0.960145	0.97577	0.787505	0.709814	0.749273
P10155	TROVE2	0.999924	0.987153	0.965863	0.916843	0.859363	0.796421	0.760012	0.779265	0.824405	0.474295	0.999924	0.974314	0.967114	0.845077	0.811337	0.762246	0.723008	0.759361	0.815444	0.40922	0.999924	1.04269	1.09863	0.984527	1.08362	0.858993	0.839832	0.668829	0.750261	0.509055	0.999924	0.955392	1.00958	0.842106	0.85023	0.697182	0.68871	0.588029	0.647251	0.344276	0.999924	1.00818	1.00963	0.981972	0.909796	0.81595	0.698073	0.705626
P10242	MYB	0.999924	0.798533	0.618437	0.508026	0.430202	0.340505	0.284659	0.222442	0.133919	0.0360158	0.999924	0.837707	0.711375	0.518668	0.415048	0.314558	0.270248	0.231961	0.15578	0.0481712	0.999924	0.867516	0.664682	0.50592	0.411355	0.30171	0.26956	0.168623	0.118761	0.0384379	0.999924	0.860869	0.713259	0.564599	0.469225	0.370256	0.282574	0.201142	0.12668	0.0445633	0.999924	0.83012	0.651811	0.507712	0.449884	0.340554	0.285423	0.219438
P10253	GAA	0.999924	1.03482	1.02814	1.01032	1.01654	0.923041	0.821565	0.649076	0.366342	0.0756004	0.999924	1.04647	1.05287	1.04266	1.03038	0.930763	0.8018	0.646615	0.373543	0.0759862	0.999924	0.972631	1.02953	1.00919	0.993716	0.793889	0.704507	0.544051	0.379822	0.139262	0.999924	0.994841	1.05155	1.00492	1.04397	0.882195	0.837449	0.639189	0.410772	0.119522	0.999924	0.967108	1.01722	0.987114	0.995302	0.833649	0.740363	0.600441
P10398	ARAF	0.999924	0.645903	0.369002	0.171125	0.100532	0.0546361	0.0312718	0.019078	0.0270903	0.0181413	0.999924	0.705773	0.480866	0.370724	0.259277	0.193852	0.119777	0.0702068	0.0440658	0.0247513	0.999924	0.875725	0.665673	0.390928	0.257939	0.192564	0.123178	0.0819598	0.0565937	0.0427615	0.999924	0.901537	0.629948	0.342295	0.218823	0.151176	0.112235	0.0626171	0.047556	0.0620327	0.999924	0.649246	0.315547	0.211922	0.131915	0.0975342	0.0645809	0.0419867
P10412	HIST1H1E	0.999924	0.962528	1.06586	1.03328	1.17868	1.86324	1.66758	1.70023	1.80283	1.5115	0.999924	0.8417	0.869685	0.962327	0.960174	0.781388	0.653937	0.436995	0.373206	0.171436	0.999924	0.980671	0.774761	0.86404	0.705348	0.642137	0.56681	0.500058	0.53545	0.296721	0.999924	0.869003	0.728517	0.784101	0.671944	0.6609	0.552654	0.373788	0.404404	0.2666	0.999924	1.07191	1.17375	1.28191	1.20626	1.06665	0.761196	0.6118
P10515	DLAT	0.999924	1.15276	1.05878	0.972313	0.963943	0.7831	0.536351	0.131627	0.0484412	0.025572	0.999924	1.07092	1.05727	1.08938	1.11994	0.91675	0.656881	0.150399	0.0452473	0.0183672	0.999924	1.24537	1.32898	1.26448	1.21942	1.11476	0.874985	0.406256	0.0310103	0.0064672	0.999924	1.30071	1.22767	1.24989	1.29385	1.23328	0.942505	0.392438	0.0288118	0.0089389	0.999924	1.45235	1.71115	2.41393	2.88847	2.74674	2.35139	0.622482
P10586	PTPRF	0.999924	1.0548	1.01185	0.945074	0.858876	0.544315	0.279867	0.176307	0.138299	0.0597633	0.999924	1.13012	1.00821	1.02677	0.877032	0.558841	0.372806	0.255756	0.182455	0.0757472	0.999924	0.939227	0.858755	0.837868	0.720414	0.510976	0.317681	0.198393	0.127091	0.0706184	0.999924	1.04172	1.10092	0.847833	0.488632	0.3446	0.231518	0.153386	0.103197	0.0373945	0.999924	1.03778	0.993766	0.989149	0.829522	0.517952	0.298667	0.176569
P10599	TXN	0.999924	0.966002	0.985642	1.02266	1.03106	0.953782	0.959378	1.0341	1.14656	1.03961	0.999924	0.949409	0.996886	1.02746	0.974827	0.954729	0.907463	0.998269	1.08995	0.894684	0.999924	0.966784	0.960428	1.01938	0.891225	0.823739	0.860066	0.819069	0.909409	0.834672	0.999924	0.927994	0.909076	1.03853	0.948658	0.842497	0.863174	0.870861	0.856804	0.833765	0.999924	0.935297	0.923383	0.963453	0.908461	0.792243	0.764218	0.826531
P10606	COX5B	0.999924	0.770331	0.698746	0.736428	0.794235	0.675769	0.639447	0.57254	0.533343	0.226961	0.999924	0.828608	0.829648	0.79751	0.88793	0.924857	0.650451	0.656098	0.576211	0.281628	0.999924	1.02599	0.869962	0.820227	0.888422	0.812445	0.709861	0.620058	0.545051	0.395723	0.999924	0.90596	0.853445	0.877259	0.970961	0.82476	0.746262	0.652514	0.534325	0.363801	0.999924	1.02374	0.871321	0.863626	0.917983	0.812992	0.808047	0.747939
P10619	CTSA	0.999924	1.02653	1.05088	0.979984	0.757206	0.589507	0.431638	0.222059	0.147149	0.0515266	0.999924	0.991414	1.02829	0.907119	0.764577	0.577376	0.382824	0.261658	0.164277	0.0518333	0.999924	0.996633	1.03903	1.0132	0.897271	0.676962	0.524347	0.249527	0.117104	0.0788575	0.999924	0.946731	0.982633	0.845224	0.822971	0.623507	0.54322	0.267866	0.130769	0.0884613	0.999924	0.984643	1.05976	1.0036	0.928466	0.66206	0.454693	0.227704
P10636	MAPT	0.999924	0.995498	0.909021	0.997531	0.960097	0.840289	0.829341	0.768222	0.810235	0.490731	0.999924	1.26107	0.989671	1.05923	1.0051	0.915862	0.805059	0.834989	0.850003	0.493123	0.999924	0.918496	0.878961	0.951124	0.859198	0.859268	0.762366	0.781816	0.822922	0.76098	0.999924	1.01148	1.01833	1.079	1.06686	0.842965	0.771452	0.807903	0.771293	0.554806	0.999924	0.895255	0.970565	0.882133	0.934381	0.732859	0.707975	0.756741
P10644	PRKAR1A	0.999924	0.95965	0.9108	0.769727	0.592227	0.357329	0.138363	0.0432343	0.0260239	0.0147115	0.999924	0.978585	0.881905	0.752408	0.606743	0.311848	0.112119	0.0230346	0.0149439	0.00691878	0.999924	0.950637	0.963319	0.867166	0.698156	0.479225	0.225622	0.0837788	0.0460203	0.0245444	0.999924	0.983243	1.00719	0.902471	0.703403	0.47113	0.206242	0.0672917	0.0283154	0.0142154	0.999924	1.00848	0.97457	0.894611	0.712821	0.499186	0.199035	0.055846
P10746	UROS	0.999924	1.04737	1.02157	0.983887	0.684879	0.243903	0.0927323	0.0692287	0.060655	0.0174335	0.999924	1.0633	1.01985	0.950858	0.743249	0.222159	0.0950713	0.0775499	0.0607311	0.0334715	0.999924	0.990777	0.955978	0.988536	0.612052	0.253831	0.0976458	0.0396487	0.0361731	0.0146709	0.999924	1.01899	1.03885	1.08925	0.659145	0.246692	0.0738852	0.0497784	0.030217	0.0180347	0.999924	0.932795	0.964994	0.856598	0.555128	0.200819	0.0924368	0.0665526
P10747	CD28	0.999924	0.884005	0.878432	0.808419	0.787184	0.727488	0.704226	0.618484	0.577755	0.367248	0.999924	0.915693	0.899822	0.898952	0.848112	0.83031	0.773807	0.635267	0.583402	0.364195	0.999924	0.98103	0.990115	0.979139	0.955449	0.775292	0.662606	0.563274	0.522981	0.467624	0.999924	0.906512	0.83698	0.874483	0.79515	0.615833	0.594565	0.486165	0.402786	0.302306	0.999924	0.993545	0.997666	0.925134	0.92441	0.74418	0.778311	0.708657
P10768	ESD	0.999924	0.995478	1.03436	1.03748	1.0523	0.940736	0.620323	0.160512	0.0262304	0.014706	0.999924	1.00414	1.05081	1.06028	1.07103	0.936848	0.616131	0.16038	0.0314683	0.0196605	0.999924	0.999802	0.998864	1.01353	0.992154	0.790165	0.513833	0.138212	0.00677065	0.0048105	0.999924	0.980529	0.987664	0.997921	0.989654	0.818124	0.523715	0.133116	0.00892996	0.00445614	0.999924	0.984316	0.995106	0.995412	0.929928	0.792828	0.500083	0.109662
P10809	HSPD1	0.999924	0.842519	0.623785	0.546527	0.409602	0.262621	0.0819848	0.0315483	0.0204828	0.0117998	0.999924	0.812782	0.622416	0.523943	0.378219	0.223401	0.0647889	0.0233927	0.014681	0.00703386	0.999924	1.07905	0.899423	0.870053	0.664559	0.583821	0.478128	0.281676	0.0546019	0.0140638	0.999924	1.03898	0.895887	0.887412	0.706791	0.585218	0.476759	0.270521	0.0365644	0.00930872	0.999924	0.908285	0.667313	0.590908	0.445008	0.305931	0.109101	0.0370684
P11021	HSPA5	0.999924	1.02117	1.04693	1.08019	1.06607	0.856123	0.573217	0.389195	0.229962	0.118163	0.999924	1.06692	1.05615	1.08639	1.01647	0.767096	0.48067	0.325077	0.217294	0.100782	0.999924	1.01	0.982892	0.962283	0.809796	0.738975	0.584516	0.391728	0.278163	0.208499	0.999924	1.02456	1.04534	1.12609	1.05691	0.947982	0.70714	0.455703	0.319868	0.233657	0.999924	1.02144	1.02471	1.02999	0.940408	0.729697	0.482588	0.378125
P11117	ACP2	0.999924	0.935708	0.871619	0.926943	0.981448	0.824213	0.663234	0.513382	0.41217	0.237876	0.999924	1.07173	1.01672	1.02574	1.04656	0.959866	0.74636	0.63009	0.476618	0.269032	0.999924	1.0549	1.03585	0.996547	0.900031	0.789251	0.678903	0.514466	0.475187	0.34594	0.999924	0.968239	0.902905	0.926822	0.938958	0.630762	0.586151	0.460788	0.345953	0.277848	0.999924	0.991675	0.994195	0.963029	0.989172	0.754526	0.670988	0.545325
P11142	HSPA8	0.999924	1.16718	1.01622	1.05588	1.0092	0.716341	0.17985	0.0545717	0.036696	0.0208821	0.999924	1.19573	1.00482	1.06162	0.965753	0.62434	0.151809	0.0482631	0.0348616	0.0175112	0.999924	1.14497	0.95155	0.987806	0.823453	0.761272	0.493075	0.0889184	0.0376956	0.0250314	0.999924	1.09897	0.978165	1.05288	0.933389	0.822054	0.512568	0.0843105	0.0400032	0.0299533	0.999924	1.14691	1.02682	1.059	0.950455	0.711828	0.203252	0.057706
P11171	EPB41	0.999924	0.993794	0.983866	1.02194	0.937816	0.5937	0.464629	0.451993	0.477077	0.375357	0.999924	1.00978	1.01929	1.00998	0.830293	0.357513	0.218514	0.218703	0.225052	0.159066	0.999924	0.992705	1.02522	0.984053	0.802615	0.487357	0.351957	0.289533	0.319647	0.28258	0.999924	0.989954	1.04277	1.05443	0.808978	0.506297	0.372093	0.340985	0.334204	0.304298	0.999924	1.01046	1.02386	0.995325	0.810298	0.477287	0.345139	0.333781
P11172	UMPS	0.999924	0.983353	0.931355	0.758947	0.548254	0.323872	0.139835	0.0536358	0.0273552	0.0131713	0.999924	0.986229	0.894087	0.71709	0.53395	0.280952	0.109879	0.0458691	0.0311126	0.0180485	0.999924	0.983968	0.900643	0.750276	0.580695	0.335411	0.150557	0.0531218	0.0290622	0.0151398	0.999924	0.986489	0.942909	0.729792	0.514568	0.314478	0.153136	0.0563213	0.0252422	0.0180356	0.999924	0.972661	0.868647	0.748748	0.530203	0.336401	0.145313	0.0499657
P11177	PDHB	0.999924	0.555775	0.228434	0.102646	0.065931	0.0493449	0.0262929	0.0225607	0.0172619	0.00646274	0.999924	0.554333	0.238284	0.0936039	0.0607707	0.0374641	0.03227	0.0279776	0.0264654	0.00882906	0.999924	0.739935	0.342204	0.155541	0.074288	0.0556044	0.0330056	0.0179132	0.008799	0.00320974	0.999924	0.805187	0.354103	0.142345	0.044283	0.0281922	0.0105824	0.00292846	0.00235601	0	0.999924	0.766664	0.297945	0.166392	0.112067	0.0752641	0.0510075	0.0341347
P11182	DBT	0.999924	0.999316	0.976019	0.937143	0.971592	0.759148	0.401584	0.0774203	0.0268974	0.0204995	0.999924	0.96111	1.00445	0.982297	1.04436	0.839819	0.535924	0.13897	0.0735369	0.0420217	0.999924	1.07007	1.08898	0.995175	0.941617	0.746645	0.446569	0.136089	0.0274442	0.00272853	0.999924	1.04109	1.02693	0.974524	0.947904	0.762349	0.450939	0.128213	0.0179884	0.0110128	0.999924	1.21522	1.40798	1.79813	2.03975	1.80882	1.11586	0.210422
P11216	PYGB	0.999924	1.09995	1.16657	1.36139	1.46649	1.05858	0.610604	0.201446	0.0467893	0.0294098	0.999924	1.01148	1.02682	1.23121	1.30269	0.96461	0.581539	0.202599	0.0508879	0.0194684	0.999924	0.908978	1.02104	1.26089	1.66545	1.26267	0.773049	0.2868	0.0470644	0.0326008	0.999924	1.02179	1.06526	1.28594	2.05949	1.24193	0.80869	0.297418	0.0641789	0.0223486	0.999924	0.993345	1.11853	1.39597	1.35383	1.00437	0.631957	0.206239
P11233	RALA	0.999924	1.02347	0.993651	1.01791	1.04676	0.932259	0.820524	0.702436	0.387361	0.0744472	0.999924	0.983772	1.06261	1.01684	1.01364	0.969381	0.865074	0.745007	0.368723	0.0746859	0.999924	0.97343	0.985163	1.05133	0.927536	0.835991	0.763474	0.66585	0.417698	0.157463	0.999924	0.987874	1.08894	1.1647	1.03168	0.925403	0.784223	0.699867	0.445255	0.13406	0.999924	0.960618	0.921599	0.954565	0.947903	0.841004	0.704308	0.723861
P11274	BCR	0.999924	1.01352	0.905042	0.705618	0.42417	0.249495	0.204282	0.163412	0.120836	0.0419395	0.999924	0.98101	0.84918	0.600078	0.278641	0.146526	0.118186	0.102182	0.0611084	0.0211751	0.999924	0.954324	0.847234	0.615108	0.297923	0.220116	0.168448	0.134201	0.0923331	0.0194649	0.999924	0.937715	0.875501	0.615086	0.268989	0.170275	0.130503	0.0935101	0.0564264	0.0188955	0.999924	0.984384	0.873411	0.638203	0.273307	0.156802	0.118892	0.101958
P11279	LAMP1	0.999924	0.884295	0.925794	0.885814	0.974113	0.844187	0.905989	0.74063	0.734801	0.511839	0.999924	0.958179	0.926617	1.00393	0.974938	0.967532	0.96152	0.817022	0.79693	0.57645	0.999924	1.07707	0.974388	1.03966	1.00541	0.811945	0.731236	0.656677	0.766222	0.715688	0.999924	1.036	1.00897	0.986642	1.01535	0.817344	0.773237	0.699475	0.713119	0.601134	0.999924	1.02832	1.06405	1.06451	1.07258	0.889453	0.935907	0.885761
P11310	ACADM	0.999924	0.942655	0.823439	0.593042	0.346339	0.138161	0.0493244	0.0279211	0.0234619	0.0125749	0.999924	0.94631	0.807188	0.584786	0.34821	0.130075	0.0485696	0.0303879	0.0222552	0.0110439	0.999924	0.927218	0.79609	0.601958	0.319686	0.140289	0.0453444	0.0171971	0.0102799	0.00584532	0.999924	0.950911	0.824722	0.620603	0.323973	0.152601	0.0571556	0.0255095	0.0163835	0.00854156	0.999924	0.9534	0.819025	0.587697	0.285108	0.121559	0.0336779	0.0150018
P11387	TOP1	0.999924	1.17209	1.22485	0.732058	0.11558	0.0754816	0.0606407	0.0559925	0.0571733	0.0438534	0.999924	1.13221	1.14649	0.661693	0.105826	0.0663592	0.0451085	0.0377188	0.0374227	0.0275114	0.999924	1.05696	0.933988	0.378237	0.0592446	0.0548971	0.0425712	0.0318402	0.0323459	0.028951	0.999924	1.13935	0.996138	0.427346	0.091639	0.0732706	0.0525998	0.0394476	0.0360738	0.0310535	0.999924	1.2278	1.20018	0.743932	0.0687592	0.0528511	0.0448733	0.0376065
P11388	TOP2A	0.999924	2.40027	2.92067	1.73054	0.378165	0.124879	0.103874	0.0908021	0.11118	0.0811194	0.999924	1.92782	1.86667	1.37678	0.367986	0.108685	0.0996632	0.0994732	0.104394	0.0804689	0.999924	1.33968	1.73012	1.3303	0.484295	0.16327	0.148464	0.124874	0.132284	0.126312	0.999924	1.58308	1.6931	1.36093	0.368576	0.150952	0.137738	0.13247	0.115983	0.0936579	0.999924	1.97197	2.35437	1.88762	0.456837	0.267656	0.286621	0.326052
P11413	G6PD	0.999924	0.976221	0.964259	0.711652	0.253887	0.074337	0.0330081	0.0138854	0.00949289	0.00502731	0.999924	0.972143	0.954662	0.676054	0.262639	0.0562271	0.028078	0.0152424	0.00898186	0.0045898	0.999924	0.985151	1.0067	0.746873	0.296617	0.0833212	0.0505735	0.0240689	0.0139567	0.00714665	0.999924	0.977569	0.965824	0.680368	0.2268	0.0791895	0.0512412	0.0259584	0.0154841	0.00886916	0.999924	0.995088	0.954703	0.708981	0.221035	0.0706894	0.0450828	0.0253777
P11441	UBL4A	0.999924	0.928993	0.80283	0.813466	0.744179	0.567889	0.472927	0.342078	0.25352	0.0949952	0.999924	1.01999	0.905234	0.862729	0.774342	0.59187	0.456033	0.330668	0.236306	0.0695835	0.999924	0.982342	0.879451	0.860713	0.766511	0.584571	0.474404	0.307648	0.233806	0.0901418	0.999924	1.0263	0.925909	0.865671	0.78595	0.573126	0.453518	0.324006	0.189545	0.0685976	0.999924	0.927822	0.923239	0.818229	0.808829	0.570282	0.489523	0.327016
P11498	PC	0.999924	0.884715	0.448761	0.162698	0.0672402	0.0429172	0.0226549	0.0167387	0.0140247	0.0117535	0.999924	0.881111	0.40419	0.117092	0.0387329	0.0291183	0.0214307	0.0134403	0.0113055	0.0060858	0.999924	0.90309	0.524451	0.222952	0.0895673	0.0630654	0.0466448	0.0301708	0.0224977	0.00961607	0.999924	0.930271	0.565858	0.250557	0.117486	0.0844887	0.0640996	0.032807	0.0254197	0.0146128	0.999924	0.876834	0.402769	0.189129	0.0912906	0.0613495	0.0517538	0.0309878
P11586	MTHFD1	0.999924	0.966251	0.828661	0.238268	0.0748253	0.0385322	0.0176449	0.0113106	0.00955266	0.00545177	0.999924	0.980833	0.819458	0.175227	0.0446974	0.0248283	0.016318	0.0113045	0.00944938	0.00532187	0.999924	0.950746	0.848481	0.385124	0.0787772	0.0504413	0.0349775	0.0144719	0.00640195	0.00327555	0.999924	1.01124	0.931809	0.397952	0.07435	0.0545904	0.0345332	0.0211114	0.0132881	0.00709074	0.999924	0.988703	0.772713	0.168236	0.0343916	0.0267247	0.0180564	0.007979
P11717	IGF2R	0.999924	1.02274	1.04264	1.04093	1.03707	0.902899	0.705999	0.480363	0.326321	0.16808	0.999924	1.00107	1.01523	1.03945	1.02106	0.889923	0.635814	0.436465	0.340189	0.155781	0.999924	1.01167	1.05529	1.00931	1.00783	0.862937	0.764414	0.535333	0.417327	0.337401	0.999924	0.984003	1.01333	1.01452	1.04837	0.890828	0.749909	0.530873	0.407658	0.307078	0.999924	1.03393	1.10197	1.13238	1.14984	0.973256	0.796016	0.643616
P11766	ADH5	0.999924	0.965645	0.989553	0.988835	0.892965	0.704796	0.432434	0.176451	0.0531075	0.0233913	0.999924	0.967775	1.00017	0.983512	0.880631	0.665063	0.419246	0.167995	0.0415338	0.0156815	0.999924	0.950838	0.981365	0.973783	0.856145	0.617424	0.386466	0.143646	0.0359781	0.0156251	0.999924	0.917386	0.959497	0.946376	0.807461	0.599083	0.371036	0.137408	0.0304261	0.014176	0.999924	0.934991	0.931422	0.953149	0.794979	0.60201	0.365312	0.138664
P11802	CDK4	0.999924	0.901074	0.696159	0.400762	0.186917	0.117361	0.0760006	0.0702019	0.0626927	0.0351603	0.999924	0.841122	0.671897	0.325131	0.120804	0.0700534	0.0453428	0.0315553	0.0224305	0.00447915	0.999924	0.958696	0.780443	0.486557	0.227078	0.138877	0.109141	0.0512714	0.0277255	0.0123479	0.999924	0.930041	0.777684	0.494531	0.255494	0.185553	0.0974504	0.0665956	0.0287978	0.0216879	0.999924	0.924903	0.705033	0.475616	0.246183	0.202665	0.114286	0.0945787
P11908	PRPS2	0.999924	1.08465	1.10728	1.03983	0.896332	0.578729	0.20536	0.0656201	0.0477959	0.0159044	0.999924	0.97381	1.04541	1.05764	1.03001	0.618844	0.202316	0.0534184	0.0349797	0.0169871	0.999924	1.06808	1.13551	1.14029	1.12566	0.701369	0.267259	0.0665999	0.0249933	0.012621	0.999924	1.02497	1.08419	0.972351	0.896624	0.601081	0.243874	0.059165	0.031551	0.0198269	0.999924	1.08282	1.22313	1.31716	1.20434	0.817132	0.248344	0.0461957
P11940	PABPC1	0.999924	1.09043	1.12329	1.13921	1.04727	0.499722	0.0530024	0.0355753	0.0349599	0.0212602	0.999924	1.0622	1.06366	1.11472	1.0324	0.412253	0.0392484	0.0238632	0.0211855	0.0124212	0.999924	1.0179	1.03789	1.10782	0.94267	0.568643	0.0613876	0.0253827	0.0261227	0.0170753	0.999924	1.05122	1.10458	1.19898	1.01447	0.594958	0.0573526	0.0248682	0.0179966	0.00965284	0.999924	1.05152	1.0972	1.17257	0.989157	0.526306	0.0460327	0.0241629
P12004	PCNA	0.999924	0.997933	0.982882	1.01078	0.917507	0.64589	0.366529	0.147915	0.0399223	0.0139783	0.999924	1.00484	1.00464	1.0027	0.898418	0.612593	0.34974	0.142244	0.035385	0.0113581	0.999924	1.00682	0.993058	1.00375	0.891859	0.6362	0.371755	0.173411	0.0553088	0.0195102	0.999924	0.995094	1.01566	1.02061	0.910185	0.687011	0.421787	0.183002	0.0507682	0.0191111	0.999924	1.05838	0.994545	0.982575	0.860358	0.617945	0.352842	0.148406
P12081	HARS	0.999924	1.00231	1.01943	0.585363	0.195335	0.111604	0.0613994	0.0354262	0.0343581	0.0203849	0.999924	1.00195	0.96593	0.5053	0.144261	0.066677	0.0383441	0.0240723	0.0184376	0.00824748	0.999924	1.00429	1.01513	0.974813	0.973096	0.773183	0.447715	0.0436043	0.0294207	0.0240936	0.999924	1.07728	1.09365	1.09374	1.01991	0.865409	0.464172	0.047088	0.0268506	0.0244005	0.999924	1.0053	0.980019	0.78892	0.230883	0.106637	0.0616347	0.031329
P12236	SLC25A6	0.999924	0.817592	0.692265	0.642072	0.560338	0.404588	0.276656	0.187479	0.210226	0.215845	0.999924	0.837843	0.851856	0.666936	0.525201	0.336414	0.279586	0.200586	0.400464	0.216904	0.999924	0.985821	0.995781	0.822125	0.70239	0.48297	0.396503	0.238212	0.755729	0.381842	0.999924	0.827228	0.827152	0.616987	0.546417	0.457976	0.427817	0.209954	0.197276	0.391954	0.999924	1.03373	0.838577	0.6711	0.583469	0.519632	0.360251	0.303505
P12259	F5	0.999924	1.11884	1.14362	1.11984	1.20381	1.01376	0.742321	0.259344	0.0679839	0.0281948	0.999924	1.04895	1.10552	1.1162	1.15115	1.04346	0.629301	0.241164	0.0646097	0.0264093	0.999924	1.05984	1.19881	1.16791	1.30769	1.09809	0.800387	0.374512	0.0962273	0.0439427	0.999924	1.1073	1.07474	1.12144	1.26945	1.10004	0.781526	0.334216	0.0883792	0.0292228	0.999924	1.04425	1.14805	1.13891	1.07608	0.961307	0.656561	0.247878
P12268	IMPDH2	0.999924	0.994963	0.880238	0.658609	0.374318	0.153707	0.0672814	0.0361243	0.0291117	0.0273977	0.999924	0.8991	0.810734	0.628304	0.349312	0.136664	0.0659216	0.0388178	0.0327273	0.0279575	0.999924	0.992164	1.00046	0.998633	1.06872	0.792826	0.199383	0.0737106	0.044447	0.0410184	0.999924	0.954442	0.959447	0.970678	1.04304	0.765823	0.193692	0.0782812	0.0444314	0.0434768	0.999924	1.1143	1.12769	1.02779	0.520428	0.233513	0.106968	0.0551996
P12270	TPR	0.999924	1.03044	1.06652	1.12164	1.2772	1.09601	0.905935	0.718837	0.535184	0.274014	0.999924	1.05995	1.06719	1.1188	1.19893	1.07051	0.852508	0.723452	0.509981	0.251593	0.999924	0.997015	1.01157	1.10008	1.10397	1.00677	0.835091	0.651721	0.486083	0.280959	0.999924	1.06494	1.14003	1.27546	1.33458	1.16282	0.897875	0.68105	0.474721	0.268035	0.999924	1.03766	1.09879	1.18458	1.28551	1.08922	0.888475	0.749359
P12429	ANXA3	0.999924	0.941653	0.861174	0.877192	0.613594	0.145203	0.0498676	0.0488942	0.0117995	0.0237011	0.999924	1.02419	0.982089	0.906564	0.658103	0.217345	0.128988	0.104823	0.0688389	0.0279062	0.999924	1.07869	0.961872	0.924917	0.817379	0.314284	0.132199	0.055169	0.0513832	0.0356107	0.999924	0.97745	0.944228	0.867398	0.764512	0.273066	0.127868	0.013813	0.0178646	0	0.999924	0.929263	0.867308	1.08701	0.773868	0.3008	0.0817705	0.046834
P12694	BCKDHA	0.999924	1.00523	0.893831	0.602782	0.288477	0.130325	0.0729913	0.0750017	0.0832013	0.0661047	0.999924	0.968558	0.930473	0.592746	0.269198	0.0917036	0.0571803	0.0381678	0.0282452	0.0115183	0.999924	1.03164	0.859596	0.592818	0.231661	0.0881692	0.0491551	0.0173559	0.00834803	0.00728074	0.999924	0.997678	0.905276	0.605497	0.238589	0.11288	0.0530486	0.027419	0.0208888	0.00923806	0.999924	1.00012	0.945793	0.680679	0.259535	0.111902	0.042503	0.0204908
P12814	ACTN1	0.999924	1.0916	1.13952	1.1026	1.16141	1.11488	1.09624	1.053	0.0531034	0.0390752	0.999924	1.04193	1.07643	1.09007	1.13364	1.15689	1.07904	1.08867	0.0688072	0.0411524	0.999924	0.96084	1.00456	1.01986	1.0211	0.910609	0.934031	0.773809	0.0334693	0.0108516	0.999924	0.969339	0.965392	1.07432	1.11839	0.995383	0.955974	0.845338	0.0221877	0.0171272	0.999924	1.04609	1.08526	1.10926	1.12494	1.08717	1.02206	0.957321
P12955	PEPD	0.999924	1.01657	1.01237	1.03338	0.960048	0.793301	0.495774	0.161227	0.0845381	0.0190442	0.999924	1.01372	1.00736	1.03666	1.00461	0.863978	0.52617	0.191974	0.0827094	0.0142403	0.999924	1.05229	1.09631	1.06861	1.13548	0.804865	0.437325	0.108674	0.0572813	0.00528678	0.999924	0.936768	0.967136	0.900387	0.837075	0.61321	0.338282	0.0983899	0.0490383	0.00926834	0.999924	1.00017	1.01305	1.04299	0.951836	0.769386	0.467093	0.154868
P12956	XRCC6	0.999924	1.02987	0.967934	0.920928	0.822797	0.601285	0.259682	0.0359203	0.0219187	0.0116852	0.999924	1.0099	0.972568	0.896097	0.780574	0.568641	0.243211	0.0330951	0.0186726	0.00919642	0.999924	1.01395	0.994544	0.91308	0.77267	0.58157	0.322505	0.066795	0.0172882	0.0101401	0.999924	1.00691	1.01097	0.9746	0.80398	0.626063	0.312755	0.0560997	0.0127379	0.00732107	0.999924	1.05848	1.00296	0.983101	0.799651	0.601482	0.268023	0.0357489
P13010	XRCC5	0.999924	1.02254	0.96075	0.806361	0.708843	0.574189	0.283716	0.0517872	0.0391575	0.0247364	0.999924	1.0535	0.902371	0.783998	0.711134	0.574179	0.267312	0.0536031	0.0351766	0.0172297	0.999924	1.03622	1.0428	0.856038	0.844425	0.613544	0.360051	0.0728118	0.0203658	0.011698	0.999924	0.953758	0.936699	0.756238	0.711489	0.56112	0.314049	0.0672105	0.0211212	0.012158	0.999924	1.05297	0.956679	0.859538	0.753073	0.600864	0.292765	0.0375715
P13051	UNG	0.999924	1.02334	1.11528	0.92533	0.524296	0.146061	0.0792854	0.0613786	0.0434122	0.0232094	0.999924	1.02617	1.01603	0.880209	0.511609	0.0930097	0.0387256	0.0253887	0.022038	0.0153867	0.999924	0.962852	0.94817	0.832847	0.418178	0.0843087	0.0371731	0.0231494	0.0099701	0.00358567	0.999924	0.984351	0.940489	0.820408	0.374762	0.0783627	0.034734	0.0208906	0.00908999	0.00464702	0.999924	1.05093	0.999348	0.89463	0.421109	0.0944579	0.0410977	0.0273587
P13073	COX4I1	0.999924	0.813508	0.812821	0.813587	0.89318	0.792668	0.813759	0.840705	0.927668	0.832813	0.999924	0.903701	0.911388	0.900284	0.969264	1.01397	0.846209	0.897528	0.98295	0.812401	0.999924	0.995897	0.886944	0.898835	0.923991	0.845161	0.811138	0.719189	0.831573	0.844882	0.999924	0.950664	0.962169	1.01239	1.08401	0.935039	0.910654	0.942859	0.926673	0.875789	0.999924	0.94524	0.966635	0.882857	0.972402	0.817208	0.82472	0.865699
P13473	LAMP2	0.999924	0.892293	0.925251	0.864089	0.869243	0.759738	0.794577	0.649456	0.640827	0.490829	0.999924	0.980269	1.00772	0.951326	0.960466	0.910685	0.829249	0.660209	0.644458	0.433191	0.999924	0.974746	0.881956	0.933506	0.937637	0.828521	0.614809	0.557074	0.640585	0.570808	0.999924	1.08336	0.971532	1.09041	1.07843	0.89226	0.780782	0.680842	0.642103	0.571164	0.999924	0.931384	0.925286	0.840187	0.983008	0.665467	0.644394	0.53295
P13489	RNH1	0.999924	1.01769	1.02525	1.01234	0.994096	0.832415	0.317989	0.0783119	0.0652779	0.035372	0.999924	1.02207	1.03276	0.995213	0.946481	0.728156	0.289458	0.0516091	0.0408961	0.0216424	0.999924	1.00561	1.00941	0.980408	0.977834	0.778112	0.302343	0.0376304	0.0244022	0.0107373	0.999924	1.05801	1.03033	1.04296	0.978342	0.795581	0.304183	0.05491	0.0354664	0.0130959	0.999924	0.99803	0.971845	0.949472	0.888497	0.729945	0.262159	0.0333963
P13598	ICAM2	0.999924	0.868658	0.812364	0.866812	0.823189	0.648723	0.680633	0.57644	0.601963	0.528358	0.999924	0.903217	0.924381	0.891437	0.749634	0.594687	0.571162	0.51178	0.518505	0.416543	0.999924	0.993625	0.937616	0.923418	0.719399	0.541648	0.495095	0.44076	0.512906	0.504008	0.999924	0.974349	0.912321	0.934763	0.82525	0.673374	0.571594	0.572166	0.616311	0.566141	0.999924	0.967239	0.910106	0.79923	0.732345	0.580098	0.560208	0.556139
P13612	ITGA4	0.999924	0.991509	0.968536	0.982746	0.970001	0.839111	0.684422	0.55264	0.451996	0.312958	0.999924	1.01619	1.0178	0.984179	0.928329	0.806313	0.636912	0.517799	0.436804	0.266421	0.999924	1.00956	1.01341	0.986389	0.914	0.746499	0.609825	0.464942	0.436226	0.3594	0.999924	1.01913	1.03162	1.02302	0.957675	0.765879	0.63367	0.485976	0.418075	0.332246	0.999924	0.952964	1.01039	0.962728	0.970403	0.767729	0.61288	0.502535
P13637	ATP1A3	0.999924	1.01706	1.02435	1.0414	1.04405	0.905564	0.564243	0.224242	0.114377	0.0517802	0.999924	0.984109	0.966013	0.977095	0.93541	0.818348	0.516006	0.189315	0.109412	0.0560398	0.999924	0.951746	0.957175	0.950526	0.878784	0.765545	0.53399	0.227586	0.139346	0.102091	0.999924	1.00437	1.07087	1.04727	1.02654	0.851483	0.591449	0.249739	0.151483	0.0969652	0.999924	0.967391	0.970642	0.973742	0.982981	0.817077	0.517608	0.242463
P13639	EEF2	0.999924	1.05818	1.14083	1.13079	1.12876	1.05254	0.829645	0.290338	0.0501297	0.0256569	0.999924	1.12511	1.10138	1.17462	1.18554	1.11585	0.833255	0.302268	0.0421919	0.0214548	0.999924	1.08125	1.07284	1.10046	1.1002	0.889138	0.675321	0.257477	0.032868	0.0143237	0.999924	1.03699	1.00252	0.989137	1.02406	0.863968	0.674098	0.235157	0.0288492	0.0174493	0.999924	1.1336	1.09016	1.14395	1.13533	1.01959	0.851217	0.441491
P13667	PDIA4	0.999924	0.992613	1.00316	1.02798	0.959083	0.708091	0.462604	0.300544	0.171342	0.0948839	0.999924	1.00038	1.01169	0.975399	0.816763	0.559533	0.362172	0.253725	0.17641	0.0872363	0.999924	0.997297	1.01732	0.981283	0.814615	0.626722	0.460699	0.344887	0.287662	0.246053	0.999924	0.992699	1.04652	1.03482	0.854238	0.652711	0.470622	0.337737	0.268363	0.225612	0.999924	0.974046	0.980979	0.941739	0.764963	0.573187	0.411765	0.335153
P13674	P4HA1	0.999924	0.981352	0.901581	0.796949	0.745061	0.552197	0.402075	0.281523	0.134336	0.0815968	0.999924	0.954455	0.868603	0.691497	0.585658	0.424264	0.322346	0.223285	0.168505	0.0701217	0.999924	0.904172	0.845675	0.722887	0.637709	0.554362	0.444229	0.367565	0.315549	0.261977	0.999924	0.961866	0.86194	0.718584	0.627779	0.535954	0.429464	0.341907	0.282625	0.233465	0.999924	0.961087	0.841174	0.699421	0.618352	0.571397	0.470769	0.439531
P13693	TPT1	0.999924	1.01912	1.0153	0.99066	0.831219	0.512471	0.274631	0.166712	0.134893	0.131972	0.999924	1.02656	1.04041	0.977909	0.816312	0.455914	0.235496	0.165668	0.147052	0.116509	0.999924	0.986983	1.03864	0.993857	0.816575	0.478161	0.264962	0.160875	0.1201	0.0785836	0.999924	1.06076	1.11511	1.06376	0.868357	0.520343	0.269232	0.170677	0.11802	0.100426	0.999924	0.976386	1.01145	0.932051	0.743866	0.419377	0.216157	0.1386
P13716	ALAD	0.999924	1.04367	1.10331	0.945152	0.885226	0.797363	0.805595	0.849799	0.979546	0.870885	0.999924	1.13493	1.08266	1.12549	1.09373	1.10555	0.998476	1.00383	1.13093	0.877019	0.999924	1.0451	1.06487	1.09046	1.06748	0.962847	0.976507	0.821157	0.996283	1.00876	0.999924	1.06463	1.18927	1.25788	1.23211	1.13027	1.0146	0.974267	1.06022	0.888481	0.999924	1.07191	1.05892	1.07933	1.05538	0.903515	0.816834	0.826854
P13747	HLA-E	0.999924	0.804466	0.918325	0.87777	0.628481	0.343725	0.176082	0.117239	0.067105	0.0568527	0.999924	1.00552	0.881042	0.683985	0.517537	0.344164	0.231799	0.171407	0.129191	0.0753878	0.999924	0.943733	0.927796	0.742	0.542273	0.413237	0.295122	0.177728	0.131815	0.151175	0.999924	0.965677	0.844631	0.800046	0.63235	0.435779	0.269736	0.217054	0.17198	0.120364	0.999924	0.930282	0.893291	0.799839	0.572059	0.439639	0.346013	0.392348
P13796	LCP1	0.999924	1.12209	1.06927	1.08121	1.08586	1.02714	1.05075	1.10585	1.24669	0.844259	0.999924	1.05286	1.04652	1.05421	1.06049	1.0635	1.01937	1.08095	1.23769	0.756958	0.999924	1.14593	1.01871	1.04624	1.00163	0.892346	0.890091	0.805805	0.921831	0.719569	0.999924	1.03071	0.956751	1.00093	0.994171	0.861321	0.855163	0.805814	0.863116	0.596954	0.999924	1.12537	0.999294	1.0041	1.0022	0.898892	0.865198	0.905675
P13798	APEH	0.999924	1.00616	1.02099	1.00607	0.973021	0.870145	0.843974	0.867039	0.800975	0.130592	0.999924	1.00278	0.995757	0.988765	0.957479	0.945255	0.864215	0.890888	0.816641	0.142993	0.999924	0.990786	1.00486	0.996466	0.99495	0.864313	0.79772	0.732701	0.765164	0.319537	0.999924	1.02918	1.05709	1.01023	0.986513	0.848896	0.792451	0.757002	0.742751	0.239784	0.999924	1.02817	1.0623	1.10363	1.07874	0.957093	0.919635	0.971362
P13804	ETFA	0.999924	0.886985	0.843942	0.74125	0.58311	0.363081	0.168607	0.0635279	0.0279461	0.0109278	0.999924	0.937617	0.853069	0.726941	0.570984	0.33999	0.168688	0.0618411	0.0255519	0.0068161	0.999924	0.958951	0.89141	0.779832	0.567115	0.371521	0.182849	0.0705199	0.0251294	0.00618998	0.999924	0.95481	0.914008	0.782677	0.603149	0.402088	0.197747	0.0791186	0.0391844	0.0158351	0.999924	0.919076	0.802201	0.705257	0.533971	0.336678	0.156844	0.0539779
P13861	PRKAR2A	0.999924	0.970455	0.881863	0.718068	0.579891	0.396685	0.182971	0.0474361	0.0290927	0.021053	0.999924	0.992748	0.889854	0.720516	0.587379	0.378496	0.174458	0.0509591	0.0297697	0.0145873	0.999924	1.00264	0.96186	0.78829	0.636154	0.459315	0.251491	0.0695087	0.0251091	0.0113098	0.999924	1.00258	0.97945	0.799783	0.604584	0.43804	0.220977	0.0630057	0.0172455	0.00429097	0.999924	0.974999	0.874785	0.719092	0.593113	0.432276	0.208447	0.0605197
P13929	ENO3	0.999924	1.0619	0.983264	1.00803	1.12833	0.900095	0.726486	0.473498	0.190009	0.026723	0.999924	1.02499	1.01093	0.983396	0.869611	0.82579	0.697112	0.473079	0.179116	0.0284993	0.999924	1.06668	0.978769	1.02875	0.967702	0.827722	0.581836	0.325762	0.112822	0.0214877	0.999924	1.04839	1.45161	1.11624	0.872441	0.723816	0.553066	0.277796	0.0922455	0.00945004	0.999924	0.980027	1.00184	1.00369	1.04854	0.912554	0.690157	0.443844
P13984	GTF2F2	0.999924	1.0264	1.06103	1.02059	0.905493	0.649315	0.330596	0.131436	0.0894163	0.0410332	0.999924	1.01308	1.01806	0.983759	0.882053	0.592666	0.270131	0.0940148	0.064832	0.0289914	0.999924	0.975227	0.988818	0.937656	0.796682	0.558544	0.268552	0.0883677	0.0555892	0.0273552	0.999924	0.956248	1.00113	1.02125	0.821383	0.580497	0.27024	0.100249	0.0632328	0.0417268	0.999924	1.01735	1.05042	1.04277	0.897774	0.633724	0.272084	0.0840666
P13987	CD59	0.999924	0.928698	1.0127	0.996002	1.10478	1.07884	1.23108	1.06774	1.13076	0.856389	0.999924	0.999191	0.981298	1.10631	1.12786	1.19076	1.18689	1.09381	1.06741	0.82139	0.999924	1.08634	1.13756	1.21306	1.23159	1.06589	0.963114	0.929098	0.880258	0.962432	0.999924	1.01983	0.95659	1.08348	1.02477	0.871832	0.767592	0.785775	0.831144	0.721895	0.999924	0.978571	1.09681	1.06401	1.12992	1.00244	1.1089	1.15217
P13995	MTHFD2	0.999924	0.946787	0.836169	0.679221	0.578047	0.407526	0.207475	0.0411444	0.0210126	0.0072885	0.999924	0.938941	0.83102	0.666444	0.54579	0.377621	0.197863	0.0382586	0.0139962	0.00576182	0.999924	0.909869	0.804494	0.723093	0.531511	0.420172	0.239745	0.0762489	0.016886	0.00786971	0.999924	1.03741	0.949957	0.841146	0.648374	0.520017	0.277785	0.0744842	0.0167771	0.00591614	0.999924	0.945152	0.828922	0.659524	0.508851	0.366405	0.183692	0.0347414
P14151	SELL	0.999924	0.892323	0.853866	0.839987	0.925238	0.877358	0.87546	0.86002	0.910126	0.784224	0.999924	0.863282	0.949	1.01161	0.950215	0.952202	0.852576	0.747288	0.775268	0.608459	0.999924	1.03513	1.08182	1.05931	0.911552	0.834716	0.698962	0.623461	0.7007	0.667586	0.999924	0.948157	0.913994	1.00382	0.918509	0.713678	0.701062	0.654137	0.662096	0.560724	0.999924	0.99674	1.13164	1.0071	1.02415	0.835894	0.812653	0.834208
P14174	MIF	0.999924	0.885641	0.949109	0.991751	0.919315	0.806515	0.863831	0.77522	0.68088	0.321689	0.999924	1.00843	0.970972	0.969869	0.919749	0.850327	0.794387	0.741733	0.65996	0.287545	0.999924	0.949234	0.998258	1.02856	0.942535	0.767352	0.778244	0.637506	0.613179	0.420377	0.999924	0.916933	0.927776	1.01643	0.884314	0.73888	0.723601	0.632941	0.524082	0.312335	0.999924	0.884531	0.924685	0.932197	0.878107	0.692907	0.703426	0.683695
P14314	PRKCSH	0.999924	0.972622	1.02246	1.03721	1.01556	0.867747	0.720959	0.634036	0.56577	0.390058	0.999924	1.04956	1.04405	1.06499	1.03573	0.906831	0.708748	0.660889	0.623197	0.393963	0.999924	0.984844	1.02505	0.985698	0.879795	0.795154	0.673788	0.546697	0.569301	0.494306	0.999924	1.04751	1.06533	1.10679	1.03572	0.880843	0.720262	0.598756	0.546023	0.45936	0.999924	1.00909	1.02681	1.00221	0.933421	0.758001	0.618403	0.570203
P14317	HCLS1	0.999924	1.04351	1.02715	1.09075	1.15481	1.06189	1.00863	1.0826	1.18122	0.821659	0.999924	0.996699	1.00905	1.02613	1.03816	0.983845	0.840904	0.930541	0.990233	0.601932	0.999924	0.987156	0.956838	0.967935	0.87089	0.805839	0.759309	0.73409	0.802309	0.673035	0.999924	1.01426	1.06351	1.17981	1.07794	0.973857	0.86165	0.860979	0.881008	0.623964	0.999924	0.954053	0.978998	0.983359	1.01184	0.852283	0.766774	0.838821
P14324	FDPS	0.999924	1.01878	0.994543	0.694032	0.247098	0.104613	0.0526414	0.0326964	0.0259492	0.0138163	0.999924	1.00108	0.965642	0.604927	0.215108	0.0689326	0.0370265	0.0287317	0.0268872	0.0138278	0.999924	1.00796	0.976774	0.581146	0.18121	0.0845695	0.0523782	0.0234115	0.0150232	0.0100973	0.999924	0.999428	0.942981	0.521274	0.151067	0.0765211	0.045834	0.0293813	0.0197966	0.0106779	0.999924	0.967854	0.918873	0.591188	0.181876	0.0885565	0.0509642	0.0273273
P14550	AKR1A1	0.999924	1.06174	1.05195	0.917916	0.488091	0.132821	0.080173	0.0549517	0.0457012	0.0200718	0.999924	1.00859	1.00551	0.848571	0.44744	0.0641485	0.036557	0.025803	0.0235091	0.0129462	0.999924	0.993453	0.96501	0.890285	0.443648	0.0991221	0.05524	0.0372179	0.0363894	0.0285455	0.999924	1.02128	1.00611	0.964398	0.430382	0.114222	0.060464	0.0383692	0.0267011	0.0179732	0.999924	0.977769	0.959565	0.836267	0.352147	0.0780783	0.0459445	0.0369252
P14618	PKM	0.999924	1.04759	1.02321	1.02762	1.01241	0.921319	0.777258	0.201949	0.0318164	0.0160687	0.999924	1.10318	1.01457	1.03819	0.99862	0.946753	0.764493	0.226546	0.0509159	0.0271697	0.999924	1.06964	0.961766	0.961455	0.899479	0.776464	0.520832	0.106093	0.0211143	0.0141675	0.999924	1.04178	0.986999	0.948903	0.910382	0.779141	0.530107	0.0885782	0.0172969	0.0105476	0.999924	1.16477	1.0697	1.13205	1.06162	0.95148	0.706776	0.148105
P14625	HSP90B1	0.999924	1.06464	1.06543	1.06118	1.01405	0.768387	0.537742	0.366563	0.229699	0.13417	0.999924	1.08813	1.04906	1.05073	0.986165	0.671567	0.443789	0.325399	0.249654	0.133724	0.999924	0.987615	1.01343	1.02674	1.00096	0.835486	0.559366	0.408529	0.357909	0.305628	0.999924	1.01321	1.02211	1.02511	1.03037	0.884201	0.561098	0.393162	0.334323	0.292035	0.999924	1.02771	1.03138	1.05561	0.940122	0.722522	0.492941	0.41575
P14635	CCNB1	0.999924	0.889889	0.823671	0.744785	0.658039	0.513538	0.371633	0.125117	0.0374825	0.0215965	0.999924	0.896579	0.839436	0.750711	0.654327	0.568351	0.41328	0.155373	0.0517543	0.020582	0.999924	0.927971	0.818568	0.765898	0.555998	0.479282	0.396266	0.174206	0.0296604	0.033532	0.999924	1.01468	0.934281	0.876739	0.702251	0.573072	0.428349	0.189579	0.0333732	0.0182137	0.999924	0.960438	0.862837	0.706627	0.674353	0.526274	0.354885	0.104111
P14649	MYL6B	0.999924	0.809193	0.751743	0.745341	0.688912	0.603298	0.711352	0.587351	0.369067	0.0505223	0.999924	0.904964	0.902332	0.867935	0.768682	0.755462	0.789689	0.659426	0.433961	0.0668323	0.999924	1.01722	0.919727	0.868323	0.748212	0.634223	0.618287	0.575954	0.438724	0.100017	0.999924	0.959155	0.904644	0.978699	0.809582	0.747999	0.709232	0.694531	0.476088	0.0831131	0.999924	0.959757	0.985002	0.955562	0.86041	0.803315	0.844392	0.878789
P14678	SNRPB	0.999924	0.911104	0.895556	1.04412	0.952539	0.834092	1.05087	1.08949	1.18676	0.692783	0.999924	1.04309	1.07342	1.06609	1.19728	1.38486	1.27986	1.40522	1.24179	0.839462	0.999924	1.02962	1.04627	0.960092	1.02725	0.734392	0.725267	0.570068	0.46422	0.37837	0.999924	1.03642	0.993736	1.13377	0.994009	0.873305	0.721455	0.832327	0.615312	0.355109	0.999924	1.10004	1.11778	1.10932	1.21889	1.14614	1.2436	1.26321
P14735	IDE	0.999924	0.9656	1.01336	0.931662	0.719729	0.464488	0.230632	0.0732475	0.0348729	0.0193022	0.999924	0.992476	0.993454	0.918491	0.732739	0.476366	0.224914	0.0771581	0.0413013	0.0141456	0.999924	0.972897	0.990589	0.926334	0.776873	0.478168	0.229808	0.0835829	0.0344667	0.0142662	0.999924	0.940316	0.952448	0.832098	0.703801	0.440347	0.224753	0.0683508	0.0269966	0.0131922	0.999924	1.04217	1.06222	1.00533	0.762627	0.541785	0.25538	0.0759199
P14854	COX6B1	0.999924	0.76352	0.728726	0.793435	0.784381	0.616156	0.621935	0.427472	0.279946	0.0662657	0.999924	0.889684	0.836965	0.859873	0.853999	0.743705	0.63958	0.520766	0.339099	0.0933434	0.999924	1.14443	1.00332	0.919838	0.942473	0.761747	0.687105	0.458014	0.385465	0.211069	0.999924	0.96964	0.851284	0.761434	0.725052	0.631745	0.536005	0.404381	0.304609	0.14158	0.999924	1.05075	0.963714	0.911089	0.7663	0.676404	0.655637	0.572707
P14866	HNRNPL	0.999924	1.03	0.887741	0.288447	0.0662337	0.0398288	0.0263351	0.0163354	0.0163246	0.00833585	0.999924	1.01493	0.93098	0.27279	0.0673702	0.0391448	0.0270818	0.0206457	0.0187908	0.0124558	0.999924	1.03257	1.04113	0.396665	0.0524526	0.0416252	0.0270226	0.015503	0.0127602	0.00710964	0.999924	1.04683	0.950662	0.406378	0.0578897	0.0416409	0.0291053	0.0206561	0.0126935	0.00566653	0.999924	1.22934	1.24445	0.473239	0.0812771	0.0582266	0.0434545	0.026059
P14868	DARS	0.999924	0.99898	0.78047	0.453277	0.204177	0.0832502	0.0460529	0.0243043	0.0209243	0.00925643	0.999924	0.938838	0.718302	0.446554	0.186108	0.0528875	0.0336496	0.0212794	0.0190639	0.00967798	0.999924	1.03259	0.867362	0.559928	0.508738	0.38352	0.330305	0.0285933	0.0147997	0.00829417	0.999924	1.0181	0.788217	0.497795	0.434526	0.352942	0.29819	0.028376	0.0136642	0.00760463	0.999924	1.11643	0.874944	0.685496	0.384898	0.150953	0.0640585	0.031647
P14921	ETS1	0.999924	0.994008	0.875162	0.865839	0.804238	0.618069	0.453124	0.353788	0.240987	0.0863397	0.999924	0.956507	0.918416	0.828889	0.737916	0.533116	0.386899	0.273205	0.167187	0.0318639	0.999924	0.99364	0.925556	0.876385	0.742064	0.564398	0.368831	0.24848	0.141214	0.0311473	0.999924	1.02316	0.967679	0.949135	0.819048	0.570531	0.408225	0.276085	0.140694	0.0248171	0.999924	0.937166	0.904326	0.807282	0.731516	0.488898	0.360387	0.255456
P14927	UQCRB	0.999924	0.782674	0.762283	0.753516	0.764697	0.666455	0.848802	0.682015	0.410946	0.214557	0.999924	0.888044	0.888508	0.870045	0.945986	0.90807	0.908418	0.78251	0.499718	0.258921	0.999924	1.15305	0.995404	0.978607	1.01044	0.867298	0.840799	0.690248	0.485301	0.299895	0.999924	0.934017	0.920135	0.964875	0.989331	0.85365	0.789771	0.702797	0.420587	0.252652	0.999924	1.03591	1.00306	0.960522	0.975682	0.945835	0.948108	0.876486
P15056	BRAF	0.999924	0.999798	0.8882	0.634979	0.307298	0.167338	0.094543	0.0601128	0.0449309	0.0264441	0.999924	0.930758	0.870766	0.584927	0.326679	0.239466	0.190295	0.162839	0.144496	0.101785	0.999924	0.991093	0.928777	0.898227	0.781579	0.466669	0.193616	0.129286	0.0946651	0.0675864	0.999924	0.978857	0.938323	0.867762	0.686989	0.457288	0.161432	0.0958309	0.0647232	0.0386894	0.999924	0.962436	0.878347	0.697882	0.356151	0.20846	0.164354	0.120727
P15104	GLUL	0.999924	1.04629	1.01425	1.0426	0.999882	0.810814	0.693826	0.101256	0.0422602	0.0286094	0.999924	1.02278	1.03302	1.06552	1.04135	0.908504	0.737424	0.125608	0.0396968	0.022155	0.999924	1.0572	1.07853	1.0786	1.14483	0.896201	0.801455	0.445034	0.00983907	0.0128332	0.999924	1.05841	1.0705	1.10213	1.02653	0.862396	0.759289	0.416	0.0179592	0.0118222	0.999924	1.11723	1.15085	1.2427	1.19338	1.02081	0.867898	0.105629
P15121	AKR1B1	0.999924	1.01048	1.028	1.05107	0.978669	0.560471	0.0811883	0.0264758	0.0186978	0.00901829	0.999924	0.969792	1.00318	1.02085	0.971389	0.476145	0.076544	0.0251152	0.0186167	0.0083537	0.999924	1.02534	1.06418	1.06524	1.0557	0.573649	0.0998395	0.0285875	0.0204257	0.0150748	0.999924	0.98378	1.00396	1.01791	0.911102	0.552302	0.0916831	0.0342429	0.0254186	0.0162462	0.999924	0.96292	0.950338	0.957221	0.784131	0.466058	0.0677332	0.0164052
P15153	RAC2	0.999924	1.05145	0.970613	0.844629	0.512064	0.200634	0.0786944	0.0491064	0.0430793	0.0240627	0.999924	0.995566	0.984902	0.819046	0.521737	0.167979	0.0656747	0.0418189	0.0431727	0.0153654	0.999924	1.0002	0.879252	0.723335	0.32197	0.119664	0.0637396	0.037026	0.0254422	0.0201962	0.999924	1.03373	0.972235	0.756626	0.288027	0.0814666	0.0433695	0.0315106	0.0179405	0.0169803	0.999924	0.976266	0.948498	0.927479	0.658357	0.336966	0.0624853	0.0283557
P15170	GSPT1	0.999924	1.00473	1.02468	1.03968	0.947288	0.588847	0.243502	0.0940505	0.0511635	0.0278409	0.999924	0.964548	0.999028	0.992697	0.87594	0.486149	0.18301	0.0598778	0.030128	0.0134622	0.999924	0.957316	0.973624	0.986105	0.869748	0.583284	0.244051	0.0988857	0.0514675	0.02354	0.999924	1.02235	1.08505	1.14174	0.963678	0.64644	0.274483	0.106029	0.0459394	0.0228625	0.999924	0.986947	0.984457	1.0217	0.945679	0.736906	0.416936	0.105328
P15289	ARSA	0.999924	1.05712	1.04124	1.01962	0.97775	0.954208	0.836934	0.755896	0.857938	0.57801	0.999924	1.13573	1.09092	1.00752	1.12843	0.979874	0.826538	0.785409	0.90813	0.560931	0.999924	1.06438	0.939436	1.02031	0.895357	0.757322	0.707263	0.597346	0.652725	0.509313	0.999924	1.02268	0.917761	0.925339	0.940465	0.798612	0.740666	0.667682	0.693606	0.59796	0.999924	0.968019	0.994532	0.998653	1.01434	0.854561	0.773101	0.771511
P15311	EZR	0.999924	0.9825	1.00624	0.992836	0.984935	0.790448	0.143128	0.0392632	0.0308804	0.0221632	0.999924	1.04455	1.02724	1.01016	0.999722	0.713048	0.132782	0.0321706	0.0255316	0.0146661	0.999924	0.986238	0.996943	0.971275	0.898377	0.699571	0.116002	0.0318253	0.027693	0.0160816	0.999924	1.04148	1.08242	1.05989	0.990911	0.75153	0.102236	0.022665	0.0242762	0.0130803	0.999924	1.01477	1.02009	1.01909	0.940906	0.749267	0.119564	0.0284162
P15336	ATF2	0.999924	0.99288	0.91531	0.983246	1.06019	0.912486	0.85219	0.791765	0.777062	0.224134	0.999924	1.01294	1.02202	1.00713	1.03755	0.953216	0.815482	0.822233	0.6588	0.181202	0.999924	0.936479	1.03255	0.954948	0.863396	0.854486	0.743219	0.675793	0.661262	0.293241	0.999924	0.993791	1.01058	1.13952	1.02409	0.918307	0.805763	0.765795	0.551172	0.220832	0.999924	0.887963	0.943473	0.868513	0.92332	0.708977	0.672706	0.68222
P15374	UCHL3	0.999924	0.995988	0.997439	1.05857	1.06029	0.821589	0.539503	0.26762	0.15458	0.069432	0.999924	1.01686	0.996837	1.01823	1.00512	0.812197	0.531627	0.269123	0.150101	0.0616034	0.999924	0.952684	0.95739	1.01181	0.925314	0.761542	0.49095	0.268388	0.149728	0.0726815	0.999924	1.02819	1.06201	1.14102	1.05331	0.796352	0.550925	0.294001	0.158564	0.0860717	0.999924	0.965861	0.968166	0.949474	0.972674	0.710454	0.460513	0.228739
P15498	VAV1	0.999924	1.01029	0.90273	0.617384	0.254484	0.0781589	0.0330103	0.0222681	0.0261394	0.023624	0.999924	0.987095	0.896267	0.578834	0.264217	0.0676405	0.0346178	0.0300052	0.0301216	0.0179246	0.999924	0.999282	0.942276	0.630099	0.296848	0.0910781	0.0361884	0.0204532	0.014687	0.00958234	0.999924	0.945521	0.889776	0.563201	0.223088	0.0792845	0.0369506	0.0267977	0.0226584	0.0205821	0.999924	0.991348	0.872843	0.603277	0.239022	0.0916962	0.036798	0.0291896
P15529	CD46	0.999924	1.04778	0.985707	1.02944	0.994724	0.850827	0.740161	0.638553	0.624243	0.469634	0.999924	0.996507	1.00028	0.966267	0.943494	0.819393	0.696023	0.635079	0.639073	0.440372	0.999924	0.963946	0.966512	0.924508	0.866569	0.760601	0.644813	0.551657	0.564792	0.488383	0.999924	0.96507	1.00146	1.16178	1.04459	0.837322	0.702439	0.627638	0.559417	0.459088	0.999924	0.91805	0.949367	0.922567	0.92316	0.70961	0.609266	0.576143
P15586	GNS	0.999924	0.936903	0.899993	0.974208	0.981566	0.849263	0.791373	0.626766	0.451337	0.142669	0.999924	1.03317	0.997854	1.03521	0.978072	0.924474	0.801348	0.672282	0.445063	0.113095	0.999924	1.01925	1.03738	1.02095	0.956166	0.832207	0.75933	0.618905	0.565335	0.23888	0.999924	1.01444	0.980318	0.986754	0.971907	0.752246	0.739098	0.643737	0.424974	0.156308	0.999924	1.00246	1.06352	1.03079	1.09778	0.886876	0.865692	0.794908
P15735	PHKG2	0.999924	1.02869	0.949246	0.587208	0.256426	0.121991	0.051735	0.0315297	0.023993	0.00833144	0.999924	0.964275	0.925056	0.538093	0.215731	0.130379	0.0943849	0.0538684	0.0420433	0.0173908	0.999924	1.01272	1.01072	0.836972	0.522304	0.209021	0.124659	0.071675	0.0303978	0.026512	0.999924	1.03044	0.962512	0.829738	0.437445	0.229258	0.110682	0.0481317	0.0254571	0.0143155	0.999924	1.16263	1.11394	0.79733	0.360775	0.242824	0.146834	0.0928806
P15812	CD1E	0.999924	1.00861	1.1899	0.971182	0.971367	1.02406	1.02983	0.968135	0.988171	0.65542	0.999924	1.03889	1.06833	0.953672	1.01697	0.899752	0.847104	0.88214	0.897425	0.567113	0.999924	1.00183	1.06029	0.996267	0.996509	0.797058	0.823272	0.700923	0.689463	0.581876	0.999924	1.02878	1.02511	1.04941	1.02931	0.856887	0.792087	0.731358	0.729602	0.570388	0.999924	0.931039	0.915063	0.876657	0.874388	0.709667	0.648197	0.598208
P15880	RPS2	0.999924	1.2289	1.3568	1.20751	0.753505	0.247101	0.0979512	0.064669	0.0612134	0.0425535	0.999924	1.0221	1.1248	1.0271	0.657929	0.159449	0.0830674	0.0606054	0.0418781	0.0227366	0.999924	0.992463	0.897041	0.54359	0.264972	0.118171	0.0549673	0.0298302	0.0129938	0.00802847	0.999924	0.975899	0.810849	0.444845	0.167758	0.0729644	0.0381876	0.0295583	0.011008	0.00633918	0.999924	1.20329	1.34422	1.29528	0.759013	0.286221	0.110175	0.0461468
P15923	TCF3	0.999924	0.881723	0.812589	0.753607	0.644992	0.438725	0.343774	0.199194	0.118895	0.0609969	0.999924	0.989293	0.961921	0.863089	0.737908	0.534103	0.400459	0.237784	0.12142	0.0636385	0.999924	1.05983	0.971358	0.864861	0.7384	0.533376	0.422716	0.262171	0.168001	0.0961179	0.999924	0.945747	0.855121	0.878744	0.647975	0.509096	0.397444	0.226759	0.107484	0.0819725	0.999924	0.95388	0.894501	0.786859	0.6842	0.488869	0.399781	0.24776
P15927	RPA2	0.999924	0.996436	0.983551	0.987577	0.89328	0.64101	0.441355	0.235478	0.0737084	0.0402901	0.999924	1.01202	1.04521	0.991837	0.873889	0.614741	0.432149	0.222427	0.0504001	0.0179414	0.999924	0.950932	1.00383	0.917147	0.816554	0.578703	0.421366	0.221481	0.0473559	0.00945813	0.999924	0.9908	1.02938	1.08778	0.94127	0.66882	0.435241	0.216207	0.0330858	0.00724123	0.999924	0.904434	0.963162	0.912328	0.788577	0.514928	0.380484	0.18593
P16150	SPN	0.999924	0.785988	0.771785	0.830282	0.91063	0.778978	0.912022	0.765586	0.831008	0.65341	0.999924	0.938611	0.933362	0.956147	0.933985	0.855475	0.927408	0.771049	0.846581	0.658116	0.999924	1.01008	0.986373	1.04756	0.934424	0.761815	0.725599	0.63614	0.724188	0.674213	0.999924	1.0238	0.946721	0.979255	0.92489	0.755888	0.747673	0.760878	0.829117	0.7468	0.999924	0.949188	1.02772	0.920642	1.03862	0.813409	0.876642	0.899495
P16219	ACADS	0.999924	0.977573	0.913714	0.698534	0.394441	0.238564	0.145624	0.0670153	0.0369351	0.0132033	0.999924	1.00043	0.947659	0.686496	0.409759	0.250568	0.17143	0.0830103	0.0455242	0.0224197	0.999924	1.11153	1.15362	0.796255	0.564051	0.314353	0.231644	0.0917006	0.0441158	0.0206799	0.999924	0.947159	0.90496	0.624766	0.361137	0.239349	0.19207	0.0856342	0.0444384	0.015524	0.999924	1.00694	0.941209	0.687329	0.358558	0.254527	0.161484	0.0597429
P16278	GLB1	0.999924	1.07751	1.01713	1.03663	0.854255	0.671781	0.432012	0.258594	0.257161	0.197125	0.999924	0.959635	0.980499	0.87616	0.71927	0.437702	0.25329	0.0898902	0.055464	0.029211	0.999924	1.0604	1.13295	1.01501	0.961098	0.743397	0.584213	0.253805	0.104493	0.0734556	0.999924	1.01504	1.00513	0.919485	0.824822	0.676866	0.471422	0.207879	0.0795485	0.0540519	0.999924	1.08365	1.11233	1.02109	0.950492	0.727485	0.419724	0.172837
P16284	PECAM1	0.999924	1.00106	0.95837	1.03728	1.08361	0.92667	0.8944	0.844628	0.907442	0.672267	0.999924	0.985111	1.00157	1.03858	1.02362	0.95412	0.83392	0.827547	0.855869	0.648033	0.999924	0.956291	0.992973	0.977447	0.861163	0.782262	0.716221	0.630737	0.692955	0.637433	0.999924	1.03075	1.01628	1.03302	0.974743	0.813403	0.742348	0.681906	0.664552	0.585961	0.999924	0.934025	0.986669	0.954391	0.977586	0.785852	0.758288	0.749691
P16298	PPP3CB	0.999924	0.96162	0.929455	0.927003	0.843289	0.646642	0.375697	0.136448	0.081131	0.0307614	0.999924	0.99269	0.948133	0.875686	0.734591	0.546916	0.358591	0.14404	0.0799627	0.0328306	0.999924	0.972288	0.932397	0.866392	0.657578	0.482902	0.257758	0.10083	0.0531413	0.0262965	0.999924	0.973137	1.02139	0.956464	0.692385	0.52131	0.262871	0.111001	0.0554312	0.028574	0.999924	1.02135	0.994279	0.95981	0.750266	0.545067	0.328402	0.116207
P16333	NCK1	0.999924	1.01927	0.984221	0.860302	0.39398	0.156714	0.0859305	0.0625022	0.0501433	0.019117	0.999924	1.01909	0.981746	0.806766	0.327384	0.0866126	0.0618119	0.0533531	0.0551235	0.0287515	0.999924	0.93764	0.919639	0.825563	0.389206	0.130425	0.0795484	0.0480765	0.0331666	0.0140729	0.999924	0.988211	0.981369	0.868737	0.370605	0.147379	0.07793	0.0496224	0.0447631	0.0262166	0.999924	0.961977	0.966839	0.828879	0.291095	0.11066	0.0626057	0.0433342
P16383	GCFC2	0.999924	1.00878	1.00164	0.750478	0.501841	0.358666	0.314592	0.260242	0.297185	0.208171	0.999924	1.06515	0.977903	0.67576	0.453299	0.383035	0.337391	0.324945	0.336314	0.199626	0.999924	0.978906	0.930506	0.659185	0.323959	0.276655	0.251962	0.219833	0.249162	0.243608	0.999924	0.933428	0.947156	0.779464	0.519786	0.396577	0.392071	0.333118	0.341565	0.232157	0.999924	1.03696	0.991929	0.686092	0.417469	0.329711	0.285446	0.255266
P16401	HIST1H1B	0.999924	0.92443	1.05734	1.04165	1.05424	0.844136	0.601169	0.313771	0.19516	0.089388	0.999924	0.909795	0.888898	0.966875	0.992205	0.776036	0.567473	0.325818	0.257243	0.0887987	0.999924	0.898795	0.80591	0.848756	0.795661	0.691431	0.573667	0.478796	0.485641	0.238573	0.999924	0.92274	0.782419	0.805859	0.684166	0.641043	0.536615	0.375914	0.365231	0.197819	0.999924	1.07945	1.22586	1.32907	1.11105	0.961201	0.642871	0.46414
P16402	HIST1H1D	0.999924	0.841511	0.963827	0.905092	0.919844	0.879407	0.699015	0.508747	0.467205	0.352922	0.999924	0.90533	0.947526	1.00832	1.07915	0.814603	0.587196	0.351319	0.308615	0.127147	0.999924	0.912642	0.743772	0.797009	0.763682	0.655968	0.489164	0.386463	0.330631	0.154019	0.999924	0.887605	0.73776	0.800546	0.718629	0.664674	0.514561	0.355969	0.327078	0.145542	0.999924	1.04881	1.12152	1.211	1.05495	0.893753	0.568806	0.364078
P16403	HIST1H1C	0.999924	0.842582	0.96875	0.911634	1.05549	1.38022	1.16002	1.02826	1.03603	0.831697	0.999924	0.892354	0.919533	0.979715	1.07409	0.877092	0.649314	0.383371	0.356198	0.161034	0.999924	0.973275	0.808464	0.851951	0.754876	0.673922	0.538492	0.451183	0.495043	0.272882	0.999924	0.937639	0.804498	0.866648	0.745154	0.723542	0.580588	0.404704	0.417837	0.277116	0.999924	1.02064	1.06353	1.19529	1.01371	0.915653	0.607633	0.493938
P16435	POR	0.999924	0.989849	0.990714	0.881598	0.67828	0.331976	0.057778	0.0391326	0.0415334	0.0274463	0.999924	1.01533	0.993987	0.882242	0.725462	0.319225	0.0584921	0.0310257	0.0282516	0.0169411	0.999924	1.01413	1.02933	0.958159	0.808943	0.473464	0.0904939	0.0385953	0.0365357	0.0264273	0.999924	1.00355	0.971577	0.911684	0.744876	0.43148	0.0791491	0.02176	0.0191588	0.00997861	0.999924	1.00786	0.960515	0.897388	0.672008	0.355437	0.0591363	0.0319638
P16455	MGMT	0.999924	0.89373	0.838867	0.839005	0.657943	0.342242	0.169459	0.075616	0.0491055	0.0275984	0.999924	1.02155	0.959528	0.890848	0.661791	0.319952	0.149559	0.0854931	0.0666132	0.0321543	0.999924	1.02021	0.971665	0.912367	0.635264	0.369957	0.170515	0.0763209	0.0401973	0.0174973	0.999924	1.0124	0.980994	0.996226	0.651443	0.367819	0.168616	0.0821593	0.0433404	0.0225312	0.999924	0.936122	0.968112	0.810109	0.623225	0.320771	0.149558	0.0818444
P16615	ATP2A2	0.999924	0.980923	0.999665	0.812129	0.268112	0.049438	0.0428136	0.0366943	0.0379919	0.025894	0.999924	0.944397	0.915565	0.740493	0.261707	0.0338705	0.0218925	0.0171302	0.0157316	0.00870956	0.999924	1.00834	1.07365	0.970878	0.697561	0.0855333	0.0381202	0.0279475	0.0242539	0.0131474	0.999924	0.981272	0.957367	0.921642	0.564656	0.0795513	0.0372259	0.0246347	0.0150589	0.00872967	0.999924	0.889166	0.855371	0.772275	0.215077	0.0367722	0.0283817	0.0203056
[truncated: 3,893 more rows]
[truncated: 127 more columns]
