# Supplementary material for: Proteome-wide solubility and thermal stability profiling reveals distinct regulatory roles for ATP
Source: Nat Commun. 2019 Mar 11;10:1155. doi: 10.1038/s41467-019-09107-y (PMC6411743; doi:10.1038/s41467-019-09107-y)
Supplement: Supplementary file 6 — Supplementary Data 3 [file 41467_2019_9107_MOESM6_ESM.xlsx]

## Sheet: Table legend
Supplementray Data 3: 2D-TPP of ATP and GTP data
Columns	Description
gene_name	identified protein
protein_id	uniprot identifier
temperature	temperature at which incubation happened within 2D-TPP protocol
rep_count	number of replicates in which protein was found in a given condition
min_qupm	minimum number of uniquely quantified peptides across replicates
max_qupm	maximum number of uniquely quantified peptides across replicates
rel_fc_	relative fold change measured for given TMT labels with a given concentration of either ATP or GTP in replicate 1-3
cpd_effect	indication whether stabilization or destabilization was detected
detected_effect	indication whether a change in stability or in solubility was detected
combined_f	combined F score across temperature windows
max_fc	maximum fold change obtained from dose-response fits
FDR	false discovery rate of a given protein to be affected
pEC50_(1,2,3)	negative logarithm of the half maximal effective concentration obtained from replicate 1, 2 or 3
pEC50	negative logarithm of the half maximal effective concentration across replicates, reflects potentcy of stabilization by either ATP or GTP
human_protein_atlas	protein localization as annotated by the Human Protein Atlas
GO_CC	gene ontology cellular compartment terms associated with given protein
GO_MF	gene ontology molecular function terms associated with given protein
disordered_rank	d2p2 retrieved prediction of which proportion of a given protein is disordered
Avg_pI	average isoelectric point

## Sheet: Table S3
gene_name	protein_id	temperature	rep_count_ATP	min_qupm_ATP	max_qupm_ATP	rel_fc_128H_131L_0uM_ATP_1	rel_fc_128L_130H_5uM_ATP_1	rel_fc_127H_130L_50uM_ATP_1	rel_fc_127L_129H_500uM_ATP_1	rel_fc_126_129L_2000uM_ATP_1	rel_fc_128H_131L_0uM_ATP_2	rel_fc_128L_130H_5uM_ATP_2	rel_fc_127H_130L_50uM_ATP_2	rel_fc_127L_129H_500uM_ATP_2	rel_fc_126_129L_2000uM_ATP_2	rel_fc_128H_131L_0uM_ATP_3	rel_fc_128L_130H_5uM_ATP_3	rel_fc_127H_130L_50uM_ATP_3	rel_fc_127L_129H_500uM_ATP_3	rel_fc_126_129L_2000uM_ATP_3	cpd_effect_ATP	combined_f_ATP	max_fc_ATP	FDR_ATP	temperature_pEC50_estimated_ATP	pEC50_ATP_1	pEC50_ATP_2	pEC50_ATP_3	detected_effect_ATP	pEC50_ATP	rep_count_GTP	min_qupm_GTP	max_qupm_GTP	rel_fc_128H_131L_0uM_GTP_1	rel_fc_128L_130H_1uM_GTP_1	rel_fc_127H_130L_10uM_GTP_1	rel_fc_127L_129H_100uM_GTP_1	rel_fc_126_129L_500uM_GTP_1	rel_fc_128H_131L_0uM_GTP_2	rel_fc_128L_130H_1uM_GTP_2	rel_fc_127H_130L_10uM_GTP_2	rel_fc_127L_129H_100uM_GTP_2	rel_fc_126_129L_500uM_GTP_2	rel_fc_128H_131L_0uM_GTP_3	rel_fc_128L_130H_1uM_GTP_3	rel_fc_127H_130L_10uM_GTP_3	rel_fc_127L_129H_100uM_GTP_3	rel_fc_126_129L_500uM_GTP_3	cpd_effect_GTP
A2M	P01023	42	1	2	2						1	0.87	1.14	1.15	1.12																1	2	2	1	1.24	1.24	1.12	1.21
A2M	P01023	44.1	1	2	2						1	0.69	0.82	0.71	0.8																1	2	2	1	0.93	0.94	0.92	0.91
A2M	P01023	46.2	1	3	3						1	1.1	1.02	0.88	0.97
A2M	P01023	48.1	1	3	3						1	0.88	1.07	1.03	0.95
A2M	P01023	50.4	3	2	3	1	1.07	1.06	1.01	0.89	1	1.35	0.92	2.89	0.81	1	0.96	1.03	0.95	0.75											1	2	2						1	0.87	0.93	0.9	0.68
A2M	P01023	51.9	3	2	3	1	0.93	1.05	1.03	0.94	1	0.89	0.85	0.82	0.85	1	1.09	0.94	1.13	0.82											1	2	2						1	0.95	0.96	0.96	0.95
A2M	P01023	54	2	2	2	1	1.2	1.21	1.06	1.05						1	1.47	1.55	1.52	1.26											2	2	4						1	0.91	1.18	1	0.66	1	0.96	0.96	1	0.95
A2M	P01023	56.1	2	2	2	1	0.89	0.8	0.87	0.79						1	0.97	1.05	0.99	0.85											2	2	4						1	1.18	1.14	1.26	1.07	1	0.84	0.84	0.82	0.83
A2M	P01023	58.2	3	2	4	1	0.92	1	0.95	0.87	1	1.14	1.07	0.92	0.89	1	1.04	1.02	0.96	0.98											3	2	4	1	1.08	0.99	0.93	1.02	1	1.18	0.99	0.96	0.98	1	0.91	0.75	0.77	0.88
A2M	P01023	60.1	3	2	4	1	0.93	0.96	1.04	0.96	1	0.8	0.98	0.86	0.73	1	1.03	1	0.99	0.88											3	2	4	1	0.86	0.95	0.94	1	1	1.06	1.07	1.04	0.84	1	0.88	0.98	0.91	0.81
A2M	P01023	62.4	3	2	4	1	1.07	0.93	1.11	0.9	1	1.15	1.07	1.16	0.98	1	0.95	0.95	1.02	0.88											3	3	5	1	1.08	0.96	1.02	0.85	1	1.17	1.04	1.06	1.07	1	0.87	0.68	0.68	0.65
A2M	P01023	63.9	3	2	4	1	0.86	0.94	0.85	0.85	1	1.12	1.38	1.4	0.78	1	0.88	0.86	0.85	0.79											2	3	5	1	1.2	1.21	1.16	1.38						1	0.93	0.88	1.05	0.78
A2M	P01023	64.9																													1	3	3						1	1.07	1.09	1.25	0.99
AAAS	Q9NRG9	42	3	3	6	1	0.99	1.01	1.03	1.08	1	0.91	1.11	1.11	1.15	1	1.13	1.23	1.17	1.13											3	2	9	1	0.86	0.86	0.89	0.88	1	0.95	1.05	1.05	1.23	1	0.98	1.06	1.07	1.1
AAAS	Q9NRG9	44.1	3	3	6	1	1	1.01	1	1.07	1	0.79	0.8	0.83	0.8	1	0.93	0.94	0.99	0.98											3	2	9	1	1.05	1.05	1.06	1.1	1	0.9	0.93	0.95	1.05	1	1.01	0.98	1.12	1.14
AAAS	Q9NRG9	46.2	2	5	6	1	1.03	0.97	0.95	1.08	1	1.12	0.98	1.03	1.03																2	5	5	1	1.07	0.94	0.94	1.06	1	1.01	1	0.98	1.09
AAAS	Q9NRG9	48.1	2	5	6	1	0.95	1.01	1	1.12	1	1.02	1	0.86	1.03																2	5	5	1	1.14	1.19	1.2	1.26	1	0.91	1.02	1.02	1.01
AAAS	Q9NRG9	50.4	3	2	9	1	1.1	1.08	1.08	1.17	1	1.01	1.04	0.96	0.99	1	1.23	1.2	1.1	1.27											2	3	9	1	0.99	1.04	1.04	1.05	1	1.15	1.08	1.05	0.96
AAAS	Q9NRG9	51.9	3	2	9	1	0.91	0.91	0.98	1.04	1	0.92	0.96	1.04	1.06	1	1.11	1.16	1.23	1.07											2	3	9	1	0.95	1.05	1.03	1.04	1	0.99	1.01	0.86	1.08
AAAS	Q9NRG9	54	2	4	5	1	1.01	0.95	1.03	1.09	1	1.04	1.02	1.06	0.93																2	3	4	1	0.9	1.05	1.05	0.97	1	1.07	1.19	1.16	1.07
AAAS	Q9NRG9	56.1	2	4	5	1	1.15	1.1	1.11	1.2	1	0.93	0.95	0.89	0.96																2	3	4	1	1.08	1.07	1.16	0.95	1	1.02	1.03	0.92	1.07
AACS	Q86V21	42	2	4	4	1	0.94	1	1.01	1.26	1	1.13	1.2	1.32	1.67						stabilized	1.39596	1.935	0.0358529							3	2	8	1	0.83	0.83	0.89	0.95	1	0.91	1.11	1.1	1.12	1	0.9	0.96	0.86	0.98
AACS	Q86V21	44.1	2	4	4	1	1.01	1.15	1.15	1.7	1	1.18	1.23	1.43	2.17						stabilized	1.39596	1.935	0.0358529							3	2	8	1	0.9	0.84	0.93	1.12	1	0.83	1.08	0.73	1.05	1	1.2	1.24	0.98	1.12
AACS	Q86V21	50.4																													1	2	2	1	1.17	1.01	1.39	1.38
AACS	Q86V21	51.9																													1	2	2	1	1	0.95	1	1.17
AAGAB	Q6PD74	42	3	2	3	1	1.08	1.13	1.12	1.09	1	0.93	0.97	0.91	0.8	1	0.69	0.67	0.68	0.9											3	2	4	1	1.08	1.03	1.02	0.96	1	1.05	1.02	1.05	0.99	1	1.01	1.01	1.06	1.09
AAGAB	Q6PD74	44.1	3	2	3	1	0.94	0.97	0.96	0.97	1	1.18	1.21	1.26	1.24	1	1.28	1.06	1.06	1.37											3	2	4	1	1.06	1.02	1	1.03	1	1.03	1.1	1.08	1.08	1	0.99	0.89	0.95	0.96
AAGAB	Q6PD74	46.2	3	3	3	1	1.03	1.1	1.18	1.06	1	0.89	0.97	0.96	0.96	1	0.93	0.93	0.97	1.25											3	4	5	1	1.02	0.98	1.09	1.11	1	1.04	1.01	1.08	1.05	1	0.93	0.96	0.97	0.94
AAGAB	Q6PD74	48.1	3	3	3	1	1.03	1.05	1.09	1.2	1	0.98	0.98	1.21	1.15	1	1.13	0.94	1.03	1.59											3	4	5	1	1.03	1.07	1.08	1.12	1	1.04	1.07	1.13	1.16	1	0.99	0.96	0.99	0.95
AAGAB	Q6PD74	50.4	2	3	3	1	0.96	0.9	1.03	1.09						1	1.02	1.09	1.15	1.56											2	2	3	1	0.97	0.98	1.08	1.07	1	0.97	0.97	1.08	1.17
AAGAB	Q6PD74	51.9	2	3	3	1	0.92	0.99	0.97	1.21						1	1.07	0.99	1.03	1.44											2	2	3	1	0.97	0.89	0.99	1.17	1	1.17	0.93	1.04	1.08
AAGAB	Q6PD74	54	1	2	2	1	0.85	1.02	0.89	0.9																					1	2	2											1	0.96	0.88	0.81	0.75
AAGAB	Q6PD74	56.1	1	2	2	1	1.06	0.75	1.07	1.48																					1	2	2											1	1.13	0.96	0.98	0.87
AAK1	Q2M2I8	42	3	9	16	1	1.01	1.03	1.05	1.03	1	0.98	0.98	0.96	0.97	1	0.87	0.91	0.88	0.91											3	9	14	1	1.04	1.03	1.01	1.03	1	1.01	0.96	0.99	0.99	1	1.01	1	1	1.02
AAK1	Q2M2I8	44.1	3	9	16	1	1	1.02	1.11	1.07	1	1.04	1.09	1.1	1.04	1	1.06	1	1.01	1.01											3	9	14	1	1	1.02	1.04	1	1	0.9	0.94	0.95	0.95	1	0.96	0.97	0.93	0.99
AAK1	Q2M2I8	46.2	3	9	12	1	1.05	1.05	1.17	1.17	1	0.94	1.08	1.22	1.25	1	0.94	1.02	1.07	1.09											3	9	11	1	1	1	1.01	1.06	1	1	0.98	1.04	1.02	1	1.01	0.99	1.02	0.98
AAK1	Q2M2I8	48.1	3	9	12	1	0.91	0.99	1.27	1.33	1	1.03	1.07	1.57	1.55	1	1.01	1.03	1.2	1.22											3	9	11	1	0.97	1.01	1.05	1.1	1	1.05	1.01	1.08	1.13	1	1.04	1.03	1.03	1.06
AAK1	Q2M2I8	50.4	3	4	9	1	0.98	1.05	1.41	1.46	1	1.01	1.08	1.88	1.94	1	1.06	1.01	1.17	1.25											2	4	10	1	0.98	0.98	0.97	1	1	1.04	1.06	0.97	1.01
AAK1	Q2M2I8	51.9	3	4	9	1	0.94	1.07	1.41	1.44	1	0.94	0.98	1.54	1.6	1	1	0.99	1.08	1.09											2	4	10	1	1	1	0.99	1	1	1.05	1.07	1.04	1.02
AAK1	Q2M2I8	54	3	3	6	1	0.95	1.06	0.95	0.9	1	0.96	1.01	1.03	1.05	1	0.95	1	1.02	0.98											3	3	7	1	1.08	1	1.01	1.1	1	1.01	0.89	1	1.09	1	1.05	1	0.99	0.95
AAK1	Q2M2I8	56.1	3	3	6	1	0.96	0.94	0.97	0.85	1	0.97	1.02	1.1	1.05	1	1.01	1	1.02	1.07											3	3	7	1	0.99	1.01	1.05	1.02	1	0.98	1.07	0.95	0.91	1	1.02	1	1.03	1.04
AAK1	Q2M2I8	58.2	3	4	5	1	0.98	1.05	0.98	0.99	1	0.94	0.95	0.99	0.82	1	0.95	1	0.94	1.02											3	3	6	1	0.97	0.98	0.98	1.08	1	0.98	1	0.98	0.96	1	1.01	0.99	0.95	0.95
AAK1	Q2M2I8	60.1	3	4	5	1	0.97	0.97	0.98	0.99	1	0.95	0.93	0.94	0.96	1	0.97	0.97	1.03	1.22											3	3	6	1	1.04	1.03	1.09	1.03	1	1	0.96	1.03	0.97	1	1.05	1.04	0.98	1.01
AAK1	Q2M2I8	62.4	3	2	5	1	0.99	0.89	0.74	0.94	1	0.97	0.99	1.01	0.93	1	1	0.99	0.99	0.93											2	2	4	1	0.96	1	1.02	1.01	1	1.02	1.05	1.06	1.02
AAK1	Q2M2I8	63.9	3	2	5	1	0.93	0.98	1.11	0.91	1	0.89	0.85	0.97	1.01	1	1.08	1.02	1	1.01											1	4	4	1	1.2	1.04	1.23	1.23
AAK1	Q2M2I8	64.9																													1	2	2						1	1.03	1.04	1.13	1.06
AAMDC	Q9H7C9	42	3	5	7	1	1.15	1.1	1.14	1.11	1	1.06	0.97	1.03	1	1	0.87	0.89	0.9	0.93											3	5	9	1	1.2	1.18	1.25	1.21	1	1.01	1.02	0.94	0.92	1	0.98	0.97	1.15	1.04
AAMDC	Q9H7C9	44.1	3	5	7	1	0.97	0.93	0.96	0.91	1	0.93	0.93	0.86	0.85	1	1.05	1.03	0.98	1.04											3	5	9	1	0.99	1.02	0.98	0.93	1	1.03	0.94	1.02	1.02	1	1.17	1.15	1.16	0.97
AAMDC	Q9H7C9	46.2	3	5	10	1	1.03	0.97	0.99	0.98	1	1.02	0.97	0.95	0.94	1	0.9	0.86	0.89	1.04											3	6	10	1	1.07	1.04	1.04	0.94	1	0.97	0.99	1.05	1.09	1	1.14	0.98	0.96	0.89
AAMDC	Q9H7C9	48.1	3	5	10	1	1.12	1.08	0.98	0.93	1	0.99	0.89	0.87	0.81	1	1.01	0.99	0.97	0.95											3	6	10	1	1.25	1.22	0.95	0.94	1	0.97	0.97	1.04	1	1	1.11	0.89	1.04	0.91
AAMDC	Q9H7C9	50.4	3	3	6	1	1.06	1.01	0.96	0.93	1	1	1.04	1.03	1.03	1	1.1	0.99	0.95	1.05											2	9	10	1	0.97	0.92	0.92	0.87	1	1.02	1	1.03	1.06
AAMDC	Q9H7C9	51.9	3	3	6	1	1.16	0.99	0.89	0.88	1	1.12	1.11	1.07	1.02	1	0.97	0.85	0.85	0.81											2	9	10	1	0.98	0.9	0.82	0.8	1	0.95	1.01	0.96	0.92
AAMDC	Q9H7C9	54	3	3	9	1	1.11	1.05	1.07	1.08	1	0.97	0.99	1.02	1.05	1	0.98	1.03	1.01	1											3	2	9	1	1.09	1.04	1.06	1.02	1	0.98	0.88	1	1.05	1	0.95	1.05	0.98	1.04
AAMDC	Q9H7C9	56.1	3	3	9	1	0.93	1.05	0.99	0.91	1	0.94	0.98	1.01	0.98	1	0.91	1.01	0.98	1.08											3	2	9	1	1.01	1	1.01	0.95	1	1.02	1.03	1	0.99	1	1.19	0.95	1.05	0.95
AAMDC	Q9H7C9	58.2	3	3	8	1	1.01	0.92	0.99	0.85	1	1	1.01	1.04	0.74	1	0.99	1.01	0.98	0.97											3	4	10	1	0.86	0.86	0.91	0.83	1	1.02	1.06	1.04	0.99	1	1.16	1.04	1.02	1.07
AAMDC	Q9H7C9	60.1	3	3	8	1	1.02	1.11	1.17	0.97	1	1.02	0.97	0.98	0.96	1	1.02	1.07	1.04	1.04											3	4	10	1	0.96	0.94	0.97	0.98	1	0.93	0.98	1.01	0.97	1	1.09	0.95	0.9	0.87
AAMDC	Q9H7C9	62.4	3	4	6	1	0.98	1.09	1.09	1.02	1	1	0.99	1.05	1.13	1	0.96	0.95	0.99	0.98											3	3	7	1	0.97	1.07	1.05	1.09	1	0.99	1.04	1.09	1.08	1	0.94	1.12	1.17	1.1
AAMDC	Q9H7C9	63.9	3	4	6	1	1.19	1.1	1.09	1.08	1	0.93	0.99	1.15	0.95	1	1.02	1.03	0.96	1.05											2	3	6	1	0.77	0.91	0.84	0.71						1	0.94	0.95	0.99	0.99
AAMDC	Q9H7C9	64.9																													1	7	7						1	0.97	0.96	0.84	0.94
AAMP	Q13685	42	3	5	11	1	1.07	1.12	1.1	1.22	1	1.11	1.02	1	1.07	1	0.91	0.86	0.95	1.02											3	6	7	1	0.99	1.03	0.99	1.06	1	1.07	1.01	1.01	0.98	1	1.05	1.02	1.03	1.09
AAMP	Q13685	44.1	3	5	11	1	0.95	0.97	0.98	0.98	1	1.06	1.05	1.05	1.09	1	1.06	1.02	0.99	1.1											3	6	7	1	0.97	1.06	1.04	0.99	1	1.09	1.08	1.05	1.05	1	1.01	0.97	1.03	0.98
AAMP	Q13685	46.2	3	5	10	1	1.05	0.99	1.01	1.08	1	1	1.05	1.03	1.06	1	0.97	1	1.01	1.02											3	6	7	1	1.06	1.01	1	1.08	1	0.99	0.97	1.05	1	1	0.98	1.01	0.97	0.96
AAMP	Q13685	48.1	3	5	10	1	0.99	1.05	1.02	0.99	1	0.95	0.95	1.01	0.89	1	1	0.99	1.04	0.99											3	6	7	1	1.02	0.99	1	0.99	1	0.91	0.94	1.07	1.04	1	0.99	1.05	0.97	0.94
AAMP	Q13685	50.4	3	5	7	1	1.15	1.11	1.08	1.08	1	1.02	0.98	1.05	0.91	1	1.01	1.02	1.05	0.99											2	7	9	1	1.04	1.01	0.95	1.05	1	0.99	1.08	1.07	1.04
AAMP	Q13685	51.9	3	5	7	1	1.11	0.99	1.03	0.95	1	1	1.05	1.01	0.93	1	1.08	1.01	1.1	0.9											2	7	9	1	1	1.01	1.03	0.95	1	0.95	0.95	0.97	0.93
AAMP	Q13685	54	3	7	11	1	1.05	1.02	1.04	1.12	1	1	0.97	0.94	1.03	1	0.95	1	0.93	0.95											3	5	12	1	1.08	0.95	0.97	0.98	1	1.01	1	0.99	0.99	1	0.97	1.02	1.01	1.01
AAMP	Q13685	56.1	3	7	11	1	0.92	1.08	0.93	0.9	1	0.96	0.93	1	0.96	1	1.01	0.99	0.97	0.95											3	5	12	1	0.97	0.96	0.94	0.92	1	1	0.99	1.02	0.97	1	1	1.05	1.01	1.05
AAMP	Q13685	58.2	3	8	12	1	1.05	1.01	0.94	0.97	1	1.02	1.03	0.98	0.86	1	1.02	0.98	1	1.02											3	4	13	1	1.08	1.07	1.04	0.97	1	1.03	1.05	1.05	1.06	1	0.97	1.08	0.97	1.11
AAMP	Q13685	60.1	3	8	12	1	1.05	1.05	0.94	1	1	1.05	1.06	1.09	1.02	1	1	0.99	0.99	0.96											3	4	13	1	1.32	1.33	1.3	1.42	1	0.74	0.93	1.06	1.01	1	1.1	1.12	1.09	1.12
AAMP	Q13685	62.4	3	3	8	1	0.9	1.08	0.92	0.99	1	0.98	1	1.01	1.04	1	1.03	1.11	1.01	1.02											3	2	7	1	0.97	0.98	1.06	1.01	1	0.97	1.08	1.26	1.29	1	0.84	0.88	0.98	1.15
AAMP	Q13685	63.9	3	3	8	1	0.82	0.97	0.89	1.05	1	0.99	1.07	1.1	1.12	1	0.98	1.1	1.15	1.16											2	2	6	1	1.02	1.12	1.01	1.12						1	0.94	0.82	1.02	1.25
AAMP	Q13685	64.9																													1	7	7						1	0.95	0.97	0.85	1.02
AAR2	Q9Y312	42	3	3	5	1	0.98	0.99	0.92	0.91	1	1.04	1.02	1.04	1.02	1	0.92	0.94	0.91	0.96											3	3	7	1	1	0.98	0.99	0.98	1	1.09	1.03	0.96	0.94	1	1.02	1.03	1.01	0.96
AAR2	Q9Y312	44.1	3	3	5	1	1.01	1	0.92	1	1	1.13	1.16	1.21	1.24	1	0.97	0.97	0.95	0.99											3	3	7	1	0.97	0.95	1.01	1	1	1.23	1.14	1.23	1.01	1	1.06	1.02	1.37	1.03
AAR2	Q9Y312	46.2	3	3	6	1	0.86	1.02	0.98	0.95	1	0.98	1.01	0.95	0.9	1	0.98	0.99	1	0.97											3	3	4	1	0.87	0.95	0.97	1.03	1	1.04	0.99	0.95	0.96	1	1.07	1.05	1.04	1.05
AAR2	Q9Y312	48.1	3	3	6	1	0.98	0.97	0.97	0.89	1	1.06	1.06	1.04	0.98	1	1.02	0.98	0.94	0.91											3	3	4	1	0.94	0.91	0.89	0.88	1	1.01	1.01	0.99	1.06	1	1.08	1.12	1.08	1.08
AAR2	Q9Y312	50.4	3	4	5	1	1.05	0.98	0.94	0.96	1	1.03	1.01	0.97	0.92	1	0.94	0.92	0.92	0.84											2	3	6	1	0.99	1.01	0.97	0.94	1	0.89	1.04	0.97	0.97
AAR2	Q9Y312	51.9	3	4	5	1	1.05	1.05	0.95	0.93	1	1.04	1.03	0.98	0.83	1	0.99	0.9	0.92	0.86											2	3	6	1	1.01	1.03	1.01	0.9	1	1.06	1.01	1.05	0.85
AAR2	Q9Y312	54	3	3	5	1	0.82	0.95	0.91	0.92	1	0.93	0.91	0.91	0.82	1	0.95	0.84	0.86	0.9											3	2	4	1	0.82	1.01	1.03	1.03	1	1.06	1.17	1.13	0.99	1	1.07	1.15	1.03	1
AAR2	Q9Y312	56.1	3	3	5	1	1.06	0.81	1.03	1.21	1	1.02	0.96	0.96	1.13	1	1.08	1.01	1.1	1.31											3	2	4	1	1.03	1.03	1.03	0.96	1	1.06	1	1.02	1.09	1	1	1.13	0.96	0.9
AARS	P49588	42	3	31	47	1	1	1.03	1.03	1.01	1	1	0.98	0.96	0.94	1	0.98	0.97	0.98	0.96	stabilized	10.3754	2.79	0	48.1		4.19173	4.20585	stability	4.19879	3	36	47	1	0.97	0.98	0.96	0.97	1	1.07	1.04	1.03	1.04	1	1.03	1.02	0.99	1.04
AARS	P49588	44.1	3	31	47	1	1.01	1.02	1.1	1	1	1.11	1.13	1.18	1.08	1	1.02	1.08	1.03	1.02	stabilized	10.3754	2.79	0	48.1		4.19173	4.20585	stability	4.19879	3	36	47	1	1.01	1.07	1.06	0.99	1	1.03	1.07	1.07	1.05	1	0.95	0.95	0.99	0.98
AARS	P49588	46.2	3	31	45	1	1.05	1.04	1.11	1.11	1	0.96	1.09	1.23	1.24	1	1	1.1	1.15	1.14	stabilized	10.3754	2.79	0	48.1		4.19173	4.20585	stability	4.19879	3	36	44	1	1	1.01	1.01	1.04	1	1.02	1.01	1.04	1.02	1	0.95	1	1	1.02
AARS	P49588	48.1	3	31	45	1	0.96	1.05	1.31	1.31	1	1.01	1.19	1.83	1.83	1	1.02	1.12	1.52	1.52	stabilized	10.3754	2.79	0	48.1		4.19173	4.20585	stability	4.19879	3	36	44	1	0.97	1.01	1.07	1.23	1	1	1.04	1.13	1.25	1	1	1.06	1.07	1.31
AARS	P49588	50.4	3	28	42	1	0.94	1.05	1.71	1.95	1	0.97	1.06	2.46	2.79	1	0.93	1.05	2.01	2.33	stabilized	10.3754	2.79	0	48.1		4.19173	4.20585	stability	4.19879	2	34	41	1	1.05	1.08	1.15	1.38	1	0.96	0.99	1.18	1.53
AARS	P49588	51.9	3	28	42	1	0.78	1.09	2	2.23	1	0.91	0.98	2.07	2.53	1	1.03	1.2	2.07	2.79	stabilized	10.3754	2.79	0	48.1		4.19173	4.20585	stability	4.19879	2	34	41	1	1.1	1.13	1.18	1.32	1	1.03	0.96	1.1	1.32
AARS	P49588	54	3	13	34	1	0.64	0.94	0.96	0.88	1	1.02	1	1.25	1.37	1	0.87	0.8	1.04	1.36	stabilized	10.3754	2.79	0	48.1		4.19173	4.20585	stability	4.19879	3	18	32	1	0.88	0.96	0.97	1.01	1	1.05	1.02	0.9	0.96	1	1.02	0.96	0.78	0.67
AARS	P49588	56.1	3	13	34	1	1.04	0.52	1.14	1.26	1	1.04	1	1.11	1.18	1	1.15	1.07	1.33	1.57	stabilized	10.3754	2.79	0	48.1		4.19173	4.20585	stability	4.19879	3	18	32	1	1.01	1.04	1.02	1.02	1	0.97	0.97	0.93	1.05	1	0.97	0.99	0.98	0.99
AARS	P49588	58.2	3	11	27	1	1.06	1.01	1.23	2.04	1	0.99	0.95	1.14	3.5	1	0.76	0.75	0.9	1.17	stabilized	10.3754	2.79	0	48.1		4.19173	4.20585	stability	4.19879	3	13	22	1	1.06	1.07	1.04	1.35	1	0.96	1.02	0.98	1.12	1	0.89	0.89	0.88	0.89
AARS	P49588	60.1	3	11	27	1	1.13	0.99	1.14	1.76	1	1.05	1.12	1.32	1.82	1	0.97	1.04	1.12	1.38	stabilized	10.3754	2.79	0	48.1		4.19173	4.20585	stability	4.19879	3	13	22	1	1.09	1.05	0.94	1.08	1	0.92	1.03	1.05	1.19	1	0.83	0.95	0.94	1.15
AARS	P49588	62.4	3	6	11	1	1	0.94	1.04	1.25	1	0.92	0.88	0.96	1.38	1	0.99	0.93	1.1	1.94	stabilized	10.3754	2.79	0	48.1		4.19173	4.20585	stability	4.19879	3	9	11	1	1.02	1.01	1.11	1.19	1	0.97	1.14	1.14	1.32	1	0.93	0.77	0.77	0.85
AARS	P49588	63.9	3	6	11	1	0.83	0.96	0.93	1.44	1	0.81	0.95	0.99	1.39	1	0.95	1.09	1.08	1.43	stabilized	10.3754	2.79	0	48.1		4.19173	4.20585	stability	4.19879	2	9	9	1	1.1	1.17	1.15	1.39						1	1.13	0.93	1.05	1.07
AARS	P49588	64.9																													1	11	11						1	0.95	1.08	1.03	1.17
AARS2	Q5JTZ9	42	3	12	14	1	0.99	1.06	1.22	1.18	1	1.07	1.14	1.52	1.68	1	1.13	1.17	1.47	1.47	stabilized	4.40996	1.93	0.000424469	44.1	3.1636	3.46726	3.29178	stability	3.29178	3	11	18	1	0.97	0.96	1.09	1.07	1	0.93	1.02	1.06	1.1	1	0.93	0.97	0.95	1.07
AARS2	Q5JTZ9	44.1	3	12	14	1	0.99	1.09	1.34	1.57	1	1.68	1.79	3	3.8	1	0.92	1.05	1.44	1.75	stabilized	4.40996	1.93	0.000424469	44.1	3.1636	3.46726	3.29178	stability	3.29178	3	11	18	1	1	0.93	1.03	1.22	1	1.15	1.13	1.13	1.2	1	1.19	1.16	0.98	1.29
AARS2	Q5JTZ9	46.2	3	2	6	1	0.79	1.02	1.52	1.93	1	0.88	0.91	1.29	1.89	1	1.16	1.04	1.37	1.88	stabilized	4.40996	1.93	0.000424469	44.1	3.1636	3.46726	3.29178	stability	3.29178	3	2	4	1	0.85	0.87	1.11	1.38	1	0.96	0.89	0.94	1	1	0.97	0.98	1.15	1.34
AARS2	Q5JTZ9	48.1	3	2	6	1	1.04	0.84	1.12	1.44	1	1.08	1.07	1.23	1.5	1	1.06	0.97	0.87	1.29	stabilized	4.40996	1.93	0.000424469	44.1	3.1636	3.46726	3.29178	stability	3.29178	3	2	4	1	0.95	0.91	1.11	1.02	1	1.14	1.02	0.87	1.04	1	1	1.26	1.18	1.67
AARS2	Q5JTZ9	50.4																													1	3	3	1	1.11	1.08	1.24	1.39
AARS2	Q5JTZ9	51.9																													1	3	3	1	1.35	1.28	1.4	1.49
AARS2	Q5JTZ9	54																													2	2	2	1	0.88	0.86	0.92	1.08						1	1.08	0.91	0.56	0.42
AARS2	Q5JTZ9	56.1																													2	2	2	1	1.12	1.15	1.1	1.08						1	0.94	0.83	1.02	0.9
AARSD1	Q9BTE6	42	3	10	18	1	1.05	1.09	1.07	1.04	1	0.97	1.02	1	0.98	1	1.2	1.24	1.18	1.03											3	8	16	1	1.01	1.03	1.01	1.06	1	1	1.04	1.09	1.07	1	0.99	1	1.01	0.99
AARSD1	Q9BTE6	44.1	3	10	18	1	0.98	1	1.03	1.02	1	1.18	1.2	1.21	1.23	1	0.94	1.03	0.98	0.99											3	8	16	1	0.99	1.03	1.04	1.01	1	0.98	0.98	1.01	1.06	1	1.01	1.02	0.91	1.01
AARSD1	Q9BTE6	46.2	3	8	15	1	1.06	1.04	1.14	1.18	1	0.91	1.05	1.07	1.21	1	1.08	1.09	1.15	1.2											3	5	11	1	0.96	0.98	1.03	1.14	1	1.05	1.06	1	1.05	1	0.98	0.98	1.01	1.07
AARSD1	Q9BTE6	48.1	3	8	15	1	0.93	0.94	0.96	1.07	1	1.04	1.05	1.22	1.2	1	1	1.03	0.97	1.07											3	5	11	1	0.91	0.96	1.02	1.17	1	1.04	1.04	1.01	1.04	1	1.02	1.04	0.99	1.1
AARSD1	Q9BTE6	50.4	3	5	11	1	0.91	0.93	0.98	0.93	1	0.99	0.95	0.97	0.99	1	0.92	0.95	0.88	0.92											2	9	10	1	1.06	1.09	1.13	1.35	1	1.03	1.08	1.03	1.07
AARSD1	Q9BTE6	51.9	3	5	11	1	0.73	0.99	0.9	0.87	1	0.9	0.89	0.79	0.73	1	0.97	1.04	0.89	0.87											2	9	10	1	1.17	1.17	1.23	1.31	1	1.15	1.15	1.14	1.22
AARSD1	Q9BTE6	54	3	2	7	1	0.68	1.07	0.84	0.55	1	0.96	0.92	0.86	0.78	1	1.29	1.08	1.07	0.97											3	2	8	1	0.86	0.92	0.99	0.99	1	0.95	1.01	0.84	0.79	1	1.2	0.99	0.7	0.58
AARSD1	Q9BTE6	56.1	3	2	7	1	1.04	0.51	0.93	1.07	1	1.05	0.93	0.89	0.95	1	1	1.01	1.07	1.23											3	2	8	1	1.04	1.06	0.97	0.96	1	1.05	1.01	0.89	1	1	0.96	0.99	1.05	1.16
AARSD1	Q9BTE6	58.2	1	2	2	1	0.83	0.87	0.91	1.35
AARSD1	Q9BTE6	60.1	1	2	2	1	1	0.84	0.96	1.06
AASDHPPT	Q9NRN7	42	3	6	13	1	0.92	0.9	0.92	0.9	1	0.99	1.02	0.93	0.94	1	1.07	1.05	1.01	0.95											3	4	11	1	0.87	0.92	0.87	0.9	1	0.96	1.03	1.08	1.09	1	1.05	1.02	0.99	1.01
AASDHPPT	Q9NRN7	44.1	3	6	13	1	1.01	1.01	1.01	0.96	1	0.86	0.86	0.83	0.73	1	0.98	0.96	0.93	0.92											3	4	11	1	1.03	1.09	1.06	1.01	1	0.88	0.94	0.9	0.94	1	0.91	0.95	0.87	0.95
AASDHPPT	Q9NRN7	46.2	3	7	15	1	1.08	0.96	0.94	0.96	1	1.05	0.96	0.95	0.91	1	1.07	1.06	0.96	0.79											3	7	14	1	1.01	1.01	0.92	0.96	1	0.97	1.01	0.98	0.97	1	0.91	0.95	0.95	0.94
AASDHPPT	Q9NRN7	48.1	3	7	15	1	0.99	1.04	0.98	0.96	1	0.98	0.95	0.81	0.83	1	0.94	0.98	0.98	0.84											3	7	14	1	0.97	0.97	0.94	0.93	1	0.99	1.02	0.95	0.92	1	0.89	0.94	0.87	0.87
AASDHPPT	Q9NRN7	50.4	3	6	11	1	1.1	1.15	1.01	1.08	1	1	1.04	0.96	0.94	1	0.99	1.06	1.01	0.95											2	11	12	1	1.07	1.15	1.06	1.06	1	0.95	1	0.99	0.97
AASDHPPT	Q9NRN7	51.9	3	6	11	1	1	0.96	1.03	0.98	1	0.94	1	0.99	0.96	1	1.02	1.04	0.97	0.99											2	11	12	1	0.95	1.02	1.04	1.01	1	1.04	0.95	1.02	0.95
AASDHPPT	Q9NRN7	54	3	6	11	1	0.94	0.92	1.03	1.08	1	1	0.98	1.02	0.91	1	1.21	1	1.01	0.97											3	6	14	1	0.84	1.08	1.1	1.05	1	1.07	1.26	1.2	0.99	1	1.03	1.03	1.05	1.08
AASDHPPT	Q9NRN7	56.1	3	6	11	1	1.14	1.09	1.04	1.2	1	1.06	0.94	0.8	0.85	1	1.16	1.19	1.03	1.02											3	6	14	1	0.94	1.08	1	0.9	1	1.01	1.08	0.93	1.1	1	1	1.06	1.04	0.98
AASDHPPT	Q9NRN7	58.2	1	4	4						1	1.04	0.97	0.98	5.35																2	2	3						1	1	0.95	1.04	1.24	1	1.23	0.96	0.9	0.91
AASDHPPT	Q9NRN7	60.1	1	4	4						1	0.93	1.02	1.08	1.5																2	2	3						1	1.13	1.1	1.03	1.25	1	0.78	0.91	0.79	1.12
AASS	Q9UDR5	42	3	5	10	1	0.89	0.91	0.9	0.94	1	1.03	1.07	1.1	1.17	1	1.15	1.17	1.2	1.18											3	5	8	1	0.89	0.9	0.91	0.93	1	1	1	1.01	1.04	1	1.02	1.02	0.96	0.98
AASS	Q9UDR5	44.1	3	5	10	1	1.03	1.1	1.07	1.19	1	1.21	1.26	1.47	1.6	1	1.01	1	1.1	1.17											3	5	8	1	0.97	0.94	0.99	0.99	1	0.89	0.87	0.9	0.99	1	1.04	1.1	1.11	1.1
AASS	Q9UDR5	46.2	3	4	4	1	0.98	1.03	1.16	1.28	1	0.98	1.09	1.18	1.45	1	1.08	1.11	1.31	1.34											3	3	7	1	0.93	1	1.01	1.21	1	0.96	0.98	0.89	0.91	1	1	1.05	1	1.01
AASS	Q9UDR5	48.1	3	4	4	1	0.89	0.9	1.04	1.27	1	1.01	1.1	1.4	1.7	1	0.93	1.12	1.21	1.41											3	3	7	1	0.98	0.98	1.04	1.16	1	0.99	0.93	0.94	1	1	0.97	1.08	1.04	1.29
AATF	Q9NY61	42	2	2	3	1	0.9	0.86	0.77	0.79	1	1.01	0.94	0.99	0.89																3	2	5	1	1.15	1.09	1.04	1.06	1	1.05	0.97	0.98	0.96	1	1.06	1.07	1.07	1.09
AATF	Q9NY61	44.1	2	2	3	1	1.14	1.1	0.94	1.04	1	0.96	0.98	1	1.16																3	2	5	1	0.96	0.89	0.96	1.01	1	1.09	1.1	1.09	0.99	1	1.03	1.03	0.97	1.13
AATF	Q9NY61	46.2	2	2	3	1	0.77	1.14	1.09	1.1	1	0.94	0.91	0.87	0.89																2	4	4	1	0.78	0.9	1.03	1.21	1	1.06	0.99	1.01	1.02
AATF	Q9NY61	48.1	2	2	3	1	1.07	0.86	0.92	0.94	1	1.03	1.04	1.15	1.24																2	4	4	1	0.91	0.94	1.16	1.15	1	1	0.88	1.02	1
AATF	Q9NY61	50.4																													2	2	4	1	1.02	1	1.11	1.21	1	1.07	0.94	1.12	1.07
AATF	Q9NY61	51.9																													2	2	4	1	1.15	1.14	1.15	1.27	1	1.07	1.07	1.07	1.06
AATF	Q9NY61	54																													1	3	3	1	0.9	0.86	0.94	1
AATF	Q9NY61	56.1																													1	3	3	1	1.06	1.02	1.07	1.11
AATF	Q9NY61	58.2	1	3	3						1	1.01	1.18	0.99	1.3
AATF	Q9NY61	60.1	1	3	3						1	0.94	1.05	1.2	1.26
ABAT	P80404	42	3	2	7	1	0.89	0.93	0.95	0.96	1	1.03	1.02	0.96	1.01	1	1.17	1.16	1.17	1.1											3	2	4	1	0.95	0.89	0.99	0.89	1	0.83	1.01	0.99	1.01	1	0.93	0.98	0.84	0.95
ABAT	P80404	44.1	3	2	7	1	0.97	0.92	0.91	0.88	1	0.89	0.92	0.86	0.77	1	0.95	0.95	0.94	0.92											3	2	4	1	1.03	1.1	1	1.01	1	0.62	0.64	0.78	0.72	1	1.05	1.19	1.39	1.2
ABAT	P80404	46.2	3	3	12	1	1.11	0.92	0.93	0.98	1	1.03	0.93	0.92	0.89	1	1.11	1.09	1.02	0.86											3	3	8	1	1.07	1.02	0.93	0.94	1	0.96	0.92	0.88	0.95	1	1	1.03	1	1
ABAT	P80404	48.1	3	3	12	1	0.95	1.05	0.93	0.91	1	0.96	0.95	0.81	0.77	1	0.96	1.03	0.94	0.74											3	3	8	1	1	0.97	0.94	0.91	1	1.05	1.03	0.92	0.92	1	0.88	0.94	0.95	0.98
ABAT	P80404	50.4	3	3	9	1	1.11	1.09	1.02	0.99	1	1.04	1.03	0.96	0.88	1	0.88	1	0.95	0.87											2	4	11	1	0.92	0.92	0.86	0.82	1	0.96	1.03	0.9	0.7
ABAT	P80404	51.9	3	3	9	1	1.1	1.01	0.99	0.97	1	0.97	1.03	1	0.93	1	1.01	1	1.06	0.99											2	4	11	1	0.94	0.97	0.94	0.87	1	1.01	0.97	0.93	0.92
ABAT	P80404	54	3	3	11	1	1.15	1.09	1.11	1.12	1	0.96	0.95	0.98	1.01	1	1.01	0.96	0.97	1.01											3	4	8	1	1.11	1	1.05	0.98	1	1.02	1.13	1.13	0.95	1	0.93	1.01	0.94	0.96
ABAT	P80404	56.1	3	3	11	1	1.02	1.19	0.97	0.88	1	0.96	0.85	0.91	0.9	1	1.12	1.01	1.05	1											3	4	8	1	0.98	0.98	0.99	0.97	1	1.03	1.09	1.1	1.07	1	0.93	1.06	1	1.03
ABAT	P80404	58.2	3	3	11	1	1.08	1.01	0.98	1.03	1	0.98	1.05	1.01	0.83	1	1	1.01	0.93	1.17											3	2	8	1	1.01	1.03	1.08	1.12	1	0.96	0.87	1	1	1	0.85	1.01	0.88	0.91
ABAT	P80404	60.1	3	3	11	1	1.04	0.95	1.02	1.05	1	1	0.98	1.02	1.06	1	1	0.98	1.11	1.07											3	2	8	1	1.05	1.13	1.15	1.34	1	0.91	1.07	1.12	1.02	1	1.07	1.18	1.23	1.1
ABAT	P80404	62.4	3	2	6	1	1.07	1.05	1.11	1.03	1	0.91	0.94	1.03	1.02	1	0.9	1	0.93	1.17											2	2	4	1	0.83	0.85	0.91	1	1	0.9	1.03	0.99	1.03
ABAT	P80404	63.9	3	2	6	1	0.97	0.96	0.92	1.01	1	0.79	0.92	1.04	0.83	1	0.92	0.96	1.15	0.99											1	2	2	1	0.98	1.04	0.93	0.76
ABAT	P80404	64.9																													1	4	4						1	1	1.04	0.88	1.01
ABCA1	O95477	58.2																													1	3	3											1	1.06	1	1.02	1.22
ABCA1	O95477	60.1																													1	3	3											1	1.07	1.13	1.04	0.94
ABCA12	Q86UK0	42	1	2	2											1	0.38	0.32	0.38	0.99
ABCA12	Q86UK0	44.1	1	2	2											1	1.41	0.98	1.17	1.4
ABCA12	Q86UK0	46.2	1	2	2											1	0.84	0.8	0.8	1.92
ABCA12	Q86UK0	48.1	1	2	2											1	1.09	0.9	0.94	1.18
ABCA12	Q86UK0	62.4	1	2	2						1	1.05	1.17	1.02	1.09
ABCA12	Q86UK0	63.9	1	2	2						1	0.94	0.97	0.85	0.98
ABCA2	Q9BZC7	54																													1	2	2	1	0.91	0.93	0.96	1.02
ABCA2	Q9BZC7	56.1																													1	2	2	1	1	0.99	0.92	0.96
ABCA4	P78363	46.2	1	2	2											1	0.98	1.1	1.17	1.25
ABCA4	P78363	48.1	1	2	2											1	0.89	0.93	1.09	1.23
ABCA7	Q8IZY2	46.2																													1	2	2											1	0.99	0.98	0.87	0.93
ABCA7	Q8IZY2	48.1																													1	2	2											1	0.82	0.83	0.87	0.9
ABCA9	Q8IUA7	62.4	1	2	2											1	0.76	0.77	0.65	1.51
ABCA9	Q8IUA7	63.9	1	2	2											1	1.73	1.72	1.14	2.26
ABCB10	Q9NRK6	42	3	6	14	1	0.94	0.94	0.97	0.97	1	1	1.01	1.01	0.98	1	0.92	0.9	0.98	0.99	stabilized	10.6507	15.66	0	51.9	3.87214	4.05641	4.16845	stability	4.05641	3	6	15	1	0.96	0.91	0.93	0.96	1	0.93	0.97	0.98	1.05	1	1.02	1	1	1.03	stabilized
ABCB10	Q9NRK6	44.1	3	6	14	1	1	1.03	1.09	1.04	1	0.95	0.95	1.02	0.91	1	1.05	1.01	1.05	1.05	stabilized	10.6507	15.66	0	51.9	3.87214	4.05641	4.16845	stability	4.05641	3	6	15	1	1.04	1.11	1.11	1.04	1	0.97	0.99	0.97	1.03	1	0.97	0.98	0.96	1.06	stabilized
ABCB10	Q9NRK6	46.2	3	8	14	1	1.09	1.01	1.03	1.04	1	0.97	0.99	1.06	1	1	1.08	1.09	1.05	0.94	stabilized	10.6507	15.66	0	51.9	3.87214	4.05641	4.16845	stability	4.05641	3	7	14	1	1.04	1	0.99	1.01	1	0.99	0.96	0.99	0.99	1	1	1	0.99	1.07	stabilized
ABCB10	Q9NRK6	48.1	3	8	14	1	0.99	1.07	1.16	1.18	1	1.07	1.05	1.19	1.2	1	0.92	1.08	1.15	0.96	stabilized	10.6507	15.66	0	51.9	3.87214	4.05641	4.16845	stability	4.05641	3	7	14	1	0.98	1.02	1.03	1.13	1	1.06	1.05	1.04	1.04	1	0.98	1.04	1.07	1.26	stabilized
ABCB10	Q9NRK6	50.4	3	5	15	1	0.96	1.15	1.37	1.4	1	0.98	1.12	1.49	1.37	1	1.01	1.12	1.4	1.26	stabilized	10.6507	15.66	0	51.9	3.87214	4.05641	4.16845	stability	4.05641	2	5	14	1	1.13	1.27	1.26	1.38	1	1.12	1.12	1.06	1.04						stabilized
ABCB10	Q9NRK6	51.9	3	5	15	1	0.81	1.02	1.73	1.8	1	0.94	1.15	1.89	1.91	1	1.06	1.15	1.8	1.78	stabilized	10.6507	15.66	0	51.9	3.87214	4.05641	4.16845	stability	4.05641	2	5	14	1	1	1.05	1.15	1.41	1	1.09	1.11	1.03	1.75						stabilized
ABCB10	Q9NRK6	54	3	3	11	1	0.97	1.1	3.85	6.09	1	0.91	0.91	5.75	8.88	1	1.25	0.84	7.13	12.62	stabilized	10.6507	15.66	0	51.9	3.87214	4.05641	4.16845	stability	4.05641	2	4	4	1	0.84	0.97	1.14	1.43	1	1.04	1.02	1.02	1.22						stabilized
ABCB10	Q9NRK6	56.1	3	3	11	1	1.02	0.86	3.45	8.75	1	1.17	0.93	4.18	15.66	1	0.87	0.77	4.93	18.88	stabilized	10.6507	15.66	0	51.9	3.87214	4.05641	4.16845	stability	4.05641	2	4	4	1	1.14	1.13	1.19	1.64	1	0.97	1.1	1.2	1.13						stabilized
ABCB10	Q9NRK6	58.2	2	9	11	1	1.13	0.65	2.65	13.59	1	0.87	0.93	2.04	7.66						stabilized	10.6507	15.66	0	51.9	3.87214	4.05641	4.16845	stability	4.05641
ABCB10	Q9NRK6	60.1	2	9	11	1	1.05	0.91	1.38	6.22	1	1.19	1.03	1.43	6.4						stabilized	10.6507	15.66	0	51.9	3.87214	4.05641	4.16845	stability	4.05641
ABCB6	Q9NP58	42	1	3	3	1	0.84	0.84	0.88	0.84																					1	2	2	1	0.91	0.81	0.9	0.89
ABCB6	Q9NP58	44.1	1	3	3	1	0.99	1.02	1.07	1.06																					1	2	2	1	1.08	1.07	1.06	1
ABCB6	Q9NP58	46.2	2	2	3	1	1.01	0.96	1.05	1.09						1	1.01	1.03	1.02	1.03											1	4	4	1	1.01	1.01	0.92	0.98
ABCB6	Q9NP58	48.1	2	2	3	1	0.98	1	1.18	1.36						1	1.12	1.05	1.23	1.23											1	4	4	1	1	0.99	1.07	1.14
ABCB6	Q9NP58	50.4	1	2	2	1	0.86	1.08	1.42	1.58																					1	3	3	1	1	1.02	0.96	1.03
ABCB6	Q9NP58	51.9	1	2	2	1	0.66	1.01	1.25	1.61																					1	3	3	1	0.99	1.03	1.04	1.12
ABCB6	Q9NP58	54																													1	3	3	1	1.07	0.99	1	1
ABCB6	Q9NP58	56.1																													1	3	3	1	1.22	1.2	1.2	1.37
ABCB6	Q9NP58	62.4																													1	2	2											1	0.88	0.74	0.67	0.68
ABCB6	Q9NP58	63.9																													1	2	2											1	1.09	0.77	1.04	1.01
ABCB7	O75027	42	3	5	17	1	0.97	0.97	1.02	1.04	1	1.03	1.13	1.1	1.15	1	1.22	1.21	1.19	1.06	stabilized	9.29816	3.23	0	46.2	3.49428	3.51684	3.43917	stability	3.49428	3	6	10	1	0.84	0.89	0.92	0.87	1	0.81	0.94	0.99	1.07	1	0.92	0.95	0.93	0.97	stabilized
ABCB7	O75027	44.1	3	5	17	1	0.97	1.07	1.17	1.18	1	1.03	1.1	1.29	1.23	1	1	1.03	1.16	1.12	stabilized	9.29816	3.23	0	46.2	3.49428	3.51684	3.43917	stability	3.49428	3	6	10	1	1.04	1.07	1.09	1.22	1	0.84	0.84	0.83	0.96	1	1.02	1.09	1.03	1.09	stabilized
ABCB7	O75027	46.2	3	5	13	1	1.06	1.07	1.53	1.75	1	0.95	1.04	1.47	1.67	1	1.03	1.09	1.54	1.8	stabilized	9.29816	3.23	0	46.2	3.49428	3.51684	3.43917	stability	3.49428	3	4	8	1	1.01	0.99	1.12	1.44	1	1.02	1.12	1.14	1.22	1	0.96	0.99	1.03	1.26	stabilized
ABCB7	O75027	48.1	3	5	13	1	1	0.99	1.75	2.71	1	0.99	1.08	1.83	2.83	1	1.03	0.92	1.69	2.57	stabilized	9.29816	3.23	0	46.2	3.49428	3.51684	3.43917	stability	3.49428	3	4	8	1	1.04	1.06	1.13	1.69	1	1.02	1.03	0.86	1.12	1	1.09	1.17	1.08	1.56	stabilized
ABCB7	O75027	50.4	3	4	6	1	0.91	0.95	1.73	4.31	1	0.99	0.87	1.54	3.23	1	0.85	0.82	1.1	2.72	stabilized	9.29816	3.23	0	46.2	3.49428	3.51684	3.43917	stability	3.49428	2	2	4	1	1.01	1.05	1.14	1.38	1	1.19	0.98	1.57	0.98						stabilized
ABCB7	O75027	51.9	3	4	6	1	0.72	1	1.34	4.02	1	0.82	0.81	1	2.74	1	1.01	1.07	1.11	2.91	stabilized	9.29816	3.23	0	46.2	3.49428	3.51684	3.43917	stability	3.49428	2	2	4	1	1.17	1.25	1.15	1.35	1	0.98	1.2	0.86	1.05						stabilized
ABCB7	O75027	54	1	5	5						1	1.12	0.91	1.09	1.78						stabilized	9.29816	3.23	0	46.2	3.49428	3.51684	3.43917	stability	3.49428	2	2	4	1	0.89	1.07	0.99	1.15						1	0.98	1	0.73	0.74	stabilized
ABCB7	O75027	56.1	1	5	5						1	1.18	1.05	0.94	1.79						stabilized	9.29816	3.23	0	46.2	3.49428	3.51684	3.43917	stability	3.49428	2	2	4	1	1.06	0.98	1.05	1.01						1	0.98	0.96	0.88	0.93	stabilized
ABCB8	Q9NUT2	42	3	3	12	1	0.91	0.93	0.96	0.93	1	1.03	1.1	1.2	1.22	1	1.49	1.84	1.42	1.08	stabilized	4.30434	2.815	0.000490798	46.2	3.4238	3.57376		stability	3.49878	3	4	11	1	0.85	0.85	0.88	0.88	1	0.84	0.99	0.95	1.06	1	0.89	1	0.89	0.91
ABCB8	Q9NUT2	44.1	3	3	12	1	1.03	1.12	1.28	1.28	1	1.11	1.23	1.66	1.6	1	0.99	1.08	1.11	1.2	stabilized	4.30434	2.815	0.000490798	46.2	3.4238	3.57376		stability	3.49878	3	4	11	1	1.1	1.09	1.12	1.26	1	0.84	0.85	0.94	1.01	1	0.92	0.98	1.04	1.06
ABCB8	Q9NUT2	46.2	2	5	6	1	0.94	1.07	1.58	1.89	1	0.95	1.02	1.66	1.86						stabilized	4.30434	2.815	0.000490798	46.2	3.4238	3.57376		stability	3.49878	3	2	2	1	1.04	1	1.13	1.33	1	0.95	0.92	0.94	0.84	1	0.84	0.82	1.14	1.08
ABCB8	Q9NUT2	48.1	2	5	6	1	1.04	0.98	1.51	2.42	1	1.11	1.19	2.08	3.21						stabilized	4.30434	2.815	0.000490798	46.2	3.4238	3.57376		stability	3.49878	3	2	2	1	1.08	1.13	1.13	1.43	1	1.01	0.97	0.98	0.98	1	0.86	0.9	0.95	1.36
ABCB8	Q9NUT2	50.4	1	2	2						1	1.09	1.26	1.62	2.51						stabilized	4.30434	2.815	0.000490798	46.2	3.4238	3.57376		stability	3.49878
ABCB8	Q9NUT2	51.9	1	2	2						1	0.75	0.9	1.47	1.79						stabilized	4.30434	2.815	0.000490798	46.2	3.4238	3.57376		stability	3.49878
ABCC1	P33527	42	3	10	24	1	1.02	1.01	1.03	1.04	1	0.95	0.99	0.97	0.97	1	1	0.99	1.01	0.94	stabilized	8.15215	1.81	0	54		3.53306	3.38972	stability	3.46139	3	11	22	1	0.98	1	0.98	0.99	1	1	0.97	1	1.02	1	1.03	1.04	1	1.02
ABCC1	P33527	44.1	3	10	24	1	0.99	0.98	1.01	0.99	1	0.94	0.95	0.94	0.91	1	1.05	1.01	1.01	0.96	stabilized	8.15215	1.81	0	54		3.53306	3.38972	stability	3.46139	3	11	22	1	0.96	1.01	1.01	0.98	1	0.92	0.94	0.95	0.99	1	0.96	0.99	1.11	1
ABCC1	P33527	46.2	3	7	27	1	1	0.99	0.99	1	1	1.04	1.01	1	0.99	1	1.04	1.05	0.98	0.97	stabilized	8.15215	1.81	0	54		3.53306	3.38972	stability	3.46139	3	18	23	1	1.04	1.05	0.99	1.04	1	0.96	1.03	1.01	0.99	1	0.99	1.04	1.02	1.03
ABCC1	P33527	48.1	3	7	27	1	0.96	0.99	1.02	1.02	1	0.98	1.02	1.07	1.07	1	0.94	0.97	0.99	0.91	stabilized	8.15215	1.81	0	54		3.53306	3.38972	stability	3.46139	3	18	23	1	1	1.02	1.01	1.04	1	1.05	1.02	1.03	1.02	1	0.96	1.01	1.02	1.08
ABCC1	P33527	50.4	3	15	24	1	1.03	1.07	1.1	1.14	1	1.03	1.04	1.15	1.13	1	0.97	1.06	1.07	1.03	stabilized	8.15215	1.81	0	54		3.53306	3.38972	stability	3.46139	2	11	25	1	1.03	1.08	1.07	1.09	1	1.08	1	0.96	0.89
ABCC1	P33527	51.9	3	15	24	1	0.85	0.97	1.11	1.13	1	0.94	1	1.13	1.16	1	1.03	1.11	1.18	1.21	stabilized	8.15215	1.81	0	54		3.53306	3.38972	stability	3.46139	2	11	25	1	0.97	1.04	1.09	1.11	1	1.1	1.13	1.15	1.36
ABCC1	P33527	54	3	10	20	1	0.84	1.05	1.16	1.22	1	0.99	1.04	1.36	1.5	1	1.03	1.02	1.53	1.83	stabilized	8.15215	1.81	0	54		3.53306	3.38972	stability	3.46139	3	12	25	1	1.04	1	1.08	1.21	1	1.02	0.99	0.94	1.05	1	1.05	1.01	0.89	0.9
ABCC1	P33527	56.1	3	10	20	1	1.05	0.54	1.18	1.41	1	1.05	1.05	1.33	1.6	1	1.1	1.08	1.66	2.38	stabilized	8.15215	1.81	0	54		3.53306	3.38972	stability	3.46139	3	12	25	1	1	0.97	1	1.2	1	1.08	0.99	1.08	1.19	1	0.93	0.98	1.03	1.16
ABCC1	P33527	58.2	3	9	21	1	1	1.15	1.26	1.81	1	1.02	1.02	1.2	1.72	1	0.91	0.92	1.19	1.59	stabilized	8.15215	1.81	0	54		3.53306	3.38972	stability	3.46139	3	9	21	1	1.09	1.06	1.03	1.28	1	0.98	0.93	1	1.14	1	0.91	0.9	0.84	0.88
ABCC1	P33527	60.1	3	9	21	1	1.07	0.97	1.07	1.45	1	1.02	1.21	1.55	2.21	1	1.08	1.07	1.45	1.52	stabilized	8.15215	1.81	0	54		3.53306	3.38972	stability	3.46139	3	9	21	1	0.95	0.99	0.89	0.97	1	1	0.97	1.05	1.23	1	0.9	1.05	1.13	1.33
ABCC1	P33527	62.4	3	4	8	1	1.05	0.81	1	1.17	1	0.94	0.93	1.07	1.07	1	1.05	1.12	1.36	1.77	stabilized	8.15215	1.81	0	54		3.53306	3.38972	stability	3.46139	3	8	21	1	1.04	1.05	1.19	1.11	1	0.96	0.99	1.07	1.31	1	0.95	0.73	0.75	0.78
ABCC1	P33527	63.9	3	4	8	1	0.86	1.01	0.98	1.45	1	1.05	1.14	1.24	1.61	1	1.01	1.19	1.34	1.52	stabilized	8.15215	1.81	0	54		3.53306	3.38972	stability	3.46139	2	8	21	1	1.15	1.26	1.13	1.46						1	1.1	0.95	1.14	1.15
ABCC1	P33527	64.9																													1	13	13						1	1.07	1.19	1.3	1.44
ABCC4	O15439	42	2	6	10	1	0.88	0.86	0.85	0.93	1	1.07	1.04	1	1.01						stabilized	6.97106	3.875	0	60.1	3.29717	3.41478	3.48437	stability	3.41478	3	2	8	1	0.94	1	0.89	0.91	1	1	1	1	1.05	1	0.96	0.91	0.89	0.88	stabilized
ABCC4	O15439	44.1	2	6	10	1	1	1.03	1.01	0.96	1	0.91	0.97	0.92	0.85						stabilized	6.97106	3.875	0	60.1	3.29717	3.41478	3.48437	stability	3.41478	3	2	8	1	0.96	1	0.98	0.95	1	0.98	0.95	0.98	1.02	1	0.91	0.92	0.77	0.98	stabilized
ABCC4	O15439	46.2	3	3	11	1	1.01	0.96	0.88	0.97	1	1	0.97	0.94	0.88	1	1.09	1.1	1.05	0.92	stabilized	6.97106	3.875	0	60.1	3.29717	3.41478	3.48437	stability	3.41478	3	3	10	1	1.03	1.02	0.95	1	1	0.88	0.94	0.85	0.92	1	0.95	1	0.94	0.92	stabilized
ABCC4	O15439	48.1	3	3	11	1	1.03	1.02	1.06	1	1	0.94	0.98	0.86	0.93	1	0.95	0.96	0.95	0.85	stabilized	6.97106	3.875	0	60.1	3.29717	3.41478	3.48437	stability	3.41478	3	3	10	1	0.99	0.99	0.92	0.93	1	0.98	0.94	0.95	0.86	1	0.91	0.92	0.95	0.94	stabilized
ABCC4	O15439	50.4	3	4	12	1	1.03	1.01	0.93	1.02	1	1.05	1.03	0.97	0.97	1	0.95	0.97	0.9	0.83	stabilized	6.97106	3.875	0	60.1	3.29717	3.41478	3.48437	stability	3.41478	2	4	14	1	1.02	0.97	0.94	0.92	1	1.01	0.99	0.99	1.03						stabilized
ABCC4	O15439	51.9	3	4	12	1	1.03	1.03	0.98	1	1	0.93	1.01	1.01	1.02	1	0.94	1.04	0.94	0.91	stabilized	6.97106	3.875	0	60.1	3.29717	3.41478	3.48437	stability	3.41478	2	4	14	1	0.96	1	1	0.91	1	1.02	1.1	0.96	1.13						stabilized
ABCC4	O15439	54	3	3	14	1	1.18	1.11	1.14	1.12	1	0.95	0.96	0.97	0.92	1	1.25	1.26	1.26	1.26	stabilized	6.97106	3.875	0	60.1	3.29717	3.41478	3.48437	stability	3.41478	3	4	11	1	1.06	0.98	1	0.96	1	0.98	0.99	1.05	1.08	1	1.1	1.06	1.03	0.98	stabilized
ABCC4	O15439	56.1	3	3	14	1	1.03	1.12	1.05	1.07	1	1.01	1.01	1.11	1.21	1	1.05	1.18	1.35	1.31	stabilized	6.97106	3.875	0	60.1	3.29717	3.41478	3.48437	stability	3.41478	3	4	11	1	0.99	0.97	0.98	1.04	1	1.08	1.07	1.05	1.14	1	0.91	0.93	0.87	0.84	stabilized
ABCC4	O15439	58.2	3	4	14	1	1.05	1.09	1.22	1.49	1	0.97	1.04	1.39	1.29	1	1.04	1.02	1.43	1.68	stabilized	6.97106	3.875	0	60.1	3.29717	3.41478	3.48437	stability	3.41478	3	2	7	1	1	1.04	1.08	1.28	1	0.89	0.86	1.2	1.54	1	0.95	1.01	1.04	1.03	stabilized
ABCC4	O15439	60.1	3	4	14	1	1.07	0.93	1.42	1.83	1	0.94	1.24	2.56	3.37	1	1.09	1.21	2.65	3.36	stabilized	6.97106	3.875	0	60.1	3.29717	3.41478	3.48437	stability	3.41478	3	2	7	1	1.14	1.23	1.27	1.6	1	0.88	1.03	1.28	1.83	1	0.95	1	1.05	1	stabilized
ABCC4	O15439	62.4	2	2	3						1	0.67	0.64	1.08	3.29	1	0.97	0.99	1.63	3.72	stabilized	6.97106	3.875	0	60.1	3.29717	3.41478	3.48437	stability	3.41478	1	2	2	1	0.96	0.98	0.82	0.9											stabilized
ABCC4	O15439	63.9	2	2	3						1	0.74	0.93	1.63	4.03	1	1	1.2	1.32	2.73	stabilized	6.97106	3.875	0	60.1	3.29717	3.41478	3.48437	stability	3.41478	1	2	2	1	1.28	1.35	1.01	1.44											stabilized
ABCD1	P33897	42	1	2	2						1	1.15	1.31	2.09	2.43																1	2	2						1	0.96	1.07	1.13	1.47
ABCD1	P33897	44.1	1	2	2						1	1.55	1.82	4.28	6.47																1	2	2						1	1.18	1.35	1.38	2.18
ABCD3	P28288	42	3	11	16	1	0.87	0.92	0.97	1.01	1	1.22	1.33	1.41	1.56	1	1.59	2.09	1.97	1.42	stabilized	6.66244	7.82	0	42		4.53295	5.44351	expression/solubility	4.98823	3	12	18	1	0.96	1	1.37	1.19	1	0.67	0.95	1	1.28	1	0.92	0.96	0.93	1.07	stabilized
ABCD3	P28288	44.1	3	11	16	1	0.97	1.17	1.23	1.46	1	1.22	1.48	2.36	2.17	1	0.9	1.09	1.43	1.15	stabilized	6.66244	7.82	0	42		4.53295	5.44351	expression/solubility	4.98823	3	12	18	1	1.29	1.08	1.3	1.66	1	0.76	0.77	0.84	1.16	1	1.12	1.21	1.23	1.47	stabilized
ABCD3	P28288	46.2	3	11	16	1	1.26	1.27	2.3	2.62	1	0.88	1.34	2.8	2.91	1	1.16	1.44	2.32	2.08	stabilized	6.66244	7.82	0	42		4.53295	5.44351	expression/solubility	4.98823	3	10	14	1	1.03	0.98	1.27	1.82	1	0.92	1.08	1.09	1.44	1	0.99	1.04	1.25	1.66	stabilized
ABCD3	P28288	48.1	3	11	16	1	1	1.14	2.42	3.41	1	1.11	1.64	4.55	5.58	1	0.89	1.39	3.74	3.85	stabilized	6.66244	7.82	0	42		4.53295	5.44351	expression/solubility	4.98823	3	10	14	1	1.09	1.12	1.32	2.33	1	1.04	1.06	1.24	1.93	1	0.99	1.09	1.41	2.61	stabilized
ABCD3	P28288	50.4	3	6	10	1	0.86	1.24	3.54	6.19	1	1.08	1.54	10.23	13.75	1	0.98	1.12	2.94	3.45	stabilized	6.66244	7.82	0	42		4.53295	5.44351	expression/solubility	4.98823	2	4	7	1	1.13	1.31	1.7	3.78	1	1.29	1.05	1.52	2.35						stabilized
ABCD3	P28288	51.9	3	6	10	1	1.09	1.07	4.37	7.82	1	1.07	1.37	10.28	18.52	1	1.03	1.11	3.46	7.21	stabilized	6.66244	7.82	0	42		4.53295	5.44351	expression/solubility	4.98823	2	4	7	1	0.91	0.98	1.32	2.83	1	1	1.03	1.24	4.03						stabilized
ABCD4	O14678	42																													1	2	2											1	0.94	1	0.95	0.81
ABCD4	O14678	44.1																													1	2	2											1	0.95	0.94	0.75	0.97
ABCE1	P61221	42	3	20	31	1	0.96	0.96	0.97	1.05	1	1.05	1.05	0.96	1.01	1	1.18	1.15	1.16	1.06	stabilized	0.866028	2.71	0.0842295							3	18	26	1	0.9	0.92	0.9	0.95	1	0.91	0.98	1	1.09	1	1.03	1.03	0.99	1.02	stabilized
ABCE1	P61221	44.1	3	20	31	1	0.99	0.98	0.98	0.96	1	0.83	0.85	0.84	0.75	1	1.02	1	1.01	0.89	stabilized	0.866028	2.71	0.0842295							3	18	26	1	0.96	1.01	1	0.95	1	0.76	0.8	0.78	0.85	1	0.94	0.97	0.98	0.92	stabilized
ABCE1	P61221	46.2	3	25	28	1	1.02	0.96	0.93	0.96	1	1.05	0.99	0.92	0.91	1	1.05	1.03	0.93	0.87	stabilized	0.866028	2.71	0.0842295							3	23	30	1	1.06	1.04	0.98	0.97	1	0.97	1.01	0.98	0.95	1	1	1.04	1.03	1	stabilized
ABCE1	P61221	48.1	3	25	28	1	0.97	1	0.95	0.92	1	0.96	0.96	0.84	0.83	1	0.97	0.97	0.95	0.88	stabilized	0.866028	2.71	0.0842295							3	23	30	1	1	0.99	0.93	0.9	1	0.97	0.97	0.93	0.88	1	0.9	0.98	0.94	0.94	stabilized
ABCE1	P61221	50.4	3	23	26	1	1.14	1.07	1.02	0.99	1	1.04	1.05	0.96	0.93	1	0.97	1.02	0.91	0.78	stabilized	0.866028	2.71	0.0842295							2	25	30	1	0.98	0.96	0.92	0.85	1	1	1.03	0.96	0.85						stabilized
ABCE1	P61221	51.9	3	23	26	1	1.04	0.97	0.97	0.94	1	0.91	0.99	0.97	0.94	1	1.01	1.06	1.03	0.95	stabilized	0.866028	2.71	0.0842295							2	25	30	1	0.95	0.99	0.98	0.91	1	0.95	0.98	0.93	0.92						stabilized
ABCE1	P61221	54	3	22	33	1	1.13	1.07	1.11	1.1	1	1.01	1	1.02	1.01	1	0.97	1	0.95	0.96	stabilized	0.866028	2.71	0.0842295							3	17	27	1	1.08	1	1.05	1.01	1	1	1.1	1.06	0.99	1	1	1.04	1.09	1.14	stabilized
ABCE1	P61221	56.1	3	22	33	1	0.95	1.1	1	0.88	1	0.98	0.99	1.11	1.01	1	1.12	1.13	1.17	1.05	stabilized	0.866028	2.71	0.0842295							3	17	27	1	0.98	0.99	1.04	1.1	1	1	1.05	1.2	1.17	1	0.95	1.04	1.07	1.15	stabilized
ABCE1	P61221	58.2	3	19	32	1	1.07	1.08	1.11	1.07	1	1.02	1.13	1.31	0.88	1	1.05	1.09	1.23	1.13	stabilized	0.866028	2.71	0.0842295							3	17	27	1	1.1	1.1	1.3	1.41	1	0.96	0.98	1.33	1.48	1	0.93	1.11	1.34	1.52	stabilized
ABCE1	P61221	60.1	3	19	32	1	1.03	1.09	1.36	1.16	1	1.02	1.21	1.7	1.32	1	1.04	1.17	1.68	1.32	stabilized	0.866028	2.71	0.0842295							3	17	27	1	1.17	1.35	1.87	2.48	1	0.81	1.13	1.87	2.16	1	0.94	1.15	1.83	2.29	stabilized
ABCE1	P61221	62.4	3	18	22	1	1.01	1.3	1.73	1.22	1	1.02	1.38	2.4	1.71	1	0.98	1.3	2.07	1.49	stabilized	0.866028	2.71	0.0842295							3	11	24	1	0.98	1.12	1.97	3.06	1	0.99	1.38	3.72	6.37	1	1.04	1.09	3.26	5.56	stabilized
ABCE1	P61221	63.9	3	18	22	1	0.99	1.27	1.71	1.1	1	0.89	1.4	3.43	1.05	1	0.91	1.39	2.71	1.57	stabilized	0.866028	2.71	0.0842295							2	11	24	1	1	1.26	2.06	3.32						1	1.03	1.03	4.32	9.82	stabilized
ABCE1	P61221	64.9																													1	23	23						1	1.07	1.23	3.14	9.56						stabilized
ABCF1	Q8NE71	42	3	16	24	1	1.04	1.11	1.15	1.01	1	1.04	1.14	1.28	1.25	1	1.07	1.17	1.26	1.2	stabilized	6.568	7.34	0	44.1	4.22889	4.20055	4.15672	stability	4.20055	3	19	23	1	0.94	0.94	0.98	1.04	1	0.95	1.07	1.15	1.19	1	0.97	1.03	1.08	1.12	stabilized
ABCF1	Q8NE71	44.1	3	16	24	1	1.04	1.18	1.53	1.41	1	1.45	1.67	2.61	2.48	1	0.99	1.2	1.66	1.67	stabilized	6.568	7.34	0	44.1	4.22889	4.20055	4.15672	stability	4.20055	3	19	23	1	1.03	1.07	1.19	1.39	1	1.04	1.14	1.3	1.46	1	1.07	1.11	1.23	1.55	stabilized
ABCF1	Q8NE71	46.2	3	15	24	1	1.01	1.2	2.16	2.42	1	0.93	1.38	3.06	3.53	1	1.06	1.39	2.82	2.92	stabilized	6.568	7.34	0	44.1	4.22889	4.20055	4.15672	stability	4.20055	3	13	19	1	0.91	0.98	1.38	2.02	1	1	1.18	1.98	2.68	1	1.01	1.09	2.27	3.12	stabilized
ABCF1	Q8NE71	48.1	3	15	24	1	0.92	1.06	3.02	4.3	1	1.08	1.4	5.83	7.58	1	0.99	1.23	4.14	5.57	stabilized	6.568	7.34	0	44.1	4.22889	4.20055	4.15672	stability	4.20055	3	13	19	1	0.96	0.97	1.67	3.75	1	0.94	1.03	2.66	6.16	1	0.98	0.98	3.1	8.25	stabilized
ABCF1	Q8NE71	50.4	3	5	13	1	0.83	0.79	2.64	5.99	1	1.02	1.02	3.21	6.03	1	0.87	0.68	3.19	7.34	stabilized	6.568	7.34	0	44.1	4.22889	4.20055	4.15672	stability	4.20055	2	5	7	1	1.13	1.08	1.47	4.26	1	0.98	0.99	1.11	3.17						stabilized
ABCF1	Q8NE71	51.9	3	5	13	1	0.9	0.87	1.27	3.21	1	1.04	1	1.57	3.43	1	1.07	0.77	1.34	3.86	stabilized	6.568	7.34	0	44.1	4.22889	4.20055	4.15672	stability	4.20055	2	5	7	1	1.16	1.09	1.11	1.88	1	0.96	1.01	1.02	1.52						stabilized
ABCF1	Q8NE71	54	3	2	3	1	0.94	1.01	0.97	1.15	1	1.02	1.14	1	1.19	1	0.89	0.94	0.89	0.82	stabilized	6.568	7.34	0	44.1	4.22889	4.20055	4.15672	stability	4.20055	3	3	5	1	1.05	1.11	0.89	1.16	1	0.94	0.81	0.98	1.12	1	0.91	1.01	0.88	0.81	stabilized
ABCF1	Q8NE71	56.1	3	2	3	1	0.63	0.65	0.66	0.66	1	0.91	1.08	1.04	1.01	1	0.89	0.75	0.91	0.82	stabilized	6.568	7.34	0	44.1	4.22889	4.20055	4.15672	stability	4.20055	3	3	5	1	0.72	0.7	0.66	0.65	1	0.84	0.85	0.93	0.82	1	1.19	0.95	1.03	0.96	stabilized
ABCF1	Q8NE71	58.2	3	3	4	1	1.17	1.15	1.11	1.16	1	0.97	0.92	0.95	1.38	1	1.07	1.09	1.28	0.84	stabilized	6.568	7.34	0	44.1	4.22889	4.20055	4.15672	stability	4.20055	3	4	5	1	0.85	0.9	0.9	0.83	1	1.06	1.03	1.03	0.96	1	1.36	1.16	1.04	1.09	stabilized
ABCF1	Q8NE71	60.1	3	3	4	1	0.73	0.67	0.59	0.41	1	0.95	0.91	0.76	0.77	1	0.93	0.87	0.8	0.78	stabilized	6.568	7.34	0	44.1	4.22889	4.20055	4.15672	stability	4.20055	3	4	5	1	0.74	0.61	0.58	0.46	1	1.06	0.96	0.92	0.95	1	1.45	0.9	0.9	0.81	stabilized
ABCF1	Q8NE71	62.4	3	2	4	1	1.04	1.11	0.89	1.07	1	1.07	1.07	0.96	1.1	1	1.04	1.17	0.99	0.77	stabilized	6.568	7.34	0	44.1	4.22889	4.20055	4.15672	stability	4.20055	3	4	4	1	1.05	1.33	0.99	1.32	1	1.05	1	0.95	1.02	1	0.98	1.48	1.11	1.69	stabilized
ABCF1	Q8NE71	63.9	3	2	4	1	1.15	0.74	1.04	0.69	1	1.11	1.05	0.97	0.95	1	0.79	0.7	0.67	0.66	stabilized	6.568	7.34	0	44.1	4.22889	4.20055	4.15672	stability	4.20055	2	4	4	1	0.82	0.78	0.6	0.49						1	0.91	0.96	0.86	0.86	stabilized
ABCF1	Q8NE71	64.9																													1	4	4						1	0.92	0.88	0.98	0.88						stabilized
ABCF2	Q9UG63	42	3	9	13	1	0.85	0.82	0.89	1.4	1	1.15	1.31	2.18	3.92	1	1.22	1.18	1.42	1.78	stabilized	16.0455	10.36	0	42		2.99481	3.63271	expression/solubility	3.31376	3	5	12	1	0.96	0.93	1.1	1.12	1	0.82	1.02	1.55	2.23	1	1.03	1.01	1.39	1.8	stabilized
ABCF2	Q9UG63	44.1	3	9	13	1	1.08	1.14	1.59	2.73	1	1.51	1.77	6.07	12.3	1	0.81	0.93	1.58	2.81	stabilized	16.0455	10.36	0	42		2.99481	3.63271	expression/solubility	3.31376	3	5	12	1	0.91	0.84	1.16	1.65	1	0.93	0.93	1.39	2.14	1	1.21	1.26	1.86	3.13	stabilized
ABCF2	Q9UG63	46.2	3	5	18	1	0.73	0.96	1.66	4.02	1	0.96	1.04	3.24	8.74	1	0.95	0.82	1.98	4.08	stabilized	16.0455	10.36	0	42		2.99481	3.63271	expression/solubility	3.31376	3	2	8	1	0.86	0.92	1.28	2.19	1	0.82	0.72	2.02	6.47	1	1.18	1.04	2.36	6.41	stabilized
ABCF2	Q9UG63	48.1	3	5	18	1	1.05	0.83	1.66	4.9	1	1.13	1.02	3.94	15.65	1	1.02	0.92	2.04	6.95	stabilized	16.0455	10.36	0	42		2.99481	3.63271	expression/solubility	3.31376	3	2	8	1	0.91	0.91	1.41	2.25	1	1.13	0.98	0.91	4.78	1	0.93	0.91	1.23	6.96	stabilized
ABCF2	Q9UG63	50.4	3	9	15	1	0.79	0.63	1.3	6.19	1	0.94	0.86	2.73	15.21	1	0.83	0.8	1.33	4.63	stabilized	16.0455	10.36	0	42		2.99481	3.63271	expression/solubility	3.31376	2	3	7	1	1.11	1.07	1.32	2.22	1	0.83	0.76	1.02	6						stabilized
ABCF2	Q9UG63	51.9	3	9	15	1	0.95	1.07	1.46	7.23	1	0.91	1.03	1.87	13.49	1	1.03	1.12	1.41	6.2	stabilized	16.0455	10.36	0	42		2.99481	3.63271	expression/solubility	3.31376	2	3	7	1	1.22	1.16	1.34	1.88	1	0.89	0.84	1.12	3.1						stabilized
ABCF2	Q9UG63	54	2	3	3	1	0.58	0.84	1.1	5.25	1	1.15	0.93	1.28	7.08						stabilized	16.0455	10.36	0	42		2.99481	3.63271	expression/solubility	3.31376
ABCF2	Q9UG63	56.1	2	3	3	1	1.16	0.5	1.57	2.49	1	1.6	1.24	1.41	2.79						stabilized	16.0455	10.36	0	42		2.99481	3.63271	expression/solubility	3.31376
ABCF2	Q9UG63	58.2	1	2	2						1	1.03	0.7	1.15	2.46						stabilized	16.0455	10.36	0	42		2.99481	3.63271	expression/solubility	3.31376
ABCF2	Q9UG63	60.1	1	2	2						1	0.92	1.94	1.58	0.58						stabilized	16.0455	10.36	0	42		2.99481	3.63271	expression/solubility	3.31376
ABCF3	Q9NUQ8	42	3	5	10	1	0.93	0.94	1.24	1.47	1	1.09	1.26	2.22	3.05	1	1.68	1.77	2.36	1.76	stabilized	3.218	2.36	0.00237664	42		3.22192	5.69464	expression/solubility	4.45828	3	4	6	1	0.93	0.92	1.12	1.38	1	0.83	0.96	1.47	2.83	1	0.91	0.96	1.16	2.14	stabilized
ABCF3	Q9NUQ8	44.1	3	5	10	1	1	1.06	1.2	1.82	1	1.3	1.3	2.78	5.22	1	0.73	0.85	1.18	1.57	stabilized	3.218	2.36	0.00237664	42		3.22192	5.69464	expression/solubility	4.45828	3	4	6	1	0.94	0.79	0.98	1.42	1	1.13	0.97	1.16	1.89	1	1.16	1.24	1.26	2.06	stabilized
ABCF3	Q9NUQ8	46.2	2	3	4	1	0.7	1.08	1.04	1.63						1	1.23	0.99	1.22	1.36	stabilized	3.218	2.36	0.00237664	42		3.22192	5.69464	expression/solubility	4.45828	1	3	3	1	0.85	0.91	1.24	1.67											stabilized
ABCF3	Q9NUQ8	48.1	2	3	4	1	1.06	0.79	0.99	1.11						1	0.91	1.04	0.91	1.05	stabilized	3.218	2.36	0.00237664	42		3.22192	5.69464	expression/solubility	4.45828	1	3	3	1	1.02	0.91	1.61	1.24											stabilized
ABCF3	Q9NUQ8	50.4	1	2	2	1	0.64	0.52	0.7	0.97											stabilized	3.218	2.36	0.00237664	42		3.22192	5.69464	expression/solubility	4.45828	1	4	4	1	1.11	1	1.19	1.47											stabilized
ABCF3	Q9NUQ8	51.9	1	2	2	1	0.69	1.55	1.43	1.84											stabilized	3.218	2.36	0.00237664	42		3.22192	5.69464	expression/solubility	4.45828	1	4	4	1	1.11	1.2	1.22	1.24											stabilized
ABCF3	Q9NUQ8	54																													1	2	2	1	0.79	0.91	0.72	1.09											stabilized
ABCF3	Q9NUQ8	56.1																													1	2	2	1	1.28	1.06	1.07	1.37											stabilized
ABHD10	Q9NUJ1	42	3	5	7	1	0.88	0.89	0.86	0.91	1	1.02	1.1	1.03	1.01	1	1.31	1.31	1.3	0.96											3	6	9	1	0.92	0.94	0.91	0.9	1	0.97	0.98	0.95	0.96	1	1.01	1	0.93	0.89
ABHD10	Q9NUJ1	44.1	3	5	7	1	1.01	1.01	0.95	0.95	1	0.83	0.84	0.8	0.78	1	0.89	0.99	0.95	0.82											3	6	9	1	1	1	1.01	0.99	1	0.85	0.87	0.87	0.9	1	0.98	1	0.96	0.92
ABHD10	Q9NUJ1	46.2	3	4	8	1	0.99	0.95	0.92	0.85	1	1.08	0.99	0.91	0.86	1	1.09	1.04	0.95	0.79											3	5	6	1	1.09	1.09	0.98	1.03	1	0.99	1.08	1.02	0.93	1	0.94	0.97	0.94	0.93
ABHD10	Q9NUJ1	48.1	3	4	8	1	0.96	0.97	0.9	0.91	1	0.96	0.95	0.78	0.78	1	0.89	1.03	0.92	0.73											3	5	6	1	1.05	1.01	1.01	0.92	1	1	1.01	0.93	0.85	1	0.89	0.9	0.88	0.9
ABHD10	Q9NUJ1	50.4	3	5	10	1	1.11	1.06	0.98	0.95	1	1.03	1.03	0.91	0.88	1	1	0.99	0.83	0.69											2	8	8	1	0.98	0.96	0.87	0.83	1	0.97	0.99	0.9	0.71
ABHD10	Q9NUJ1	51.9	3	5	10	1	1	0.94	0.94	0.88	1	0.92	0.96	0.92	0.87	1	1.05	1.13	1.05	0.91											2	8	8	1	0.97	1	0.97	0.86	1	0.93	0.96	0.84	0.85
ABHD10	Q9NUJ1	54	3	6	7	1	1.2	1.1	1.13	1.09	1	1	0.98	0.98	0.99	1	1.23	1.26	1.11	1.06											3	2	7	1	1.16	0.99	0.98	0.91	1	0.94	1.04	0.97	0.88	1	1	1.22	0.96	1.05
ABHD10	Q9NUJ1	56.1	3	6	7	1	0.93	1.07	0.89	0.81	1	0.95	0.94	0.92	0.91	1	1.02	1.05	1.01	0.98											3	2	7	1	0.97	0.97	0.95	1.01	1	1.02	1.02	1.07	1.02	1	1.14	1.18	1.12	0.99
ABHD10	Q9NUJ1	58.2	3	8	12	1	1	1.02	0.93	0.87	1	1.01	1.06	0.94	0.69	1	1.06	1	0.97	0.94											3	3	11	1	1.1	1.07	1.06	0.97	1	0.95	0.89	0.99	0.94	1	0.9	0.87	0.89	0.85
ABHD10	Q9NUJ1	60.1	3	8	12	1	0.97	1	0.97	0.93	1	0.98	0.97	0.92	0.82	1	1.04	1.04	0.99	0.95											3	3	11	1	1.04	1.13	1.22	1.16	1	0.99	1.12	1.07	0.98	1	1.13	1.02	1.07	1.17
ABHD10	Q9NUJ1	62.4	3	4	10	1	1.04	1.1	1	1.1	1	1.03	1.02	1.04	1	1	0.96	1.05	0.93	0.98											3	2	10	1	0.98	0.92	1.01	1.01	1	0.99	1.08	1.08	1.12	1	0.73	0.72	0.84	0.79
ABHD10	Q9NUJ1	63.9	3	4	10	1	0.99	1.06	0.9	1.1	1	0.87	0.99	1.15	0.77	1	1.01	1.07	1.09	1.01											2	2	6	1	1.06	1.1	1.07	0.81						1	0.99	0.95	1.23	1.34
ABHD10	Q9NUJ1	64.9																													1	10	10						1	1.12	1.08	0.85	1.08
ABHD11	Q8NFV4	42	3	2	6	1	1.03	1.02	1.06	0.97	1	0.97	1.02	1.02	1.03	1	1.4	1.31	1.35	1.07											3	3	7	1	0.97	0.95	1.02	0.9	1	0.91	0.95	1.03	1.01	1	0.98	0.94	1.07	0.94
ABHD11	Q8NFV4	44.1	3	2	6	1	0.98	1.02	1.05	1.04	1	0.92	0.95	0.94	0.94	1	0.95	0.97	1.01	1.02											3	3	7	1	1.07	1.1	1.04	1.06	1	0.89	0.94	0.95	0.97	1	0.93	1.01	1.07	0.97
ABHD11	Q8NFV4	46.2	3	2	6	1	1.11	1.02	1.15	1.12	1	0.98	1.06	1.1	1.09	1	0.93	0.89	0.82	0.92											3	3	5	1	1.02	1.02	1.01	0.96	1	1	1.04	1.02	1.09	1	0.97	0.98	0.93	0.9
ABHD11	Q8NFV4	48.1	3	2	6	1	0.9	0.91	1.1	1.2	1	0.95	0.98	1.1	1.07	1	1.01	1.06	1.11	1.29											3	3	5	1	1.07	1.07	1.11	1.26	1	1.03	1.04	0.96	0.87	1	1.05	0.99	0.94	1.01
ABHD11	Q8NFV4	50.4	2	3	4	1	0.87	1.06	1.06	1.16	1	0.97	1.09	1.19	1.3																1	4	4	1	1.17	1.17	1.17	1.21
ABHD11	Q8NFV4	51.9	2	3	4	1	0.94	0.96	1.16	1.19	1	1.02	1.03	1.13	1.04																1	4	4	1	0.91	1.05	0.93	1.1
ABHD12	Q8N2K0	42	3	2	6	1	0.98	0.98	0.98	1	1	0.92	0.93	0.92	0.87	1	1.02	1.02	1.01	0.89											3	4	8	1	0.94	0.95	0.9	0.96	1	0.91	0.98	1	1.01	1	0.99	0.99	1	0.96
ABHD12	Q8N2K0	44.1	3	2	6	1	0.97	0.92	0.98	0.94	1	0.97	0.94	0.91	0.95	1	1.04	0.96	0.99	0.97											3	4	8	1	0.97	0.99	0.96	0.96	1	1.1	1.03	1.12	1.11	1	0.98	0.92	0.92	1.07
ABHD12	Q8N2K0	46.2	3	2	6	1	0.97	0.97	0.96	0.94	1	1	1.09	1	0.99	1	0.97	0.88	0.88	0.9											3	3	5	1	0.96	0.95	0.96	1.04	1	1	0.99	0.96	1.02	1	0.95	0.96	1.09	1.12
ABHD12	Q8N2K0	48.1	3	2	6	1	0.98	1.02	1.01	0.98	1	0.97	0.99	0.92	0.95	1	1.03	0.99	1.04	1.09											3	3	5	1	1.06	1.02	1.04	1.04	1	1.02	0.97	0.99	0.96	1	1.05	1.07	1.07	1.14
ABHD12	Q8N2K0	50.4	3	4	7	1	1.01	1	1.12	1.09	1	1	0.98	1.09	1.04	1	1.05	1.11	1.06	1											2	2	5	1	1.05	1.08	1.08	1.12	1	1.04	1.1	1.03	1.05
ABHD12	Q8N2K0	51.9	3	4	7	1	1.02	0.97	1.05	0.98	1	1.02	1.01	1.03	1.05	1	1.02	0.97	1.05	1.09											2	2	5	1	0.99	1.07	1.06	1.02	1	1	1.02	0.95	1.11
ABHD12	Q8N2K0	54	2	3	7	1	0.87	0.95	1.08	1.08	1	1.03	0.98	1.13	1.03																3	3	6	1	0.83	1.06	1.15	1.28	1	0.94	1.06	1.12	1.02	1	0.95	0.91	0.95	0.99
ABHD12	Q8N2K0	56.1	2	3	7	1	1.07	0.83	1.27	1.5	1	1.04	0.99	1.01	0.99																3	3	6	1	0.86	0.83	1.18	1	1	0.97	1.03	1.12	1.12	1	1.05	1.14	0.99	1.15
ABHD12	Q8N2K0	58.2																													1	2	2											1	0.98	0.86	0.85	0.81
ABHD12	Q8N2K0	60.1																													1	2	2											1	0.87	1	1.02	1.06
ABHD13	Q7L211	46.2	1	2	2						1	1	0.99	1.05	0.98
ABHD13	Q7L211	48.1	1	2	2						1	0.93	0.91	0.82	0.9
ABHD13	Q7L211	50.4	1	2	2						1	1.01	1.01	1.06	0.95
ABHD13	Q7L211	51.9	1	2	2						1	1.03	0.95	1	0.92
ABHD14B	Q96IU4	42	2	3	4	1	1.04	1.04	1.07	1.09	1	1.06	1.01	0.93	0.88																2	3	3	1	0.96	0.99	0.95	0.99	1	1.09	0.99	0.99	1.02
ABHD14B	Q96IU4	44.1	2	3	4	1	0.98	0.96	1.02	0.95	1	0.94	0.99	0.96	0.85																2	3	3	1	1	1.09	1.02	0.95	1	1	0.98	1	1.01
ABHD14B	Q96IU4	46.2	3	3	4	1	1.07	0.98	0.95	0.98	1	1.01	0.99	0.89	0.88	1	0.97	1	0.96	0.91											3	2	4	1	1.11	1.08	1	0.96	1	1.06	1.01	1.05	1.01	1	1.19	1.19	1.1	1.19
ABHD14B	Q96IU4	48.1	3	3	4	1	0.98	1.05	0.95	0.96	1	0.99	0.89	0.83	0.84	1	1.03	1.07	1.08	1.17											3	2	4	1	0.92	0.91	0.87	0.83	1	0.95	0.98	1.04	0.98	1	1.1	1.19	1.17	1.11
ABHD14B	Q96IU4	50.4	3	2	7	1	1.14	1.12	1.02	0.99	1	0.97	0.96	0.92	0.86	1	1.08	1.1	1.06	1.04											2	2	5	1	0.98	0.96	0.93	0.83	1	1	0.98	0.99	0.95
ABHD14B	Q96IU4	51.9	3	2	7	1	1.12	0.94	0.95	0.91	1	1	0.98	0.94	0.97	1	0.98	0.94	1.06	1.1											2	2	5	1	0.91	0.92	0.9	0.88	1	1.01	1.08	1.03	0.89
ABHD14B	Q96IU4	54	2	5	5	1	1.18	1.1	1.11	1.14	1	0.98	0.98	1.09	0.97																2	2	5	1	1	1.03	1.09	0.95	1	1.07	1.06	1.08	1.11
ABHD14B	Q96IU4	56.1	2	5	5	1	0.97	1.15	1	1.01	1	1.05	0.98	0.97	0.98																2	2	5	1	0.97	0.96	0.97	0.91	1	0.95	0.96	0.88	0.98
ABHD14B	Q96IU4	58.2	2	2	5	1	1.1	1.05	1.07	1.78	1	1	1.02	1.01	1.09																2	2	4	1	1.07	1.05	1.01	1.14	1	1	1	1	1.25
ABHD14B	Q96IU4	60.1	2	2	5	1	1.05	1.07	1.09	1.34	1	0.87	0.98	1.05	1.07																2	2	4	1	1.08	1.29	1.3	1.4	1	0.87	0.97	1.01	1.05
ABHD16A	O95870	42	3	2	11	1	0.83	0.86	0.84	0.85	1	1.01	1.1	1.11	1.23	1	1.99	1.98	1.65	1.11	stabilized	3.5225	1.68	0.0015222							2	2	8	1	0.87	0.88	0.92	0.83	1	0.85	0.98	1.12	1.28
ABHD16A	O95870	44.1	3	2	11	1	0.99	1.03	1.08	1.15	1	1.08	1.11	1.33	1.37	1	0.89	0.83	0.92	0.84	stabilized	3.5225	1.68	0.0015222							2	2	8	1	1.06	1.04	1.04	1.15	1	0.62	0.65	0.64	0.88
ABHD16A	O95870	46.2	3	3	7	1	1.06	1.02	1.13	1.18	1	1.04	1.04	1.23	1.32	1	0.93	1.04	0.98	0.96	stabilized	3.5225	1.68	0.0015222							2	2	7	1	0.99	1	1.02	1.17						1	1	0.99	1.12	1.3
ABHD16A	O95870	48.1	3	3	7	1	0.96	1.08	1.23	1.41	1	0.99	1.14	1.29	1.65	1	1.08	1.1	1.37	1.45	stabilized	3.5225	1.68	0.0015222							2	2	7	1	1.07	1.11	1.25	1.52						1	0.9	0.97	1.07	1.41
ABHD16A	O95870	50.4	2	2	2	1	0.95	1.12	0.91	1.34	1	0.94	1.06	1.21	1.33						stabilized	3.5225	1.68	0.0015222							1	3	3	1	0.94	1.11	0.97	1.26
ABHD16A	O95870	51.9	2	2	2	1	0.99	0.92	1.08	1.14	1	1.13	1.07	1.1	1.32						stabilized	3.5225	1.68	0.0015222							1	3	3	1	1.09	0.98	0.93	1.1
ABHD17A	Q96GS6	42	1	2	2	1	0.93	0.99	0.93	1.01
ABHD17A	Q96GS6	44.1	1	2	2	1	1.06	1	1.01	1.02
ABHD17A	Q96GS6	46.2	1	2	2	1	0.99	0.98	0.95	0.94
ABHD17A	Q96GS6	48.1	1	2	2	1	1.03	1.09	0.97	0.98
ABHD17A	Q96GS6	50.4	1	2	2						1	0.89	0.85	0.98	0.86
ABHD17A	Q96GS6	51.9	1	2	2						1	0.92	0.95	0.83	0.82
ABHD17B	Q5VST6	42	3	2	4	1	0.95	0.92	1.03	0.95	1	1.02	1.06	1.02	0.95	1	1.61	1.49	1.43	0.97											3	2	6	1	0.83	0.86	0.88	0.86	1	0.8	0.93	0.97	1.01	1	1.09	1.07	1.04	1
ABHD17B	Q5VST6	44.1	3	2	4	1	1.01	1.03	1.01	1	1	0.86	0.89	0.81	0.77	1	0.94	1.16	0.91	0.93											3	2	6	1	1	1.07	1.04	0.99	1	0.74	0.78	0.8	0.86	1	0.96	0.92	0.92	0.92
ABHD17B	Q5VST6	46.2	3	3	4	1	1.16	0.97	1.21	0.92	1	1.03	0.98	0.98	0.94	1	1.06	1.11	0.97	0.84											2	3	6	1	1.05	1.02	1.02	0.98	1	0.95	1.06	0.96	0.94
ABHD17B	Q5VST6	48.1	3	3	4	1	0.84	0.92	0.87	0.92	1	0.91	0.94	0.86	0.91	1	0.96	1.08	0.99	0.89											2	3	6	1	0.95	0.97	0.93	0.95	1	1.02	0.95	0.89	0.89
ABHD17B	Q5VST6	50.4	3	3	4	1	1.11	1.08	1.07	1.01	1	1.04	1.05	0.99	0.97	1	1.02	1.05	0.84	0.68											2	4	5	1	1.09	1.06	1.17	0.99	1	1.06	1.01	0.89	0.77
ABHD17B	Q5VST6	51.9	3	3	4	1	1.02	0.98	1	0.97	1	1	0.98	0.98	0.99	1	1.03	1.03	0.93	0.89											2	4	5	1	0.95	0.99	0.98	0.98	1	1.03	1.01	0.88	1.02
ABHD17B	Q5VST6	54	3	2	5	1	1.1	1.03	1.08	1.16	1	1.02	0.92	1.07	0.96	1	1.26	1.1	1.36	1.28											2	4	6	1	0.96	1	1.08	1.02	1	1.04	1.13	1.02	0.99
ABHD17B	Q5VST6	56.1	3	2	5	1	1.11	1.2	1.08	1.2	1	1.03	0.98	0.97	1.17	1	1.02	1.15	1.05	1.06											2	4	6	1	0.99	1.02	1.04	0.97	1	0.98	1	0.97	1.05
ABHD17B	Q5VST6	58.2	2	4	4	1	1.08	0.98	0.99	1.53	1	1.01	1.08	0.91	1.23																2	2	3	1	1.04	0.9	1.21	1.13	1	1.05	0.95	1.08	1.25
ABHD17B	Q5VST6	60.1	2	4	4	1	1.22	1.28	1.02	1.62	1	0.84	1.05	1.05	1.16																2	2	3	1	1.04	1.03	1.06	1.07	1	1.11	1.38	1.25	1.28
ABHD5	Q8WTS1	42																													1	2	2						1	0.66	0.87	0.92	1.05
ABHD5	Q8WTS1	44.1																													1	2	2						1	0.58	0.81	0.76	0.85
ABHD5	Q8WTS1	46.2																													2	2	3	1	1.07	1.2	1.01	1.14	1	0.98	0.96	1.06	0.97
ABHD5	Q8WTS1	48.1																													2	2	3	1	0.8	0.98	1.04	1.03	1	1.3	1.28	1.14	1.05
ABHD5	Q8WTS1	50.4	1	2	2	1	0.93	0.93	0.87	1
ABHD5	Q8WTS1	51.9	1	2	2	1	0.93	1	0.97	1.06
ABHD6	Q9BV23	42	1	3	3						1	1.05	0.93	0.98	1.06
ABHD6	Q9BV23	44.1	1	3	3						1	1.11	1.26	1.29	1.44
ABI1	Q8IZP0	42	3	6	10	1	1.14	1.17	1.05	1.02	1	1	0.94	0.95	0.86	1	0.83	0.82	0.81	0.8											3	5	9	1	1.2	1.17	1.11	1.15	1	1.12	1.02	0.93	0.88	1	1.07	0.97	1.15	1.04
ABI1	Q8IZP0	44.1	3	6	10	1	0.95	0.95	0.88	0.86	1	1.12	1.06	1.1	1.03	1	1.12	1.04	1.05	1.06											3	5	9	1	0.98	0.99	1	0.98	1	1.06	1.04	1.05	1.03	1	1.05	1.01	1.05	0.99
ABI1	Q8IZP0	46.2	3	5	10	1	0.99	1.01	1.01	0.93	1	0.99	0.97	0.96	0.93	1	0.89	0.93	0.93	0.97											3	5	9	1	0.98	0.98	0.96	0.9	1	1.01	0.96	0.96	0.91	1	1.08	1	1.03	0.97
ABI1	Q8IZP0	48.1	3	5	10	1	1	1.02	1	0.9	1	1.05	1.06	1.1	1.08	1	1.09	0.97	1.04	1.13											3	5	9	1	1.02	0.99	0.89	0.93	1	0.97	0.97	1.03	1.06	1	1.12	1.07	1.09	1.03
ABI1	Q8IZP0	50.4	3	5	8	1	1.04	1.02	1.05	1.01	1	0.93	0.94	0.94	0.96	1	1.06	1.05	1.18	1.24											2	6	8	1	0.99	1.05	0.98	0.95	1	1.01	0.98	0.99	0.95
ABI1	Q8IZP0	51.9	3	5	8	1	1.03	1	1.03	1	1	1.12	1.07	1.03	1.11	1	1	0.88	0.98	1.05											2	6	8	1	0.99	0.98	0.96	0.98	1	0.96	0.92	0.97	1.03
ABI1	Q8IZP0	54	3	2	8	1	0.81	0.87	0.87	0.9	1	1	1.03	1.01	0.97	1	0.93	0.9	0.79	0.79											3	2	7	1	0.86	1.02	1	0.97	1	1.1	1.05	1.07	1.11	1	0.94	0.94	0.89	0.89
ABI1	Q8IZP0	56.1	3	2	8	1	1.03	1.07	1.05	1.23	1	1.05	1.02	1.02	1.18	1	1.14	0.97	1.11	1.27											3	2	7	1	1.01	1.03	1.09	0.98	1	0.99	0.97	0.96	0.97	1	1.03	1.02	1.04	1.07
ABI1	Q8IZP0	58.2	1	3	3						1	1.16	1.29	1.18	1.69																3	2	2	1	1.03	0.86	1.03	0.8	1	1.07	1.17	1.01	1.24	1	0.96	0.97	1.15	0.86
ABI1	Q8IZP0	60.1	1	3	3						1	1.23	1.12	1.04	1.17																3	2	2	1	1.41	1.17	1.19	1.22	1	0.86	0.81	0.96	1.05	1	1.49	1.2	1.11	1.13
ABI1	Q8IZP0	62.4	1	2	2	1	1.02	0.97	1.01	1.15																					2	2	2	1	0.97	1	0.93	1.02	1	1.16	1.13	1.11	0.93
ABI1	Q8IZP0	63.9	1	2	2	1	1.01	0.92	1.01	1.16																					1	2	2	1	1.01	0.94	0.99	0.84
ABI1	Q8IZP0	64.9																													1	2	2						1	0.87	0.91	0.78	0.96
ABI2	Q9NYB9	42	3	3	7	1	1.1	1.12	1.07	1.07	1	0.96	0.93	0.94	0.88	1	0.75	0.79	0.8	0.84											3	4	6	1	1.06	1.07	1.04	1.02	1	1.15	1.04	1.01	0.91	1	1.07	1.02	1.09	1
ABI2	Q9NYB9	44.1	3	3	7	1	0.99	0.93	0.95	0.96	1	1.03	1.05	1.06	1.03	1	1.16	1.02	0.96	1.12											3	4	6	1	1.04	1.02	0.99	0.99	1	1.2	1.21	1.14	1.12	1	1.04	0.99	0.97	1.01
ABI2	Q9NYB9	46.2	3	3	8	1	0.96	1	0.95	0.9	1	0.98	0.99	0.98	1	1	0.89	0.95	0.87	1.02											3	4	6	1	1.01	1.02	0.95	0.92	1	0.97	0.91	0.88	0.87	1	1.12	1.1	1.03	1.01
ABI2	Q9NYB9	48.1	3	3	8	1	1	1.07	0.99	0.94	1	1.01	1.03	1.07	1.04	1	1.06	1.01	1.02	1.12											3	4	6	1	0.94	0.98	0.87	0.91	1	1	0.95	1.04	1.05	1	1.05	0.98	1.01	1
ABI2	Q9NYB9	50.4	3	2	8	1	1.03	1.03	0.98	1.01	1	0.94	0.95	0.95	0.99	1	0.97	1	0.99	1.09											2	4	7	1	1.01	1.1	1.02	1.04	1	0.96	0.91	0.99	1.06
ABI2	Q9NYB9	51.9	3	2	8	1	1.04	0.97	1.02	1.01	1	1.15	1.07	1.11	1.19	1	1	0.91	1.02	1.03											2	4	7	1	1.03	1.05	1.03	1.07	1	1.02	1.02	1.05	1.1
ABI2	Q9NYB9	54	3	2	3	1	1.01	1	1.03	1.16	1	0.99	0.95	0.94	1.09	1	0.87	0.82	0.76	0.88											2	2	3	1	1.03	0.97	1.02	0.94	1	0.95	1.1	0.93	0.98
ABI2	Q9NYB9	56.1	3	2	3	1	0.98	1.05	0.99	1.12	1	1.05	1.02	1.08	1.24	1	1.08	0.96	1.03	1.14											2	2	3	1	0.97	0.88	1.02	1.1	1	0.97	1.03	0.93	1.14
ABI2	Q9NYB9	58.2	3	2	5	1	1.04	1.06	1.09	1.14	1	0.96	1.04	1.02	1.15	1	0.94	0.88	0.96	1.05											2	3	3	1	1.04	1.09	1.07	1.03	1	1.06	1	1.09	1.01
ABI2	Q9NYB9	60.1	3	2	5	1	1.01	1.07	1.08	1.3	1	0.97	0.87	0.98	1.15	1	1.01	1.14	1.14	1.42											2	3	3	1	1.32	1.2	1.2	1.37	1	0.84	0.97	0.99	0.99
ABI2	Q9NYB9	62.4	1	4	4						1	1	1.02	1.03	1.24
ABI2	Q9NYB9	63.9	1	4	4						1	0.93	0.9	1	1.11
ABI3	Q9P2A4	42	3	3	4	1	1.11	1.06	1.12	1.11	1	0.97	0.96	1	0.99	1	1.18	0.87	1.04	0.94											2	2	4	1	1.05	1.02	1.04	0.98						1	1	0.94	0.96	0.93
ABI3	Q9P2A4	44.1	3	3	4	1	1.04	0.98	0.97	0.99	1	0.96	0.91	0.96	0.89	1	1.11	0.86	1.04	1.04											2	2	4	1	0.95	0.93	0.95	0.94						1	1.01	1.01	0.96	0.97
ABI3	Q9P2A4	46.2	3	3	4	1	0.99	0.97	0.96	0.93	1	1.1	1	1.3	1.02	1	0.98	0.93	1.01	1.06											2	2	7	1	0.94	0.98	1	0.96	1	1.04	1	1.04	0.93
ABI3	Q9P2A4	48.1	3	3	4	1	0.97	1.1	1.07	1.01	1	1	0.96	0.97	1.01	1	0.92	0.98	1.06	1.02											2	2	7	1	1.03	1.02	0.91	0.96	1	1.02	1.01	1.06	1.04
ABI3	Q9P2A4	50.4	2	4	5	1	1.08	0.99	1.12	0.97	1	1.04	1	1.65	0.97																2	4	5	1	0.99	1.03	0.98	0.97	1	1.03	1.02	0.94	0.87
ABI3	Q9P2A4	51.9	2	4	5	1	1.01	1	1.02	1.06	1	0.92	0.9	0.92	1.01																2	4	5	1	0.99	0.95	1.02	1.04	1	1.01	1.04	1.06	1.07
ABI3	Q9P2A4	54	2	3	4	1	0.99	1.07	1.11	1.17	1	1.1	1.06	1.46	1.17																3	3	4	1	0.99	0.99	1.01	1.05	1	1.11	1.07	1.06	0.92	1	0.99	0.99	1.05	0.97
ABI3	Q9P2A4	56.1	2	3	4	1	1.11	1.14	1.12	1.31	1	0.85	0.88	0.88	0.97																3	3	4	1	0.9	1.04	1.04	1	1	1.02	1	1.08	1.06	1	0.96	0.97	0.94	0.95
ABI3	Q9P2A4	58.2	3	2	4	1	1.08	1.02	1.02	1.22	1	0.94	1	0.95	1.04	1	0.85	0.87	0.85	0.98											2	4	5	1	0.97	0.95	0.98	1.08	1	1.02	0.96	0.97	1.06
ABI3	Q9P2A4	60.1	3	2	4	1	0.94	0.93	1	1.09	1	1.12	1.14	1.1	1.27	1	1.03	0.97	1.11	1.21											2	4	5	1	1.22	1.26	1.24	1.42	1	1.04	1.17	1.18	1.18
ABI3	Q9P2A4	62.4	1	3	3						1	1.06	1.08	1.26	1.29																1	2	2						1	0.98	0.92	1.19	1.29
ABI3	Q9P2A4	63.9	1	3	3						1	0.98	1.06	0.89	1.32
ABI3	Q9P2A4	64.9																													1	2	2						1	1.34	1.01	1.25	1.1
ABL1	P00519	42	3	4	8	1	1.08	1.07	1.13	1.11	1	0.91	0.91	1.07	0.97	1	0.96	0.95	0.96	1.08											3	6	15	1	1.11	1.1	1.11	1.14	1	0.92	0.92	0.95	0.88	1	1.03	1.03	1.09	1.12
ABL1	P00519	44.1	3	4	8	1	0.97	1.06	1.09	1.17	1	1.28	1.24	1.37	1.57	1	1.02	0.95	1.09	1.08											3	6	15	1	0.99	0.98	1.01	1.03	1	1	0.94	0.97	0.97	1	1.04	0.99	1	1.09
ABL1	P00519	46.2	3	3	4	1	1	0.99	1.31	1.45	1	0.91	1.1	1.07	1	1	1.01	1.06	1.02	1.12											3	4	5	1	0.91	0.93	1.04	1.19	1	0.97	0.99	0.99	1.1	1	1.03	1.01	1.04	1.07
ABL1	P00519	48.1	3	3	4	1	0.97	0.98	1.2	1.42	1	1.11	1.12	1.58	1.36	1	0.95	0.95	1.05	1											3	4	5	1	1.11	1.1	1.1	1.36	1	1.07	1.03	1.07	1.21	1	1.03	0.99	1.02	1.07
ABL1	P00519	50.4																													1	3	3						1	0.89	0.8	1.09	1.09
ABL1	P00519	51.9																													1	3	3						1	1.04	0.95	1.04	1.06
ABL1	P00519	54																													1	3	3						1	0.99	1	1.02	1.04
ABL1	P00519	56.1																													1	3	3						1	1.02	0.98	1.04	0.96
ABL1	P00519	58.2																													1	2	2						1	1.03	0.98	1	0.98
ABL1	P00519	60.1																													1	2	2						1	0.82	0.94	0.95	0.96
ABL2	P42684	42	3	2	6	1	0.96	1.01	1.17	1.4	1	1	0.94	1.22	1.15	1	0.99	0.91	0.93	1.04											3	2	3	1	0.95	0.99	1.24	1.03	1	1.09	1.29	1.05	1.3	1	1.05	1.04	0.99	0.99
ABL2	P42684	44.1	3	2	6	1	1.06	1.1	1.29	1.77	1	0.96	0.93	1.04	1.13	1	1.05	0.82	1.05	1.04											3	2	3	1	0.96	0.87	0.9	1.08	1	0.71	0.81	0.95	0.97	1	0.93	0.88	0.85	0.97
ABL2	P42684	50.4	1	4	4						1	1.11	1.12	1.11	1.09																1	3	3	1	0.85	0.77	0.82	0.9
ABL2	P42684	51.9	1	4	4						1	1.16	1.14	1.19	1.04																1	3	3	1	1.05	0.97	0.92	0.9
ABL2	P42684	54	1	3	3						1	1.06	0.99	1.21	1.14																1	3	3						1	1.01	1.03	0.95	0.95
ABL2	P42684	56.1	1	3	3						1	1.21	1.17	1.18	1.1																1	3	3						1	0.92	0.89	1.1	0.98
ABLIM1	O14639	42	3	6	12	1	1.04	1.04	1.1	1.19	1	0.98	0.94	0.93	0.99	1	0.86	0.82	0.8	1.01											3	6	9	1	1.02	0.99	0.99	1.04	1	1.07	0.97	1.02	0.9	1	1.06	1	1.11	1.04
ABLIM1	O14639	44.1	3	6	12	1	0.94	0.93	1.02	1.13	1	0.95	0.93	0.87	0.93	1	1.07	0.96	0.97	0.99											3	6	9	1	0.97	0.95	0.92	0.89	1	1.12	1.18	1.07	0.98	1	1.01	1	0.97	0.9
ABLIM1	O14639	46.2	3	4	11	1	1.03	0.95	0.99	1.1	1	1.03	0.97	0.97	1	1	0.94	0.96	0.88	1.06											3	8	11	1	0.98	1.01	0.93	0.91	1	1	0.95	1.01	0.91	1	1.01	0.97	0.93	0.88
ABLIM1	O14639	48.1	3	4	11	1	1.08	0.98	1	1.03	1	1	0.94	0.94	0.92	1	1.07	1	0.9	1.15											3	8	11	1	0.99	0.98	0.92	0.84	1	0.99	0.98	1.05	0.97	1	0.98	0.95	0.97	0.81
ABLIM1	O14639	50.4	3	8	14	1	1.03	0.99	0.94	1.01	1	1.01	1	0.99	1.07	1	1.08	1	1.02	1.15											2	11	11	1	0.95	0.9	0.86	0.8	1	1	1.07	1.05	1.08
ABLIM1	O14639	51.9	3	8	14	1	1.16	0.96	0.93	1.02	1	1.04	1.02	0.96	1.06	1	1.01	0.91	0.97	0.98											2	11	11	1	1	0.93	0.9	0.89	1	1.01	0.91	0.93	0.94
ABLIM1	O14639	54	3	7	17	1	1.06	0.98	0.98	0.98	1	1.02	1.06	0.94	0.97	1	0.9	0.91	0.9	0.93											3	7	14	1	1.15	1.04	1.02	0.96	1	1	1.03	1.03	1.03	1	1.02	1.08	1.01	1.06
ABLIM1	O14639	56.1	3	7	17	1	0.95	1.1	0.89	0.8	1	0.97	0.99	0.97	0.91	1	1.01	0.99	0.91	0.93											3	7	14	1	1.01	1.01	0.95	0.9	1	0.98	0.96	1.03	0.98	1	1.04	1.02	1.02	0.96
ABLIM1	O14639	58.2	3	8	14	1	0.99	0.95	0.97	0.89	1	0.99	1	0.95	0.76	1	1.03	1.02	1.02	0.99											3	6	19	1	1.02	1	1.03	0.96	1	1.04	1.05	1.03	0.99	1	1.04	1.09	1.06	1.02
ABLIM1	O14639	60.1	3	8	14	1	1.04	1.09	1	0.99	1	1.02	1.03	1.05	0.95	1	1	0.97	0.96	0.99											3	6	19	1	1.04	0.99	1.01	1.04	1	0.99	1.01	0.97	1	1	1.11	0.97	0.96	1.03
ABLIM1	O14639	62.4	3	7	12	1	0.97	1.01	1.02	0.99	1	0.99	0.98	1	0.98	1	1.03	1.06	0.99	0.91											3	5	12	1	0.99	0.99	1.01	1.05	1	1.02	1	1.02	0.98	1	0.94	0.94	1.04	0.89
ABLIM1	O14639	63.9	3	7	12	1	1.07	1	1.05	1.01	1	0.99	0.96	0.96	1	1	0.98	0.97	0.98	0.88											2	5	5	1	0.92	0.87	0.88	0.9						1	1.04	1.12	1.06	1.02
ABLIM1	O14639	64.9																													1	12	12						1	0.98	0.91	0.97	0.94
ABLIM2	Q6H8Q1	46.2																													1	2	2											1	0.9	0.91	1.01	0.97
ABLIM2	Q6H8Q1	48.1																													1	2	2											1	1	1.04	1.07	1.07
ABLIM2	Q6H8Q1	50.4	1	4	4	1	0.98	0.91	0.92	0.93																					1	2	2	1	0.88	0.79	0.75	0.65
ABLIM2	Q6H8Q1	51.9	1	4	4	1	1.21	0.97	1.02	0.97																					1	2	2	1	1.03	1	1	0.92
ABLIM2	Q6H8Q1	54	1	4	4	1	1.11	0.96	1.35	0.99																					2	2	2	1	1.1	0.89	0.82	0.87						1	1.08	1.07	1.06	1.07
ABLIM2	Q6H8Q1	56.1	1	4	4	1	0.95	1	0.89	0.76																					2	2	2	1	1.09	0.91	0.96	1.01						1	1.05	0.9	1.04	1.09
ABLIM2	Q6H8Q1	58.2	2	4	5	1	1.07	0.99	0.99	1.02	1	1.02	0.84	0.83	0.79																2	2	5	1	1.07	0.97	1.05	1.11	1	1	0.96	0.92	0.89
ABLIM2	Q6H8Q1	60.1	2	4	5	1	0.99	0.98	1.03	0.9	1	1.05	0.93	1.01	0.89																2	2	5	1	1	1.11	0.9	0.97	1	1.07	1.04	1.01	1.04
ABLIM2	Q6H8Q1	62.4	1	2	2											1	1	1.04	0.97	0.9											1	4	4						1	0.99	0.93	0.95	0.9
ABLIM2	Q6H8Q1	63.9	1	2	2											1	0.98	0.96	0.96	0.88
ABLIM2	Q6H8Q1	64.9																													1	4	4						1	0.96	0.92	0.97	0.85
ABR	Q12979	42	3	7	11	1	0.95	0.94	0.97	0.94	1	1.1	1.04	1	1.05	1	1.06	1.02	1.06	1.1											3	6	11	1	0.91	0.94	0.94	0.95	1	1.03	1.11	0.99	1.09	1	0.93	0.99	0.98	1.02
ABR	Q12979	44.1	3	7	11	1	0.97	1.01	1.06	1.09	1	1.12	1.13	1.13	1.17	1	0.96	0.94	1.04	1.09											3	6	11	1	0.99	1.03	1.05	1.06	1	1.08	1.15	1.08	1.05	1	1	1.04	0.9	1.07
ABR	Q12979	46.2	3	4	7	1	1.03	1.06	1.16	1.2	1	0.98	0.99	1.04	1.05	1	1.07	1.05	1.14	1.2											3	6	9	1	1	0.99	1.06	1.14	1	1.02	1.07	1.02	1.01	1	0.97	0.99	1.08	1.06
ABR	Q12979	48.1	3	4	7	1	1	0.94	0.97	0.99	1	0.98	1.02	1.1	1.16	1	1.01	1.05	0.99	0.99											3	6	9	1	1.02	1.09	1.16	1.32	1	0.99	1.05	0.96	1.11	1	0.97	1.11	1.04	1.13
ABR	Q12979	50.4	2	2	5	1	0.84	0.8	0.81	0.86	1	0.89	0.89	0.94	0.83																2	3	5	1	1.09	1.09	1.13	1.3	1	0.88	0.93	1.06	1.04
ABR	Q12979	51.9	2	2	5	1	0.76	1.12	1.01	1.1	1	0.81	0.81	0.72	0.78																2	3	5	1	1.17	1.21	1.2	1.22	1	0.99	0.98	1.09	1.13
ABR	Q12979	54	1	2	2	1	0.54	0.89	0.66	0.49
ABR	Q12979	56.1	1	2	2	1	1.18	0.25	0.96	1.09
ABRACL	Q9P1F3	42	2	3	3	1	1.73	1.74	1.71	1.6	1	0.99	0.86	0.85	0.86																2	3	3	1	1.16	1.06	1.16	1.17	1	0.92	0.97	1	0.97
ABRACL	Q9P1F3	44.1	2	3	3	1	1.09	1.09	1.13	1.02	1	1.08	1.08	1.01	0.98																2	3	3	1	1.13	1.29	1.17	1.07	1	0.78	0.87	0.87	0.91
ABRACL	Q9P1F3	46.2	3	2	3	1	0.99	0.92	0.86	0.81	1	0.96	0.98	0.93	0.9	1	0.64	0.7	0.77	0.77											2	3	3	1	1.17	0.79	0.78	0.83	1	0.99	1.12	1.09	1.12
ABRACL	Q9P1F3	48.1	3	2	3	1	1.14	1.01	0.98	0.97	1	0.98	0.91	0.95	0.86	1	1.01	1.09	1.31	1.59											2	3	3	1	1.21	1.4	1.2	0.96	1	0.94	0.98	1.02	0.98
ABRACL	Q9P1F3	50.4	2	3	4	1	1.1	1.01	0.93	0.89	1	0.97	1.05	1	0.98																2	3	4	1	0.88	0.89	0.86	0.69	1	0.91	0.94	1.05	1.04
ABRACL	Q9P1F3	51.9	2	3	4	1	1.28	0.96	0.85	0.85	1	1.12	1.22	1.18	1.09																2	3	4	1	0.85	0.72	0.74	0.7	1	0.89	0.89	0.84	0.92
ABRACL	Q9P1F3	54	2	3	4	1	1.06	1	0.98	1	1	1.01	1.05	1.07	1.16																2	3	3	1	1.11	0.89	0.95	1.08	1	1	0.86	1.04	1.17
ABRACL	Q9P1F3	56.1	2	3	4	1	0.93	1.03	0.92	0.85	1	0.92	1.05	1.04	1																2	3	3	1	0.98	0.92	0.97	1	1	0.91	1.03	0.94	0.9
ABRACL	Q9P1F3	58.2	2	2	3	1	0.76	0.97	1.04	0.85	1	1.01	1.02	1.08	0.79																2	3	3	1	0.76	0.87	0.84	0.77	1	1.03	0.99	0.99	0.9
ABRACL	Q9P1F3	60.1	2	2	3	1	0.85	0.84	0.94	0.68	1	1.03	1.03	0.97	0.89																2	3	3	1	0.76	0.87	0.87	0.73	1	0.95	0.93	0.93	0.95
ABRACL	Q9P1F3	62.4	2	3	3	1	0.98	1.08	1.01	0.99	1	1.09	0.97	0.96	0.96																2	3	3	1	0.87	1.11	0.88	0.86	1	1.04	0.99	1.05	0.93
ABRACL	Q9P1F3	63.9	2	3	3	1	1.34	1.21	1.15	0.95	1	0.98	0.88	0.86	0.93																1	3	3	1	0.97	1.05	0.95	0.81
ABRACL	Q9P1F3	64.9																													1	3	3						1	0.86	0.9	0.94	0.88
ABT1	Q9ULW3	42																													1	4	4	1	1.08	1.12	1.08	0.98
ABT1	Q9ULW3	44.1																													1	4	4	1	1.1	0.86	0.93	1.07
ACAA1	P09110	42	3	5	10	1	1.05	1.07	1.04	1.05	1	0.88	0.91	0.94	0.83	1	0.98	0.98	0.92	0.9											3	4	9	1	1.03	1.04	1.03	1.02	1	1.09	1.02	0.97	0.97	1	1.02	0.98	1.01	0.98
ACAA1	P09110	44.1	3	5	10	1	1	0.96	0.99	0.95	1	0.88	0.9	0.8	0.77	1	0.97	1.06	0.91	0.9											3	4	9	1	1	1.02	1	0.97	1	1.02	1.09	1.05	1.05	1	0.91	0.94	0.98	0.95
ACAA1	P09110	46.2	3	3	14	1	1.04	0.96	0.93	0.91	1	1.02	0.99	0.91	0.89	1	0.98	0.99	0.91	0.81											3	3	8	1	1.03	1	0.96	0.9	1	1.04	1.06	1.03	1.03	1	0.95	0.96	0.94	0.98
ACAA1	P09110	48.1	3	3	14	1	1.01	1.03	0.95	0.95	1	1.03	0.97	0.86	0.85	1	1.07	1.08	1.09	1.02											3	3	8	1	0.92	0.93	0.85	0.84	1	1.02	1.05	1	0.94	1	0.96	0.96	0.94	0.95
ACAA1	P09110	50.4	3	4	9	1	1.14	1.07	0.91	0.87	1	0.98	0.97	0.91	0.81	1	0.93	0.96	0.9	0.93											2	5	10	1	0.91	0.9	0.86	0.78	1	1.08	0.99	1	0.93
ACAA1	P09110	51.9	3	4	9	1	1.23	0.95	0.91	0.81	1	1.06	1	0.95	0.88	1	1.02	0.94	1	0.88											2	5	10	1	0.96	0.93	0.93	0.87	1	1.01	0.99	1	0.97
ACAA1	P09110	54	3	5	9	1	1.1	1.02	0.92	0.86	1	0.98	1.02	0.9	0.8	1	1.17	1.18	1.06	0.93											3	2	9	1	1.01	1.01	1	0.93	1	1	1.05	1.03	0.98	1	1.03	0.96	0.99	1.04
ACAA1	P09110	56.1	3	5	9	1	0.92	1.09	0.84	0.75	1	1	0.94	0.85	0.75	1	1.01	1.07	0.91	0.76											3	2	9	1	1.01	1.04	0.99	0.89	1	1.01	1.04	0.98	0.96	1	0.99	0.99	0.98	1
ACAA1	P09110	58.2	3	2	10	1	1.09	1.01	0.88	0.91	1	0.96	0.95	0.75	0.6	1	1.04	0.95	0.75	0.78											3	2	9	1	1.13	1.14	1.16	1.14	1	1.04	1.04	0.99	0.98	1	1.05	1.03	1	0.89
ACAA1	P09110	60.1	3	2	10	1	1.01	0.97	0.84	0.91	1	0.97	0.86	0.75	0.74	1	0.97	0.91	0.8	0.72											3	2	9	1	1.41	1.41	1.33	1.5	1	0.77	0.97	0.99	0.91	1	1.32	1.26	1.3	1.17
ACAA1	P09110	62.4	1	2	2	1	0.6	0.82	0.85	0.59
ACAA1	P09110	63.9	1	2	2	1	2.22	1.15	1.13	2.79
ACAA2	P42765	42	3	4	12	1	1	1.07	1.06	1.14	1	0.89	1	0.95	0.94	1	1.02	1.01	1.03	0.97											3	5	10	1	0.98	1.04	0.97	1.03	1	0.99	0.95	0.99	0.96	1	1	1.05	1	1.03
ACAA2	P42765	44.1	3	4	12	1	0.94	0.94	0.95	0.9	1	0.86	0.88	0.81	0.78	1	1.03	1.03	0.98	0.96											3	5	10	1	0.94	1.01	1	0.93	1	0.91	0.92	0.99	0.96	1	0.97	0.97	0.89	0.97
ACAA2	P42765	46.2	3	5	10	1	1.01	0.94	0.91	0.95	1	1.06	0.98	0.93	0.93	1	1.08	1.03	0.97	0.91											3	2	13	1	1.02	1.02	0.95	0.95	1	0.99	1	1.02	0.94	1	0.99	0.99	0.97	0.96
ACAA2	P42765	48.1	3	5	10	1	0.98	1.01	0.95	0.93	1	1.03	0.97	0.89	0.87	1	0.97	1	0.99	0.88											3	2	13	1	0.94	0.95	0.88	0.86	1	1.02	1.02	0.99	0.95	1	0.89	0.99	0.9	0.89
ACAA2	P42765	50.4	3	4	11	1	1.15	1.09	0.99	0.99	1	0.99	0.98	0.92	0.89	1	0.94	0.97	0.91	0.84											2	9	12	1	0.95	0.92	0.86	0.82	1	0.99	1.01	0.9	0.82
ACAA2	P42765	51.9	3	4	11	1	1.08	0.97	0.99	0.91	1	0.99	0.99	0.97	0.95	1	0.97	0.93	0.95	0.89											2	9	12	1	1	0.98	0.97	0.89	1	0.98	0.98	0.94	0.94
ACAA2	P42765	54	3	4	13	1	1.14	1.03	1.05	1.04	1	0.97	0.97	0.96	0.98	1	1.05	1.04	0.94	0.95											3	3	8	1	1.22	0.98	1.03	0.95	1	0.94	0.99	0.93	0.91	1	1.02	1.05	1.1	1.06
ACAA2	P42765	56.1	3	4	13	1	0.92	1.02	0.88	0.79	1	0.98	0.95	1.01	0.95	1	0.96	0.97	1	1											3	3	8	1	0.99	0.99	0.97	0.97	1	1	0.98	1.07	0.96	1	0.97	1.05	1.04	1.01
ACAA2	P42765	58.2	3	5	14	1	1.01	1.06	0.94	0.88	1	1.01	1.03	0.97	0.69	1	1.03	1.02	1	0.98											3	2	11	1	1.09	1.11	1.07	0.95	1	1.02	1.01	0.98	0.93	1	0.92	1.08	1.03	1.05
ACAA2	P42765	60.1	3	5	14	1	0.99	1.04	0.94	0.9	1	1.02	1	0.95	0.86	1	1.07	1.03	1.02	0.9											3	2	11	1	0.99	0.96	0.99	0.98	1	1.07	1.06	1.01	0.97	1	0.98	0.9	1.07	0.95
ACAA2	P42765	62.4	3	3	12	1	0.96	0.98	0.97	0.98	1	0.98	0.99	0.95	0.9	1	1.01	1.02	0.97	0.94											3	4	12	1	0.99	0.97	1	0.97	1	0.97	0.99	0.96	0.91	1	0.98	0.94	0.89	0.85
ACAA2	P42765	63.9	3	3	12	1	0.93	0.98	0.84	0.91	1	1.01	1.07	1	0.86	1	0.97	0.95	0.92	0.87											2	4	12	1	0.97	0.95	0.99	0.9						1	0.96	0.93	0.91	0.88
ACAA2	P42765	64.9																													1	11	11						1	1.01	1.04	0.93	0.94
ACACA	Q13085	42	3	23	47	1	0.91	0.92	0.89	0.9	1	1.13	1.16	1.15	1.22	1	1.26	1.29	1.26	1.15	stabilized	1.1278	1.56	0.0545404							3	29	56	1	0.92	0.91	0.97	0.91	1	0.84	0.98	0.94	1.01	1	0.96	0.96	0.91	0.89
ACACA	Q13085	44.1	3	23	47	1	1.05	1.13	1.09	1.23	1	1.33	1.42	1.72	1.9	1	0.94	0.96	1.12	1.14	stabilized	1.1278	1.56	0.0545404							3	29	56	1	1.05	0.99	1.06	1.15	1	0.93	0.96	0.95	1	1	1.04	1.1	1.06	1.12
ACACA	Q13085	46.2	3	17	31	1	0.9	1.09	1.22	1.32	1	0.92	1.08	1.25	1.52	1	1.16	1.13	1.28	1.33	stabilized	1.1278	1.56	0.0545404							3	15	46	1	0.89	0.92	1.06	1.24	1	0.97	1.03	0.9	1.01	1	1.01	1.01	1.11	1.16
ACACA	Q13085	48.1	3	17	31	1	1.01	0.83	0.98	1.19	1	1.02	1.27	1.68	2.11	1	0.99	1.07	1.02	1.23	stabilized	1.1278	1.56	0.0545404							3	15	46	1	0.95	0.91	1.23	1.24	1	1.13	1	0.91	1.12	1	1.01	1.12	1.06	1.51
ACACA	Q13085	50.4	3	5	9	1	0.73	0.63	0.77	0.95	1	1.01	0.8	0.76	1.02	1	0.87	0.9	0.65	0.68	stabilized	1.1278	1.56	0.0545404							2	3	28	1	1.09	1.05	1.17	1.38	1	0.69	0.79	0.81	0.94
ACACA	Q13085	51.9	3	5	9	1	0.67	1.27	1.07	1.56	1	0.76	0.78	0.73	1.01	1	1.05	1.33	1.07	1.57	stabilized	1.1278	1.56	0.0545404							2	3	28	1	1.21	1.15	1.22	1.35	1	1	0.85	0.88	1.11
ACACA	Q13085	54	1	4	4	1	0.5	0.95	0.69	0.42											stabilized	1.1278	1.56	0.0545404							2	4	8	1	0.84	0.92	0.84	1.07						1	1.12	0.89	0.58	0.47
ACACA	Q13085	56.1	1	4	4	1	1.05	0.48	1.08	1.39											stabilized	1.1278	1.56	0.0545404							2	4	8	1	1.14	1.11	1.04	1.19						1	0.87	0.89	0.93	0.89
ACAD10	Q6JQN1	42	1	2	2	1	0.92	1.03	1.04	0.95
ACAD10	Q6JQN1	44.1	1	2	2	1	1.2	1.17	1.32	1.03
ACAD8	Q9UKU7	42	3	9	10	1	0.92	0.94	0.96	0.98	1	0.99	1.01	0.95	0.97	1	1.29	1.28	1.28	1.04											3	9	12	1	0.87	0.9	0.88	0.85	1	0.99	1	0.96	0.99	1	0.99	1	0.97	1
ACAD8	Q9UKU7	44.1	3	9	10	1	0.99	0.96	1.01	0.97	1	0.89	0.89	0.86	0.82	1	0.98	0.95	0.98	0.9											3	9	12	1	1	1.02	1.01	1	1	0.94	0.96	0.96	0.98	1	0.97	1.01	1.02	0.95
ACAD8	Q9UKU7	46.2	3	8	11	1	1.02	0.98	0.97	0.96	1	1.01	1	0.96	0.96	1	1.1	1.07	1.02	0.82											3	7	11	1	1.02	1.04	0.97	0.96	1	0.97	1.06	0.97	0.94	1	0.98	1.01	0.98	0.98
ACAD8	Q9UKU7	48.1	3	8	11	1	1.01	1.03	1.01	1	1	0.97	0.93	0.9	0.91	1	0.93	0.99	0.98	0.82											3	7	11	1	1.03	1.03	0.94	0.97	1	1.03	1.02	0.99	0.98	1	0.95	1	0.96	0.96
ACAD8	Q9UKU7	50.4	3	7	10	1	1.08	1.08	1.02	1.03	1	1.02	1.05	0.99	0.97	1	1.03	1.06	0.95	0.8											2	4	14	1	1.01	1.01	0.98	0.94	1	0.95	1	0.95	0.85
ACAD8	Q9UKU7	51.9	3	7	10	1	0.97	0.91	0.94	0.94	1	0.92	0.99	0.95	0.93	1	1.02	0.95	1.05	0.96											2	4	14	1	0.99	0.98	0.99	0.96	1	1.01	1.1	1	0.97
ACAD8	Q9UKU7	54	3	4	10	1	1.02	0.94	0.92	0.91	1	1.02	0.99	0.99	0.97	1	1.23	1.15	1.07	1.04											3	5	11	1	0.97	0.96	1.01	0.9	1	1	1.06	1.05	1.01	1	1.02	1.04	0.97	0.94
ACAD8	Q9UKU7	56.1	3	4	10	1	1.02	1.06	0.96	0.88	1	0.98	0.95	0.97	0.92	1	0.97	1.02	1.06	0.98											3	5	11	1	1.03	1.01	1	1	1	1.02	1.01	1.04	0.99	1	1.06	1.13	1.09	1.08
ACAD8	Q9UKU7	58.2	3	3	13	1	0.98	0.98	0.89	0.94	1	0.99	1.07	0.98	0.84	1	1	0.96	0.93	1											3	3	17	1	1.05	1.04	1.08	1.04	1	1	0.95	0.97	0.96	1	0.89	0.94	0.87	0.86
ACAD8	Q9UKU7	60.1	3	3	13	1	0.92	0.99	0.96	0.98	1	1.04	0.97	0.98	0.9	1	0.98	1.03	1.12	1.01											3	3	17	1	1.01	1	1.04	1.07	1	1.06	1.1	1.06	0.97	1	1.08	1.17	1.18	1.15
ACAD8	Q9UKU7	62.4	3	3	10	1	0.95	0.99	1.02	1.01	1	1	1	1.02	1.01	1	1.03	1.03	0.99	1.05											3	3	12	1	0.97	1	1.03	1.03	1	0.99	1.03	1.06	1.06	1	0.96	0.95	0.99	0.92
ACAD8	Q9UKU7	63.9	3	3	10	1	0.92	0.97	0.89	1.01	1	0.9	0.94	0.99	0.73	1	1.01	1.03	1.03	0.94											2	3	12	1	0.98	1.01	0.99	0.91						1	1.01	1.09	0.87	0.83
ACAD8	Q9UKU7	64.9																													1	10	10						1	1	0.95	0.8	0.97
ACAD9	Q9H845	42	3	14	20	1	0.95	0.94	0.96	0.96	1	1.03	1.12	1.03	1.1	1	1.35	1.36	1.32	1.13											3	13	24	1	0.94	0.96	0.96	0.95	1	0.93	0.98	1.03	1.06	1	0.98	1.02	0.95	1.01	stabilized
ACAD9	Q9H845	44.1	3	14	20	1	1.01	1.01	0.98	1.01	1	0.84	0.91	0.87	0.85	1	0.92	0.98	1.01	0.87											3	13	24	1	0.99	1	1.01	1.01	1	0.82	0.84	0.88	0.9	1	0.98	1.01	1.06	1	stabilized
ACAD9	Q9H845	46.2	3	12	25	1	1.05	1	1	1.05	1	1.06	1	1.01	1.01	1	1.14	1.14	1.1	0.96											3	11	20	1	1.06	1.02	0.99	1.06	1	0.95	1.05	0.97	0.94	1	0.97	1.02	0.99	1.02	stabilized
ACAD9	Q9H845	48.1	3	12	25	1	1	0.99	0.95	1.07	1	0.98	1	0.87	0.92	1	0.91	1.03	1.05	0.88											3	11	20	1	1.05	1.02	1.05	1.1	1	0.98	0.99	0.92	0.87	1	0.9	0.97	0.92	0.99	stabilized
ACAD9	Q9H845	50.4	3	10	21	1	1.07	1.06	1.06	1.06	1	1.06	1.11	1.01	0.99	1	1.01	1.03	0.92	0.84											2	9	19	1	1.04	1.05	1.03	1.04	1	1.03	1.03	0.88	0.74						stabilized
ACAD9	Q9H845	51.9	3	10	21	1	0.94	0.97	1.02	0.97	1	0.89	0.95	0.94	0.93	1	1.03	1.13	1.07	1.06											2	9	19	1	0.95	1.02	0.99	0.98	1	0.99	1.01	0.92	0.98						stabilized
ACAD9	Q9H845	54	3	11	20	1	1.12	1.13	1.13	1.1	1	1	0.99	0.97	0.99	1	1.18	1.16	1.04	1.05											3	14	20	1	1.06	1.05	1.02	1	1	0.97	1.06	1.01	0.95	1	1.01	0.98	0.98	0.99	stabilized
ACAD9	Q9H845	56.1	3	11	20	1	0.98	0.99	1.01	0.93	1	0.94	0.9	0.92	0.96	1	1.1	1.13	1.13	1.12											3	14	20	1	0.98	0.98	1.02	1.04	1	1	1.04	1.04	1.07	1	0.99	0.98	0.96	1.04	stabilized
ACAD9	Q9H845	58.2	3	4	17	1	1.06	0.98	1.01	1.19	1	0.97	1.04	0.99	1.06	1	1	0.95	0.9	1.07											3	6	20	1	1.05	1.03	1.06	1.19	1	0.94	0.95	0.99	1.13	1	0.96	1.16	1.07	1.04	stabilized
ACAD9	Q9H845	60.1	3	4	17	1	0.99	0.95	1.09	1.37	1	0.97	1.03	1.04	1.23	1	0.91	0.95	1.06	1.19											3	6	20	1	1.19	1.37	1.38	1.7	1	0.8	1.03	1.18	1.24	1	0.89	0.84	0.92	0.98	stabilized
ACAD9	Q9H845	62.4	2	2	6	1	0.98	1	0.97	1.28	1	0.95	0.99	1.11	1.46																2	4	6	1	1.07	1.06	1.12	1.11	1	1.07	1.15	1.35	1.57						stabilized
ACAD9	Q9H845	63.9	2	2	6	1	0.92	1.01	0.93	1.19	1	0.8	0.8	1.02	0.95																1	4	4	1	0.96	1.11	1.08	1.06											stabilized
ACAD9	Q9H845	64.9																													1	6	6						1	1.07	1.1	0.99	1.15						stabilized
ACADM	P11310	42	3	12	19	1	1.01	1.08	1.06	1.07	1	1.03	1.03	1.03	1.1	1	1.03	1.06	1.08	1.13	stabilized	9.6286	7.18	0	58.2	2.43157	2.17898		stability	2.30527	3	13	23	1	0.94	0.96	0.96	0.99	1	1	1.01	1	1.04	1	1.01	1	0.98	1.03
ACADM	P11310	44.1	3	12	19	1	0.98	1.03	1.06	1.13	1	1.22	1.24	1.42	1.52	1	1	1.06	1.08	1.2	stabilized	9.6286	7.18	0	58.2	2.43157	2.17898		stability	2.30527	3	13	23	1	1.02	1.04	1.07	1.09	1	1.04	1.06	1.07	1.09	1	1.05	1.05	0.99	1.1
ACADM	P11310	46.2	3	13	15	1	1.01	1.04	1.16	1.27	1	0.91	1.08	1.16	1.35	1	1.01	1.07	1.15	1.31	stabilized	9.6286	7.18	0	58.2	2.43157	2.17898		stability	2.30527	3	10	17	1	0.98	1.02	1.06	1.2	1	1.01	1	0.99	1.03	1	1.01	1.05	1.08	1.16
ACADM	P11310	48.1	3	13	15	1	0.95	1	1.11	1.28	1	0.98	1.09	1.35	1.51	1	1.04	1.05	1.22	1.48	stabilized	9.6286	7.18	0	58.2	2.43157	2.17898		stability	2.30527	3	10	17	1	0.94	1	1.04	1.27	1	1	1.02	1.01	1.06	1	1.04	1.13	1.06	1.2
ACADM	P11310	50.4	3	4	11	1	0.93	1.06	1.08	1.31	1	1.02	1.07	1.27	1.46	1	0.99	1.08	1.23	1.46	stabilized	9.6286	7.18	0	58.2	2.43157	2.17898		stability	2.30527	2	10	16	1	1.06	1.2	1.27	1.51	1	1.05	1.02	1.14	1.03
ACADM	P11310	51.9	3	4	11	1	0.84	0.93	1.09	1.19	1	0.96	0.99	1.09	1.21	1	1.01	1.03	1.17	1.31	stabilized	9.6286	7.18	0	58.2	2.43157	2.17898		stability	2.30527	2	10	16	1	1.05	1.06	1.17	1.38	1	1.02	0.97	1.01	1.19
ACADM	P11310	54	3	4	10	1	0.82	0.91	0.92	1	1	1.06	1.03	1.08	1.07	1	1.13	0.94	0.97	1.12	stabilized	9.6286	7.18	0	58.2	2.43157	2.17898		stability	2.30527	3	5	8	1	0.83	0.98	1.03	1.04	1	1.05	1.08	0.92	0.91	1	1.05	0.92	0.72	0.68
ACADM	P11310	56.1	3	4	10	1	1.04	0.73	1.03	1.21	1	1.11	1.06	0.92	1.07	1	1.11	1.2	1.09	1.19	stabilized	9.6286	7.18	0	58.2	2.43157	2.17898		stability	2.30527	3	5	8	1	1.05	1.01	0.96	0.99	1	1.05	1.02	0.95	1.03	1	0.94	0.98	0.99	0.97
ACADM	P11310	58.2	2	2	7	1	1.06	0.99	1.16	2.25	1	0.94	0.65	1.03	12.11						stabilized	9.6286	7.18	0	58.2	2.43157	2.17898		stability	2.30527
ACADM	P11310	60.1	2	2	7	1	0.8	0.58	0.74	1.14	1	1.14	1.06	1.29	1.54						stabilized	9.6286	7.18	0	58.2	2.43157	2.17898		stability	2.30527
ACADS	P16219	42	3	6	10	1	0.95	0.94	0.93	0.92	1	0.95	1.12	1.06	1.18	1	1.21	1.18	1.21	1.04											3	4	10	1	0.91	0.92	0.93	0.91	1	0.82	0.93	0.97	1.02	1	0.99	1.02	0.92	0.95
ACADS	P16219	44.1	3	6	10	1	1	1.01	1	1.05	1	0.94	1.03	1.05	1.09	1	0.99	1.05	1	1.06											3	4	10	1	1.01	1.04	1.03	1.07	1	0.74	0.8	0.82	0.92	1	1.01	1.11	0.97	1.02
ACADS	P16219	46.2	3	8	10	1	1.08	1.02	1.02	1.06	1	1	1.05	1.1	1.18	1	1.05	1.07	1.09	1.1											3	3	10	1	1.03	1.03	1	1.08	1	0.96	1.12	0.96	1.04	1	0.99	1.03	0.97	1.01
ACADS	P16219	48.1	3	8	10	1	0.91	0.93	0.94	1.1	1	0.97	1.01	0.94	1.05	1	1.04	1.11	1.12	1.19											3	3	10	1	1	1.03	1.01	1.13	1	1.04	1.03	0.85	0.81	1	0.9	0.99	0.97	1.04
ACADS	P16219	50.4	3	4	9	1	1.04	1.06	0.95	0.99	1	1.1	1.22	0.98	0.97	1	1.07	1.1	0.93	0.89											2	5	9	1	1.01	1.05	1.02	0.99	1	0.95	0.98	0.92	0.96
ACADS	P16219	51.9	3	4	9	1	0.99	0.94	0.93	0.94	1	0.78	0.91	0.95	0.94	1	0.96	0.98	0.91	0.92											2	5	9	1	1	1.04	1.01	0.99	1	1.08	0.96	0.95	0.94
ACADS	P16219	54	3	4	10	1	1.01	0.99	1.05	1.06	1	0.93	0.9	0.94	1.02	1	1.13	1	0.97	1.1											3	4	8	1	0.97	1	1.02	0.98	1	1.05	1.19	0.99	0.88	1	0.99	0.95	0.91	0.91
ACADS	P16219	56.1	3	4	10	1	1	1.08	1	1.09	1	0.98	0.95	0.83	1.07	1	1.13	1.11	1.14	1.22											3	4	8	1	1.02	0.99	1	1.05	1	1.05	1.04	1.02	1.01	1	0.96	0.98	0.96	1.04
ACADS	P16219	58.2	2	4	4	1	1.06	0.96	1.02	1.43	1	0.99	0.91	0.99	1.99																2	3	3	1	1.03	1	1.01	1.24	1	0.93	0.94	1.02	1.28
ACADS	P16219	60.1	2	4	4	1	0.97	1.01	0.95	1.13	1	1.16	1.03	1.11	1.27																2	3	3	1	0.91	0.96	0.99	1.16	1	0.99	1.08	1.16	1.31
ACADSB	P45954	42	3	6	9	1	0.97	1	0.99	0.95	1	1.05	1.04	1.06	1.05	1	1.14	1.13	1.14	1.05											3	6	7	1	0.91	0.93	0.9	0.89	1	1.01	1.06	1.04	1.11	1	1	1.01	0.95	0.99
ACADSB	P45954	44.1	3	6	9	1	0.99	1.07	1.1	1.14	1	1.19	1.23	1.26	1.4	1	0.94	0.98	1.01	1.09											3	6	7	1	1.02	1.21	1.05	1.12	1	1.04	1.09	1.06	1.09	1	1.01	1.04	0.93	1.06
ACADSB	P45954	46.2	3	4	7	1	1.03	1	1.1	1.12	1	0.89	1.03	1.16	1.36	1	1.05	1.11	1.1	1.05											3	6	6	1	0.97	0.98	1.01	1.1	1	0.99	1.02	0.97	1.02	1	0.98	1.01	1.02	1.07
ACADSB	P45954	48.1	3	4	7	1	0.98	1	1.08	1.3	1	0.94	1.02	1.15	1.39	1	0.86	0.98	0.96	1.13											3	6	6	1	0.97	1.07	1	1.28	1	0.93	0.98	1	1.12	1	0.96	1.05	0.98	1.18
ACADSB	P45954	50.4	3	2	4	1	0.99	1	0.99	1.07	1	0.97	0.99	1.06	1.07	1	0.97	1.06	1.04	1.07											1	7	7	1	1.03	1.06	1.02	1.12
ACADSB	P45954	51.9	3	2	4	1	0.96	0.98	0.97	1.1	1	0.98	0.96	0.93	1.03	1	1.1	1.24	1.01	1.11											1	7	7	1	0.99	1.16	0.99	1.02
ACADSB	P45954	54	2	2	4	1	0.91	0.89	0.91	1.03	1	0.98	1.14	0.99	0.94																2	3	3	1	0.96	0.94	1.06	1.08	1	0.94	0.87	0.91	0.99
ACADSB	P45954	56.1	2	2	4	1	1.04	1.09	1.06	1.03	1	0.95	0.87	0.95	0.92																2	3	3	1	1.14	0.99	1.09	1.22	1	0.93	0.9	0.81	0.91
ACADVL	P49748	42	3	13	25	1	0.96	0.97	0.99	0.96	1	0.97	1.07	1	1.03	1	1.3	1.29	1.24	1.1											3	15	24	1	0.91	0.93	0.91	0.91	1	0.98	0.99	1.01	1.06	1	1.03	1.02	0.97	0.99
ACADVL	P49748	44.1	3	13	25	1	1.01	0.99	1.02	0.97	1	0.8	0.84	0.78	0.73	1	0.93	0.94	0.98	0.86											3	15	24	1	1.01	1.07	1.04	1	1	0.86	0.91	0.91	0.95	1	0.93	0.99	1.05	0.94
ACADVL	P49748	46.2	3	15	26	1	1.04	0.97	0.95	0.97	1	1.06	0.97	0.96	0.96	1	1.08	1.07	1	0.85											3	10	22	1	1.06	1.02	0.96	0.97	1	0.97	1.09	0.98	0.97	1	0.92	0.97	0.96	0.98
ACADVL	P49748	48.1	3	15	26	1	0.98	1	1	1.01	1	0.98	0.96	0.9	0.91	1	0.91	1	1.01	0.84											3	10	22	1	1.06	1.02	0.98	1.02	1	1.01	1.04	0.94	0.89	1	0.9	1	0.94	0.96
ACADVL	P49748	50.4	3	14	21	1	1.04	1.08	1.05	1.08	1	1.06	1.11	1.05	1.05	1	0.99	1.04	0.97	0.84											2	18	23	1	1	1.03	0.98	0.95	1	0.98	0.99	0.92	0.85
ACADVL	P49748	51.9	3	14	21	1	1	0.95	1.02	1.05	1	0.94	0.97	1.03	1.06	1	1.07	1.09	1.04	1.03											2	18	23	1	1	1.05	1.05	1.02	1	1	1	0.96	0.99
ACADVL	P49748	54	3	12	22	1	1.08	1.01	1.08	1.22	1	0.97	0.96	0.99	1.07	1	1.21	1.13	1.2	1.27											3	11	22	1	0.98	1.01	1.03	0.97	1	1	1.11	1.06	1.01	1	1	1	1.03	1.12
ACADVL	P49748	56.1	3	12	22	1	1.03	1.08	1.04	1.12	1	0.98	0.94	0.88	1.04	1	1.07	1.07	1.03	1.13											3	11	22	1	0.96	0.95	0.99	1.01	1	0.98	1.01	0.96	0.98	1	0.92	0.97	0.9	0.89
ACADVL	P49748	58.2	3	9	17	1	1.07	1	0.93	1.5	1	0.96	0.97	0.95	1.17	1	0.97	0.91	0.83	1.19											3	6	19	1	1.06	1.04	1.08	1.31	1	0.96	0.96	0.96	1.08	1	0.97	1.09	1.03	1.09
ACADVL	P49748	60.1	3	9	17	1	1	1.03	1.09	1.34	1	0.98	1.02	0.96	1.16	1	0.98	0.96	0.91	1.09											3	6	19	1	1.02	1.18	1.32	1.46	1	0.82	0.98	1.08	1.08	1	1.01	1.13	1.13	1.06
ACADVL	P49748	62.4	1	4	4						1	0.8	0.99	0.89	1.15																3	3	4	1	0.94	0.93	1	1.15	1	0.95	0.9	1.13	1.32	1	1.03	1.02	1.08	1.1
ACADVL	P49748	63.9	1	4	4						1	0.77	0.9	1.15	0.8																2	3	3	1	1.01	1.14	0.95	1.06						1	1.1	1.1	1.05	1.09
ACADVL	P49748	64.9																													1	4	4						1	0.87	0.99	0.82	1.07
ACAP1	Q15027	42	3	14	27	1	0.96	1	1.02	0.99	1	1.04	1.09	1.07	1.15	1	1.19	1.18	1.2	1.1											3	9	27	1	0.91	0.91	0.96	0.96	1	0.82	0.96	0.96	1.09	1	0.98	1	0.99	1.02
ACAP1	Q15027	44.1	3	14	27	1	1.03	1.07	1.12	1.19	1	1.11	1.2	1.26	1.33	1	0.92	0.98	1.05	1.09											3	9	27	1	1.02	1.06	1.07	1.12	1	0.77	0.83	0.83	0.95	1	1.06	1.08	1.08	1.08
ACAP1	Q15027	46.2	3	11	21	1	1.04	1.06	1.19	1.29	1	0.93	1.1	1.21	1.39	1	1.1	1.11	1.27	1.25											3	11	16	1	0.97	0.97	1.02	1.16	1	0.96	1.18	1.02	1.03	1	0.95	0.98	1	1.03
ACAP1	Q15027	48.1	3	11	21	1	0.96	0.93	1.05	1.34	1	1.03	1.14	1.35	1.54	1	0.98	1.08	1.16	1.34											3	11	16	1	1	1.02	1.16	1.41	1	1.05	1.05	0.91	0.96	1	0.96	1.06	0.97	1.18
ACAP1	Q15027	50.4	3	4	12	1	0.82	0.85	1.01	1.16	1	1.03	1.06	1.23	1.38	1	1.01	1.05	1.12	1.19											2	8	14	1	1.07	1.12	1.15	1.32	1	0.92	0.87	1.13	1.35
ACAP1	Q15027	51.9	3	4	12	1	0.76	1.19	1.08	1.21	1	0.85	0.9	1.03	1.06	1	1.02	1.23	1.19	1.31											2	8	14	1	1.12	1.15	1.14	1.24	1	1.2	0.88	1.3	1.24
ACAP1	Q15027	54	2	3	5	1	0.58	0.96	0.76	0.45	1	1.07	0.96	1.13	0.79																3	3	4	1	0.91	0.98	0.9	1.02	1	1.13	1.17	0.74	0.99	1	1.08	0.86	0.63	0.44
ACAP1	Q15027	56.1	2	3	5	1	1.03	0.41	1.13	1.21	1	1.06	1.07	1.35	1.22																3	3	4	1	1.22	1.08	1.08	1.06	1	1.17	0.82	0.74	0.8	1	0.97	0.94	0.94	0.87
ACAP1	Q15027	58.2	1	2	2						1	1.03	0.91	1.15	12.82
ACAP1	Q15027	60.1	1	2	2						1	0.97	0.96	1.99	2
ACAP2	Q15057	42	3	8	17	1	0.96	1	0.99	1	1	1.01	0.99	0.94	0.94	1	1	1	0.96	0.99											3	14	18	1	0.99	1.01	0.98	0.99	1	1.03	1.01	1.03	1.07	1	1	1.04	1.01	1.04
ACAP2	Q15057	44.1	3	8	17	1	0.98	0.98	0.99	0.94	1	1.05	1.03	1.04	1	1	1.05	1.04	0.97	1.02											3	14	18	1	0.97	1.01	1.01	0.95	1	0.96	1.02	1.01	0.98	1	0.97	0.98	0.94	0.98
ACAP2	Q15057	46.2	3	9	17	1	1.06	1.03	1.06	1.07	1	0.98	1.03	1.02	1.04	1	1.01	1.03	1.01	0.98											3	14	14	1	1.01	1.01	1.02	1.04	1	0.96	1.01	0.98	0.98	1	0.96	0.99	1.02	1
ACAP2	Q15057	48.1	3	9	17	1	0.95	0.97	1	1.05	1	1.03	1.1	1.11	1.17	1	0.97	1	0.98	0.99											3	14	14	1	1	1	1.02	1.12	1	0.99	1	0.97	0.99	1	0.97	1.01	0.95	1.04
ACAP2	Q15057	50.4	3	4	13	1	0.87	0.95	0.96	1.1	1	0.93	0.94	1.02	1.11	1	1.06	1.09	1.13	1.21											2	12	16	1	1.06	1.12	1.14	1.28	1	0.88	0.89	1	1.11
ACAP2	Q15057	51.9	3	4	13	1	0.82	1.07	1.03	1.18	1	0.94	0.93	0.93	1.02	1	0.96	1.02	1.04	1.25											2	12	16	1	1.14	1.11	1.13	1.25	1	1.05	0.85	1.01	1.06
ACAP2	Q15057	54	1	4	4	1	0.71	0.95	0.89	0.59																					3	3	5	1	0.88	0.94	0.98	0.98	1	1.09	0.99	0.81	0.86	1	1.07	0.93	0.78	0.63
ACAP2	Q15057	56.1	1	4	4	1	1.19	0.66	1.3	1.43																					3	3	5	1	1.07	1.05	1.08	0.99	1	1	0.95	0.82	0.91	1	0.97	1	0.95	0.87
ACAP2	Q15057	58.2																													1	2	2	1	0.97	0.93	1.05	1.13
ACAP2	Q15057	60.1																													1	2	2	1	1.9	1.25	1.57	1.47
ACAT1	P24752	42	3	14	21	1	1.04	1.1	1.08	1.1	1	0.96	0.97	0.94	0.93	1	1.06	1.06	1.05	1.04											3	13	18	1	1.1	1.12	1.06	1.1	1	1.04	1	1	1.02	1	1	1.03	0.99	1.02
ACAT1	P24752	44.1	3	14	21	1	0.95	0.94	0.94	0.92	1	0.98	0.96	0.93	0.89	1	1	1.01	0.97	0.91											3	13	18	1	0.98	0.99	0.96	0.93	1	0.95	0.96	0.98	0.98	1	0.92	0.95	0.92	0.93
ACAT1	P24752	46.2	3	13	17	1	1.04	1.02	1.02	1.05	1	1.01	1.01	0.97	1.01	1	1.01	1.04	0.98	0.96											3	13	17	1	1.01	1.03	1	0.99	1	1.03	1.03	0.99	0.99	1	0.98	1.04	1	1.03
ACAT1	P24752	48.1	3	13	17	1	0.98	1.01	0.97	0.98	1	0.98	0.97	0.97	0.97	1	0.99	1	1	0.99											3	13	17	1	0.93	0.95	0.89	0.92	1	1.03	1.01	1	0.98	1	1.02	1.08	0.98	1.01
ACAT1	P24752	50.4	3	10	16	1	1.04	1.1	1.03	1.07	1	1.01	0.99	1	1.04	1	1.02	1.09	1.05	1.04											2	12	14	1	1.09	1.19	1.14	1.14	1	1.03	1.01	1.01	0.93
ACAT1	P24752	51.9	3	10	16	1	0.93	0.9	0.98	1.01	1	0.98	0.96	0.94	0.97	1	1.01	0.98	0.94	1.01											2	12	14	1	0.94	1.01	1.01	1.03	1	1.05	1.02	1	1.06
ACAT1	P24752	54	3	8	16	1	0.93	0.95	1.06	1.33	1	0.97	0.92	0.95	0.97	1	1.03	0.8	0.8	0.92											3	8	14	1	0.83	1.08	1.09	0.99	1	1.1	1.13	1.05	1	1	1.03	0.98	0.84	0.78
ACAT1	P24752	56.1	3	8	16	1	1	0.83	0.88	1.31	1	0.98	0.88	0.77	1.02	1	1.11	0.99	0.83	1.01											3	8	14	1	0.98	1	0.84	0.82	1	1.01	0.99	0.81	0.93	1	0.9	1	0.93	0.89
ACAT1	P24752	58.2	3	3	11	1	1.04	0.85	1.01	2.53	1	1.02	0.92	1.03	6.43	1	0.53	0.53	0.54	0.65											3	3	7	1	1	1	0.97	1.2	1	1	0.87	0.92	1.07	1	0.94	0.85	0.88	0.82
ACAT1	P24752	60.1	3	3	11	1	1.05	0.98	1.01	1.39	1	1.14	1.13	1.13	1.5	1	0.93	1.03	0.85	0.98											3	3	7	1	1.12	1.15	0.97	1.22	1	1.2	1.17	1.09	1.11	1	0.87	1.06	0.86	1.13
ACAT2	Q9BWD1	42	3	10	13	1	1.13	1.2	1.16	1.21	1	0.99	0.93	0.95	0.9	1	0.89	0.87	0.92	0.96											3	11	14	1	1.12	1.12	1.1	1.09	1	1.2	1.04	1.04	0.99	1	1.08	1.05	1.04	1.08
ACAT2	Q9BWD1	44.1	3	10	13	1	0.95	0.93	0.95	0.91	1	1.01	0.99	0.99	0.89	1	1.08	1.09	1	1											3	11	14	1	0.98	1.01	1	0.96	1	1.08	1.11	1.1	1.05	1	0.91	0.93	0.95	0.93
ACAT2	Q9BWD1	46.2	3	11	14	1	1.01	0.96	0.99	0.92	1	1.02	1	0.94	0.96	1	0.94	0.96	0.9	0.96											3	11	14	1	1.04	1.03	1.02	0.95	1	1.04	0.99	1.02	0.96	1	0.98	1.03	1	1.02
ACAT2	Q9BWD1	48.1	3	11	14	1	1.02	1.07	1.01	0.92	1	0.98	0.97	0.95	0.9	1	1.02	0.95	0.97	0.99											3	11	14	1	0.95	0.94	0.87	0.86	1	0.95	0.99	1.07	0.99	1	0.97	1.03	0.96	0.96
ACAT2	Q9BWD1	50.4	3	10	15	1	1.13	1.07	1	0.98	1	0.97	0.91	0.97	0.96	1	0.97	1.03	1.04	1.06											2	12	13	1	0.97	0.96	0.96	0.87	1	1.01	1.04	1.04	0.99
ACAT2	Q9BWD1	51.9	3	10	15	1	1.16	0.99	0.96	0.93	1	1.07	1.02	0.94	0.96	1	1	0.97	1.05	1.01											2	12	13	1	1.05	1	1.02	0.96	1	0.96	1.01	1.02	0.96
ACAT2	Q9BWD1	54	3	11	13	1	1.02	0.92	0.96	0.92	1	0.98	0.98	0.96	1.03	1	0.96	1.01	0.91	0.95											3	10	15	1	1.13	0.99	1.05	0.97	1	1.01	0.92	1.06	1.09	1	1.02	1.06	1.07	1.08
ACAT2	Q9BWD1	56.1	3	11	13	1	0.94	1.03	0.89	0.86	1	0.96	1	1.02	0.98	1	1.03	1.02	1	0.94											3	10	15	1	0.99	1.01	0.97	0.97	1	0.96	0.96	0.97	0.93	1	0.96	1.07	1.01	1.01
ACAT2	Q9BWD1	58.2	3	9	15	1	1	1.01	0.95	0.9	1	1.01	1.01	0.98	0.71	1	1.02	1.05	1.02	1.03											3	10	15	1	1.06	1.1	1.08	1	1	1.07	1.09	1.12	0.99	1	0.96	1.07	1.04	1.08
ACAT2	Q9BWD1	60.1	3	9	15	1	1.02	1.03	0.98	0.96	1	0.98	0.97	0.92	0.91	1	1.02	1.03	0.99	0.87											3	10	15	1	1.23	1.18	1.23	1.19	1	0.81	1	0.96	0.95	1	0.93	1.04	1.04	0.95
ACAT2	Q9BWD1	62.4	3	8	10	1	1.05	1.17	0.96	1.03	1	0.93	0.94	0.81	0.94	1	1.01	0.97	0.79	0.91											3	8	16	1	0.96	1.01	1.06	1.01	1	1.03	1.16	1.23	1.08	1	1.11	1.05	0.96	0.95
ACAT2	Q9BWD1	63.9	3	8	10	1	0.95	0.98	0.83	0.96	1	0.73	0.74	0.75	0.63	1	0.93	0.88	0.72	0.8											2	8	16	1	0.99	1.1	1	0.79						1	1.04	1.08	0.92	0.87
ACAT2	Q9BWD1	64.9																													1	11	11						1	1.07	0.97	0.66	0.78
ACBD3	Q9H3P7	42	3	8	11	1	1.04	1.07	1.06	1.02	1	1	0.97	0.94	0.95	1	1.01	1.01	0.99	1.01											3	8	14	1	0.97	0.98	0.94	0.96	1	0.96	0.93	0.98	1.03	1	1.02	1	1.02	1.03
ACBD3	Q9H3P7	44.1	3	8	11	1	0.97	1	1.03	1.05	1	1.04	1.06	1.08	1.07	1	1.08	1.02	1.01	1.07											3	8	14	1	1	1.03	1.01	0.99	1	0.93	0.93	0.99	1.01	1	1.01	0.95	1.13	1
ACBD3	Q9H3P7	46.2	3	9	13	1	1.02	1.01	1.07	1.08	1	0.98	1.05	1.07	1.16	1	1.01	1.03	1.02	1.07											3	7	12	1	0.97	0.98	1	1.05	1	1.01	1	0.99	1	1	1	1.01	1.02	1.05
ACBD3	Q9H3P7	48.1	3	9	13	1	1.01	1	1.01	1.16	1	0.99	0.99	1.07	1.15	1	1	1.03	1	1.09											3	7	12	1	0.95	0.94	1.03	1.12	1	1	1	0.98	1.02	1	1.02	1.06	1.02	1.07
ACBD3	Q9H3P7	50.4	3	7	10	1	0.92	0.88	0.94	1.01	1	1.04	1.07	1.05	1.06	1	0.96	1.09	1.07	1.08											2	10	11	1	1.01	1.01	1	1.09	1	0.95	0.99	1.08	1.15
ACBD3	Q9H3P7	51.9	3	7	10	1	0.85	1.07	1.03	1.15	1	0.91	0.97	0.89	1.03	1	1.03	1.01	1.08	1.17											2	10	11	1	1.04	1.04	1.07	1.12	1	1.01	0.93	1.02	0.99
ACBD3	Q9H3P7	54	3	3	8	1	0.72	0.95	0.85	0.67	1	0.97	0.93	0.87	0.94	1	0.9	0.93	0.87	0.94											3	6	8	1	0.94	0.94	0.97	0.99	1	1.02	1.04	0.93	0.94	1	0.99	1.02	0.89	0.84
ACBD3	Q9H3P7	56.1	3	3	8	1	1.02	0.69	0.95	1.12	1	1.05	0.93	0.94	1.02	1	1.01	1.01	0.95	1.02											3	6	8	1	0.99	1.02	0.98	1.05	1	0.94	1	0.99	0.95	1	0.98	0.95	0.94	0.95
ACBD3	Q9H3P7	58.2	3	3	11	1	1.04	1.12	1.03	1.08	1	1	1.03	0.95	0.94	1	0.92	1.07	0.99	1.05											3	5	8	1	1.03	1.05	1	1.18	1	0.97	0.98	1.04	0.96	1	0.91	0.92	1.03	1.01
ACBD3	Q9H3P7	60.1	3	3	11	1	0.92	0.89	0.99	0.94	1	0.97	1	0.9	0.93	1	1.03	0.99	0.98	0.97											3	5	8	1	1	0.95	0.99	0.97	1	1.09	1.05	1	0.97	1	0.9	0.98	0.99	0.99
ACBD3	Q9H3P7	62.4	3	3	3	1	0.95	0.87	0.87	1.01	1	0.98	1.07	0.97	1	1	0.94	0.98	1.03	0.75											3	2	4	1	0.95	1.05	0.85	0.82	1	0.95	1	0.94	0.99	1	0.91	0.9	0.92	0.82
ACBD3	Q9H3P7	63.9	3	3	3	1	1.21	1.27	1.09	1.19	1	0.96	1.06	0.99	0.96	1	1	0.97	0.98	0.92											2	2	4	1	0.95	0.92	1.09	0.83						1	0.99	1.02	0.93	0.91
ACBD3	Q9H3P7	64.9																													1	4	4						1	1.05	1.1	0.99	1.01
ACBD5	Q5T8D3	42	3	2	6	1	1.19	1.29	1.14	1.29	1	1.04	1.03	1.14	1.28	1	1.1	1.02	1.16	1.31											3	3	7	1	1.16	1.15	1.34	1.27	1	1.07	1.03	1.03	1.01	1	0.94	0.9	1.03	1.01
ACBD5	Q5T8D3	44.1	3	2	6	1	0.88	0.93	1	1.19	1	1.15	1.22	1.34	1.52	1	0.95	0.9	1.09	0.99											3	3	7	1	1.15	0.94	1.05	1.2	1	1.14	1.15	1.11	1.13	1	1.05	1.03	1.09	1.19
ACBD5	Q5T8D3	46.2	1	2	2						1	0.89	0.94	1.09	1.24																1	3	3						1	1.01	0.98	1.01	1.16
ACBD5	Q5T8D3	48.1	1	2	2						1	0.92	1.03	1.18	1.18																1	3	3						1	0.96	1.01	0.95	0.95
ACBD5	Q5T8D3	50.4	1	3	3						1	1.06	1.07	1.23	1.36																1	4	4						1	0.95	0.87	1.11	1.15
ACBD5	Q5T8D3	51.9	1	3	3						1	1.13	1.2	1.07	1.44																1	4	4						1	1.01	0.86	1.01	1
ACBD5	Q5T8D3	54	2	2	3						1	1.07	1.14	1.16	0.94	1	0.99	1.04	1	1.02
ACBD5	Q5T8D3	56.1	2	2	3						1	0.94	1.06	0.92	0.92	1	0.96	0.95	0.91	0.9
ACBD5	Q5T8D3	58.2	2	2	3						1	0.92	0.95	0.87	1.14	1	1.45	0.92	1.23	0.94											2	2	5						1	0.94	0.94	0.92	0.79	1	0.94	1	0.82	0.86
ACBD5	Q5T8D3	60.1	2	2	3						1	1.15	1.28	1.07	0.91	1	0.87	0.87	0.9	0.92											2	2	5						1	1.14	0.93	0.99	0.92	1	0.79	1.01	1	0.9
ACBD5	Q5T8D3	62.4	2	2	3						1	0.83	0.9	0.82	0.89	1	1.02	0.85	1.01	1.04											2	2	2						1	0.91	0.82	0.86	0.85	1	0.82	0.88	1.1	0.76
ACBD5	Q5T8D3	63.9	2	2	3						1	1.08	1	0.89	0.86	1	1.21	1.02	1.06	0.79											1	2	2											1	0.93	0.89	0.99	0.91
ACBD5	Q5T8D3	64.9																													1	2	2						1	1.21	1.16	1.18	1.04
ACBD6	Q9BR61	42	3	3	7	1	1.14	1.04	1.11	1.09	1	1.09	1.02	1.02	1	1	0.83	0.86	0.67	0.86											3	5	10	1	1.19	1.19	1.14	1.25	1	1.04	1.01	0.95	1.01	1	0.95	0.91	1.28	0.99
ACBD6	Q9BR61	44.1	3	3	7	1	1.02	0.98	0.95	0.92	1	1.12	1.07	0.96	0.94	1	0.93	0.6	0.81	0.84											3	5	10	1	0.98	1	0.96	0.91	1	1.02	0.99	0.99	0.97	1	1.13	1.14	1.04	0.96
ACBD6	Q9BR61	46.2	3	4	8	1	1.03	1.01	1.05	1	1	0.98	0.99	0.89	0.96	1	0.84	0.84	0.95	1.25											3	4	6	1	1.19	1.08	1.13	1.14	1	0.98	1.02	1.01	1.02	1	1.17	0.93	0.88	0.89
ACBD6	Q9BR61	48.1	3	4	8	1	0.92	0.95	0.9	0.94	1	0.93	0.87	0.85	0.85	1	1.01	1.03	0.91	0.83											3	4	6	1	1.03	1.07	1.05	1.05	1	0.98	1	1.05	1.06	1	1.19	0.95	1.22	0.9
ACBD6	Q9BR61	50.4	2	3	6	1	0.98	1	0.95	1.02	1	0.96	0.89	0.74	0.78																2	3	6	1	1.07	1.07	1.17	1.23	1	1.08	1.08	1.09	1.09
ACBD6	Q9BR61	51.9	2	3	6	1	0.78	1.01	0.84	0.89	1	0.88	0.88	0.82	0.86																2	3	6	1	1.02	0.91	0.96	0.99	1	1.02	0.97	1.09	1.15
ACBD6	Q9BR61	54	2	2	2	1	0.73	1	0.83	0.72	1	1.18	1.03	0.71	0.79																2	3	3	1	1.03	0.91	0.93	1.1	1	0.96	0.82	1.04	0.79
ACBD6	Q9BR61	56.1	2	2	2	1	1.11	0.64	0.99	1.29	1	0.75	0.92	0.94	0.88																2	3	3	1	0.98	0.91	0.93	0.97	1	1.08	0.98	1.01	1.16
ACBD6	Q9BR61	58.2	1	2	2						1	1.17	1.17	1.32	2.45
ACBD6	Q9BR61	60.1	1	2	2						1	1.11	0.93	0.97	1.23
ACBD7	Q8N6N7	42	1	2	2	1	1.11	1.03	1.03	0.95
ACBD7	Q8N6N7	44.1	1	2	2	1	0.91	0.89	0.76	0.84
ACBD7	Q8N6N7	50.4	1	2	2						1	0.96	1.1	1.13	1.19																1	2	2	1	0.82	0.82	0.87	0.71
ACBD7	Q8N6N7	51.9	1	2	2						1	1.13	1.17	1.06	0.93																1	2	2	1	0.75	0.54	0.51	0.59
ACBD7	Q8N6N7	54	1	3	3						1	1.13	1.29	1.29	1.28																1	2	2						1	0.97	0.93	0.99	1.16
ACBD7	Q8N6N7	56.1	1	3	3						1	0.94	0.91	0.98	0.91																1	2	2						1	0.76	0.7	0.81	0.78
ACBD7	Q8N6N7	58.2	2	2	3	1	1.12	0.98	1.43	0.7	1	0.89	0.99	1.04	0.92																1	2	2						1	1.06	1.05	0.97	0.99
ACBD7	Q8N6N7	60.1	2	2	3	1	0.88	0.95	0.95	0.64	1	0.97	0.9	0.86	0.94																1	2	2						1	0.74	0.86	0.93	0.98
ACBD7	Q8N6N7	62.4	1	2	2						1	0.94	1.14	1.14	1.37																1	2	2	1	0.98	1.05	1.23	1.11
ACBD7	Q8N6N7	63.9	1	2	2						1	0.7	0.56	0.71	0.92																1	2	2	1	0.72	0.8	0.72	0.6
ACD	Q96AP0	42	3	2	3	1	1.09	1.05	1.07	1.13	1	0.96	0.88	0.94	0.97	1	0.86	0.85	0.9	0.94											2	2	2	1	1.16	1.15	1.15	1.19						1	1.1	1.09	1.09	1.07
ACD	Q96AP0	44.1	3	2	3	1	1.09	1.04	1.01	1.07	1	1.08	1	1.12	1.08	1	1.03	1.01	1.04	1.05											2	2	2	1	0.95	0.94	0.97	0.95						1	0.99	0.99	0.8	1
ACD	Q96AP0	46.2	3	2	3	1	0.94	1.03	1.05	1.17	1	1	0.99	1.02	1.08	1	0.95	0.98	0.92	1.06											1	3	3											1	0.98	0.96	0.99	0.98
ACD	Q96AP0	48.1	3	2	3	1	1.04	0.99	1.04	1.25	1	0.95	0.95	0.99	1.07	1	0.94	0.86	0.86	0.88											1	3	3											1	0.97	0.92	0.94	0.95
ACD	Q96AP0	50.4																													2	2	3	1	0.95	1.02	0.98	0.92	1	1.01	0.99	1.04	1.03
ACD	Q96AP0	51.9																													2	2	3	1	1.09	0.93	0.91	0.96	1	0.95	0.94	0.98	1.02
ACD	Q96AP0	54	1	2	2						1	1.16	0.8	0.95	1.05
ACD	Q96AP0	56.1	1	2	2						1	1.34	0.93	0.62	1.21
ACD	Q96AP0	58.2	1	3	3						1	0.91	0.98	0.99	1.07																1	2	2						1	1.08	0.98	0.99	1.09
ACD	Q96AP0	60.1	1	3	3						1	1.12	0.97	1.03	1.19																1	2	2						1	1.11	1.15	1.06	1.25
ACIN1	Q9UKV3	42	3	30	32	1	1.16	1.13	1.13	1.45	1	0.96	0.94	1	1.15	1	0.77	0.72	0.77	1.03											3	28	33	1	1.31	1.27	1.28	1.32	1	1.08	1	0.99	1	1	1.08	1.05	1.13	1.09
ACIN1	Q9UKV3	44.1	3	30	32	1	0.99	0.97	1.02	1.25	1	0.96	0.96	0.98	1.13	1	1.03	0.94	0.95	1.26											3	28	33	1	0.96	0.91	0.93	0.95	1	1.06	1.02	1	0.98	1	1.01	0.97	0.99	0.99
ACIN1	Q9UKV3	46.2	3	34	42	1	0.93	1.06	1.08	1.32	1	1.02	1.02	1.07	1.3	1	0.95	0.89	0.95	1.23											3	33	38	1	0.95	0.97	1.01	1.03	1	1.03	0.97	1.03	1.08	1	1.03	0.99	1	1.02
ACIN1	Q9UKV3	48.1	3	34	42	1	0.98	0.95	1.08	1.16	1	1	0.96	1.07	1.18	1	1.04	0.95	0.9	1.18											3	33	38	1	0.9	0.88	0.91	0.88	1	0.97	0.97	0.96	1	1	1.04	1	1.04	0.96
ACIN1	Q9UKV3	50.4	3	28	38	1	1	0.94	1.07	1.27	1	1.01	1	1.06	1.2	1	0.98	0.99	1.08	1.29											2	39	39	1	0.96	0.96	0.97	0.99	1	0.99	0.99	1.02	1.06
ACIN1	Q9UKV3	51.9	3	28	38	1	1.07	1.07	1.1	1.39	1	1.08	1.02	1.07	1.16	1	0.97	0.93	1	1.25											2	39	39	1	1.02	0.99	0.98	1.03	1	0.97	1	1.01	1.01
ACIN1	Q9UKV3	54	3	34	39	1	0.9	1.03	1.02	1.14	1	0.99	1.03	1.04	1.14	1	0.94	0.97	0.95	1.06											3	34	40	1	1.08	0.98	0.97	1.01	1	1	0.92	0.98	1.05	1	1	1.03	0.99	0.96
ACIN1	Q9UKV3	56.1	3	34	39	1	0.9	0.85	0.98	1.12	1	0.99	1.02	1.05	1.06	1	0.94	0.92	0.91	0.99											3	34	40	1	0.94	1	0.96	0.95	1	0.96	0.96	1	0.92	1	0.99	1	1.02	0.98
ACIN1	Q9UKV3	58.2	3	33	46	1	0.93	1.07	0.91	0.94	1	1.01	1	0.96	0.91	1	1.04	1.03	1.01	0.98											3	34	47	1	1.07	1.04	1.03	0.94	1	1.05	1.05	0.97	0.91	1	1.07	1.04	0.99	0.96
ACIN1	Q9UKV3	60.1	3	33	46	1	0.96	1	0.92	0.91	1	0.99	0.98	0.93	0.88	1	1	1	0.95	0.93											3	34	47	1	0.9	0.8	0.83	0.73	1	1.12	0.99	0.94	0.92	1	1.03	1	1	0.9
ACIN1	Q9UKV3	62.4	3	35	45	1	1.01	0.98	1.01	1.03	1	1.03	1	0.97	0.95	1	1.02	0.97	0.98	0.9											3	29	48	1	1.03	0.94	0.96	0.99	1	1.01	0.96	0.89	0.81	1	1.02	1	0.98	0.89
ACIN1	Q9UKV3	63.9	3	35	45	1	0.92	0.91	0.99	1.02	1	1.05	1.04	0.96	1.12	1	1.01	0.96	0.97	0.95											2	29	40	1	0.95	0.88	0.93	1						1	1.01	1.06	1	1.01
ACIN1	Q9UKV3	64.9																													1	48	48						1	0.92	0.93	1.04	0.92
ACLY	P53396	42	3	49	57	1	0.91	0.91	0.89	0.9	1	1.03	1.12	1.07	1.08	1	1.48	1.49	1.4	1.09	stabilized	6.20903	10.33	3.40136e-05	50.4	3.11711	3.16285	3.79134	stability	3.16285	3	43	58	1	0.92	0.93	0.93	0.91	1	0.91	0.94	0.95	0.94	1	0.99	1.02	0.92	0.9	stabilized
ACLY	P53396	44.1	3	49	57	1	1.01	1.02	0.97	1	1	1	1.07	1.13	1.11	1	0.91	0.99	1	0.85	stabilized	6.20903	10.33	3.40136e-05	50.4	3.11711	3.16285	3.79134	stability	3.16285	3	43	58	1	1.01	1	1.03	1.01	1	0.89	0.9	0.9	0.92	1	0.94	1	1.02	0.94	stabilized
ACLY	P53396	46.2	3	47	54	1	0.99	1.06	1.08	1.11	1	1.01	1.08	1.16	1.22	1	1.09	1.11	1.11	0.91	stabilized	6.20903	10.33	3.40136e-05	50.4	3.11711	3.16285	3.79134	stability	3.16285	3	43	58	1	0.99	1.02	1	1.06	1	0.96	1.02	0.92	0.9	1	1.02	1.07	1.05	1.04	stabilized
ACLY	P53396	48.1	3	47	54	1	0.91	0.99	1.13	1.23	1	0.97	1.21	1.45	1.65	1	0.96	1.1	1.25	1.15	stabilized	6.20903	10.33	3.40136e-05	50.4	3.11711	3.16285	3.79134	stability	3.16285	3	43	58	1	1	1.03	1.08	1.24	1	1.05	1.06	0.95	0.98	1	1.02	1.14	1.06	1.25	stabilized
ACLY	P53396	50.4	3	40	47	1	0.78	0.93	1.28	1.78	1	0.99	1.1	1.68	2.22	1	1.05	1.19	1.45	1.66	stabilized	6.20903	10.33	3.40136e-05	50.4	3.11711	3.16285	3.79134	stability	3.16285	2	48	55	1	1.16	1.26	1.27	1.62	1	1.04	1.01	1.12	1.22						stabilized
ACLY	P53396	51.9	3	40	47	1	0.6	1.1	1.62	2.74	1	0.83	0.95	1.64	2.77	1	1.11	1.34	1.8	3.16	stabilized	6.20903	10.33	3.40136e-05	50.4	3.11711	3.16285	3.79134	stability	3.16285	2	48	55	1	1.13	1.2	1.25	1.58	1	1.18	1.11	1.35	2.29						stabilized
ACLY	P53396	54	3	3	28	1	0.46	0.99	0.78	0.65	1	1.09	0.96	1.09	1.56	1	1.14	0.75	0.99	2.05	stabilized	6.20903	10.33	3.40136e-05	50.4	3.11711	3.16285	3.79134	stability	3.16285	3	11	37	1	0.83	0.9	0.86	1.03	1	1.15	1.17	0.8	0.7	1	1.04	0.87	0.55	0.36	stabilized
ACLY	P53396	56.1	3	3	28	1	1.13	0.26	1.19	1.68	1	1.19	0.96	0.96	1.44	1	0.89	0.69	0.91	1.45	stabilized	6.20903	10.33	3.40136e-05	50.4	3.11711	3.16285	3.79134	stability	3.16285	3	11	37	1	1.03	0.96	1	1.08	1	1.05	1	0.93	1.03	1	0.96	0.98	0.95	0.93	stabilized
ACLY	P53396	58.2	3	3	21	1	1.15	1.06	1.4	3.75	1	1.08	0.74	1.16	16.91	1	0.47	0.46	0.56	0.79	stabilized	6.20903	10.33	3.40136e-05	50.4	3.11711	3.16285	3.79134	stability	3.16285	2	4	15	1	1.06	1.04	0.97	1.44						1	0.89	0.81	0.61	0.63	stabilized
ACLY	P53396	60.1	3	3	21	1	1.15	0.9	1.11	2.92	1	0.94	1.11	1.22	1.88	1	0.85	1.13	0.99	1.2	stabilized	6.20903	10.33	3.40136e-05	50.4	3.11711	3.16285	3.79134	stability	3.16285	2	4	15	1	1.02	1	0.81	0.96						1	0.93	1.1	1.17	1.35	stabilized
ACO1	P21399	42	3	20	32	1	0.95	0.97	0.97	0.96	1	1.02	1.04	0.99	0.98	1	1.31	1.31	1.26	1.08	stabilized	0.0673369	3.82	0.291092							3	12	26	1	0.93	0.94	0.94	0.92	1	0.95	1.02	1.03	1.08	1	0.97	0.98	0.97	0.98
ACO1	P21399	44.1	3	20	32	1	1.02	0.99	1.04	1.01	1	0.85	0.89	0.85	0.78	1	0.93	0.92	0.98	0.88	stabilized	0.0673369	3.82	0.291092							3	12	26	1	1.02	1.1	1.05	1	1	0.98	1.03	1.03	1.07	1	1.05	1.11	0.98	1.09
ACO1	P21399	46.2	3	16	30	1	1.07	0.98	0.94	0.97	1	1.06	1	0.97	0.93	1	1.06	1.04	0.98	0.79	stabilized	0.0673369	3.82	0.291092							3	17	24	1	1.05	1.01	0.94	0.92	1	1.03	1.07	1.01	1.11	1	0.98	0.99	1.02	1.05
ACO1	P21399	48.1	3	16	30	1	1.01	1.03	0.99	0.98	1	0.97	0.95	0.82	0.83	1	0.9	1	0.95	0.8	stabilized	0.0673369	3.82	0.291092							3	17	24	1	1.01	1.02	0.98	0.96	1	1.05	1.02	0.92	0.97	1	0.96	1.01	0.98	1.1
ACO1	P21399	50.4	3	23	27	1	1.08	1.06	0.99	1	1	1.02	1.05	0.99	0.97	1	1.06	1.04	0.93	0.78	stabilized	0.0673369	3.82	0.291092							2	13	23	1	1	1.07	0.98	0.94	1	0.83	0.93	1.02	1.06
ACO1	P21399	51.9	3	23	27	1	0.98	0.96	1.01	0.97	1	0.95	0.98	0.98	0.97	1	0.98	1.01	0.97	0.91	stabilized	0.0673369	3.82	0.291092							2	13	23	1	0.96	1.04	1.02	1	1	1.13	0.96	1.13	1.06
ACO1	P21399	54	3	16	24	1	0.97	0.99	1.05	1.14	1	1	0.98	1.03	0.97	1	1.39	1.15	1.21	1.23	stabilized	0.0673369	3.82	0.291092							3	5	23	1	0.86	1.08	1.07	0.97	1	1.1	1.09	0.97	0.93	1	1	0.91	0.71	0.63
ACO1	P21399	56.1	3	16	24	1	1.12	0.92	1.12	1.31	1	0.98	0.94	0.88	0.95	1	1.02	1.16	1.2	1.25	stabilized	0.0673369	3.82	0.291092							3	5	23	1	0.97	1.02	0.99	0.97	1	0.99	0.98	0.97	0.98	1	0.86	0.9	0.85	0.91
ACO1	P21399	58.2	2	3	6	1	1.11	0.98	1.12	2.84	1	1.1	0.93	0.97	4.8						stabilized	0.0673369	3.82	0.291092							1	4	4	1	1.01	1.03	0.98	1.15
ACO1	P21399	60.1	2	3	6	1	1.16	1.01	1.02	1.48	1	0.94	0.97	0.88	1.24						stabilized	0.0673369	3.82	0.291092							1	4	4	1	1.12	1.23	1.07	1.11
ACO1	P21399	62.4																													1	2	2	1	1.13	1.18	0.73	1.08
ACO1	P21399	63.9																													1	2	2	1	0.86	0.92	0.63	1.27
ACO2	Q99798	42	3	20	32	1	0.98	1	1.01	0.96	1	1.06	1	0.95	0.93	1	1.02	1.01	1	0.99	stabilized	1.81492	4.19	0.0179144							3	21	27	1	0.98	0.98	0.96	0.95	1	1.09	1.03	1.04	1.05	1	1.02	1.03	1	1.03
ACO2	Q99798	44.1	3	20	32	1	0.98	0.97	0.99	0.97	1	1.02	1.01	1	0.95	1	1	1.02	0.96	0.97	stabilized	1.81492	4.19	0.0179144							3	21	27	1	1	1.05	1.02	1	1	0.98	1	0.98	1	1	0.94	0.95	0.92	0.95
ACO2	Q99798	46.2	3	24	31	1	1.08	1.01	1.03	1.05	1	1	1.03	0.99	1.02	1	1.01	1.04	1	0.99	stabilized	1.81492	4.19	0.0179144							3	25	27	1	1.02	1	1.01	1	1	1.01	1.01	1.01	0.98	1	0.96	0.98	0.99	0.97
ACO2	Q99798	48.1	3	24	31	1	0.91	0.97	1	1.06	1	0.99	0.99	1.01	1.01	1	1.04	1.02	1.07	1.13	stabilized	1.81492	4.19	0.0179144							3	25	27	1	0.96	0.97	0.94	0.98	1	1.02	1.03	1.03	0.97	1	1	1.04	0.98	1.01
ACO2	Q99798	50.4	3	20	22	1	0.94	1.1	1.01	1.11	1	0.98	1.06	1.14	1.16	1	1.06	1.16	1.23	1.29	stabilized	1.81492	4.19	0.0179144							2	23	24	1	1.12	1.24	1.16	1.22	1	1.01	1.01	1.07	1.01
ACO2	Q99798	51.9	3	20	22	1	0.89	0.91	1.05	1.08	1	1.01	1.07	1.11	1.14	1	1.04	1	1.08	1.23	stabilized	1.81492	4.19	0.0179144							2	23	24	1	0.98	1.02	1.04	1.09	1	1.03	0.99	1.08	1.09
ACO2	Q99798	54	3	9	17	1	0.79	0.89	0.97	0.9	1	1.02	1	1.15	1.05	1	0.98	0.8	0.93	0.94	stabilized	1.81492	4.19	0.0179144							3	10	15	1	0.85	1.01	0.99	0.96	1	1.06	1.13	1.04	1.02	1	1.01	0.98	0.87	0.81
ACO2	Q99798	56.1	3	9	17	1	1.02	0.63	1.02	1.2	1	1.11	1	1.04	1.24	1	1.15	1.13	1.3	1.37	stabilized	1.81492	4.19	0.0179144							3	10	15	1	1.01	1.03	0.99	0.94	1	1	0.97	0.92	0.98	1	0.96	0.96	0.89	0.92
ACO2	Q99798	58.2	3	2	8	1	0.9	0.87	1.16	2.08	1	0.93	1.12	1.03	6.3	1	0.48	0.48	0.53	0.72	stabilized	1.81492	4.19	0.0179144							3	3	3	1	1.07	1.06	0.98	1.27	1	0.96	1	0.89	0.95	1	0.94	0.86	0.78	0.74
ACO2	Q99798	60.1	3	2	8	1	0.93	0.81	1.19	1.35	1	0.92	0.97	0.96	1.22	1	1	1.11	1.05	1.26	stabilized	1.81492	4.19	0.0179144							3	3	3	1	1.25	1.32	1.06	1.08	1	1.02	0.96	1.06	0.98	1	0.81	0.9	0.98	1.13
ACO2	Q99798	62.4																													1	2	2	1	1.05	1.24	0.83	0.94
ACO2	Q99798	63.9																													1	2	2	1	0.78	0.92	0.84	0.9
ACOT11	Q8WXI4	42																													1	2	2	1	0.92	0.83	0.87	1
ACOT11	Q8WXI4	44.1																													1	2	2	1	1.1	1.19	1.12	1.13
ACOT11	Q8WXI4	46.2	1	2	2	1	0.98	1	1.08	1.04
ACOT11	Q8WXI4	48.1	1	2	2	1	0.95	0.95	1.23	1.29
ACOT13	Q9NPJ3	42	3	2	3	1	0.91	0.89	0.93	0.92	1	0.97	0.98	0.9	0.93	1	1.5	1.43	1.36	1.03											3	2	4	1	0.84	0.86	0.83	0.81	1	0.97	1.01	1.02	1.11	1	1.02	1.03	1.02	0.97
ACOT13	Q9NPJ3	44.1	3	2	3	1	1.02	1.02	1.05	1.01	1	0.9	0.88	0.84	0.79	1	0.89	0.94	0.9	0.79											3	2	4	1	1.03	1.08	1.01	0.98	1	0.75	0.78	0.83	0.88	1	1	1.03	1.14	0.91
ACOT13	Q9NPJ3	46.2	3	2	5	1	1.1	0.94	0.87	0.92	1	1.03	0.96	0.87	0.86	1	1.19	1.19	1.06	0.84											3	2	4	1	1.14	1.07	0.94	0.98	1	0.97	1.18	1.05	1.06	1	0.94	1	0.96	0.98
ACOT13	Q9NPJ3	48.1	3	2	5	1	0.96	1.02	0.96	0.98	1	0.96	0.93	0.8	0.81	1	0.87	1	1	0.68											3	2	4	1	1.02	1.02	0.96	0.93	1	1.03	1.02	0.96	0.96	1	0.85	0.91	0.89	0.87
ACOT13	Q9NPJ3	50.4	3	2	4	1	1.16	1.12	1.06	1.05	1	1.05	1.04	0.97	0.97	1	0.93	0.96	0.78	0.69											2	3	4	1	0.97	0.95	0.85	0.81	1	1.08	1.12	0.89	0.76
ACOT13	Q9NPJ3	51.9	3	2	4	1	1.01	0.95	0.95	0.89	1	0.9	0.96	0.94	0.94	1	1.01	1.04	0.93	0.84											2	3	4	1	0.93	0.94	0.93	0.85	1	0.92	1.04	0.83	0.96
ACOT13	Q9NPJ3	54	3	2	4	1	1.28	1.19	1.18	1.3	1	0.96	0.97	0.98	1.02	1	1.4	1.46	1.55	1.42											2	3	3	1	1.21	1.05	1.03	0.97	1	1	1.07	1.05	0.99
ACOT13	Q9NPJ3	56.1	3	2	4	1	0.96	1.16	0.92	0.87	1	0.95	0.91	0.94	0.99	1	1.07	1.07	1.04	0.97											2	3	3	1	0.95	0.94	0.96	1.05	1	1.02	1.06	1.08	0.99
ACOT13	Q9NPJ3	58.2	3	2	5	1	0.99	1.05	0.99	1.06	1	1.02	1.06	1	0.8	1	1.18	1.14	1.08	1.17											3	2	5	1	1.09	1.05	1.06	1.01	1	0.99	0.96	1.04	1	1	0.73	0.95	0.83	0.97
ACOT13	Q9NPJ3	60.1	3	2	5	1	0.99	1.01	1.12	1.14	1	1	0.96	0.99	1.02	1	1.14	1.03	1.19	1.18											3	2	5	1	1.02	1.16	1.26	1.22	1	0.98	1.1	1.1	1.03	1	0.9	0.76	0.82	0.85
ACOT13	Q9NPJ3	62.4	2	5	5	1	1.06	1.09	1.05	1.22	1	1.04	1.05	1.07	1.23																2	4	5	1	1	0.99	1	1.02	1	1.02	1.1	1.11	1.21
ACOT13	Q9NPJ3	63.9	2	5	5	1	0.98	1.04	0.94	1.13	1	0.97	1.16	1.21	1.05																1	4	4	1	1.08	1.13	1.12	1.07
ACOT13	Q9NPJ3	64.9																													1	5	5						1	1.15	1.13	1.03	1.2
ACOT7	O00154	42	3	14	21	1	1.02	1	1.01	1.04	1	0.92	0.94	0.91	0.89	1	1.05	1	1.04	0.98											3	18	19	1	0.97	0.98	0.96	0.96	1	1.07	1	1.05	1.01	1	1.04	1.02	0.98	1.07
ACOT7	O00154	44.1	3	14	21	1	1	0.99	1	0.94	1	0.91	0.92	0.86	0.85	1	1.01	1.01	0.99	0.96											3	18	19	1	0.98	1.04	1	0.96	1	0.98	1	1.01	1	1	0.97	0.96	1.01	1.03
ACOT7	O00154	46.2	3	13	19	1	1.05	0.94	0.94	0.93	1	1.04	0.98	0.94	0.89	1	1.01	1	0.91	0.91											3	15	22	1	1.04	1.02	0.93	0.92	1	1.02	1.03	1.05	0.96	1	0.97	1.01	1.01	0.96
ACOT7	O00154	48.1	3	13	19	1	1	1.02	0.97	0.94	1	0.99	0.94	0.89	0.85	1	1.02	0.99	1	1											3	15	22	1	1	0.99	0.91	0.89	1	1.03	1.01	1.02	1	1	0.95	1.01	0.98	0.97
ACOT7	O00154	50.4	3	14	20	1	1.13	1.06	1.02	0.97	1	1	0.95	1.01	0.95	1	0.98	0.99	0.91	0.87											2	19	20	1	0.96	0.93	0.87	0.81	1	0.99	1.02	1.03	0.94
ACOT7	O00154	51.9	3	14	20	1	1.15	0.99	1.02	0.94	1	1.08	1.03	0.99	1.01	1	1.02	0.99	1.06	0.96											2	19	20	1	1	1.01	0.99	0.92	1	0.99	1.05	1.03	0.96
ACOT7	O00154	54	3	14	19	1	1.13	1.01	1.04	1.03	1	0.99	0.98	0.99	0.96	1	1.02	1.01	0.97	0.98											3	15	20	1	1.14	1.01	1.02	0.94	1	0.97	1.03	1.01	0.96	1	1.01	1.05	1.07	1.08
ACOT7	O00154	56.1	3	14	19	1	0.96	1.08	0.91	0.84	1	1.01	1.02	1.03	1	1	1.01	1.03	1	1.02											3	15	20	1	1	1.01	0.98	0.99	1	1.03	1.01	1.09	0.98	1	0.94	1.04	0.99	1.05
ACOT7	O00154	58.2	3	14	23	1	1.01	1	0.98	0.96	1	1.01	1.06	0.98	0.72	1	0.99	1.01	0.97	0.98											3	13	21	1	1.09	1.08	1.09	0.99	1	1.03	1.03	1.08	0.96	1	0.99	1.05	1.03	1.01
ACOT7	O00154	60.1	3	14	23	1	1.04	1.02	1.04	1.05	1	1	0.99	1	0.97	1	1.03	1.04	1.07	1.04											3	13	21	1	1.11	1.13	1.18	1.16	1	0.92	1.01	1.01	0.98	1	1.03	1.14	1.14	1.12
ACOT7	O00154	62.4	3	13	19	1	1.02	1.1	1.13	1.25	1	0.99	1.03	1.06	1.18	1	1.05	1.06	1.07	1.07											3	10	21	1	0.98	0.98	1.05	1.02	1	0.98	1.09	1.1	1.13	1	1.06	1.01	1.01	1
ACOT7	O00154	63.9	3	13	19	1	0.97	1.04	0.96	1.26	1	0.83	0.97	1.18	0.95	1	0.96	1	1.1	1.3											2	10	21	1	1.05	1.11	1.09	0.91						1	1.03	1.11	1.09	1.21
ACOT7	O00154	64.9																													1	19	19						1	1.17	1.1	0.83	1.12
ACOT8	O14734	42	2	2	7	1	0.9	0.89	0.91	0.9	1	1.06	0.96	1.15	1.06						stabilized	1.17624	2.145	0.0495733							2	2	3	1	0.9	0.9	0.85	0.81	1	0.88	0.92	0.97	1.18
ACOT8	O14734	44.1	2	2	7	1	1.02	1.02	1.01	0.95	1	0.86	0.88	0.81	0.78						stabilized	1.17624	2.145	0.0495733							2	2	3	1	0.99	1.12	1.13	1	1	0.92	1.04	1	1.1
ACOT8	O14734	46.2	2	3	4	1	1.06	1.01	0.94	0.98	1	1.15	0.91	1.1	0.96						stabilized	1.17624	2.145	0.0495733							3	2	5	1	1.05	1.02	0.96	0.93	1	0.98	1.07	1.08	1.03	1	1.11	1.05	0.95	1.08
ACOT8	O14734	48.1	2	3	4	1	0.96	0.99	0.92	0.9	1	1	0.91	0.88	0.8						stabilized	1.17624	2.145	0.0495733							3	2	5	1	1.01	1.04	1.05	1.03	1	1.05	0.92	0.89	0.97	1	0.86	1.02	1.01	1.14
ACOT8	O14734	50.4	2	3	3	1	1.11	1.08	0.94	0.92	1	1.05	1.07	0.98	0.89						stabilized	1.17624	2.145	0.0495733							2	2	3	1	1.05	1.14	0.97	1.04	1	0.94	0.83	0.84	0.57
ACOT8	O14734	51.9	2	3	3	1	0.98	0.92	0.96	0.88	1	0.98	1.1	0.99	0.9						stabilized	1.17624	2.145	0.0495733							2	2	3	1	0.91	0.93	0.92	0.86	1	1.04	0.93	0.87	1
ACOT8	O14734	54	2	3	4	1	1.14	1.19	1.25	1.34	1	1.03	0.93	1.04	0.98						stabilized	1.17624	2.145	0.0495733							2	4	4	1	0.97	1.05	1.08	1.13	1	1.07	1.12	1.06	1.05
ACOT8	O14734	56.1	2	3	4	1	1	1.1	1.02	1.03	1	1.08	0.86	0.91	1						stabilized	1.17624	2.145	0.0495733							2	4	4	1	0.96	1.06	1.05	1.05	1	0.99	1.02	0.97	1.07
ACOT8	O14734	58.2	2	3	4	1	1.1	0.91	0.96	1.47	1	0.93	1	1.02	1.46						stabilized	1.17624	2.145	0.0495733							1	2	2	1	0.93	0.94	1.18	1.63
ACOT8	O14734	60.1	2	3	4	1	0.93	0.81	1.04	2.05	1	1.04	0.98	1.16	2.24						stabilized	1.17624	2.145	0.0495733							1	2	2	1	1.52	2.05	2.34	3.53
ACOX1	Q15067	42	3	8	16	1	0.98	0.98	1	1	1	0.95	1.01	0.96	0.95	1	1.25	1.21	1.26	0.96											3	8	20	1	0.91	0.95	0.92	0.92	1	0.86	0.94	0.95	1.01	1	0.98	0.93	0.96	0.94
ACOX1	Q15067	44.1	3	8	16	1	0.97	0.97	0.96	0.94	1	0.88	0.9	0.86	0.81	1	0.94	1	0.94	0.85											3	8	20	1	0.99	1.03	1	0.97	1	0.74	0.81	0.79	0.88	1	0.97	0.97	0.96	0.96
ACOX1	Q15067	46.2	3	11	18	1	1.06	0.97	0.91	0.95	1	1	0.94	0.94	0.89	1	1.06	1.05	0.95	0.8											3	10	18	1	1.08	1.04	0.96	0.98	1	1	1.11	1.02	1	1	0.98	1.03	0.99	0.99
ACOX1	Q15067	48.1	3	11	18	1	0.95	0.98	0.94	0.97	1	1.01	1	0.86	0.91	1	0.93	1	0.96	0.82											3	10	18	1	1.05	1.04	0.97	1	1	1.05	1.07	1	0.92	1	0.88	0.98	0.9	0.95
ACOX1	Q15067	50.4	3	8	18	1	1.12	1.08	1.04	0.98	1	1.01	1.01	0.92	0.89	1	0.95	0.96	0.72	0.54											2	5	20	1	0.96	0.92	0.89	0.81	1	1.02	1.03	0.97	0.9
ACOX1	Q15067	51.9	3	8	18	1	1.02	0.97	0.94	0.91	1	0.98	0.99	0.97	0.96	1	1.08	1.2	0.97	0.82											2	5	20	1	0.94	0.98	0.96	0.9	1	0.98	1.05	1.04	0.97
ACOX1	Q15067	54	3	12	23	1	1.23	1.18	1.15	1.19	1	0.98	0.99	0.96	0.99	1	1.33	1.38	1.32	1.31											3	11	21	1	1.26	1.04	1.03	1.02	1	1.01	1.08	1.09	0.95	1	0.99	1	1.05	1.09
ACOX1	Q15067	56.1	3	12	23	1	0.96	1.06	0.89	0.83	1	0.99	0.96	1	0.96	1	0.94	1.03	1.02	0.98											3	11	21	1	0.97	0.96	1.01	1.06	1	1.02	1.04	1.13	1.02	1	0.98	0.97	0.96	1
ACOX1	Q15067	58.2	3	9	24	1	0.95	1.01	0.95	0.87	1	0.98	1.07	0.91	0.71	1	1.03	1.03	1	0.97											3	9	22	1	1.03	1.03	0.98	0.96	1	0.96	0.88	0.94	0.95	1	1	0.98	0.98	0.98
ACOX1	Q15067	60.1	3	9	24	1	0.96	0.99	0.97	0.87	1	1	0.99	0.94	0.87	1	1.02	1.04	1.1	0.95											3	9	22	1	0.92	1.04	1.1	1.05	1	1.17	1.14	1.13	1.05	1	1.02	0.97	1	0.95
ACOX1	Q15067	62.4	3	11	24	1	1	1	1.02	0.98	1	1.01	1	1.04	0.97	1	0.97	1.04	0.98	0.96											3	6	24	1	0.97	0.97	1.01	1.01	1	0.93	0.98	0.93	1.02	1	0.92	0.88	0.92	0.82
ACOX1	Q15067	63.9	3	11	24	1	0.99	1.03	0.95	1.01	1	0.97	1.07	1.03	0.86	1	1	1.03	1.04	1.01											2	6	16	1	1.02	1	1.04	1.13						1	0.91	0.97	0.91	0.93
ACOX1	Q15067	64.9																													1	24	24						1	1.14	1.17	1.11	1.21
ACOX3	O15254	42	3	2	6	1	0.97	1.01	0.96	1.02	1	1.02	1.03	1.01	1.06	1	1	1.13	1.1	0.98											3	4	5	1	0.91	0.93	0.92	0.87	1	0.91	0.97	0.9	0.94	1	0.94	0.97	0.92	0.89
ACOX3	O15254	44.1	3	2	6	1	1.01	1.02	1.04	1.06	1	1.03	1.03	1.17	1.2	1	1	0.93	1.03	0.89											3	4	5	1	0.99	0.94	0.97	1.07	1	0.96	1.02	0.92	0.98	1	0.97	0.94	0.96	0.99
ACOX3	O15254	46.2	2	4	6	1	0.95	0.96	1.08	1.18	1	1.02	1	1.08	1.23																3	2	3	1	0.96	0.97	1.03	1.12	1	1.02	1.17	1	0.97	1	1.04	1.08	0.99	0.95
ACOX3	O15254	48.1	2	4	6	1	0.93	1.02	1.07	1.32	1	1	1.07	1.09	1.34																3	2	3	1	1.08	1.12	1.05	1.13	1	0.99	1.07	0.86	0.92	1	1.01	0.97	1.04	1.21
ACOX3	O15254	50.4	2	4	5	1	1.07	1.01	1	1.32	1	0.94	1.02	1.04	1.13																2	2	5	1	0.97	0.98	0.93	0.99	1	1.1	0.97	0.96	0.87
ACOX3	O15254	51.9	2	4	5	1	0.93	0.92	1.01	1.13	1	0.94	1.07	1.06	1.21																2	2	5	1	1	0.97	0.96	0.97	1	0.92	0.95	0.86	1
ACOX3	O15254	54	1	2	2						1	0.92	1.04	0.98	0.93																3	2	3	1	1	1.01	1.03	1.08	1	0.89	1.08	1.07	0.8	1	1	0.98	1.04	1.01
ACOX3	O15254	56.1	1	2	2						1	0.91	0.84	1.08	1.1																3	2	3	1	1.04	0.93	1.08	0.96	1	1.02	1.12	1.07	1.02	1	0.87	0.83	0.81	0.93
ACOX3	O15254	58.2	1	3	3						1	1.03	0.99	0.97	1.36
ACOX3	O15254	60.1	1	3	3						1	0.99	0.88	1.03	0.99
ACP1	P24666	42	3	6	10	1	1.11	1.09	1.13	1.06	1	1.04	1.01	0.99	1	1	1	1.05	1.04	0.93											3	7	10	1	1.08	1.09	1.09	1.09	1	1.06	1.01	1.01	1.03	1	1.02	1.03	1.14	1.04
ACP1	P24666	44.1	3	6	10	1	0.97	0.97	1.03	0.98	1	0.99	0.97	0.93	0.9	1	1.01	1.03	0.98	0.97											3	7	10	1	0.99	1.07	1.06	1.03	1	0.96	0.98	1.03	1.02	1	1.02	1.04	1.1	0.89
ACP1	P24666	46.2	3	5	10	1	1.07	0.98	1.03	1.04	1	0.98	1.01	1	1.04	1	0.96	1.04	1.1	1.04											3	7	10	1	1.12	1.06	1.14	1.07	1	1.01	1.08	1.06	1.12	1	1	0.99	0.98	1.01
ACP1	P24666	48.1	3	5	10	1	0.98	1	1	1.01	1	0.96	0.9	0.93	0.92	1	0.99	1.08	1.07	1.08											3	7	10	1	1.03	1.07	0.97	0.98	1	0.99	1.01	1.08	1.02	1	1.02	0.96	1	0.96
ACP1	P24666	50.4	3	4	6	1	1.08	1.1	1.02	1	1	0.99	1.03	1.2	1.41	1	1.08	1.11	1.18	1.29											2	8	8	1	1.03	1.1	1.05	0.98	1	1.03	1.03	0.96	1.03
ACP1	P24666	51.9	3	4	6	1	1.1	0.92	0.86	0.91	1	1.05	1.05	1.09	1.18	1	0.98	0.82	0.84	1.01											2	8	8	1	0.94	0.9	0.87	0.9	1	1.03	1.05	1.04	1
ACP1	P24666	54	2	6	6	1	1.05	1.02	1.1	1.13	1	0.98	1.01	0.99	0.99																3	3	8	1	0.97	0.98	1.03	1.05	1	1.03	1.01	1.06	1.16	1	0.89	1.14	1.08	1.14
ACP1	P24666	56.1	2	6	6	1	0.97	1.14	1.07	1.16	1	0.92	1	0.94	0.99																3	3	8	1	0.92	0.99	0.92	0.88	1	0.91	0.98	0.89	0.97	1	1.07	1.03	1.02	0.72
ACP1	P24666	58.2	3	2	7	1	0.96	0.94	1.06	1.3	1	1.02	1.04	1.08	1.23	1	0.96	0.91	0.9	1.11											3	2	6	1	0.88	0.95	0.99	1.06	1	1.06	1.07	1.06	1.21	1	1.1	0.93	1.04	1.06
ACP1	P24666	60.1	3	2	7	1	1	0.98	1.02	1.06	1	0.99	1.02	1.02	1.1	1	0.92	1.04	0.95	1.1											3	2	6	1	1.04	1.11	1.07	1.1	1	0.95	0.98	0.97	0.94	1	1.14	1	1.1	0.93
ACP1	P24666	62.4	3	3	4	1	1.07	1.13	1.11	1.08	1	1.03	1.02	1	1.12	1	1.01	1.02	1	1.09											1	3	3	1	0.99	1.04	0.98	0.95
ACP1	P24666	63.9	3	3	4	1	1.2	1.18	1.1	1.06	1	1.02	0.95	1.04	0.99	1	1.03	1.04	1.05	1.02											1	3	3	1	0.98	1.14	0.9	0.88
ACP2	P11117	42	3	2	6	1	1.18	1.09	1.08	1.09	1	1.02	0.93	1.06	1.04	1	0.9	0.93	0.93	0.95											3	4	6	1	1.06	1.07	1.13	1.13	1	0.97	0.94	0.9	0.83	1	1.03	0.98	1.22	1.03
ACP2	P11117	44.1	3	2	6	1	1.01	0.95	0.93	0.89	1	0.97	0.99	0.89	0.88	1	1.09	0.98	1.07	1.08											3	4	6	1	1.04	1.04	1.03	1.01	1	1.04	1.06	1.08	1	1	1.08	1.08	1.11	1.03
ACP2	P11117	46.2	3	5	6	1	0.96	0.92	0.96	0.86	1	1.01	0.98	0.97	0.96	1	0.88	0.87	0.91	0.99											3	5	7	1	1.09	1.08	1.09	0.94	1	1	0.95	1.04	0.96	1	1.11	0.92	0.94	0.88
ACP2	P11117	48.1	3	5	6	1	1.02	1.13	1.05	0.94	1	1	1	0.95	0.87	1	1.05	1	1.06	0.99											3	5	7	1	1.02	1.02	0.92	0.9	1	1.01	0.98	1.14	1.09	1	1.17	1.02	1.21	1.04
ACP2	P11117	50.4	3	5	7	1	1.15	1.07	1.16	1.01	1	0.97	0.91	0.99	0.93	1	1.13	0.99	1.05	1.03											2	7	9	1	0.89	0.88	0.97	0.83	1	1.1	1.05	0.91	0.88
ACP2	P11117	51.9	3	5	7	1	1.23	1.03	0.89	0.84	1	1.19	1.06	1.02	0.99	1	0.94	0.85	0.91	0.88											2	7	9	1	0.96	0.76	0.77	0.75	1	1.03	1.07	1.01	0.99
ACP2	P11117	54	3	6	7	1	1.09	0.98	0.96	1.02	1	1.05	1.04	1.06	1.04	1	0.89	0.94	0.93	0.79											3	4	8	1	1.13	1.01	0.98	1	1	1.04	0.96	1.01	1.02	1	0.94	0.98	1.04	1.02
ACP2	P11117	56.1	3	6	7	1	0.97	1.06	1.03	0.9	1	0.96	1	1.05	0.99	1	1	0.9	0.96	0.89											3	4	8	1	1.01	1.01	1.02	1.07	1	1	1.02	1.04	0.98	1	1.14	0.96	1.13	1.01
ACP2	P11117	58.2	3	7	9	1	0.97	1.03	1.03	0.84	1	1.04	1.07	1.05	0.84	1	1.07	1.08	1.06	0.87											3	6	7	1	0.9	0.92	0.92	0.85	1	1.01	1.03	1.01	1.05	1	1.07	0.73	0.96	0.81
ACP2	P11117	60.1	3	7	9	1	0.98	1.01	0.95	0.83	1	1.01	1.02	0.99	0.97	1	1.01	0.89	0.95	0.76											3	6	7	1	1.03	1.09	1.12	1.05	1	1.02	0.9	0.93	0.92	1	1.08	0.99	1	0.95
ACP2	P11117	62.4	3	6	10	1	1.01	1.01	1.01	0.99	1	1.01	0.93	0.98	0.96	1	1.07	0.99	1	0.81											3	4	9	1	0.96	0.99	0.93	0.93	1	1	0.96	1.04	0.95	1	0.83	0.89	0.94	0.85
ACP2	P11117	63.9	3	6	10	1	0.94	0.91	0.86	0.87	1	1.04	1.08	0.95	0.95	1	1.06	1.07	0.99	0.87											2	4	9	1	1.11	1.11	1.13	1.15						1	1.13	1.21	1.22	1.15
ACP2	P11117	64.9																													1	7	7						1	0.94	0.88	0.96	0.93
ACP6	Q9NPH0	42	1	2	2	1	0.89	0.88	0.87	0.94																					1	2	2	1	0.84	0.94	0.82	0.81
ACP6	Q9NPH0	44.1	1	2	2	1	1	0.96	0.97	0.92																					1	2	2	1	1.02	1.16	1.03	0.98
ACP6	Q9NPH0	46.2	1	4	4	1	1.1	0.92	0.91	0.9																					1	2	2	1	1.05	1.07	0.88	0.85
ACP6	Q9NPH0	48.1	1	4	4	1	0.97	0.96	0.95	1.01																					1	2	2	1	1.03	1.06	1.02	0.96
ACP6	Q9NPH0	50.4	1	3	3	1	1.03	1.02	1.06	0.99																					1	3	3	1	1	1.07	0.91	0.87
ACP6	Q9NPH0	51.9	1	3	3	1	0.98	0.99	0.98	1.02																					1	3	3	1	1.02	1.03	1.02	0.98
ACP6	Q9NPH0	54	1	2	2	1	1.13	0.7	1.11	0.72
ACP6	Q9NPH0	56.1	1	2	2	1	1.7	2.47	2.34	2.16
ACSF2	Q96CM8	42	3	6	15	1	0.99	1.07	1.27	1.31	1	1.03	1.2	1.82	2.05	1	1.13	1.17	1.56	1.52	stabilized	5.90717	5.5	3.25203e-05	42		3.67198	4.15762	expression/solubility	3.9148	3	6	12	1	0.95	0.95	1.05	1.1	1	0.91	1.06	1.06	1.18	1	0.91	0.98	0.97	1.13
ACSF2	Q96CM8	44.1	3	6	15	1	1.03	1.17	1.81	2.18	1	1.43	1.77	4.3	5.73	1	0.97	1.11	2.12	2.56	stabilized	5.90717	5.5	3.25203e-05	42		3.67198	4.15762	expression/solubility	3.9148	3	6	12	1	1.06	1.01	1.15	1.44	1	1.07	1.11	1.16	1.51	1	1.1	1.14	1.01	1.49
ACSF2	Q96CM8	46.2	3	5	9	1	0.86	1.12	2.57	4.39	1	0.78	0.98	3.15	6.75	1	1.03	1.01	2.46	3.65	stabilized	5.90717	5.5	3.25203e-05	42		3.67198	4.15762	expression/solubility	3.9148	1	3	3						1	0.96	1.04	1.03	1.72
ACSF2	Q96CM8	48.1	3	5	9	1	1	0.9	1.96	5.5	1	1.24	1.35	3.68	13.56	1	1.08	0.93	1.7	4.64	stabilized	5.90717	5.5	3.25203e-05	42		3.67198	4.15762	expression/solubility	3.9148	1	3	3						1	1.05	0.91	0.86	1.14
ACSF2	Q96CM8	50.4	1	3	3	1	0.92	0.76	1.23	3.37											stabilized	5.90717	5.5	3.25203e-05	42		3.67198	4.15762	expression/solubility	3.9148
ACSF2	Q96CM8	51.9	1	3	3	1	1.29	0.81	0.96	1.84											stabilized	5.90717	5.5	3.25203e-05	42		3.67198	4.15762	expression/solubility	3.9148
ACSF3	Q4G176	42	3	8	17	1	0.93	1	1.35	1.48	1	1.11	1.3	2.1	2.61	1	1.3	1.44	1.99	1.86	stabilized	8.79455	3.6	0	42		3.5144	4.57629	expression/solubility	4.04534	3	12	14	1	0.88	0.88	1.02	1.09	1	0.82	1.06	1.09	1.32	1	0.94	0.97	0.98	1.1	destabilized
ACSF3	Q4G176	44.1	3	8	17	1	1.01	1.12	1.86	2.48	1	1.31	1.59	3.43	4.84	1	0.87	0.99	1.73	2.23	stabilized	8.79455	3.6	0	42		3.5144	4.57629	expression/solubility	4.04534	3	12	14	1	1.03	1	1.06	1.3	1	0.93	1.01	1.06	1.44	1	1.18	1.25	1.13	1.46	destabilized
ACSF3	Q4G176	46.2	3	7	12	1	0.9	1.01	2.06	3.6	1	0.86	1.11	2.84	5.77	1	1.1	1.02	2.1	3.23	stabilized	8.79455	3.6	0	42		3.5144	4.57629	expression/solubility	4.04534	3	7	9	1	0.94	0.98	1.09	1.35	1	0.97	1.1	1.04	1.6	1	0.97	0.94	1.16	1.59	destabilized
ACSF3	Q4G176	48.1	3	7	12	1	0.96	0.84	1.36	3.4	1	0.95	1.1	2.65	8.2	1	0.97	0.94	1.39	3.11	stabilized	8.79455	3.6	0	42		3.5144	4.57629	expression/solubility	4.04534	3	7	9	1	1.01	0.98	1.08	1.15	1	1.11	1.06	0.84	1.05	1	1.08	1.15	1.12	1.69	destabilized
ACSF3	Q4G176	50.4	3	4	7	1	0.87	0.78	0.91	2.14	1	1.03	0.99	1.12	3.16	1	1.01	0.9	0.87	1.81	stabilized	8.79455	3.6	0	42		3.5144	4.57629	expression/solubility	4.04534	2	3	8	1	1.08	1.1	1.1	1.1	1	1.02	0.92	0.78	0.57						destabilized
ACSF3	Q4G176	51.9	3	4	7	1	0.84	0.9	0.88	1.81	1	1.02	0.98	0.97	2.33	1	1.11	1.05	0.8	1.89	stabilized	8.79455	3.6	0	42		3.5144	4.57629	expression/solubility	4.04534	2	3	8	1	1.13	1.12	1.09	1.04	1	1.03	1.04	0.77	0.72						destabilized
ACSF3	Q4G176	54	2	2	3	1	0.94	0.77	0.68	0.78	1	1.03	0.69	0.38	0.69						stabilized	8.79455	3.6	0	42		3.5144	4.57629	expression/solubility	4.04534	3	3	5	1	0.91	1.1	0.92	0.89	1	1.06	1.15	0.87	0.54	1	0.96	0.91	0.67	0.35	destabilized
ACSF3	Q4G176	56.1	2	2	3	1	0.82	0.62	0.82	1.03	1	1	0.44	0.17	0.42						stabilized	8.79455	3.6	0	42		3.5144	4.57629	expression/solubility	4.04534	3	3	5	1	1.06	1.02	0.99	0.89	1	1.03	1.05	0.71	0.52	1	0.93	0.86	0.65	0.63	destabilized
ACSF3	Q4G176	58.2	1	7	7						1	0.89	0.6	0.61	3.51						stabilized	8.79455	3.6	0	42		3.5144	4.57629	expression/solubility	4.04534	2	2	2						1	0.91	0.77	0.44	0.41	1	1.02	1.01	0.52	0.29	destabilized
ACSF3	Q4G176	60.1	1	7	7						1	0.91	0.73	0.77	0.83						stabilized	8.79455	3.6	0	42		3.5144	4.57629	expression/solubility	4.04534	2	2	2						1	0.74	0.82	0.57	0.7	1	0.95	1.02	0.47	0.34	destabilized
ACSL1	P33121	42	3	3	8	1	0.92	0.95	0.97	0.93	1	1.03	1.02	1.03	1.03	1	1.03	1.05	1	0.95	stabilized	5.47881	3	5.997e-05	48.1		3.43369	3.82946	stability	3.63158	3	3	11	1	0.91	0.93	0.92	0.91	1	0.94	1.02	1.02	1.05	1	1.06	1.07	1.05	0.98
ACSL1	P33121	44.1	3	3	8	1	1.02	1.08	1.18	1.08	1	1.06	1.09	1.22	1.08	1	0.99	0.99	1.11	1.05	stabilized	5.47881	3	5.997e-05	48.1		3.43369	3.82946	stability	3.63158	3	3	11	1	1.01	1.02	1.06	1.03	1	0.96	1.02	1.01	1.16	1	0.94	0.99	1.03	1.07
ACSL1	P33121	46.2	3	6	13	1	1.07	1.03	1.15	1.19	1	0.99	1.07	1.49	1.42	1	0.95	1.03	1.13	1.01	stabilized	5.47881	3	5.997e-05	48.1		3.43369	3.82946	stability	3.63158	3	3	11	1	0.98	0.97	0.94	1.03	1	1	1.11	0.97	1.14	1	0.98	1.01	0.99	1.09
ACSL1	P33121	48.1	3	6	13	1	0.98	1.1	1.35	1.47	1	0.99	1.18	1.62	1.9	1	1.04	1.16	1.53	1.66	stabilized	5.47881	3	5.997e-05	48.1		3.43369	3.82946	stability	3.63158	3	3	11	1	1.05	1.04	1.07	1.2	1	0.93	0.97	0.94	1.07	1	0.89	0.96	0.99	1.22
ACSL1	P33121	50.4	3	2	7	1	0.89	1.18	1.53	1.88	1	1.09	1.17	2.26	3.22	1	1.09	1.24	2.28	2.66	stabilized	5.47881	3	5.997e-05	48.1		3.43369	3.82946	stability	3.63158	1	4	4	1	1.01	1.1	1.18	1.56
ACSL1	P33121	51.9	3	2	7	1	0.95	1.02	1.81	2.21	1	1.3	1.37	3.01	4.07	1	1.03	0.98	1.93	3	stabilized	5.47881	3	5.997e-05	48.1		3.43369	3.82946	stability	3.63158	1	4	4	1	1	0.91	1.13	1.52
ACSL3	O95573	42	3	6	15	1	0.98	1.07	1.23	1.2	1	0.98	1.35	1.7	1.83	1	0.99	1.12	1.33	1.3	stabilized	10.0939	6.14	0	44.1	3.8889	3.90786	3.94757	stability	3.90786	3	9	15	1	0.93	0.94	1.04	1.01	1	0.9	1	1.2	1.41	1	0.88	0.97	1.13	1.44	stabilized
ACSL3	O95573	44.1	3	6	15	1	0.96	1.2	1.67	1.8	1	1.63	2.2	4.2	4.57	1	1.01	1.37	2.06	2.23	stabilized	10.0939	6.14	0	44.1	3.8889	3.90786	3.94757	stability	3.90786	3	9	15	1	1.01	1.05	1.18	1.37	1	1.06	1.17	1.34	1.72	1	1.19	1.21	1.34	2.38	stabilized
ACSL3	O95573	46.2	3	6	13	1	1.02	1.2	2.44	3.06	1	0.86	1.31	3.7	4.74	1	1.07	1.34	2.92	2.54	stabilized	10.0939	6.14	0	44.1	3.8889	3.90786	3.94757	stability	3.90786	2	5	8	1	0.9	0.94	1.21	1.59	1	0.95	1.06	1.41	2.47						stabilized
ACSL3	O95573	48.1	3	6	13	1	0.95	1.01	2.48	4.26	1	1.13	1.43	5.45	9.26	1	0.87	1.14	2.75	3.45	stabilized	10.0939	6.14	0	44.1	3.8889	3.90786	3.94757	stability	3.90786	2	5	8	1	0.97	1.01	1.24	1.65	1	1.03	1.01	0.95	1.62						stabilized
ACSL3	O95573	50.4	3	2	4	1	0.84	0.86	2.23	6.14	1	1.11	1.04	3.22	7.41	1	0.99	0.88	2.18	5.49	stabilized	10.0939	6.14	0	44.1	3.8889	3.90786	3.94757	stability	3.90786	1	3	3	1	1.06	1.08	1.2	1.55											stabilized
ACSL3	O95573	51.9	3	2	4	1	0.73	0.98	1.56	3.71	1	1.01	0.88	1.46	3.64	1	1.35	1.51	2.2	4.97	stabilized	10.0939	6.14	0	44.1	3.8889	3.90786	3.94757	stability	3.90786	1	3	3	1	1.13	1.27	1.29	1.43											stabilized
ACSL3	O95573	54	1	3	3	1	0.82	1.01	1.19	1.38											stabilized	10.0939	6.14	0	44.1	3.8889	3.90786	3.94757	stability	3.90786
ACSL3	O95573	56.1	1	3	3	1	1.19	1.08	1.75	2.34											stabilized	10.0939	6.14	0	44.1	3.8889	3.90786	3.94757	stability	3.90786
ACSL4	O60488	42	3	9	13	1	0.94	1	1.24	1.46	1	1.11	1.27	1.71	2.27	1	1.41	1.53	1.88	1.68	stabilized	13.8688	2.8	0	42		3.42791	5.22284	expression/solubility	4.32537	3	2	10	1	0.91	0.92	0.99	0.99	1	0.9	1.08	1.14	1.26	1	0.96	0.97	0.97	1.04	stabilized
ACSL4	O60488	44.1	3	9	13	1	1.01	1.17	1.57	2.39	1	1.33	1.59	2.76	4.41	1	0.9	1.07	1.58	2.01	stabilized	13.8688	2.8	0	42		3.42791	5.22284	expression/solubility	4.32537	3	2	10	1	1.02	0.91	1.04	1.21	1	0.92	1.03	0.99	1.15	1	1.04	0.99	0.86	1.13	stabilized
ACSL4	O60488	46.2	3	4	6	1	0.83	1.14	1.74	2.8	1	0.97	0.95	1.6	2.55	1	1.17	1.07	1.83	2.38	stabilized	13.8688	2.8	0	42		3.42791	5.22284	expression/solubility	4.32537	3	2	6	1	0.88	0.91	1.15	1.5	1	0.79	0.99	0.99	1.54	1	0.99	0.98	1.08	1.23	stabilized
ACSL4	O60488	48.1	3	4	6	1	0.97	0.86	1.46	2.44	1	0.9	1.34	1.77	2.92	1	0.97	1.05	1.4	2.15	stabilized	13.8688	2.8	0	42		3.42791	5.22284	expression/solubility	4.32537	3	2	6	1	0.94	0.92	1.34	1.28	1	0.96	0.94	0.7	1.04	1	1.06	1.15	1.27	1.75	stabilized
ACSL4	O60488	50.4	2	2	4	1	0.81	0.73	1.11	2.04						1	0.9	0.99	1.68	2.54	stabilized	13.8688	2.8	0	42		3.42791	5.22284	expression/solubility	4.32537	1	5	5	1	1.04	1.09	1.17	1.35											stabilized
ACSL4	O60488	51.9	2	2	4	1	0.77	1.16	1.19	1.99						1	0.88	1.03	1.77	2.77	stabilized	13.8688	2.8	0	42		3.42791	5.22284	expression/solubility	4.32537	1	5	5	1	1.1	1.1	1.12	1.22											stabilized
ACSL4	O60488	54																													1	2	2	1	0.86	0.84	0.89	0.99											stabilized
ACSL4	O60488	56.1																													1	2	2	1	0.9	1.02	0.83	0.95											stabilized
ACSL4	O60488	58.2	1	3	3						1	0.92	0.63	1.21	13.39						stabilized	13.8688	2.8	0	42		3.42791	5.22284	expression/solubility	4.32537
ACSL4	O60488	60.1	1	3	3						1	0.36	0.62	0.79	1.01						stabilized	13.8688	2.8	0	42		3.42791	5.22284	expression/solubility	4.32537
ACSL6	Q9UKU0	42	2	3	4	1	0.96	0.96	0.99	0.94	1	0.97	1.07	1.15	1.18						stabilized	4.0272	2.635	0.000650407	46.2	3.71706	3.66418		stability	3.69062	2	2	4	1	0.78	0.79	0.85	0.77	1	0.93	0.93	0.92	0.94
ACSL6	Q9UKU0	44.1	2	3	4	1	1.04	1.15	1.32	1.28	1	1.2	1.15	1.51	1.4						stabilized	4.0272	2.635	0.000650407	46.2	3.71706	3.66418		stability	3.69062	2	2	4	1	1.17	1.11	1.11	1.23	1	1.04	1.04	1.23	1.19
ACSL6	Q9UKU0	46.2	2	2	3	1	1.12	1.17	1.59	1.82	1	1.02	1.17	1.83	2.06						stabilized	4.0272	2.635	0.000650407	46.2	3.71706	3.66418		stability	3.69062	2	2	3						1	0.96	1	1.06	1.19	1	1.08	0.95	1.02	0.98
ACSL6	Q9UKU0	48.1	2	2	3	1	0.98	1.27	2.34	3.21	1	0.79	1.01	1.93	1.97						stabilized	4.0272	2.635	0.000650407	46.2	3.71706	3.66418		stability	3.69062	2	2	3						1	1.14	1.05	1.11	1.51	1	0.91	0.93	0.99	1
ACSS1	Q9NUB1	42	3	9	17	1	0.89	0.89	0.93	0.94	1	0.94	1	0.94	0.89	1	1.34	1.32	1.3	1.04	stabilized	6.48107	10.66	0	54	3.41761	3.65695	3.37408	stability	3.41761	3	8	15	1	0.86	0.88	0.86	0.85	1	0.91	0.97	1	1.06	1	0.96	1.01	0.95	0.95	stabilized
ACSS1	Q9NUB1	44.1	3	9	17	1	1	0.99	1.04	0.99	1	0.87	0.92	0.84	0.81	1	0.92	1.06	0.99	0.89	stabilized	6.48107	10.66	0	54	3.41761	3.65695	3.37408	stability	3.41761	3	8	15	1	0.99	1.06	1.02	1	1	0.8	0.83	0.86	0.91	1	0.94	0.97	0.99	0.92	stabilized
ACSS1	Q9NUB1	46.2	3	13	21	1	1.05	0.98	1	1.04	1	1.04	1.01	0.98	0.95	1	1.09	1.11	1.01	0.85	stabilized	6.48107	10.66	0	54	3.41761	3.65695	3.37408	stability	3.41761	3	11	14	1	1.05	1.04	0.95	0.98	1	0.97	1.08	1	0.97	1	0.94	1.01	0.99	1.01	stabilized
ACSS1	Q9NUB1	48.1	3	13	21	1	0.97	1.03	1.06	1.08	1	0.98	1	0.94	0.96	1	0.94	1.04	1.11	0.89	stabilized	6.48107	10.66	0	54	3.41761	3.65695	3.37408	stability	3.41761	3	11	14	1	1.02	1.04	1.01	1.02	1	1	1.04	0.93	0.89	1	0.89	0.95	0.92	0.95	stabilized
ACSS1	Q9NUB1	50.4	3	10	16	1	1.05	1.13	1.21	1.26	1	1.04	1.12	1.18	1.15	1	1.02	1.11	1.17	1.01	stabilized	6.48107	10.66	0	54	3.41761	3.65695	3.37408	stability	3.41761	2	12	18	1	1.05	1.12	1.05	1.08	1	0.95	0.99	1.02	0.96						stabilized
ACSS1	Q9NUB1	51.9	3	10	16	1	0.92	0.96	1.24	1.28	1	0.96	1.08	1.25	1.23	1	1.05	1.08	1.31	1.29	stabilized	6.48107	10.66	0	54	3.41761	3.65695	3.37408	stability	3.41761	2	12	18	1	0.96	1.03	1.06	1.04	1	1.07	0.99	1.1	1.06						stabilized
ACSS1	Q9NUB1	54	3	3	15	1	1.01	1.04	1.82	2.26	1	1	1.08	1.94	2.14	1	1.11	1.03	1.77	2.18	stabilized	6.48107	10.66	0	54	3.41761	3.65695	3.37408	stability	3.41761	3	5	13	1	0.87	1.04	1.11	1.09	1	1.02	1.17	1.19	1.12	1	0.97	0.96	1.07	1.31	stabilized
ACSS1	Q9NUB1	56.1	3	3	15	1	1.02	1.22	2.7	4.04	1	1.03	1.04	2.92	4.66	1	1.2	1.35	3.76	5.18	stabilized	6.48107	10.66	0	54	3.41761	3.65695	3.37408	stability	3.41761	3	5	13	1	1.03	1.04	1.09	1.18	1	1.01	1.04	0.99	1.35	1	0.98	1.02	0.99	1.15	stabilized
ACSS1	Q9NUB1	58.2	2	6	12	1	0.95	0.67	3.27	12.91	1	0.98	0.98	3.93	8.41						stabilized	6.48107	10.66	0	54	3.41761	3.65695	3.37408	stability	3.41761	3	2	5	1	0.95	1.03	1.07	1.66	1	0.92	0.89	1.06	1.79	1	0.91	0.92	1.06	1.44	stabilized
ACSS1	Q9NUB1	60.1	2	6	12	1	0.94	0.84	1.1	5.44	1	0.94	0.87	1.48	6.13						stabilized	6.48107	10.66	0	54	3.41761	3.65695	3.37408	stability	3.41761	3	2	5	1	0.93	1.03	0.97	1.16	1	1.03	1.04	0.88	1.2	1	0.78	0.76	0.92	0.86	stabilized
ACSS2	Q9NR19	42																													2	2	2	1	0.96	0.94	0.97	0.89	1	1.25	1.25	1.12	1.1
ACSS2	Q9NR19	44.1																													2	2	2	1	0.92	1.03	1.01	1.04	1	0.95	0.74	0.87	0.71
ACSS2	Q9NR19	46.2	1	4	4						1	1.07	1.15	1.13	1.19																3	2	3	1	0.87	0.92	0.84	0.89	1	1	0.93	1.05	0.85	1	1.09	1.11	1.09	1.06
ACSS2	Q9NR19	48.1	1	4	4						1	0.93	0.92	1.02	1.14																3	2	3	1	1.2	1.16	1.21	1.23	1	1.04	1.14	0.97	1.05	1	1.15	1.16	1.05	0.88
ACSS2	Q9NR19	50.4																													1	2	2						1	0.76	0.93	0.84	0.79
ACSS2	Q9NR19	51.9																													1	2	2						1	1.07	1.19	0.77	1.06
ACTBL2	Q562R1	42	1	2	2						1	2.3	7.71	1.63	6.5
ACTBL2	Q562R1	44.1	1	2	2						1	1.01	1.23	1.09	1.14
ACTC1	P68032	42	2	2	2	1	0.97	0.99	0.99	1.05	1	1.06	1.02	1.04	1.01
ACTC1	P68032	44.1	2	2	2	1	0.99	1	1.11	1.14	1	1.12	1.29	1.47	1.44
ACTC1	P68032	46.2	1	2	2						1	0.96	1.23	1.47	1.51
ACTC1	P68032	48.1	1	2	2						1	1.04	1.42	2.04	2.1
ACTL6A	O96019	42	3	13	18	1	0.94	0.95	0.94	0.96	1	1.05	1.11	1.12	1.19	1	1.1	1.15	1.13	1.15	stabilized	7.65837	1.66	0	62.4		3.42532	3.38223	stability	3.40377	3	13	15	1	0.99	0.98	1.03	0.98	1	0.91	0.98	0.97	1	1	0.97	1.03	0.93	0.96
ACTL6A	O96019	44.1	3	13	18	1	0.99	1	1.01	1.04	1	0.97	1	1.1	1.13	1	0.97	1	1.08	1.05	stabilized	7.65837	1.66	0	62.4		3.42532	3.38223	stability	3.40377	3	13	15	1	0.96	0.95	0.99	0.97	1	0.93	0.94	0.95	0.99	1	0.96	1.02	0.98	1.01
ACTL6A	O96019	46.2	3	14	17	1	0.96	1.01	1.05	1.07	1	1.01	0.99	1.04	1.04	1	1.11	1.09	1.14	1.05	stabilized	7.65837	1.66	0	62.4		3.42532	3.38223	stability	3.40377	3	13	15	1	0.96	0.98	0.98	0.99	1	0.98	1	0.96	0.95	1	0.98	1.03	0.99	0.99
ACTL6A	O96019	48.1	3	14	17	1	0.99	0.96	0.92	0.87	1	0.98	0.9	0.81	0.79	1	0.97	1.01	0.96	0.74	stabilized	7.65837	1.66	0	62.4		3.42532	3.38223	stability	3.40377	3	13	15	1	1	0.98	0.94	0.87	1	0.99	0.98	0.91	0.86	1	0.95	0.96	0.9	0.86
ACTL6A	O96019	50.4	3	11	12	1	1.03	1.03	0.95	0.92	1	1.01	0.98	0.89	0.83	1	0.98	1.01	0.91	0.76	stabilized	7.65837	1.66	0	62.4		3.42532	3.38223	stability	3.40377	2	12	13	1	1.06	1.09	1.04	1.04	1	1.06	1.01	0.9	0.75
ACTL6A	O96019	51.9	3	11	12	1	0.91	0.95	0.91	0.84	1	0.94	0.95	0.85	0.8	1	1.04	1.07	0.94	0.87	stabilized	7.65837	1.66	0	62.4		3.42532	3.38223	stability	3.40377	2	12	13	1	1.05	1.05	1.05	0.97	1	1	0.96	0.86	0.84
ACTL6A	O96019	54	3	5	11	1	1.06	1.14	1	0.78	1	0.99	0.99	0.88	0.72	1	1.26	1.17	1.08	0.86	stabilized	7.65837	1.66	0	62.4		3.42532	3.38223	stability	3.40377	3	11	11	1	1.01	1	0.97	0.88	1	1.01	1.12	1.01	0.74	1	1.02	1.02	0.9	0.77
ACTL6A	O96019	56.1	3	5	11	1	1.01	0.99	0.92	0.84	1	1.02	1.02	1.07	0.93	1	1.07	1.13	1.11	0.92	stabilized	7.65837	1.66	0	62.4		3.42532	3.38223	stability	3.40377	3	11	11	1	1.02	1.01	0.99	0.92	1	1.03	1.05	1.06	0.97	1	0.95	1.01	0.94	0.92
ACTL6A	O96019	58.2	3	5	12	1	1.03	1.02	1.09	1.11	1	0.98	1.08	1.26	1.69	1	0.96	1.02	1.22	1.19	stabilized	7.65837	1.66	0	62.4		3.42532	3.38223	stability	3.40377	3	5	11	1	1.11	1.09	1.14	1.24	1	1.01	0.97	1.14	1.19	1	0.93	1	1.05	1.11
ACTL6A	O96019	60.1	3	5	12	1	1.13	1.13	1.21	1.35	1	1.05	1.18	1.51	1.41	1	0.97	1.08	1.31	1.24	stabilized	7.65837	1.66	0	62.4		3.42532	3.38223	stability	3.40377	3	5	11	1	1.04	1.1	1.2	1.37	1	0.94	1.1	1.21	1.22	1	0.89	0.94	1.01	1.13
ACTL6A	O96019	62.4	3	2	5	1	1.11	1.15	1.24	1.36	1	1	1.08	1.36	1.53	1	0.96	1.12	1.47	1.72	stabilized	7.65837	1.66	0	62.4		3.42532	3.38223	stability	3.40377	3	4	6	1	1.04	1.04	1.14	1.33	1	0.95	0.98	1.2	1.5	1	0.92	0.89	1.11	1.24
ACTL6A	O96019	63.9	3	2	5	1	1.14	1.14	1.14	1.66	1	0.9	1.11	1.29	1.31	1	1.04	1.27	1.79	1.81	stabilized	7.65837	1.66	0	62.4		3.42532	3.38223	stability	3.40377	2	4	4	1	1.18	1.24	1.07	1.22						1	1.01	0.91	1.25	1.39
ACTL6A	O96019	64.9																													1	6	6						1	1.12	1.08	1.13	1.5
ACTN1	P12814	42	3	17	25	1	0.95	0.97	0.94	1	1	0.95	0.98	0.97	0.92	1	1.14	1.11	1.12	1.03	stabilized	0.841693	1.95	0.087931							3	19	24	1	0.92	0.94	0.89	0.9	1	1.12	1.02	1.01	0.95	1	1.02	1.02	0.97	1.02
ACTN1	P12814	44.1	3	17	25	1	0.97	0.94	0.93	0.92	1	0.86	0.9	0.82	0.78	1	1	0.95	0.95	0.88	stabilized	0.841693	1.95	0.087931							3	19	24	1	0.96	1.02	0.97	0.94	1	1.1	1.09	1.03	1.03	1	0.93	0.94	0.94	0.94
ACTN1	P12814	46.2	3	14	22	1	1	0.94	0.91	0.93	1	1.03	0.97	0.92	0.88	1	1.05	1.05	0.93	0.82	stabilized	0.841693	1.95	0.087931							3	18	27	1	1.02	1.01	0.94	0.93	1	1.01	0.97	0.97	0.89	1	0.94	1.03	0.97	0.95
ACTN1	P12814	48.1	3	14	22	1	1	1.02	0.95	0.91	1	1	0.99	0.87	0.88	1	0.97	1.01	0.97	0.86	stabilized	0.841693	1.95	0.087931							3	18	27	1	0.99	0.97	0.88	0.87	1	0.96	0.98	1.02	0.94	1	0.94	0.98	0.93	0.93
ACTN1	P12814	50.4	3	17	24	1	1.12	1.07	1	0.96	1	0.98	0.96	0.88	0.86	1	0.95	0.98	0.89	0.81	stabilized	0.841693	1.95	0.087931							2	22	24	1	0.93	0.91	0.84	0.78	1	0.93	1.02	1.03	0.99
ACTN1	P12814	51.9	3	17	24	1	1.1	0.95	0.94	0.89	1	1.02	1.02	0.99	0.96	1	0.98	1.02	0.99	0.89	stabilized	0.841693	1.95	0.087931							2	22	24	1	0.97	0.95	0.94	0.88	1	0.97	0.94	0.96	0.91
ACTN1	P12814	54	3	17	23	1	1.12	1.06	1.09	1.09	1	0.99	0.98	0.93	0.93	1	1.08	1.15	1.05	1.05	stabilized	0.841693	1.95	0.087931							3	12	26	1	1.07	1.01	1	0.97	1	0.98	1.04	1.01	0.96	1	0.98	1.04	1.04	1.06
ACTN1	P12814	56.1	3	17	23	1	0.94	1.03	0.88	0.8	1	0.99	0.99	0.97	0.93	1	0.98	0.99	0.96	0.9	stabilized	0.841693	1.95	0.087931							3	12	26	1	0.99	0.96	0.96	0.95	1	1.03	1.02	0.98	0.99	1	0.94	0.98	0.92	0.96
ACTN1	P12814	58.2	3	17	29	1	1.1	1.01	1.03	1.02	1	1.01	1.03	0.95	0.67	1	1.08	1.09	1	1.03	stabilized	0.841693	1.95	0.087931							3	14	33	1	1.07	1.05	1.02	0.97	1	1.02	1.05	1.06	1.06	1	0.97	1.1	0.98	0.99
ACTN1	P12814	60.1	3	17	29	1	1.09	1	1.16	1.39	1	1.03	1.11	1.16	1.18	1	1.05	1.12	1.19	1.26	stabilized	0.841693	1.95	0.087931							3	14	33	1	1.33	1.46	1.4	1.77	1	0.72	0.91	1.13	1.19	1	1.03	1.07	0.97	1.07
ACTN1	P12814	62.4	2	2	4						1	0.99	0.96	1.02	0.93	1	1.04	0.99	1.15	2.03	stabilized	0.841693	1.95	0.087931							2	3	6	1	1.05	1.51	1.14	1.27	1	1.05	1.14	1.15	1.36
ACTN1	P12814	63.9	2	2	4						1	1.11	1.17	1.35	1.83	1	1.16	1.62	1.22	2.07	stabilized	0.841693	1.95	0.087931							1	3	3	1	1.04	1.15	1.17	1.27
ACTN1	P12814	64.9																													1	6	6						1	0.88	1.06	1.19	1.16
ACTN4	O43707	42	3	24	33	1	1.01	1.03	1.04	1.08	1	0.98	0.94	0.89	0.87	1	0.95	0.93	0.94	0.98	stabilized	2.05459	1.76	0.0129038							3	24	32	1	0.98	0.98	0.96	0.98	1	1.13	1.03	1.04	1	1	1.03	1.03	0.98	1.01	stabilized
ACTN4	O43707	44.1	3	24	33	1	0.95	0.94	0.94	0.93	1	0.94	0.93	0.89	0.81	1	1.04	1	0.94	0.94	stabilized	2.05459	1.76	0.0129038							3	24	32	1	0.97	1.01	0.96	0.91	1	1.03	1.07	1	0.92	1	0.94	0.93	0.95	0.93	stabilized
ACTN4	O43707	46.2	3	29	37	1	1	0.96	0.92	0.93	1	1.03	0.97	0.9	0.88	1	1.04	1.04	0.94	0.91	stabilized	2.05459	1.76	0.0129038							3	28	32	1	1.02	1.01	0.95	0.92	1	0.99	0.93	0.96	0.87	1	0.96	1.01	0.97	0.95	stabilized
ACTN4	O43707	48.1	3	29	37	1	1.01	1.05	0.97	0.9	1	1	0.96	0.86	0.85	1	0.99	0.98	0.96	0.89	stabilized	2.05459	1.76	0.0129038							3	28	32	1	0.97	0.95	0.86	0.83	1	0.97	0.98	1.01	0.97	1	0.95	1.01	0.95	0.92	stabilized
ACTN4	O43707	50.4	3	30	33	1	1.17	1.09	1.03	0.99	1	0.99	0.97	0.93	0.89	1	0.97	1	0.97	0.91	stabilized	2.05459	1.76	0.0129038							2	31	35	1	0.94	0.9	0.87	0.8	1	0.96	1.03	1.01	0.97						stabilized
ACTN4	O43707	51.9	3	30	33	1	1.16	0.97	0.95	0.9	1	1.05	1.03	0.98	0.96	1	1	0.97	0.99	0.93	stabilized	2.05459	1.76	0.0129038							2	31	35	1	0.99	0.96	0.96	0.91	1	0.97	0.98	0.99	0.92						stabilized
ACTN4	O43707	54	3	30	37	1	1.08	0.97	1.01	1.02	1	1	1.01	0.97	0.95	1	1.06	1.11	1.07	1.07	stabilized	2.05459	1.76	0.0129038							3	28	37	1	1.03	0.99	1	0.94	1	0.98	0.99	1.01	0.95	1	1	1.03	1.04	1.07	stabilized
ACTN4	O43707	56.1	3	30	37	1	0.94	1.06	0.91	0.81	1	0.99	1.01	1.01	0.93	1	1	1.01	0.98	0.96	stabilized	2.05459	1.76	0.0129038							3	28	37	1	0.99	1	0.96	0.91	1	0.97	0.97	0.92	0.93	1	0.94	1	0.96	0.98	stabilized
ACTN4	O43707	58.2	3	24	43	1	1.14	1.05	1.02	1.06	1	1.01	1.02	0.98	0.67	1	1.06	1.03	0.97	0.95	stabilized	2.05459	1.76	0.0129038							3	25	40	1	1.04	1.06	1.04	1.02	1	1	1.05	1.04	1.09	1	0.99	1.1	1	1.02	stabilized
ACTN4	O43707	60.1	3	24	43	1	1.07	1.03	1.11	1.27	1	1.05	1.08	1.14	1.14	1	1.04	1.06	1.13	1.18	stabilized	2.05459	1.76	0.0129038							3	25	40	1	1.46	1.53	1.42	1.75	1	0.69	0.91	1.08	1.17	1	1.03	1.09	1.05	1.15	stabilized
ACTN4	O43707	62.4	3	12	13	1	0.93	0.97	1.16	1.66	1	0.85	0.91	1.09	1.76	1	1.03	1.09	1.25	2.38	stabilized	2.05459	1.76	0.0129038							3	4	16	1	0.94	1.13	1.24	1.26	1	0.95	1.12	1.55	2.21	1	1	1.02	1.18	1.59	stabilized
ACTN4	O43707	63.9	3	12	13	1	0.98	0.97	0.84	1.44	1	0.99	1.02	0.95	1.38	1	1.1	1.24	1.05	1.27	stabilized	2.05459	1.76	0.0129038							2	4	16	1	1.04	1.2	1.18	1.35						1	1.03	0.7	1.07	0.84	stabilized
ACTN4	O43707	64.9																													1	12	12						1	0.97	1.1	1.11	1.13						stabilized
ACTR10	Q9NZ32	42	3	8	9	1	1.12	1.11	0.98	1.14	1	1.17	1.12	1.02	1.15	1	0.91	0.91	0.88	0.8	destabilized	13.8544	0.63	0	48.1	2.81082		2.37987	stability	2.59534	3	6	9	1	1.17	1.13	1.11	1.11	1	1.07	1.01	0.97	0.93	1	1.02	1.01	0.96	0.95
ACTR10	Q9NZ32	44.1	3	8	9	1	0.92	0.95	0.83	0.88	1	0.83	0.89	0.95	0.92	1	1.07	1.03	1	0.8	destabilized	13.8544	0.63	0	48.1	2.81082		2.37987	stability	2.59534	3	6	9	1	0.88	0.88	0.93	0.87	1	1.03	0.99	0.98	0.95	1	0.96	0.95	0.88	0.9
ACTR10	Q9NZ32	46.2	3	6	8	1	0.89	1.02	0.86	0.73	1	1.12	1.04	0.94	1.06	1	1	1	0.88	0.62	destabilized	13.8544	0.63	0	48.1	2.81082		2.37987	stability	2.59534	3	7	8	1	0.99	1.02	0.98	1.05	1	0.95	0.94	0.93	0.82	1	1	1.03	1	0.95
ACTR10	Q9NZ32	48.1	3	6	8	1	0.98	0.97	0.91	0.64	1	0.89	1	0.98	0.96	1	1.03	0.97	0.88	0.63	destabilized	13.8544	0.63	0	48.1	2.81082		2.37987	stability	2.59534	3	7	8	1	0.83	0.91	0.84	0.77	1	0.95	0.98	1.01	0.96	1	0.98	1	0.99	0.95
ACTR10	Q9NZ32	50.4	3	7	11	1	1.03	0.92	0.97	1	1	1.07	0.98	0.88	0.97	1	1.01	1.01	0.99	0.92	destabilized	13.8544	0.63	0	48.1	2.81082		2.37987	stability	2.59534	2	8	10	1	1	0.96	0.9	0.95	1	0.95	1.01	0.98	0.96
ACTR10	Q9NZ32	51.9	3	7	11	1	0.94	1.02	0.99	0.98	1	0.85	0.93	0.87	0.86	1	0.99	0.97	1.06	1.04	destabilized	13.8544	0.63	0	48.1	2.81082		2.37987	stability	2.59534	2	8	10	1	0.95	1.02	1.03	0.93	1	0.98	0.97	1.02	0.91
ACTR10	Q9NZ32	54	3	6	8	1	0.94	0.97	0.84	0.7	1	1.03	1	0.89	0.84	1	1	1.03	0.85	0.81	destabilized	13.8544	0.63	0	48.1	2.81082		2.37987	stability	2.59534	3	5	11	1	1.14	1	0.99	1	1	0.93	0.96	0.93	0.94	1	0.98	1	1.03	0.97
ACTR10	Q9NZ32	56.1	3	6	8	1	0.86	0.83	0.77	0.64	1	0.94	0.99	0.87	0.7	1	0.96	0.93	0.83	0.73	destabilized	13.8544	0.63	0	48.1	2.81082		2.37987	stability	2.59534	3	5	11	1	0.91	1	0.95	0.88	1	1	0.99	1.02	0.96	1	0.95	1.01	0.92	0.93
ACTR10	Q9NZ32	58.2	3	7	14	1	1.08	1.06	0.91	0.8	1	1.03	1.03	0.91	0.72	1	0.99	0.99	0.85	0.79	destabilized	13.8544	0.63	0	48.1	2.81082		2.37987	stability	2.59534	3	3	12	1	1.08	1.1	1.07	1.06	1	1.08	1.08	1.02	0.98	1	0.96	1	0.99	0.95
ACTR10	Q9NZ32	60.1	3	7	14	1	1	1.04	0.87	0.75	1	0.99	0.96	0.9	0.76	1	1.06	1.04	0.99	0.84	destabilized	13.8544	0.63	0	48.1	2.81082		2.37987	stability	2.59534	3	3	12	1	1.06	1.03	1.04	1	1	0.91	1	0.99	0.92	1	1.04	1.07	1.11	1.02
ACTR10	Q9NZ32	62.4	3	4	9	1	1.01	1.02	0.99	0.94	1	1	1.04	0.95	0.86	1	0.97	1	0.94	0.83	destabilized	13.8544	0.63	0	48.1	2.81082		2.37987	stability	2.59534	2	7	8	1	0.99	0.98	1.02	1	1	1.05	1.1	1.04	1.07
ACTR10	Q9NZ32	63.9	3	4	9	1	0.96	0.99	0.89	0.96	1	0.85	0.88	0.91	0.75	1	0.96	0.98	0.95	0.94	destabilized	13.8544	0.63	0	48.1	2.81082		2.37987	stability	2.59534	1	8	8	1	0.95	0.95	0.95	0.83
ACTR10	Q9NZ32	64.9																													1	7	7						1	0.95	0.98	0.84	0.94
ACTR1A	P61163	42	3	5	7	1	0.88	0.86	0.79	0.88	1	1.1	1.18	1.07	1.09	1	1.49	1.45	1.4	1.09	stabilized	8.23271	1.8	0	60.1	3.06548	3.1579	3.10218	stability	3.10218	3	5	6	1	0.94	0.98	0.98	0.9	1	0.78	0.92	0.93	0.94	1	0.97	1.02	0.89	0.87	stabilized
ACTR1A	P61163	44.1	3	5	7	1	1	1.01	0.85	0.93	1	0.85	0.9	0.99	1.02	1	0.89	0.94	0.97	0.82	stabilized	8.23271	1.8	0	60.1	3.06548	3.1579	3.10218	stability	3.10218	3	5	6	1	0.93	0.89	0.94	0.96	1	0.82	0.9	0.86	0.94	1	0.99	1.06	1.07	0.98	stabilized
ACTR1A	P61163	46.2	3	5	6	1	0.88	0.97	0.92	0.96	1	1.08	1.01	0.95	0.93	1	1.19	1.13	1.07	0.82	stabilized	8.23271	1.8	0	60.1	3.06548	3.1579	3.10218	stability	3.10218	3	3	9	1	0.94	0.98	0.94	0.98	1	0.91	0.96	0.77	0.9	1	1.06	1.11	1.03	1.05	stabilized
ACTR1A	P61163	48.1	3	5	6	1	0.97	0.98	0.95	0.92	1	1	1.14	1.02	1.14	1	0.92	1.03	0.98	0.73	stabilized	8.23271	1.8	0	60.1	3.06548	3.1579	3.10218	stability	3.10218	3	3	9	1	1.02	1	0.96	0.97	1	1.09	1.08	0.88	0.92	1	0.93	1.02	0.97	1.1	stabilized
ACTR1A	P61163	50.4	3	6	6	1	1	0.94	1	1.01	1	1	1.02	0.9	0.95	1	1.02	1.06	0.82	0.63	stabilized	8.23271	1.8	0	60.1	3.06548	3.1579	3.10218	stability	3.10218	2	5	7	1	1.06	1.03	0.98	0.98	1	0.94	0.89	0.88	0.87						stabilized
ACTR1A	P61163	51.9	3	6	6	1	0.75	0.99	0.97	1.02	1	0.9	1	0.93	1	1	1.05	1.25	1.11	1.05	stabilized	8.23271	1.8	0	60.1	3.06548	3.1579	3.10218	stability	3.10218	2	5	7	1	0.99	1.1	1.05	0.99	1	1	0.94	0.94	1						stabilized
ACTR1A	P61163	54	3	2	6	1	0.98	1.19	1.13	0.98	1	1.03	0.97	1.01	0.95	1	1.36	1.42	1.42	1.3	stabilized	8.23271	1.8	0	60.1	3.06548	3.1579	3.10218	stability	3.10218	3	5	6	1	1.02	1.04	1.05	1	1	0.98	1.12	1	0.88	1	1.07	1.02	0.93	0.93	stabilized
ACTR1A	P61163	56.1	3	2	6	1	0.98	0.82	1.02	1.06	1	1.07	1.05	1.1	1.16	1	1.1	1.18	1.17	1.14	stabilized	8.23271	1.8	0	60.1	3.06548	3.1579	3.10218	stability	3.10218	3	5	6	1	0.99	1.03	1.05	1.07	1	1.11	1.1	1.07	1.12	1	0.96	0.98	0.93	0.91	stabilized
ACTR1A	P61163	58.2	3	3	6	1	0.97	1	1.04	1.33	1	0.97	1.05	1.18	1.31	1	1.07	1.01	1.07	1.42	stabilized	8.23271	1.8	0	60.1	3.06548	3.1579	3.10218	stability	3.10218	3	4	12	1	1.05	1.03	1.07	1.28	1	0.93	0.93	1.04	1.2	1	0.92	0.91	0.96	0.97	stabilized
ACTR1A	P61163	60.1	3	3	6	1	0.99	0.95	1.22	1.64	1	1.03	1.11	1.4	1.8	1	1.01	1.07	1.26	1.54	stabilized	8.23271	1.8	0	60.1	3.06548	3.1579	3.10218	stability	3.10218	3	4	12	1	1.02	1.21	1.2	1.53	1	0.82	1.07	1.18	1.23	1	1.02	0.97	0.96	1.14	stabilized
ACTR1A	P61163	62.4	3	2	6	1	1.07	1.1	1.26	1.62	1	0.91	1.07	1.24	1.7	1	0.94	1.13	1.29	2.37	stabilized	8.23271	1.8	0	60.1	3.06548	3.1579	3.10218	stability	3.10218	3	4	6	1	1.02	1.02	1.26	1.29	1	1.02	1.14	1.28	1.5	1	0.97	0.89	1	1.08	stabilized
ACTR1A	P61163	63.9	3	2	6	1	0.92	1.04	1.14	1.65	1	0.96	1.04	1.45	1.6	1	0.77	1.18	1.54	2.03	stabilized	8.23271	1.8	0	60.1	3.06548	3.1579	3.10218	stability	3.10218	2	4	6	1	1.08	1.2	1.07	1.16						1	1.05	1.07	1.11	1.22	stabilized
ACTR1A	P61163	64.9																													1	4	4						1	0.99	1.07	0.83	1.2						stabilized
ACTR1B	P42025	42	3	3	4	1	0.94	0.91	0.87	0.91	1	1.14	1.13	1.08	1.08	1	1.73	1.71	1.57	1.29	stabilized	2.28074	1.51	0.0088547	60.1	4.94065	3.52774		stability	4.2342	3	2	4	1	0.95	0.91	0.99	0.85	1	0.8	0.94	0.93	1	1	1.06	1.08	0.94	1.01
ACTR1B	P42025	44.1	3	3	4	1	1.02	0.97	0.85	0.91	1	0.89	0.97	1	1	1	0.89	0.91	0.92	0.81	stabilized	2.28074	1.51	0.0088547	60.1	4.94065	3.52774		stability	4.2342	3	2	4	1	1	0.93	1.01	0.98	1	0.79	0.81	0.84	0.86	1	0.98	1.05	1.01	1.03
ACTR1B	P42025	46.2	3	3	5	1	0.99	1.01	0.94	1	1	1.04	0.98	0.97	0.92	1	1.05	0.95	0.85	0.58	stabilized	2.28074	1.51	0.0088547	60.1	4.94065	3.52774		stability	4.2342	3	2	4	1	0.93	0.92	0.9	0.87	1	0.96	1.07	0.92	0.92	1	0.97	1.01	1.1	1.09
ACTR1B	P42025	48.1	3	3	5	1	0.93	0.96	0.95	0.95	1	0.98	1.07	1.02	1.01	1	0.96	1.14	1.06	0.95	stabilized	2.28074	1.51	0.0088547	60.1	4.94065	3.52774		stability	4.2342	3	2	4	1	1.01	1.04	0.95	0.96	1	1.01	0.98	0.97	0.87	1	0.95	1.04	1.05	1.24
ACTR1B	P42025	50.4	3	3	4	1	1	0.96	0.97	1	1	0.98	0.95	0.86	0.92	1	1.05	1.15	0.9	0.76	stabilized	2.28074	1.51	0.0088547	60.1	4.94065	3.52774		stability	4.2342	2	3	3	1	0.98	0.96	0.97	0.97	1	0.9	0.96	1.02	1.05
ACTR1B	P42025	51.9	3	3	4	1	0.79	1.01	1	1.07	1	0.94	0.99	1	1.03	1	1.16	1.24	1.21	1.04	stabilized	2.28074	1.51	0.0088547	60.1	4.94065	3.52774		stability	4.2342	2	3	3	1	1	1.08	1.05	0.97	1	1.31	1.01	1.09	0.98
ACTR1B	P42025	54	3	2	5	1	1.01	1.13	1.05	1.02	1	1.02	1	0.99	1.01	1	1.36	1.32	1.33	1.3	stabilized	2.28074	1.51	0.0088547	60.1	4.94065	3.52774		stability	4.2342	2	2	4	1	0.93	0.98	0.96	0.88	1	1	1.07	0.99	0.94
ACTR1B	P42025	56.1	3	2	5	1	1.1	0.93	1.26	1.12	1	1.14	1.12	1.2	1.22	1	1.06	1.21	1.32	1.28	stabilized	2.28074	1.51	0.0088547	60.1	4.94065	3.52774		stability	4.2342	2	2	4	1	0.99	1.07	0.99	1.02	1	1.05	1.15	1.04	1.13
ACTR1B	P42025	58.2	3	3	3	1	1.26	0.89	1.2	1.53	1	0.92	1.07	1.15	1.27	1	1.06	1.06	1.13	1.44	stabilized	2.28074	1.51	0.0088547	60.1	4.94065	3.52774		stability	4.2342
ACTR1B	P42025	60.1	3	3	3	1	1.34	1.39	2.14	1.42	1	0.86	1.13	1.21	1.51	1	0.99	1	1.25	1.45	stabilized	2.28074	1.51	0.0088547	60.1	4.94065	3.52774		stability	4.2342
ACTR2	P61160	42	3	13	18	1	0.97	0.99	1	1.08	1	1.05	1.01	1.01	1.03	1	1.16	1.12	1.22	1.12	stabilized	4.58366	2.96	0.000332907	60.1		4.23508	4.25908	stability	4.24708	3	12	18	1	0.92	0.94	0.95	0.93	1	1.03	1.05	1.01	1.06	1	1.02	1.03	0.98	1.01	stabilized
ACTR2	P61160	44.1	3	13	18	1	0.99	0.98	1	1.03	1	0.91	0.94	0.97	0.94	1	1	1	1.02	0.99	stabilized	4.58366	2.96	0.000332907	60.1		4.23508	4.25908	stability	4.24708	3	12	18	1	0.99	1.01	1.01	0.97	1	0.99	1.05	1.01	0.98	1	0.97	0.96	0.87	0.95	stabilized
ACTR2	P61160	46.2	3	15	18	1	0.99	0.96	0.97	1	1	1.06	1.03	1	1	1	1.06	1.05	0.96	0.94	stabilized	4.58366	2.96	0.000332907	60.1		4.23508	4.25908	stability	4.24708	3	14	17	1	1.01	1.02	0.97	0.96	1	0.98	1.01	0.97	0.92	1	0.97	1.03	0.98	0.95	stabilized
ACTR2	P61160	48.1	3	15	18	1	1.02	1.04	1.03	1	1	1	1	0.93	0.95	1	0.97	1.01	1.03	0.9	stabilized	4.58366	2.96	0.000332907	60.1		4.23508	4.25908	stability	4.24708	3	14	17	1	0.98	0.99	0.91	0.92	1	0.99	0.99	0.96	0.88	1	0.95	1	0.96	0.96	stabilized
ACTR2	P61160	50.4	3	15	18	1	1.1	1.06	1.05	1.06	1	1.01	1.03	1	0.98	1	0.97	1	1	0.94	stabilized	4.58366	2.96	0.000332907	60.1		4.23508	4.25908	stability	4.24708	2	16	16	1	0.96	0.96	0.92	0.88	1	0.98	1	0.97	0.85						stabilized
ACTR2	P61160	51.9	3	15	18	1	1.04	0.98	1.04	1.01	1	0.98	1.01	1.03	1.02	1	0.99	1.03	1.06	1.01	stabilized	4.58366	2.96	0.000332907	60.1		4.23508	4.25908	stability	4.24708	2	16	16	1	1.04	1.01	1.02	0.98	1	0.99	1.02	0.99	0.96						stabilized
ACTR2	P61160	54	3	14	17	1	1.08	0.98	1.1	1.1	1	0.97	0.99	1	1.03	1	1.12	1.16	1.18	1.21	stabilized	4.58366	2.96	0.000332907	60.1		4.23508	4.25908	stability	4.24708	3	12	18	1	1.08	1.01	1.02	1.01	1	0.98	0.98	1.01	0.98	1	0.98	1.02	1.03	1.07	stabilized
ACTR2	P61160	56.1	3	14	17	1	0.98	1.05	1.03	0.99	1	0.99	1.02	1.09	1.16	1	1.03	1.09	1.12	1.15	stabilized	4.58366	2.96	0.000332907	60.1		4.23508	4.25908	stability	4.24708	3	12	18	1	1.02	1.01	0.99	1.05	1	1	0.98	0.98	1.04	1	0.93	0.98	0.96	0.98	stabilized
ACTR2	P61160	58.2	3	11	18	1	1.03	1.04	1.08	1.16	1	0.99	1.08	1.13	0.89	1	1.04	1.1	1.23	1.33	stabilized	4.58366	2.96	0.000332907	60.1		4.23508	4.25908	stability	4.24708	3	9	18	1	1.06	1.08	1.08	1.12	1	0.99	1.01	1.06	1.1	1	0.95	1.05	1.01	1.1	stabilized
ACTR2	P61160	60.1	3	11	18	1	1.06	1.09	1.22	1.32	1	1.02	1.19	1.53	1.47	1	1.02	1.2	1.5	1.43	stabilized	4.58366	2.96	0.000332907	60.1		4.23508	4.25908	stability	4.24708	3	9	18	1	1.14	1.12	1.19	1.32	1	0.77	1	1.14	1.27	1	0.98	1.06	1.1	1.22	stabilized
ACTR2	P61160	62.4	3	8	12	1	1.08	1.35	1.74	1.84	1	1.02	1.34	2.17	2.26	1	1.03	1.38	2.09	2.23	stabilized	4.58366	2.96	0.000332907	60.1		4.23508	4.25908	stability	4.24708	3	6	12	1	0.97	1.01	1.15	1.16	1	0.96	1.14	1.54	1.9	1	1.03	0.95	1.34	1.67	stabilized
ACTR2	P61160	63.9	3	8	12	1	0.99	1.26	1.69	2.04	1	0.88	1.31	2.96	2.4	1	0.97	1.59	3.18	3.06	stabilized	4.58366	2.96	0.000332907	60.1		4.23508	4.25908	stability	4.24708	2	6	12	1	0.95	1.02	1.03	0.88						1	1.05	1.15	1.79	2.5	stabilized
ACTR2	P61160	64.9																													1	12	12						1	1.09	1.01	1.07	1.95						stabilized
ACTR3	P61158	42	3	11	23	1	0.89	0.92	0.9	0.96	1	1.05	1.03	0.99	1	1	1.34	1.34	1.34	1.1	stabilized	4.62075	2.76	0.000283505	60.1		4.28524	4.20933	stability	4.24728	3	11	14	1	0.92	0.93	0.91	0.89	1	0.92	1.01	0.99	1.02	1	1.01	1	0.96	0.98	stabilized
ACTR3	P61158	44.1	3	11	23	1	0.98	0.96	0.95	0.96	1	0.85	0.88	0.86	0.77	1	0.91	0.97	0.92	0.82	stabilized	4.62075	2.76	0.000283505	60.1		4.28524	4.20933	stability	4.24728	3	11	14	1	1.01	1.03	1.01	0.96	1	0.87	0.93	0.89	0.92	1	0.95	0.94	0.95	0.93	stabilized
ACTR3	P61158	46.2	3	11	16	1	0.98	0.94	0.89	0.9	1	1.07	1	0.97	0.94	1	1.07	1.05	0.97	0.86	stabilized	4.62075	2.76	0.000283505	60.1		4.28524	4.20933	stability	4.24728	3	16	20	1	1.03	1.04	0.95	0.95	1	1	1.01	0.95	0.92	1	0.98	1.01	0.98	0.94	stabilized
ACTR3	P61158	48.1	3	11	16	1	1.01	1.02	0.99	1	1	1.02	1.01	0.87	0.88	1	0.95	1.01	0.98	0.88	stabilized	4.62075	2.76	0.000283505	60.1		4.28524	4.20933	stability	4.24728	3	16	20	1	1	0.99	0.92	0.92	1	0.94	0.97	0.94	0.87	1	0.92	0.98	0.94	0.96	stabilized
ACTR3	P61158	50.4	3	11	16	1	1.09	1.05	1.01	1	1	0.99	1	0.98	0.97	1	0.99	1.03	0.95	0.81	stabilized	4.62075	2.76	0.000283505	60.1		4.28524	4.20933	stability	4.24728	2	12	15	1	0.95	0.94	0.91	0.86	1	1.02	1.02	0.95	0.86						stabilized
ACTR3	P61158	51.9	3	11	16	1	1.06	0.97	1.01	1.01	1	1.01	1.01	1.05	1.04	1	1	1.05	1.02	0.95	stabilized	4.62075	2.76	0.000283505	60.1		4.28524	4.20933	stability	4.24728	2	12	15	1	1.01	1.01	1.02	0.98	1	0.98	0.98	0.89	0.95						stabilized
ACTR3	P61158	54	3	14	17	1	1.06	1	1.06	1.11	1	0.98	0.99	1.09	1.13	1	1.12	1.18	1.25	1.24	stabilized	4.62075	2.76	0.000283505	60.1		4.28524	4.20933	stability	4.24728	3	9	15	1	1.02	0.95	1.01	0.97	1	0.98	1.07	1.02	0.95	1	0.99	1.03	1.02	1.04	stabilized
ACTR3	P61158	56.1	3	14	17	1	0.96	1.03	0.98	1.03	1	1	1	1.12	1.17	1	1.04	1.07	1.14	1.17	stabilized	4.62075	2.76	0.000283505	60.1		4.28524	4.20933	stability	4.24728	3	9	15	1	1.03	1.02	0.99	1.04	1	1.01	1.04	1.07	1.06	1	1.01	1.06	1.05	1.09	stabilized
ACTR3	P61158	58.2	3	11	18	1	1.06	1.06	1.04	1.14	1	0.98	1.08	1.19	0.9	1	1.06	1.15	1.15	1.3	stabilized	4.62075	2.76	0.000283505	60.1		4.28524	4.20933	stability	4.24728	3	7	15	1	1.03	1.04	1.04	1.07	1	0.97	0.96	1.02	1.09	1	0.97	1.08	1.03	1.09	stabilized
ACTR3	P61158	60.1	3	11	18	1	1.05	1.1	1.25	1.34	1	1.06	1.2	1.49	1.51	1	1.03	1.18	1.56	1.51	stabilized	4.62075	2.76	0.000283505	60.1		4.28524	4.20933	stability	4.24728	3	7	15	1	1.14	1.23	1.25	1.43	1	0.84	1.04	1.19	1.22	1	1.01	1.09	1.16	1.33	stabilized
ACTR3	P61158	62.4	3	9	18	1	1.09	1.27	1.66	1.83	1	0.99	1.34	2.16	2.24	1	0.96	1.32	1.83	2.12	stabilized	4.62075	2.76	0.000283505	60.1		4.28524	4.20933	stability	4.24728	3	4	18	1	1.02	1.02	1.15	1.2	1	1.02	1.23	1.62	2.09	1	1.09	0.96	1.25	1.55	stabilized
ACTR3	P61158	63.9	3	9	18	1	0.94	1.2	1.57	1.89	1	0.87	1.41	3.11	2.31	1	1.05	1.53	2.76	2.59	stabilized	4.62075	2.76	0.000283505	60.1		4.28524	4.20933	stability	4.24728	2	4	18	1	1.01	1.12	1.07	0.94						1	0.87	1.05	1.51	1.97	stabilized
ACTR3	P61158	64.9																													1	17	17						1	1.07	1.03	1.07	1.9						stabilized
ACTR3B	Q9P1U1	42	1	2	2	1	0.87	0.87	0.92	1.03																					1	2	2	1	0.76	0.83	0.76	0.7
ACTR3B	Q9P1U1	44.1	1	2	2	1	1.06	1.08	0.98	1.09																					1	2	2	1	0.94	0.99	0.97	1.04
ACTR3B	Q9P1U1	46.2	2	2	4	1	0.97	0.97	0.93	0.94						1	1	1.01	0.94	0.91											1	5	5	1	1.02	1.04	0.99	0.98
ACTR3B	Q9P1U1	48.1	2	2	4	1	0.96	0.95	0.96	0.9						1	1	1.11	1	1.09											1	5	5	1	1.06	1	0.98	0.95
ACTR3B	Q9P1U1	50.4	1	3	3	1	1.04	0.96	1	0.97																					1	4	4	1	0.89	0.94	0.88	0.83
ACTR3B	Q9P1U1	51.9	1	3	3	1	1.01	0.99	0.98	1.03																					1	4	4	1	0.96	0.92	0.9	0.88
ACTR3B	Q9P1U1	54	2	2	4	1	1.02	0.99	1.02	1.07	1	0.76	0.91	0.93	0.9																2	2	2	1	1.12	0.96	0.96	0.98	1	0.86	0.92	1.11	1.03
ACTR3B	Q9P1U1	56.1	2	2	4	1	1.01	1.05	1.07	1.04	1	1	1	1.18	1.23																2	2	2	1	1.03	0.97	1.01	1.22	1	1.01	1.1	1.16	1.36
ACTR3B	Q9P1U1	58.2	2	2	3	1	0.92	1.07	1.04	1.12	1	1	1.02	1.28	0.89																2	2	3	1	0.98	1.03	1.2	1.18	1	1.01	0.94	1.02	1.07
ACTR3B	Q9P1U1	60.1	2	2	3	1	1.07	1.1	1.24	1.34	1	0.94	1.2	1.58	1.35																2	2	3	1	1.07	1.08	1.31	1.13	1	0.98	1.1	1.17	1.25
ACTR5	Q9H9F9	42																													2	2	2						1	0.91	1.03	0.9	0.94	1	0.94	1.02	0.91	0.9
ACTR5	Q9H9F9	44.1																													2	2	2						1	1.44	1.25	1.26	1.26	1	1.11	1.03	0.99	1.25
ACTR6	Q9GZN1	42	2	3	8	1	0.95	0.98	0.97	0.96	1	1.12	1.22	1.19	1.28																2	3	6	1	0.97	0.96	0.99	0.98						1	0.98	1.03	1.02	0.96
ACTR6	Q9GZN1	44.1	2	3	8	1	1.01	0.99	1.06	1.11	1	1.12	1.24	1.23	1.39																2	3	6	1	1.02	1	1.02	1.08						1	0.97	1.01	0.94	1.05
ACTR6	Q9GZN1	46.2	2	2	4	1	0.93	1.07	1.25	1.48	1	0.95	0.82	1.15	1.05																2	2	3	1	1.03	0.98	1.04	1.13	1	1.05	1.03	1	1.05
ACTR6	Q9GZN1	48.1	2	2	4	1	1.05	1	1.16	1.24	1	1.24	1.18	1.22	1.28																2	2	3	1	0.97	1.02	1.09	1.11	1	1.12	0.94	1.06	1.05
ACTR6	Q9GZN1	50.4																													1	2	2	1	0.95	0.99	0.9	0.8
ACTR6	Q9GZN1	51.9																													1	2	2	1	0.98	0.8	0.94	0.88
ACTR8	Q9H981	42	3	3	4	1	0.97	0.99	1.11	1.47	1	1.07	1.15	1.52	2.13	1	1.07	1.13	1.32	1.52	stabilized	3.22644	1.935	0.00234107	42		3.14009	3.69522	expression/solubility	3.41765	2	2	3	1	0.99	1	0.98	0.98						1	0.84	0.93	0.85	1.09
ACTR8	Q9H981	44.1	3	3	4	1	0.96	1.03	0.97	1.47	1	1.14	1.2	1.5	2.35	1	0.95	0.99	1.06	1.44	stabilized	3.22644	1.935	0.00234107	42		3.14009	3.69522	expression/solubility	3.41765	2	2	3	1	0.91	0.85	0.94	1.02						1	1.06	0.99	1.03	1.17
ACVR1	Q04771	42	1	2	2	1	1.04	1.01	1.12	1.24
ACVR1	Q04771	44.1	1	2	2	1	1.08	1.02	1.08	1.25
ACY1	Q03154	42	3	4	8	1	0.88	0.89	0.9	0.93	1	0.99	1.02	0.97	0.95	1	0.89	0.94	0.91	0.91											3	6	7	1	0.91	0.92	0.93	0.92	1	1.04	1.02	1.01	1.05	1	1.02	1	0.98	1
ACY1	Q03154	44.1	3	4	8	1	0.97	0.93	0.96	0.93	1	0.86	0.84	0.81	0.75	1	1.11	0.94	1.06	0.99											3	6	7	1	0.97	1.1	1.04	0.96	1	0.95	0.94	0.93	0.97	1	1	1.02	0.97	0.9
ACY1	Q03154	46.2	3	5	10	1	1.02	0.94	0.9	0.91	1	1	0.95	0.93	0.86	1	1	0.95	0.9	0.73											3	6	10	1	1.04	1.02	0.95	0.95	1	0.96	1.03	1.01	0.89	1	0.93	0.98	0.95	0.91
ACY1	Q03154	48.1	3	5	10	1	1.01	1.01	0.96	0.94	1	1.04	0.95	0.86	0.84	1	0.93	0.95	0.94	0.8											3	6	10	1	0.97	0.98	0.88	0.9	1	0.95	0.92	0.88	0.92	1	0.93	0.95	0.94	0.95
ACY1	Q03154	50.4	3	8	11	1	1.15	1.08	1.02	0.99	1	1.05	1.01	0.94	0.92	1	0.93	1	0.9	0.85											2	7	8	1	0.92	0.93	0.85	0.83	1	0.93	1	0.95	0.84
ACY1	Q03154	51.9	3	8	11	1	1.06	0.97	0.98	0.93	1	1.03	1.04	1.04	0.96	1	1	1.02	1.02	0.94											2	7	8	1	1.01	0.98	0.96	0.92	1	0.96	1.04	0.97	0.97
ACY1	Q03154	54	3	5	10	1	1.14	1.04	1.05	0.99	1	1.01	1	1	0.97	1	0.51	0.45	0.5	0.42											3	4	11	1	1.14	0.98	1.04	0.91	1	0.99	1.04	1.02	0.91	1	0.98	1.08	0.98	0.92
ACY1	Q03154	56.1	3	5	10	1	0.97	1.02	0.9	0.82	1	1.03	1.01	1.07	0.97	1	1.01	0.97	0.97	0.99											3	4	11	1	1.01	0.95	0.93	1	1	1.05	1.07	1.09	1.03	1	1.03	1.02	0.88	0.98
ACY1	Q03154	58.2	3	3	15	1	0.99	0.98	0.91	0.88	1	0.97	1.03	0.95	0.67	1	1.06	1.11	1.08	1.01											3	3	13	1	1.04	1.02	1.02	0.97	1	1.04	1	1	0.94	1	1.01	1.14	1.09	1.07
ACY1	Q03154	60.1	3	3	15	1	0.97	1	0.95	0.92	1	1.01	0.99	0.94	0.85	1	1.01	1.02	0.99	0.82											3	3	13	1	0.98	0.96	1.01	1.01	1	1.12	1.04	1.01	1	1	0.93	1.03	0.99	0.89
ACY1	Q03154	62.4	3	3	13	1	0.97	0.99	0.96	0.89	1	1.01	0.99	0.98	0.89	1	0.97	0.97	0.93	0.82											3	4	12	1	1.12	1.03	1.06	1.03	1	0.97	1.01	0.93	0.91	1	1.11	1.01	0.99	0.91
ACY1	Q03154	63.9	3	3	13	1	0.98	1.01	0.91	0.94	1	0.99	1.05	0.96	0.85	1	1.01	0.89	0.92	0.81											2	4	6	1	1.01	0.97	0.93	0.96						1	0.95	0.92	0.91	0.81
ACY1	Q03154	64.9																													1	12	12						1	1.04	1.03	1.05	0.99
ACYP1	P07311	42	3	6	9	1	1.15	1.14	1.16	1.17	1	1	1.01	0.99	0.98	1	1.05	1.07	1.09	0.94											3	6	9	1	1.05	1.08	1.05	1.09	1	0.92	0.95	0.96	1	1	1.01	0.92	1.09	0.98
ACYP1	P07311	44.1	3	6	9	1	0.96	0.92	0.95	0.89	1	0.92	0.91	0.83	0.77	1	1.01	1.1	0.97	0.94											3	6	9	1	0.93	1.05	0.99	0.93	1	0.79	0.84	0.87	0.94	1	0.97	0.95	1.04	0.96
ACYP1	P07311	46.2	3	6	8	1	1.06	0.94	0.92	0.95	1	1.01	0.95	0.91	0.92	1	0.96	0.95	0.95	0.89											3	6	9	1	1.11	1.04	1.04	1	1	0.98	1.07	1.08	1.1	1	1.02	1	1	0.98
ACYP1	P07311	48.1	3	6	8	1	1.02	1	1	0.97	1	0.97	0.86	0.81	0.77	1	1.01	1.02	1.02	0.93											3	6	9	1	1.06	1.08	0.96	0.95	1	0.95	0.99	1.03	0.99	1	1.04	0.99	1.04	0.95
ACYP1	P07311	50.4	3	5	8	1	1.13	1.11	1.02	1	1	1.03	0.98	0.96	0.96	1	1.07	1.04	1.01	1											2	8	8	1	0.99	0.97	0.94	0.87	1	1.02	1.04	0.95	0.97
ACYP1	P07311	51.9	3	5	8	1	1.16	0.94	0.88	0.86	1	1.05	1.04	1	0.97	1	0.96	0.94	0.95	0.87											2	8	8	1	0.93	0.93	0.88	0.83	1	0.98	0.97	0.96	0.96
ACYP1	P07311	54	3	6	7	1	1.13	1.02	1.06	1.06	1	1.03	1.04	1.03	1.02	1	1.1	1.12	1.08	1.05											3	5	8	1	1.09	0.96	1.08	1.07	1	1.03	1.08	1.14	1.02	1	0.99	1	1.05	1.11
ACYP1	P07311	56.1	3	6	7	1	0.96	1.14	1.01	0.92	1	0.97	0.99	1.01	0.94	1	1.01	1.04	1.02	0.95											3	5	8	1	1	0.95	0.93	0.93	1	1	1.02	1.02	0.98	1	1.16	1.03	1.08	0.98
ACYP1	P07311	58.2	3	4	7	1	0.98	0.94	1.04	1.02	1	1.01	1.02	1.03	0.83	1	1.01	1	1.03	1.03											3	4	9	1	0.91	0.96	0.99	1.04	1	1.04	1.05	1.09	1.17	1	1.13	0.85	1.07	1.06
ACYP1	P07311	60.1	3	4	7	1	0.95	0.95	0.99	1.01	1	0.98	0.99	0.99	0.99	1	0.98	1	0.99	1											3	4	9	1	1.16	1.24	1.22	1.37	1	0.84	1.01	1.06	1.02	1	1.22	1.02	1.05	1.01
ACYP1	P07311	62.4	3	3	7	1	1.04	1.13	1.11	1.28	1	0.95	1	1	1.22	1	1.05	1.06	1.05	1.18											3	2	5	1	0.96	1.09	1.09	1.14	1	0.98	1.18	1.25	1.35	1	1	1.19	1.29	1.47
ACYP1	P07311	63.9	3	3	7	1	0.99	1.03	1.06	1.01	1	0.86	0.89	1.06	0.95	1	0.95	0.99	1.11	1.16											2	2	5	1	0.91	1.01	0.92	0.82						1	1.16	1.34	1.26	1.24
ACYP1	P07311	64.9																													1	5	5						1	1.04	1.02	0.79	1.07
ACYP2	P14621	42	3	2	3	1	1.03	1.06	1.03	1.04	1	0.9	1.01	0.94	0.95	1	0.99	1.01	1.1	1.04											2	3	4	1	0.96	1.01	0.95	1.03	1	0.92	0.91	0.93	0.95
ACYP2	P14621	44.1	3	2	3	1	0.99	0.97	1.04	0.96	1	0.91	0.87	0.8	0.78	1	0.85	0.88	0.93	0.84											2	3	4	1	0.94	1.05	1	0.97	1	0.87	0.88	0.87	1.01
ACYP2	P14621	46.2	2	3	6	1	1.04	0.89	0.92	0.96	1	1.01	0.95	0.92	0.89																2	4	4	1	1.13	1.01	0.99	0.97	1	0.97	1.13	1.05	1.12
ACYP2	P14621	48.1	2	3	6	1	1.06	0.99	0.98	0.99	1	1	0.89	0.82	0.81																2	4	4	1	1.2	1.12	1.06	0.99	1	0.97	1	0.98	0.89
ACYP2	P14621	50.4	3	2	8	1	1.07	1.08	1.03	1.01	1	1.02	1	0.94	0.91	1	0.97	0.95	1.09	1.15											2	5	5	1	1.04	1.01	1	0.92	1	0.98	1.03	0.99	1
ACYP2	P14621	51.9	3	2	8	1	1.07	0.9	0.9	0.9	1	1.01	1	1.02	0.95	1	1.05	1.04	1.05	1.07											2	5	5	1	0.99	0.97	0.95	0.85	1	1.01	1.01	0.97	0.92
ACYP2	P14621	54	2	4	10	1	1.44	1.35	1.43	1.46	1	1.03	1.01	1.01	0.98																3	3	5	1	1.08	1.01	1.08	1.05	1	1.01	0.86	1.09	1.17	1	1.04	1.06	1.21	1.23
ACYP2	P14621	56.1	2	4	10	1	0.92	1.17	0.98	0.94	1	1	0.96	0.99	0.93																3	3	5	1	1	0.96	1	0.95	1	0.91	0.99	0.82	0.89	1	1.1	0.95	1.03	0.86
ACYP2	P14621	58.2	3	2	5	1	1.03	1.01	1.07	1.2	1	0.99	0.98	1.05	0.88	1	1.06	1.01	1.07	1.07											2	6	6	1	0.94	0.95	1.03	1.06	1	1.01	1.09	1.09	1.15
ACYP2	P14621	60.1	3	2	5	1	0.95	1.01	1.07	1.08	1	0.95	0.94	1.01	1.01	1	0.94	1	0.94	0.98											2	6	6	1	1.18	1.22	1.26	1.33	1	0.89	1	1.01	1.06
ACYP2	P14621	62.4	2	2	2	1	0.96	0.97	1.01	0.96	1	1.03	0.95	1.11	0.95																1	3	3						1	0.99	1.09	1.14	1.22
ACYP2	P14621	63.9	2	2	2	1	1.28	1.15	1.16	1.11	1	0.98	0.96	1.34	1.06
ACYP2	P14621	64.9																													1	3	3						1	1.03	1.05	0.91	1
ADA	P00813	42	3	28	30	1	1.02	1.02	1.06	1.05	1	0.94	0.95	0.94	0.89	1	1.08	1.07	1.1	0.96											3	25	28	1	0.98	0.98	0.97	0.96	1	1.08	1.02	1.03	1.03	1	1.07	1.01	1.04	1.07
ADA	P00813	44.1	3	28	30	1	0.97	0.95	1	0.94	1	0.88	0.9	0.84	0.77	1	0.99	1.06	0.98	0.91											3	25	28	1	1	1.05	1.01	0.95	1	0.99	1.01	1.01	1	1	0.96	0.93	1.01	0.95
ADA	P00813	46.2	3	27	28	1	1.03	0.94	0.95	0.91	1	1.05	0.99	0.93	0.9	1	1.02	1	0.94	0.85											3	25	28	1	1.02	1.02	1.02	0.92	1	1.04	1	1.05	0.97	1	1	1.03	1.01	0.94
ADA	P00813	48.1	3	27	28	1	1.05	1.06	1	0.96	1	0.99	0.94	0.83	0.8	1	0.97	1	0.98	0.9											3	25	28	1	0.96	0.96	0.88	0.86	1	1.03	1.04	1.07	1.02	1	0.94	0.96	0.93	0.88
ADA	P00813	50.4	3	27	28	1	1.13	1.05	0.99	0.95	1	1.03	1.01	0.97	0.91	1	0.99	1	0.94	0.85											2	27	30	1	0.92	0.9	0.9	0.77	1	1.01	1.03	1.01	0.93
ADA	P00813	51.9	3	27	28	1	1.23	0.99	1	0.94	1	1.02	1.02	1	0.97	1	1.01	1.12	1.03	0.95											2	27	30	1	1	0.93	0.95	0.92	1	0.98	0.99	0.97	0.96
ADA	P00813	54	3	25	31	1	1.08	0.94	1.02	1	1	0.99	1	1.02	0.96	1	1.01	1	0.98	1											3	22	29	1	1.1	0.97	1.09	0.95	1	0.99	1	1.05	1	1	1.01	1.05	1.09	1.11
ADA	P00813	56.1	3	25	31	1	0.94	1.12	0.93	0.87	1	1	1.02	1.03	1.01	1	0.98	0.99	1	0.96											3	22	29	1	0.99	1	0.98	0.97	1	1.02	1	1.04	0.98	1	0.98	1.02	1	1.01
ADA	P00813	58.2	3	23	31	1	1.03	1.02	0.96	0.91	1	0.99	1	1	0.74	1	1.06	1.04	1.03	0.98											3	20	32	1	1.08	1.07	1.13	1	1	1.05	1.02	1.13	0.95	1	0.99	1.05	1.03	1.03
ADA	P00813	60.1	3	23	31	1	1.01	1.02	0.97	0.99	1	1.03	1.03	1.04	1.02	1	1.02	1.04	1.07	1.05											3	20	32	1	1.08	1.07	1.11	1.14	1	0.95	0.99	0.98	0.99	1	0.99	1.05	1.06	1.02
ADA	P00813	62.4	3	20	33	1	1.01	1.11	1.16	1.14	1	1.01	1.02	1.13	1.1	1	1.06	1.04	1.1	1.01											3	16	33	1	0.96	0.98	1.07	1.04	1	0.99	1.03	1.08	1.02	1	1.04	1.02	0.99	0.99
ADA	P00813	63.9	3	20	33	1	0.94	1.01	1.03	1.16	1	0.87	0.96	1.1	0.97	1	0.95	0.99	1.09	1.14											2	16	28	1	0.98	1.01	1.03	0.94						1	0.97	1.07	1.06	1.03
ADA	P00813	64.9																													1	33	33						1	1.04	1	0.88	1.04
ADA2	Q9NZK5	42	3	6	15	1	0.91	0.91	0.91	0.95	1	0.94	0.97	0.96	0.94	1	1.13	1.13	1.1	0.99											3	9	14	1	0.92	0.93	0.93	0.91	1	0.95	0.92	0.97	0.94	1	1.01	1.01	0.98	0.95
ADA2	Q9NZK5	44.1	3	6	15	1	1.01	0.98	0.97	0.95	1	0.92	0.94	0.9	0.86	1	0.99	0.99	0.96	0.89											3	9	14	1	0.98	1.03	0.99	1	1	0.86	0.9	0.88	0.94	1	0.91	0.91	0.88	0.87
ADA2	Q9NZK5	46.2	3	8	13	1	0.98	0.95	0.9	0.92	1	1.05	0.96	0.96	0.9	1	1.07	1.01	0.92	0.81											3	7	13	1	1.05	1.02	0.95	0.96	1	0.98	1.01	1	0.95	1	0.96	1.02	0.98	0.95
ADA2	Q9NZK5	48.1	3	8	13	1	1	0.98	0.97	0.93	1	0.99	1	0.87	0.88	1	0.95	0.97	0.93	0.82											3	7	13	1	1.07	1.04	0.97	0.98	1	1.04	1.04	0.97	0.99	1	0.96	0.97	0.94	0.96
ADA2	Q9NZK5	50.4	3	6	12	1	1.08	1	0.97	0.94	1	1.02	1	0.92	0.88	1	0.97	0.95	0.87	0.76											2	11	14	1	0.96	0.93	0.89	0.82	1	0.93	1	0.91	0.87
ADA2	Q9NZK5	51.9	3	6	12	1	1.05	0.99	1.01	0.94	1	0.96	0.95	0.93	0.91	1	0.95	1.01	0.93	0.83											2	11	14	1	0.97	1.01	0.99	0.89	1	0.99	0.98	0.94	0.89
ADA2	Q9NZK5	54	3	8	13	1	1.15	1.06	1.08	1.05	1	0.99	0.98	0.98	0.99	1	1.16	1.18	1.14	1.08											3	4	14	1	1.17	0.97	1	0.94	1	0.95	1.09	0.99	0.86	1	1.03	1	1.05	1.03
ADA2	Q9NZK5	56.1	3	8	13	1	0.97	1.04	0.96	0.87	1	0.97	0.95	0.98	0.98	1	1.02	1.01	0.96	0.94											3	4	14	1	1.01	0.94	0.95	1.01	1	1	1.01	1.02	1	1	0.95	0.93	0.92	0.93
ADA2	Q9NZK5	58.2	3	7	15	1	0.97	1.01	0.92	0.88	1	1.05	1.06	0.99	0.75	1	1.01	0.99	0.99	0.99											3	5	11	1	1.06	1.04	1	0.94	1	1.04	0.97	1	0.92	1	0.97	1.03	0.96	0.97
ADA2	Q9NZK5	60.1	3	7	15	1	0.97	0.99	1	0.97	1	0.98	0.99	0.95	0.93	1	1.02	0.99	1.03	0.95											3	5	11	1	0.98	1.04	1.12	1.05	1	1.1	1.07	0.99	0.99	1	0.95	0.99	0.96	0.93
ADA2	Q9NZK5	62.4	3	8	13	1	1.04	1	1.05	1.06	1	1.02	1.03	1.05	1	1	0.99	1.06	1.05	0.91											3	5	13	1	0.99	0.96	1.01	0.97	1	0.93	0.96	0.94	0.91	1	1.05	0.84	0.88	0.82
ADA2	Q9NZK5	63.9	3	8	13	1	0.95	0.96	0.87	1.05	1	0.98	1.05	1.03	0.97	1	1	1.03	1.04	1.01											2	5	13	1	1.02	1	1	1.04						1	0.91	1.03	0.93	0.89
ADA2	Q9NZK5	64.9																													1	12	12						1	1.05	1.09	1	1.05
ADAD1	Q96M93	50.4																													1	2	2						1	1.12	1.1	1.05	1.12
ADAD1	Q96M93	51.9																													1	2	2						1	0.88	0.94	0.88	0.95
ADAD1	Q96M93	54																													1	2	2						1	1.22	1	1.19	1.41
ADAD1	Q96M93	56.1																													1	2	2						1	0.98	0.99	0.94	0.84
ADAL	Q6DHV7	42	3	2	4	1	0.99	0.96	1	1.04	1	0.96	1	0.97	0.94	1	1.09	1.03	1.15	1.07											1	3	3	1	0.9	0.92	0.85	0.87
ADAL	Q6DHV7	44.1	3	2	4	1	1	1.02	1.03	0.92	1	0.89	0.91	0.88	0.8	1	0.93	0.95	0.89	0.92											1	3	3	1	1.01	1.1	0.95	1
ADAL	Q6DHV7	46.2	3	2	6	1	0.98	0.88	0.89	0.94	1	1.03	0.97	1.02	0.94	1	1.09	1.06	0.98	0.82											3	2	4	1	1.09	0.99	0.97	0.96	1	1.04	1	1.01	1.02	1	0.9	0.92	0.93	0.91
ADAL	Q6DHV7	48.1	3	2	6	1	1.08	1.04	1.03	0.98	1	1.03	0.89	0.85	0.81	1	0.79	0.9	0.99	0.65											3	2	4	1	1.07	1.08	1.02	0.93	1	0.99	0.99	0.92	1.01	1	0.93	0.87	0.93	0.92
ADAL	Q6DHV7	50.4	2	3	4	1	1.16	1.11	0.96	1.04	1	1.07	1.02	0.96	0.97																2	3	3	1	1.01	0.94	0.91	0.86	1	0.98	0.89	0.89	0.75
ADAL	Q6DHV7	51.9	2	3	4	1	1.19	1.01	1.07	0.94	1	1.11	1.03	1.02	0.97																2	3	3	1	1.14	1.09	1.16	1.02	1	0.96	1.01	0.87	0.93
ADAL	Q6DHV7	54	3	3	6	1	1.12	1.02	1.01	1.09	1	0.95	0.91	1	0.98	1	1.05	1.07	1.08	1.04											3	2	5	1	1.14	0.95	1.01	1.01	1	0.94	0.97	0.98	0.97	1	1.05	1.12	1.21	1.28
ADAL	Q6DHV7	56.1	3	3	6	1	0.99	1.12	0.97	0.82	1	1.05	1.02	1	0.97	1	1.01	1	0.94	0.93											3	2	5	1	1.14	1.02	1.05	1.02	1	1.02	0.99	1.02	0.99	1	0.82	0.84	0.78	0.89
ADAL	Q6DHV7	58.2	3	4	12	1	1.04	1.04	0.94	0.94	1	1.02	1.06	0.96	0.69	1	1.04	1.03	1.05	1.02											3	4	6	1	1.15	1.08	1.07	1.12	1	1.05	1.03	1.04	0.98	1	0.96	1.1	1	1.03
ADAL	Q6DHV7	60.1	3	4	12	1	0.97	0.94	0.93	0.94	1	0.97	0.96	0.95	0.88	1	1.01	0.96	1.02	0.91											3	4	6	1	1.05	1.1	1.14	1.15	1	1	1.01	1.01	0.98	1	1.02	1	1.01	0.92
ADAL	Q6DHV7	62.4	2	3	5						1	1	0.97	1.06	1.05	1	1.04	1.05	1.03	1											3	2	4	1	1.01	1.02	1.06	1.1	1	1.24	1.15	1.09	1.32	1	1	0.85	0.9	0.93
ADAL	Q6DHV7	63.9	2	3	5						1	0.87	0.95	1.12	0.99	1	1.01	0.99	1.11	1.14											2	3	4	1	1.03	1	1.23	1.06						1	1.15	1.06	1.11	1.17
ADAL	Q6DHV7	64.9																													1	2	2						1	1.08	0.88	1.03	1.08
ADAM10	O14672	42	3	14	25	1	1.08	1.1	1.09	1.11	1	0.96	0.98	0.95	0.91	1	0.92	0.96	0.93	0.9											3	15	22	1	1.04	1.06	1.02	1.06	1	1	1	1.01	0.99	1	0.99	1.02	1.04	1.01
ADAM10	O14672	44.1	3	14	25	1	0.98	0.94	0.98	0.95	1	0.95	0.94	0.9	0.87	1	0.99	1.03	0.94	0.94											3	15	22	1	0.96	1.02	1.01	0.95	1	0.94	0.97	0.99	0.99	1	0.94	0.94	0.92	0.93
ADAM10	O14672	46.2	3	19	23	1	1.02	0.98	0.96	0.99	1	1.03	1.01	0.94	0.95	1	1.01	1.01	0.97	0.94											3	15	21	1	1.07	1.04	1	1.02	1	1.01	1.02	0.99	0.99	1	1.01	1.03	1.02	1.08
ADAM10	O14672	48.1	3	19	23	1	0.99	1.01	1	0.97	1	1	0.95	0.95	0.95	1	1.01	1	0.98	0.9											3	15	21	1	1	0.96	0.96	0.95	1	0.98	1	1.01	0.97	1	0.99	1	0.94	0.94
ADAM10	O14672	50.4	3	13	25	1	1.08	1.06	1.01	1.05	1	1.01	1.01	0.95	0.98	1	0.96	0.99	0.94	0.87											2	17	22	1	0.98	1.01	0.96	0.95	1	1.06	0.97	0.92	0.87
ADAM10	O14672	51.9	3	13	25	1	1.02	0.98	0.96	0.94	1	0.99	0.97	0.96	0.96	1	1.03	0.98	0.99	0.97											2	17	22	1	0.98	1.02	1.03	0.98	1	1	1.02	0.99	1
ADAM10	O14672	54	3	7	20	1	1.04	1.08	1.07	0.99	1	1	1.01	1	0.95	1	1.07	1.06	1.1	1.04											3	7	19	1	1.03	1.03	1.07	1.03	1	0.99	1.1	1.02	0.9	1	0.98	0.96	0.98	0.95
ADAM10	O14672	56.1	3	7	20	1	0.99	0.85	0.93	0.92	1	1.01	1.01	1	0.98	1	1.06	1.06	1.02	0.96											3	7	19	1	0.98	0.99	0.99	1.01	1	1.04	0.99	1.07	1.08	1	1.01	1.01	1.01	1.04
ADAM10	O14672	58.2	3	5	27	1	0.98	1.03	0.96	1.04	1	1.03	1.01	0.96	0.93	1	1.06	1.04	1.02	1.09											3	5	19	1	1.09	1.1	1.06	1.08	1	0.97	0.95	0.97	0.96	1	0.98	0.96	0.98	0.97
ADAM10	O14672	60.1	3	5	27	1	1.09	1.03	0.99	1.04	1	1	1.07	1.05	1.1	1	1.11	1.17	1.14	1.08											3	5	19	1	0.97	0.98	0.94	0.92	1	1.04	1.01	1.02	1.03	1	0.96	1.07	1.12	1.12
ADAM10	O14672	62.4	3	8	13	1	1	0.93	0.98	0.93	1	1.01	0.95	0.91	0.85	1	1.02	1.03	1.08	1.14											3	5	16	1	1	0.97	1.06	0.97	1	0.98	1.01	1	1.1	1	0.99	0.79	0.84	0.83
ADAM10	O14672	63.9	3	8	13	1	0.86	0.92	0.85	1.02	1	1.08	1.09	0.98	1.04	1	1.01	1.04	1.04	0.93											2	5	16	1	1.12	1.13	1.06	1.24						1	1.06	1.02	1.08	1.07
ADAM10	O14672	64.9																													1	16	16						1	1.04	1.05	1.11	1.08
ADAM15	Q13444	50.4	2	2	3	1	1.01	0.92	0.94	0.95	1	1.05	1.07	0.97	0.78																1	3	3	1	0.9	0.87	0.88	0.8
ADAM15	Q13444	51.9	2	2	3	1	1.11	0.99	0.82	0.87	1	0.86	0.97	0.93	0.89																1	3	3	1	0.91	0.9	0.87	0.8
ADAM15	Q13444	54	2	3	3	1	1.11	1.08	1.22	1.1	1	1.01	0.94	1.01	0.88																2	2	2	1	1.29	1.03	1.05	0.84	1	0.9	0.8	1.11	1.12
ADAM15	Q13444	56.1	2	3	3	1	1	0.88	0.98	0.82	1	1.04	1.06	1.09	0.88																2	2	2	1	0.99	0.85	0.89	0.97	1	1.26	1.5	1.72	1.23
ADAM15	Q13444	58.2	2	2	4	1	0.96	0.96	1.11	0.76	1	1.05	1.11	1.02	0.76																1	2	2	1	1.09	1.1	1.06	0.9
ADAM15	Q13444	60.1	2	2	4	1	1.14	1.11	0.86	0.84	1	1.09	1.03	1.13	0.98																1	2	2	1	0.9	0.91	1	0.95
ADAM15	Q13444	62.4																													1	2	2	1	1.05	1.12	1.16	0.96
ADAM15	Q13444	63.9																													1	2	2	1	1.01	0.98	1.07	1.11
ADAM17	P78536	42	3	3	3	1	1.3	1.23	1.28	1.28	1	0.95	0.88	0.94	0.87	1	1	0.88	0.96	0.95											3	3	5	1	1.12	1.09	1.08	1.04	1	1.02	0.9	0.9	1.03	1	1.04	1.03	1.05	1.03
ADAM17	P78536	44.1	3	3	3	1	1.05	1.07	1.09	1.02	1	1.38	1.25	1.3	1.24	1	1.29	0.86	1.04	1.04											3	3	5	1	1.11	1.06	1.01	1.01	1	1.04	1	1	1.01	1	1.01	1	0.9	1.12
ADAM17	P78536	46.2	3	2	3	1	0.94	0.94	1	1.01	1	0.94	0.9	0.92	0.98	1	0.87	1	0.97	0.98											2	2	6	1	0.94	0.99	0.98	1.01						1	0.84	1.09	0.88	0.77
ADAM17	P78536	48.1	3	2	3	1	0.97	1.09	1.01	0.97	1	0.99	1.06	1.09	1.1	1	1.12	1.14	0.97	1.23											2	2	6	1	0.93	0.99	0.9	0.95						1	0.9	1.15	1.09	1.23
ADAM17	P78536	50.4	3	2	4	1	1.06	0.96	1	1.13	1	1.01	0.95	0.9	0.98	1	0.99	0.96	0.94	1.04											2	2	7	1	0.96	0.97	0.98	0.96	1	1.01	1.08	0.96	1
ADAM17	P78536	51.9	3	2	4	1	1.03	0.94	1.05	1	1	1.02	0.93	0.87	0.95	1	1.75	2.11	2	1.97											2	2	7	1	0.96	1.03	0.98	1	1	1.03	1.06	1.05	1.04
ADAM17	P78536	54	3	2	4	1	1.05	1.24	1.07	0.95	1	0.94	0.97	0.96	0.96	1	1.04	0.98	0.97	0.98											2	4	4	1	1.08	1.05	1.04	0.98	1	0.95	0.9	0.9	0.84
ADAM17	P78536	56.1	3	2	4	1	0.97	0.72	0.9	0.91	1	1.13	1.08	1.08	1.25	1	1.21	0.89	1.04	1.21											2	4	4	1	1.03	0.98	1.08	0.96	1	1.08	0.98	1.09	1
ADAM17	P78536	58.2	1	4	4						1	0.98	0.89	0.89	0.97																2	2	4	1	1.06	1.01	1.03	1.05	1	0.75	0.72	0.79	0.97
ADAM17	P78536	60.1	1	4	4						1	1.04	1.04	1.07	1																2	2	4	1	1.18	1.1	1.07	0.99	1	1.01	1.11	1.08	0.97
ADAM22	Q9P0K1	42																													2	2	2	1	0.99	1.02	0.91	0.99						1	0.96	0.95	1.07	0.99
ADAM22	Q9P0K1	44.1																													2	2	2	1	1	0.99	0.98	0.89						1	0.92	0.97	1.93	1.02
ADAM22	Q9P0K1	46.2																													2	2	2	1	1.01	0.97	0.98	1.03	1	0.87	0.98	0.99	0.88
ADAM22	Q9P0K1	48.1																													2	2	2	1	1.12	1.09	1.1	1	1	0.89	1.01	0.87	0.88
ADAM22	Q9P0K1	50.4	1	2	2	1	1.06	1	0.98	0.98																					1	3	3	1	1.01	0.98	0.9	0.93
ADAM22	Q9P0K1	51.9	1	2	2	1	1.1	0.89	0.95	0.95																					1	3	3	1	1.03	1.03	1.01	1
ADAM22	Q9P0K1	54	1	2	2	1	1.05	0.96	1.01	0.92
ADAM22	Q9P0K1	56.1	1	2	2	1	0.98	1.07	0.92	0.81
ADAM22	Q9P0K1	58.2																													2	2	4	1	1.05	0.99	1.05	1.03	1	1.01	1.11	1.06	1.03
ADAM22	Q9P0K1	60.1																													2	2	4	1	1.08	1.1	1.11	1.13	1	0.94	1.05	1	0.95
ADAM9	Q13443	42	3	2	3	1	1.01	1.05	1.12	1.18	1	0.97	0.87	0.96	0.85	1	0.96	0.85	1.01	0.97											2	2	6	1	0.98	0.94	0.88	0.97						1	0.85	0.98	0.93	0.94
ADAM9	Q13443	44.1	3	2	3	1	0.98	0.95	0.96	0.95	1	0.95	0.95	0.93	0.85	1	1.07	1.03	0.95	0.9											2	2	6	1	1.1	1.04	0.99	0.94						1	0.98	0.91	0.97	1.01
ADAM9	Q13443	46.2	2	3	5	1	1	0.93	0.93	0.93	1	1.03	0.97	0.98	0.91																3	2	5	1	0.98	0.97	0.94	0.95	1	1.03	1.03	1.05	1.05	1	0.97	0.98	0.99	0.95
ADAM9	Q13443	48.1	2	3	5	1	1.05	1.08	1.04	1	1	1.05	0.97	1.04	0.96																3	2	5	1	0.91	0.94	0.85	0.86	1	0.94	0.95	0.97	0.97	1	1.02	1.01	1.01	1.04
ADAM9	Q13443	50.4	2	3	4	1	1.14	1.08	0.97	1.04	1	1.59	0.98	3.66	0.82																1	7	7	1	0.91	0.92	0.86	0.85
ADAM9	Q13443	51.9	2	3	4	1	1.35	1.06	1.04	1.04	1	0.87	0.79	0.83	0.76																1	7	7	1	1.02	1.01	1.01	0.97
ADAM9	Q13443	54	3	2	12	1	1.04	1	1.03	0.98	1	0.95	1.01	0.97	0.95	1	1	1.06	1.02	1											3	2	7	1	1.04	0.99	0.97	0.97	1	0.94	0.89	0.95	0.99	1	1.03	1.07	1.08	1.11
ADAM9	Q13443	56.1	3	2	12	1	0.98	1.06	0.88	0.88	1	1.01	1	0.98	0.98	1	1.07	1.09	1.06	1.05											3	2	7	1	1.04	1.17	1.05	1.04	1	0.94	0.94	0.98	0.97	1	1.02	1.09	0.87	1.1
ADAM9	Q13443	58.2	3	3	9	1	1.02	0.96	0.89	0.97	1	1.03	1.01	0.95	0.74	1	1.02	1	1.09	0.98											2	6	9	1	1.01	1	0.98	0.96	1	1	1.08	1	1.03
ADAM9	Q13443	60.1	3	3	9	1	1.16	1.1	1.08	1.03	1	0.93	1.07	1.03	0.97	1	1.05	1.04	1.08	0.95											2	6	9	1	0.95	0.89	0.92	1	1	1.03	0.97	0.98	0.93
ADAM9	Q13443	62.4	2	2	4	1	0.96	0.92	0.95	0.89						1	0.94	0.88	0.93	0.83											3	2	3	1	1.07	1.05	1.12	1.09	1	1.09	1.04	1.17	1.12	1	1.09	1	0.73	0.9
ADAM9	Q13443	63.9	2	2	4	1	0.99	0.99	0.97	0.99						1	1.05	1.12	1.11	1.03											2	3	3	1	1.01	0.99	0.92	0.91						1	1.05	1.18	0.88	1.07
ADAM9	Q13443	64.9																													1	2	2						1	1.05	0.95	1.04	0.9
ADAMTS16	Q8TE57	54	1	2	2	1	0.99	0.9	0.99	1
ADAMTS16	Q8TE57	56.1	1	2	2	1	0.96	0.97	0.94	0.91
ADAR	P55265	42	3	23	50	1	0.97	0.96	0.79	0.8	1	1	1.03	1.08	1.02	1	1.1	1.12	1.14	1.05											3	35	43	1	1.05	1.02	1.02	1.04	1	0.97	1.06	1.04	1.07	1	0.99	1.05	0.98	0.96
ADAR	P55265	44.1	3	23	50	1	1.04	1.08	0.93	1.09	1	1.2	1.18	1.31	1.35	1	0.96	1.05	1.04	1.05											3	35	43	1	0.94	0.86	0.99	1.09	1	1.11	1.11	1.1	1.11	1	1.04	1.03	0.98	1.09
ADAR	P55265	46.2	3	22	44	1	0.77	1.14	1.1	1.17	1	0.97	1.04	1.1	1.13	1	1.06	1.03	1.14	1.15											3	34	40	1	0.84	0.93	1.08	1.19	1	1.01	1.03	1.01	1.08	1	1.05	1.01	1.07	1.12
ADAR	P55265	48.1	3	22	44	1	0.98	0.84	0.93	0.96	1	1.05	1.09	1.21	1.22	1	0.99	1.03	0.96	1.03											3	34	40	1	0.91	0.93	1.12	1.13	1	1.04	1.04	0.96	1	1	0.97	1.04	1.05	1.12
ADAR	P55265	50.4	3	23	24	1	0.79	0.72	0.83	0.89	1	1	1	0.99	1.02	1	0.98	0.98	0.87	0.83											2	26	34	1	1.08	1.09	1.18	1.36	1	1.07	1.04	1.02	1.03
ADAR	P55265	51.9	3	23	24	1	0.72	1.11	1	1.19	1	0.94	0.96	0.94	0.97	1	1.01	1.1	0.96	1.09											2	26	34	1	1.22	1.17	1.19	1.38	1	1	1	0.98	1.05
ADAR	P55265	54	3	13	22	1	0.61	0.96	0.75	0.53	1	1.01	1.03	0.97	0.94	1	0.98	0.97	0.96	0.99											3	12	23	1	0.85	0.91	0.9	1.03	1	1.03	0.96	0.97	0.99	1	1.04	0.96	0.8	0.72
ADAR	P55265	56.1	3	13	22	1	1.06	0.56	0.98	1.21	1	1.05	1.01	0.98	0.98	1	0.89	0.92	0.92	0.88											3	12	23	1	1.03	1.01	1.03	1.03	1	0.99	0.96	0.95	0.96	1	0.93	0.98	0.94	0.97
ADAR	P55265	58.2	3	7	19	1	1.04	1.06	1.02	1.31	1	0.98	0.93	1.02	3.05	1	0.93	0.93	0.97	0.98											3	6	13	1	0.93	0.99	0.97	1.08	1	1.04	1.08	1.06	1.04	1	1.23	1.13	1.03	1.01
ADAR	P55265	60.1	3	7	19	1	1.02	0.89	0.98	1.06	1	0.99	0.96	0.94	0.94	1	0.96	1.01	0.97	1.07											3	6	13	1	1.03	0.95	0.98	1.07	1	0.89	0.95	0.96	0.99	1	1.04	1.02	0.97	1
ADAR	P55265	62.4	2	2	5						1	0.97	1.04	0.98	1.02	1	0.88	0.95	0.91	0.91											2	5	7						1	1.05	1	1	1.04	1	0.97	1.1	1.14	1.16
ADAR	P55265	63.9	2	2	5						1	0.95	0.92	0.94	0.97	1	0.98	0.96	0.96	1.09											1	5	5											1	0.94	0.79	0.96	0.96
ADAR	P55265	64.9																													1	7	7						1	0.93	0.89	0.86	0.95
ADARB1	P78563	42	1	2	2						1	0.98	0.88	0.94	0.96																2	2	3	1	1.06	1.03	0.9	0.89						1	1.02	1	0.95	0.89
ADARB1	P78563	44.1	1	2	2						1	1.32	1.19	1.21	1.31																2	2	3	1	1.13	1.11	0.94	0.98						1	0.88	0.94	0.8	1
ADARB1	P78563	46.2	2	2	4	1	0.92	1.13	1.05	0.97	1	1.01	1.07	1.05	0.94																2	2	3	1	1.02	1.13	1.02	0.93	1	1.1	0.98	0.89	0.97
ADARB1	P78563	48.1	2	2	4	1	1.07	1.12	1.23	0.95	1	0.96	0.93	1.02	0.89																2	2	3	1	1.11	1.05	1	1.06	1	0.99	0.97	0.9	0.97
ADAT1	Q9BUB4	42	3	4	6	1	0.97	1.07	1.07	1.09	1	1.04	1.02	1.11	1.2	1	0.98	0.97	0.97	1.1											3	3	6	1	0.91	0.94	0.95	0.99	1	1.02	1.11	1.11	1.13	1	0.91	0.96	0.91	0.95
ADAT1	Q9BUB4	44.1	3	4	6	1	0.99	1.07	1.12	1.32	1	1.44	1.48	1.72	2.3	1	1.04	1.06	1.21	1.4											3	3	6	1	1.01	0.98	1.01	1.11	1	1.08	1.12	1.13	1.26	1	1.04	1.03	0.94	1.13
ADAT2	Q7Z6V5	42	3	2	5	1	1.57	1.4	1.33	1.45	1	1	0.95	1.02	0.94	1	1.61	1.4	1.39	1.21											3	2	4	1	1.07	1.04	1.1	1.07	1	0.96	0.98	1.01	1.02	1	0.95	0.96	1.03	0.99
ADAT2	Q7Z6V5	44.1	3	2	5	1	0.87	0.97	1	0.88	1	1.01	1	0.93	0.86	1	0.91	0.82	1	0.85											3	2	4	1	0.99	1.01	0.94	0.98	1	0.9	0.95	0.91	0.89	1	0.96	0.99	0.89	1
ADAT2	Q7Z6V5	46.2	3	2	5	1	1.21	1.08	1	1.19	1	0.97	0.91	0.99	0.97	1	0.97	0.98	0.99	1											3	2	5	1	1.03	0.98	1.07	0.93	1	0.95	1.03	1	1.02	1	1.05	1.04	1.03	1.01
ADAT2	Q7Z6V5	48.1	3	2	5	1	0.92	1.01	1.01	0.82	1	0.94	0.95	0.84	0.83	1	0.95	0.89	0.98	0.99											3	2	5	1	1.16	1.14	0.93	0.88	1	1.05	1	1.04	0.99	1	1.01	1.01	1.06	1.01
ADAT2	Q7Z6V5	50.4	3	3	7	1	1.05	1.03	0.95	1.08	1	1.04	1.07	1.03	1.06	1	0.97	0.98	1.09	1.04											2	2	5	1	1.01	0.92	0.9	0.91	1	0.88	0.95	0.99	1.05
ADAT2	Q7Z6V5	51.9	3	3	7	1	0.93	0.9	0.94	0.8	1	1.05	1.09	1.03	1.04	1	1.04	0.86	1.02	0.95											2	2	5	1	0.87	0.83	0.77	0.76	1	1	0.97	1.01	0.84
ADAT2	Q7Z6V5	54	3	3	5	1	1.07	1.13	1.08	1.13	1	1.02	1.08	1.05	1.02	1	1.14	1.16	1.1	1.04											3	3	4	1	1.04	0.95	0.99	1.18	1	1.02	0.93	1.02	1.04	1	0.99	1.01	0.99	0.81
ADAT2	Q7Z6V5	56.1	3	3	5	1	1.02	1.23	1.14	0.95	1	0.95	1.03	1.01	0.96	1	1.06	0.97	1.17	1.1											3	3	4	1	1.13	1.02	1.1	1.08	1	1.1	1.1	1.18	0.98	1	0.96	0.97	0.93	1.07
ADAT2	Q7Z6V5	58.2	3	2	6	1	1.04	0.95	1.01	1	1	0.98	0.96	1.03	0.96	1	1.07	1.05	1.02	0.95											2	3	4	1	0.92	0.92	0.92	0.97	1	1.09	1.02	1.06	1.11
ADAT2	Q7Z6V5	60.1	3	2	6	1	0.9	0.96	1.11	0.96	1	0.9	1.06	1.06	1.03	1	1.06	0.97	1.03	0.95											2	3	4	1	1.05	0.96	0.94	0.96	1	0.97	1.02	1.11	0.92
ADAT2	Q7Z6V5	62.4																													1	2	2											1	1.19	1.09	1.22	1
ADAT2	Q7Z6V5	63.9																													1	2	2											1	1.01	1.02	1.09	0.94
ADAT3	Q96EY9	42	2	3	4	1	0.99	1.02	1	0.97	1	0.98	1.05	1.03	1.13																3	2	4	1	0.94	1.05	0.99	0.96	1	1.04	0.99	1.1	0.89	1	0.98	0.89	1.05	1.05
ADAT3	Q96EY9	44.1	2	3	4	1	1.12	0.95	1	1.13	1	1.04	0.98	1.03	0.99																3	2	4	1	1.07	0.95	0.94	1.04	1	1.1	1.16	1.08	1.03	1	0.97	0.95	0.99	0.91
ADAT3	Q96EY9	46.2	3	3	3	1	1	0.93	0.88	0.94	1	0.99	0.97	0.9	0.94	1	1.01	1.02	0.97	0.94											3	3	4	1	1.06	1.03	0.99	0.95	1	1.15	1.04	1.16	1.06	1	1	1.03	1.02	0.97
ADAT3	Q96EY9	48.1	3	3	3	1	1.15	1.21	1.11	1.13	1	1.02	0.96	1	0.94	1	1.09	1.02	1.03	1.05											3	3	4	1	0.97	0.93	0.92	0.95	1	1.1	1.13	1.02	0.93	1	0.97	1	0.99	0.96
ADAT3	Q96EY9	50.4	3	2	5	1	1.11	1.04	0.99	1.01	1	0.97	1.01	0.96	0.97	1	1.04	1.02	1.08	1											2	3	3	1	0.95	0.94	0.9	0.87	1	0.92	0.95	0.94	0.97
ADAT3	Q96EY9	51.9	3	2	5	1	1.15	0.97	0.97	0.92	1	1.1	1.05	1.22	1.03	1	0.99	0.96	1.05	1.01											2	3	3	1	1.05	0.97	0.93	0.98	1	0.9	0.9	0.89	0.95
ADAT3	Q96EY9	54	3	2	7	1	1.01	0.93	0.97	0.93	1	0.96	0.91	1	0.97	1	0.96	0.97	1.07	0.94											3	3	6	1	0.95	0.89	0.9	0.87	1	0.93	1.03	1.02	0.94	1	1.03	1.02	1.03	1.05
ADAT3	Q96EY9	56.1	3	2	7	1	0.96	1.1	0.97	0.94	1	0.97	1.03	0.96	0.99	1	1.05	0.97	0.99	0.97											3	3	6	1	1.05	1.01	0.99	1.05	1	1.03	1.03	1.06	1	1	1.14	1.02	1.1	0.95
ADAT3	Q96EY9	58.2	3	2	4	1	0.93	1.01	0.87	0.97	1	1.02	0.95	1.01	0.96	1	1.06	0.96	0.95	0.99											3	2	4	1	1.01	1.03	0.96	0.96	1	1.02	1.01	1.03	1.15	1	0.96	0.83	1.01	0.96
ADAT3	Q96EY9	60.1	3	2	4	1	0.87	0.86	1.04	0.92	1	1.01	0.97	0.99	1.06	1	1.03	0.96	0.99	1.11											3	2	4	1	1.18	1.11	1.11	1.21	1	0.87	1.02	0.99	1.02	1	1.22	1.09	0.92	1.02
ADAT3	Q96EY9	62.4																													1	2	2	1	1.07	1.05	0.79	0.89
ADAT3	Q96EY9	63.9																													1	2	2	1	1.14	0.77	1.09	0.99
ADD1	P35611	42	3	13	17	1	1.02	1.05	1.07	1.1	1	0.97	0.96	1	0.94	1	1.05	1.02	1.04	0.98											3	14	19	1	1.08	1.1	1.02	1.07	1	1.06	0.97	1.01	0.94	1	1.04	1	1.06	1.09
ADD1	P35611	44.1	3	13	17	1	0.96	0.93	0.96	0.93	1	0.95	0.94	0.89	0.86	1	0.99	1.03	0.96	0.9											3	14	19	1	1	1.01	0.98	0.94	1	0.99	0.99	0.98	0.99	1	0.96	0.9	0.86	0.99
ADD1	P35611	46.2	3	15	22	1	1.02	0.97	0.98	0.97	1	1.02	1	0.98	0.97	1	1.04	1.03	0.96	0.89											3	13	19	1	1.01	0.99	0.94	0.93	1	1	0.95	0.99	0.97	1	0.93	0.96	0.96	0.95
ADD1	P35611	48.1	3	15	22	1	1.03	1.04	1	0.96	1	1.02	0.98	0.98	0.96	1	0.98	1.01	1.03	0.9											3	13	19	1	0.99	0.98	0.9	0.91	1	1.04	0.98	1.02	0.97	1	1	1	0.96	0.96
ADD1	P35611	50.4	3	11	19	1	1.11	1.04	1.05	1.05	1	1.01	0.98	1.02	0.99	1	0.97	0.97	0.95	0.95											2	18	20	1	0.94	0.9	0.87	0.85	1	0.96	0.97	1	1
ADD1	P35611	51.9	3	11	19	1	1.18	0.97	1.01	0.99	1	1.08	1.02	1.02	0.99	1	0.97	0.95	0.99	0.95											2	18	20	1	0.99	1	0.97	0.92	1	1.05	1.01	1.06	0.93
ADD1	P35611	54	3	13	24	1	1.09	1.02	1.05	1.06	1	0.98	0.99	0.97	1	1	0.96	0.98	0.93	0.92											3	15	18	1	1.08	0.98	0.97	0.93	1	0.97	1.03	0.97	0.95	1	1.01	1.04	1.04	1.09
ADD1	P35611	56.1	3	13	24	1	0.96	1.02	0.95	0.85	1	1.03	1.05	1.06	1	1	1.02	0.99	0.96	1											3	15	18	1	0.99	1	0.98	0.95	1	1.07	1.03	1.11	1	1	0.96	1	0.94	0.99
ADD1	P35611	58.2	3	16	23	1	1.05	1.06	0.96	0.91	1	0.99	1	0.98	0.73	1	1.07	1.07	1.12	1.08											3	10	20	1	1.07	1.05	1.02	0.96	1	1.02	1.01	1.01	0.94	1	0.9	1.02	0.98	1
ADD1	P35611	60.1	3	16	23	1	1.02	1.04	1.03	0.95	1	1.01	0.98	0.99	0.92	1	0.91	0.96	0.94	0.88											3	10	20	1	0.97	0.94	0.99	0.97	1	0.99	1.01	1	1	1	0.96	0.99	0.99	0.97
ADD1	P35611	62.4	3	13	19	1	1.01	1	1.01	0.99	1	1.01	1	1.01	0.96	1	1.02	1.04	1.05	0.98											3	11	19	1	1.01	0.94	1	0.95	1	0.97	0.97	0.97	0.96	1	0.99	0.89	0.94	0.92
ADD1	P35611	63.9	3	13	19	1	0.97	0.97	0.96	1.01	1	1.01	1.08	1	0.91	1	1	0.99	0.99	0.94											2	11	15	1	0.99	0.96	0.99	0.98						1	1.01	1.01	1.02	0.98
ADD1	P35611	64.9																													1	19	19						1	1.05	1.01	1	1
ADD2	P35612	50.4	1	3	3	1	1.04	1.01	0.91	0.99
ADD2	P35612	51.9	1	3	3	1	1.16	1.07	1.1	1.02
ADD2	P35612	54	1	2	2	1	1.13	1.03	0.93	0.88
ADD2	P35612	56.1	1	2	2	1	1	1.02	1.02	0.92
ADD3	Q9UEY8	42	3	15	21	1	1.02	1.02	1.05	1.09	1	1.01	1.03	0.98	0.99	1	1.05	1.03	1.04	0.97											3	10	16	1	0.98	0.98	0.95	0.98	1	0.95	1	0.99	0.98	1	1.03	1.02	1.01	0.99
ADD3	Q9UEY8	44.1	3	15	21	1	0.98	0.95	0.97	0.93	1	0.86	0.86	0.84	0.76	1	0.98	0.97	0.95	0.88											3	10	16	1	0.97	1.01	0.98	0.94	1	0.91	0.96	0.94	0.96	1	0.96	0.94	0.97	0.94
ADD3	Q9UEY8	46.2	3	13	17	1	1.01	0.94	0.93	0.93	1	1.07	0.99	1	0.94	1	1.02	1.01	0.93	0.87											3	9	19	1	1.01	0.98	0.93	0.94	1	0.99	1.01	0.98	0.93	1	0.98	1	0.99	0.98
ADD3	Q9UEY8	48.1	3	13	17	1	1.04	1.05	0.97	0.97	1	1.01	0.97	0.81	0.83	1	0.99	0.99	0.96	0.9											3	9	19	1	1	0.99	0.9	0.9	1	1.04	1.01	0.99	0.92	1	0.97	0.98	0.95	0.96
ADD3	Q9UEY8	50.4	3	13	18	1	1.15	1.1	1.07	1.03	1	1.03	1.04	0.95	0.9	1	0.96	0.96	0.89	0.85											2	14	20	1	0.94	0.93	0.89	0.85	1	0.99	1.04	1	0.97
ADD3	Q9UEY8	51.9	3	13	18	1	1.15	1	0.99	0.96	1	0.98	0.97	0.96	0.91	1	1.04	0.98	1.01	0.97											2	14	20	1	0.98	0.99	0.97	0.91	1	1.03	1	0.99	0.89
ADD3	Q9UEY8	54	3	11	20	1	1.15	1.07	1.12	1.14	1	0.98	1.01	1.02	1	1	1.05	1.05	1	1.01											3	10	18	1	1.12	0.97	1	0.92	1	0.95	1.04	0.99	0.93	1	0.98	1.02	1	1.02
ADD3	Q9UEY8	56.1	3	11	20	1	0.97	1.02	0.92	0.86	1	1.01	0.98	1.01	0.97	1	0.95	0.94	0.94	0.94											3	10	18	1	1	0.98	0.94	0.98	1	1.08	1.01	1.08	1.02	1	0.98	1.05	1.01	1.07
ADD3	Q9UEY8	58.2	3	16	22	1	0.99	1.01	0.95	0.91	1	1.03	1.05	1.02	0.74	1	0.98	0.99	1.01	0.96											3	12	20	1	1.07	1.05	1.05	1.01	1	0.95	0.87	0.97	0.92	1	1	1.09	1.06	1.04
ADD3	Q9UEY8	60.1	3	16	22	1	0.98	1.01	0.99	0.96	1	1.05	1	1	0.93	1	1	1	1.02	0.92											3	12	20	1	0.99	0.97	1.03	1	1	1.1	1.09	1.08	1	1	0.95	1.04	1.05	0.97
ADD3	Q9UEY8	62.4	3	14	20	1	1	1.01	1.03	0.98	1	1.02	1.04	1.04	0.99	1	1	1.02	1	0.95											3	12	25	1	0.98	0.96	1	0.98	1	0.94	0.99	0.97	0.98	1	1.02	0.97	0.92	0.87
ADD3	Q9UEY8	63.9	3	14	20	1	0.96	0.97	0.96	1	1	1.03	1.13	1.03	0.85	1	0.97	0.96	1	0.94											2	12	25	1	1	0.96	0.98	0.97						1	0.91	1.01	0.93	0.98
ADD3	Q9UEY8	64.9																													1	17	17						1	1.12	1.08	1.06	1.05
ADGB	Q8N7X0	42																													1	2	2											1	0.89	0.88	0.92	1.02
ADGB	Q8N7X0	44.1																													1	2	2											1	0.94	0.86	0.99	0.93
ADGB	Q8N7X0	54	1	2	2											1	1.11	1.13	1.12	1.2											1	4	4											1	1.07	1.04	1.08	1.06
ADGB	Q8N7X0	56.1	1	2	2											1	1.11	1.07	1.13	0.99											1	4	4											1	0.83	0.83	0.76	0.78
ADGB	Q8N7X0	58.2	1	2	2											1	0.98	0.93	0.93	1.12											1	3	3											1	0.97	1.06	0.97	1.05
ADGB	Q8N7X0	60.1	1	2	2											1	0.91	0.85	0.85	0.91											1	3	3											1	0.85	0.92	0.81	0.8
ADGB	Q8N7X0	62.4																													1	2	2											1	1.06	1.03	0.91	0.93
ADGB	Q8N7X0	63.9																													1	2	2											1	0.92	0.89	0.91	0.85
ADGRA2	Q96PE1	58.2	1	2	2	1	1.05	1.02	0.93	1.13
ADGRA2	Q96PE1	60.1	1	2	2	1	1.1	1.16	1.11	1.17
ADGRA3	Q8IWK6	42	1	2	2						1	1.11	1.07	1.08	1																1	2	2											1	0.96	0.94	0.95	0.95
ADGRA3	Q8IWK6	44.1	1	2	2						1	1.03	1.13	1.2	1.14																1	2	2											1	0.97	0.9	0.95	1.06
ADGRA3	Q8IWK6	46.2	1	2	2						1	1	1.05	1.02	1.04																2	2	3	1	0.79	0.92	0.91	0.86						1	1.02	0.92	0.94	0.99
ADGRA3	Q8IWK6	48.1	1	2	2						1	1.06	1.12	1.22	1.22																2	2	3	1	1.1	0.96	1.03	1.08						1	1.16	1.05	1.14	1.08
ADGRA3	Q8IWK6	50.4	1	2	2	1	0.98	0.85	0.84	0.74																					1	2	2	1	0.84	0.76	0.87	0.83
ADGRA3	Q8IWK6	51.9	1	2	2	1	1.66	1.35	1.07	1.43																					1	2	2	1	1.17	1.17	1.04	1.05
ADGRA3	Q8IWK6	54																													1	2	2						1	0.84	0.72	0.87	0.89
ADGRA3	Q8IWK6	56.1																													1	2	2						1	1.12	1.02	1.02	1.02
ADGRA3	Q8IWK6	58.2																													2	2	3	1	0.96	1.06	0.94	0.81						1	1.09	0.97	1.14	0.92
ADGRA3	Q8IWK6	60.1																													2	2	3	1	0.91	0.91	0.87	0.88						1	0.8	0.98	1.02	0.84
ADGRG1	Q9Y653	54	1	2	2	1	0.97	0.89	0.72	0.84
ADGRG1	Q9Y653	56.1	1	2	2	1	1.02	1.09	1.13	0.98
ADGRL1	O94910	42																													1	2	2	1	0.96	1.08	1.05	0.97
ADGRL1	O94910	44.1																													1	2	2	1	0.9	0.88	0.83	0.88
ADGRL1	O94910	54	1	2	2						1	1.12	1.24	1.09	1
ADGRL1	O94910	56.1	1	2	2						1	1.06	1.05	1	0.95
ADH5	P11766	42	3	12	14	1	1.06	1.04	1.09	1.06	1	1.02	1.06	0.96	1.01	1	1.24	1.21	1.19	1.03											3	14	16	1	0.96	0.98	0.94	0.97	1	1.06	1	1.03	1.08	1	1	1.03	0.99	1.03
ADH5	P11766	44.1	3	12	14	1	0.97	0.98	1.01	0.93	1	0.88	0.9	0.85	0.79	1	0.94	1.02	0.95	0.86											3	14	16	1	0.96	1.06	1.04	0.98	1	0.84	0.86	0.91	0.94	1	0.93	0.96	1.01	0.93
ADH5	P11766	46.2	3	14	17	1	1.13	1	0.99	1.05	1	1.04	1	0.97	0.96	1	1.08	1.08	1.04	0.92											3	13	17	1	1.11	1.03	1	1.03	1	0.99	1.07	1.03	0.99	1	0.97	1.04	1.02	1.04
ADH5	P11766	48.1	3	14	17	1	0.95	0.98	0.99	1	1	0.93	0.91	0.9	0.89	1	0.95	1.01	1.03	0.89											3	13	17	1	1	1	0.99	0.98	1	1.03	1.03	0.99	0.97	1	0.91	0.98	0.94	0.95
ADH5	P11766	50.4	3	12	16	1	1.1	1.11	1.08	1.12	1	1.02	1.04	1	1.01	1	1.02	1.06	1	0.92											2	14	16	1	1.02	1.02	0.98	0.99	1	0.99	1.02	0.96	0.92
ADH5	P11766	51.9	3	12	16	1	1	0.96	1	0.97	1	0.94	1.01	0.98	1.02	1	1.03	1.08	1.01	0.98											2	14	16	1	0.95	1.01	1.01	0.97	1	1	1	0.99	0.97
ADH5	P11766	54	3	12	15	1	1.09	1.09	1.13	1.19	1	1	0.94	0.98	1.04	1	1.2	1.14	1.17	1.2											3	11	14	1	1.05	1.07	1.12	1.03	1	1.04	1.1	1.18	1.02	1	1.01	1.01	1.02	1.05
ADH5	P11766	56.1	3	12	15	1	1	1.09	1.02	1.04	1	0.95	0.9	0.87	0.97	1	1.1	1.13	1.15	1.16											3	11	14	1	0.97	0.98	1.04	1.03	1	0.99	1.01	0.97	1.01	1	0.95	1.03	0.98	0.98
ADH5	P11766	58.2	3	8	13	1	1.08	0.98	1.01	1.38	1	0.98	1.03	1.01	1.36	1	0.95	0.92	0.92	1.14											3	9	13	1	1.13	1.05	1.11	1.38	1	0.99	0.97	1.02	1.21	1	0.9	0.99	0.98	1.06
ADH5	P11766	60.1	3	8	13	1	1.01	0.94	0.98	1.22	1	0.98	0.98	1.01	1.14	1	1.02	1.01	1	1.06											3	9	13	1	1.01	1.15	1.13	1.33	1	0.83	1.06	1.09	1.09	1	0.9	1.02	1.02	1.07
ADH5	P11766	62.4	3	7	8	1	1	0.99	0.97	1.16	1	0.99	0.97	0.95	1.09	1	1.03	1.03	1.03	1.27											3	5	10	1	1.05	1	1.16	1.1	1	0.95	1.02	1.07	1.18	1	0.93	0.85	0.88	0.9
ADH5	P11766	63.9	3	7	8	1	0.89	0.96	0.78	1.2	1	0.89	1.01	0.92	0.95	1	1.01	1.09	1.05	1.1											2	5	10	1	1.04	1.09	1.04	1.19						1	1.05	0.98	1	0.94
ADH5	P11766	64.9																													1	9	9						1	1.05	1.03	0.98	1.05
ADI1	Q9BV57	42	3	7	12	1	0.93	0.89	0.95	0.9	1	0.99	0.96	0.92	0.94	1	1.32	1.29	1.21	1.02											3	7	8	1	0.9	0.91	0.88	0.95	1	1.04	1.07	1.04	1.13	1	0.95	0.97	0.96	0.97
ADI1	Q9BV57	44.1	3	7	12	1	0.97	0.98	0.96	0.95	1	0.93	0.89	0.84	0.85	1	0.88	0.92	0.96	0.85											3	7	8	1	0.94	1.03	0.96	0.96	1	0.86	0.92	0.87	0.98	1	0.89	0.93	0.93	0.9
ADI1	Q9BV57	46.2	3	6	11	1	1.16	0.99	1	1.03	1	1.03	0.98	1.02	0.93	1	1	1.04	1.02	1											3	6	10	1	1.09	1.03	0.93	0.97	1	0.93	1.05	0.99	1.05	1	0.94	0.94	0.92	0.94
ADI1	Q9BV57	48.1	3	6	11	1	0.91	0.96	0.94	0.99	1	0.94	0.92	0.85	0.86	1	1.03	1.13	1.16	0.95											3	6	10	1	1.11	1.07	1.05	1.1	1	0.97	0.9	0.92	0.93	1	0.92	0.95	0.91	0.89
ADI1	Q9BV57	50.4	3	5	7	1	0.97	1.1	1.05	1.02	1	0.98	1.02	1.01	1.02	1	1	0.99	0.97	0.96											2	7	10	1	1.05	1.15	1.07	1.1	1	0.98	1	1	0.96
ADI1	Q9BV57	51.9	3	5	7	1	0.94	0.91	0.88	0.93	1	0.9	0.94	0.88	0.91	1	1	1.07	0.97	0.9											2	7	10	1	0.96	0.99	0.93	0.97	1	1.05	1.04	1.05	1.02
ADI1	Q9BV57	54	3	4	9	1	1.01	1.05	1.06	1.08	1	1	0.98	0.97	0.91	1	1.25	1.23	1.15	1.12											3	3	8	1	0.91	0.96	1.05	1.02	1	1.03	1.14	1.09	0.95	1	1.07	1.12	1.13	1.18
ADI1	Q9BV57	56.1	3	4	9	1	0.99	1	0.99	1	1	0.91	0.86	0.82	0.82	1	0.94	0.99	1	0.94											3	3	8	1	0.99	1.01	1.02	1.08	1	0.97	0.99	0.99	1.05	1	1.11	1.07	1.12	0.97
ADI1	Q9BV57	58.2	2	3	4	1	0.9	0.95	0.91	1.24	1	1.11	1.12	1.04	2.12																3	2	4	1	1.05	1.03	0.96	1.22	1	0.79	0.78	0.96	0.94	1	0.96	0.94	0.97	0.94
ADI1	Q9BV57	60.1	2	3	4	1	0.85	0.84	0.75	0.89	1	0.95	0.92	1	1.09																3	2	4	1	0.98	1.14	1.07	1.18	1	1.01	1.17	1.05	1.09	1	0.86	0.86	0.85	0.82
ADI1	Q9BV57	62.4	1	2	2						1	1.19	0.98	1.02	1.07																2	2	2	1	1	1.21	1.17	1.24	1	0.87	1.13	1.11	0.89
ADI1	Q9BV57	63.9	1	2	2						1	0.99	0.68	0.95	0.82																1	2	2	1	1.11	1.03	1.1	1.4
ADI1	Q9BV57	64.9																													1	2	2						1	1.38	1.31	1.17	1.08
ADK	P55263	42	3	6	11	1	0.93	0.95	0.94	0.94	1	0.96	1.04	0.94	0.98	1	1.03	0.99	0.96	0.93	stabilized	7.86963	4.37	0	54	3.72793	3.91822		stability	3.82307	3	6	13	1	0.84	0.87	0.85	0.87	1	0.96	0.99	1.05	1.08	1	1.04	1.05	0.98	1.03
ADK	P55263	44.1	3	6	11	1	1.01	1.03	1.07	1.01	1	0.87	0.9	0.87	0.81	1	0.99	0.95	0.97	0.88	stabilized	7.86963	4.37	0	54	3.72793	3.91822		stability	3.82307	3	6	13	1	1.01	1.11	1.07	1.04	1	0.85	0.94	0.92	0.96	1	0.9	0.92	0.99	0.92
ADK	P55263	46.2	3	8	12	1	1.04	0.99	0.99	0.99	1	1.01	1.02	1.05	1.02	1	1.01	1.06	1.01	0.91	stabilized	7.86963	4.37	0	54	3.72793	3.91822		stability	3.82307	3	7	12	1	0.99	1.01	0.94	1	1	1	1.07	0.99	1	1	0.92	0.97	0.97	0.97
ADK	P55263	48.1	3	8	12	1	1.03	1.02	1.07	1.1	1	0.96	1.02	1.05	1.09	1	0.99	1.05	1.17	1.07	stabilized	7.86963	4.37	0	54	3.72793	3.91822		stability	3.82307	3	7	12	1	1.01	1.06	1.04	1.09	1	0.93	1.01	0.97	0.97	1	0.9	0.96	0.92	0.95
ADK	P55263	50.4	3	6	10	1	0.97	1.16	1.16	1.23	1	1.03	1.16	1.47	1.5	1	0.98	1.14	1.35	1.17	stabilized	7.86963	4.37	0	54	3.72793	3.91822		stability	3.82307	2	7	12	1	1.07	1.19	1.14	1.22	1	1.06	1.11	1.11	1.11
ADK	P55263	51.9	3	6	10	1	0.8	1.03	1.33	1.36	1	0.91	1.09	1.45	1.49	1	1.08	1.16	1.45	1.47	stabilized	7.86963	4.37	0	54	3.72793	3.91822		stability	3.82307	2	7	12	1	0.95	1	1.08	1.21	1	1.04	1.08	1.19	1.34
ADK	P55263	54	2	5	9	1	0.87	1.14	1.88	2.11	1	1.02	1.13	2.36	2.39						stabilized	7.86963	4.37	0	54	3.72793	3.91822		stability	3.82307	3	4	7	1	0.88	1.02	1.09	1.2	1	1.02	1.07	1.27	1.51	1	0.95	0.91	1.03	1.34
ADK	P55263	56.1	2	5	9	1	1.05	0.65	2.06	2.25	1	1	0.97	2.1	2.81						stabilized	7.86963	4.37	0	54	3.72793	3.91822		stability	3.82307	3	4	7	1	1.03	1.05	1.1	1.26	1	1	0.95	0.95	1.32	1	0.91	1.03	1.06	1.16
ADK	P55263	58.2	3	2	4	1	0.94	0.8	1.15	2.98	1	1.1	0.95	1.25	5.76	1	0.56	0.54	0.75	1.37	stabilized	7.86963	4.37	0	54	3.72793	3.91822		stability	3.82307	2	2	2						1	0.99	0.98	1.01	1.03	1	0.92	0.96	0.75	0.96
ADK	P55263	60.1	3	2	4	1	0.99	0.85	1.1	1.78	1	1.01	1.13	1.32	1.69	1	0.95	0.96	1.09	1.41	stabilized	7.86963	4.37	0	54	3.72793	3.91822		stability	3.82307	2	2	2						1	1.05	0.98	0.95	1.05	1	0.9	1.22	1.04	1.61
ADK	P55263	62.4	1	2	2											1	0.96	1.02	1.06	2.02	stabilized	7.86963	4.37	0	54	3.72793	3.91822		stability	3.82307
ADK	P55263	63.9	1	2	2											1	1.08	1.16	1.12	1.4	stabilized	7.86963	4.37	0	54	3.72793	3.91822		stability	3.82307
ADNP	Q9H2P0	42	3	12	27	1	1.09	1.12	1.01	1.16	1	1.05	1.03	1.11	1.19	1	0.92	0.92	0.96	1.15											3	14	26	1	1.07	1.03	1.14	1.1	1	1.02	1.03	0.99	0.99	1	0.96	1.01	0.98	1.01
ADNP	Q9H2P0	44.1	3	12	27	1	1	1.03	1.01	1.19	1	1.26	1.27	1.43	1.6	1	1.05	1.08	1.07	1.24											3	14	26	1	0.94	0.84	0.95	1.05	1	1.18	1.2	1.18	1.14	1	1	0.98	0.99	1.08
ADNP	Q9H2P0	46.2	3	7	13	1	0.79	1.08	1.12	1.05	1	0.96	1.04	1.1	1.2	1	0.97	0.94	1.06	1.12											3	11	17	1	0.88	0.94	1.09	1.17	1	1.04	0.99	1.02	1.07	1	0.98	0.96	1.01	1.06
ADNP	Q9H2P0	48.1	3	7	13	1	1.09	0.92	0.98	0.86	1	1	1	1.15	1.18	1	1.07	1.03	1.01	1.1											3	11	17	1	0.93	0.91	1.1	0.97	1	1.02	1.06	1.07	1.09	1	1.04	1.01	1	1.04
ADNP	Q9H2P0	50.4	2	10	12						1	1.05	1	1.05	1.13	1	0.96	1	1.02	1.07											2	9	12	1	1.02	0.99	1.05	1.14	1	1.01	1.03	1.06	1.13
ADNP	Q9H2P0	51.9	2	10	12						1	1.08	1.02	1.03	1.05	1	0.95	0.99	1.06	1.09											2	9	12	1	1.13	1.07	1.14	1.18	1	0.99	0.96	1.05	0.96
ADNP	Q9H2P0	54	3	3	7	1	0.85	1.04	0.94	0.79	1	1.02	1.02	0.94	1	1	0.91	0.92	0.95	0.98											3	4	16	1	0.87	0.95	0.97	1.06	1	0.97	0.92	0.91	0.99	1	1	0.93	0.77	0.67
ADNP	Q9H2P0	56.1	3	3	7	1	0.98	0.85	1.01	1.11	1	0.95	0.93	0.94	0.97	1	1	0.94	0.97	1.04											3	4	16	1	0.95	1.02	0.99	0.98	1	0.96	1	0.97	0.98	1	0.99	0.98	0.96	0.99
ADNP	Q9H2P0	58.2	3	2	6	1	0.93	1.13	1.1	1.03	1	0.96	1.02	0.91	1.02	1	1	1.01	1	1.04											3	3	6	1	1.01	1.06	1.58	1.04	1	1.03	1.05	1	0.99	1	0.93	1.08	0.99	0.95
ADNP	Q9H2P0	60.1	3	2	6	1	0.95	1.05	0.88	1.02	1	1	1	0.95	0.96	1	0.97	0.96	0.93	0.95											3	3	6	1	1	0.9	0.98	0.93	1	1	1.04	1.01	0.96	1	1.02	1.01	1.07	1.07
ADNP	Q9H2P0	62.4	2	2	6						1	0.94	0.96	0.89	0.84	1	1.03	0.99	1.01	0.96											3	2	4	1	1.05	0.99	1.01	1.03	1	0.99	1.04	0.93	0.98	1	0.94	0.94	1	0.96
ADNP	Q9H2P0	63.9	2	2	6						1	1.09	1.13	1.01	1.12	1	1	0.98	0.96	0.97											2	2	3	1	0.98	0.99	1	1.05						1	1.04	0.95	0.93	1.04
ADNP	Q9H2P0	64.9																													1	4	4						1	0.99	0.93	0.98	0.98
ADNP2	Q6IQ32	42	3	2	3	1	0.9	0.9	0.85	0.98	1	1.01	0.96	1.19	1.14	1	1	1.59	0.97	1.07
ADNP2	Q6IQ32	44.1	3	2	3	1	1.05	1.1	1.07	1.21	1	1.02	1.11	1.24	1.39	1	0.95	1.07	1	1.33
ADO	Q96SZ5	42	3	3	9	1	1.09	1.08	1.12	1.11	1	0.89	0.9	0.91	0.88	1	0.96	0.94	0.97	0.92											3	4	8	1	1.05	1.09	1.07	1.09	1	1.1	1.02	1.11	0.99	1	0.97	0.94	1.05	1.05
ADO	Q96SZ5	44.1	3	3	9	1	1.02	1.04	1.01	0.97	1	0.95	0.94	0.89	0.82	1	1.02	1.02	0.97	1.02											3	4	8	1	1	1.08	1.05	0.96	1	1	0.99	1.03	0.99	1	0.99	0.97	0.98	0.97
ADO	Q96SZ5	46.2	3	5	10	1	0.99	0.94	0.98	0.93	1	0.97	0.95	0.96	0.95	1	0.94	0.95	0.97	1											3	5	8	1	1.06	0.97	0.99	0.93	1	1.03	0.97	1.01	0.95	1	1.02	1.02	0.96	0.99
ADO	Q96SZ5	48.1	3	5	10	1	1.03	1.07	1.05	0.98	1	1.04	0.96	0.94	0.87	1	1	1.03	1	1.03											3	5	8	1	0.99	0.99	0.92	0.92	1	0.96	0.98	1.02	1.04	1	0.97	0.9	0.96	0.88
ADO	Q96SZ5	50.4	3	5	8	1	1.05	1.02	0.99	0.95	1	1	0.98	0.98	0.93	1	1.08	1	1.12	1.17											2	8	8	1	0.98	0.99	0.95	0.86	1	1.01	0.99	0.96	0.93
ADO	Q96SZ5	51.9	3	5	8	1	1.2	0.97	0.94	0.91	1	1.13	1.09	1.05	0.99	1	0.92	0.88	0.91	0.89											2	8	8	1	1	0.92	0.91	0.89	1	1.03	1.04	0.99	0.99
ADO	Q96SZ5	54	3	4	8	1	1.1	1.01	1	0.99	1	0.98	0.98	0.97	0.92	1	1.07	1.07	1.06	1.02											3	4	8	1	1.08	0.96	1.03	0.97	1	1.02	0.99	1.08	1.07	1	0.97	1.02	1.05	1.03
ADO	Q96SZ5	56.1	3	4	8	1	1.02	1.15	0.9	0.84	1	0.99	1.04	1.02	0.95	1	0.93	1	0.93	0.95											3	4	8	1	1.04	1.02	1	1.01	1	1.01	1	0.98	0.97	1	1.1	1.05	1.06	0.97
ADO	Q96SZ5	58.2	3	4	10	1	0.96	1.04	0.98	0.85	1	1.02	1.02	1.03	0.83	1	0.99	0.95	0.89	0.89											3	2	8	1	0.98	1.03	1.01	0.95	1	1.01	0.98	1.08	0.99	1	1.17	1.06	1.02	1.08
ADO	Q96SZ5	60.1	3	4	10	1	0.99	1.01	0.91	0.8	1	1.01	0.98	0.97	0.89	1	1.06	1.08	1.1	1.05											3	2	8	1	1.11	1.11	1.11	1.1	1	0.98	1.06	1.08	1.04	1	1.15	0.87	1	1.01
ADO	Q96SZ5	62.4	3	3	7	1	0.98	1.06	1.01	0.94	1	0.99	0.95	1.01	1.01	1	1.01	1.02	1.06	0.88											3	3	7	1	0.96	0.96	1.01	0.98	1	0.96	0.99	1.01	0.98	1	1	1.02	1.07	0.99
ADO	Q96SZ5	63.9	3	3	7	1	0.99	1.01	0.98	0.87	1	0.83	0.89	0.91	0.77	1	0.97	1.12	1.02	0.97											2	3	6	1	1	1.02	0.98	0.89						1	1.05	1.13	1.12	1.24
ADO	Q96SZ5	64.9																													1	7	7						1	0.98	0.97	0.88	1
ADPGK	Q9BRR6	42	3	4	8	1	0.94	0.94	0.99	0.95	1	1.01	1.02	0.93	0.96	1	1.22	1.26	1.21	1.08											3	3	6	1	0.89	0.93	0.91	0.95	1	0.94	0.98	1.07	1.05	1	1	1.05	0.99	0.97
ADPGK	Q9BRR6	44.1	3	4	8	1	1	0.99	1.07	1.04	1	0.91	0.86	0.85	0.77	1	0.91	0.95	0.88	0.84											3	3	6	1	1.03	1.08	1.04	1.01	1	0.93	0.91	0.91	0.95	1	0.93	0.97	1.03	0.93
ADPGK	Q9BRR6	46.2	3	4	6	1	1.04	0.94	0.93	0.98	1	1.05	0.99	0.94	0.93	1	1.01	1.01	0.93	0.8											3	3	5	1	1.06	1.05	0.98	0.97	1	0.94	1.02	0.96	0.92	1	0.99	1.16	1.07	1.11
ADPGK	Q9BRR6	48.1	3	4	6	1	0.99	1.01	1.03	1	1	0.98	0.91	0.81	0.81	1	0.93	1.01	0.98	0.85											3	3	5	1	1.05	1.02	0.99	0.93	1	0.99	0.92	0.9	0.79	1	0.92	0.98	0.86	0.81
ADPGK	Q9BRR6	50.4	3	3	5	1	1.09	1.05	1	0.95	1	1.04	0.99	0.96	0.89	1	1.01	1.04	0.91	0.87											2	3	7	1	0.99	0.99	0.94	0.88	1	1.11	1.05	0.99	0.81
ADPGK	Q9BRR6	51.9	3	3	5	1	0.99	0.97	1.01	0.94	1	0.89	0.95	0.93	0.95	1	0.99	0.98	0.98	0.98											2	3	7	1	0.97	0.96	0.95	0.9	1	1	1.02	0.85	0.93
ADPGK	Q9BRR6	54	3	3	7	1	1.14	1.05	1.12	1.06	1	1.01	1.06	1.04	1.01	1	1.14	1.37	1.22	1.26											3	3	5	1	1.06	1.01	1.03	0.98	1	1	1.02	1.03	0.96	1	0.95	1.12	1.01	1.15
ADPGK	Q9BRR6	56.1	3	3	7	1	1	1.09	0.97	0.92	1	1.08	1.08	1	1.1	1	1.06	1.09	1	0.87											3	3	5	1	1.01	0.98	0.99	0.98	1	1.01	1.01	0.96	1	1	0.97	0.98	0.95	0.89
ADPGK	Q9BRR6	58.2	2	5	5	1	1.1	1.02	1.06	1.2	1	0.97	0.98	0.92	0.84																2	6	7	1	0.99	1.04	0.97	1.04	1	1	0.91	1.02	1.03
ADPGK	Q9BRR6	60.1	2	5	5	1	1.01	1.03	1.16	1.26	1	1.03	1.15	1.34	1.49																2	6	7	1	1.16	1.22	1.15	1.23	1	1.09	0.98	1.31	1.14
ADPGK	Q9BRR6	62.4																													1	3	3	1	1	1	0.98	1
ADPGK	Q9BRR6	63.9																													1	3	3	1	0.99	1.1	0.92	1.04
ADPRHL2	Q9NX46	42	3	6	10	1	0.98	1.03	1.01	0.95	1	1.01	0.98	1.04	0.93	1	0.84	0.84	0.84	0.82											3	6	9	1	0.99	1.01	0.98	1.04	1	0.88	0.99	1	1	1	1.01	0.95	1.03	0.95
ADPRHL2	Q9NX46	44.1	3	6	10	1	0.98	0.98	1.04	0.92	1	1.06	1.05	1.08	0.95	1	1.12	1.04	1	1.08											3	6	9	1	1	1.06	1.02	0.98	1	0.93	0.92	0.95	0.96	1	0.99	1	0.99	0.99
ADPRHL2	Q9NX46	46.2	3	7	12	1	1.05	1.03	1.1	0.91	1	0.95	1.08	1.06	0.96	1	0.96	1.04	1.06	0.92											3	6	9	1	1	0.99	1.03	1.04	1	0.98	1.09	1.02	1.04	1	0.93	0.92	0.94	0.91
ADPRHL2	Q9NX46	48.1	3	7	12	1	0.97	1.01	1.03	0.8	1	0.97	0.98	1.08	0.78	1	1.01	1	1.08	0.86											3	6	9	1	1	1.03	1.05	1.03	1	0.99	1.05	0.99	0.9	1	1.07	1.03	0.96	0.92
ADPRHL2	Q9NX46	50.4	3	2	5	1	0.92	1	0.97	0.72	1	1.06	1.1	1.28	0.68	1	0.91	0.98	1.21	0.85											2	3	6	1	1.09	1.13	1.1	1.11	1	1.07	1.01	1.09	0.96
ADPRHL2	Q9NX46	51.9	3	2	5	1	0.89	1.05	1.02	0.93	1	0.98	0.94	0.99	0.75	1	0.86	0.93	0.9	0.9											2	3	6	1	1.15	1.11	1.13	1.11	1	1.12	1.31	1.28	1
ADPRHL2	Q9NX46	54	1	3	3	1	0.77	1	0.88	0.7																					2	2	4	1	1	1.03	0.98	1.02						1	0.98	0.95	0.82	0.76
ADPRHL2	Q9NX46	56.1	1	3	3	1	1.11	0.77	1.06	1.11																					2	2	4	1	1.03	1.05	1.11	1						1	1.12	1.1	1.23	0.97
ADPRHL2	Q9NX46	58.2																													1	2	2											1	1.01	0.96	0.99	0.83
ADPRHL2	Q9NX46	60.1																													1	2	2											1	1.24	1.29	1.42	1.42
ADPRM	Q3LIE5	42	1	2	2	1	0.84	0.85	0.84	0.82																					2	2	2	1	0.94	0.93	0.92	0.97	1	0.89	1.11	1.02	1.31
ADPRM	Q3LIE5	44.1	1	2	2	1	1.12	1.05	1.14	1.08																					2	2	2	1	0.91	1.02	1	1	1	0.76	0.86	0.85	0.92
ADPRM	Q3LIE5	50.4	1	2	2	1	1.05	1.13	1.01	0.91
ADPRM	Q3LIE5	51.9	1	2	2	1	1.25	0.9	0.9	0.89
ADPRM	Q3LIE5	54																													1	2	2						1	0.88	1.01	0.99	0.79
ADPRM	Q3LIE5	56.1																													1	2	2						1	1.03	1.05	1.01	0.86
ADPRM	Q3LIE5	58.2	2	2	2	1	1.01	1.08	0.9	0.78	1	0.93	0.98	0.93	0.85																1	2	2	1	1.18	1.15	1.24	1.1
ADPRM	Q3LIE5	60.1	2	2	2	1	0.94	1	0.98	0.87	1	1	0.95	0.87	0.81																1	2	2	1	0.88	0.98	0.98	1.19
ADPRM	Q3LIE5	62.4	1	2	2						1	1.01	0.96	0.95	0.93																1	2	2	1	1	0.95	0.93	0.84
ADPRM	Q3LIE5	63.9	1	2	2						1	1.02	1.13	1.04	1																1	2	2	1	0.99	0.89	0.94	0.99
ADRM1	Q16186	42	3	6	10	1	1.07	1.01	0.81	0.87	1	1.12	1.15	1.11	1.04	1	0.97	0.99	0.98	0.86	stabilized	8.25248	2.935	0	48.1		4.28334	3.7911	stability	4.03722	3	7	12	1	1.12	1.08	1.15	1	1	1.04	0.96	0.85	0.78	1	1.01	0.97	0.98	0.83
ADRM1	Q16186	44.1	3	6	10	1	0.99	0.99	0.7	0.88	1	1.32	1.5	1.48	1.81	1	0.99	1.09	1.06	1.01	stabilized	8.25248	2.935	0	48.1		4.28334	3.7911	stability	4.03722	3	7	12	1	0.95	0.87	0.92	0.99	1	1.2	1.18	1.21	1.03	1	1.06	1.1	1.1	1.03
ADRM1	Q16186	46.2	3	7	8	1	0.8	1.08	1.09	0.97	1	0.96	1.24	1.28	1.33	1	0.94	1.07	1.31	1.37	stabilized	8.25248	2.935	0	48.1		4.28334	3.7911	stability	4.03722	3	8	10	1	0.95	0.99	1.16	1.12	1	0.96	0.97	0.98	0.96	1	1.12	1.07	1.15	1.08
ADRM1	Q16186	48.1	3	7	8	1	1	1.05	1.13	1.07	1	0.99	1.45	1.99	1.99	1	1.04	1.15	1.39	1.55	stabilized	8.25248	2.935	0	48.1		4.28334	3.7911	stability	4.03722	3	8	10	1	1.02	1.02	1.17	1.25	1	0.98	1.05	1.13	1.3	1	1.07	1.1	1.28	1.48
ADRM1	Q16186	50.4	3	6	8	1	0.87	0.85	1.16	1.18	1	0.93	1.03	1.3	1.45	1	0.98	1.05	1.47	1.58	stabilized	8.25248	2.935	0	48.1		4.28334	3.7911	stability	4.03722	2	5	9	1	1.06	1.09	1.3	1.38	1	1.01	0.94	1.06	1.28
ADRM1	Q16186	51.9	3	6	8	1	0.73	1.19	1.18	1.26	1	0.89	0.94	1.13	1.23	1	0.97	1.12	1.52	1.84	stabilized	8.25248	2.935	0	48.1		4.28334	3.7911	stability	4.03722	2	5	9	1	1.09	1.07	1.14	1.24	1	0.91	0.85	0.94	1.16
ADRM1	Q16186	54	3	2	6	1	0.61	1.03	0.84	0.56	1	0.99	0.95	1.05	1.11	1	0.98	0.94	1.38	1.36	stabilized	8.25248	2.935	0	48.1		4.28334	3.7911	stability	4.03722	3	4	8	1	0.9	0.96	0.95	1.05	1	1.02	0.88	0.81	0.91	1	1.04	0.98	0.72	0.58
ADRM1	Q16186	56.1	3	2	6	1	1.07	0.4	1.09	1.29	1	1.04	1.02	1.02	1.17	1	1.11	1.02	1.91	2.98	stabilized	8.25248	2.935	0	48.1		4.28334	3.7911	stability	4.03722	3	4	8	1	0.98	1.03	1	1.03	1	0.91	0.9	0.84	0.95	1	1.05	1.05	1.09	0.92
ADRM1	Q16186	58.2	2	2	2	1	1.14	0.91	1.26	2.04	1	0.88	0.61	1.02	3.83						stabilized	8.25248	2.935	0	48.1		4.28334	3.7911	stability	4.03722	2	4	4	1	0.91	0.92	0.93	1.14						1	0.89	0.83	0.78	0.76
ADRM1	Q16186	60.1	2	2	2	1	0.91	0.84	0.86	1.53	1	1.35	1.54	1.78	3.2						stabilized	8.25248	2.935	0	48.1		4.28334	3.7911	stability	4.03722	2	4	4	1	1.01	0.99	0.84	0.99						1	1.05	1.11	0.95	1.27
ADRM1	Q16186	62.4	1	2	2	1	1.07	0.85	0.96	1.26											stabilized	8.25248	2.935	0	48.1		4.28334	3.7911	stability	4.03722	1	2	2	1	1.01	0.98	1.06	1.13
ADRM1	Q16186	63.9	1	2	2	1	0.88	0.89	1	1.43											stabilized	8.25248	2.935	0	48.1		4.28334	3.7911	stability	4.03722	1	2	2	1	1.13	1.05	1.12	1.22
ADSL	P30566	42	3	14	22	1	0.97	0.97	0.99	1.06	1	1.02	0.99	0.99	0.95	1	1.09	1.08	1.09	1.06											3	14	25	1	0.93	0.95	0.9	0.93	1	0.98	0.97	1	1	1	1.01	1.02	0.97	0.96
ADSL	P30566	44.1	3	14	22	1	0.97	0.96	0.96	0.91	1	0.9	0.92	0.9	0.85	1	1.01	0.98	0.98	0.88											3	14	25	1	0.97	1.02	0.98	0.94	1	0.87	0.89	0.88	0.91	1	0.92	0.95	0.87	0.91
ADSL	P30566	46.2	3	12	25	1	1.02	0.96	0.92	0.95	1	1.04	1	0.97	0.93	1	1.06	1.04	0.97	0.89											3	15	24	1	1.03	1.03	0.94	0.95	1	1	1.01	1.01	0.9	1	0.99	1.03	1.04	1
ADSL	P30566	48.1	3	12	25	1	1	1	0.95	0.91	1	1.01	0.98	0.94	0.88	1	0.97	0.99	0.96	0.85											3	15	24	1	1	0.98	0.89	0.88	1	0.98	0.96	0.99	0.94	1	0.92	1	0.96	0.98
ADSL	P30566	50.4	3	14	23	1	1.13	1.05	1.02	0.98	1	1.03	0.98	0.94	0.92	1	0.94	0.98	0.92	0.8											2	17	26	1	0.98	0.93	0.87	0.83	1	0.97	1	0.96	0.85
ADSL	P30566	51.9	3	14	23	1	1.05	0.96	0.97	0.91	1	0.99	0.99	0.97	0.95	1	1.01	1	0.99	0.91											2	17	26	1	0.99	1.02	0.98	0.91	1	0.97	1	0.98	0.91
ADSL	P30566	54	3	16	22	1	1.11	1.04	1.07	1.06	1	0.99	0.99	0.94	0.97	1	1.11	1.17	1.13	1.1											3	14	22	1	1.12	1.04	1.03	1	1	0.97	1	1	0.96	1	1.01	1.01	1.06	1.09
ADSL	P30566	56.1	3	16	22	1	0.96	1.01	0.89	0.83	1	0.99	1.02	1.02	0.96	1	0.99	1.02	0.97	0.95											3	14	22	1	0.96	0.97	0.98	0.95	1	1.04	1.01	1.01	0.99	1	0.92	0.95	0.91	0.95
ADSL	P30566	58.2	3	14	28	1	1.1	1.02	1.02	1.03	1	1.03	1.05	0.98	0.69	1	1.05	1.04	1.02	1.04											3	13	21	1	1.05	1.03	1	1	1	1.01	1.04	1.06	1.09	1	0.93	1.05	1	1.03
ADSL	P30566	60.1	3	14	28	1	1.07	1.02	1.29	1.52	1	1.06	1.14	1.26	1.28	1	1.05	1.08	1.25	1.31											3	13	21	1	1.45	1.61	1.54	1.85	1	0.7	0.94	1.17	1.19	1	1.03	1.1	1	1.12
ADSL	P30566	62.4	3	3	8	1	0.89	0.94	1.72	5.81	1	0.84	0.76	2.29	9.64	1	1.01	0.85	2.51	13.97											3	5	6	1	0.99	1.29	1.3	1.71	1	1.05	1.2	1.96	4.23	1	1.29	1.16	1.98	3.89
ADSL	P30566	63.9	3	3	8	1	1.08	0.97	0.93	1.42	1	1.08	1.03	1.04	1.26	1	1.19	1.58	1.22	1.41											2	5	6	1	1.09	1.1	0.93	1.14						1	1.12	0.84	0.96	1.32
ADSL	P30566	64.9																													1	5	5						1	0.91	0.94	0.9	1.06
ADSS	P30520	42	3	8	15	1	1	1.01	1.01	1.03	1	0.92	0.95	0.91	0.89	1	1.03	1.05	1.04	1.01											3	11	13	1	1.03	1.07	1.01	1.06	1	1.09	1.04	1.05	1.02	1	1.02	1.02	0.98	1.04
ADSS	P30520	44.1	3	8	15	1	0.97	0.96	0.97	0.95	1	0.89	0.91	0.86	0.8	1	1	1.06	0.96	0.92											3	11	13	1	0.97	1.03	1.01	0.95	1	1.01	1	0.99	0.98	1	0.92	0.96	1.05	0.95
ADSS	P30520	46.2	3	12	15	1	1.04	0.97	0.95	0.95	1	0.99	0.97	0.93	0.92	1	1.07	1.02	0.97	0.93											3	13	15	1	1.04	1.01	0.98	0.97	1	1.02	1.02	0.99	0.96	1	0.96	1	0.95	1
ADSS	P30520	48.1	3	12	15	1	0.99	1.04	0.97	0.99	1	1	0.99	0.93	0.91	1	0.98	0.98	0.99	0.95											3	13	15	1	0.97	0.96	0.92	0.91	1	1.01	1.02	1.04	0.99	1	0.95	1.02	0.96	0.98
ADSS	P30520	50.4	3	12	15	1	1.11	1.08	1.03	1.01	1	0.99	0.99	0.96	0.95	1	1.01	1.04	1.04	1											2	11	17	1	0.98	0.98	0.96	0.9	1	0.99	1.01	1.03	1.02
ADSS	P30520	51.9	3	12	15	1	1.09	0.97	0.98	0.94	1	1.05	1.02	0.99	0.98	1	0.98	1.01	1.01	0.97											2	11	17	1	1.01	0.99	1	0.94	1	0.99	0.97	1	0.96
ADSS	P30520	54	3	9	12	1	1.01	0.96	1.02	1.02	1	1	0.98	0.99	0.96	1	1.03	0.93	0.95	1											3	9	16	1	1	1.02	1.04	0.91	1	1.04	1.14	1.07	1	1	1.03	1.03	1.06	1.09
ADSS	P30520	56.1	3	9	12	1	1.02	1.17	1.07	1.05	1	0.99	1.01	0.96	0.95	1	1.1	1.11	1.15	1.13											3	9	16	1	1.02	1.03	0.97	0.83	1	1	1.02	0.94	0.9	1	0.95	1.04	0.96	0.89
ADSS	P30520	58.2	3	9	15	1	1.05	1	1.01	1.36	1	0.98	1	1.05	1.09	1	0.95	0.97	0.92	1.13											3	4	7	1	1.09	1.08	1.09	1.1	1	0.98	1.01	0.97	0.93	1	0.95	1.01	0.91	0.75
ADSS	P30520	60.1	3	9	15	1	0.94	0.9	0.96	1.31	1	1	1.03	1.08	1.18	1	0.97	1.04	1	1.09											3	4	7	1	1.07	1.14	1.11	1.16	1	0.75	0.96	0.95	0.78	1	0.87	1.11	0.8	0.77
ADSS	P30520	62.4	3	2	4	1	0.54	0.61	0.66	0.67	1	0.96	0.97	1.05	1.09	1	0.98	1.01	0.99	1.3											2	4	4	1	1.03	0.94	1.09	1.1	1	1	1.09	1.06	1.04
ADSS	P30520	63.9	3	2	4	1	0.96	1.32	1.35	1.58	1	0.89	0.88	1.09	0.97	1	1.02	1.15	1.04	1.17											1	4	4	1	1.08	1.11	1.03	1.04
ADSS	P30520	64.9																													1	4	4						1	1.22	1.11	0.93	1.09
AEBP1	Q8IUX7	42	3	3	6	1	1.02	1.03	0.99	0.92	1	1.06	0.91	0.97	0.91	1	0.89	0.87	0.87	0.86											3	4	5	1	1.16	1.11	1.1	1.14	1	0.98	0.97	1	1.02	1	0.98	0.95	0.95	1.01
AEBP1	Q8IUX7	44.1	3	3	6	1	1.05	1.01	1.08	0.91	1	1.04	0.94	1.03	1.13	1	1.1	1.02	0.99	0.93											3	4	5	1	1	0.89	0.99	0.94	1	0.98	0.97	0.99	1	1	0.96	0.94	0.98	1.02
AEBP1	Q8IUX7	46.2	3	2	4	1	0.88	0.98	0.9	0.83	1	0.89	0.91	0.84	0.78	1	0.99	0.95	0.93	0.92											3	4	6	1	0.92	0.95	1.03	1.1	1	0.98	0.9	0.91	0.84	1	1.03	1.02	1.01	0.95
AEBP1	Q8IUX7	48.1	3	2	4	1	1.08	1	1.03	0.81	1	1	1.14	1.11	1.03	1	1.02	0.92	0.84	0.94											3	4	6	1	0.98	0.99	0.99	0.92	1	0.95	1	0.94	0.97	1	1.01	0.98	1	1.03
AEBP1	Q8IUX7	50.4	3	5	7	1	0.96	0.85	0.98	0.88	1	1.02	0.94	0.81	0.78	1	0.92	0.95	0.92	0.78											1	10	10	1	0.92	0.92	0.93	0.89
AEBP1	Q8IUX7	51.9	3	5	7	1	0.91	0.98	1.02	0.9	1	0.97	1.03	1.02	0.85	1	1.09	1.11	1.09	1.07											1	10	10	1	1.1	1.07	1.07	1.02
AEBP1	Q8IUX7	54	3	3	8	1	0.86	0.99	0.89	0.69	1	1.04	1.02	0.99	0.93	1	0.87	0.84	0.9	0.78											3	5	10	1	1.03	1.01	0.98	0.97	1	1.06	0.92	0.87	1.23	1	0.96	0.93	0.81	0.64
AEBP1	Q8IUX7	56.1	3	3	8	1	1.01	0.59	1.02	0.93	1	1.06	1.01	0.93	1	1	1.02	0.99	0.87	1.02											3	5	10	1	1.03	1.02	1.01	0.99	1	1.05	0.95	1.09	1.13	1	0.89	0.95	0.98	1.01
AEBP1	Q8IUX7	58.2	2	4	7	1	1.06	1.04	0.99	1.09	1	1.03	0.83	0.89	1.2																2	4	14	1	1.02	1.02	0.99	0.99						1	0.95	0.94	0.92	0.84
AEBP1	Q8IUX7	60.1	2	4	7	1	1.07	1.05	0.96	1.05	1	1.13	1.24	1.38	1.91																2	4	14	1	0.95	0.93	0.85	0.78						1	0.95	1.08	1.12	1.29
AEBP1	Q8IUX7	62.4	3	2	4	1	1.04	0.89	0.95	0.91	1	0.91	0.69	0.9	1.12	1	0.97	0.93	1.06	1.34											3	3	6	1	1.01	0.99	1.02	1.06	1	1	1.18	1.19	1.31	1	1.04	0.96	1.02	1.11
AEBP1	Q8IUX7	63.9	3	2	4	1	0.95	0.9	0.88	1.09	1	0.88	0.83	0.77	1.18	1	0.96	1.04	1.05	1.12											2	4	6	1	1.05	1.07	0.99	1.1						1	1.04	1	1.16	1.23
AEBP1	Q8IUX7	64.9																													1	3	3						1	1.17	1.11	1.17	1.2
AEBP2	Q6ZN18	42	3	3	5	1	1.13	1.16	1.11	1	1	1.01	1.01	1.03	0.95	1	0.81	0.81	0.73	0.81											3	5	8	1	1.04	1.04	1.01	1.05	1	1.08	0.97	0.97	0.86	1	1.07	1.03	1.01	1.01
AEBP2	Q6ZN18	44.1	3	3	5	1	0.94	0.98	0.92	0.83	1	1.17	1.1	1.11	1.05	1	1.12	1.04	0.97	0.89											3	5	8	1	0.97	0.97	0.93	0.98	1	1.1	1.14	1.1	1.04	1	0.95	0.92	0.94	0.97
AEBP2	Q6ZN18	46.2	3	4	5	1	0.98	1.04	1.05	0.92	1	0.95	0.98	0.98	0.94	1	0.95	1.03	1.01	1.01											3	4	8	1	0.91	0.95	0.94	0.94	1	1.04	0.96	0.98	0.94	1	0.98	1.02	0.95	0.92
AEBP2	Q6ZN18	48.1	3	4	5	1	0.92	0.96	0.9	0.77	1	0.95	0.97	1.06	0.86	1	1	0.98	1.01	0.9											3	4	8	1	0.93	0.97	0.89	0.97	1	1	1.02	1.05	1.04	1	1.03	1.02	0.94	0.97
AEBP2	Q6ZN18	50.4	3	2	3	1	1	1.02	1.03	0.88	1	0.93	0.96	1.3	0.66	1	0.96	0.99	1.1	0.99											2	3	4	1	1	0.98	1.01	1.07	1	0.95	0.98	1.06	1.15
AEBP2	Q6ZN18	51.9	3	2	3	1	0.99	1.03	0.9	0.89	1	2.05	1.66	1.76	1.35	1	1.06	1.08	1.04	0.94											2	3	4	1	1.11	0.96	1.02	1.04	1	0.96	0.91	1	0.97
AEBP2	Q6ZN18	54																													2	2	4						1	1.02	0.98	0.94	1.1	1	1.07	1.04	1.37	1.09
AEBP2	Q6ZN18	56.1																													2	2	4						1	0.96	0.9	0.89	0.96	1	0.86	0.96	0.84	1.02
AEBP2	Q6ZN18	58.2	1	2	2						1	0.75	0.72	0.9	1.31																3	2	2	1	0.9	0.9	0.98	1	1	1.09	1.03	1.05	1.03	1	1.43	1.17	1.11	1.17
AEBP2	Q6ZN18	60.1	1	2	2						1	1.38	1.15	1.54	1.37																3	2	2	1	1.21	1.07	1.17	1.43	1	1.11	1.06	1	1.05	1	1.49	2.01	2.71	2.45
AES	Q08117	42	1	2	2											1	1	1.03	0.99	1.01											1	2	2											1	0.97	0.95	1.04	0.98
AES	Q08117	44.1	1	2	2											1	0.97	0.94	1.1	1.15											1	2	2											1	1.04	0.99	0.97	1.13
AES	Q08117	46.2	1	2	2											1	1.29	0.88	1.28	1											1	2	2	1	0.91	0.88	1.02	0.93
AES	Q08117	48.1	1	2	2											1	0.78	0.79	0.84	0.93											1	2	2	1	1.17	1.18	1.1	1.03
AES	Q08117	50.4	1	2	2											1	1.12	0.99	1.07	1.09
AES	Q08117	51.9	1	2	2											1	0.94	1.05	1.03	1.1
AES	Q08117	54	1	2	2											1	1.11	1.66	1.14	1.7
AES	Q08117	56.1	1	2	2											1	1	0.89	0.98	1.01
AFDN	P55196	42	2	2	3	1	1.15	1.16	1.11	1.13						1	0.89	0.84	0.83	0.87											3	3	8	1	0.96	0.92	0.94	0.89	1	1.16	1.07	1.11	1.02	1	0.99	0.99	0.99	1.01
AFDN	P55196	44.1	2	2	3	1	0.98	0.99	1.03	0.98						1	1.03	1.06	1	1.1											3	3	8	1	1.02	0.99	0.99	0.97	1	0.99	1.05	1.02	1.05	1	0.89	0.94	0.99	0.92
AFDN	P55196	46.2	2	4	10	1	0.98	0.96	1.02	0.99	1	0.97	0.92	0.95	0.98																2	2	9	1	0.98	1.03	0.97	0.99	1	0.91	1.03	1.1	0.98
AFDN	P55196	48.1	2	4	10	1	1.02	1.03	1.09	1.09	1	1.04	1.03	1.02	1.08																2	2	9	1	0.98	0.95	0.98	0.99	1	1.05	0.98	1.07	1.17
AFDN	P55196	50.4	2	2	5	1	0.91	0.99	0.97	0.97						1	1.04	1	1.03	1.15											2	2	3	1	1.01	1.05	1	1.06	1	1.05	0.96	0.96	0.98
AFDN	P55196	51.9	2	2	5	1	1.04	0.97	1.03	1.01						1	1.05	0.99	1.02	0.99											2	2	3	1	0.91	0.98	0.98	1.07	1	1.02	0.95	1.03	1.1
AFDN	P55196	54	1	4	4	1	1.07	1.01	0.97	0.95																					2	2	5						1	0.94	0.92	0.95	1.01	1	0.99	0.98	1.08	0.89
AFDN	P55196	56.1	1	4	4	1	0.96	1.02	0.91	0.91																					2	2	5						1	0.91	0.92	0.92	0.94	1	1.11	1.09	1.08	1.14
AFDN	P55196	58.2	2	2	5	1	1.08	1.25	1.14	1.07	1	0.92	0.96	0.84	0.74																1	3	3						1	0.94	1.08	0.96	0.87
AFDN	P55196	60.1	2	2	5	1	1.1	1.02	1	0.94	1	1.01	1.04	0.96	0.99																1	3	3						1	0.82	1.03	1.04	0.98
AFDN	P55196	62.4	1	2	2						1	1.06	0.98	0.88	0.95
AFDN	P55196	63.9	1	2	2						1	0.88	0.84	0.91	0.99
AFF1	P51825	42	2	3	6	1	1.05	1.09	1.2	1.57	1	1.02	0.91	1.07	1.12																3	3	6	1	1	0.9	0.92	1.03	1	1.03	1	0.95	0.96	1	1.05	1.05	1.1	1.14
AFF1	P51825	44.1	2	3	6	1	0.98	0.96	1.05	1.29	1	1.16	1.06	1.14	1.18																3	3	6	1	1.03	0.99	0.97	0.96	1	1.11	1.11	1.08	0.98	1	1.05	1.02	0.96	1.07
AFF1	P51825	46.2	3	2	4	1	0.91	0.91	0.93	1.04	1	0.97	0.97	1	1.03	1	0.96	1.08	0.98	1.07											2	7	9						1	1.07	0.91	1.05	0.96	1	1.12	1.11	1.02	1.05
AFF1	P51825	48.1	3	2	4	1	1.17	1.06	1.1	1.17	1	1.16	1.19	1.07	1.13	1	1.05	0.84	1.03	1.08											2	7	9						1	0.92	0.91	0.98	1	1	1.02	0.95	1	0.93
AFF1	P51825	50.4	2	4	5						1	0.96	0.87	0.91	0.94	1	1.02	0.94	1.11	1.34											1	5	5						1	1.04	1.05	1.1	1.2
AFF1	P51825	51.9	2	4	5						1	1.19	1.07	1.12	1.15	1	0.94	0.88	0.97	1.07											1	5	5						1	0.91	0.93	0.99	0.99
AFF1	P51825	54	2	5	8						1	0.9	1.01	0.97	0.97	1	0.84	0.96	0.94	0.93											2	2	6						1	0.96	0.94	0.93	0.98	1	0.94	1.04	1.15	1.09
AFF1	P51825	56.1	2	5	8						1	1.07	1.08	1.1	1.11	1	0.9	0.87	0.83	0.93											2	2	6						1	0.99	1	1.09	1.01	1	1.13	1.18	1.18	1.25
AFF1	P51825	58.2	3	2	5	1	0.96	1.03	1.05	0.89	1	0.98	1.07	1.02	0.88	1	0.96	1.04	1.08	1											3	3	4	1	0.93	0.92	0.93	0.88	1	0.83	0.92	0.9	0.9	1	1.12	1.07	0.99	1.1
AFF1	P51825	60.1	3	2	5	1	0.85	0.9	0.92	0.77	1	1.08	1.01	1.1	1.03	1	0.91	0.87	0.86	0.84											3	3	4	1	1.06	0.96	1.07	0.89	1	1.15	1	1.08	1.09	1	1.03	0.92	1.03	0.98
AFF1	P51825	62.4	2	2	4						1	1.12	1.06	1.14	0.96	1	0.92	0.94	1.06	0.97											2	3	3						1	1.07	1.02	0.94	0.91	1	0.86	1.02	1.07	1.23
AFF1	P51825	63.9	2	2	4						1	1.14	0.94	1.07	1.08	1	1.04	1	1.06	1.04											1	3	3											1	0.88	1.01	0.99	1.06
AFF1	P51825	64.9																													1	3	3						1	0.96	1.08	1.11	1.1
AFF2	P51816	54	1	2	2	1	1	1.03	0.99	0.98
AFF2	P51816	56.1	1	2	2	1	0.94	1.03	1.26	0.99
AFF2	P51816	58.2																													2	2	4						1	1.21	1.41	0.94	0.81	1	1.05	0.92	1.02	1.14
AFF2	P51816	60.1																													2	2	4						1	0.98	0.79	0.87	1.24	1	0.95	0.97	1.05	1.08
AFF2	P51816	62.4																													1	2	2											1	1.16	1.19	1.27	1.38
AFF2	P51816	63.9																													1	2	2											1	1.08	0.99	1	1.21
AFF3	P51826	42	1	2	2						1	1.01	0.92	0.99	0.92
AFF3	P51826	44.1	1	2	2						1	1.05	1.04	1.03	0.98
AFF3	P51826	50.4																													1	2	2						1	0.99	0.93	1.17	0.92
AFF3	P51826	51.9																													1	2	2						1	0.75	1.02	0.99	1.03
AFF3	P51826	54																													1	3	3						1	0.96	0.93	1.03	1.14
AFF3	P51826	56.1																													1	3	3						1	1.06	1.01	0.97	0.99
AFF3	P51826	58.2																													1	2	2											1	1.02	1.1	1.08	0.92
AFF3	P51826	60.1																													1	2	2											1	0.91	0.85	1.07	0.94
AFF3	P51826	62.4	1	2	2											1	1.07	0.99	1.03	1.08
AFF3	P51826	63.9	1	2	2											1	1.15	1.13	1.09	1.11
AFF4	Q9UHB7	42	3	5	12	1	1.18	1.27	1.41	1.86	1	1.02	0.98	1.13	1.27	1	0.94	1.01	1.11	1.35	stabilized	5.41033	1.54	5.88235e-05	44.1	3.27966	4.23139	3.80263	stability	3.80263	3	7	16	1	1.14	0.99	1.41	1.09	1	1.08	1.02	1.03	0.93	1	1.02	1.04	1.04	1.11
AFF4	Q9UHB7	44.1	3	5	12	1	1.06	1.06	1.36	1.74	1	1.2	1.13	1.29	1.54	1	1.09	1.18	1.21	1.52	stabilized	5.41033	1.54	5.88235e-05	44.1	3.27966	4.23139	3.80263	stability	3.80263	3	7	16	1	0.96	0.92	0.97	1	1	1.13	1.09	1.11	1.07	1	1.04	1.01	0.93	1.06
AFF4	Q9UHB7	46.2	3	2	5	1	0.89	1.05	1.21	1.46	1	0.96	1.01	1.14	1.31	1	1.01	1.04	1.1	1.34	stabilized	5.41033	1.54	5.88235e-05	44.1	3.27966	4.23139	3.80263	stability	3.80263	3	4	12	1	0.86	0.89	0.92	1.18	1	1.09	0.98	1.07	0.94	1	1.1	1.09	1.06	1.09
AFF4	Q9UHB7	48.1	3	2	5	1	1.2	1.06	1.4	1.38	1	1.21	1.14	1.24	1.31	1	1.05	1.08	1.05	1.31	stabilized	5.41033	1.54	5.88235e-05	44.1	3.27966	4.23139	3.80263	stability	3.80263	3	4	12	1	1.1	1.01	1.1	1.32	1	1	0.98	1.12	1.01	1	1	0.98	0.96	0.95
AFF4	Q9UHB7	50.4	3	5	6	1	1	0.97	1	1.02	1	0.99	1.03	1.16	1.15	1	1	0.98	1.1	1.16	stabilized	5.41033	1.54	5.88235e-05	44.1	3.27966	4.23139	3.80263	stability	3.80263	2	4	8	1	1.04	1.12	1.18	1.3	1	1.06	1.06	1.05	1.04
AFF4	Q9UHB7	51.9	3	5	6	1	1.07	1.01	1.03	1.06	1	1.09	1.05	1.11	1.21	1	0.89	0.82	0.98	1.01	stabilized	5.41033	1.54	5.88235e-05	44.1	3.27966	4.23139	3.80263	stability	3.80263	2	4	8	1	1.08	1.04	1.03	1.11	1	0.98	0.98	1	0.94
AFF4	Q9UHB7	54	3	3	4	1	1.03	1.02	1.03	1.16	1	0.96	1.09	1.07	1.13	1	1.24	1.16	1.2	1.16	stabilized	5.41033	1.54	5.88235e-05	44.1	3.27966	4.23139	3.80263	stability	3.80263	3	3	6	1	0.85	0.96	0.97	0.97	1	1.01	0.96	0.98	0.92	1	0.94	1.04	1.02	0.97
AFF4	Q9UHB7	56.1	3	3	4	1	0.93	0.96	1.05	1.03	1	0.96	0.97	0.93	1.06	1	1	0.97	0.87	0.82	stabilized	5.41033	1.54	5.88235e-05	44.1	3.27966	4.23139	3.80263	stability	3.80263	3	3	6	1	1.02	1.05	1.23	1.26	1	0.97	0.94	0.93	1	1	0.99	0.97	0.91	1.06
AFF4	Q9UHB7	58.2	3	3	8	1	1	1.05	0.89	0.86	1	1.05	1	0.92	0.84	1	0.97	1.07	1.1	1.01	stabilized	5.41033	1.54	5.88235e-05	44.1	3.27966	4.23139	3.80263	stability	3.80263	3	2	10	1	1.06	1.04	1.09	0.98	1	1.04	1.01	0.94	0.97	1	1.12	1.14	1.04	1.16
AFF4	Q9UHB7	60.1	3	3	8	1	0.99	1.08	1.1	1.01	1	0.96	0.98	0.94	0.9	1	1	0.98	0.95	1	stabilized	5.41033	1.54	5.88235e-05	44.1	3.27966	4.23139	3.80263	stability	3.80263	3	2	10	1	1.02	0.82	0.96	0.9	1	1.03	1.01	1.01	0.97	1	1.12	1.07	1.02	1.07
AFF4	Q9UHB7	62.4	2	4	5						1	1.04	0.97	1.01	1.04	1	1.01	1.01	1.18	1.08	stabilized	5.41033	1.54	5.88235e-05	44.1	3.27966	4.23139	3.80263	stability	3.80263	2	4	4	1	1.14	1.01	0.98	1.03	1	1.08	0.98	1.01	1.02
AFF4	Q9UHB7	63.9	2	4	5						1	1.1	0.93	1.03	1.19	1	1.01	0.95	1.04	1.17	stabilized	5.41033	1.54	5.88235e-05	44.1	3.27966	4.23139	3.80263	stability	3.80263	1	4	4	1	0.81	0.82	0.72	0.72
AFF4	Q9UHB7	64.9																													1	4	4						1	1.23	1.14	1.14	1.09
AFG1L	Q8WV93	42	1	3	3						1	1.22	1.04	2.24	2.96																1	2	2	1	0.95	0.98	1.07	1.04
AFG1L	Q8WV93	44.1	1	3	3						1	1.09	1.37	2.32	4.77																1	2	2	1	1	0.87	1.04	1.22
AFG3L2	Q9Y4W6	42	3	21	31	1	1.01	1.06	1.04	1.17	1	1.08	1.19	1.39	1.45	1	1.04	1.18	1.34	1.37	stabilized	27.6604	9.92	0	44.1		4.24825	4.10265	stability	4.17545	3	20	27	1	0.99	1.01	1.09	1.07	1	1.01	1.03	1.06	1.09	1	0.99	1.03	1.1	1.17	stabilized
AFG3L2	Q9Y4W6	44.1	3	21	31	1	0.99	1.09	1.16	1.29	1	1.29	1.53	2.19	2.31	1	0.99	1.24	1.71	1.75	stabilized	27.6604	9.92	0	44.1		4.24825	4.10265	stability	4.17545	3	20	27	1	0.99	1	1.09	1.22	1	1.03	1.07	1.22	1.29	1	1	1.02	1.14	1.33	stabilized
AFG3L2	Q9Y4W6	46.2	3	20	33	1	1	1.24	1.61	1.78	1	0.95	1.38	2.32	2.55	1	1.05	1.41	2.18	2.33	stabilized	27.6604	9.92	0	44.1		4.24825	4.10265	stability	4.17545	3	23	25	1	0.96	1	1.2	1.5	1	0.98	1.03	1.2	1.25	1	0.99	1.04	1.29	1.47	stabilized
AFG3L2	Q9Y4W6	48.1	3	20	33	1	1.01	1.26	2.07	2.09	1	1.06	1.62	3.44	3.74	1	1.02	1.43	2.82	2.84	stabilized	27.6604	9.92	0	44.1		4.24825	4.10265	stability	4.17545	3	23	25	1	0.91	1	1.23	1.76	1	0.99	1.03	1.4	1.72	1	1	1.08	1.51	2.04	stabilized
AFG3L2	Q9Y4W6	50.4	3	18	28	1	0.97	1.33	2.55	2.85	1	0.97	1.48	3.99	4.33	1	0.86	1.36	3.62	3.57	stabilized	27.6604	9.92	0	44.1		4.24825	4.10265	stability	4.17545	2	15	22	1	1.03	1.12	1.46	2.23	1	1.02	1.1	1.83	2.31						stabilized
AFG3L2	Q9Y4W6	51.9	3	18	28	1	0.87	1.41	3.05	3.27	1	1.01	1.58	4.33	4.86	1	1	1.73	4.64	5.11	stabilized	27.6604	9.92	0	44.1		4.24825	4.10265	stability	4.17545	2	15	22	1	1.02	1.08	1.38	2.07	1	0.97	1.1	1.99	3.58						stabilized
AFG3L2	Q9Y4W6	54	3	13	21	1	0.81	1.41	3.92	4.18	1	0.97	1.46	7.01	8.01	1	0.78	1.15	6.68	7.5	stabilized	27.6604	9.92	0	44.1		4.24825	4.10265	stability	4.17545	3	14	20	1	0.87	1	1.41	2.31	1	1	1.05	1.63	3.91	1	1.04	0.86	1.24	3.26	stabilized
AFG3L2	Q9Y4W6	56.1	3	13	21	1	0.96	1.22	5.04	6.58	1	1.01	1.34	8.73	10.78	1	0.9	1.07	7.28	9.76	stabilized	27.6604	9.92	0	44.1		4.24825	4.10265	stability	4.17545	3	14	20	1	1	1	1.46	2.7	1	1.01	0.97	1.27	4.61	1	0.93	0.95	1.22	3.6	stabilized
AFG3L2	Q9Y4W6	58.2	3	12	23	1	0.83	0.87	4.12	7.92	1	0.98	1	7.69	9.92	1	0.52	0.47	5.47	8.99	stabilized	27.6604	9.92	0	44.1		4.24825	4.10265	stability	4.17545	3	6	16	1	0.98	0.93	1.27	2.61	1	0.95	0.88	1.22	3.96	1	0.95	0.8	1.16	3.75	stabilized
AFG3L2	Q9Y4W6	60.1	3	12	23	1	1.12	1.09	3.07	5.34	1	0.99	1.04	4.28	6.77	1	0.92	0.9	6.33	10.14	stabilized	27.6604	9.92	0	44.1		4.24825	4.10265	stability	4.17545	3	6	16	1	1.08	1.14	1.2	1.92	1	1.03	1.03	1.16	2.37	1	0.92	0.98	1.05	2.37	stabilized
AFG3L2	Q9Y4W6	62.4	3	2	5	1	1.25	1.18	2.16	3.25	1	1.07	1.19	2.57	3.91	1	1	1.07	2.18	3.22	stabilized	27.6604	9.92	0	44.1		4.24825	4.10265	stability	4.17545	3	3	5	1	1.01	0.92	1.05	1.21	1	1.04	0.98	1.12	1.32	1	1.1	1	1.17	1.45	stabilized
AFG3L2	Q9Y4W6	63.9	3	2	5	1	1.13	1.21	1.54	2.25	1	0.9	0.98	1.53	1.95	1	1.02	1.11	1.67	2.45	stabilized	27.6604	9.92	0	44.1		4.24825	4.10265	stability	4.17545	2	3	5	1	0.91	0.96	0.94	1.08						1	0.91	0.9	0.95	1.15	stabilized
AFG3L2	Q9Y4W6	64.9																													1	4	4						1	1.02	0.99	1.1	1.3						stabilized
AFP	P02771	42	1	2	2	1	1.02	1.08	1.04	1.17
AFP	P02771	44.1	1	2	2	1	0.98	0.97	1.05	0.91
AFP	P02771	46.2	1	2	2	1	1.07	0.99	0.97	1.07
AFP	P02771	48.1	1	2	2	1	1.03	1.08	0.93	0.93
AFP	P02771	50.4	2	2	2	1	1.09	1.05	0.97	0.97	1	0.93	0.93	0.94	0.85
AFP	P02771	51.9	2	2	2	1	1.2	0.98	1	0.92	1	1.09	1.08	0.97	1.13
AFP	P02771	54	1	2	2						1	0.99	1.02	0.94	1.02
AFP	P02771	56.1	1	2	2						1	0.97	0.93	0.9	0.95
AFP	P02771	58.2	1	2	2	1	1.13	1.05	0.99	1
AFP	P02771	60.1	1	2	2	1	1.05	1.17	1.01	1
AFTPH	Q6ULP2	42	3	2	14	1	1.13	1.15	1.12	1.15	1	0.99	0.95	0.93	0.89	1	0.89	0.85	0.93	0.95											3	10	15	1	1.13	1.12	1.09	1.07	1	1.05	0.99	0.96	0.95	1	0.96	0.91	0.93	0.94
AFTPH	Q6ULP2	44.1	3	2	14	1	0.99	0.96	0.96	0.93	1	0.96	0.94	0.89	0.87	1	0.99	0.92	0.95	0.93											3	10	15	1	1.01	0.98	0.98	0.93	1	1.02	0.99	1.01	0.99	1	0.97	0.95	1	0.98
AFTPH	Q6ULP2	46.2	3	7	17	1	1	0.96	1	0.95	1	1	0.99	0.94	0.96	1	0.92	0.95	0.92	0.98											3	10	15	1	1.01	0.96	0.97	0.96	1	1	0.95	0.96	0.95	1	0.95	0.95	0.92	0.89
AFTPH	Q6ULP2	48.1	3	7	17	1	1.05	1.07	0.98	0.97	1	0.99	0.94	0.94	0.92	1	0.99	0.93	0.94	0.99											3	10	15	1	0.94	0.97	0.89	0.9	1	0.99	1	1.05	1.06	1	0.99	0.97	1.01	0.97
AFTPH	Q6ULP2	50.4	3	4	14	1	1.1	1.04	1.03	1.01	1	0.98	1.03	0.97	0.96	1	0.94	0.98	0.98	1.01											2	13	15	1	0.93	0.91	0.91	0.86	1	0.97	0.93	0.95	0.95
AFTPH	Q6ULP2	51.9	3	4	14	1	1.14	0.97	0.97	0.96	1	1.07	1	0.98	1	1	0.99	0.84	0.94	0.92											2	13	15	1	0.96	0.96	0.95	0.96	1	0.96	0.91	0.97	0.95
AFTPH	Q6ULP2	54	3	6	13	1	1	1	0.96	0.94	1	0.99	1	0.93	1.01	1	0.99	1.05	0.99	0.98											3	7	18	1	1.1	0.99	1	1.01	1	0.94	0.89	0.92	0.98	1	1.01	1.06	1.02	0.99
AFTPH	Q6ULP2	56.1	3	6	13	1	0.91	0.99	0.92	0.87	1	0.96	0.99	0.99	0.99	1	0.94	0.98	0.87	0.86											3	7	18	1	0.99	1.05	0.99	1	1	0.97	0.97	0.99	0.96	1	0.99	0.99	1.01	1.03
AFTPH	Q6ULP2	58.2	3	7	15	1	0.98	1	0.97	0.9	1	1	1	0.95	0.79	1	1.02	0.99	0.99	0.94											3	6	15	1	1.03	0.98	0.98	0.97	1	1	0.98	0.99	0.95	1	0.95	1	0.99	1.02
AFTPH	Q6ULP2	60.1	3	7	15	1	0.99	0.99	0.95	0.86	1	0.96	0.95	0.93	0.88	1	1	0.94	0.95	0.9											3	6	15	1	0.96	0.93	0.95	0.94	1	1.11	0.99	0.97	0.97	1	1	0.95	0.95	1.03
AFTPH	Q6ULP2	62.4	3	5	12	1	1.01	1.02	1.03	0.97	1	0.99	1	0.98	0.92	1	1.02	0.98	0.99	0.95											3	5	14	1	0.98	0.94	0.94	0.93	1	0.99	0.94	0.92	0.88	1	0.89	0.93	0.95	0.87
AFTPH	Q6ULP2	63.9	3	5	12	1	0.99	0.95	1.03	0.94	1	1.07	1.03	1	1.01	1	0.98	0.92	0.92	0.92											2	5	5	1	1	0.9	0.95	1.02						1	1.02	0.89	1.02	1.06
AFTPH	Q6ULP2	64.9																													1	14	14						1	0.98	0.96	1.04	0.97
AGA	P20933	42	1	4	4						1	0.97	0.85	0.92	0.94																1	2	2						1	1.03	0.84	0.78	0.86
AGA	P20933	44.1	1	4	4						1	0.99	0.98	0.96	0.94																1	2	2						1	1.05	0.96	0.86	0.98
AGA	P20933	46.2	2	2	3	1	1	1	0.94	0.88	1	0.94	0.97	0.94	1.04																2	2	3						1	1	0.95	1.05	1.05	1	1.26	0.93	0.94	0.93
AGA	P20933	48.1	2	2	3	1	1.06	1	1.07	0.99	1	1.03	1	0.92	1.01																2	2	3						1	0.98	1.03	1.07	1.01	1	1.31	1.06	1.4	1.11
AGA	P20933	50.4	3	2	3	1	1.1	1	1.07	0.99	1	0.85	1	0.89	1	1	0.94	0.93	0.82	1.06											2	2	4	1	1.03	0.94	0.93	0.89	1	1.01	1.09	1.07	1.07
AGA	P20933	51.9	3	2	3	1	1.13	1.01	0.92	0.9	1	1.22	1.12	1.06	1.08	1	0.92	0.7	0.82	0.77											2	2	4	1	0.94	0.87	0.84	0.82	1	1.01	1.09	1.04	0.92
AGA	P20933	54	3	3	4	1	1.08	1	0.93	0.91	1	0.99	1.12	1.01	1.08	1	0.85	0.93	0.95	0.86											2	2	4	1	1.1	1	0.98	0.99	1	0.98	0.86	0.99	1.03
AGA	P20933	56.1	3	3	4	1	1	1	0.97	0.83	1	0.89	0.99	1.04	0.93	1	1	0.88	1.01	0.91											2	2	4	1	0.99	1.02	1.02	0.99	1	0.99	1.06	1.02	0.97
AGA	P20933	58.2	3	4	6	1	1.05	1.05	1.04	0.95	1	0.92	0.98	1.02	0.77	1	1.38	1.2	1.58	1.35											3	2	5	1	0.94	1.05	0.96	0.88	1	1.01	1.11	1.02	1.03	1	1.27	1.14	1	1.03
AGA	P20933	60.1	3	4	6	1	0.87	0.96	0.94	0.78	1	1.01	0.94	0.95	0.9	1	0.98	0.96	0.89	0.91											3	2	5	1	0.99	0.96	1.04	0.89	1	1.04	1.01	0.99	0.93	1	1.18	0.94	1.15	1.07
AGA	P20933	62.4	3	3	4	1	0.95	1.04	1.03	0.95	1	0.98	1	1.01	0.94	1	1.09	1.01	0.99	0.84											3	2	6	1	1.02	1.09	0.99	0.92	1	0.97	0.96	0.94	0.81	1	1	1.32	1.34	1.31
AGA	P20933	63.9	3	3	4	1	1.09	1.02	0.88	0.89	1	1.04	1.02	0.93	0.91	1	1.02	0.87	0.82	0.78											2	2	6	1	0.95	0.95	0.99	0.93						1	1.1	0.88	1.07	1.03
AGA	P20933	64.9																													1	4	4						1	0.95	0.94	1.02	0.93
AGAP2	Q99490	42	3	6	18	1	1.01	1.05	1.1	1.18	1	0.94	1.05	1.09	1.15	1	1.15	1.23	1.26	1.06											3	9	20	1	0.94	0.96	0.98	1.05	1	0.92	0.98	1.02	1.08	1	0.93	1.01	0.97	1
AGAP2	Q99490	44.1	3	6	18	1	1.01	1.03	1.1	1.3	1	1.08	1.12	1.23	1.4	1	0.95	1.02	1.08	1.15											3	9	20	1	0.98	0.97	1.03	1.12	1	0.97	1.01	1.06	1.18	1	0.93	0.94	0.91	0.97
AGAP2	Q99490	46.2	3	4	11	1	0.91	1	1.13	1.35	1	1.01	0.96	1.17	1.24	1	1.11	1.08	1.14	1.15											3	6	10	1	0.92	0.97	1.01	1.24	1	0.98	1.07	1.03	1.09	1	0.99	1.03	1.03	1.06
AGAP2	Q99490	48.1	3	4	11	1	1.02	0.88	0.96	1.1	1	0.96	0.97	0.99	1.07	1	1	1.08	0.98	1.05											3	6	10	1	0.99	0.97	1.1	1.12	1	1.02	0.97	0.99	0.98	1	0.86	0.89	0.9	0.92
AGAP2	Q99490	50.4	3	5	7	1	0.91	0.94	0.98	1	1	1	0.99	1.06	1.08	1	0.99	1.02	1.02	0.91											2	9	10	1	1.07	1.11	1.14	1.24	1	1.03	1	1.06	1
AGAP2	Q99490	51.9	3	5	7	1	0.73	0.93	0.97	1.05	1	0.97	0.97	1.04	1.07	1	1.07	1.04	1.02	1.04											2	9	10	1	1.08	1.07	1.1	1.14	1	0.99	0.91	0.94	0.96
AGAP2	Q99490	54	3	2	5	1	0.82	1.04	0.94	0.75	1	0.95	0.92	1.04	0.94	1	1.33	1.4	1.35	1.21											3	2	6	1	0.86	0.91	0.92	0.98	1	1.03	1.07	1.05	1.02	1	1.01	1.06	1.1	1.02
AGAP2	Q99490	56.1	3	2	5	1	0.98	0.68	0.98	1.03	1	1.03	0.99	0.88	1.09	1	0.84	0.89	0.83	0.63											3	2	6	1	1.05	0.95	1.03	1.07	1	0.98	0.98	0.96	0.99	1	1.02	0.97	0.85	0.94
AGAP2	Q99490	58.2	2	2	4						1	1	1.02	1.08	1.37	1	1.13	1.21	1.2	1.01											3	2	4	1	1.07	1.12	1.21	1.28	1	1	0.98	1.1	1.12	1	1.01	1.17	1.22	1.42
AGAP2	Q99490	60.1	2	2	4						1	1.01	1.02	1.11	0.94	1	0.92	0.98	0.84	0.53											3	2	4	1	0.92	0.9	0.9	1.04	1	0.91	0.94	0.97	0.89	1	0.86	0.92	0.91	0.94
AGAP3	Q96P47	54																													1	2	2											1	0.81	0.86	0.79	0.82
AGAP3	Q96P47	56.1																													1	2	2											1	0.84	1.03	1	0.91
AGBL1	Q96MI9	46.2																													1	2	2	1	1.01	0.91	1.11	1
AGBL1	Q96MI9	48.1																													1	2	2	1	1.17	1.04	1.32	1.05
AGFG1	P52594	42	3	5	8	1	1.03	1.04	1.02	1.06	1	1.01	0.93	0.93	0.87	1	0.88	0.87	0.87	0.87											3	5	8	1	0.96	1	0.96	0.99	1	1.01	0.98	1.01	0.99	1	1.01	0.98	1.07	1.01
AGFG1	P52594	44.1	3	5	8	1	0.99	0.94	0.98	0.92	1	0.98	0.96	0.88	0.85	1	1.04	1.03	0.97	0.98											3	5	8	1	0.97	1.07	1.01	0.94	1	0.96	1	0.98	0.96	1	0.99	0.98	1.01	0.96
AGFG1	P52594	46.2	3	6	8	1	1	0.93	0.9	0.95	1	1.03	0.97	0.88	0.86	1	0.99	0.98	0.93	0.97											3	5	8	1	1.06	1.04	0.96	0.95	1	1	1	1.02	0.97	1	0.99	0.97	0.96	0.94
AGFG1	P52594	48.1	3	6	8	1	1.01	1.05	0.95	0.9	1	0.99	0.9	0.83	0.77	1	0.96	0.92	0.91	0.87											3	5	8	1	1	0.99	0.9	0.86	1	0.99	1	1	0.96	1	0.95	0.95	0.97	0.88
AGFG1	P52594	50.4	3	5	7	1	1.12	1.06	0.98	0.97	1	1.04	0.98	0.96	0.96	1	1	0.97	0.96	1.02											2	7	7	1	0.9	0.9	0.86	0.81	1	0.98	1.02	0.99	0.99
AGFG1	P52594	51.9	3	5	7	1	1.16	0.95	0.95	0.9	1	1.07	0.99	0.99	0.97	1	0.97	0.93	0.93	0.9											2	7	7	1	0.95	0.92	0.9	0.89	1	1	1.03	0.98	0.97
AGFG1	P52594	54	3	5	9	1	1.09	0.98	1.04	1.02	1	1.04	1.03	0.93	0.92	1	1.09	1.08	1.04	0.97											3	5	8	1	1.06	0.99	1.04	0.97	1	0.97	0.96	0.98	1.01	1	1	1.02	1.12	1.1
AGFG1	P52594	56.1	3	5	9	1	0.99	1.2	0.98	0.91	1	0.98	1.02	1.01	0.95	1	1.03	1.09	1.02	0.93											3	5	8	1	0.98	1	0.95	0.94	1	0.96	0.99	0.97	0.95	1	1.02	0.98	0.96	1
AGFG1	P52594	58.2	3	7	11	1	1.03	0.99	0.9	0.95	1	1.01	1.02	1.03	0.73	1	1.05	1.02	1.02	0.98											3	4	11	1	1.04	1.04	1.05	1.03	1	1	0.99	1.04	1.03	1	1.11	1.1	1.09	1.1
AGFG1	P52594	60.1	3	7	11	1	0.94	0.97	0.92	0.94	1	1	0.99	0.95	0.91	1	0.99	0.98	0.92	0.83											3	4	11	1	1.13	1.18	1.22	1.3	1	0.83	1	1.02	1.05	1	0.99	1.03	0.91	0.94
AGFG1	P52594	62.4	3	3	5	1	1.01	1.12	1.02	1.06	1	0.96	0.94	0.96	0.97	1	1.05	1.06	0.92	0.92											3	3	5	1	0.99	1.09	1.13	1.12	1	1.06	1.18	1.25	1.28	1	1.02	0.94	1.14	1.09
AGFG1	P52594	63.9	3	3	5	1	1.06	1.07	1.04	0.86	1	0.86	0.88	0.99	0.81	1	0.99	1.01	1.03	0.91											2	3	5	1	0.9	0.95	0.95	0.77						1	1.05	1.21	0.85	1.1
AGFG1	P52594	64.9																													1	5	5						1	0.93	0.87	0.74	0.88
AGFG2	O95081	42	2	2	3	1	1.09	1.05	0.98	1.02	1	0.98	0.99	0.94	0.85																2	3	4	1	1.04	0.97	0.99	1.05						1	0.96	1.1	1.02	1.05
AGFG2	O95081	44.1	2	2	3	1	0.96	0.98	1.02	0.95	1	1.07	1.06	1	0.95																2	3	4	1	0.96	0.94	0.92	0.93						1	0.89	0.94	0.94	0.97
AGFG2	O95081	46.2	2	2	3						1	1.05	1.04	0.97	1	1	0.89	0.97	0.91	1.04											2	2	4	1	0.98	1.05	0.98	1.05						1	1.16	1.08	1.05	1.12
AGFG2	O95081	48.1	2	2	3						1	1.01	1.09	1.04	1.11	1	1.11	0.98	1.06	1.13											2	2	4	1	0.95	0.97	0.94	0.93						1	0.97	0.85	0.84	0.95
AGFG2	O95081	50.4																													2	2	2	1	0.93	1.1	1.01	1.15	1	1.04	0.99	1.12	1.21
AGFG2	O95081	51.9																													2	2	2	1	0.95	0.97	1.09	1.11	1	0.94	0.65	0.79	0.86
AGGF1	Q8N302	42	3	2	10	1	1.09	1.16	1.15	1.18	1	0.95	0.89	0.9	0.87	1	1.11	1.2	1.11	1.02											3	4	7	1	1.14	1.15	1.1	1.09	1	1.07	0.97	1.01	0.94	1	1.1	1.2	1.01	1
AGGF1	Q8N302	44.1	3	2	10	1	0.97	0.96	1.01	1.03	1	1.12	1.14	1.16	1.25	1	1.02	1.09	1.05	0.97											3	4	7	1	0.95	0.92	0.92	0.97	1	0.98	1.02	0.94	0.93	1	0.97	0.97	1.06	0.95
AGGF1	Q8N302	46.2	3	4	9	1	0.99	1.01	1.08	1.12	1	0.99	0.99	0.97	1.06	1	0.93	0.99	0.94	1											2	6	8	1	0.97	0.99	1.04	1.07	1	1.04	0.95	0.98	0.99
AGGF1	Q8N302	48.1	3	4	9	1	1.01	1.01	1.03	1.04	1	0.99	0.96	1.03	1.09	1	1.03	0.99	0.99	1.05											2	6	8	1	0.9	0.9	0.9	0.97	1	0.99	0.89	1.04	0.97
AGGF1	Q8N302	50.4	3	2	9	1	0.97	0.91	0.92	1	1	0.87	0.87	0.84	0.99	1	0.92	0.94	0.92	0.94											2	8	9	1	0.99	1	1.02	1.09	1	0.97	0.97	1.01	0.99
AGGF1	Q8N302	51.9	3	2	9	1	1.13	1.02	1.04	1.07	1	1.03	1.12	1.08	1.05	1	1.03	0.97	0.96	1.02											2	8	9	1	1.02	1.03	1.02	1.1	1	0.94	0.95	0.99	1.03
AGGF1	Q8N302	54	2	3	5	1	0.82	0.86	0.84	0.89	1	1.07	1.03	0.93	0.92																3	4	6	1	0.96	1.05	1.03	1.07	1	1.03	1.01	0.98	1.17	1	1.06	1.02	1.06	1.08
AGGF1	Q8N302	56.1	2	3	5	1	1.02	0.94	0.89	1.11	1	1.01	0.89	0.89	1.13																3	4	6	1	1.01	1.07	0.97	0.96	1	0.91	0.87	0.87	0.96	1	1.04	0.95	0.89	0.96
AGGF1	Q8N302	58.2	1	2	2											1	0.96	0.93	0.83	1.02											1	3	3						1	1.06	1.04	1.05	1.04
AGGF1	Q8N302	60.1	1	2	2											1	0.98	1.15	1.17	1.27											1	3	3						1	0.93	1.03	1.07	1.04
AGK	Q53H12	42	3	5	14	1	0.94	0.94	0.96	1.05	1	1.06	1.13	1.14	1.28	1	1.33	1.31	1.3	1.2	stabilized	11.4281	2.045	0	54	2.75486		3.19343	stability	2.97415	3	5	12	1	0.96	1.01	1.07	1.05	1	0.93	1.04	1.02	1.22	1	0.95	1	0.91	1.06
AGK	Q53H12	44.1	3	5	14	1	0.93	0.97	0.93	1.07	1	0.96	1.07	1.2	1.32	1	0.85	0.94	0.97	1.04	stabilized	11.4281	2.045	0	54	2.75486		3.19343	stability	2.97415	3	5	12	1	1.04	0.95	1.06	1.16	1	0.98	0.98	0.98	1.06	1	1.01	1.08	1.12	1.19
AGK	Q53H12	46.2	3	6	13	1	1.09	1.02	1.12	1.24	1	1	0.99	1.05	1.16	1	1.03	1.05	1.06	1	stabilized	11.4281	2.045	0	54	2.75486		3.19343	stability	2.97415	3	3	11	1	1.06	1.03	1.15	1.34	1	0.93	1	1.02	1.13	1	0.97	1	1.07	1.23
AGK	Q53H12	48.1	3	6	13	1	1.1	1.02	0.98	1.23	1	0.93	0.97	1.1	1.23	1	0.94	1.06	1.01	0.99	stabilized	11.4281	2.045	0	54	2.75486		3.19343	stability	2.97415	3	3	11	1	1.05	1.18	1.27	1.42	1	1.01	1	0.94	1.07	1	0.89	0.99	1	1.26
AGK	Q53H12	50.4	3	2	11	1	1.11	0.96	1.26	1.31	1	1.04	0.97	1.06	1.1	1	1.03	1.1	0.97	1.07	stabilized	11.4281	2.045	0	54	2.75486		3.19343	stability	2.97415	2	6	13	1	1.1	1.03	1.04	1.2	1	1	1.01	1.04	1.09
AGK	Q53H12	51.9	3	2	11	1	0.88	0.94	1.22	1.18	1	0.92	0.94	1.05	1.07	1	1.12	1.17	1.13	1.29	stabilized	11.4281	2.045	0	54	2.75486		3.19343	stability	2.97415	2	6	13	1	0.99	1.04	1.12	1.17	1	1.03	1.07	1.08	1.21
AGK	Q53H12	54	3	2	10	1	0.96	1.03	1.22	1.61	1	0.96	0.91	1.02	1.31	1	1.18	1.08	1.26	1.79	stabilized	11.4281	2.045	0	54	2.75486		3.19343	stability	2.97415	3	3	11	1	0.93	1.05	1.16	1.16	1	1.04	1.03	1	1.09	1	1.1	1	0.95	0.95
AGK	Q53H12	56.1	3	2	10	1	1	1.07	1.18	1.37	1	1	1	1.14	1.37	1	0.91	0.86	1.15	1.56	stabilized	11.4281	2.045	0	54	2.75486		3.19343	stability	2.97415	3	3	11	1	0.96	1	1	1.02	1	0.94	1.07	0.98	1.08	1	1.03	0.98	0.91	1.04
AGK	Q53H12	58.2	2	3	4	1	1.04	1.04	1.1	1.45	1	1.02	1.07	1.23	2.64						stabilized	11.4281	2.045	0	54	2.75486		3.19343	stability	2.97415	3	2	6	1	1.05	1.07	1.09	1.28	1	1.04	1.1	1	1.07	1	0.88	0.99	1.08	1
AGK	Q53H12	60.1	2	3	4	1	1.11	1.02	1.06	1.31	1	1.05	0.86	0.94	1.26						stabilized	11.4281	2.045	0	54	2.75486		3.19343	stability	2.97415	3	2	6	1	1.07	1.16	1.14	1.27	1	0.87	0.92	0.96	1.02	1	0.95	1.04	0.98	0.84
AGK	Q53H12	62.4	1	2	2						1	1.06	1.1	0.97	0.99						stabilized	11.4281	2.045	0	54	2.75486		3.19343	stability	2.97415	2	2	3	1	0.9	0.98	0.98	1.09	1	0.99	0.93	0.98	1.08
AGK	Q53H12	63.9	1	2	2						1	0.87	1.22	1.13	0.86						stabilized	11.4281	2.045	0	54	2.75486		3.19343	stability	2.97415	1	3	3	1	0.98	0.91	0.95	0.89
AGK	Q53H12	64.9																													1	2	2						1	1.16	1.03	1.1	1.22
AGL	P35573	42	3	16	26	1	0.81	0.77	0.67	0.68	1	1.12	1.14	1.02	1.03	1	1.39	1.3	1.18	0.94											3	9	27	1	0.91	0.91	0.94	0.84	1	0.81	0.96	0.93	0.99	1	0.99	0.98	0.86	0.85
AGL	P35573	44.1	3	16	26	1	1.04	1.06	0.86	1.01	1	1.18	1.19	1.28	1.43	1	0.84	0.85	0.86	0.74											3	9	27	1	0.94	0.86	0.96	1	1	0.92	0.86	0.79	0.74	1	1.04	1.09	0.94	0.98
AGL	P35573	46.2	3	12	24	1	0.72	1.1	0.92	1.03	1	1.01	0.99	1.06	1.14	1	1.15	1.11	1	0.8											3	10	20	1	0.87	0.91	1.08	1.12	1	0.92	0.94	0.87	0.87	1	1	0.94	0.97	0.93
AGL	P35573	48.1	3	12	24	1	0.92	0.75	0.84	0.88	1	0.99	1.13	1.3	1.46	1	0.92	1.03	0.88	0.9											3	10	20	1	0.95	0.93	1.27	1.12	1	1.05	0.98	0.71	0.8	1	1	1.17	1.09	1.33
AGL	P35573	50.4	2	4	6	1	0.64	0.55	0.74	0.82						1	0.92	0.9	0.74	0.73											1	20	20	1	1.12	1.08	1.2	1.4
AGL	P35573	51.9	2	4	6	1	0.65	1.29	1.15	1.58						1	1	1.18	0.99	1.19											1	20	20	1	1.23	1.2	1.24	1.32
AGL	P35573	54																													1	7	7	1	0.8	0.86	0.78	1
AGL	P35573	56.1																													1	7	7	1	1.01	0.96	0.95	1
AGL	P35573	58.2	1	2	2						1	1.2	0.93	1.2	7.08
AGL	P35573	60.1	1	2	2						1	1.01	1.02	2.16	1.83
AGO1	Q9UL18	42	2	3	8	1	0.91	0.89	0.86	0.91	1	0.98	0.97	0.96	0.95																2	3	4	1	0.84	0.9	0.76	0.81	1	1.08	1.06	0.99	1.02
AGO1	Q9UL18	44.1	2	3	8	1	0.96	1.01	1.03	1.04	1	0.9	0.89	0.88	0.9																2	3	4	1	0.91	0.97	0.88	0.91	1	0.95	0.9	0.86	0.9
AGO1	Q9UL18	46.2	2	2	4	1	1.01	0.92	0.84	0.92	1	1.2	0.97	1.02	0.98																2	3	6	1	1	0.99	0.86	0.88						1	0.94	1.03	0.99	1.06
AGO1	Q9UL18	48.1	2	2	4	1	0.93	1.09	0.97	1.11	1	1.12	1.1	0.72	0.93																2	3	6	1	0.97	0.96	0.89	0.91						1	0.96	0.99	0.92	0.95
AGO1	Q9UL18	50.4	3	2	4	1	1.01	1.18	1.01	1.02	1	0.96	0.94	0.92	0.92	1	1.04	1.01	0.82	0.69											2	2	6	1	0.95	0.97	0.87	0.82	1	1.01	1.08	0.96	0.9
AGO1	Q9UL18	51.9	3	2	4	1	1.08	1.08	1.09	1.15	1	0.98	0.97	0.93	0.97	1	0.91	0.89	1	0.95											2	2	6	1	0.93	1	0.99	0.9	1	1	1.05	0.94	0.9
AGO1	Q9UL18	54	3	2	6	1	1.37	1.26	1.22	1.29	1	1.01	0.98	0.94	1.01	1	1.13	1.14	1.11	1.12											3	2	6	1	1.17	1.02	0.99	0.9	1	0.99	1.17	1.02	0.86	1	1.03	0.94	0.95	0.95
AGO1	Q9UL18	56.1	3	2	6	1	1.03	1.1	1.11	0.96	1	0.94	0.96	1.02	1.01	1	1	1.03	0.97	0.98											3	2	6	1	1.02	0.98	1.02	1.02	1	1.05	1.05	1.15	1.05	1	0.89	0.95	0.87	0.96
AGO1	Q9UL18	58.2	3	3	9	1	0.9	0.98	0.9	0.93	1	0.98	1	0.95	0.69	1	1.08	1.01	1.04	1.01											3	3	6	1	1.14	1.02	1	0.95	1	1.02	0.97	1	0.91	1	0.95	0.93	0.95	0.88
AGO1	Q9UL18	60.1	3	3	9	1	1.04	1.08	1.07	1.02	1	0.95	0.92	0.94	0.83	1	1.08	1.11	1.06	0.91											3	3	6	1	0.91	0.99	0.93	0.96	1	1.08	0.94	0.98	0.92	1	0.86	1.06	0.98	0.87
AGO1	Q9UL18	62.4	3	3	7	1	1.01	0.94	0.97	0.96	1	1.06	1.13	1.13	0.98	1	1	0.99	0.95	0.95											2	6	9	1	0.97	0.95	1.01	0.95	1	0.89	0.88	0.85	0.86
AGO1	Q9UL18	63.9	3	3	7	1	0.96	0.96	0.85	0.99	1	1.18	1.15	1.11	0.86	1	1	0.98	1	0.86											1	9	9	1	1.04	1.01	1.03	1.02
AGO1	Q9UL18	64.9																													1	6	6						1	1.08	1.1	1.24	1.07
AGO2	Q9UKV8	42	3	6	14	1	0.9	0.88	0.87	0.94	1	1.07	1.07	1.02	1.05	1	1.23	1.19	1.23	1.1											3	7	10	1	0.85	0.86	0.83	0.85	1	0.88	0.99	0.95	0.93	1	0.97	1	0.92	0.92
AGO2	Q9UKV8	44.1	3	6	14	1	1.01	0.98	1.01	1	1	0.84	0.88	0.85	0.8	1	0.9	0.93	0.93	0.85											3	7	10	1	0.93	1.02	0.95	0.96	1	0.95	0.92	0.88	0.92	1	0.95	1.04	1.22	0.93
AGO2	Q9UKV8	46.2	3	7	13	1	1.02	0.98	0.91	0.98	1	1.04	0.95	0.96	0.92	1	1.05	1	0.95	0.82											3	6	15	1	1.01	1.02	0.92	0.92	1	0.93	1	1	0.94	1	0.95	1.03	0.97	0.97
AGO2	Q9UKV8	48.1	3	7	13	1	0.95	1	0.96	0.98	1	1	0.98	0.84	0.88	1	0.92	1	0.96	0.82											3	6	15	1	1	0.97	0.89	0.9	1	1.02	0.99	0.95	0.92	1	0.89	0.96	0.96	0.95
AGO2	Q9UKV8	50.4	3	5	16	1	1.05	1.03	0.99	1.02	1	1.05	1.03	0.96	0.94	1	0.96	0.94	0.88	0.75											2	10	16	1	0.96	0.96	0.89	0.86	1	0.93	0.96	0.9	0.85
AGO2	Q9UKV8	51.9	3	5	16	1	1.03	1	0.97	0.99	1	0.92	0.99	0.95	0.97	1	1.03	1.03	1.01	1											2	10	16	1	1	1.02	0.99	0.97	1	1.02	0.95	0.86	0.9
AGO2	Q9UKV8	54	3	10	21	1	1.22	1.15	1.17	1.16	1	0.97	0.92	0.93	0.96	1	1.32	1.37	1.29	1.26											3	7	16	1	1.17	1	0.98	0.95	1	0.96	1.08	1	0.85	1	1	0.96	1.01	1
AGO2	Q9UKV8	56.1	3	10	21	1	0.91	0.98	0.81	0.85	1	0.97	0.96	0.98	0.99	1	1	1.03	0.99	0.95											3	7	16	1	1	1	0.96	1.02	1	1.07	1.03	1.11	1.03	1	0.96	0.93	0.91	0.92
AGO2	Q9UKV8	58.2	3	14	30	1	0.95	1.01	0.93	0.91	1	1.03	1.08	0.94	0.71	1	1.07	1.06	0.99	0.99											3	11	24	1	1.1	1.03	0.99	0.94	1	0.94	0.9	0.94	0.89	1	0.92	1.05	0.98	0.97
AGO2	Q9UKV8	60.1	3	14	30	1	0.97	1.01	1	0.96	1	1.02	1	0.93	0.84	1	1.1	1.12	1.11	0.99											3	11	24	1	0.93	1	1.05	0.99	1	1.15	1.13	1.1	1	1	0.94	0.99	0.98	0.9
AGO2	Q9UKV8	62.4	3	11	27	1	1.01	1	1.03	1	1	0.99	0.98	1	0.96	1	1.02	1.07	1.05	0.96											3	9	18	1	1.03	0.98	0.99	0.96	1	0.98	0.99	0.93	0.93	1	0.97	0.88	0.9	0.84
AGO2	Q9UKV8	63.9	3	11	27	1	0.93	0.95	0.85	0.94	1	1.02	1.08	1.04	0.87	1	1.01	0.99	1.02	0.9											2	9	12	1	1.04	1.01	1.03	0.99						1	0.97	1.02	0.95	0.9
AGO2	Q9UKV8	64.9																													1	18	18						1	1.08	1.09	1	1
AGO3	Q9H9G7	42	2	7	7	1	0.98	0.95	0.91	0.94	1	1.06	0.99	1	1.07																2	4	5	1	0.89	0.89	0.9	0.88	1	0.75	1.01	1.06	1.08
AGO3	Q9H9G7	44.1	2	7	7	1	1.05	1.01	1.02	1.01	1	0.92	0.95	0.92	0.9																2	4	5	1	0.93	0.93	0.92	1	1	0.74	0.84	0.78	0.87
AGO3	Q9H9G7	46.2	3	3	7	1	1.01	0.95	0.97	0.96	1	1.11	0.98	1.03	0.98	1	1.04	1	0.97	0.9											3	4	7	1	1.08	1.02	0.91	0.93	1	1.02	1.09	0.94	0.97	1	0.97	0.99	0.92	0.91
AGO3	Q9H9G7	48.1	3	3	7	1	1	1.08	1.05	0.98	1	0.98	0.99	0.87	0.9	1	0.86	0.98	0.92	0.98											3	4	7	1	1.04	1.01	0.96	0.92	1	1	0.97	0.91	0.88	1	0.9	0.89	0.84	0.92
AGO3	Q9H9G7	50.4	3	3	9	1	1.08	1.08	1.03	1.06	1	1.06	1.12	0.98	0.97	1	0.91	0.94	0.86	0.76											2	6	11	1	0.97	0.98	0.91	0.85	1	1.02	0.95	0.94	0.71
AGO3	Q9H9G7	51.9	3	3	9	1	0.97	1	0.99	0.97	1	0.94	0.96	0.95	0.96	1	1.12	1.35	1.18	1.01											2	6	11	1	0.97	1.01	0.96	0.91	1	1.03	1.03	0.99	1.08
AGO3	Q9H9G7	54	3	5	11	1	1.16	1.11	1.11	1.1	1	1.04	1	1.05	1.07	1	1.62	1.57	1.83	1.64											3	2	12	1	1.27	1.02	1.04	1	1	0.95	1.2	1.07	0.82	1	1.02	1.08	1.05	1.07
AGO3	Q9H9G7	56.1	3	5	11	1	0.97	0.97	0.9	0.89	1	1	0.92	0.97	0.97	1	0.91	1	0.97	0.99											3	2	12	1	1.02	0.95	1.02	1.08	1	1.11	1.11	1.18	1.03	1	0.93	1.07	1.05	1.06
AGO3	Q9H9G7	58.2	3	5	16	1	0.91	0.97	0.92	0.87	1	0.99	1.07	0.96	0.74	1	1.11	1.03	1.03	1.05											3	3	12	1	0.99	0.96	0.92	0.86	1	0.96	0.87	0.95	0.92	1	0.91	1.04	0.95	0.98
AGO3	Q9H9G7	60.1	3	5	16	1	0.95	0.96	1	0.93	1	0.95	0.94	0.88	0.87	1	1.07	1.11	1.1	0.96											3	3	12	1	0.91	0.99	1.07	1	1	1.15	1.12	1.11	1	1	0.95	1.01	0.99	1
AGO3	Q9H9G7	62.4	3	5	14	1	0.99	0.94	1.02	0.91	1	1.04	1.03	1.05	0.95	1	0.99	1.05	0.98	1.02											3	3	10	1	1.02	0.94	0.97	0.96	1	1.02	0.96	0.98	0.94	1	0.85	0.82	0.91	0.81
AGO3	Q9H9G7	63.9	3	5	14	1	1.02	1.02	0.96	1	1	1.04	1.13	1.04	0.84	1	0.99	0.97	0.98	0.87											2	3	9	1	1.03	0.99	0.96	0.95						1	0.86	0.96	0.87	0.81
AGO3	Q9H9G7	64.9																													1	10	10						1	1.08	1.12	1.05	1.01
AGO4	Q9HCK5	42																													1	2	2	1	0.89	0.89	0.88	0.93
AGO4	Q9HCK5	44.1																													1	2	2	1	1.03	1.09	1.01	1.04
AGO4	Q9HCK5	50.4	1	2	2						1	1.08	1.14	1.06	0.95																1	3	3	1	1.01	0.92	0.91	0.85
AGO4	Q9HCK5	51.9	1	2	2						1	1.14	1.08	0.92	1.13																1	3	3	1	0.92	1.03	1.04	0.92
AGO4	Q9HCK5	54	2	2	3	1	0.95	0.86	0.96	0.95	1	1.03	1.07	0.93	0.99																1	2	2	1	0.89	0.69	0.85	0.9
AGO4	Q9HCK5	56.1	2	2	3	1	0.88	0.81	0.9	0.8	1	1.01	1.01	1	1.03																1	2	2	1	0.96	0.98	0.75	1.1
AGO4	Q9HCK5	58.2	2	3	3						1	0.96	1.03	0.94	1.02	1	1.32	1.38	1.2	1.14											1	2	2						1	0.92	0.96	1.11	0.74
AGO4	Q9HCK5	60.1	2	3	3						1	1.09	1.12	1.14	1.2	1	1.06	1	0.95	0.85											1	2	2						1	1.14	1.18	1.33	1.1
AGO4	Q9HCK5	62.4	1	2	2											1	1.07	1.2	0.97	1.6
AGO4	Q9HCK5	63.9	1	2	2											1	1.01	0.97	1.09	0.83
AGPAT1	Q99943	42	3	2	3	1	1	1.05	1.05	1.16	1	0.94	1	0.97	0.9	1	1.06	1.04	1.05	1.04											3	2	2	1	1.09	1.08	1.04	1.05	1	1.01	1.04	0.99	1.05	1	0.98	1.09	1.07	1.06
AGPAT1	Q99943	44.1	3	2	3	1	0.95	0.97	1.02	1.1	1	0.98	1.02	0.99	0.97	1	1.02	1.09	1.01	0.99											3	2	2	1	1	1.06	1.05	1.05	1	1.1	1.15	1.13	1.21	1	0.98	0.96	1.07	1.04
AGPAT1	Q99943	46.2	3	2	4	1	1.06	1.05	1.18	1.34	1	0.99	1.01	1.01	1.05	1	1.15	1.19	1.12	1.21											2	2	3						1	0.91	1.08	0.9	0.94	1	0.93	1.02	1	1.16
AGPAT1	Q99943	48.1	3	2	4	1	0.98	1.06	1.09	1.39	1	0.96	0.92	1.07	1.1	1	1.05	1.14	1.2	1.19											2	2	3						1	1.16	1.21	1.07	1.07	1	1.02	1.13	1.12	1.1
AGPAT1	Q99943	50.4	3	2	3	1	1	1.05	1.15	1.4	1	1.1	1.1	1.33	1.4	1	0.98	1.11	1.24	1.39											1	2	2	1	1	1.07	1.09	1.12
AGPAT1	Q99943	51.9	3	2	3	1	1.1	1	1.2	1.42	1	1.04	1.05	1.37	1.53	1	0.96	1.04	1.21	1.34											1	2	2	1	0.84	0.97	0.99	1.09
AGPAT1	Q99943	54	1	3	3						1	1	1.05	1.18	1.29																1	2	2						1	0.97	0.99	1.11	1.2
AGPAT1	Q99943	56.1	1	3	3						1	1.09	0.99	1.18	1.27																1	2	2						1	1.02	0.94	1.13	1.24
AGPAT1	Q99943	58.2	1	2	2	1	1.12	0.98	1.02	1.1
AGPAT1	Q99943	60.1	1	2	2	1	1.13	1.11	0.85	1.01
AGPAT2	O15120	42																													1	2	2	1	0.89	0.92	1.04	0.98
AGPAT2	O15120	44.1																													1	2	2	1	0.94	0.86	0.99	1.02
AGPAT3	Q9NRZ7	42																													2	2	2	1	0.87	0.84	0.87	0.84						1	0.93	0.92	1	1.09
AGPAT3	Q9NRZ7	44.1																													2	2	2	1	0.96	1	1.03	1.02						1	0.83	0.92	0.82	0.91
AGPAT3	Q9NRZ7	46.2	3	2	2	1	1.15	0.99	1.12	1.2	1	0.92	1.06	1.25	1.31	1	1	1.05	1.32	1.33											1	2	2											1	1.03	1.06	1.15	1.3
AGPAT3	Q9NRZ7	48.1	3	2	2	1	0.84	1.03	1.32	1.49	1	0.96	1.07	1.34	1.58	1	0.98	0.88	0.97	1.06											1	2	2											1	0.93	1.01	0.95	1.23
AGPAT5	Q9NUQ2	42	3	2	6	1	0.86	0.87	0.86	0.93	1	1.05	1.02	1.12	1.1	1	1.09	1.14	1.08	1.09	stabilized	5.86966	1.62	3.24149e-05	48.1		3.50279	4.27935	stability	3.89107	2	4	8	1	0.97	1.03	1.11	1.07	1	0.83	0.97	1	1.14
AGPAT5	Q9NUQ2	44.1	3	2	6	1	0.92	0.96	0.92	1.02	1	1.18	1.17	1.3	1.29	1	1.24	1.23	1.37	1.29	stabilized	5.86966	1.62	3.24149e-05	48.1		3.50279	4.27935	stability	3.89107	2	4	8	1	1.09	0.91	1.1	1.24	1	0.88	0.9	0.92	1.06
AGPAT5	Q9NUQ2	46.2	3	2	7	1	1.06	1.03	1.2	1.24	1	1.01	1.04	1.24	1.3	1	1.09	1.16	1.36	1.1	stabilized	5.86966	1.62	3.24149e-05	48.1		3.50279	4.27935	stability	3.89107	2	4	5	1	1.09	1.05	1.3	1.46	1	0.91	1.02	0.96	1.12
AGPAT5	Q9NUQ2	48.1	3	2	7	1	1.21	1.03	0.98	1.34	1	0.96	1.15	1.4	1.61	1	0.98	1.19	1.5	1.34	stabilized	5.86966	1.62	3.24149e-05	48.1		3.50279	4.27935	stability	3.89107	2	4	5	1	0.94	1.18	1.29	1.61	1	0.97	0.98	0.95	1.03
AGPAT5	Q9NUQ2	50.4	3	2	6	1	1.05	0.89	1.34	1.31	1	0.97	1.1	1.27	1.72	1	1.06	1.26	1.45	1.34	stabilized	5.86966	1.62	3.24149e-05	48.1		3.50279	4.27935	stability	3.89107	1	7	7	1	1.17	1.14	1.25	1.51
AGPAT5	Q9NUQ2	51.9	3	2	6	1	0.89	0.89	1.38	1.32	1	0.85	0.98	1.37	1.57	1	0.99	1.21	1.43	1.62	stabilized	5.86966	1.62	3.24149e-05	48.1		3.50279	4.27935	stability	3.89107	1	7	7	1	0.98	0.96	1.09	1.4
AGPAT5	Q9NUQ2	54	1	2	2	1	0.95	0.9	1.29	1.91											stabilized	5.86966	1.62	3.24149e-05	48.1		3.50279	4.27935	stability	3.89107	1	3	3	1	0.81	1	1.13	1.18
AGPAT5	Q9NUQ2	56.1	1	2	2	1	1.03	0.97	1.26	1.45											stabilized	5.86966	1.62	3.24149e-05	48.1		3.50279	4.27935	stability	3.89107	1	3	3	1	0.93	0.97	1.09	1.05
AGPS	O00116	42	3	13	20	1	0.94	0.97	0.97	0.94	1	1.02	1.04	0.98	0.99	1	1.17	1.14	1.15	1.05											3	12	23	1	0.91	0.91	0.89	0.9	1	1	1.05	1.04	1.08	1	1.03	1.04	1.02	1.01
AGPS	O00116	44.1	3	13	20	1	1.01	1.01	1.05	1.01	1	0.9	0.9	0.9	0.81	1	0.95	1.02	0.95	0.9											3	12	23	1	0.99	1.06	1.04	0.99	1	0.9	0.94	0.96	0.95	1	0.97	1.02	1.04	0.98
AGPS	O00116	46.2	3	13	19	1	1.06	0.97	1	1.02	1	1.01	0.99	0.99	0.97	1	1.04	1.05	0.99	0.91											3	11	26	1	1.04	1.02	0.96	0.96	1	1.01	1.07	1.01	0.99	1	0.95	0.99	0.97	0.95
AGPS	O00116	48.1	3	13	19	1	0.97	1.02	1	1.07	1	1.03	0.99	0.87	0.92	1	0.97	1.02	1.02	0.98											3	11	26	1	1.01	1.02	0.94	0.97	1	1	1.02	0.95	0.88	1	0.94	0.99	0.96	0.99
AGPS	O00116	50.4	3	11	17	1	1.05	1.1	1	1.07	1	1.02	1.04	1	1.04	1	1.01	1.04	0.98	1.01											2	14	22	1	1.05	1.13	1.04	1.02	1	1.06	1.06	0.96	0.8
AGPS	O00116	51.9	3	11	17	1	0.93	0.9	0.92	0.98	1	0.93	0.93	0.9	0.93	1	1.04	0.98	0.94	1.03											2	14	22	1	0.97	1.04	1.02	1	1	1.03	1.07	0.97	1.02
AGPS	O00116	54	3	9	15	1	1.01	0.93	0.95	1.06	1	0.99	0.96	0.88	0.85	1	1.06	0.93	0.84	0.84											3	10	15	1	0.83	1.03	1.06	0.93	1	1.06	1.16	1.12	0.94	1	1.02	1.01	1.06	0.97
AGPS	O00116	56.1	3	9	15	1	1.02	1.08	0.94	1.05	1	1.01	0.89	0.8	0.86	1	1.13	1.11	1.01	1.03											3	10	15	1	1.05	1.06	0.98	0.91	1	1.03	1.06	0.93	0.93	1	0.99	1.12	0.97	0.9
AGPS	O00116	58.2	3	6	11	1	1.03	0.96	0.98	1.4	1	0.98	1.01	0.96	1.49	1	0.83	0.78	0.72	0.84											3	5	8	1	1.07	1.08	1.07	1.18	1	0.92	0.9	0.94	0.97	1	1.02	1.14	1.01	0.94
AGPS	O00116	60.1	3	6	11	1	1.01	1.05	1	1.07	1	0.92	0.95	0.9	1.03	1	0.93	1.06	0.89	1.02											3	5	8	1	1.14	1.07	1.11	1.29	1	0.95	1.1	1.12	0.99	1	0.91	0.97	0.93	0.86
AGTPBP1	Q9UPW5	42	3	2	12	1	0.95	0.95	0.98	0.98	1	0.96	1.06	1.04	1.04	1	0.94	1.02	0.96	0.98											3	4	8	1	0.92	0.92	0.96	0.92	1	1.05	1.01	1.02	0.94	1	1.03	1.05	0.95	0.97
AGTPBP1	Q9UPW5	44.1	3	2	12	1	0.99	0.98	0.99	0.95	1	0.98	0.95	0.98	0.9	1	0.97	0.95	0.95	0.96											3	4	8	1	0.99	1	1	0.98	1	1	0.99	0.96	0.96	1	0.99	0.95	1.13	1.06
AGTPBP1	Q9UPW5	46.2	3	4	12	1	1.02	1.03	1	1.01	1	1.06	1.05	0.98	0.94	1	1.11	1.08	0.99	0.8											3	3	10	1	1.04	1.02	0.98	1	1	1.05	0.94	0.96	0.93	1	0.98	1.02	1.04	0.99
AGTPBP1	Q9UPW5	48.1	3	4	12	1	0.97	0.98	1	0.95	1	0.98	0.97	1	0.96	1	0.87	0.99	0.96	0.75											3	3	10	1	1.03	1.05	1.02	0.99	1	0.99	0.96	1.06	1.1	1	1.04	1.03	0.97	1.02
AGTPBP1	Q9UPW5	50.4	3	3	6	1	0.97	1.02	1.04	0.96	1	1.08	1.1	1.02	0.93	1	1.03	1.08	1.09	1.08											2	4	5	1	1.05	1.06	1.01	1.04	1	0.93	1.08	1.11	1.14
AGTPBP1	Q9UPW5	51.9	3	3	6	1	1	0.93	1.01	0.95	1	0.97	1.03	0.98	0.96	1	1.02	1.03	1.02	0.96											2	4	5	1	1.02	1.04	1.04	1	1	1.05	0.8	1.05	0.92
AGTPBP1	Q9UPW5	54	1	2	2	1	0.86	0.88	0.92	1.03																					3	2	6	1	0.94	1.01	1.03	1.05	1	0.99	1.08	1.06	1.16	1	1.03	1.1	1.12	1.05
AGTPBP1	Q9UPW5	56.1	1	2	2	1	1.03	0.98	1.11	1.31																					3	2	6	1	1.1	1.13	1.01	1.15	1	0.99	1.04	0.99	1.1	1	0.98	1.14	1.17	1.22
AGTRAP	Q6RW13	42	1	2	2	1	0.94	0.82	0.95	0.85																					1	2	2	1	0.82	0.86	0.85	0.84
AGTRAP	Q6RW13	44.1	1	2	2	1	0.99	1.03	0.99	0.98																					1	2	2	1	1.03	1.03	1.03	1.03
AGTRAP	Q6RW13	46.2	1	2	2	1	1.07	0.86	1.28	0.94																					1	2	2	1	1.1	1.05	0.98	0.95
AGTRAP	Q6RW13	48.1	1	2	2	1	0.98	1.02	0.92	0.95																					1	2	2	1	1.07	1.07	1.01	1.04
AGTRAP	Q6RW13	50.4																													2	2	2	1	0.97	0.94	1.09	0.9	1	0.99	1.04	0.83	0.74
AGTRAP	Q6RW13	51.9																													2	2	2	1	0.9	0.96	0.95	0.96	1	1.01	0.85	0.88	0.93
AGTRAP	Q6RW13	54	2	2	2	1	1.08	1.12	1.12	1	1	1.23	1.09	1.15	1.04																2	2	3	1	1.4	1.13	1.23	0.96	1	1.35	1.19	1.67	0.91
AGTRAP	Q6RW13	56.1	2	2	2	1	0.96	1.06	0.94	0.87	1	0.98	1.02	1.02	0.98																2	2	3	1	1.06	1.03	0.97	1.22	1	1.23	1.1	1.11	1.05
AGTRAP	Q6RW13	58.2	2	2	3	1	0.88	1.01	0.94	0.85	1	0.98	1.02	1.05	0.87																2	3	4	1	1.11	0.98	1.02	0.87	1	0.91	0.78	0.96	0.84
AGTRAP	Q6RW13	60.1	2	2	3	1	1	1.05	0.99	0.99	1	0.95	0.99	0.86	1																2	3	4	1	0.86	1.13	1.09	1	1	1.33	1.18	1.16	1.07
AGTRAP	Q6RW13	62.4	3	2	4	1	1.04	1.01	0.95	0.94	1	0.87	0.95	0.98	0.89	1	0.98	1.09	1.1	1.13											1	3	3	1	1.02	0.92	0.98	0.84
AGTRAP	Q6RW13	63.9	3	2	4	1	1.02	0.99	0.86	0.97	1	1.1	1.11	1.2	1	1	1.16	1.07	1.2	1.27											1	3	3	1	1.14	1.02	1.13	1.12
AHCTF1	Q8WYP5	42	3	8	14	1	0.93	0.93	0.98	1.05	1	1.03	0.96	1.03	1.07	1	0.87	0.89	0.87	0.97											3	11	15	1	1.06	1.03	0.97	0.99	1	1.11	1.04	0.99	1.01	1	1.06	1.02	1.03	1.06
AHCTF1	Q8WYP5	44.1	3	8	14	1	1.04	0.96	1.06	1.11	1	1	0.97	0.97	0.95	1	1.01	1.03	0.94	1.01											3	11	15	1	1.02	0.99	0.98	0.92	1	1.09	1.06	1.07	1.07	1	0.96	0.92	0.96	0.98
AHCTF1	Q8WYP5	46.2	3	5	22	1	0.97	0.96	0.92	0.95	1	0.97	0.99	0.92	0.88	1	0.94	1	0.95	1.07											3	10	18	1	1	1	0.95	0.98	1	1	0.94	0.99	0.98	1	0.99	0.98	1	1.01
AHCTF1	Q8WYP5	48.1	3	5	22	1	0.98	1.02	0.98	0.98	1	1.01	0.96	0.94	0.87	1	1.01	0.93	0.95	1.04											3	10	18	1	0.96	0.97	0.9	0.92	1	0.98	0.96	0.98	1.03	1	1.01	0.98	0.96	0.96
AHCTF1	Q8WYP5	50.4	3	8	13	1	1.07	1.01	1.04	1.05	1	1	0.98	1	0.96	1	0.95	0.98	1.04	0.98											2	11	15	1	0.98	0.99	1.01	1.01	1	1.05	1.03	1.04	1.05
AHCTF1	Q8WYP5	51.9	3	8	13	1	1.21	0.98	0.97	1.01	1	1.02	1	0.96	0.99	1	0.99	0.85	0.95	0.91											2	11	15	1	1.03	0.95	0.99	1.03	1	0.96	0.99	0.95	0.98
AHCTF1	Q8WYP5	54	3	8	17	1	1.06	1.05	1.01	0.97	1	0.97	0.99	0.95	0.96	1	0.91	0.97	0.91	0.85											3	9	14	1	1.01	0.94	0.95	0.92	1	1	0.95	0.99	1.02	1	0.96	1.05	1.05	1.1
AHCTF1	Q8WYP5	56.1	3	8	17	1	0.95	1.1	0.95	0.9	1	0.98	1	1.02	0.97	1	0.98	0.98	0.9	0.88											3	9	14	1	1.02	0.97	1	0.88	1	0.97	0.96	1.02	0.95	1	0.96	0.98	0.96	1.01
AHCTF1	Q8WYP5	58.2	3	7	18	1	0.93	1	0.9	0.93	1	1.02	1.01	0.97	0.81	1	0.99	1	0.99	0.98											3	11	22	1	0.98	0.95	0.96	0.93	1	1.05	1.04	1.02	0.95	1	0.96	0.99	0.97	1.02
AHCTF1	Q8WYP5	60.1	3	7	18	1	1.06	1.07	1.02	0.99	1	1.01	1	0.98	0.93	1	0.95	0.93	0.96	0.91											3	11	22	1	1.06	0.99	0.97	0.96	1	1.04	0.98	0.96	0.94	1	0.98	0.94	0.95	0.91
AHCTF1	Q8WYP5	62.4	3	5	17	1	0.87	0.87	1	0.78	1	1	0.98	0.95	0.9	1	1.01	0.97	1	0.92											3	8	19	1	0.94	0.96	0.92	0.95	1	1.02	0.96	0.93	0.9	1	0.96	1.03	0.98	0.93
AHCTF1	Q8WYP5	63.9	3	5	17	1	1.12	0.88	1.13	1.12	1	1.01	1.03	0.98	1	1	0.97	0.96	1	0.98											2	8	10	1	1.03	0.94	0.96	1						1	0.95	1.04	0.89	0.93
AHCTF1	Q8WYP5	64.9																													1	19	19						1	0.98	0.98	1.01	0.96
AHCY	P23526	42	3	18	24	1	0.92	0.91	0.93	0.92	1	1.01	1.02	0.94	0.95	1	1.35	1.33	1.3	1.04	stabilized	7.70148	1.91	0	54		4.11456	4.5391	stability	4.32683	3	21	22	1	0.9	0.92	0.9	0.89	1	0.88	0.97	0.98	1.03	1	1.02	1.03	0.97	0.95
AHCY	P23526	44.1	3	18	24	1	1	1	1.01	0.95	1	0.88	0.9	0.88	0.81	1	0.91	1.01	0.95	0.83	stabilized	7.70148	1.91	0	54		4.11456	4.5391	stability	4.32683	3	21	22	1	0.97	1.04	1.01	0.96	1	0.76	0.82	0.82	0.87	1	0.94	0.98	1.08	0.92
AHCY	P23526	46.2	3	22	26	1	1.09	0.99	1	0.96	1	1.07	1.02	0.97	0.92	1	1.1	1.09	0.99	0.82	stabilized	7.70148	1.91	0	54		4.11456	4.5391	stability	4.32683	3	23	24	1	1.05	1.02	0.94	0.97	1	0.94	1.06	0.93	0.91	1	1	1.07	1.03	1.05
AHCY	P23526	48.1	3	22	26	1	0.96	1.01	0.98	0.94	1	1	1.05	0.94	0.93	1	0.94	1.05	1.05	0.83	stabilized	7.70148	1.91	0	54		4.11456	4.5391	stability	4.32683	3	23	24	1	1.03	1.03	0.95	0.96	1	0.99	1.01	0.88	0.82	1	0.93	1.01	0.95	0.99
AHCY	P23526	50.4	3	21	24	1	1.03	1.11	1.15	1.11	1	1.01	1.12	1.08	1.03	1	1.09	1.14	1.02	0.84	stabilized	7.70148	1.91	0	54		4.11456	4.5391	stability	4.32683	2	20	23	1	1.12	1.2	1.07	1.05	1	0.96	0.96	0.92	0.81
AHCY	P23526	51.9	3	21	24	1	0.84	0.96	1.18	1.15	1	0.91	1.04	1.16	1.13	1	1.08	1.17	1.22	1.15	stabilized	7.70148	1.91	0	54		4.11456	4.5391	stability	4.32683	2	20	23	1	0.93	1.06	1.01	0.95	1	1.06	0.93	0.96	0.85
AHCY	P23526	54	3	14	21	1	0.98	1.1	1.44	1.43	1	1.01	1.08	1.54	1.41	1	1.27	1.21	1.69	1.62	stabilized	7.70148	1.91	0	54		4.11456	4.5391	stability	4.32683	3	13	20	1	0.89	1.05	0.99	0.81	1	1.05	1.17	1.07	0.76	1	1.06	1.01	0.95	0.82
AHCY	P23526	56.1	3	14	21	1	1.04	0.98	1.2	1.3	1	1	0.99	1.28	1.37	1	1.15	1.23	1.66	1.69	stabilized	7.70148	1.91	0	54		4.11456	4.5391	stability	4.32683	3	13	20	1	0.96	0.98	0.94	0.83	1	1	1.01	0.9	0.89	1	0.92	1.02	0.92	0.81
AHCY	P23526	58.2	3	7	18	1	1.09	1.04	1.24	1.91	1	0.99	1.09	1.27	1.95	1	0.87	0.88	0.97	1.16	stabilized	7.70148	1.91	0	54		4.11456	4.5391	stability	4.32683	3	6	15	1	1.07	1.05	0.97	1.11	1	0.92	0.88	0.91	0.94	1	0.95	0.97	0.85	0.79
AHCY	P23526	60.1	3	7	18	1	1.05	1.04	1.32	1.76	1	0.97	1.14	1.56	1.86	1	0.97	1.11	1.54	1.75	stabilized	7.70148	1.91	0	54		4.11456	4.5391	stability	4.32683	3	6	15	1	1.12	1.21	1.06	1.2	1	0.78	0.93	0.99	0.85	1	0.89	0.99	0.88	0.88
AHCY	P23526	62.4	2	2	2	1	1.03	0.85	0.93	1.24	1	1.05	1.19	1.19	1.25						stabilized	7.70148	1.91	0	54		4.11456	4.5391	stability	4.32683	1	3	3	1	1.13	1.07	1.16	1.15
AHCY	P23526	63.9	2	2	2	1	0.72	0.99	1.05	1.99	1	0.93	0.82	1.15	1.33						stabilized	7.70148	1.91	0	54		4.11456	4.5391	stability	4.32683	1	3	3	1	1.21	1.38	1.22	1.47
AHCYL1	O43865	42	3	8	12	1	1.01	1.06	1.07	1.03	1	1	1.02	1.05	1.09	1	0.94	0.95	0.98	1.05											3	8	10	1	0.96	0.96	0.98	0.95	1	1.08	1	1.02	0.99	1	0.96	0.95	0.94	0.97
AHCYL1	O43865	44.1	3	8	12	1	1.02	1.05	1.16	1.16	1	1.18	1.26	1.39	1.43	1	1.02	1.07	1.16	1.21											3	8	10	1	1.06	1.05	1.03	0.98	1	1.12	1.1	1.1	1.06	1	1.02	0.99	0.95	0.96
AHCYL1	O43865	46.2	3	5	9	1	1	1.11	1.28	1.28	1	0.98	1.11	1.28	1.3	1	1.03	1.14	1.33	1.47											3	6	8	1	0.95	0.99	0.99	0.96	1	1.01	1.07	0.92	0.88	1	0.96	0.98	0.96	0.9
AHCYL1	O43865	48.1	3	5	9	1	1.02	0.99	1.16	1.15	1	0.94	1.13	1.32	1.26	1	1.02	1.12	1.31	1.41											3	6	8	1	0.93	0.97	1.01	0.95	1	1.06	1.04	0.91	0.79	1	1.08	1.16	0.94	0.88
AHCYL1	O43865	50.4	3	4	7	1	0.97	0.94	1.05	1.03	1	0.97	0.93	1.17	1.12	1	0.96	1.07	1.27	1.21											2	6	10	1	1.01	1.03	1.04	1.04	1	1.05	0.99	1.01	0.77
AHCYL1	O43865	51.9	3	4	7	1	0.95	1.09	1.14	1.15	1	0.98	0.97	1.11	1.06	1	0.97	1.04	1.23	1.22											2	6	10	1	1.09	1.13	1.12	1.1	1	1.12	1.1	1.05	1.03
AHCYL1	O43865	54	2	3	5	1	0.83	0.95	0.91	0.77	1	0.98	1.06	1.1	1.07																3	3	8	1	0.9	0.96	0.97	0.91	1	1	1.06	0.95	0.86	1	1.05	1.08	0.9	0.83
AHCYL1	O43865	56.1	2	3	5	1	1	0.9	1.13	1.06	1	0.98	0.91	1.06	0.97																3	3	8	1	1	1.07	0.98	0.91	1	1.04	1.02	1	0.98	1	0.98	1.07	0.99	0.98
AHCYL1	O43865	58.2	3	3	6	1	0.94	1	1.24	1.21	1	1.03	1.15	1.32	1.85	1	0.89	1	1.11	0.99											3	2	6	1	1.04	1.08	1	0.99	1	0.86	0.81	0.83	0.8	1	0.98	1.06	0.96	0.87
AHCYL1	O43865	60.1	3	3	6	1	0.99	1.11	1.41	1.37	1	0.98	1.07	1.5	1.24	1	1.04	1.17	1.47	1.23											3	2	6	1	1.26	1.3	1.13	1.04	1	0.91	1.08	1.08	0.67	1	0.9	1.18	1.09	1.1
AHCYL2	Q96HN2	42	3	3	8	1	1.1	1.16	1.16	1.18	1	0.93	0.94	0.93	0.94	1	0.98	0.91	0.94	1.05	stabilized	1.23269	2.29	0.046533							3	4	6	1	1.01	1.03	1.03	1.01	1	1.15	1.08	1.06	1.05	1	1.01	1.04	1.01	1.07
AHCYL2	Q96HN2	44.1	3	3	8	1	0.96	0.94	0.96	0.98	1	1	1.01	0.97	0.99	1	1.07	0.98	1.02	1.08	stabilized	1.23269	2.29	0.046533							3	4	6	1	1.02	1.05	1.08	1.02	1	1.07	1.08	1.12	1	1	0.96	0.91	0.97	0.98
AHCYL2	Q96HN2	46.2	3	2	8	1	1.05	1.01	1.04	1.03	1	0.97	1	1.02	1.07	1	0.97	1.1	1.05	1.08	stabilized	1.23269	2.29	0.046533							3	2	9	1	1.03	1.01	0.96	0.99	1	1.06	0.97	1.03	0.93	1	1.01	1.02	1.04	1.05
AHCYL2	Q96HN2	48.1	3	2	8	1	0.96	1	1.02	1.08	1	1.03	1.03	1.03	1.06	1	1.07	1.07	1.18	1.13	stabilized	1.23269	2.29	0.046533							3	2	9	1	1.02	1	0.96	0.98	1	1.02	1	1.08	1.09	1	1.06	1.07	0.98	1.02
AHCYL2	Q96HN2	50.4	2	4	5	1	1.06	1.02	1.01	0.98	1	1.06	0.99	1.04	1						stabilized	1.23269	2.29	0.046533							2	6	8	1	0.96	0.99	0.93	0.91	1	1.04	1.07	1.04	1.03
AHCYL2	Q96HN2	51.9	2	4	5	1	1.05	1.03	1.02	0.98	1	1.04	1.01	1.01	0.93						stabilized	1.23269	2.29	0.046533							2	6	8	1	0.97	0.96	0.96	0.9	1	1.01	1.08	1.03	0.98
AHCYL2	Q96HN2	54	3	3	9	1	0.98	0.98	0.99	0.86	1	1.01	0.99	0.98	0.87	1	0.87	1.01	0.92	0.81	stabilized	1.23269	2.29	0.046533							3	3	8	1	1	1.06	1.01	0.91	1	1.02	1.11	0.94	0.86	1	1.03	1.1	1.1	1.02
AHCYL2	Q96HN2	56.1	3	3	9	1	0.93	0.98	0.98	0.85	1	1.01	1.03	1.11	0.92	1	1.04	1.11	1.15	0.9	stabilized	1.23269	2.29	0.046533							3	3	8	1	1	1	0.97	0.83	1	1.09	1.12	1.08	0.97	1	0.9	0.94	0.9	0.84
AHCYL2	Q96HN2	58.2	3	2	8	1	1.08	1.05	1.2	1	1	1.04	1.11	1.09	0.83	1	1.07	1.25	1.3	1.14	stabilized	1.23269	2.29	0.046533							3	4	10	1	1.01	1.03	0.98	0.87	1	1.04	1.12	0.99	0.86	1	1.03	1.19	1.08	0.92
AHCYL2	Q96HN2	60.1	3	2	8	1	1.04	1.17	1.35	1.27	1	1.01	1.17	1.31	1.07	1	1.03	1.21	1.59	1.17	stabilized	1.23269	2.29	0.046533							3	4	10	1	1.26	1.35	1.22	0.99	1	0.78	0.91	0.94	0.68	1	0.91	1.04	0.87	0.75
AHCYL2	Q96HN2	62.4	3	2	3	1	1.35	1.34	1.86	1.85	1	0.94	1.01	1.85	1.97	1	1.06	1.32	2.07	2.24	stabilized	1.23269	2.29	0.046533							1	4	4	1	0.9	0.97	0.96	0.75
AHCYL2	Q96HN2	63.9	3	2	3	1	0.79	0.91	1.14	1.36	1	0.88	1.13	2.29	1.62	1	0.94	1.47	3.53	4.4	stabilized	1.23269	2.29	0.046533							1	4	4	1	1.09	1.09	1.11	0.96
AHDC1	Q5TGY3	42	1	2	2						1	1.07	0.99	1.13	0.99
AHDC1	Q5TGY3	44.1	1	2	2						1	1.19	1.24	1.4	1.24
AHDC1	Q5TGY3	46.2	1	2	2						1	0.8	0.9	1.12	0.95																1	2	2											1	1.07	1.01	1.07	1.15
AHDC1	Q5TGY3	48.1	1	2	2						1	0.58	0.95	1.06	0.77																1	2	2											1	0.94	1.05	0.97	1.05
AHNAK	Q09666	42	3	10	20	1	1.16	1.21	1.15	1.23	1	0.88	0.87	0.91	0.86	1	0.8	0.72	0.79	0.87											3	8	20	1	1.23	1.21	1.17	1.22	1	1.18	1.03	1.04	0.99	1	1.01	0.95	1	1.03
AHNAK	Q09666	44.1	3	10	20	1	0.97	0.95	0.94	0.93	1	0.96	0.98	0.93	0.91	1	1.08	0.99	0.99	1.04											3	8	20	1	0.99	0.98	0.97	0.92	1	0.98	1.04	1.08	0.99	1	0.96	0.86	0.97	0.95
AHNAK	Q09666	46.2	3	15	25	1	0.99	0.96	0.93	0.92	1	0.99	0.99	0.96	0.96	1	0.96	0.94	0.89	0.93											3	19	28	1	0.99	0.99	0.98	0.93	1	0.98	0.92	1	0.9	1	0.94	0.94	0.93	0.92
AHNAK	Q09666	48.1	3	15	25	1	1.03	1.1	1.02	0.96	1	1.03	0.98	0.93	0.93	1	0.97	0.91	0.87	1.01											3	19	28	1	0.95	0.94	0.87	0.87	1	0.99	0.96	1.02	1.01	1	0.99	0.96	0.93	0.9
AHNAK	Q09666	50.4	3	18	28	1	0.89	0.87	0.83	0.79	1	1.04	0.97	1	0.96	1	0.94	0.97	0.99	0.97											2	22	29	1	0.86	0.84	0.84	0.76	1	0.98	1	1	1.02
AHNAK	Q09666	51.9	3	18	28	1	1.22	1.03	1.02	1.01	1	1.11	1.01	1.05	1.01	1	0.98	0.97	0.97	0.99											2	22	29	1	1.06	0.97	0.97	0.99	1	0.94	1	0.95	0.92
AHNAK	Q09666	54	3	31	37	1	1.05	0.97	1	1	1	0.97	1	0.96	1	1	0.89	0.94	0.92	0.94											3	17	42	1	1.11	0.99	1.01	0.97	1	0.94	0.9	0.93	1.01	1	0.97	1.04	1.03	1.07
AHNAK	Q09666	56.1	3	31	37	1	0.96	0.99	0.93	0.88	1	1	1.01	1.05	1.01	1	0.99	0.95	0.91	0.92											3	17	42	1	0.99	1.07	1	1.02	1	0.98	0.94	0.98	0.94	1	0.93	0.96	0.94	0.99
AHNAK	Q09666	58.2	3	35	61	1	1.02	1.05	0.95	1	1	1.02	1	0.98	0.74	1	1.04	1.04	1.08	1.02											3	28	55	1	0.98	0.99	0.98	0.94	1	1.01	1.03	0.97	0.94	1	1.01	1.03	1.05	1.05
AHNAK	Q09666	60.1	3	35	61	1	1.04	1.08	0.99	0.96	1	1.01	1	0.96	0.91	1	0.98	0.97	0.92	0.86											3	28	55	1	1.16	1.09	1.09	1.39	1	1.04	0.99	0.97	0.97	1	0.94	0.96	0.96	0.95
AHNAK	Q09666	62.4	3	18	47	1	1.05	1.09	1.04	1.06	1	1	1.02	1.01	1	1	0.96	0.94	0.94	0.98											3	19	32	1	0.95	0.98	1.04	1.04	1	0.97	0.98	0.97	0.95	1	1.05	0.98	0.98	1.02
AHNAK	Q09666	63.9	3	18	47	1	1	1	1.07	0.97	1	0.97	1	1.1	1.11	1	1	1.03	1.08	1.07											2	19	28	1	0.98	1.03	1.04	0.95						1	0.96	1	0.93	1
AHNAK	Q09666	64.9																													1	32	32						1	1.03	0.98	0.89	1.02
AHNAK2	Q8IVF2	42	1	2	2											1	0.88	0.83	0.81	0.89											1	2	2											1	0.98	1.08	1.17	1.19
AHNAK2	Q8IVF2	44.1	1	2	2											1	0.92	0.96	0.94	0.94											1	2	2											1	0.91	0.85	0.84	0.96
AHNAK2	Q8IVF2	46.2	1	3	3						1	1.09	1.03	1.02	1.01
AHNAK2	Q8IVF2	48.1	1	3	3						1	0.99	1.06	0.9	0.96
AHNAK2	Q8IVF2	54	1	2	2						1	1	1	0.99	1																1	3	3						1	0.94	1.03	1.14	1.2
AHNAK2	Q8IVF2	56.1	1	2	2						1	1.07	0.96	0.99	0.9																1	3	3						1	0.92	0.83	0.87	0.89
AHSA1	O95433	42	3	13	17	1	1.04	1	1.03	1	1	1.04	1.04	0.95	0.99	1	1.18	1.14	1.12	1.02	stabilized	5.33954	2.065	8.68307e-05	58.2	2.46115	2.0902		stability	2.27568	3	14	18	1	0.96	0.98	0.94	0.96	1	1.12	1.06	1.04	1.09	1	1.02	1.02	0.99	1.03
AHSA1	O95433	44.1	3	13	17	1	1.01	1	1.04	0.99	1	0.84	0.9	0.78	0.76	1	0.94	0.97	0.96	0.87	stabilized	5.33954	2.065	8.68307e-05	58.2	2.46115	2.0902		stability	2.27568	3	14	18	1	0.99	1.07	1	0.95	1	0.97	1	1.02	0.98	1	0.95	0.98	1.01	0.95
AHSA1	O95433	46.2	3	13	17	1	1.09	1	0.97	0.98	1	1.05	1.01	0.97	0.92	1	1.07	1.04	1	0.9	stabilized	5.33954	2.065	8.68307e-05	58.2	2.46115	2.0902		stability	2.27568	3	13	16	1	1.07	1.02	0.96	0.95	1	0.99	1.02	1.01	1	1	0.92	0.96	0.93	0.92
AHSA1	O95433	48.1	3	13	17	1	0.96	1.02	0.97	0.98	1	0.94	0.9	0.83	0.81	1	0.96	1.02	1	0.87	stabilized	5.33954	2.065	8.68307e-05	58.2	2.46115	2.0902		stability	2.27568	3	13	16	1	0.96	0.99	0.94	0.93	1	0.97	0.98	0.98	0.96	1	0.91	0.94	0.91	0.91
AHSA1	O95433	50.4	3	13	18	1	1.03	1.08	1.02	1.05	1	1.01	1.06	1.07	1.04	1	1.01	1.08	1.08	1.04	stabilized	5.33954	2.065	8.68307e-05	58.2	2.46115	2.0902		stability	2.27568	2	16	19	1	1.05	1.11	1.04	1.04	1	0.95	1.03	1.08	1.1
AHSA1	O95433	51.9	3	13	18	1	0.93	0.98	1.03	1.04	1	0.9	0.98	0.96	0.97	1	1.04	1.03	1.06	1.07	stabilized	5.33954	2.065	8.68307e-05	58.2	2.46115	2.0902		stability	2.27568	2	16	19	1	0.95	1.01	1.01	1.02	1	1	0.91	1.03	0.95
AHSA1	O95433	54	3	11	17	1	0.85	0.88	0.87	0.9	1	0.98	0.95	0.98	0.94	1	1.07	0.93	0.92	0.93	stabilized	5.33954	2.065	8.68307e-05	58.2	2.46115	2.0902		stability	2.27568	3	12	15	1	0.85	1.02	1.03	0.94	1	1.06	1.23	1.17	1.08	1	1.04	0.99	1.01	0.99
AHSA1	O95433	56.1	3	11	17	1	1.08	0.88	1.13	1.23	1	1.02	0.94	0.89	0.97	1	1.14	1.1	1.11	1.14	stabilized	5.33954	2.065	8.68307e-05	58.2	2.46115	2.0902		stability	2.27568	3	12	15	1	0.97	0.99	1	0.93	1	1	1.03	0.95	1.03	1	0.97	1.05	1.05	1.01
AHSA1	O95433	58.2	3	6	14	1	1.05	1	1.06	1.94	1	0.98	0.98	1.04	2.19	1	0.77	0.75	0.77	0.98	stabilized	5.33954	2.065	8.68307e-05	58.2	2.46115	2.0902		stability	2.27568	3	4	14	1	1.05	1.04	0.98	1.22	1	0.94	0.97	0.99	1.15	1	0.91	1.06	0.9	0.83
AHSA1	O95433	60.1	3	6	14	1	1.04	0.93	1.12	1.74	1	0.94	0.98	1.05	1.45	1	0.97	0.94	1	1.34	stabilized	5.33954	2.065	8.68307e-05	58.2	2.46115	2.0902		stability	2.27568	3	4	14	1	0.99	1.06	1	1.13	1	0.97	1.11	1.08	1.11	1	0.85	0.96	1.01	0.99
AHSA1	O95433	62.4	3	4	7	1	1.07	0.9	1.08	1.48	1	0.95	0.93	1.02	1.19	1	0.99	0.98	1.08	1.59	stabilized	5.33954	2.065	8.68307e-05	58.2	2.46115	2.0902		stability	2.27568	3	3	9	1	1.05	0.98	1.12	1.2	1	0.94	1.08	1.02	1.2	1	0.97	0.85	0.88	0.91
AHSA1	O95433	63.9	3	4	7	1	0.91	0.99	0.85	1.66	1	1	0.98	1.05	1.34	1	1.02	1.1	1.12	1.48	stabilized	5.33954	2.065	8.68307e-05	58.2	2.46115	2.0902		stability	2.27568	2	3	8	1	1.06	1.16	1.12	1.4						1	1.12	0.9	1.06	0.99
AHSA1	O95433	64.9																													1	9	9						1	1.08	1.16	1.11	1.18
AHSG	P02765	42	3	3	4	1	1.28	1.25	1.29	1.41	1	1.07	0.92	1	0.98	1	0.66	0.71	0.74	0.89											3	3	4	1	1.21	1.19	1.16	1.23	1	1.08	1.05	0.98	0.96	1	1.02	0.93	1.12	1.01
AHSG	P02765	44.1	3	3	4	1	0.99	1	1.01	0.96	1	0.99	1	0.91	0.83	1	1.14	1.02	1.03	1.08											3	3	4	1	0.99	1.01	0.99	0.93	1	1.07	1.13	1.15	1	1	1.06	0.99	0.98	0.99
AHSG	P02765	46.2	3	3	3	1	0.98	0.91	0.92	0.89	1	1.05	1.01	0.92	0.96	1	0.89	0.9	0.86	1.08											3	3	4	1	1.07	1	1.02	0.98	1	1.02	0.99	1.08	1.07	1	1.03	0.93	0.95	0.93
AHSG	P02765	48.1	3	3	3	1	1.06	1.15	1.11	0.97	1	0.99	0.91	0.91	0.8	1	1.05	1	1.01	1.07											3	3	4	1	0.93	0.98	0.9	0.86	1	0.98	1.02	1.16	0.99	1	1.06	0.97	1.05	0.92
AHSG	P02765	50.4	3	2	5	1	1.21	1.11	1.09	1.06	1	1.07	1.04	1	0.83	1	1.04	0.94	1.03	1.23											2	4	4	1	0.9	0.88	0.89	0.82	1	1.03	1.06	0.97	1.04
AHSG	P02765	51.9	3	2	5	1	1.36	1.08	1.02	0.94	1	1.01	0.96	0.99	0.89	1	0.93	0.66	0.84	0.87											2	4	4	1	0.95	0.85	0.87	0.81	1	0.97	1.02	1.01	0.92
AHSG	P02765	54	3	2	4	1	1.1	1.01	0.96	0.99	1	1.06	1.1	0.92	1	1	0.85	0.91	0.87	0.89											3	3	4	1	1.26	1.05	1.03	1.04	1	0.98	0.88	0.99	1.11	1	1	1.02	1.06	1.18
AHSG	P02765	56.1	3	2	4	1	0.92	1.07	0.91	0.85	1	0.96	1.01	1.01	0.88	1	0.99	0.94	0.85	0.86											3	3	4	1	1.02	1.03	0.96	0.95	1	0.94	0.97	0.98	0.91	1	1.07	1.02	1.02	1
AHSG	P02765	58.2	3	4	5	1	0.98	1.03	0.94	0.87	1	1.01	1.03	0.95	0.8	1	0.94	0.98	0.98	0.89											3	4	5	1	0.95	0.96	0.95	0.91	1	1.07	1.06	1.02	0.98	1	1.02	0.92	1.03	1.01
AHSG	P02765	60.1	3	4	5	1	1	1.05	0.96	0.84	1	0.97	0.93	0.92	0.85	1	1.03	0.97	1.05	0.86											3	4	5	1	0.96	0.92	0.93	0.86	1	1.04	0.95	0.92	0.89	1	1.01	0.97	1.03	0.98
AHSG	P02765	62.4	3	4	5	1	0.98	1.02	1.05	0.96	1	1.02	1.01	0.95	0.91	1	1.04	0.95	0.95	0.86											3	3	5	1	1	1	0.99	0.99	1	1.04	0.99	0.96	0.9	1	1.02	1.01	1.03	1.02
AHSG	P02765	63.9	3	4	5	1	0.97	0.96	0.97	0.92	1	1.07	1.06	1.02	1.05	1	0.99	0.91	0.85	0.79											2	3	5	1	0.99	0.95	1.01	1.01						1	1.05	1.04	1.03	0.95
AHSG	P02765	64.9																													1	4	4						1	0.93	0.95	0.98	0.9
AIDA	Q96BJ3	42	3	4	6	1	1.01	0.99	0.97	0.95	1	0.96	0.93	0.89	0.88	1	1.16	1.16	1.17	1.01											3	2	4	1	0.92	0.93	0.9	0.88	1	1.11	1.05	1.18	1.08	1	1.01	1	1	1.09
AIDA	Q96BJ3	44.1	3	4	6	1	1.04	1.01	1.02	0.96	1	0.98	0.91	0.95	0.84	1	0.88	0.99	0.9	0.88											3	2	4	1	1.01	1.11	1	0.97	1	0.91	1	0.95	0.88	1	0.88	1.01	1.05	1
AIDA	Q96BJ3	46.2	3	4	6	1	0.98	0.91	0.97	0.93	1	1.01	1.03	0.97	1	1	1.06	1.06	1.02	0.93											3	3	5	1	1.08	1.06	1.05	0.87	1	1.01	0.91	0.99	0.91	1	1.02	1	0.98	0.95
AIDA	Q96BJ3	48.1	3	4	6	1	1.02	1.01	1	0.97	1	0.97	0.93	0.87	0.87	1	0.93	0.95	0.94	0.8											3	3	5	1	0.92	0.96	0.91	0.94	1	0.94	0.93	0.9	0.96	1	0.97	1	0.9	0.97
AIDA	Q96BJ3	50.4	3	3	6	1	1.03	1.08	0.94	0.99	1	0.96	0.96	0.98	0.95	1	1.01	1.04	1.07	0.82											2	5	6	1	1	0.98	0.95	1	1	0.92	1	1	1.03
AIDA	Q96BJ3	51.9	3	3	6	1	1.01	0.94	0.95	0.96	1	0.97	1	1.03	0.88	1	0.99	0.94	0.88	0.84											2	5	6	1	0.96	0.94	0.98	0.98	1	0.98	0.86	0.96	0.94
AIDA	Q96BJ3	54	2	2	3	1	0.92	0.88	0.89	0.92	1	0.87	0.93	0.86	0.74																2	2	4						1	1.03	1.09	1.14	1.05	1	0.9	0.99	1.03	0.91
AIDA	Q96BJ3	56.1	2	2	3	1	1.03	1.08	1.06	0.95	1	1.11	1.08	0.75	0.88																2	2	4						1	0.86	0.88	0.9	0.92	1	0.79	1.17	1	0.94
AIF1L	Q9BQI0	42																													1	2	2											1	0.96	1.03	1.19	0.95
AIF1L	Q9BQI0	44.1																													1	2	2											1	0.98	1.03	0.92	0.88
AIF1L	Q9BQI0	46.2	1	2	2											1	0.77	0.88	0.91	1.02
AIF1L	Q9BQI0	48.1	1	2	2											1	0.93	0.92	0.92	0.92
AIF1L	Q9BQI0	50.4	2	2	2						1	0.87	1.11	0.92	0.97	1	1.26	1.01	1.01	1.1											1	2	2						1	0.82	0.89	0.88	0.96
AIF1L	Q9BQI0	51.9	2	2	2						1	0.99	1.04	1.02	1.02	1	0.96	0.85	0.81	0.84											1	2	2						1	0.87	1.07	1.03	0.94
AIF1L	Q9BQI0	54	2	2	5	1	1.13	0.94	1.12	1.11	1	0.96	1.06	1	1.1																1	2	2						1	1.03	0.96	1.01	1.04
AIF1L	Q9BQI0	56.1	2	2	5	1	0.96	1.09	1.08	0.92	1	0.88	0.91	0.85	0.89																1	2	2						1	0.98	1.05	1.03	0.99
AIF1L	Q9BQI0	58.2	2	2	2	1	1.05	1.03	1.22	0.69	1	0.95	0.94	1.01	0.8																2	2	6	1	0.65	0.74	0.75	0.65	1	0.92	0.91	0.91	0.96
AIF1L	Q9BQI0	60.1	2	2	2	1	1	0.87	0.85	0.57	1	0.95	0.92	0.92	0.92																2	2	6	1	0.69	0.62	0.66	0.59	1	0.95	1.02	0.97	1
AIFM1	O95831	42	3	16	18	1	1.03	1.05	1.06	1.08	1	1	1	0.95	0.95	1	1.14	1.13	1.15	1.01											3	15	20	1	1.02	1	1	1	1	1.05	1.03	1.03	1.02	1	1.01	1.03	1	1
AIFM1	O95831	44.1	3	16	18	1	0.96	0.95	0.97	0.93	1	0.92	0.93	0.89	0.85	1	0.98	1.04	1	0.91											3	15	20	1	0.99	1.01	1	0.96	1	1.03	1.07	1.03	1	1	0.95	0.97	0.97	0.95
AIFM1	O95831	46.2	3	16	21	1	1.02	0.97	0.96	0.95	1	1.04	1	0.93	0.9	1	1.03	1.03	0.97	0.91											3	15	18	1	1.02	1.01	0.98	0.96	1	1.02	1	1	0.96	1	0.97	1.01	0.99	1
AIFM1	O95831	48.1	3	16	21	1	1.03	1.06	1	0.95	1	0.99	0.99	0.88	0.88	1	1	1	1.01	0.93											3	15	18	1	0.93	0.96	0.9	0.88	1	0.95	0.98	0.98	0.94	1	0.95	0.99	0.97	0.94
AIFM1	O95831	50.4	3	16	19	1	1.15	1.07	1.08	1.03	1	1.01	1.01	0.98	0.93	1	0.99	1.02	0.97	0.9											2	15	21	1	0.98	0.97	1	0.9	1	0.98	0.99	1.02	0.96
AIFM1	O95831	51.9	3	16	19	1	1.13	0.97	1.02	0.95	1	0.98	1	0.98	0.93	1	1.05	1.02	1.04	0.98											2	15	21	1	0.98	0.98	0.98	0.95	1	0.98	1	1	0.95
AIFM1	O95831	54	3	14	18	1	1.03	0.96	1.05	1.07	1	0.99	0.99	1.01	1	1	1.12	1.1	1.09	1.11											3	16	20	1	1.03	1.01	1.05	0.99	1	0.99	1.03	1.03	1.02	1	0.99	0.99	1.02	1.06
AIFM1	O95831	56.1	3	14	18	1	0.97	1.13	1.03	1.02	1	1.01	0.99	1.02	1.06	1	1	1.06	1.09	1.11											3	16	20	1	0.99	1	1	0.98	1	1	1.02	1	1.01	1	0.93	0.99	0.97	0.96
AIFM1	O95831	58.2	3	11	26	1	1.04	1.02	1.08	1.24	1	1.01	1.05	1.1	0.9	1	1	1.03	1.02	1.15											3	13	20	1	1.06	1.09	1.12	1.18	1	1.03	1.03	1.06	1.06	1	0.94	1.07	0.99	1.04
AIFM1	O95831	60.1	3	11	26	1	1.03	1.12	1.23	1.42	1	1.01	1.06	1.19	1.27	1	1.02	1.09	1.24	1.35											3	13	20	1	1.1	1.16	1.23	1.39	1	0.92	1.01	1.02	1.04	1	0.94	1.02	1.02	0.99
AIFM1	O95831	62.4	3	10	22	1	0.98	1.17	1.38	1.6	1	1	1.06	1.29	1.4	1	1.02	1.14	1.22	1.33											3	11	19	1	0.96	1.01	1.11	1.15	1	1.01	1.09	1.1	1.12	1	1.02	0.94	0.95	0.96
AIFM1	O95831	63.9	3	10	22	1	0.93	1.05	1.22	1.68	1	0.91	1.07	1.27	1.23	1	0.97	1.05	1.28	1.39											2	11	19	1	0.93	1	1.03	0.93						1	0.97	1.04	1.04	1.03
AIFM1	O95831	64.9																													1	19	19						1	1.05	1.02	0.93	1.09
AIG1	Q9NVV5	54	2	2	2						1	1.04	1.03	1.04	1.17	1	0.95	1.01	1.01	0.98											1	2	2	1	1.07	1	1.02	1
AIG1	Q9NVV5	56.1	2	2	2						1	1.09	1	1.02	1.18	1	1.04	1.02	0.91	1.04											1	2	2	1	0.98	1	0.97	1.05
AIG1	Q9NVV5	58.2	1	2	2						1	1.01	0.91	0.98	0.8																1	2	2						1	1.05	1	0.95	1.04
AIG1	Q9NVV5	60.1	1	2	2						1	1	0.96	1.04	1.14																1	2	2						1	0.86	0.88	0.96	1
AIM1	Q9Y4K1	42	3	21	30	1	1.03	1.06	1.03	1.05	1	1.04	1	1.02	1.08	1	0.96	0.96	0.96	1.02											3	15	28	1	1.05	1.03	1.07	1.03	1	1.03	1.03	1.01	0.99	1	0.98	0.93	0.98	1.01
AIM1	Q9Y4K1	44.1	3	21	30	1	0.99	1.05	1.06	1.11	1	1.12	1.11	1.19	1.33	1	1.02	0.98	1.02	1.1											3	15	28	1	1.05	0.97	1.01	1.07	1	1.16	1.14	1.12	1.1	1	1.02	0.94	0.98	1.02
AIM1	Q9Y4K1	46.2	3	16	23	1	0.92	1.01	1.05	1.05	1	0.98	0.97	0.94	1	1	0.98	0.97	0.97	1.08											3	14	26	1	0.92	0.95	1.01	1.08	1	1.02	0.97	1.02	1	1	0.97	0.98	0.97	0.91
AIM1	Q9Y4K1	48.1	3	16	23	1	1.05	0.99	0.99	0.94	1	1	0.95	0.93	0.91	1	0.99	0.94	0.91	0.99											3	14	26	1	0.94	0.92	0.98	0.97	1	0.99	0.98	1.02	1.05	1	0.96	0.94	0.93	0.9
AIM1	Q9Y4K1	50.4	3	15	19	1	1.03	0.96	0.97	0.93	1	0.94	0.93	0.93	0.97	1	0.93	0.93	0.96	0.98											2	18	20	1	0.9	0.87	0.86	0.83	1	1.02	1	1.01	1.01
AIM1	Q9Y4K1	51.9	3	15	19	1	1.22	1.08	1.06	1.06	1	1.03	0.99	0.96	1.02	1	0.98	0.87	0.97	1											2	18	20	1	1.03	0.94	0.94	0.96	1	0.96	0.98	0.98	0.96
AIM1	Q9Y4K1	54	3	13	25	1	1.02	1	0.96	0.91	1	1	1.03	0.98	1.03	1	0.9	0.94	0.94	0.92											3	17	20	1	1.05	0.98	0.96	0.99	1	0.98	0.88	0.95	1.04	1	0.96	1	0.99	0.98
AIM1	Q9Y4K1	56.1	3	13	25	1	0.94	1.03	0.96	0.88	1	0.94	1	1	0.94	1	0.94	0.92	0.85	0.87											3	17	20	1	0.99	1.01	0.99	0.98	1	0.99	0.96	0.99	0.94	1	0.97	0.98	0.94	0.98
AIM1	Q9Y4K1	58.2	3	21	27	1	0.94	1.02	0.96	0.81	1	1.01	1.01	0.97	0.74	1	1.04	1.01	1.03	0.92											3	11	24	1	1.03	1.03	1.03	0.94	1	1.01	1.03	0.97	0.92	1	0.98	1.08	1.04	1.01
AIM1	Q9Y4K1	60.1	3	21	27	1	1.01	1.04	0.95	0.85	1	1	0.99	0.95	0.85	1	0.99	0.94	0.93	0.87											3	11	24	1	1.02	0.96	1	0.97	1	1.03	0.97	0.94	0.95	1	1	0.99	1.01	0.93
AIM1	Q9Y4K1	62.4	3	12	23	1	0.99	1.03	1	0.95	1	1.02	1	0.96	0.9	1	1.02	0.99	0.96	0.89											3	13	14	1	0.96	0.95	1	0.98	1	0.97	0.95	0.96	0.95	1	0.96	1.02	0.99	0.97
AIM1	Q9Y4K1	63.9	3	12	23	1	0.98	0.93	1.1	0.87	1	0.96	0.97	0.94	0.95	1	1	0.95	0.96	0.91											2	13	14	1	0.9	0.85	0.87	0.89						1	0.94	0.93	0.93	0.9
AIM1	Q9Y4K1	64.9																													1	13	13						1	1.03	0.96	1.01	0.99
AIMP1	Q12904	42	3	13	18	1	1.16	1.16	0.95	1.05	1	1.12	1.09	1.18	1.23	1	0.89	0.92	0.96	1.05	stabilized	1.89216	1.97	0.0160601							3	11	17	1	1.21	1.15	1.21	1.22	1	0.98	1.02	0.99	0.97	1	0.97	0.96	0.92	0.88
AIMP1	Q12904	44.1	3	13	18	1	0.97	1.04	0.84	1.04	1	1.3	1.32	1.63	1.98	1	1.02	1.09	1.14	1.25	stabilized	1.89216	1.97	0.0160601							3	11	17	1	0.92	0.76	0.91	1	1	1.19	1.16	1.18	1.03	1	1.09	1.11	0.91	1.12
AIMP1	Q12904	46.2	3	8	9	1	0.77	1.17	1.22	1.25	1	0.96	1.05	1.11	1.29	1	1.04	1.03	1.2	1.22	stabilized	1.89216	1.97	0.0160601							3	7	10	1	0.86	0.92	1.15	1.29	1	0.99	0.98	1	1.01	1	1.03	1.01	1.02	1.01
AIMP1	Q12904	48.1	3	8	9	1	0.98	0.83	1.02	0.96	1	1	0.99	1.24	1.31	1	1.04	1.06	1.04	1.19	stabilized	1.89216	1.97	0.0160601							3	7	10	1	0.92	0.92	1.2	1.01	1	1.02	0.98	0.99	1.08	1	1.03	1.05	1.04	1.12
AIMP1	Q12904	50.4	3	6	9	1	0.75	0.65	0.86	0.95	1	1	0.96	1.06	1.16	1	0.96	0.97	1.02	1.08	stabilized	1.89216	1.97	0.0160601							2	5	9	1	1.09	1.06	1.17	1.39	1	0.98	0.97	0.96	1.02
AIMP1	Q12904	51.9	3	6	9	1	0.75	1.25	1.17	1.51	1	1.01	0.96	1	1.06	1	0.96	1.05	1.06	1.26	stabilized	1.89216	1.97	0.0160601							2	5	9	1	1.14	1.14	1.14	1.22	1	1.01	1	1.02	1.14
AIMP1	Q12904	54	3	3	7	1	0.69	1.06	0.93	0.65	1	0.99	0.98	0.96	1.02	1	0.96	0.91	0.86	0.92	stabilized	1.89216	1.97	0.0160601							3	3	9	1	0.93	0.93	0.89	1.1	1	1.07	0.93	0.88	0.99	1	1.03	0.88	0.66	0.62
AIMP1	Q12904	56.1	3	3	7	1	1.04	0.66	1.06	1.32	1	1.03	1.02	1	1.07	1	0.84	0.81	0.82	0.9	stabilized	1.89216	1.97	0.0160601							3	3	9	1	0.99	0.97	1	1	1	1	0.97	0.98	0.93	1	1.07	0.97	1.05	0.99
AIMP1	Q12904	58.2	3	4	9	1	0.94	1.02	0.99	1.27	1	1.03	1	1.03	2.67	1	1.03	1.03	1.2	1.01	stabilized	1.89216	1.97	0.0160601							3	2	9	1	0.92	1	0.99	1.14	1	1.05	1.05	0.99	0.96	1	1.01	0.91	0.79	0.79
AIMP1	Q12904	60.1	3	4	9	1	1.1	1.13	1.22	1.2	1	1.01	0.95	0.94	0.92	1	0.92	0.96	0.86	0.84	stabilized	1.89216	1.97	0.0160601							3	2	9	1	1	1.04	0.96	1.03	1	1.03	0.95	0.91	0.91	1	1.11	0.93	0.99	1.19
AIMP1	Q12904	62.4	3	2	5	1	1.03	0.8	0.74	0.83	1	1.15	1.06	1.01	0.94	1	1.04	0.97	0.99	0.8	stabilized	1.89216	1.97	0.0160601							2	4	4	1	0.99	0.95	0.91	0.92	1	1.03	0.86	0.91	0.93
AIMP1	Q12904	63.9	3	2	5	1	0.99	0.93	0.91	0.75	1	1.12	1	0.94	1.06	1	1.02	0.96	0.94	0.94	stabilized	1.89216	1.97	0.0160601							1	4	4	1	0.77	0.8	0.79	0.85
AIMP1	Q12904	64.9																													1	4	4						1	1.03	0.99	1.03	0.96
AIMP2	Q13155	42	3	9	11	1	1.11	1.14	0.87	0.98	1	1.14	1.26	1.41	1.56	1	1.21	1.32	1.32	1.2	stabilized	0.847148	3.38	0.0862367							3	9	12	1	1.05	1.03	1.12	1.07	1	0.88	0.94	0.86	0.86	1	0.93	0.96	0.85	0.81
AIMP2	Q13155	44.1	3	9	11	1	1.01	1.08	0.8	1.15	1	1.48	1.68	2.6	3.9	1	0.9	1	1.18	1.2	stabilized	0.847148	3.38	0.0862367							3	9	12	1	0.86	0.66	0.9	1.08	1	1.08	1.03	1.01	0.96	1	1.3	1.32	0.96	1.3
AIMP2	Q13155	46.2	3	5	9	1	0.43	1.3	1.31	1.32	1	1.01	1.09	1.38	1.93	1	1.14	0.98	1.32	1.37	stabilized	0.847148	3.38	0.0862367							3	4	8	1	0.73	0.84	1.28	1.47	1	0.76	0.7	0.68	0.75	1	1.2	1.08	1.25	1.21
AIMP2	Q13155	48.1	3	5	9	1	1.01	0.62	0.91	0.88	1	1	1.74	3.58	5.39	1	1.02	1.01	0.89	1.07	stabilized	0.847148	3.38	0.0862367							3	4	8	1	0.92	0.81	1.47	1.07	1	1.12	1	0.72	0.95	1	0.95	1.1	1.16	1.65
AIMP2	Q13155	50.4	2	4	6	1	0.59	0.42	0.78	0.87						1	0.91	0.94	0.87	0.85	stabilized	0.847148	3.38	0.0862367							1	8	8	1	1.2	1.17	1.3	1.6
AIMP2	Q13155	51.9	2	4	6	1	0.48	1.39	1.24	1.89						1	0.9	1.05	1.06	1.5	stabilized	0.847148	3.38	0.0862367							1	8	8	1	1.27	1.26	1.23	1.42
AIMP2	Q13155	54	2	3	3	1	0.4	1.07	0.71	0.35	1	1.23	1	1.16	1.36						stabilized	0.847148	3.38	0.0862367							3	2	6	1	0.78	0.81	0.79	1.07	1	1.29	1.25	0.99	0.82	1	1.04	0.84	0.52	0.38
AIMP2	Q13155	56.1	2	3	3	1	1.05	0.34	1.2	1.54	1	1.16	1.13	1.19	1.5						stabilized	0.847148	3.38	0.0862367							3	2	6	1	1.13	1.07	1	1.07	1	0.98	0.98	0.91	1.08	1	1.03	0.97	0.93	1.11
AIMP2	Q13155	58.2	1	3	3						1	1.22	1.15	1.38	15.29						stabilized	0.847148	3.38	0.0862367
AIMP2	Q13155	60.1	1	3	3						1	1.18	0.95	1	0.96						stabilized	0.847148	3.38	0.0862367
AIP	O00170	42	3	18	19	1	1.04	1.06	1.05	0.99	1	0.94	0.96	0.94	0.94	1	0.92	0.92	0.92	0.96	stabilized	2.72751	3.115	0.00438254	58.2	2.95035	2.28866		stability	2.6195	3	15	17	1	1.08	1.08	1.03	1.06	1	1.08	1.03	1.04	1.02	1	1.01	0.97	1.08	1.04
AIP	O00170	44.1	3	18	19	1	1	0.99	1	0.98	1	0.98	1.02	0.96	0.92	1	1.05	1.06	1.01	1.05	stabilized	2.72751	3.115	0.00438254	58.2	2.95035	2.28866		stability	2.6195	3	15	17	1	1	1.02	1.02	0.98	1	1.02	1.05	1.06	1.01	1	1.02	0.99	1.01	0.98
AIP	O00170	46.2	3	17	18	1	1.06	1.03	1.06	1.02	1	1	1.03	1.02	1.05	1	0.94	1	1.02	1.06	stabilized	2.72751	3.115	0.00438254	58.2	2.95035	2.28866		stability	2.6195	3	14	20	1	1.04	1.06	1.04	1.02	1	1.02	1.05	1.03	1.02	1	1.03	1	0.96	0.97
AIP	O00170	48.1	3	17	18	1	0.98	1	1.05	1.04	1	0.98	1.01	1.05	1.08	1	1.05	1.05	1.11	1.14	stabilized	2.72751	3.115	0.00438254	58.2	2.95035	2.28866		stability	2.6195	3	14	20	1	1.01	1.01	0.98	1.03	1	1.02	1.05	1.05	1	1	1.05	1.02	1.05	1
AIP	O00170	50.4	3	12	16	1	0.93	1.01	0.98	1.06	1	1.03	1.06	1.09	1.17	1	1.11	1.1	1.24	1.4	stabilized	2.72751	3.115	0.00438254	58.2	2.95035	2.28866		stability	2.6195	2	13	14	1	1.06	1.15	1.13	1.19	1	0.99	0.99	1.08	1.11
AIP	O00170	51.9	3	12	16	1	0.91	0.99	1.02	1.06	1	0.96	0.99	1.03	1.12	1	1.03	1.01	1.04	1.18	stabilized	2.72751	3.115	0.00438254	58.2	2.95035	2.28866		stability	2.6195	2	13	14	1	0.99	0.99	1.03	1.1	1	1.02	1	1.07	1.06
AIP	O00170	54	3	6	14	1	0.79	0.98	0.89	0.86	1	0.99	0.99	0.99	0.91	1	1.05	0.87	0.84	0.93	stabilized	2.72751	3.115	0.00438254	58.2	2.95035	2.28866		stability	2.6195	3	9	11	1	0.86	0.99	1.01	1.04	1	1.12	1.11	1.05	1.08	1	0.98	0.97	0.88	0.84
AIP	O00170	56.1	3	6	14	1	1.07	0.64	1.02	1.22	1	1.04	0.98	0.88	1.04	1	1.05	1.03	0.98	1.11	stabilized	2.72751	3.115	0.00438254	58.2	2.95035	2.28866		stability	2.6195	3	9	11	1	1	1.04	0.98	0.98	1	1.04	0.98	0.9	0.96	1	1.05	1.03	1.09	0.91
AIP	O00170	58.2	3	2	10	1	1.02	1	1.23	1.91	1	1.03	0.93	1.02	4.32	1	0.71	0.68	0.75	1.03	stabilized	2.72751	3.115	0.00438254	58.2	2.95035	2.28866		stability	2.6195	3	3	6	1	1.01	0.99	1	1.23	1	1.02	1.01	1	1.08	1	1.15	0.8	0.91	0.87
AIP	O00170	60.1	3	2	10	1	1.1	1	1.02	1.49	1	0.94	1.02	0.94	1.44	1	0.95	0.99	0.94	1.19	stabilized	2.72751	3.115	0.00438254	58.2	2.95035	2.28866		stability	2.6195	3	3	6	1	0.93	0.94	0.83	0.91	1	0.98	0.95	1.02	1.06	1	0.94	0.79	0.83	1.01
AIP	O00170	62.4	1	2	2	1	1.06	1	1	1.29											stabilized	2.72751	3.115	0.00438254	58.2	2.95035	2.28866		stability	2.6195	1	2	2	1	1.13	1.08	1.19	1.19
AIP	O00170	63.9	1	2	2	1	0.84	0.89	0.82	1.35											stabilized	2.72751	3.115	0.00438254	58.2	2.95035	2.28866		stability	2.6195	1	2	2	1	1.36	1.26	1.44	1.53
AJUBA	Q96IF1	54	1	2	2						1	1.13	1.19	1.42	1.39
AJUBA	Q96IF1	56.1	1	2	2						1	1.1	1.26	0.64	0.94
AK2	P54819	42	3	9	16	1	1.11	1.09	1.11	1.07	1	0.95	0.92	0.89	0.91	1	0.86	0.87	0.81	0.92	stabilized	11.0295	5.2	0	58.2	4.04961	4.0136	3.7152	stability	4.0136	3	11	16	1	1.15	1.17	1.11	1.17	1	1.13	1.05	1.05	1.01	1	1.06	1.03	1.24	1.08
AK2	P54819	44.1	3	9	16	1	0.99	0.96	0.99	0.91	1	0.94	0.92	0.9	0.81	1	1.07	0.93	0.98	0.99	stabilized	11.0295	5.2	0	58.2	4.04961	4.0136	3.7152	stability	4.0136	3	11	16	1	0.98	1.08	1.02	0.96	1	1	0.99	1.01	0.95	1	1.03	1.03	1.07	0.92
AK2	P54819	46.2	3	12	16	1	1.05	0.99	0.97	0.94	1	0.98	0.98	0.95	0.95	1	0.93	0.94	0.96	1.05	stabilized	11.0295	5.2	0	58.2	4.04961	4.0136	3.7152	stability	4.0136	3	12	17	1	1.08	1.05	1.02	0.96	1	1.01	0.98	1.03	1.04	1	1.04	0.99	0.96	0.97
AK2	P54819	48.1	3	12	16	1	1.03	1	1.02	0.93	1	0.97	0.93	0.87	0.8	1	1.05	0.99	1.05	1.01	stabilized	11.0295	5.2	0	58.2	4.04961	4.0136	3.7152	stability	4.0136	3	12	17	1	1.08	1.09	0.95	0.89	1	0.97	0.96	1.01	0.98	1	1.05	0.97	1.05	0.88
AK2	P54819	50.4	3	13	15	1	1.11	1.07	1.01	0.98	1	0.97	1	0.97	0.99	1	1.07	0.99	1.08	1.06	stabilized	11.0295	5.2	0	58.2	4.04961	4.0136	3.7152	stability	4.0136	2	13	16	1	0.98	0.96	0.92	0.85	1	1.01	1.01	1	1
AK2	P54819	51.9	3	13	15	1	1.18	0.94	0.9	0.86	1	1.07	1.04	1.04	0.99	1	0.98	0.89	0.98	0.9	stabilized	11.0295	5.2	0	58.2	4.04961	4.0136	3.7152	stability	4.0136	2	13	16	1	0.97	0.88	0.86	0.83	1	0.95	1	0.97	0.95
AK2	P54819	54	3	12	16	1	1.07	1.01	1.15	1.18	1	1	1.09	1.11	1.19	1	0.94	1.01	1.1	1.08	stabilized	11.0295	5.2	0	58.2	4.04961	4.0136	3.7152	stability	4.0136	3	13	17	1	1.02	1.01	1.05	1.09	1	0.98	0.94	1.03	1.1	1	1.01	1.07	1.11	1.14
AK2	P54819	56.1	3	12	16	1	0.96	1.2	1.21	1.11	1	1.02	1.1	1.4	1.42	1	1.07	1.06	1.35	1.34	stabilized	11.0295	5.2	0	58.2	4.04961	4.0136	3.7152	stability	4.0136	3	13	17	1	1	1.03	1.01	0.92	1	0.96	0.98	0.96	1.02	1	1.14	0.97	1.1	1.02
AK2	P54819	58.2	3	13	19	1	0.98	1.05	1.65	1.56	1	0.97	1.03	1.66	1.4	1	0.98	1.04	1.59	1.68	stabilized	11.0295	5.2	0	58.2	4.04961	4.0136	3.7152	stability	4.0136	3	11	18	1	0.87	0.98	0.99	1.01	1	1.04	1.09	1.09	1.19	1	1.17	1.01	1.08	1.21
AK2	P54819	60.1	3	13	19	1	1.02	1.1	1.91	2.21	1	1.02	1.18	2.38	3.06	1	0.97	1.07	2.01	2.55	stabilized	11.0295	5.2	0	58.2	4.04961	4.0136	3.7152	stability	4.0136	3	11	18	1	1.21	1.22	1.22	1.3	1	0.77	0.95	1.05	1.2	1	1.21	1.05	1.03	1.12
AK2	P54819	62.4	3	12	15	1	0.91	1.13	2.34	4.71	1	0.93	1.05	2.68	5.2	1	0.97	1.01	2.64	4.79	stabilized	11.0295	5.2	0	58.2	4.04961	4.0136	3.7152	stability	4.0136	3	10	13	1	0.94	1.12	1.03	1.07	1	1.03	1.11	1.26	1.42	1	0.97	1.25	1.32	1.61
AK2	P54819	63.9	3	12	15	1	1.09	1.08	2.53	4.82	1	0.93	0.96	2.43	4.93	1	0.96	0.94	2.39	5.78	stabilized	11.0295	5.2	0	58.2	4.04961	4.0136	3.7152	stability	4.0136	2	10	10	1	1	1.1	1	0.93						1	0.96	1.1	1.02	1.23
AK2	P54819	64.9																													1	13	13						1	0.97	0.96	0.91	1.11
AK3	Q9UIJ7	42	3	9	14	1	0.96	0.96	0.95	0.93	1	0.95	0.98	0.94	0.96	1	0.99	0.97	0.96	0.95	stabilized	3.60721	3.52	0.00133477	54	3.20128		3.23244	stability	3.21686	3	10	14	1	1.01	1.08	0.99	1.05	1	0.96	1	0.99	1.01	1	1.04	0.94	1.13	0.99	stabilized
AK3	Q9UIJ7	44.1	3	9	14	1	1.02	0.99	1.02	0.95	1	0.86	0.88	0.83	0.78	1	1.01	0.94	0.95	0.9	stabilized	3.60721	3.52	0.00133477	54	3.20128		3.23244	stability	3.21686	3	10	14	1	0.95	1.04	1.01	0.98	1	0.88	0.94	0.93	0.98	1	1.04	1.05	1.14	0.94	stabilized
AK3	Q9UIJ7	46.2	3	12	14	1	1.06	0.97	0.97	1.01	1	1.05	0.99	0.98	1.02	1	0.94	0.96	1	0.92	stabilized	3.60721	3.52	0.00133477	54	3.20128		3.23244	stability	3.21686	3	12	14	1	1.13	1.05	1.02	1.02	1	1	1.08	1.03	1.09	1	1.01	0.94	0.89	0.96	stabilized
AK3	Q9UIJ7	48.1	3	12	14	1	1.01	0.98	1.04	1.04	1	0.97	0.92	0.86	0.86	1	1	1.01	1.08	0.92	stabilized	3.60721	3.52	0.00133477	54	3.20128		3.23244	stability	3.21686	3	12	14	1	1.08	1.1	1.04	1	1	0.98	0.99	0.99	0.93	1	1.01	0.91	1.01	0.92	stabilized
AK3	Q9UIJ7	50.4	3	9	13	1	1.09	1.12	1.12	1.18	1	1.02	1.05	1.05	1.12	1	1.16	1	1.07	1.02	stabilized	3.60721	3.52	0.00133477	54	3.20128		3.23244	stability	3.21686	2	12	12	1	1.09	1.14	1.1	1.13	1	0.93	0.97	1.01	1.03						stabilized
AK3	Q9UIJ7	51.9	3	9	13	1	0.98	0.9	0.93	0.97	1	1	0.98	1.07	1.08	1	1	0.97	0.96	1.04	stabilized	3.60721	3.52	0.00133477	54	3.20128		3.23244	stability	3.21686	2	12	12	1	0.93	0.95	0.96	0.97	1	1.01	0.95	1.03	1.01						stabilized
AK3	Q9UIJ7	54	3	9	14	1	1.02	1.01	1.24	1.57	1	0.99	1.03	1.18	1.37	1	1.08	1.03	1.21	1.52	stabilized	3.60721	3.52	0.00133477	54	3.20128		3.23244	stability	3.21686	3	4	13	1	0.92	1.03	1.19	1.41	1	1.06	1.14	1.28	1.46	1	0.98	1.08	1.19	1.62	stabilized
AK3	Q9UIJ7	56.1	3	9	14	1	1.08	1.2	1.32	1.93	1	0.97	1	1.12	1.79	1	1.13	1.1	1.37	1.97	stabilized	3.60721	3.52	0.00133477	54	3.20128		3.23244	stability	3.21686	3	4	13	1	0.98	1	1.17	1.34	1	0.95	1	1	1.62	1	1.09	0.99	1.22	1.33	stabilized
AK3	Q9UIJ7	58.2	3	2	7	1	0.98	0.94	1.26	3.52	1	0.97	1.04	1.35	3.83	1	0.73	0.67	0.95	2.26	stabilized	3.60721	3.52	0.00133477	54	3.20128		3.23244	stability	3.21686	3	3	8	1	0.92	0.88	1.1	2.21	1	0.89	0.91	1.16	3.01	1	1.09	0.72	1.07	1.86	stabilized
AK3	Q9UIJ7	60.1	3	2	7	1	1.01	0.92	0.99	1.6	1	1.01	1.1	1.22	1.96	1	0.79	0.88	0.79	1.41	stabilized	3.60721	3.52	0.00133477	54	3.20128		3.23244	stability	3.21686	3	3	8	1	1.17	1.05	1.04	1.72	1	1.02	1	1.13	1.59	1	1.1	0.91	1.12	1.38	stabilized
AK6	Q9Y3D8	42	2	2	3	1	0.84	0.76	1.09	0.91						1	1.08	1.13	1.26	1.33	stabilized	0.545346	2.185	0.132138							2	2	4	1	1.21	1.09	1.14	1.31						1	0.9	0.93	1.15	1.17	stabilized
AK6	Q9Y3D8	44.1	2	2	3	1	1.92	1.59	2.54	2.15						1	0.97	0.98	1.42	1.83	stabilized	0.545346	2.185	0.132138							2	2	4	1	1.45	1.23	1.53	1.32						1	1.11	1.19	1.18	1.41	stabilized
AK6	Q9Y3D8	46.2	1	2	2											1	0.98	0.83	1.29	1.93	stabilized	0.545346	2.185	0.132138							2	2	2						1	1.09	1.1	1.26	1.65	1	1.15	1	1.16	1.41	stabilized
AK6	Q9Y3D8	48.1	1	2	2											1	1.1	1.06	1.14	1.7	stabilized	0.545346	2.185	0.132138							2	2	2						1	1.01	0.95	1.06	1.33	1	1.16	1.08	1.3	1.53	stabilized
AK6	Q9Y3D8	50.4	1	2	2											1	1	0.92	0.88	1.72	stabilized	0.545346	2.185	0.132138
AK6	Q9Y3D8	51.9	1	2	2											1	0.9	0.96	0.96	1.47	stabilized	0.545346	2.185	0.132138
AK9	Q5TCS8	42																													1	2	2											1	1.14	0.87	1.02	0.82
AK9	Q5TCS8	44.1																													1	2	2											1	0.75	1.07	1.98	0.98
AK9	Q5TCS8	46.2	1	2	2											1	1.04	0.99	1.04	0.93
AK9	Q5TCS8	48.1	1	2	2											1	1.01	0.89	0.93	0.85
AKAP1	Q92667	42	3	9	16	1	1.17	1.18	1.19	1.25	1	1.01	1.04	1.13	1.07	1	0.82	0.82	0.87	0.97											3	8	17	1	1.21	1.2	1.21	1.18	1	1.02	0.99	1	0.97	1	1.03	1.02	1.08	1.05
AKAP1	Q92667	44.1	3	9	16	1	0.98	0.98	0.99	1.06	1	1.02	1.01	1	1.09	1	1.07	0.98	1.03	1.09											3	8	17	1	1.01	0.95	1	0.99	1	1.01	1.01	0.96	0.97	1	1.06	1	1.02	1.05
AKAP1	Q92667	46.2	3	11	14	1	0.96	1	1.07	1.08	1	0.97	1.01	0.97	0.99	1	0.96	0.94	1.01	1.09											3	9	13	1	0.98	0.98	1.03	1.06	1	1.05	1.04	1.03	1.06	1	1.01	0.99	1.06	1.02
AKAP1	Q92667	48.1	3	11	14	1	1.09	1.05	1	1.02	1	0.99	0.94	0.9	0.91	1	1	0.91	0.97	1.01											3	9	13	1	0.94	0.92	0.9	0.89	1	1.02	1.01	1.05	1.07	1	1.12	1.03	1.08	0.97
AKAP1	Q92667	50.4	3	6	13	1	1.06	0.96	0.98	0.97	1	1.01	1	0.94	1	1	0.98	0.92	0.94	1.05											2	11	13	1	0.93	0.87	0.88	0.88	1	1	0.93	0.95	1.01
AKAP1	Q92667	51.9	3	6	13	1	1.2	1.01	0.98	1	1	1.08	0.97	0.99	0.96	1	1	0.91	0.98	0.98											2	11	13	1	0.98	0.92	0.91	0.9	1	0.96	1.03	0.97	0.96
AKAP1	Q92667	54	3	8	15	1	1.01	0.99	0.98	0.94	1	0.98	0.94	0.96	0.98	1	0.93	0.99	0.92	0.96											3	11	18	1	1.07	0.98	0.98	0.93	1	0.97	0.92	0.98	1.02	1	0.99	1	1.03	0.95
AKAP1	Q92667	56.1	3	8	15	1	0.93	1.01	0.95	0.89	1	1	1	1.01	0.97	1	0.94	0.98	0.92	0.91											3	11	18	1	0.96	1.02	1.04	0.96	1	0.98	0.96	0.96	0.95	1	1.04	0.99	1.02	1.01
AKAP1	Q92667	58.2	3	9	21	1	0.96	1.01	0.96	0.85	1	1.02	1.01	1.04	0.76	1	0.98	1.01	1.03	0.92											3	10	20	1	1.02	0.99	1.06	0.91	1	1.08	1.07	1.03	0.98	1	1.07	1.02	1.02	1
AKAP1	Q92667	60.1	3	9	21	1	0.98	1.04	0.97	0.86	1	0.97	0.97	0.92	0.88	1	0.98	0.97	0.89	0.86											3	10	20	1	0.98	0.87	0.93	0.84	1	1.07	0.97	0.95	0.95	1	1.13	1.1	1.07	1.02
AKAP1	Q92667	62.4	3	9	19	1	0.98	1.03	0.99	0.91	1	0.99	1.01	0.95	0.87	1	1.05	1.04	1.01	0.89											3	5	17	1	1	0.96	0.93	0.9	1	1	0.95	0.94	0.89	1	0.96	1.23	1.18	1.14
AKAP1	Q92667	63.9	3	9	19	1	1	1.02	1.06	0.99	1	1.03	0.99	0.96	0.99	1	1.03	1.01	0.98	0.9											2	5	15	1	0.93	0.86	0.94	0.92						1	1.04	1.04	0.94	0.98
AKAP1	Q92667	64.9																													1	17	17						1	0.94	0.94	1	0.92
AKAP10	O43572	42	1	3	3	1	0.93	1.04	1	0.95																					2	2	4	1	1.02	1.02	1.07	1.03						1	0.8	0.9	0.82	0.88
AKAP10	O43572	44.1	1	3	3	1	1.04	1.05	0.88	1.14																					2	2	4	1	1.09	1.01	0.95	1						1	0.99	0.97	1.26	1.02
AKAP11	Q9UKA4	42	3	5	18	1	1.04	1.05	0.95	1.02	1	1.07	1.03	1.04	1.07	1	0.86	0.87	0.85	0.95											3	10	15	1	1.11	1.1	1.11	1.07	1	0.96	0.92	0.93	0.95	1	0.99	1.02	1	1.02
AKAP11	Q9UKA4	44.1	3	5	18	1	0.99	1.01	0.85	1.02	1	1.07	1.08	1.23	1.3	1	1.06	1.01	1.09	1.17											3	10	15	1	0.97	0.88	0.99	1.01	1	1.06	1.01	1	1.01	1	1	0.98	0.87	0.99
AKAP11	Q9UKA4	46.2	3	7	19	1	0.79	1.03	1.05	1.09	1	0.98	0.98	1.04	1.06	1	0.96	0.96	1	1.09											3	9	18	1	0.9	0.93	1	1.07	1	1.02	0.94	1	0.94	1	1.04	1.07	1.07	1.07
AKAP11	Q9UKA4	48.1	3	7	19	1	1.01	0.97	0.99	0.95	1	0.98	1	1.11	1.11	1	1.04	0.97	0.97	1.06											3	9	18	1	0.94	0.91	0.96	0.93	1	1.02	1.02	1.09	1.08	1	0.97	0.97	1.02	1.05
AKAP11	Q9UKA4	50.4	3	8	17	1	0.93	0.87	0.99	1	1	0.98	1.02	1.03	1.04	1	0.97	1.02	1.02	1											2	6	21	1	0.99	0.98	0.99	1.05	1	0.95	0.96	1	1.06
AKAP11	Q9UKA4	51.9	3	8	17	1	0.88	1.07	1.09	1.17	1	0.98	0.98	1.05	1.03	1	1.02	1.13	1.2	1.23											2	6	21	1	1.06	1.07	1.08	1.13	1	0.98	0.99	1.02	1
AKAP11	Q9UKA4	54	3	6	11	1	0.81	1.03	0.96	0.85	1	0.97	0.98	1.05	1.1	1	0.88	0.98	0.91	0.9											3	8	15	1	0.96	0.97	1.03	1.02	1	0.93	0.93	0.9	0.98	1	0.98	0.96	0.9	0.92
AKAP11	Q9UKA4	56.1	3	6	11	1	0.93	0.82	1.06	1.13	1	1	0.96	0.97	0.99	1	0.97	0.95	0.93	1.07											3	8	15	1	1.04	1.09	0.99	0.97	1	0.99	0.99	0.99	1.04	1	1	0.93	0.95	0.96
AKAP11	Q9UKA4	58.2	3	5	9	1	1	1.02	0.98	1.13	1	0.98	0.97	0.98	0.83	1	0.97	0.97	1.01	1											3	5	7	1	0.86	0.96	0.97	1.05	1	0.99	0.96	1.02	0.96	1	1.17	1.13	1.06	1.07
AKAP11	Q9UKA4	60.1	3	5	9	1	1	0.93	1.02	0.99	1	1.02	1	0.92	0.94	1	0.97	0.94	0.89	0.86											3	5	7	1	1.1	0.94	1.05	1.06	1	1.03	0.97	1.05	1.02	1	1.08	0.96	0.94	0.92
AKAP11	Q9UKA4	62.4	2	4	7						1	0.98	1.02	0.98	0.95	1	1.03	1.01	0.99	0.95											3	3	6	1	1.02	1.03	1.11	1.21	1	0.97	1.01	0.98	0.94	1	1	1.08	1.23	1.27
AKAP11	Q9UKA4	63.9	2	4	7						1	1.02	0.99	1.02	1.01	1	1.02	0.93	0.93	0.9											2	3	4	1	0.86	1.01	0.99	1.11						1	0.97	0.96	1.05	1.03
AKAP11	Q9UKA4	64.9																													1	6	6						1	0.94	0.98	0.93	0.96
AKAP13	Q12802	42	3	9	12	1	1.16	1.15	1.14	1.2	1	0.99	0.93	0.98	0.94	1	0.78	0.79	0.82	0.87											3	9	12	1	1.2	1.18	1.17	1.18	1	1.12	1.04	1.03	1	1	1.07	0.98	1.11	1.05
AKAP13	Q12802	44.1	3	9	12	1	0.99	0.96	0.98	0.95	1	1.05	0.97	0.97	0.95	1	1.15	1.05	1.06	1.18											3	9	12	1	1.05	0.98	0.98	0.96	1	1.12	1.12	1.09	1.05	1	0.99	0.94	0.9	0.93
AKAP13	Q12802	46.2	3	7	15	1	0.97	0.93	0.96	0.91	1	1	0.99	0.95	0.95	1	0.93	0.93	0.94	1.04											3	8	14	1	0.98	0.94	0.93	0.88	1	1.05	0.97	1.02	1.01	1	1.01	0.98	1	0.94
AKAP13	Q12802	48.1	3	7	15	1	1.06	1.08	1	0.95	1	0.99	0.95	0.9	0.9	1	0.96	0.9	0.91	0.93											3	8	14	1	0.94	0.93	0.84	0.81	1	0.96	0.97	1.07	1.02	1	1.01	0.93	0.97	0.89
AKAP13	Q12802	50.4	3	8	14	1	1.11	0.98	1.03	0.95	1	0.99	0.97	0.95	0.96	1	0.98	0.99	0.98	1.07											2	12	17	1	0.86	0.85	0.83	0.8	1	1	0.99	0.98	1.04
AKAP13	Q12802	51.9	3	8	14	1	1.28	1.03	1.03	0.98	1	1.1	1.01	1.03	1.03	1	1.01	0.86	0.94	0.92											2	12	17	1	1.02	0.97	0.98	0.95	1	0.98	0.99	0.99	0.97
AKAP13	Q12802	54	3	13	18	1	1.04	1.01	1	0.98	1	0.95	0.99	1	1.02	1	0.93	0.95	0.92	0.92											3	4	21	1	1.04	0.98	0.99	0.98	1	0.95	0.88	0.98	1	1	1.09	1.1	1.11	1.08
AKAP13	Q12802	56.1	3	13	18	1	0.99	1.08	1.01	0.95	1	0.97	0.96	1.02	0.97	1	0.98	0.99	0.95	0.96											3	4	21	1	0.99	1.05	1.01	0.94	1	1.03	1.01	1.01	0.99	1	1.05	1.06	1.14	1.14
AKAP13	Q12802	58.2	3	8	23	1	1	1	0.94	0.93	1	1	0.99	0.99	0.82	1	0.99	0.97	0.94	0.92											3	12	22	1	1.07	1.06	1.05	1.03	1	1.02	1	0.98	0.97	1	1.09	1.01	1.04	1.02
AKAP13	Q12802	60.1	3	8	23	1	1.01	1.01	0.94	0.93	1	0.93	0.94	0.94	0.86	1	1.03	1	1.01	0.95											3	12	22	1	1.1	1.01	1.03	0.98	1	1.06	1.01	0.97	0.96	1	1.07	0.98	0.99	0.95
AKAP13	Q12802	62.4	3	6	10	1	1.03	0.98	1.03	0.93	1	1.02	1.02	0.98	0.93	1	1.03	0.95	0.96	1.03											3	6	15	1	0.95	0.94	0.89	0.92	1	0.96	0.93	0.94	0.85	1	1.07	1	1.12	1.22
AKAP13	Q12802	63.9	3	6	10	1	0.95	1.06	1.04	0.98	1	1.1	1.01	0.99	0.98	1	1.11	0.98	0.96	0.79											2	6	7	1	0.91	0.87	0.89	0.95						1	0.92	0.78	0.95	0.87
AKAP13	Q12802	64.9																													1	15	15						1	0.96	0.94	0.99	0.96
AKAP17A	Q02040	42	1	8	8						1	1.01	1.12	1.23	1.38																3	2	4	1	0.65	0.62	0.69	0.72	1	0.86	0.95	0.98	1.05	1	0.93	1.01	1	1.08
AKAP17A	Q02040	44.1	1	8	8						1	1.2	1.28	1.41	1.84																3	2	4	1	1.17	0.98	0.83	1.08	1	0.89	0.87	0.87	1.08	1	1.21	1.19	0.9	1.29
AKAP17A	Q02040	46.2	1	2	2											1	1.05	0.95	1.11	1.41											1	2	2											1	1.02	0.96	1.03	1.09
AKAP17A	Q02040	48.1	1	2	2											1	1	0.89	0.82	1.22											1	2	2											1	0.98	0.88	0.9	1.05
AKAP17A	Q02040	50.4	1	2	2						1	1.03	0.92	1.18	1.49
AKAP17A	Q02040	51.9	1	2	2						1	0.92	0.86	1.04	1.29
AKAP17A	Q02040	54																													1	2	2											1	0.92	0.73	0.96	0.92
AKAP17A	Q02040	56.1																													1	2	2											1	1.08	1	1.09	1.14
AKAP17A	Q02040	58.2	1	2	2						1	0.95	0.95	1.16	1.44
AKAP17A	Q02040	60.1	1	2	2						1	1.06	0.99	1.02	1.16
AKAP17A	Q02040	62.4	1	2	2						1	0.79	1.29	1.51	1.26
AKAP17A	Q02040	63.9	1	2	2						1	1.06	0.95	1	1.58
AKAP2	Q9Y2D5	42	3	14	21	1	1.2	1.17	1.25	1.32	1	0.95	0.91	0.91	0.91	1	0.77	0.78	0.81	0.91											3	18	27	1	1.17	1.14	1.08	1.16	1	1.09	1.04	0.99	0.94	1	1.05	1.02	1.06	1.04
AKAP2	Q9Y2D5	44.1	3	14	21	1	0.95	0.91	0.95	0.97	1	0.93	0.92	0.85	0.82	1	1.1	0.98	0.96	1.04											3	18	27	1	0.98	0.99	0.92	0.87	1	1.01	0.98	0.96	0.92	1	1.02	0.96	0.93	0.97
AKAP2	Q9Y2D5	46.2	3	20	24	1	1.02	0.94	0.91	0.95	1	0.99	0.96	0.9	0.93	1	0.93	0.92	0.9	1.01											3	17	25	1	1.01	1.01	0.96	0.9	1	1.02	0.96	1.03	0.95	1	0.97	0.98	0.99	0.93
AKAP2	Q9Y2D5	48.1	3	20	24	1	1.04	1.04	0.98	0.95	1	0.98	0.91	0.87	0.85	1	1.02	0.94	0.94	1.04											3	17	25	1	0.94	0.92	0.83	0.79	1	0.96	0.96	1.08	1.02	1	1.01	0.97	0.97	0.88
AKAP2	Q9Y2D5	50.4	3	17	23	1	1.16	1.05	1.01	1.02	1	0.99	0.99	0.95	0.93	1	0.98	0.98	1.01	1.08											2	24	24	1	0.9	0.87	0.82	0.76	1	1	1.03	0.97	0.97
AKAP2	Q9Y2D5	51.9	3	17	23	1	1.24	1	0.97	0.97	1	1.06	1.02	0.98	0.98	1	0.99	0.89	0.98	0.97											2	24	24	1	0.98	0.92	0.9	0.86	1	0.95	1.01	0.96	0.94
AKAP2	Q9Y2D5	54	3	19	25	1	1.15	1.04	1.07	1.07	1	0.99	1.04	0.94	1	1	0.97	1.01	0.94	0.94											3	24	31	1	1.17	1	1	0.96	1	0.98	0.93	0.98	1.05	1	0.99	1.01	1.06	1.05
AKAP2	Q9Y2D5	56.1	3	19	25	1	0.9	1.06	0.86	0.79	1	0.98	0.99	0.98	0.93	1	0.94	0.93	0.89	0.9											3	24	31	1	1	1.02	0.96	0.95	1	0.98	0.98	1.02	0.94	1	1	1.01	0.98	1.02
AKAP2	Q9Y2D5	58.2	3	22	38	1	1.01	0.99	0.93	0.85	1	1.01	1.02	0.97	0.69	1	0.98	1.01	0.97	0.91											3	19	29	1	1.06	1.07	1.07	0.94	1	1.04	1.06	0.99	0.94	1	1.04	1.08	1.03	1.02
AKAP2	Q9Y2D5	60.1	3	22	38	1	0.97	0.99	0.94	0.86	1	1	0.97	0.95	0.85	1	1.03	1.02	1	0.93											3	19	29	1	1.02	0.98	1.02	0.97	1	1.02	1.01	0.97	0.95	1	1.03	1.02	1.04	0.97
AKAP2	Q9Y2D5	62.4	3	20	32	1	0.99	1.06	1.03	1	1	1.01	0.99	0.97	0.92	1	1	1	0.98	0.85											3	17	29	1	0.99	0.99	1	1	1	1.01	0.99	0.97	0.94	1	0.99	1.05	1.04	1.04
AKAP2	Q9Y2D5	63.9	3	20	32	1	0.99	1	1.02	0.98	1	0.98	0.97	0.98	1	1	1	0.97	0.96	0.94											2	17	29	1	0.9	0.9	0.91	0.87						1	1.01	0.95	0.96	1.04
AKAP2	Q9Y2D5	64.9																													1	28	28						1	0.97	0.93	0.94	0.96
AKAP5	P24588	42	1	3	3	1	1.16	1.15	1.09	1.09																					1	2	2	1	1.23	1.19	1.1	1.32
AKAP5	P24588	44.1	1	3	3	1	1.03	0.94	0.97	0.98																					1	2	2	1	1.03	1.03	0.95	0.86
AKAP5	P24588	46.2	1	4	4	1	1	0.92	0.92	0.88																					1	3	3	1	1	0.97	1.01	1.06
AKAP5	P24588	48.1	1	4	4	1	1.02	1.09	1	0.97																					1	3	3	1	1.05	1.07	0.93	0.94
AKAP5	P24588	50.4	1	2	2	1	1	1.02	0.93	0.99																					1	2	2	1	0.87	0.88	0.82	0.86
AKAP5	P24588	51.9	1	2	2	1	1.28	0.97	1.02	0.88																					1	2	2	1	0.99	0.95	0.89	0.93
AKAP5	P24588	54	1	3	3	1	1.04	0.97	1.01	1.05																					2	3	4	1	1.15	1.01	0.97	1.01						1	0.93	1.01	1.05	1.05
AKAP5	P24588	56.1	1	3	3	1	0.9	0.99	0.98	0.85																					2	3	4	1	0.99	1.01	0.98	0.95						1	1.04	1.03	1.02	1.03
AKAP5	P24588	58.2	2	3	3	1	0.99	0.94	0.95	0.85	1	1.06	1.01	1.01	0.68																3	2	3	1	1.02	1.06	0.98	0.98	1	0.99	0.9	0.93	0.84	1	0.98	0.99	0.94	0.94
AKAP5	P24588	60.1	2	3	3	1	0.92	1	0.9	0.75	1	1.1	1.03	0.96	0.86																3	2	3	1	0.93	0.89	0.76	0.75	1	1.08	1.04	0.96	0.95	1	0.89	0.91	1.11	0.91
AKAP5	P24588	62.4	2	3	4	1	0.93	0.87	0.93	0.78	1	1.04	1	1.02	0.96																1	3	3						1	1.03	1	0.94	0.86
AKAP5	P24588	63.9	2	3	4	1	0.97	1	1.01	0.8	1	0.95	0.95	0.93	0.85
AKAP5	P24588	64.9																													1	3	3						1	0.91	0.97	1.05	0.94
AKAP8	O43823	42	3	6	9	1	1.04	1.08	0.91	0.83	1	1.01	0.96	1	0.87	1	0.95	1.01	0.96	0.82											3	8	14	1	1.2	1.18	1.12	1.13	1	0.95	0.94	0.99	0.9	1	0.98	1.04	1.02	0.99
AKAP8	O43823	44.1	3	6	9	1	0.97	0.98	0.86	0.73	1	1.16	1.13	1.15	1.07	1	0.96	1	0.87	0.83											3	8	14	1	0.97	0.89	0.92	0.89	1	1.12	1.04	1.06	1.01	1	0.98	0.96	0.96	0.97
AKAP8	O43823	46.2	3	7	8	1	0.9	1.02	0.92	0.8	1	1.04	1	1.05	0.86	1	1.01	0.95	1	0.82											3	9	11	1	0.96	1	1	1.02	1	1.01	0.96	1.01	0.93	1	1	1	1.02	0.97
AKAP8	O43823	48.1	3	7	8	1	0.99	0.93	0.89	0.75	1	1.06	1.1	1.11	0.99	1	1.01	0.95	0.87	0.86											3	9	11	1	0.95	0.91	0.96	0.91	1	1	0.99	1.03	0.98	1	1	0.94	0.99	0.93
AKAP8	O43823	50.4	3	5	8	1	0.94	0.89	0.88	0.87	1	0.99	0.95	0.92	0.92	1	0.94	0.99	0.94	0.85											2	5	13	1	0.98	0.98	0.97	1.01	1	1.08	1.05	1.05	1.06
AKAP8	O43823	51.9	3	5	8	1	0.81	1.05	0.97	0.97	1	0.97	0.94	0.9	0.89	1	0.95	0.99	0.98	0.9											2	5	13	1	1.08	1.06	1.06	1.08	1	0.97	1.02	1.03	1.05
AKAP8	O43823	54	3	6	8	1	0.88	1.03	0.97	0.92	1	1.05	1	1.01	0.97	1	0.95	0.95	1.03	1.09											3	5	11	1	1.04	1.07	0.99	1.05	1	1.06	1.05	1.01	1.08	1	0.95	1	0.9	0.85
AKAP8	O43823	56.1	3	6	8	1	0.95	0.84	0.93	1	1	1.02	1.05	1.05	1.1	1	0.93	0.88	0.95	1.09											3	5	11	1	1.06	1.08	1.06	1.05	1	0.95	0.95	1.01	0.96	1	0.96	1.03	0.91	1.07
AKAP8	O43823	58.2	3	8	11	1	1.02	1.14	0.99	1.1	1	0.96	0.96	0.96	1.12	1	1	1	0.99	1.06											3	7	13	1	1.06	1.04	1.12	1.07	1	1.04	1.01	1.02	1.04	1	1.01	1.03	0.98	0.97
AKAP8	O43823	60.1	3	8	11	1	0.95	0.97	0.96	1.03	1	1.05	1.07	1.1	1.07	1	1.02	1	1.03	1.06											3	7	13	1	0.84	0.85	0.87	0.86	1	0.98	1.02	1	1.02	1	1.01	1.02	1.06	0.97
AKAP8	O43823	62.4	3	3	9	1	1.04	0.98	0.99	1.05	1	0.98	0.99	1.03	1.03	1	1.02	0.97	0.98	1.03											3	4	6	1	0.91	0.9	0.86	0.98	1	1.01	1	0.96	1.07	1	0.98	1.07	1.06	1.02
AKAP8	O43823	63.9	3	3	9	1	1.08	1.01	1.15	1.09	1	1.05	1.06	1.01	1.03	1	0.99	0.97	0.98	0.98											2	4	6	1	1	1.01	0.95	1.03						1	1.02	0.97	0.84	0.87
AKAP8	O43823	64.9																													1	4	4						1	1.04	1.02	0.99	1.03
AKAP8L	Q9ULX6	42	3	3	20	1	1.14	1.18	0.98	0.76	1	0.99	1.01	1	0.81	1	0.84	0.84	0.8	0.75											3	7	13	1	1.17	1.18	1.13	1.15	1	1.01	0.96	0.95	0.88	1	1.01	0.99	0.99	0.98
AKAP8L	Q9ULX6	44.1	3	3	20	1	0.98	1	0.79	0.61	1	1.2	1.24	1.28	1.06	1	1.09	1.06	1.01	0.8											3	7	13	1	0.98	0.87	0.94	0.93	1	1.11	1.06	1.04	1	1	1	0.95	0.94	0.98
AKAP8L	Q9ULX6	46.2	3	4	9	1	0.88	1.1	0.93	0.66	1	0.98	1.05	1.01	0.78	1	0.99	1.05	1.06	0.88											3	8	9	1	0.88	0.97	0.99	1.01	1	0.97	0.95	0.9	0.92	1	1.04	1	1.02	0.95
AKAP8L	Q9ULX6	48.1	3	4	9	1	0.97	0.91	0.83	0.56	1	0.98	1.12	1.21	0.88	1	1.03	0.87	0.85	0.72											3	8	9	1	0.9	0.91	0.97	0.91	1	1.05	0.99	0.99	0.99	1	1.04	1.01	1.03	1.03
AKAP8L	Q9ULX6	50.4	2	6	7	1	0.88	0.78	0.82	0.7	1	0.95	0.88	0.78	0.66																2	6	11	1	1	0.98	1.03	1.09	1	0.98	0.97	0.98	1.07
AKAP8L	Q9ULX6	51.9	2	6	7	1	0.73	1.12	1.03	0.96	1	0.91	0.92	0.82	0.74																2	6	11	1	1.16	1.09	1.08	1.14	1	1.03	0.98	1.04	1.02
AKAP8L	Q9ULX6	54	2	4	7	1	0.62	0.99	0.76	0.58	1	1.01	0.96	0.88	0.89																2	5	10	1	0.84	0.93	0.87	0.98	1	1.14	1.07	1	0.93
AKAP8L	Q9ULX6	56.1	2	4	7	1	1.08	0.45	0.99	1.19	1	1.12	1.1	0.95	1.05																2	5	10	1	0.99	0.99	0.99	0.96	1	0.94	1.04	0.88	0.86
AKAP8L	Q9ULX6	58.2	2	4	5	1	1.05	0.94	1.03	1.52	1	1.08	0.85	1.1	2.81																2	2	3	1	1.04	0.98	0.93	1.12	1	0.96	1	0.93	0.92
AKAP8L	Q9ULX6	60.1	2	4	5	1	0.99	0.94	1.06	1.37	1	0.88	1.03	0.95	1.22																2	2	3	1	0.88	0.84	0.7	0.72	1	0.99	0.99	0.93	1.04
AKAP8L	Q9ULX6	62.4	2	2	3						1	0.99	0.97	0.97	1.07	1	1.1	0.98	1.05	1.06											1	2	2						1	1.09	0.96	0.91	0.95
AKAP8L	Q9ULX6	63.9	2	2	3						1	1.23	1.24	1.11	1.2	1	0.98	0.93	0.93	1.06
AKAP8L	Q9ULX6	64.9																													1	2	2						1	1.23	1.12	1.3	1.19
AKAP9	Q99996	42	3	41	62	1	1.07	1.06	0.93	1.07	1	1.05	1.03	1.06	1.12	1	0.87	0.87	0.87	1											3	41	64	1	1.19	1.16	1.17	1.13	1	1.08	0.99	0.96	0.88	1	0.99	0.98	0.91	0.92
AKAP9	Q99996	44.1	3	41	62	1	0.99	1.01	0.83	1.12	1	1.28	1.32	1.57	2.04	1	1.03	1	1.03	1.24											3	41	64	1	0.9	0.75	0.9	1.01	1	1.11	1.06	1.05	0.96	1	1.02	0.99	0.87	1.03
AKAP9	Q99996	46.2	3	32	35	1	0.66	1.09	1.04	1.15	1	0.96	0.97	1.01	1.23	1	0.98	0.9	1.02	1.26											3	25	38	1	0.8	0.89	1.09	1.14	1	0.96	0.88	0.91	0.87	1	1.06	1.03	1.06	1.05
AKAP9	Q99996	48.1	3	32	35	1	1.06	0.83	0.93	1	1	1.07	1.14	1.37	1.66	1	1.08	0.98	0.89	1.21											3	25	38	1	0.86	0.83	1.04	0.95	1	1	0.97	0.96	1.05	1	1.01	1.06	1.01	1.17
AKAP9	Q99996	50.4	3	23	25	1	0.84	0.7	0.87	1.01	1	0.95	0.85	0.85	1.01	1	0.91	0.93	0.87	0.99											2	16	48	1	0.99	0.95	1	1.1	1	0.87	0.87	0.84	0.84
AKAP9	Q99996	51.9	3	23	25	1	0.77	1.11	1.1	1.47	1	0.96	0.92	0.88	1.12	1	1.02	1.1	1.11	1.44											2	16	48	1	1.15	1.11	1.09	1.17	1	0.97	0.82	0.85	0.9
AKAP9	Q99996	54	3	8	22	1	0.62	0.84	0.75	0.66	1	0.99	0.91	0.92	1.01	1	1.23	1.11	0.97	0.96											3	24	30	1	0.88	0.91	0.88	0.96	1	1.03	0.95	0.9	0.87	1	0.99	0.95	0.74	0.65
AKAP9	Q99996	56.1	3	8	22	1	1.05	0.73	1.08	1.35	1	0.98	1	0.96	1.06	1	1.09	0.99	1.1	1.2											3	24	30	1	0.99	1.02	0.97	1.01	1	0.99	0.95	0.94	0.96	1	0.91	0.96	0.91	1
AKAP9	Q99996	58.2	3	4	12	1	0.86	0.92	0.82	1.21	1	0.98	0.94	0.94	1.11	1	1	0.99	1.01	1.04											3	4	10	1	1.03	1.13	1.31	1.32	1	1.01	1.03	1	0.94	1	0.95	0.96	0.94	0.98
AKAP9	Q99996	60.1	3	4	12	1	0.93	0.9	0.88	1.14	1	0.98	1.05	1.05	1.08	1	0.96	0.93	0.98	0.96											3	4	10	1	1.03	0.96	1	1.14	1	1.04	1	0.99	1.02	1	0.99	1.07	1.02	1.1
AKAP9	Q99996	62.4	3	2	12	1	1.12	1.15	1.2	1.13	1	1.09	1.01	1.07	1.08	1	0.98	0.97	1.01	1.03											2	6	11						1	1.01	1	1.01	0.97	1	0.99	0.88	0.91	0.97
AKAP9	Q99996	63.9	3	2	12	1	0.83	0.89	0.96	1.18	1	1.05	1.05	0.96	1.13	1	0.97	0.92	0.94	0.95											1	6	6											1	0.97	1	1.06	0.97
AKAP9	Q99996	64.9																													1	11	11						1	0.95	1	1.04	1.06
AKIRIN2	Q53H80	42	1	3	3											1	1.05	1.04	0.96	0.89											2	2	3	1	1.05	1.14	1.07	1.01						1	1.01	0.96	0.97	0.91
AKIRIN2	Q53H80	44.1	1	3	3											1	0.97	1	1.05	1.01											2	2	3	1	0.87	0.9	0.87	0.94						1	0.97	0.99	0.9	1.03
AKIRIN2	Q53H80	46.2	1	2	2											1	0.95	1	1.06	1.15
AKIRIN2	Q53H80	48.1	1	2	2											1	1	0.88	0.99	1.03
AKNA	Q7Z591	42	3	2	7	1	1.18	1.22	1.25	1.29	1	1	0.93	0.97	0.91	1	1.06	0.85	0.78	0.87											3	2	5	1	1.08	1.16	1.07	1.06	1	1.17	1.09	1.04	0.8	1	1.06	1.05	1.07	1.06
[truncated: 72,792 more rows]
[truncated: 14 more columns]
