# Supplementary material for: Proteome-wide solubility and thermal stability profiling reveals distinct regulatory roles for ATP
Source: Nat Commun. 2019 Mar 11;10:1155. doi: 10.1038/s41467-019-09107-y (PMC6411743; doi:10.1038/s41467-019-09107-y)
Supplement: Supplementary file 7 — Supplementary Data 4 [file 41467_2019_9107_MOESM7_ESM.xlsx]

## Sheet: Table legend
Supplementary Data 4: TPP ATP depletion data
Proteins identified in all the replicates and experimental conditions with qupm more than 2 has been summarised
Columns	Description
protein_id	Uniprot identifier
gene_name	Gene name
norm_rel_fc_protein_126_	Relative fold change in label 126 with respect to label 126
norm_rel_fc_protein_127L_	Relative fold change in label 127L with respect to label 126
norm_rel_fc_protein_127H_	Relative fold change in label 127H with respect to label 126
norm_rel_fc_protein_128L_	Relative fold change in label 128L with respect to label 126
norm_rel_fc_protein_128H_	Relative fold change in label 128H with respect to label 126
norm_rel_fc_protein_129L_	Relative fold change in label 129L with respect to label 126
norm_rel_fc_protein_129H_	Relative fold change in label 129H with respect to label 126
norm_rel_fc_protein_130L_	Relative fold change in label 130L with respect to label 126
norm_rel_fc_protein_130H_	Relative fold change in label 130H with respect to label 126
norm_rel_fc_protein_131L_	Relative fold change in label 131 with respect to label 126
meltPoint_	Melting point of protein (Tm in ͦC)
slope_	slope of the melting cureve
plateau_	plateau of melting curve
R_sq_	R2 value of melting curve
diff_meltP_	Difference in melting point between 2 conditions
domain	Annotated protein domains
subcellular_location	Subcellular localization of proteins
qupm_	Quantified unique peptides
qusm_	Quantified unique spectra
means2i_	Average signal to interference ratio
ms1intensity_	Abduncance of the protein from ms1 spectra
sumionarea_protein_126_	sumion area of all spectra matching of peptides of a protein in label 126
sumionarea_protein_127L_	sumion area of all spectra matching of peptides of a protein in label 127L
sumionarea_protein_127H_	sumion area of all spectra matching of peptides of a protein in label 127H
sumionarea_protein_128L_	sumion area of all spectra matching of peptides of a protein in label 128L
sumionarea_protein_128H_	sumion area of all spectra matching of peptides of a protein in label 128H
sumionarea_protein_129L_	sumion area of all spectra matching of peptides of a protein in label 129L
sumionarea_protein_129H_	sumion area of all spectra matching of peptides of a protein in label 129H
sumionarea_protein_130L_	sumion area of all spectra matching of peptides of a protein in label 130L
sumionarea_protein_130H_	sumion area of all spectra matching of peptides of a protein in label 130H
sumionarea_protein_131_	sumion area of all spectra matching of peptides of a protein in label 131

## Sheet: Exp. details
Experimental set up
Experimental condition	Description
control_rep1	control cells treated with vehicle replicate 1
control_rep2	control cells treated with vehicle replicate 2
control_rep3	control cells treated with vehicle replicate 3
D1_rep1	cells treated with drug combination 1, replicate 1	D1: 0.1 nM Antimycin + 1 mM 2-deoxyglucose
D1_rep2	cells treated with drug combination 1, replicate 2
D1_rep3	cells treated with drug combination 1, replicate 3
D2_rep1	cells treated with drug combination 2, replicate 1	D2: 1 nM Antimycin + 10 mM 2-deoxyglucose
D2_rep2	cells treated with drug combination 2, replicate 2
D2_rep3	cells treated with drug combination 2, replicate 3
Labelling information
TMT Label	Treatment temperature (˚C)
126	37
127L	40.4
127H	44
128L	46.9
128H	49.8
129L	52.9
129H	55.5
130L	58.6
130H	62
131	66.3

## Sheet: Table S4
protein_id	gene_name	norm_rel_fc_protein_126_control_rep1	norm_rel_fc_protein_127L_control_rep1	norm_rel_fc_protein_127H_control_rep1	norm_rel_fc_protein_128L_control_rep1	norm_rel_fc_protein_128H_control_rep1	norm_rel_fc_protein_129L_control_rep1	norm_rel_fc_protein_129H_control_rep1	norm_rel_fc_protein_130L_control_rep1	norm_rel_fc_protein_130H_control_rep1	norm_rel_fc_protein_131L_control_rep1	norm_rel_fc_protein_126_D1_rep1	norm_rel_fc_protein_127L_D1_rep1	norm_rel_fc_protein_127H_D1_rep1	norm_rel_fc_protein_128L_D1_rep1	norm_rel_fc_protein_128H_D1_rep1	norm_rel_fc_protein_129L_D1_rep1	norm_rel_fc_protein_129H_D1_rep1	norm_rel_fc_protein_130L_D1_rep1	norm_rel_fc_protein_130H_D1_rep1	norm_rel_fc_protein_131L_D1_rep1	norm_rel_fc_protein_126_D2_rep1	norm_rel_fc_protein_127L_D2_rep1	norm_rel_fc_protein_127H_D2_rep1	norm_rel_fc_protein_128L_D2_rep1	norm_rel_fc_protein_128H_D2_rep1	norm_rel_fc_protein_129L_D2_rep1	norm_rel_fc_protein_129H_D2_rep1	norm_rel_fc_protein_130L_D2_rep1	norm_rel_fc_protein_130H_D2_rep1	norm_rel_fc_protein_131L_D2_rep1	norm_rel_fc_protein_126_control_rep2	norm_rel_fc_protein_127L_control_rep2	norm_rel_fc_protein_127H_control_rep2	norm_rel_fc_protein_128L_control_rep2	norm_rel_fc_protein_128H_control_rep2	norm_rel_fc_protein_129L_control_rep2	norm_rel_fc_protein_129H_control_rep2	norm_rel_fc_protein_130L_control_rep2	norm_rel_fc_protein_130H_control_rep2	norm_rel_fc_protein_131L_control_rep2	norm_rel_fc_protein_126_D1_rep2	norm_rel_fc_protein_127L_D1_rep2	norm_rel_fc_protein_127H_D1_rep2	norm_rel_fc_protein_128L_D1_rep2	norm_rel_fc_protein_128H_D1_rep2	norm_rel_fc_protein_129L_D1_rep2	norm_rel_fc_protein_129H_D1_rep2	norm_rel_fc_protein_130L_D1_rep2
A0A096LP55	UQCRHL	0.999998	0.791478	0.792987	0.578903	0.547788	0.54528	0.336378	0.280934	0.274706	0.666707											0.999998	0.909552	0.803596	0.774221	0.70104	0.730532	0.61446	0.440997	0.455963	1.11222	0.999998	0.825981	0.818055	0.606764	0.753766	0.467135	0.493337	0.354226	0.276302	1.01742	0.999998	0.845745	0.736542	0.64395	0.600046	0.681222	0.503719	0.467413
A0A5B9	TRBC2																																									0.999998	1.03092	1.20236	1.03602	0.682374	0.395855	0.231977	0.132496
A0AVI2	FER1L5
A0AVT1	UBA6	0.999998	1.06068	1.02931	0.817659	0.195699	0.0418869	0.0241227	0.0187228	0.0308192	0.00991932	0.999998	1.03098	1.01267	0.938421	0.297788	0.054641	0.031403	0.0237128	0.0529845	0.0124123	0.999998	1.03686	0.963056	0.768281	0.278224	0.0460358	0.0329289	0.0250851	0.0506361	0.0127616	0.999998	1.00843	0.968357	0.79073	0.204119	0.0422938	0.0364821	0.0322606	0.04995	0.022914	0.999998	1.00128	0.985581	0.860592	0.344646	0.0238622	0.0176235	0.0230045
A0FGR8	ESYT2	0.999998	1.04702	0.943633	0.77013	0.477269	0.195446	0.0386793	0.0374666	0.0240602	0.00235862	0.999998	0.97004	0.940341	0.769012	0.422645	0.164152	0.0464722	0.0206557	0.0403521	0.0171679	0.999998	0.904523	0.848173	0.685544	0.411063	0.152359	0.0365098	0.0145841	0.0266759	0.00274262	0.999998	1.00355	0.888052	0.742538	0.484513	0.141213	0.0108819	0.0118677	0.0281033	0	0.999998	0.895225	0.838601	0.618926	0.433142	0.124494	0.0178116	0.00531067
A0JLT2	MED19																					0.999998	1.00286	0.847948	0.832247	0.52437	0.557035	0.428353	0.518298	0.280508	0.115423
A0JNW5	UHRF1BP1L	0.999998	1.15443	1.02115	0.833213	0.894886	0.642319	0.197772	0.0544297	0.074357	0	0.999998	0.924638	1.08469	0.967074	0.470793	0.459017	0	0	0	0	0.999998	0.961514	0.935983	0.684605	0.633146	0.263592	0.111881	0.078105	0.0537384	0	0.999998	0.683336	0.980412	0.547184	0.869835	0.618599	0.686742	0.460777	0.173931	0	0.999998	0.748019	0.659674	0.752704	0.463913	0.106034	0.104749	0
A0MZ66	SHTN1	0.999998	1.01869	1.07902	0.635296	0.147495	0.0628634	0.0371401	0.0250557	0.0356954	0.00133718	0.999998	1.04632	1.05081	0.846882	0.159545	0.0609292	0.0374312	0.0254941	0.0641671	0	0.999998	1.09548	1.12699	0.895456	0.266451	0.106281	0.0764157	0.0523788	0.0689519	0.00661869	0.999998	1.15031	1.13633	0.637808	0.129203	0.0433745	0.0159897	0.00185727	0.0511864	0	0.999998	0.946531	0.867175	0.64961	0.0976649	0.0668055	0.0385677	0
A0PJW6	TMEM223																					0.999998	0.906989	1.20812	1.16019	0.594911	0.18604	0.0116675	0	0.0755594	0.0882364	0.999998	0.897117	0.549832	0.637367	0.804999	0.337433	0.161292	0	0.0641372	0
A0PJZ3	GXYLT2																					0.999998	0.917843	0.875894	0.721866	0.427485	0.346086	0.299039	0.307773	0.743078	2.51932
A1A4S6	ARHGAP10																					0.999998	0.878991	1.07045	0.737891	0.447998	0.122257	0.0768107	0.0445998	0.0448578	0
A1A5C7	SLC22A23	0.999998	1.07847	1.06619	1.15946	0.768091	0.541882	0.817564	0.618076	0.64462	0.907079
A1L020	MEX3A	0.999998	0.938295	0.59346	0.350074	0.0946948	0.00745073	0.0299957	0.0232612	0.0407793	0																					0.999998	0.922449	0.714988	0.520172	0.316868	0.291836	0.156139	0	0	0	0.999998	0.871532	0.659222	0.367934	0.118085	0.0320806	0.0232189	0.0227301
A1L0T0	ILVBL	0.999998	1.01693	0.920159	0.87541	0.689204	0.636255	0.455999	0.272014	0.22676	0.288196	0.999998	0.985884	1.00306	0.934875	0.681993	0.555586	0.381978	0.31117	0.355079	0.489246	0.999998	0.967559	0.950786	0.926709	0.796137	0.6617	0.483061	0.359368	0.312263	0.473969	0.999998	1.00912	0.926306	0.867446	0.639979	0.531055	0.393981	0.250762	0.233697	0.4729	0.999998	1.00026	0.939674	0.814534	0.67208	0.469848	0.358796	0.30568
A1X283	SH3PXD2B	0.999998	1.00907	0.998157	0.511907	0.163954	0.110856	0.0577718	0.0491557	0.0474059	0.0152681	0.999998	1.09017	0.940667	0.566738	0.175971	0.111309	0.0615278	0.0401504	0.0603579	0.0230087	0.999998	1.11182	0.970966	0.550839	0.20372	0.143017	0.103425	0.0810349	0.0752766	0.0926584	0.999998	1.19976	1.37825	0.805091	0.184567	0.0697533	0.0823007	0.109273	0.0731771	0	0.999998	0.989962	0.881225	0.63741	0.0948921	0.0625896	0.0362202	0.00691339
A2A3K4	PTPDC1
A2A3N6	PIPSL
A2RRP1	NBAS	0.999998	1.1234	0.877708	0.32158	0.0699088	0.0351151	0.0211613	0.0143321	0.0260313	0.00244921	0.999998	0.901132	0.797122	0.301538	0.0522717	0.031013	0.0155294	0.0141919	0.0301532	0.00904762	0.999998	0.948953	0.797971	0.296784	0.0647945	0.0329582	0.0219841	0.0147267	0.0298683	0.0155011	0.999998	1.0307	0.832681	0.275307	0.0607638	0.0242487	0.00979427	0.0131529	0.0312512	0.0157785	0.999998	0.959209	0.805145	0.26852	0.0633593	0.0306881	0.0276596	0.0211888
A2RTX5	TARSL2	0.999998	1.41566	1.1561	0.736745	0.48854	0.417541	0.210902	0.135793	0	0	0.999998	0.879193	0.873577	0.587164	0.172279	0.115948	0.0518673	0.0166538	0.0394894	0.022528	0.999998	0.841666	0.740188	0.476214	0.222441	0.170375	0.0871947	0.0680047	0.0487305	0	0.999998	1.56328	1.64895	1.2187	0.711706	0.538566	0.230986	0.240704	0.379227	0	0.999998	0.73159	0.631554	0.369278	0.139282	0.106685	0.0648627	0
A2RU49	HYKK											0.999998	1.0585	0.92087	0.671981	0.3077	0.189499	0.157038	0.123565	0.11681	0.158546
A2RU67	FAM234B	0.999998	0.97042	1.02237	1.11856	1.17957	1.16426	1.09253	0.905093	0.755985	0.972557	0.999998	1.11914	1.04433	1.0814	1.11875	1.03771	0.888101	0.736792	0.901357	1.25661	0.999998	1.07036	1.21096	1.29106	1.21412	1.2172	1.03914	0.957894	1.10888	1.5403	0.999998	1.50775	1.21892	1.35753	1.414	1.73331	1.44818	1.06746	1.05831	1.70547
A2RUC4	TYW5	0.999998	1.31716	1.11301	1.18962	0.947839	0.694314	0.395607	0.104623	0.0415293	0.0460716	0.999998	0.987762	0.939497	0.908626	0.812305	0.354526	0.0872158	0.0774326	0.099649	0	0.999998	1.04838	1.08234	0.962968	0.825342	0.393807	0.188507	0.0720646	0.0640546	0.0511424	0.999998	1.24699	1.04857	1.1267	1.04489	0.804397	0.323967	0.0600726	0.0482117	0
A2RUS2	DENND3	0.999998	1.1378	0.963633	0.615516	0.0257254	0	0.00403312	0	0.028094	0	0.999998	0.925756	0.860729	0.46341	0.171126	0.0667933	0.0567401	0.0422583	0.057269	0.0487799
A2VDJ0	KIAA0922	0.999998	0.882583	0.600964	0.407893	0.105092	0.0733822	0.0305224	0.0379648	0.0423249	0.026421											0.999998	1.01749	0.80522	0.492249	0.270399	0.133375	0.10032	0.0773349	0.174882	0.216424
A3KMH1	VWA8	0.999998	1.12472	0.997323	0.811987	0.380796	0.177997	0.0635094	0.0320289	0.0395302	0.0059302	0.999998	0.937301	0.866626	0.52142	0.148545	0.0651676	0.0358601	0.0253654	0.0435408	0.00319228	0.999998	0.947737	0.751804	0.292023	0.177851	0.0670537	0.0347342	0.0240392	0.0359171	0.00480836	0.999998	1.06805	0.988772	0.791705	0.304261	0.119934	0.0352727	0.0021193	0.0214844	0.00462442	0.999998	0.957373	0.778947	0.39179	0.156888	0.0535251	0.0142462	0.00345983
A3KN83	SBNO1	0.999998	1.03231	0.767255	0.536456	0.151041	0.033783	0.0190149	0.0118512	0.0274677	0.000952421	0.999998	0.895033	0.866832	0.573359	0.0706824	0.0193025	0.010087	0.00562715	0.0273943	0.00268006	0.999998	0.895669	0.880477	0.457831	0.0727798	0.0237297	0.0180338	0.0116542	0.0304024	0	0.999998	0.971455	0.836029	0.566829	0.219712	0.02563	0.0163761	0.0034885	0.0352126	0.0102575	0.999998	0.930863	0.743353	0.505995	0.0870875	0.0156689	0	0
A4D161	FAM221A	0.999998	1.01036	1.03294	0.935066	0.60333	0.36405	0.171325	0.0747883	0.0752273	0.0859335
A4D1E9	GTPBP10	0.999998	0.692736	0.559324	0.287038	0.13404	0.066139	0.0493478	0.0258312	0.0313732	0											0.999998	0.726588	0.374084	0.272425	0.120214	0.0775519	0.0742558	0.0332417	0.0515978	0	0.999998	0.922382	0.366921	0.136252	0.0234532	0.00255836	0	0	0	0
A4D1P6	WDR91	0.999998	1.04736	0.940458	0.410628	0.150276	0.0866233	0.051819	0.0497315	0.0396113	0	0.999998	0.995991	0.84308	0.427815	0.131462	0.0655438	0.0327366	0.0197098	0.0389204	0	0.999998	0.962312	0.843745	0.419713	0.226408	0.160463	0.0843607	0.0792731	0.0978175	0.0746893	0.999998	1.10638	0.851973	0.549011	0.298264	0.273365	0.170813	0.114143	0.134156	0.179394	0.999998	1.08352	0.826113	0.471177	0.253477	0.214075	0.0958952	0.107159
A4D1S5	RAB19																															0.999998	1.97115	1.44268	1.89035	1.66818	1.59612	0.810583	0.657646	0.820731	0
A4D1U4	LCHN											0.999998	1.00933	0.818345	0.8694	0.60556	0.396865	0.212806	0.0853008	0.129739	0.143347	0.999998	1.12571	1.11633	0.967387	1.05256	0.818885	0.4974	0.239464	0.207668	0.110742	0.999998	1.06	0.978842	1.1325	0.985589	0.77832	0.287429	0.0822798	0.0717922	0	0.999998	0	1.41826	0	0	0.769668	0	0
A4D2B0	MBLAC1	0.999998	0.930823	1.06931	1.14063	1.03342	1.00487	0.790741	0.356985	0.379396	0.17893	0.999998	1.12677	1.08323	1.03796	0.791128	0.696309	0.519893	0.447634	0.402962	0.276985	0.999998	1.11147	1.04332	0.985431	0.820842	0.82634	0.555323	0.292261	0.218867	0.309274	0.999998	0.662185	0.827724	0.90923	0.954862	0.847593	0.644063	0.328138	0.350066	0.295021	0.999998	1.13929	0.662337	1.59112	1.24346	0.506605	0.577788	0.705477
A5PLL7	TMEM189	0.999998	1.0524	0.891063	0.741926	0.772813	0.411603	0.609056	0.314108	0.166271	0.313837	0.999998	1.02952	1.00909	0.928482	0.941738	0.826324	1.05	0.886386	0.87269	1.18778	0.999998	1.03228	1.02152	1.1827	0.954791	0.76882	0.975021	0.993274	0.913947	1.15311	0.999998	1.12405	1.08668	0.992428	0.504919	0.299998	0.618058	0.177225	0.231825	0.285369	0.999998	0.861122	0.21947	1.19527	1.07017	0.209899	0.43142	0.670553
A5PLN9	TRAPPC13	0.999998	1.13694	0.921947	0.843912	0.373669	0.186316	0.0604332	0.0369229	0.047989	0.0435336	0.999998	0.979338	1.01596	0.774425	0.331179	0.105393	0.0445798	0.0362282	0.0841729	0.0341343	0.999998	1.05751	0.949332	0.769807	0.405273	0.223471	0.0725301	0.0559661	0.0769281	0
A5YKK6	CNOT1	0.999998	1.05259	0.889828	0.633245	0.176188	0.040777	0.0235784	0.0171713	0.0240782	0.00340853	0.999998	0.947001	0.907683	0.662093	0.155404	0.0345206	0.0203981	0.01238	0.0384437	0.00358797	0.999998	0.967252	0.89979	0.560155	0.182183	0.0328528	0.0213747	0.0151763	0.0370932	0.0108045	0.999998	1.0123	0.904903	0.675712	0.21171	0.0407773	0.0234753	0.00940934	0.0240867	0.00831488	0.999998	0.935772	0.853558	0.6056	0.186113	0.01101	0.00990452	0.0039736
A6NC98	CCDC88B	0.999998	1.07919	0.826101	0.405511	0.172728	0.0923998	0.0580227	0.0647676	0.0630417	0.0248725	0.999998	0.98147	0.71976	0.331933	0.148365	0.0740445	0.0495106	0.041646	0.0816319	0.0185176	0.999998	0.995571	0.841316	0.378215	0.213079	0.159389	0.121438	0.0589924	0.0538053	0.0188088	0.999998	1.86718	1.18967	1.06319	0.382041	0.546974	0	0	0	0	0.999998	0	1.46098	0	0	0	0	0
A6NCE7	MAP1LC3B2											0.999998	1.06614	0.976235	0.963869	0.908843	0.740487	0.512865	0.123791	0.105704	0.0527272
A6NDG6	PGP	0.999998	0.946587	0.890539	1.02501	0.916548	0.913128	0.784054	0.566503	0.235212	0.0191476	0.999998	1.0013	1.02772	0.987575	0.981368	0.943275	0.702607	0.431161	0.143346	0.0273565	0.999998	0.958531	0.86213	0.785968	0.667216	0.631598	0.51122	0.351372	0.179435	0.0163216	0.999998	0.977926	1.09571	1.07819	1.03778	0.983638	0.637378	0.540652	0.18886	0.00461375	0.999998	1.01834	0.840644	1.03396	1.02561	0.696564	0.770415	0.379582
A6NDU8	C5orf51	0.999998	1.09542	1.15327	0.671524	0.140148	0.0441324	0.0222806	0.0148005	0.0379694	0	0.999998	1.07928	0.96314	0.681106	0.156261	0.0814586	0.05285	0.0400184	0.0590382	0	0.999998	0.962428	0.882375	0.53792	0.18874	0.0889123	0.0659279	0.0495101	0.0511552	0.0335532	0.999998	1.1814	1.16195	0.836936	0.18795	0.0371883	0.0368075	0	0.0275835	0	0.999998	0.994561	0.971175	0.638476	0.106442	0.0500438	0.0319643	0
A6NED2	RCCD1	0.999998	0.97134	0.871268	0.953014	0.847011	0.78622	0.612789	0.490856	0.398045	0.333483	0.999998	1.01729	0.932617	0.942697	0.81705	0.752867	0.583327	0.54816	0.478848	0.518877	0.999998	0.998743	0.946786	0.921393	0.880998	0.816416	0.544985	0.536242	0.550997	0.536283	0.999998	0.970133	0.840242	0.837099	0.876662	0.685357	0.465254	0.362511	0.319862	0.335701	0.999998	0.874803	0.984368	0.820396	0.728216	0.659276	0.572713	0.548183
A6NEE1	PLEKHD1																					0.999998	1.22097	1.16953	0.900759	0.582258	0.4468	0.1722	0.184491	0.220833	0.235077
A6NFI3	ZNF316																					0.999998	1.13465	1.01174	0.688184	0.420081	0.289	0.1714	0.117462	0.144272	0
A6NGE4	DCAF8L1
A6NGU5	GGT3P
A6NHG4	DDTL											0.999998	0.875469	0.890576	0.811099	0.740399	0.682407	0.753367	0.656564	0.707559	0.731823	0.999998	1.0078	0.978963	0.909441	0.905869	0.601554	0.244858	0.156192	0.224297	0.287621	0.999998	0.977462	1.10838	0.983604	0.821398	0.960606	0.847519	0.544083	0.473074	0.801666	0.999998	1.3063	1.24695	1.33912	1.08494	0.892591	1.02625	0.7324
A6NHL2	TUBAL3
A6NHR9	SMCHD1	0.999998	1.13785	0.692324	0.225808	0.0719917	0.0612204	0.0436438	0.0299554	0.0311625	0.00237933	0.999998	0.770617	0.318479	0.0741386	0.0420093	0.0381191	0.0235945	0.0157478	0.0326564	0.00521446	0.999998	0.812559	0.336178	0.0845849	0.0539238	0.0506643	0.0357157	0.0225817	0.0326509	0.00802671	0.999998	0.967666	0.731775	0.178689	0.0646429	0.0487266	0.0267147	0.0235654	0.0206429	0.0160587	0.999998	0.744857	0.302366	0.0741303	0.0577368	0.0542346	0.0320568	0.0133569
A6NHX0	CASTOR2											0.999998	1.07461	1.03959	1.11088	1.09584	1.17636	0.801903	0.56745	0.228738	0	0.999998	0.780436	0.595921	0.784647	0.827556	0.791823	0.853421	0.672868	0.228707	0	0.999998	0.966756	1.04758	1.07219	0.827421	1.09668	0.799093	0.481755	0.0958058	0	0.999998	0.890554	0.947504	0.943979	1.41043	1.37069	1.03543	0.55901
A6NIH7	UNC119B	0.999998	1.03156	1.03615	0.924727	0.641472	0.359933	0.296351	0.193335	0.192806	0.200197	0.999998	1.07919	0.966899	0.848013	0.396227	0.149917	0.0911856	0.0668703	0.0960698	0.0883302	0.999998	1.28197	1.10193	0.997054	0.564407	0.178323	0.0835869	0.0734664	0.0987614	0.0525057	0.999998	1.0033	0.943295	0.920591	0.390785	0.355694	0.186832	0.169297	0.167088	0.187205	0.999998	1.1007	0.936275	0.872475	0.303546	0.067958	0.0491605	0.0451908
A6NJ78	METTL15											0.999998	0.908794	0.931266	0.48369	0.186265	0.152113	0.0943279	0.0263272	0.0876431	0											0.999998	1.07132	0.80041	0.435729	0.261545	0	0	0.0551849	0	0
A6NK58	LIPT2	0.999998	0.945414	0.794481	0.923957	0.688762	0.620762	0.487371	0.253744	0.0977162	0.0392114	0.999998	0.846011	0.871588	0.786921	0.737697	0.666371	0.596252	0.321382	0.120188	0.0266039	0.999998	1.17341	1.019	1.09197	1.01482	0.924497	0.836141	0.48863	0.208502	0.038336	0.999998	0.589781	0.683216	0.95166	0.499199	0	0	0	0	0.388486	0.999998	1.19293	1.29918	1.11855	0.810913	1.11752	0.707535	0.502645
A6NKF1	SAC3D1	0.999998	1.10259	1.05653	0.658724	0.126532	0	0.0126283	0.0263915	0.0504813	0.0127593	0.999998	0.991541	0.908828	0.502721	0.137248	0.0546638	0.0379226	0.0341977	0.041469	0	0.999998	0.930915	0.825424	0.567167	0.174055	0.0895593	0.0451572	0.028705	0.0399756	0
A6NKT7	RGPD3	0.999998	0.971375	0.555986	0.242074	0.0832446	0.0568564	0.0398659	0.0262831	0.026357	0											0.999998	0.758355	0.54744	0.320777	0.103919	0.0303362	0.0163606	0.0195976	0.0431243	0
A6NMS3	OR5K4
A6NMZ7	COL6A6
A6QL63	BTBD11											0.999998	0.953934	0.923296	0.61553	0.262478	0.0972762	0.0755684	0.0224039	0.0582542	0	0.999998	0.999862	0.768208	0.610903	0.27288	0.280325	0.173637	0.0868769	0.0989554	0.157884
A7E2Y1	MYH7B
A7KAX9	ARHGAP32											0.999998	0.764618	0.914299	0.905004	0.60994	0.61738	0.411426	0.242979	0.0985473	0.0263175
A8MPS7	YDJC	0.999998	0.99403	0.782507	0.785527	0.610247	0.554558	0.254223	0.108976	0.0664767	0	0.999998	0.821831	0.954068	0.778921	0.753892	0.504148	0.420365	0.199643	0.14128	0.0299249	0.999998	0.936479	0.983066	0.937347	0.721327	0.482517	0.273973	0.14527	0.10672	0.0450473	0.999998	0.893333	0.966106	0.981552	0.683596	0.557946	0.149956	0.133854	0.0978433	0.22839
A8MT65	ZNF891	0.999998	1.04167	1.09682	1.10831	1.10105	0.909391	0.669975	0.345073	0.173348	0.192147																					0.999998	1.14658	1.15226	1.38692	1.07765	1.03056	0.713057	0.353643	0.236536	0.476873
A8MVW0	FAM171A2	0.999998	0.988609	1.05201	0.94415	0.826388	0.543624	0.362987	0.224745	0.19225	0.293853	0.999998	0.929846	1.09119	0.901137	0.614182	0.522805	0.249978	0.13172	0.119161	0.299358											0.999998	1.39602	1.26009	0.995712	1.05271	1.02202	0.414198	0.309246	0.228029	0.806189
A8MW92	PHF20L1	0.999998	1.00276	0.58718	0.176627	0.0816769	0.0628773	0.0460316	0.030029	0.0352926	0.00775481	0.999998	0.853422	0.449756	0.108049	0.0542551	0.0606515	0.0369386	0.0231414	0.039102	0.00613694	0.999998	0.853974	0.533362	0.172908	0.091326	0.0695261	0.0511352	0.0317109	0.0491034	0	0.999998	0.928552	0.607083	0.162258	0.0696533	0.0735426	0.0694918	0.0647482	0.0609858	0.0413369
A8MWD9	SNRPGP15																															0.999998	0.861331	0.821333	0.694908	0.778339	0.479537	0.398938	0.256028	0.188833	0.147603	0.999998	0.996528	0.896039	0.848034	0.716691	0.456913	0.407592	0.193654
A8MWY0	KIAA1324L																					0.999998	0.984122	1.1451	0.928557	0.818403	0.815617	0.504538	0.237004	0.217186	0.0452899
A8MXV4	NUDT19											0.999998	0.975684	0.941029	0.869402	0.821537	0.394499	0.12724	0.0765368	0.0938557	0
A8TX70	COL6A5
A9UHW6	MIF4GD	0.999998	1.03458	0.991077	0.824182	0.703636	0.442628	0.194493	0.0975657	0.0843241	0.065472	0.999998	1.02843	1.01469	0.855387	0.692473	0.413076	0.143191	0.0635934	0.0588762	0	0.999998	0.918298	0.911317	0.929831	0.63899	0.38347	0.188254	0.0979566	0.102115	0.0595554	0.999998	1.09235	1.05253	0.851565	0.74327	0.373914	0.0991204	0.0587084	0	0
B0I1T2	MYO1G	0.999998	1.00266	0.722616	0.55744	0.142526	0.059896	0.041512	0.0236572	0.0306529	0.00434024	0.999998	0.767461	0.655554	0.510612	0.210083	0.0955003	0.0473644	0.0320033	0.0582709	0.0143737	0.999998	0.76333	0.679096	0.396725	0.212627	0.0792534	0.0564256	0.0321904	0.0493957	0.00715827	0.999998	0.936299	0.751836	0.470495	0.163798	0.0654205	0.0463407	0.0455295	0.0474782	0.023912	0.999998	0.720633	0.774572	0.452137	0.271122	0.0662883	0.0291112	0.00932562
B0YJ81	HACD1											0.999998	0.779761	0.979718	1.07544	0.723005	0.814072	0.29172	0.336045	0.321728	0.196088											0.999998	0.97143	0.896346	0.96515	1.08111	0.575663	0.609781	0.329003	0.197271	0
B1AK53	ESPN
B1AKI9	ISM1
B2RTY4	MYO9A
B2RUZ4	SMIM1
B5ME19	EIF3CL	0.999998	1.00248	0.615299	0.494457	0.128061	0.0526945	0.0334545	0.0231408	0.0315506	0.00242332
B7ZAQ6	GPR89A	0.999998	1.08037	1.00076	0.916368	0.591513	0.444479	0.232877	0.0402876	0.0404886	0											0.999998	1.00643	0.979804	0.895702	0.604621	0.249131	0.0605148	0.0724355	0.0801492	0	0.999998	0.94197	0.789886	0.806345	0.70448	0.550062	0.158463	0.0644972	0	0
B7ZW38	HNRNPCL3	0.999998	1.04629	0.749449	0.510565	0.200808	0.0719314	0.0338752	0.0146659	0.0223348	0											0.999998	0.868487	0.748398	0.42584	0.226324	0.105411	0.0683035	0.0974214	0.148292	0.0449132
C9JLR9	C11orf95
C9JLW8	MCRIP1																					0.999998	0.71281	0.90288	0.542588	0.246655	0.219511	0.050511	0.0389683	0.0730363	0.0717519
E7EU14	PPP5D1	0.999998	1.26401	1.0548	1.09799	0.863547	0.556952	0.372345	0.168347	0.225208	0.141418
E9PAV3	NACA	0.999998	0.764873	0.813796	1.06348	0.842133	0.836237	0.87254	0.784954	0.619447	0.838672	0.999998	1.10266	0.974752	1.01458	1.06797	0.990496	0.967486	0.810999	1.02594	1.49841	0.999998	1.06942	0.994651	1.05504	1.04041	1.03369	0.842189	0.770434	0.829515	1.31632	0.999998	0.983019	0.985622	1.04097	1.21587	0.90946	1.00115	0.707138	0.660132	1.49833	0.999998	1.11006	1.42943	1.45177	1.29559	1.1422	1.13173	0.973574
I3L1I5	I3L1I5	0.999998	0.853577	0.768125	0.188895	0.213135	0	0	0	0	0																					0.999998	2.32507	1.14387	2.26826	0.892821	1.1976	0.382645	0.37341	0.121212	0.579432
L0R6Q1	SLC35A4											0.999998	1.02079	0.9962	0.918255	0.909615	0.777733	0.566906	0.417247	0.491143	0.599102	0.999998	0.89207	0.937097	0.920909	0.747889	0.605809	0.510312	0.36372	0.396826	0.622032
L0R819	ASNSD1	0.999998	0.884141	0.776052	0.631576	0.53833	0.515658	0.333446	0.238576	0.162504	0.415704	0.999998	1.06651	0.831108	0.632542	0.52166	0.53339	0.458391	0.269996	0.232611	0.494271	0.999998	0.902607	0.834928	0.911367	0.65983	0.674979	0.54049	0.236052	0.121644	0.482446
L0R8F8	MIEF1
O00115	DNASE2	0.999998	0.880091	0.918783	0.884586	1.04328	0.894005	0.847155	0.683449	0.661159	0.793096	0.999998	1.0725	1.0386	1.06031	1.09871	1.06668	0.978206	0.85917	1.10622	1.29024	0.999998	1.08769	1.0356	1.01445	1.10223	1.05259	0.91447	0.856179	0.859741	1.20533	0.999998	1.06042	1.05434	1.10029	1.1264	1.03943	0.852243	0.665819	0.684787	1.41059	0.999998	1.0966	0.930347	1.06234	0.986338	0.871542	0.980211	0.832355
O00116	AGPS	0.999998	1.06916	0.998353	1.01316	0.937047	0.602165	0.396895	0.238339	0.120852	0.00981925	0.999998	0.999381	1.06149	1.06882	0.771481	0.506337	0.360748	0.272364	0.162589	0.0109241	0.999998	1.00207	0.995992	0.882244	0.966177	0.660936	0.378256	0.3079	0.167456	0.0136461	0.999998	1.00825	1.0021	0.981026	0.858459	0.455813	0.231197	0.142902	0.0766671	0.00520881	0.999998	0.955062	0.932106	0.856738	0.793752	0.400425	0.215367	0.166414
O00124	UBXN8
O00139	KIF2A	0.999998	1.07277	1.00869	0.96648	0.420784	0.0603236	0.0218606	0.0145004	0.0234584	0.00247767	0.999998	0.921086	0.886382	0.544434	0.0747944	0.042331	0.0227184	0.0133793	0.0321237	0.00408077	0.999998	0.943267	0.806766	0.301105	0.0703646	0.035492	0.0231368	0.0115211	0.0288055	0.00257979	0.999998	0.929583	0.915529	0.84621	0.396272	0.0183531	0.00749029	0.00777611	0.0234274	0.00501401	0.999998	0.878245	0.838097	0.467749	0.0836188	0.0174129	0.00809737	0.00843341
O00142	TK2	0.999998	0.768063	0.691506	0.678904	0.57077	0.543471	0.418941	0.0858703	0.159317	0.187079	0.999998	1.10363	0.913686	0.91406	0.978705	0.496823	0.493239	0.413286	0.345584	0.089828	0.999998	1.01543	1.08523	0.858575	1.08649	0.676459	0.438605	0.308993	0.15929	0.0698682	0.999998	1.03345	1.20605	1.00573	0.920233	0.844826	0.593372	0.568081	0.415532	0.0585938	0.999998	0.74528	0.749302	0.687607	0.617977	0.78813	0.637916	0.534141
O00148	DDX39A	0.999998	0.958626	0.742511	0.442773	0.0809607	0.0458775	0.022917	0.0169865	0.0295526	0.00128715	0.999998	0.722639	0.381706	0.145557	0.0578511	0.0326236	0.0164527	0.0142944	0.0375871	0.00183768	0.999998	0.623846	0.307501	0.131754	0.0636057	0.0345315	0.0226555	0.0179812	0.0434713	0.00321516	0.999998	0.89798	0.756703	0.348713	0.0410748	0.0135156	0.00677497	0.00343649	0.0189373	0.00662842	0.999998	0.786716	0.412599	0.0956877	0.0360324	0.030387	0.0168026	0.00360644
O00151	PDLIM1	0.999998	0.996534	1.07442	1.05109	1.10163	0.824696	0.513274	0.347119	0.214049	0.236715	0.999998	1.2024	1.06685	1.07607	1.04288	0.860303	0.494266	0.307388	0.240755	0.265602	0.999998	1.13799	1.13946	1.0811	1.11205	1.00276	0.444939	0.281247	0.150926	0.17411	0.999998	1.12939	1.30786	1.18554	1.16026	1.00631	0.606069	0.343613	0.205019	0.463074	0.999998	1.05878	1.02167	1.01208	0.894567	0.667107	0.463034	0.27008
O00154	ACOT7	0.999998	1.0137	1.02808	1.14182	1.0246	0.99345	1.00967	0.835491	0.645586	0.0646585	0.999998	1.09211	1.05756	1.11635	1.10218	0.99934	1.09767	0.881015	0.933882	0.032736	0.999998	1.07685	1.04056	1.09094	1.1682	1.1185	1.11189	1.20089	0.980678	0.0642009	0.999998	1.00316	1.05124	1.12639	1.01162	1.1192	1.06844	0.953446	0.827884	0.0348259	0.999998	1.0082	0.99128	1.01214	0.958746	0.97857	1.07329	1.01237
O00161	SNAP23	0.999998	0.949727	0.936585	0.891652	0.986377	0.839653	0.603924	0.461126	0.440242	0.569017	0.999998	1.05694	0.973365	0.873003	0.870178	0.79002	0.594011	0.435395	0.555982	0.767601	0.999998	0.916793	0.896015	0.921466	0.809298	0.731118	0.619405	0.504454	0.515229	0.884493	0.999998	1.03713	1.16106	1.04937	1.24994	0.936265	0.852495	0.544634	0.554258	1.22888	0.999998	1.34734	1.05165	1.27588	1.0652	0.865576	0.672009	0.81676
O00165	HAX1	0.999998	0.968394	0.902659	0.739083	0.570895	0.2632	0.141625	0.0913286	0.0904014	0.0938074	0.999998	0.980611	0.988635	0.846469	0.524744	0.268711	0.138985	0.144046	0.133595	0.198856	0.999998	0.929427	0.958753	0.698312	0.489595	0.249739	0.146735	0.114046	0.140562	0.21986	0.999998	1.07744	0.982787	0.876667	0.616775	0.177248	0.114492	0.0521364	0.0750268	0.160611	0.999998	0.95918	0.966746	0.755031	0.554989	0.257782	0.122321	0.103482
O00170	AIP	0.999998	0.968771	0.937335	0.720666	0.234827	0.0663035	0.0441281	0.0273683	0.033513	0.00229996	0.999998	1.06205	0.985061	0.782263	0.283855	0.0752373	0.0317661	0.0210404	0.0410921	0.00526301	0.999998	0.969681	0.975614	0.74183	0.297529	0.0804861	0.0418474	0.0252033	0.0408252	0.000651332	0.999998	1.0676	1.09479	0.766381	0.192262	0.0272917	0.0199702	0.0128578	0.0250318	0.00291928	0.999998	1.06211	0.912053	0.757474	0.240161	0.0218914	0.00871606	0.00716025
O00178	GTPBP1	0.999998	0.936424	0.794838	0.806538	0.466099	0.21733	0.0836714	0.0351769	0.0342805	0.00271923	0.999998	0.937119	0.951572	0.766761	0.439353	0.326748	0.111569	0.030436	0.0590215	0.00780469	0.999998	0.992001	0.939489	0.643322	0.228661	0.101883	0.0681093	0.025608	0.0406053	0	0.999998	0.970757	1.02139	0.859405	0.592216	0.257866	0.0961995	0.0451084	0.0217139	0.0477199	0.999998	1.14125	1.31257	1.02267	0.649957	0.355355	0.15414	0.0930106
O00180	KCNK1	0.999998	1.01263	0.972685	0.833177	0.608348	0.909735	0.844474	0.577719	0.290503	0.265123
O00182	LGALS9	0.999998	0.805654	0.756752	0.758222	0.214436	0.123689	0.0574938	0.0257051	0.0504218	0.0246301	0.999998	0.838715	0.722084	0.628507	0.299923	0.139369	0.0571072	0.0469988	0.0732672	0.0260674	0.999998	0.990274	0.869411	0.751491	0.304435	0.0911297	0.0458839	0.0318739	0.0515281	0	0.999998	0.958027	0.787931	0.590667	0.243191	0.042439	0.00944188	0.00449364	0.0309272	0	0.999998	0.824907	0.767237	0.633671	0.313763	0.0706117	0	0
O00186	STXBP3	0.999998	0.989061	0.846749	0.401144	0.119343	0.0708958	0.0370655	0.0246033	0.0301655	0.00338523	0.999998	0.950687	0.809269	0.457029	0.222592	0.124987	0.0653774	0.0400366	0.0604154	0.0106692	0.999998	0.983841	0.819954	0.379333	0.144536	0.0755013	0.0543143	0.0373017	0.0521497	0.014489	0.999998	0.934531	0.880573	0.417557	0.135009	0.0984538	0.0537128	0.0297102	0.0435157	0.0080934	0.999998	0.864403	0.843869	0.400769	0.175132	0.0479086	0.0640363	0
O00189	AP4M1																					0.999998	0.7566	0.702201	0.550247	0.355681	0.248578	0.144671	0.125075	0.155008	0	0.999998	0.317624	0.277221	0.590596	0.272728	0	0	0	0	0
O00192	ARVCF
O00193	SMAP	0.999998	0.906278	1.00839	0.748292	0.812904	0.601827	0.418279	0.284364	0.279079	0.600858	0.999998	1.29062	1.03192	1.06698	0.840164	0.743738	0.55346	0.400116	0.407324	1.13583	0.999998	0.970676	0.878192	0.959428	0.87761	0.804408	0.692251	0.584067	0.429457	1.2621	0.999998	0.852918	0.948944	0.878938	0.861089	0.705824	0.616724	0.469647	0.497834	1.27133	0.999998	1.1479	1.00295	1.18335	0.827667	0.702758	0.653791	0.509309
O00203	AP3B1	0.999998	0.85744	0.506279	0.441392	0.142421	0.0584397	0.0260584	0.0156313	0.0264696	0.00326532	0.999998	0.701327	0.773751	0.559418	0.156858	0.043265	0.0188567	0.0137253	0.0375175	0.00980745	0.999998	0.731757	0.91616	0.646805	0.220312	0.0575587	0.0284825	0.0162752	0.0277141	0.00298208	0.999998	1.01742	0.790705	0.527431	0.199008	0.0246006	0.00964559	0.0048687	0.027984	0	0.999998	0.917341	0.769668	0.621954	0.203488	0.0184221	0.0103221	0.00451745
O00206	TLR4											0.999998	1.04606	1.01698	1.08451	0.941751	0.831427	1.05876	0.909779	0.794818	1.04184	0.999998	1.15775	0.972608	1.05333	1.06148	0.969197	1.03101	1.12027	0.808429	1.32619
O00213	APBB1
O00214	LGALS8	0.999998	0.977433	0.801835	0.449143	0.112182	0.0839564	0.0584287	0.0322714	0.0394596	0.0211387	0.999998	0.898225	0.738811	0.433641	0.153044	0.0880396	0.0521454	0.0312453	0.050439	0	0.999998	0.954609	0.82512	0.56233	0.199743	0.0880003	0.0871556	0.0533758	0.103059	0.144995	0.999998	0.935791	0.887711	0.587637	0.199456	0.143461	0	0.0732795	0	0	0.999998	1.13314	1.06461	0.544324	0.149258	0.0864119	0.0466836	0
O00217	NDUFS8	0.999998	0.964591	0.90576	0.833201	0.550983	0.253099	0.101846	0.0479615	0.0512098	0.0527205	0.999998	0.837332	0.905213	0.789022	0.455877	0.166734	0.0641613	0.0556273	0.0818286	0.0940472	0.999998	0.958777	0.997582	0.783237	0.500894	0.216329	0.0991979	0.0673717	0.0815959	0.095302	0.999998	0.994042	0.937571	0.767177	0.630834	0.208453	0.0708416	0.0433352	0.0542095	0.050479	0.999998	0.949369	0.852268	0.771075	0.625031	0.22906	0.0922309	0.0593534
O00221	NFKBIE	0.999998	0.98024	0.817958	0.560759	0.221059	0.136028	0.0973129	0.0496493	0.0710668	0.00774014	0.999998	0.945655	0.969303	0.864682	0.335169	0.368695	0.154843	0.150368	0.126754	0.0157016	0.999998	1.01244	0.959312	0.689727	0.343112	0.200166	0.143411	0.0849984	0.0987437	0.0403666	0.999998	1.16471	1.3661	0.790369	0.358248	0.174631	0.0929941	0	0	0	0.999998	0.733714	0.990522	0.369346	0.459707	0.313815	0	0
O00231	PSMD11	0.999998	1.02478	1.00847	0.853468	0.703409	0.64935	0.353163	0.0304929	0.025109	0.00123452	0.999998	0.999518	0.989998	0.787434	0.376743	0.0987139	0.0246419	0.0185478	0.0415885	0.00123807	0.999998	0.934287	0.938955	0.742873	0.262393	0.0540773	0.0269172	0.0186087	0.0398963	0.0090995	0.999998	1.03525	1.06272	0.869862	0.707489	0.653599	0.398058	0.0188797	0.0261332	0	0.999998	0.957153	0.947818	0.732767	0.331867	0.0633747	0.0103264	0.00646979
O00232	PSMD12	0.999998	1.00195	0.959672	0.835606	0.60281	0.602444	0.302162	0.0318104	0.0337353	0.0148445	0.999998	0.932762	0.943949	0.795611	0.344771	0.0957073	0.0254207	0.0207991	0.0461711	0.00603741	0.999998	0.935585	0.961839	0.792489	0.277431	0.0822859	0.0566845	0.0494747	0.0644877	0.0342971	0.999998	0.962826	0.924449	0.741233	0.659271	0.586723	0.343005	0.0175625	0.0405905	0.0177959	0.999998	0.952097	0.992898	0.757354	0.365135	0.0745425	0.0323079	0.0291398
O00233	PSMD9	0.999998	0.972687	1.12451	1.08126	1.18398	0.934167	0.84446	0.398828	0.0798769	0.0796859	0.999998	1.15279	1.06607	1.01185	0.993682	1.02005	0.882382	0.344917	0.0760489	0.0621487	0.999998	1.12128	1.05919	0.948976	1.07187	1.2384	0.971548	0.378443	0.0725281	0.0472663	0.999998	1.12593	1.23627	1.18789	1.09021	1.07218	0.888237	0.41184	0.0981245	0.174234	0.999998	1.02274	1.03577	0.90974	0.717994	0.767077	0.797575	0.310139
O00241	SIRPB1	0.999998	0.899953	0.882582	0.943452	0.826779	0.65302	0.391461	0.101571	0.115523	0.0659758
O00244	ATOX1											0.999998	1.02384	0.962495	0.81603	0.821777	0.713984	0.439332	0.312079	0.235095	0.223154																					0.999998	0.961262	0.788566	1.05121	0.669977	0.384579	0.391193	0.219351
O00255	MEN1	0.999998	1.04527	0.432268	0.158548	0.0538701	0.0336831	0.0180133	0.010803	0.0248359	0	0.999998	0.817623	0.456566	0.222116	0.0819901	0.056764	0.0255584	0.0250536	0.0433259	0	0.999998	0.804889	0.417682	0.127118	0.0534772	0.0431672	0.0367228	0.0269596	0.0416599	0	0.999998	0.917194	0.40504	0.10633	0.0169104	0.0372509	0.00231569	0	0.024881	0	0.999998	0.70109	0.291474	0.0392998	0.0234615	0	0.0182868	0
O00257	CBX4	0.999998	0.913374	0.453134	0.217985	0.145258	0.194881	0.0965477	0.0974613	0.0588076	0.0188224	0.999998	0.773263	0.715755	0.388784	0.280823	0.235432	0.152829	0.147861	0.0512411	0.120377	0.999998	0.72879	0.611079	0.310358	0.180725	0.134211	0.0842731	0.0575865	0.0553134	0	0.999998	0.57233	0.538281	0.1584	0.150944	0.100772	0	0	0	0
O00258	WRB	0.999998	1.17098	1.19025	1.04073	1.00064	0.655448	0.523065	0.327326	0.217054	0.136292											0.999998	0.937235	1.07367	0.820539	0.88879	0.648024	0.478562	0.389816	0.325098	0.200154	0.999998	0.96034	1.11197	0.876456	1.05206	0.726444	0.662842	0.686111	0.434939	0.262282
O00264	PGRMC1	0.999998	0.908016	0.904768	0.675939	0.62946	0.446547	0.239265	0.19402	0.141149	0.230262	0.999998	1.05678	1.05979	0.863587	0.754205	0.517736	0.366586	0.257634	0.260777	0.328705	0.999998	0.94808	0.979062	0.948751	0.658367	0.500108	0.332421	0.229944	0.229668	0.440151	0.999998	0.997143	0.957191	0.727545	0.651498	0.321162	0.285274	0.158067	0.175972	0.274759	0.999998	1.10079	1.12772	1.23827	0.811603	0.504979	0.375644	0.276513
O00267	SUPT5H	0.999998	0.979248	0.83137	0.712102	0.287883	0.102988	0.0630676	0.0337624	0.0311461	0.0035086	0.999998	0.931933	0.90363	0.767988	0.327387	0.152243	0.100602	0.0599957	0.0626885	0.00627046	0.999998	0.952911	0.885326	0.668628	0.229989	0.0772327	0.0509694	0.0289576	0.0401081	0.00476047	0.999998	0.901634	0.782561	0.628959	0.289679	0.115871	0.063548	0.028099	0.0364682	0.00936892	0.999998	0.989856	1.04687	0.731642	0.267744	0.0522387	0.0313837	0.0139847
O00268	TAF4	0.999998	1.00714	0.693454	0.245803	0.111434	0.0552308	0.0258989	0.0186965	0.0265356	0	0.999998	0.835704	0.631571	0.254659	0.092844	0.0520447	0.0244097	0.0071728	0.0250833	0.00724392	0.999998	0.921694	0.790699	0.248821	0.0751717	0.0361874	0.0144057	0.0112562	0.0358679	0	0.999998	0.982506	0.778722	0.261682	0.155376	0.0888991	0.0310242	0	0.0471496	0	0.999998	0.925516	0.741388	0.300704	0.262821	0.105329	0.0297712	0
O00273	DFFA	0.999998	0.975721	0.991876	0.959846	1.00012	0.762498	0.395711	0.108471	0.0535375	0.0397644	0.999998	1.02542	1.06287	1.01233	0.969396	0.861631	0.415318	0.126988	0.0670199	0.0338187	0.999998	1.07701	1.0628	0.984186	1.01519	0.933768	0.416546	0.120651	0.0728027	0.00965504	0.999998	1.08606	1.24099	1.19768	1.09648	0.961895	0.413789	0.0944185	0.0599553	0.0487605	0.999998	0.942533	0.917887	0.89597	0.92684	0.721669	0.35454	0.0845346
O00287	RFXAP	0.999998	0.858797	0.791123	0.773551	0.621551	0.430287	0.217561	0.209678	0.218562	0.20487											0.999998	0.860033	0.795054	0.635528	0.390035	0.226672	0.132689	0.0270886	0.0589224	0	0.999998	0.98364	0.931876	0.789608	0.688108	0.51038	0.284344	0.116403	0.0534399	0.292	0.999998	0.981678	1.00647	0.884077	0.54135	0.380692	0.153941	0
O00291	HIP1	0.999998	0.887635	0.918288	0.736262	0.276512	0.0275366	0.0308275	0.0406385	0.0372818	0.00307984	0.999998	0.933555	0.991001	0.924892	0.379775	0.0978026	0.0497063	0.0333316	0.0696335	0.0207632	0.999998	1.06795	1.09351	0.931316	0.454743	0.133564	0.107355	0.0483827	0.0771481	0.0256382	0.999998	1.01042	1.02478	0.840646	0.424803	0.121279	0.0981874	0.0684938	0.0780701	0	0.999998	1.0055	0.854298	0.851331	0.418746	0.104736	0.0552061	0.0239268
O00299	CLIC1	0.999998	0.968174	0.917936	0.849645	0.583225	0.139476	0.0288178	0.0189641	0.0326713	0.00852779	0.999998	1.05016	1.03926	0.921225	0.793633	0.254461	0.0453856	0.0235341	0.045419	0.00979774	0.999998	0.912177	0.994245	1.67292	0.689021	0.220477	0.043503	0.0260875	0.0627569	0.00246165	0.999998	1.14721	1.04334	0.88975	0.636794	0.0712309	0.00469811	0.00255537	0.0247832	0	0.999998	0.974154	0.988773	0.96383	0.730898	0.147431	0.00526704	0.00604499
O00303	EIF3F	0.999998	1.08856	0.941142	0.649157	0.113344	0.0362701	0.0252478	0.016635	0.0311619	0.000598714	0.999998	1.00694	0.975233	0.717875	0.136059	0.0687977	0.0404966	0.0354121	0.0578184	0.00640155	0.999998	0.900569	0.907049	0.630492	0.142439	0.0554838	0.0416829	0.0281739	0.0464533	0	0.999998	1.07753	1.04507	0.681734	0.115817	0.0194451	0.0124424	0.0109316	0.0356143	0.00678853	0.999998	1.0125	0.871342	0.620389	0.0978286	0.0337516	0.0331343	0.0309355
O00308	WWP2	0.999998	1.21234	0.81786	0.60088	0.330719	0.233956	0.0893432	0.0972508	0.109601	0	0.999998	0.889271	0.72316	0.429358	0.148477	0.0958651	0.0554456	0.0282985	0.0596208	0.0598692	0.999998	0.881248	0.791397	0.404103	0.191551	0.172142	0.117322	0.0770605	0.0712782	0.0954713	0.999998	1.24559	1.04832	0.478402	0.261989	0.139639	0.14206	0.178378	0.155347	0	0.999998	1.24302	0.945563	0.353031	0	0	0	0
O00329	PIK3CD	0.999998	1.19636	0.906405	0.917442	0.39981	0.393485	0.171805	0	0	0											0.999998	0.87211	0.943043	0.809583	0.289031	0.0782502	0.0481651	0.0277854	0.0435942	0	0.999998	0.611961	0.599298	0.660723	0	0	0	0	0	0
O00330	PDHX	0.999998	1.01897	1.06952	0.981944	0.986253	0.696762	0.575732	0.356934	0.234113	0.13978	0.999998	1.07871	1.01622	0.976166	0.797978	0.588105	0.475217	0.336079	0.24982	0.158403	0.999998	0.951022	0.987881	0.832246	0.822445	0.721865	0.424383	0.283691	0.186457	0.12148	0.999998	1.04294	1.09664	0.994924	0.839355	0.62899	0.427045	0.175309	0.17037	0.137881	0.999998	0.992247	0.871687	0.886288	0.687781	0.55689	0.485931	0.45437
O00391	QSOX1	0.999998	0.901403	0.832903	0.890501	0.755404	0.65167	0.570082	0.386975	0.26944	0.233065	0.999998	0.931646	0.858661	0.937174	0.958462	0.777263	0.642312	0.462022	0.421468	0.29409	0.999998	0.879044	0.870834	1.00337	0.813295	0.600077	0.646877	0.541135	0.431714	0.296835	0.999998	1.56367	1.207	1.25417	1.50181	0.970703	0.89809	0.658165	0.43357	0.374885
O00399	DCTN6	0.999998	1.01027	1.03798	1.049	1.02564	0.810493	0.78619	0.585326	0.380071	0.0648457	0.999998	1.01378	1.0007	1.0132	0.966908	0.810558	0.704959	0.58564	0.501118	0.0761073	0.999998	1.04892	0.994698	0.990086	1.00606	0.902499	0.661998	0.596977	0.487254	0.0362703	0.999998	1.06567	1.06055	1.05959	0.931121	0.805361	0.600538	0.42094	0.300423	0	0.999998	1.03855	0.952019	1.05587	0.925323	0.68872	0.609842	0.539054
O00400	SLC33A1	0.999998	1.04099	1.06893	0.973837	1.03951	1.12372	1.05308	0.723855	0.393721	0.0649078	0.999998	1.01576	1.03182	1.06632	0.8692	0.858517	0.892301	0.703661	0.313122	0.0617214	0.999998	0.993702	1.01665	0.89907	1.09757	1.03208	0.829059	0.684183	0.304072	0	0.999998	0.976827	0.787223	0.927592	0.837243	1.00594	0.860186	0.668289	0.479857	0.133225	0.999998	0.987428	0.797785	0.867306	0.977753	1.13773	0.680035	0.790155
O00401	WASL	0.999998	0.986817	1.33428	1.32732	1.06697	0.223666	0.0402639	0.0672024	0.0406094	0.0116318	0.999998	1.35287	1.27384	1.11019	0.863358	0.155379	0.07564	0.0239564	0	0	0.999998	1.06238	1.13592	0.853761	0.771971	0.266305	0.325026	0.0918687	0.0446351	0
O00409	FOXN3
O00410	IPO5	0.999998	0.996132	1.04664	1.04437	1.01729	0.838156	0.400414	0.0232498	0.0269395	0.00440322	0.999998	1.06682	1.0413	1.05614	0.913516	0.614256	0.131881	0.0168246	0.0424769	0.00512221	0.999998	1.05367	1.0642	1.04271	0.957736	0.639665	0.156331	0.0355494	0.0424221	0.00508614	0.999998	1.1129	1.18925	1.20425	1.0787	1.04037	0.488573	0.0123638	0.0260117	0.0044403	0.999998	1.05401	1.05714	1.03415	0.846865	0.584126	0.140246	0.00463399
O00411	POLRMT	0.999998	1.07094	0.693619	0.223875	0.0912926	0.0666693	0.0489674	0.0197241	0.0239411	0.0068645	0.999998	0.944724	0.573626	0.0910887	0.08841	0.0669473	0.0550893	0.0247986	0.0648118	0	0.999998	0.846608	0.558324	0.0733801	0.0452275	0.0349761	0.0120733	0.0135097	0.0288684	0	0.999998	1.01844	0.648814	0.120799	0.104763	0.062246	0.0303147	0.0158503	0.00860457	0.0569287	0.999998	0.771656	0.640467	0.353322	0.239914	0.274178	0.0827243	0.0866323
O00418	EEF2K	0.999998	1.06849	0.680102	0.290864	0.100105	0.0475461	0.0339337	0.0195575	0.0252135	0.00334296	0.999998	0.895343	0.487845	0.281083	0.110739	0.0626521	0.0522628	0.0347634	0.0593817	0.010946	0.999998	0.807519	0.418367	0.214637	0.0856361	0.0529059	0.0406717	0.0310127	0.0448045	0.00414426	0.999998	1.01106	0.812718	0.288887	0.0952579	0.0514553	0.0367958	0.020892	0.0425031	0.012926	0.999998	1.011	0.48847	0.16101	0.0953918	0.026374	0.0323036	0
O00422	SAP18	0.999998	1.01983	0.375055	0.285753	0.17682	0.145813	0.108152	0.0957718	0.0901288	0.0999981	0.999998	0.458015	0.751212	0.353264	0.197246	0.102918	0.0549557	0.0483589	0.0560779	0.0716672	0.999998	0.513475	0.708422	0.394966	0.193024	0.11075	0.0774336	0.0547001	0.0594935	0.0575982	0.999998	0.883084	0.445093	0.191225	0.184098	0.0779794	0.0471602	0.0403898	0.0586952	0.0427939	0.999998	0.528277	0.373892	0.235884	0.247407	0.0867965	0.0476393	0.0354629
O00425	IGF2BP3	0.999998	1.00923	0.65145	0.18603	0.0297078	0.0098288	0.00752928	0.00585596	0.0219682	0	0.999998	0.897075	0.696503	0.230884	0.0485353	0.0246251	0.0137625	0.0103825	0.0382409	0.000206345	0.999998	0.897718	0.610959	0.186604	0.049881	0.0209566	0.0163552	0.00996449	0.030886	0	0.999998	1.00694	0.736302	0.206801	0.06789	0.0367801	0.0271596	0.0189127	0.0368732	0.0316585	0.999998	0.861144	0.67877	0.205319	0.0468537	0.0293181	0.0139407	0.0102579
O00429	DNM1L	0.999998	0.989061	1.01747	1.03539	0.866157	0.232131	0.0369346	0.023805	0.0281956	0.00349566	0.999998	0.977988	0.975837	0.945122	0.401824	0.0911723	0.0598662	0.0294652	0.0476089	0.00411233	0.999998	1.03031	1.03538	0.896946	0.352737	0.0568818	0.0388193	0.0210401	0.0434945	0.00453059	0.999998	1.01739	0.994473	0.981788	0.840896	0.124744	0.0120257	0.0117297	0.0239427	0	0.999998	0.996136	1.01567	0.85965	0.334321	0.0111891	0.00668492	0.00565151
O00442	RTCA	0.999998	1.06451	0.926734	0.877454	0.706527	0.604934	0.261175	0.0238969	0.0246765	0.00458353	0.999998	0.893069	0.958667	0.8949	0.595405	0.289081	0.0826346	0.0311463	0.0517042	0.0204718	0.999998	0.957191	0.941904	0.823639	0.691352	0.36731	0.138234	0.0263863	0.0330839	0.00209448	0.999998	0.978392	0.989145	0.870827	0.705112	0.570068	0.270611	0.0254876	0.0313243	0.0141508	0.999998	0.904452	0.858702	0.771897	0.71106	0.330691	0.0617062	0.00801237
O00443	PIK3C2A	0.999998	1.08477	0.807564	0.357531	0.165302	0.096037	0.06169	0.0275521	0.0391076	0.035551	0.999998	0.87176	0.771227	0.529623	0.305524	0.249248	0.129678	0.0544505	0.0737621	0.00534312	0.999998	1.05626	0.840933	0.468071	0.377401	0.216834	0.124729	0.0215929	0.0442253	0.0499067
O00458	IFRD1											0.999998	0.845045	0.872448	0.7695	0.689257	0.711742	0.518069	0.13386	0.093833	0
O00459	PIK3R2																					0.999998	1.63378	1.30529	1.06073	0.612925	0.119771	0.272257	0	0	0
O00462	MANBA	0.999998	1.11687	1.11422	1.15534	0.946515	0.886893	0.884662	0.615981	0.180584	0.0596945	0.999998	1.1013	1.0516	1.18916	1.09321	1.02556	0.969646	0.603215	0.119671	0.0247347	0.999998	0.96985	0.955427	0.963382	1.04466	0.854897	0.76648	0.436297	0.126226	0.0644148	0.999998	1.08004	1.27037	1.64089	1.50232	1.72754	1.37733	0.958389	0.549766	0.0192502	0.999998	1.01136	1.28844	1.35883	1.20214	0.966456	0.997978	0.719126
O00463	TRAF5	0.999998	1.04082	0.679086	0.287062	0.132078	0.0451181	0.0281902	0.0223175	0.0261842	0	0.999998	0.932419	0.912062	0.421829	0.146105	0.108447	0.0612174	0.0483282	0.0650434	0.0469568	0.999998	0.999248	0.923492	0.449144	0.1318	0.0469236	0.101591	0.00564238	0.0471063	0	0.999998	0.927518	0.68945	0.224176	0.114155	0.0802985	0.0712163	0.0373843	0	0	0.999998	0.975608	0.802113	0.339795	0.11273	0.124562	0.0661414	0.0444765
O00471	EXOC5	0.999998	1.02595	0.946146	0.554515	0.106191	0.0361257	0.0230699	0.0137957	0.0253519	0	0.999998	0.974438	0.891551	0.550626	0.105272	0.0495343	0.0331699	0.0203324	0.0401992	0.00176486	0.999998	1.01234	0.88747	0.435111	0.0902167	0.0359893	0.0310859	0.0233275	0.0434508	0.00575344	0.999998	1.04809	0.980677	0.565446	0.151779	0.0427008	0.0246695	0.0121927	0.0348031	0.00632956	0.999998	0.97632	0.836632	0.498997	0.093509	0.00978596	0.0113963	0.0136376
O00478	BTN3A3
O00479	HMGN4	0.999998	0.895174	0.900975	1.4927	0.830769	0.936203	0.953175	0.843585	0.849886	1.38988	0.999998	0.834406	1.00905	1.36903	1.15036	1.26878	0.833698	1.12115	1.56614	2.66294	0.999998	1.17847	0.898153	0.766042	1.34472	1.22222	1.94316	1.09858	2.05423	4.36968	0.999998	0.892222	0.708634	1.48038	0.737271	1.12598	0.72715	0.59547	0.776919	2.80038	0.999998	0.661611	0.496526	0.587477	0.711906	1.1327	0.653381	0.937857
O00481	BTN3A1	0.999998	0.92678	0.882692	0.803865	0.551154	0.366508	0.117772	0.0622165	0.0571289	0.0419013																					0.999998	1.03046	0.866397	0.592265	0.592315	0.343213	0.017466	0.14232	0	0
O00483	NDUFA4											0.999998	0.871965	0.818107	0.744327	0.807027	0.723498	0.511149	0.350549	0.319395	0.345584											0.999998	0.93494	0.899194	0.70321	0.856158	0.447173	0.495949	0.331282	0.209299	0.371317	0.999998	0.881025	0.927848	0.893039	0.774399	0.609123	0.437694	0.324829
O00487	PSMD14	0.999998	1.0564	0.958569	0.810763	0.74092	0.650095	0.324531	0.0297985	0.0254126	0.00226631	0.999998	0.963946	1.0145	0.87881	0.555835	0.382427	0.117526	0.0257866	0.0451345	0.00523145	0.999998	0.966413	1.02115	0.786201	0.560622	0.341242	0.105509	0.0251231	0.0429645	0.00569277	0.999998	1.02147	1.00457	0.911952	0.795186	0.664885	0.365337	0.01435	0.0295917	0.00597732	0.999998	0.903688	0.802283	0.744148	0.597755	0.332221	0.100407	0.00891836
O00499	BIN1	0.999998	0.975801	1.11728	1.03379	0.770969	0.326829	0.173603	0.0891199	0.0727624	0.0803484	0.999998	1.1376	1.11748	1.05058	0.842881	0.4503	0.193545	0.114744	0.112085	0.116782	0.999998	1.07325	1.12524	1.00184	0.77262	0.386647	0.182821	0.113716	0.095248	0.0466565	0.999998	1.04891	1.05801	0.991868	0.620652	0.307556	0.0959045	0.0928733	0.0781882	0.232859	0.999998	1.21436	1.30452	1.06152	0.632728	0.345271	0.192675	0.0490955
O00505	KPNA3	0.999998	1.07614	1.07878	1.03673	0.906016	0.412014	0.056057	0.0319182	0.0367851	0	0.999998	1.05946	1.14855	1.11832	0.875204	0.518396	0.0535357	0.0210483	0.0298778	0.0118393	0.999998	1.01289	1.1385	0.798895	0.987911	0.602617	0.0768903	0.0315968	0.0278684	0	0.999998	0.997447	1.02796	1.06568	0.692704	0.339328	0.032744	0.0182136	0.0343137	0	0.999998	0.882494	0.764678	0.665167	0.72259	0.40052	0.0398301	0.0218843
O00506	STK25	0.999998	1.14896	0.965637	0.909972	0.63196	0.20117	0.0540356	0.0115761	0.0230171	0	0.999998	0.947256	0.64637	0.318289	0.0799323	0.0220364	0	0.000950379	0.0459229	0	0.999998	0.833825	0.595443	0.419496	0.216685	0.144946	0.0838309	0.0799577	0.0789294	0.0996219	0.999998	0.932367	0.879387	0.855666	0.560872	0.13956	0	0.0097754	0.0456173	0
O00522	KRIT1																					0.999998	0.909735	0.86282	0.514657	0.177056	0.122663	0.0989781	0.0752512	0.0722303	0.0461073	0.999998	0.98629	1.12198	0.755597	0.303341	0	0	0	0	0
O00534	VWA5A	0.999998	1.22001	1.1638	1.05289	0.502475	0.103068	0.0255104	0.0257233	0.039058	0	0.999998	1.00859	0.979223	0.886737	0.402928	0.0882403	0.0353795	0.0438643	0.0643079	0	0.999998	1.03803	0.972971	0.811303	0.575865	0.219038	0.10935	0.0742963	0.0909682	0.0246676
O00541	PES1	0.999998	0.893393	0.600466	0.321198	0.116913	0.0764183	0.029951	0.0160456	0.021834	0.00101108	0.999998	0.736163	0.578995	0.29491	0.218201	0.125543	0.0464938	0.0224141	0.0340593	0.00714925	0.999998	0.80254	0.706305	0.280739	0.120273	0.054767	0.0196678	0.00505695	0.0182557	0.00249997	0.999998	0.739636	0.380946	0.179163	0.193572	0.0432367	0.0390143	0.0131969	0.0273292	0.0119039	0.999998	0.897533	1.5061	0.513739	0.201607	0.107396	0.0320035	0.00492596
O00559	EBAG9	0.999998	0.860473	0.916641	0.931721	1.20623	0.894754	0.778875	0.455179	0.528395	0.999834											0.999998	1.16892	1.10043	1.01047	0.9198	0.811376	0.65898	0.443432	0.394887	1.17281
O00560	SDCBP	0.999998	0.87695	0.841064	0.841902	0.567723	0.450928	0.399523	0.29475	0.199645	0.265476	0.999998	0.938071	0.892702	0.865825	0.620201	0.417058	0.285999	0.229408	0.199222	0.205177	0.999998	0.938567	0.968231	0.991666	0.862929	0.635518	0.614877	0.431425	0.321452	0.37883	0.999998	1.04888	0.886605	0.781774	0.650398	0.322192	0.244709	0.225966	0.195397	0.340499	0.999998	1.25928	1.01976	1.08096	0.720757	0.302634	0.347538	0
O00562	PITPNM1
O00566	MPHOSPH10	0.999998	0.941793	0.845952	0.61401	0.300469	0.173828	0.09311	0.0665097	0.0581492	0.0393288	0.999998	0.861218	0.833179	0.622188	0.298829	0.181818	0.0937367	0.0630858	0.0758476	0.0610708	0.999998	0.89796	0.88987	0.649972	0.321566	0.181048	0.106196	0.0588253	0.0744597	0.0881981	0.999998	1.00485	0.908779	0.745382	0.444158	0.267613	0.177548	0.115036	0.0956786	0.146172	0.999998	0.811433	0.769704	0.594729	0.326368	0.179951	0.128687	0.0884969
O00567	NOP56	0.999998	1.02857	0.862456	0.828653	0.504208	0.303396	0.102944	0.044542	0.0453344	0.0227304	0.999998	0.817878	0.800649	0.794775	0.588417	0.414312	0.112893	0.0334852	0.0429188	0.00949429	0.999998	0.808178	0.887321	0.71045	0.539182	0.313105	0.0988743	0.0217247	0.0353816	0.00886642	0.999998	0.884693	0.882579	0.748962	0.579025	0.312005	0.126728	0.0549949	0.0626577	0.0421161	0.999998	0.754012	0.842337	0.710805	0.711776	0.46883	0.130386	0.0294104
O00571	DDX3X	0.999998	1.0746	0.641859	0.205727	0.0527503	0.0342065	0.0234664	0.0173088	0.0267002	0.00390631	0.999998	0.818109	0.696228	0.233789	0.0439964	0.0275774	0.014837	0.0091464	0.0321554	0.00339134	0.999998	0.823904	0.60902	0.17272	0.05677	0.0300141	0.0218681	0.0117194	0.0301716	0.0013314	0.999998	0.921192	0.730659	0.207414	0.0639766	0.0236614	0.0120491	0.0112026	0.030305	0.018415	0.999998	0.771572	0.596477	0.187566	0.0494444	0.0205109	0.0108211	0.0040513
O00584	RNASET2	0.999998	0.736967	0.727906	0.619461	0.763952	0.54343	0.243929	0.246618	0.141603	0.0822515																					0.999998	0.875998	0.806516	0.614542	1.30367	0.650045	0.405352	0.282262	0.255614	0
O00592	PODXL	0.999998	0.818167	0.7928	0.726556	0.873529	0.817183	0.640559	0.538317	0.491472	0.647386	0.999998	1.11022	1.06586	0.945427	1.05739	0.948291	0.845952	0.714514	0.847687	1.10882	0.999998	0.904592	0.81628	0.914242	0.805611	0.853194	0.820063	0.690651	0.678471	1.17148	0.999998	1.08537	1.25653	0.979392	1.1138	0.694203	1.02798	0.594324	0.677276	1.56294	0.999998	1.23176	1.38138	1.28013	1.0282	0.988529	1.09542	0.475603
O00623	PEX12											0.999998	1.03381	1.08522	1.14723	1.02183	0.742269	0.258099	0.0904795	0.0770932	0	0.999998	1.068	1.04969	0.934901	0.921144	0.807159	0.297577	0.150324	0.0917906	0
O00628	PEX7	0.999998	1.06537	1.01149	1.14575	0.980744	0.752468	1.04206	0.600494	0.536841	0.212768	0.999998	1.03014	1.12996	1.38791	1.11577	0.502545	0.889391	0.260056	0.281398	0.637011	0.999998	0.912301	1.06828	0.758528	0.853173	0.660344	0.386881	0.276099	0.176026	0.144363
O00629	KPNA4	0.999998	0.904496	0.829714	0.885497	0.972538	0.736855	0.209068	0.0306076	0.0251575	0.00154423	0.999998	1.0326	1.13118	1.14281	0.97907	0.912979	0.344363	0.0574621	0.0575944	0	0.999998	1.04424	1.11863	0.96862	1.0112	0.870086	0.386739	0.0563573	0.0535034	0.0134066	0.999998	1.22837	1.15327	1.28959	1.10719	0.817611	0.224481	0.0214861	0.0252028	0	0.999998	0.740369	1.02569	0.859103	0.913741	0.666583	0.263052	0
O00635	TRIM38	0.999998	1.16157	1.11083	0.564385	0.170976	0.11047	0	0	0	0											0.999998	0.954577	0.851676	0.473895	0.263376	0.235215	0.185767	0.0860932	0.0519461	0	0.999998	1.0588	1.02088	0.260607	0.166356	0	0.0573748	0	0	0
O00716	E2F3	0.999998	0.920233	0.79687	0.589787	0.384296	0.20474	0.0843883	0.0297072	0.0372083	0	0.999998	0.856336	0.819146	0.700177	0.443545	0.245339	0.0699195	0.0402881	0.0565804	0.0256305	0.999998	0.968555	0.87292	0.672306	0.521008	0.359939	0.184039	0.0828917	0.0908234	0.0415352	0.999998	1.10709	0.957663	0.714262	0.503142	0.371581	0.126128	0.103769	0	0
O00743	PPP6C	0.999998	1.08492	1.08867	1.0758	1.03009	0.953887	0.911108	0.555839	0.298843	0.156422	0.999998	1.11862	1.06148	1.13665	0.875811	0.790835	0.761417	0.571618	0.453925	0.180197	0.999998	1.08532	1.01234	0.900982	1.06558	0.984116	0.698496	0.630322	0.427483	0.195384	0.999998	1.03787	1.07177	1.08843	0.8108	0.964449	0.689412	0.42296	0.25477	0.136232	0.999998	1.04555	0.905449	0.897093	0.898583	0.820957	0.788187	0.62705
O00746	NME4	0.999998	0.954691	0.85078	0.876671	0.74143	0.719388	0.656329	0.525171	0.468873	0.68095	0.999998	0.857146	0.932174	0.97916	0.967191	0.893342	0.708375	0.643832	0.284081	0.0146116	0.999998	0.912421	0.95512	0.985509	0.816584	0.694165	0.700382	0.567929	0.209058	0.0216919	0.999998	1.04377	0.913207	0.883511	1.1473	0.799031	0.803291	0.853718	0.755639	1.1253	0.999998	0.892513	1.06986	1.05453	1.00443	0.965223	0.707343	0.413265
O00750	PIK3C2B	0.999998	1.01382	0.995484	0.596915	0.202035	0.0792503	0.0421557	0.0334754	0.0603374	0.0152974	0.999998	1.18677	0.947381	0.816974	0.507864	0.195918	0.0892999	0.0526055	0.0505207	0	0.999998	0.941786	0.865893	0.611099	0.497407	0.422367	0.437214	0.33993	0.270581	0	0.999998	1.03261	0.785949	0.7791	0.46291	0.203467	0	0	0	0
O00754	MAN2B1	0.999998	0.993716	0.9479	1.00607	0.957462	0.923154	0.898336	0.729435	0.662223	0.96411	0.999998	0.931921	0.930924	0.949418	0.932378	0.918632	0.889036	0.796133	0.897949	1.38475	0.999998	0.984527	1.02058	1.05566	1.02779	0.965749	0.941158	0.955741	0.996592	1.63231	0.999998	1.18569	1.11319	1.1794	1.23423	1.0564	0.943615	0.714746	0.686226	1.60694	0.999998	0.979584	0.959179	1.03746	1.11285	0.912484	0.933086	0.858519
O00762	UBE2C											0.999998	0.850373	0.666853	0.43861	0.191138	0.136232	0.0881593	0.0535991	0.120953	0.114585	0.999998	0.684031	0.647354	0.373062	0.11247	0.129138	0.0342879	0.03609	0.0556262	0
O00764	PDXK	0.999998	0.983731	1.07972	1.10397	1.02416	1.02948	0.985783	0.777046	0.358995	0.0385239	0.999998	1.03687	0.997302	1.11409	1.02403	0.968155	0.94098	0.414849	0.092819	0.0554704	0.999998	1.02738	0.993133	1.08489	1.12554	1.0207	0.805549	0.2049	0.0747889	0.0416789	0.999998	0.973165	0.977325	1.05696	0.84817	0.982841	0.951815	0.742975	0.437353	0.0624097	0.999998	1.25878	1.20002	1.35082	1.17827	1.12019	1.06198	0.32923
O00767	SCD	0.999998	1.0302	0.94834	0.619109	0.320378	0.337347	0.238405	0.179356	0.0765207	0.0260406	0.999998	0.913813	0.852432	0.598952	0.480379	0.422223	0.340446	0.270767	0.160145	0.06596	0.999998	0.882458	0.857707	0.75424	0.460532	0.326479	0.309759	0.24531	0.0934598	0.00921124	0.999998	0.92301	0.778565	0.456712	0.256447	0.236147	0.240498	0.191027	0.0725122	0	0.999998	1.0723	1.16563	0.713464	0.516883	0.574864	0.393848	0.269982
O14494	PLPP1																															0.999998	1.18848	1.37711	1.28103	1.35024	1.39522	1.42575	0.908528	0.808257	2.17819	0.999998	0.964215	1.01058	1.02469	0.761686	0.970432	0.832404	0.697502
O14497	ARID1A	0.999998	0.969617	0.716531	0.325907	0.130887	0.0860909	0.0374467	0.0298898	0.0311677	0.00170815	0.999998	0.831101	0.741145	0.331743	0.150679	0.101092	0.0300721	0.0192477	0.0421061	0.00423614	0.999998	0.824928	0.826443	0.306377	0.171198	0.089783	0.0389136	0.0206394	0.040925	0.0047924	0.999998	1.03858	0.902623	0.461071	0.278186	0.141769	0.0649131	0.0483339	0.0456634	0.0819107	0.999998	0.765852	0.68647	0.312508	0.225916	0.106005	0.0377685	0.0181024
O14513	NCKAP5
O14523	C2CD2L	0.999998	1.00812	0.99589	0.85648	0.696325	0.476555	0.333362	0.133424	0.0662315	0.0560194	0.999998	0.878189	0.808009	0.80445	0.547635	0.436132	0.277927	0.148273	0.0923241	0.0571017	0.999998	0.960182	0.976959	0.717368	0.445749	0.245034	0.121732	0.0716707	0.0532056	0.00662507	0.999998	0.982755	0.912662	0.805013	0.603669	0.469002	0.312681	0.129674	0.0943184	0.147072	0.999998	0.85559	0.859577	0.763064	0.615291	0.339885	0.178668	0.111084
O14524	NEMP1
O14526	FCHO1	0.999998	1.00065	0.941535	0.597482	0.179649	0.107612	0.0751984	0.0402854	0.0422035	0	0.999998	0.964319	0.946314	0.635825	0.157715	0.0957906	0.0629816	0.0344049	0.0574582	0.00705214	0.999998	1.07219	0.99671	0.645479	0.214127	0.124238	0.0721297	0.0413494	0.0734871	0.028218	0.999998	0.986813	0.9377	0.639652	0.240544	0.145415	0.0886179	0.0168524	0.0292069	0	0.999998	0.939438	0.871985	0.684274	0.113645	0.0424567	0.0356906	0.0186738
O14529	CUX2
O14530	TXNDC9	0.999998	0.932859	0.824569	0.937516	0.575599	0.274635	0.038356	0.0234484	0.0305292	0	0.999998	0.850885	0.873601	0.78975	0.620835	0.211524	0.0514975	0.0287663	0.0754102	0.0316533	0.999998	0.967026	0.977507	1.18563	0.552608	0.108974	0.0200885	0.0186481	0.0496662	0.00296292	0.999998	1.04231	0.906289	0.93044	0.771571	0.292603	0.0577471	0	0.0114195	0	0.999998	0.925379	1.48149	1.21394	0.838491	0.300868	0.0243737	0
O14545	TRAFD1	0.999998	1.00181	0.887691	0.783983	0.798683	0.74658	0.311745	0.155129	0.0925692	0.119072	0.999998	0.912239	0.863416	0.768585	0.664498	0.628678	0.32109	0.205571	0.125313	0.152329	0.999998	1.03914	0.919242	0.727732	0.724982	0.618744	0.326401	0.260601	0.223842	0.249224	0.999998	1.05921	0.829709	0.73908	0.62658	0.52014	0.439072	0.301715	0.107235	0.42348	0.999998	0.713755	0.975754	0.86217	0.738394	0.224999	0.210715	0
O14548	COX7A2L											0.999998	1.11003	0.974427	0.871933	0.777585	0.678236	0.383931	0.22237	0.138769	0.218468	0.999998	0.829696	0.816967	0.81947	0.6618	0.527108	0.373331	0.25722	0.16695	0.178602
O14556	GAPDHS
O14562	UBFD1	0.999998	0.964301	1.03464	0.952799	0.605101	0.151094	0.0368512	0.0222108	0.027013	0.00193935	0.999998	1.07524	1.04819	1.00403	0.717407	0.237862	0.0515515	0.0262305	0.0483732	0.0027893	0.999998	1.04729	1.05592	1.00504	0.711964	0.246236	0.0606739	0.0319893	0.0470065	0.00323431	0.999998	1.06198	1.08396	1.01119	0.565833	0.140818	0.023576	0.0189407	0.0351248	0.00480321	0.999998	1.02901	0.925712	0.921795	0.583199	0.175604	0.0278172	0.0182102
O14569	CYB561D2
O14576	DYNC1I1	0.999998	1.07745	1.02474	0.881492	0.67248	0.221306	0.168497	0.057702	0.0811447	0	0.999998	0.957565	0.989055	0.874895	0.369585	0.201411	0.155715	0.13506	0.068329	0	0.999998	1.0646	1.02353	0.693817	0.427626	0.282219	0.220002	0.191529	0.14879	0
O14578	CIT	0.999998	1.20089	0.921599	0.835393	0.411749	0.126172	0.0668285	0.038565	0.0413233	0.00929818	0.999998	0.805516	1.0802	0.889317	0.306157	0.0930227	0.047	0.0337891	0.0598736	0.010191	0.999998	0.919051	1.0756	0.842586	0.282348	0.0891717	0.063493	0.0481884	0.0586711	0.0217654	0.999998	1.06114	0.956312	0.833907	0.387489	0.0720687	0.0331373	0.0333328	0.0299979	0.0322722	0.999998	0.916185	0.901214	0.777454	0.340216	0.0306774	0.0316631	0.00842088
O14579	COPE	0.999998	1.11615	1.02269	0.843629	0.440617	0.0897531	0.0323038	0.0168307	0.029569	0.00245007	0.999998	1.02291	1.02108	0.870579	0.512477	0.121929	0.0533224	0.0403678	0.0443202	0.00241059	0.999998	0.96643	0.98098	0.782695	0.498394	0.133606	0.0549386	0.0360996	0.0529406	0.0260246	0.999998	1.05806	1.03565	0.746664	0.386005	0.0579583	0.00756638	0.00677897	0.0295107	0.00936091	0.999998	1.01339	0.939013	0.761252	0.447258	0.0503396	0	0.0112429
O14593	RFXANK	0.999998	1.18681	0.690732	0.660686	0.657752	0.403121	0.159988	0.216426	0.124637	0	0.999998	1.65579	1.81013	1.05327	0.593782	0	0	0	0	0	0.999998	0.855585	0.944372	0.599508	0.483659	0.265631	0.312651	0.338353	0.245934	0
O14602	EIF1AY
O14607	UTY
O14617	AP3D1	0.999998	1.05509	0.877988	0.758861	0.225481	0.0405577	0.023999	0.0161169	0.0266015	0.00149075	0.999998	0.852933	0.92779	0.780816	0.290101	0.0679066	0.0277869	0.0182086	0.0462135	0.00573639	0.999998	0.913394	0.975364	0.792454	0.298482	0.0380528	0.0272677	0.016032	0.0320485	0.00104724	0.999998	1.08324	1.02336	0.852952	0.372987	0.0734788	0.0440953	0.0251076	0.0289516	0.0342602	0.999998	1.00243	1.02086	0.852193	0.40422	0.0753237	0.0235408	0.0132403
O14618	CCS	0.999998	0.961152	0.919378	0.822135	0.580026	0.293964	0.12677	0.0611866	0.0447892	0.0110089	0.999998	1.00915	1.00825	0.885516	0.554937	0.30675	0.163656	0.0594402	0.0479176	0	0.999998	1.04601	0.987997	0.816943	0.583606	0.283079	0.119118	0.0451608	0.0442021	0	0.999998	1.10293	1.10122	1.02782	0.752699	0.310226	0.086829	0.0317695	0.0506891	0	0.999998	1.00208	0.911316	0.869148	0.550433	0.271256	0.145177	0.0574324
O14639	ABLIM1	0.999998	1.06951	0.859963	0.682477	0.435482	0.260712	0.0858456	0.0436085	0.041562	0.0140379	0.999998	0.878894	0.820111	0.576658	0.360497	0.203973	0.0859389	0.0483885	0.0519705	0.0185371	0.999998	0.858537	0.866744	0.513336	0.363531	0.227634	0.152303	0.0952305	0.0815371	0.0184033	0.999998	1.08876	1.03713	0.798809	0.56917	0.282476	0.0693408	0.0441933	0.0429992	0.0141668	0.999998	0.835408	0.698512	0.522758	0.433941	0.178038	0.0896887	0.042137
O14641	DVL2	0.999998	0.88761	0.49247	0.286245	0.137223	0.0792898	0.0670019	0.0514039	0.0348724	0	0.999998	0.80759	0.62876	0.341693	0.174567	0.110936	0.0592926	0.0462806	0.0741254	0	0.999998	0.772465	0.590966	0.324726	0.146812	0.0793489	0.0717482	0.0423722	0.069501	0	0.999998	0.96165	0.778847	0.535906	0.337449	0.130863	0.0991357	0.0670896	0.0946278	0	0.999998	0.882202	0.859654	0.453739	0.311718	0.266666	0.114963	0
O14646	CHD1	0.999998	0.982717	0.210418	0.111029	0.0642693	0.0491308	0.0419897	0.0240087	0.0324874	0.00343355	0.999998	0.522621	0.242428	0.140194	0.122344	0.0947203	0.0722547	0.0471786	0.0576292	0.0283518	0.999998	0.513863	0.247715	0.108241	0.0972581	0.0872151	0.066784	0.038247	0.0429098	0.00658356	0.999998	0.843857	0.256868	0.0894179	0.0815793	0.0578982	0.0335283	0.028029	0.030467	0.021916	0.999998	0.640854	0.167821	0.126428	0.113859	0.0573273	0.0478351	0.0115912
O14647	CHD2	0.999998	0.923148	0.280104	0.144118	0.0993918	0.0686413	0.0417212	0.0272725	0.0309862	0.00669714	0.999998	0.749471	0.529986	0.464815	0.256762	0.220547	0.137747	0.0614867	0.0713271	0.0116791	0.999998	0.656157	0.493768	0.268895	0.208587	0.150481	0.11976	0.0514592	0.0593527	0.038767	0.999998	0.985886	0.589039	0.279264	0.154513	0.133016	0.0777688	0.0357081	0	0	0.999998	1.02916	0.920463	0.830532	0.482121	0.409286	0.354887	0.12309
O14653	GOSR2	0.999998	0.986332	0.991894	0.855017	0.919564	0.679469	0.335864	0.140106	0.0744166	0.0620212	0.999998	1.25521	1.20983	0.907357	1.04746	0.738768	0.45783	0.222611	0.141425	0.160192	0.999998	0.938945	0.873827	0.819982	0.716317	0.625052	0.408957	0.190005	0.136297	0.297298	0.999998	1.31514	1.81197	1.44978	1.67901	1.13559	0.675274	0.232922	0.255101	0.173596	0.999998	1.19175	1.01898	0.995789	0.457485	0.506089	0.149189	0
O14656	TOR1A	0.999998	0.978606	0.991575	1.07817	0.95253	0.862732	0.640767	0.209094	0.107899	0.106778	0.999998	0.999959	0.994097	0.996974	0.556662	0.280963	0.158599	0.126355	0.139099	0.164486	0.999998	0.927303	0.908973	0.884242	0.51106	0.257584	0.148802	0.128551	0.127053	0.124401	0.999998	1.01289	1.01982	1.06103	0.917056	0.854025	0.528387	0.158106	0.129612	0.186132	0.999998	1.02151	1.03932	0.970083	0.576759	0.300032	0.13507	0.10758
O14657	TOR1B	0.999998	0.921131	0.882502	0.95528	0.714334	0.488121	0.251079	0.12176	0.0819222	0.0872112	0.999998	0.917944	0.942379	0.858817	0.531245	0.301813	0.159813	0.130847	0.121	0.12855	0.999998	0.919192	0.900574	0.853519	0.452794	0.197121	0.147937	0.102238	0.113398	0.079188	0.999998	0.904194	0.904601	0.963709	0.834422	0.49168	0.346906	0.12536	0.114915	0.134999	0.999998	1.01976	1.19333	1.24465	0.552837	0.295628	0.1073	0.111212
O14662	STX16	0.999998	1.05824	1.06754	0.858532	0.364866	0.1517	0.0494912	0.0305933	0.0419659	0	0.999998	0.956511	0.974835	0.804229	0.328901	0.123007	0.032877	0.020889	0.0416975	0	0.999998	0.909389	1.16625	0.967371	0.541644	0.304181	0.137067	0.0497152	0.0591465	0	0.999998	1.27968	1.42354	1.11092	0.47843	0.0838099	0.0456137	0.0196898	0.0456004	0	0.999998	0.972327	1.08381	0.942433	0.224511	0.0330553	0	0.0243441
O14672	ADAM10	0.999998	0.969203	1.02478	1.12249	0.974364	0.834833	0.726204	0.533649	0.209395	0.228101	0.999998	0.982684	0.959357	0.974897	0.912352	0.735934	0.524927	0.300381	0.248275	0.22946	0.999998	1.05081	1.02704	1.02639	0.8964	0.688891	0.509021	0.299105	0.24019	0.256245	0.999998	1.00001	1.01162	1.05245	1.02092	0.845634	0.688196	0.450289	0.22873	0.299261	0.999998	0.981713	1.02964	0.971722	0.796785	0.614579	0.443046	0.251615
O14681	EI24
O14683	TP53I11	0.999998	0.871024	1.13004	0.973855	1.08172	1.02823	1.21266	1.02636	0.993551	1.87355	0.999998	1.01543	1.0111	0.975861	1.07686	1.08851	1.02367	0.829662	1.03481	1.46746	0.999998	0.925362	1.0997	1.48874	1.30775	1.32042	1.28648	1.19743	0.953851	2.35423	0.999998	1.05175	1.00803	1.2569	1.68313	1.25926	1.16295	0.798056	1.1564	2.28593	0.999998	1.10004	0.87241	1.27089	1.45002	0.989265	1.17622	0.414767
O14686	KMT2D	0.999998	1.06499	0.947674	0.818579	0.632148	0.511703	0.245882	0.0883981	0.0649095	0.0356873	0.999998	0.995681	0.973748	0.862509	0.651333	0.525068	0.227813	0.10735	0.0954463	0.100315	0.999998	1.01219	1.00416	0.776993	0.645126	0.507999	0.213504	0.101169	0.0952316	0.037557	0.999998	1.00586	0.91057	0.832434	0.744691	0.656832	0.253229	0.0644732	0.0383009	0.0478052	0.999998	1.25214	1.10455	1.02452	0.615877	0.427388	0.147064	0.0868704
O14713	ITGB1BP1	0.999998	0.990232	0.861221	0.551481	0.248288	0.142773	0.109751	0.0999942	0.134387	0.061602	0.999998	0.98173	0.997294	0.693338	0.383283	0.182882	0.103525	0.053557	0.0886677	0.043415
O14715	RGPD8
O14727	APAF1	0.999998	1.06785	0.94223	0.746258	0.295785	0.238908	0.125601	0.0778952	0.0681145	0.0418004	0.999998	0.93855	0.755536	0.473912	0.150168	0.0328874	0.0793748	0.0470762	0.0139627	0.00514649	0.999998	0.748172	0.558046	0.255636	0.117062	0.0699793	0.075964	0.0629817	0.063567	0	0.999998	1.02139	0.890218	0.591116	0.161849	0.128389	0.0764318	0.0129859	0.0439061	0.0770568
O14730	RIOK3	0.999998	1.00413	0.83409	0.77168	0.617908	0.725663	0.5961	0.342256	0.0731686	0	0.999998	1.00408	0.98312	0.798296	0.431059	0.287631	0.183346	0.0457309	0.0559251	0.00760563	0.999998	0.958487	0.726077	0.5906	0.2375	0.145073	0.129189	0.0417596	0.0284121	0	0.999998	0.985599	1.12326	0.867504	0.665324	0.557161	0.363363	0.260018	0.0939899	0.0782442
O14732	IMPA2	0.999998	1.01828	1.06236	1.0362	1.03931	0.884649	0.825789	0.622159	0.478764	0.31322	0.999998	1.01011	0.967771	0.993573	0.886429	0.747877	0.589654	0.449145	0.242494	0.026468	0.999998	1.09794	1.06426	0.970185	1.1635	0.965177	0.877403	0.982584	0.787411	0.313131	0.999998	0.938327	0.966552	1.01428	0.864915	1.01579	0.75586	0.641572	0.605049	0.521585	0.999998	0.953318	0.883019	0.859662	0.789724	0.717761	0.67223	0.476775
O14733	MAP2K7	0.999998	1.24678	1.11878	0.832495	0.49416	0.126528	0.034039	0.0174064	0.0312412	0	0.999998	0.858997	0.680912	0.38336	0.15456	0.117317	0.0718497	0.0452563	0.0552713	0.00982687	0.999998	0.733672	0.48527	0.215359	0.102113	0.0835741	0.069254	0.0668637	0.0993611	0.111378	0.999998	1.2308	1.2705	1.10065	0.90088	0.356798	0.297267	0.323858	0.228271	0.32289	0.999998	0.842359	0.302505	0	0	0	0	0
O14734	ACOT8	0.999998	0.925632	0.8918	1.14224	0.679057	0.732664	0.632028	0.433353	0.120828	0.0123746																															0.999998	0.96007	1.77934	1.18168	1.0967	0.973383	0	0
O14735	CDIPT	0.999998	0.994778	0.885195	0.804353	0.691591	0.780847	0.628017	0.439976	0.148181	0.063543	0.999998	0.915646	0.912743	0.94337	0.825097	0.804712	0.726118	0.561075	0.302977	0.0475225	0.999998	0.950019	0.92007	0.955744	0.885205	0.751365	0.697074	0.693168	0.423359	0.0752097											0.999998	0.945261	1.12477	0.759604	1.00961	0.790812	0.596453	0.694082
O14737	PDCD5	0.999998	0.840164	0.85295	0.675857	0.768179	0.691086	0.384879	0.329196	0.17285	0.256302	0.999998	1.08801	0.898793	0.806589	0.820307	0.761008	0.534124	0.321548	0.17206	0.296571	0.999998	0.898931	0.886154	1.00984	0.745881	0.735486	0.60694	0.296465	0.145754	0.262168	0.999998	0.843464	0.860025	0.664663	0.802279	0.513114	0.481529	0.320235	0.186694	0.444502	0.999998	1.14441	0.913698	1.14228	0.77977	0.797198	0.666483	0.429445
O14744	PRMT5	0.999998	1.08702	0.985497	0.910367	0.87685	0.826438	0.38503	0.0241514	0.0241541	0.00328344	0.999998	0.912779	1.02314	1.00899	0.815189	0.717024	0.186994	0.01266	0.0343408	0.000650593	0.999998	0.971705	1.00535	0.891891	0.930491	0.734455	0.223094	0.0241221	0.0393144	0.0022637	0.999998	0.970354	0.935139	0.891621	0.848346	0.78331	0.421446	0.00446664	0.0208195	0.00453636	0.999998	0.932186	0.892351	0.8125	1.01308	0.885449	0.208528	0.00858378
O14745	SLC9A3R1	0.999998	0.961236	1.06624	1.08223	1.10282	0.889035	0.718648	0.221041	0.0956388	0.182733	0.999998	1.11889	1.05388	1.10514	1.12497	1.03973	0.787321	0.292177	0.136337	0.232412	0.999998	1.10438	1.08195	1.09926	1.18741	1.13956	0.781912	0.291843	0.111987	0.162958	0.999998	1.1414	1.24703	1.24744	1.14497	1.12588	0.8019	0.258076	0.129048	0.488483	0.999998	1.04975	0.964461	1.06638	0.960082	0.806658	0.730068	0.256719
O14757	CHEK1	0.999998	1.03292	0.992975	0.87205	0.596055	0.228505	0.0316139	0.0201247	0.0399971	0.00501142	0.999998	0.983257	1.00731	0.816878	0.372132	0.0890923	0.02301	0.0145926	0.0430005	0.00800376	0.999998	1.03857	0.961885	0.773764	0.515763	0.18297	0.0618967	0.0488173	0.0587257	0.0394567	0.999998	1.14475	0.949116	0.933392	0.535814	0.139553	0	0.00482669	0.0143301	0	0.999998	0.986928	0.841561	0.752939	0.463971	0.0884118	0.00427866	0
O14763	TNFRSF10B	0.999998	1.04564	1.203	1.19366	1.23856	0.891162	0.836882	0.604518	0.498448	0.469455	0.999998	1.14539	1.14439	0.818997	1.07099	0.731457	0.712615	0.501278	0.601189	0.69689
O14772	FPGT	0.999998	1.16986	1.05563	0.899902	1.01841	0.638838	0.150592	0.0498456	0.0495684	0											0.999998	1.00773	0.92545	0.882113	0.643119	0.204755	0.084869	0.0999248	0.0807858	0
O14773	TPP1	0.999998	0.972489	0.947274	0.939283	1.00765	0.944082	0.612733	0.138944	0.0388409	0	0.999998	1.02196	0.944916	0.884728	0.899381	0.743925	0.383573	0.0699286	0.0387963	0.00452988	0.999998	0.968339	0.942129	0.906373	0.768036	0.533879	0.212183	0.0514103	0.0563133	0	0.999998	1.13063	1.16812	1.12676	1.03756	0.930539	0.77316	0.183179	0.0223125	0.025489	0.999998	1.09082	0.962001	1.0566	0.919374	0.664549	0.475747	0.0410681
O14775	GNB5											0.999998	0.958354	0.903692	0.797353	0.564941	0.249509	0.0688788	0.0296131	0.0676661	0.0550698											0.999998	0.774826	0.630173	0.455654	0.436329	0.218138	0.0846164	0.0366022	0	0
O14776	TCERG1	0.999998	0.957549	0.850864	0.433328	0.045602	0.0319089	0.0208379	0.0152747	0.027543	0.00342837	0.999998	1.01241	0.890465	0.553427	0.0765375	0.0528412	0.0349152	0.0204975	0.0516678	0.0081664	0.999998	1.0591	0.952349	0.503178	0.0667371	0.0449955	0.0283679	0.0176769	0.0399728	0.00118772	0.999998	1.00601	0.824773	0.38377	0.0317475	0.0150171	0.01569	0.00904529	0.0226781	0.00450434	0.999998	0.94927	0.86452	0.471551	0.0351077	0.021101	0.01936	0.00610263
O14777	NDC80	0.999998	0.998832	0.631311	0.212989	0.0938013	0.071785	0.0553832	0.0424171	0.0384509	0	0.999998	0.942918	0.68547	0.225027	0.0776292	0.0590296	0.0367739	0.0253529	0.0539001	0.0013109	0.999998	0.872516	0.615743	0.183865	0.089231	0.0520822	0.04118	0.0277542	0.0495733	0.00208171	0.999998	1.1035	0.680714	0.182901	0.0484023	0.0373599	0.0239015	0.0151412	0.0301036	0.00917412	0.999998	0.926226	0.681174	0.180507	0.0771691	0.0312331	0.0199363	0.0158142
O14782	KIF3C											0.999998	0.945505	0.963581	0.882484	0.770936	0.643328	0.309606	0.0819523	0.0234715	0
O14787	TNPO2	0.999998	0.990379	1.03868	0.83518	0.334893	0.191491	0.438634	0.271791	0.0929305	0	0.999998	1.03626	1.03121	0.757613	0.195782	0.0875284	0.0899708	0.0609369	0.0671531	0.0154443	0.999998	0.994924	0.930934	0.595727	0.14891	0.0626546	0.0441784	0.0341382	0.0462812	0	0.999998	1.06268	1.19536	1.0439	0.356163	0.260665	0.408975	0.305421	0.123489	0	0.999998	1.01357	0.846144	0.581117	0.155505	0.0550754	0.0503718	0.0410706
O14795	UNC13B
O14802	POLR3A	0.999998	1.04923	0.81538	0.412293	0.132552	0.0811508	0.0688082	0.0382792	0.0395162	0.01158	0.999998	0.908121	0.927957	0.548365	0.163106	0.0851277	0.0317918	0.0229935	0.0543299	0.0146626	0.999998	0.915681	0.844382	0.456735	0.157269	0.0989873	0.0561991	0.0372011	0.0501006	0.0136939	0.999998	0.985491	0.817558	0.348846	0.110702	0.0551783	0.0218434	0.0165034	0.00572888	0	0.999998	1.09138	0.835378	0.416384	0.0474043	0	0.0304432	0
O14818	PSMA7	0.999998	1.00841	1.05438	1.06692	1.03279	0.948705	0.975223	0.739305	0.567363	0.340664	0.999998	1.05799	1.00285	1.0048	0.952661	0.872468	0.881237	0.767082	0.773911	0.486015	0.999998	1.01572	1.00651	0.973333	1.05703	1.01839	0.923361	0.940027	0.845108	0.602393	0.999998	1.02062	1.05677	1.06102	1.01596	1.01781	0.918471	0.745599	0.574392	0.47603	0.999998	0.994383	0.935959	0.978989	0.876281	0.794014	0.898419	0.808378
O14828	SCAMP3	0.999998	0.977867	0.976104	0.976881	1.16713	1.03745	0.969555	0.764057	0.842781	1.20642	0.999998	1.0718	1.05778	1.11114	1.1623	1.16061	1.07982	1.00839	1.26835	1.84208	0.999998	1.06341	1.0394	1.00477	1.11113	1.12081	0.997384	1.03139	1.05029	1.68964	0.999998	1.00039	1.07604	1.00598	1.0483	0.993245	0.78281	0.603511	0.688637	1.65242	0.999998	1.00563	0.990234	1.04016	1.03851	0.976995	0.956964	0.913204
O14832	PHYH	0.999998	1.09115	1.07421	1.19084	0.698663	0.253317	0.100828	0.057657	0.0310556	0.0055601	0.999998	1.11982	1.04106	1.05952	0.619094	0.370081	0.134556	0.0919466	0.118402	0.168994											0.999998	0.935107	1.02236	1.26041	0.642399	0.237566	0.101002	0.0302203	0.0727654	0	0.999998	0.87752	1.18369	0.881504	0.517622	0.227317	0.128592	0.108009
O14841	OPLAH	0.999998	0.972587	0.964404	0.956246	0.775136	0.45135	0.175593	0.126105	0.101487	0.0606073											0.999998	0.991482	1.08255	0.762169	0.626438	0.317844	0.153402	0.0889633	0.0951961	0	0.999998	1.01836	0.848363	1.05275	0.777276	0.477337	0.0837219	0.0338748	0	0	0.999998	0.975863	1.10154	1.11479	0.557442	0.184331	0.107881	0
O14867	BACH1	0.999998	0.910626	0.870472	0.795342	0.643696	0.548969	0.36561	0.302058	0.226075	0.355039	0.999998	0.996598	0.941997	0.796035	0.66385	0.567633	0.388353	0.305172	0.459845	0.799475	0.999998	0.960669	0.935211	0.824041	0.743028	0.584396	0.400569	0.277251	0.260248	0.377415	0.999998	1.17438	1.12043	0.719423	0.365082	0.309564	0.0785988	0.143495	0.108967	0.305134
O14874	BCKDK	0.999998	1.03059	0.798822	0.824241	0.604329	0.629368	0.518276	0.294852	0.0323777	0.00514514	0.999998	0.839988	0.862446	0.842119	0.701975	0.656061	0.439306	0.207059	0.0448636	0	0.999998	0.904714	0.917666	0.812976	0.60836	0.44632	0.330911	0.149793	0.0388213	0	0.999998	1.14319	0.85525	0.77892	0.735272	0.642956	0.591115	0.31648	0.0113036	0	0.999998	0.740503	0.369342	0.597864	0.745769	0.675039	0.180953	0.115389
O14880	MGST3	0.999998	0.927375	0.873452	0.933874	0.914361	0.891231	0.793722	0.508858	0.327641	0.238506	0.999998	0.952849	0.933668	0.954906	0.937224	0.907434	0.723976	0.676703	0.540943	0.318451											0.999998	1.08778	0.938921	0.963608	1.01949	0.885866	0.839157	0.628329	0.420654	0.41469
O14893	GEMIN2	0.999998	1.00694	0.908936	0.643593	0.328558	0.125664	0.0545865	0.0335039	0.0359633	0.0133615	0.999998	1.06301	0.962323	0.694666	0.366764	0.109557	0.0546209	0.0369419	0.0602186	0	0.999998	0.938512	0.899408	0.710352	0.342412	0.109674	0.0555911	0.0332933	0.056174	0	0.999998	1.13169	1.25515	0.788904	0.335891	0.102415	0.0436914	0.0217101	0	0.0588553	0.999998	0.926129	0.823603	0.640641	0.373279	0.10885	0.0238941	0.0311698
O14907	TAX1BP3	0.999998	1.05094	0.757819	0.198726	0.0613066	0.0380019	0.0291566	0.0193989	0.0197041	0	0.999998	1.04023	0.662171	0.20253	0.0690173	0.0466047	0.0425699	0.0279059	0.0495597	0	0.999998	1.01531	0.664541	0.199186	0.0726874	0.0588398	0.0375263	0.0247999	0.0369321	0	0.999998	1.0405	0.801394	0.236035	0.0684592	0.0634319	0.0418627	0.021201	0.0410517	0.0241815	0.999998	1.05053	0.601686	0.152847	0.0441871	0.0240929	0.0124804	0
O14908	GIPC1	0.999998	1.06544	0.886764	0.516275	0.170018	0.0918181	0.0531409	0.0297266	0.0449556	0.00745718	0.999998	1.04001	0.93085	0.590387	0.193414	0.0931628	0.0411756	0.0275929	0.048812	0.0101619	0.999998	0.938664	0.798453	0.444735	0.154279	0.0870868	0.064457	0.0504704	0.0739748	0.0370653	0.999998	1.0273	0.969972	0.539088	0.0830266	0.0157997	0.0195405	0.0190337	0.0120664	0.0158372	0.999998	1.01992	0.866069	0.510209	0.116531	0.0312238	0.0169417	0.00893215
O14920	IKBKB	0.999998	0.95482	0.709456	0.318528	0.035984	0.0248392	0.0139758	0.00799282	0.0240987	0	0.999998	0.886495	0.691762	0.305257	0.0974135	0.0595711	0.035061	0.0299341	0.0539879	0.000670014	0.999998	0.79239	0.458726	0.216778	0.0747993	0.0450782	0.0408011	0.0269433	0.0435259	0	0.999998	1.02682	0.984103	0.37019	0.209356	0.14197	0.0845707	0.0290031	0	0.0624257
O14925	TIMM23	0.999998	0.925022	0.840731	0.846035	0.568782	0.615707	0.463236	0.337824	0.225654	0.256345	0.999998	0.858579	0.887501	0.912213	0.869141	0.794985	0.580435	0.513781	0.373178	0.32308	0.999998	0.809127	0.847476	1.18658	0.669769	0.547459	0.650753	0.600328	0.412866	0.2553											0.999998	1.03313	1.3703	1.08211	1.20507	1.0263	0.70244	0.550952
O14929	HAT1	0.999998	1.05107	1.00081	0.94702	0.431247	0.0631466	0.0211371	0.016789	0.0245061	0.00116723	0.999998	0.939635	0.926254	0.920548	0.443243	0.0581512	0.0194398	0.0184499	0.0406048	0.00393269	0.999998	0.951124	0.902792	0.903759	0.32955	0.0528475	0.0474789	0.0320681	0.041455	0	0.999998	0.994093	1.0063	0.901467	0.434966	0.035375	0.00609478	0.00373553	0.0255493	0.00353302	0.999998	1.03469	1.05643	0.867285	0.460074	0.0390868	0.00847794	0.00481068
O14933	UBE2L6											0.999998	0.992364	0.884449	0.363846	0.172409	0.0583796	0.0716635	0.0533498	0	0	0.999998	0.863008	0.879113	0.533159	0.177888	0.0672632	0.044653	0.0290174	0.0435546	0	0.999998	1.17893	1.15047	0.604399	0.269205	0.0761223	0.0438939	0.0231393	0.0379263	0
O14949	UQCRQ	0.999998	0.901241	0.938721	0.754207	0.669033	0.669861	0.419226	0.260578	0.0920912	0.0924185	0.999998	0.84321	0.94094	0.773178	0.659864	0.502442	0.332663	0.222503	0.184642	0.16417
O14950	MYL12B	0.999998	1.03717	0.939542	0.672414	0.648283	0.425505	0.0890586	0.0428416	0.0378311	0.0124919	0.999998	1.07342	1.00078	0.740391	0.55659	0.351698	0.115618	0.0529526	0.0573598	0.0110237	0.999998	0.74115	0.810566	0.730185	0.465165	0.326331	0.103156	0.041871	0.0461186	0.00940281	0.999998	0.998333	1.06857	0.765018	0.757867	0.330927	0.123832	0.0453165	0.0405747	0.0511141	0.999998	1.04265	1.01382	0.979932	0.684401	0.414966	0.0916296	0.0280082
O14964	HGS	0.999998	1.01591	1.04755	1.03268	0.66168	0.19677	0.0776023	0.051538	0.0515139	0.01508	0.999998	1.33284	1.16554	1.28946	0.9431	0.281143	0.0951459	0.0595563	0.0736184	0.0523631	0.999998	1.29052	1.14045	1.28386	0.97227	0.300574	0.102339	0.0662375	0.0817311	0.0829459	0.999998	1.09585	1.28396	1.31225	0.646637	0.190919	0.0924953	0.0651743	0.0752799	0.0710261	0.999998	1.14958	1.23105	1.13186	0.685491	0.176543	0.0458626	0.0349153
O14965	AURKA	0.999998	0.947652	1.10135	0.935005	0.630974	0.281896	0.0923456	0.0791574	0.0745082	0.0291118											0.999998	1.1066	0.971318	0.719902	0.447293	0.242829	0.123002	0.0897497	0.102645	0.109488	0.999998	1.04278	1.20536	1.17727	0.657007	0.394529	0	0.00343649	0.0387543	0	0.999998	0.756653	0.886454	0.639438	0.365537	0.122082	0.0272377	0
O14966	RAB29	0.999998	1.16588	0.987513	0.869823	0.853255	0.663464	0.335168	0.070627	0.0521127	0
O14967	CLGN	0.999998	1.07606	1.00405	1.04526	0.860343	0.472505	0.276899	0.14624	0.112699	0.159279	0.999998	1.04304	1.07397	1.04315	0.627783	0.426006	0.22395	0.177318	0.231405	0.307833	0.999998	1.10178	1.08028	0.896314	0.643512	0.310996	0.151135	0.129647	0.150209	0.212009	0.999998	1.01101	0.937215	1.06147	0.730414	0.488691	0.279626	0.132542	0.13453	0.288291	0.999998	0.955163	0.886033	0.882332	0.501436	0.26264	0.105233	0.114841
O14972	DSCR3	0.999998	1.1635	0.976329	0.988044	0.40817	0.118151	0.0204165	0.00765446	0.0358851	0	0.999998	1.04371	0.989868	0.956247	0.431101	0.196568	0.082096	0.0276668	0.0500788	0.0123394	0.999998	1.04577	0.928458	0.788946	0.475171	0.141623	0.0942742	0.0698683	0.0423566	0	0.999998	0.954445	0.87749	0.90315	0.504418	0.0236451	0	0	0	0	0.999998	0.851389	0.87943	0.609964	0.347661	0	0	0
O14974	PPP1R12A	0.999998	0.984369	0.878932	0.725493	0.180786	0.137852	0.0888326	0.143244	0.133863	0.192179	0.999998	0.881091	0.865306	0.587769	0.144675	0.116816	0.0616183	0.0698477	0.125453	0.251297	0.999998	0.927491	0.919611	0.439073	0.0946814	0.0601579	0.0526763	0.0540767	0.0938137	0.241165	0.999998	1.04167	0.976825	0.733962	0.232291	0.109912	0.0780322	0.112237	0.127028	0.391395	0.999998	0.874842	0.79221	0.510011	0.137801	0.0561204	0.0582854	0.0652593
O14975	SLC27A2	0.999998	1.16258	0.989912	0.612451	0.104623	0.0732239	0.0405551	0.0317448	0.0483415	0	0.999998	0.901488	0.782971	0.38729	0.0929684	0.0694048	0.091384	0.0593742	0.0423468	0	0.999998	0.951403	0.93628	0.437591	0.108262	0.0550292	0.0305587	0.0193082	0.0335784	0	0.999998	0.971078	1.0554	0.494764	0.0049962	0.0763627	0.0309375	0.0303653	0	0
O14976	GAK	0.999998	1.01765	0.737807	0.285803	0.0828617	0.0337372	0.0252573	0.0180164	0.0289695	0	0.999998	0.852711	0.64876	0.292924	0.105648	0.0648369	0.0419423	0.023245	0.044573	0.00106814	0.999998	0.927301	0.723851	0.387463	0.217974	0.132208	0.0665656	0.0212723	0.0373992	0.00280648	0.999998	0.964782	0.679531	0.247683	0.105799	0.0622861	0.0278	0.00939834	0.0229977	0	0.999998	1.05518	0.74237	0.351541	0.129114	0.0240664	0.0320372	0.00622168
O14979	HNRNPDL	0.999998	0.990636	0.875088	0.838566	0.646076	0.578703	0.391456	0.141522	0.0678308	0.0535728	0.999998	0.919615	0.858545	0.782289	0.738246	0.563465	0.286243	0.0897841	0.0589035	0.0334764	0.999998	0.911341	0.908702	0.60834	0.617013	0.483579	0.246113	0.0811286	0.0549131	0.013033	0.999998	0.910086	0.803246	0.726608	0.583886	0.478057	0.262775	0.0950776	0.0525793	0.0959867	0.999998	0.841205	0.756881	0.649703	0.593291	0.412305	0.237568	0.0649736
O14980	XPO1	0.999998	1.03786	1.04407	0.882713	0.0998474	0.0254487	0.0146511	0.0101171	0.0216851	0.00161325	0.999998	0.985686	0.994465	0.777487	0.0632695	0.0278374	0.0181858	0.0120385	0.0395833	0.00538439	0.999998	1.03756	1.0072	0.65231	0.070608	0.0316258	0.0201195	0.0152578	0.0368801	0.00910588	0.999998	1.0162	0.998277	0.842729	0.102094	0.015255	0.0121943	0.0083942	0.0267959	0.0019453	0.999998	1.02354	1.12626	0.817619	0.0546973	0.0181383	0.00712638	0.00576429
O14981	BTAF1	0.999998	1.02893	0.852548	0.521559	0.123138	0.0674939	0.0342066	0.0233976	0.0338591	0.00246215	0.999998	0.928346	0.80183	0.431369	0.0791979	0.0512016	0.0323479	0.0163203	0.0409877	0.00687493	0.999998	0.970317	0.778936	0.289926	0.0683308	0.0489657	0.0361646	0.0190529	0.0339418	0.00856949	0.999998	1.02778	0.881657	0.568402	0.150149	0.0664273	0.0351205	0.0188367	0.0414118	0.0349487	0.999998	0.9005	0.74188	0.35179	0.0639371	0.0471116	0.00451243	0
O15014	ZNF609	0.999998	0.892362	0.520527	0.344008	0.253577	0.201361	0.11445	0.0779694	0.0794952	0.0822291	0.999998	0.829275	0.730783	0.519275	0.382515	0.285835	0.162491	0.111052	0.0935318	0.0830696	0.999998	0.882953	0.840099	0.490164	0.365798	0.294166	0.20787	0.0739228	0.0930145	0.0672405	0.999998	1.04158	0.558341	0.474836	0.374419	0.216373	0.0469331	0.0171484	0.0738274	0.141588	0.999998	1.00454	0.729914	0.428797	0.230963	0.37312	0	0
O15015	ZNF646	0.999998	0.952313	0.864158	0.834118	0.650784	0.698822	0.385348	0.378871	0.220859	0.209634	0.999998	0.792451	0.737092	0.906594	0.571308	0.585246	0.327418	0.229077	0.215759	0.381575	0.999998	1.0906	1.02374	0.923134	0.721266	0.668012	0.489769	0.496891	0.383519	1.2853											0.999998	0.815795	0.984816	1.15319	0.275319	0.628276	0.421687	0.126975
O15016	TRIM66	0.999998	1.07153	0.856229	1.00649	0.918392	0.781434	0.527921	0.319573	0.170381	0.0965025
O15020	SPTBN2	0.999998	0.986465	0.544116	0.355656	0.0964376	0.0561172	0.0433965	0.0224995	0.0335311	0.00427899	0.999998	0.957089	0.610584	0.371673	0.103211	0.0730487	0.049192	0.031836	0.0546947	0.013007	0.999998	0.951151	0.671902	0.368746	0.129223	0.0881898	0.059509	0.0401025	0.0553817	0.00956884	0.999998	0.996256	0.646891	0.401215	0.157197	0.0807356	0.03834	0.0239364	0.0282259	0.0120134	0.999998	0.929727	0.571794	0.338523	0.0843385	0.0512692	0.0410327	0.0244769
O15021	MAST4
O15027	SEC16A	0.999998	1.03345	0.876091	0.376116	0.133311	0.112753	0.091791	0.0622502	0.0602569	0.0564948	0.999998	0.975596	0.932623	0.531702	0.194623	0.126911	0.078017	0.0483646	0.0713346	0.0413977	0.999998	1.05822	0.983446	0.629345	0.371444	0.233012	0.134283	0.0494421	0.0605617	0.0423015	0.999998	1.1955	1.15474	0.626309	0.286252	0.215505	0.183683	0.0821767	0.124544	0.52169	0.999998	1.03995	0.90425	0.527638	0.302799	0.18655	0.198418	0.108667
O15037	KHNYN	0.999998	0.947781	0.52999	0.326273	0.198057	0.0889694	0.0537277	0.0421209	0.0186383	0.0338765
O15040	TECPR2																															0.999998	0.93698	0.938426	1.05373	0.737069	0.667186	0.521632	0.384924	0.247499	0.187859
O15042	U2SURP	0.999998	0.922458	0.553275	0.28839	0.114853	0.0736619	0.0557314	0.0547829	0.0424539	0.0140077	0.999998	0.835404	0.744797	0.353385	0.135511	0.0849157	0.0796097	0.0441386	0.0746218	0.0307284	0.999998	0.80754	0.818066	0.325962	0.131744	0.0945854	0.072092	0.0629151	0.0713766	0.0318291	0.999998	0.987861	0.839987	0.49768	0.250309	0.182796	0.143199	0.111378	0.121307	0.180601	0.999998	0.763409	0.578521	0.288651	0.0629702	0.0515199	0.0640613	0.0463725
O15047	SETD1A	0.999998	0.916585	0.763441	0.707451	0.221011	0.0840446	0.0398396	0.0351883	0.0660342	0.0138377	0.999998	0.686453	0.573593	0.203606	0.057967	0.0702971	0.0455192	0.0156101	0.0464072	0.0216711	0.999998	0.78582	0.688857	0.297251	0.16462	0.0953905	0.0591504	0.0383801	0.0492168	0.00924636	0.999998	1.02001	0.770805	0.438563	0.242553	0.0812227	0.0640046	0.0343429	0.0272144	0	0.999998	0.635651	0.533157	0.23933	0.355438	0	0	0
O15056	SYNJ2	0.999998	1.02997	1.00893	0.518829	0.090672	0.0647452	0.0483909	0.0491095	0.0284139	0	0.999998	1.19188	1.05675	0.642688	0.361691	0.20889	0.112743	0.084825	0.14934	0.0877233	0.999998	0.96176	0.869698	0.573871	0.242512	0.129284	0.10183	0.0637777	0.0724011	0.0380391	0.999998	1.12575	1.3014	0.605556	0.282719	0.127118	0.0337531	0	0.037807	0	0.999998	1.35975	1.313	0.890898	0.307436	0.811517	0	0
O15066	KIF3B	0.999998	1.05711	0.880817	0.731749	0.321375	0.100663	0.0525418	0.0335684	0.044474	0.0175033	0.999998	0.886509	0.84336	0.555019	0.118276	0.100992	0.0451224	0.0210825	0.0689268	0	0.999998	0.931166	0.861846	0.404373	0.189497	0.131519	0.0933264	0.0587764	0.0690803	0.0265418	0.999998	1.23964	0.818244	0.538222	0.391458	0	0.00388914	0	0	0	0.999998	0.887446	0.672574	0.450083	0.0908337	0	0	0
O15067	PFAS	0.999998	1.07729	0.975305	0.787594	0.407983	0.139581	0.0638847	0.0392982	0.0397234	0.00865806	0.999998	0.945787	0.91319	0.597304	0.113542	0.0549326	0.0367982	0.0260802	0.0497382	0.0102347	0.999998	1.01933	0.971589	0.613564	0.192205	0.0694078	0.0531104	0.0407137	0.060406	0.0145432	0.999998	1.03768	0.999464	0.877557	0.493215	0.140602	0.0430018	0.0304574	0.0465894	0.0116584	0.999998	0.918309	0.803979	0.53091	0.0906787	0.0234325	0.0224643	0.0195084
O15068	MCF2L											0.999998	1.14787	0.955488	1.52408	1.05932	2.07234	1.54463	0.85208	1.12375	0.824057
O15083	ERC2																					0.999998	0.966177	1.00627	0.896582	0.85571	0.625005	0.19289	0.0539422	0.0954775	0
O15084	ANKRD28	0.999998	1.14324	0.999644	0.838241	0.535001	0.152759	0.0453988	0.0263407	0.0478057	0.0160091	0.999998	0.926777	1.0591	0.968552	0.549695	0.196373	0.0509954	0.0294242	0.0511382	0.00929523	0.999998	1.00816	1.0897	0.788201	0.59675	0.155316	0.0444858	0.0367896	0.046635	0	0.999998	0.974343	0.910242	0.857443	0.455705	0.132133	0.114033	0.0644462	0.074327	0.0721281	0.999998	0.989566	0.74059	0.735828	0.576834	0.114303	0.00951199	0
O15085	ARHGEF11	0.999998	1.12596	1.07509	0.629149	0.333827	0	0	0	0	0											0.999998	0.871186	0.886596	0.519315	0.316172	0.247905	0.18752	0.125197	0.0906991	0.0915824
O15091	KIAA0391	0.999998	1.07625	0.495628	0.0790967	0.0351631	0.0166007	0.00632292	0.00226581	0.0155523	0	0.999998	0.862928	0.380367	0.121742	0.0633769	0.036472	0.0240804	0.0139723	0.0346965	0	0.999998	0.817653	0.335085	0.0992067	0.0512533	0.0179526	0.0206844	0.00996721	0.0305718	0	0.999998	0.930427	0.621463	0.277211	0.253204	0.172436	0.0910588	0.0689869	0.0553177	0.150258	0.999998	0.935816	0.371876	0.146856	0.0902906	0.0511605	0	0.0328427
O15111	CHUK	0.999998	1.10681	0.787473	0.263673	0.0651995	0.0298897	0.0321384	0.0191906	0.0322014	0.00474054	0.999998	0.917745	0.630444	0.265215	0.114663	0.0653355	0.0345926	0.0154007	0.0495415	0	0.999998	0.784373	0.431949	0.188781	0.0695547	0.0443984	0.0356078	0.025426	0.0361234	0	0.999998	0.996537	0.795244	0.292616	0.0887316	0.044891	0.0344005	0.0146151	0.0428755	0	0.999998	0.905047	0.630035	0.175699	0.0635664	0.051622	0.0224447	0
O15116	LSM1	0.999998	0.954567	0.939043	0.978367	1.06417	0.931453	0.914533	0.810582	0.611594	0.734494	0.999998	1.03596	1.0349	1.00395	1.17589	1.12681	1.13927	0.958408	1.0746	1.24072	0.999998	0.935412	0.956429	0.9897	1.02319	0.990686	0.888873	0.899152	0.867386	1.12648	0.999998	0.988069	0.973799	1.05648	0.92463	0.957851	1.01724	0.765691	0.645206	1.22854
O15117	FYB	0.999998	0.958896	0.980368	0.892847	0.310421	0.0982131	0.0475657	0.0329909	0.0426407	0.0261631	0.999998	1.12276	0.902876	0.846597	0.306285	0.0983377	0.0547707	0.040205	0.0646484	0.0406475	0.999998	1.11836	0.96769	0.844754	0.297438	0.100451	0.0574827	0.0396203	0.0549951	0.0497375	0.999998	0.96949	0.944347	0.763884	0.238985	0.0493027	0.0213797	0.0193388	0.0502436	0.0586552	0.999998	1.2089	1.22587	0.940943	0.260878	0.0499881	0.021626	0.0148719
O15118	NPC1	0.999998	1.03188	0.974583	0.996571	1.07017	0.927729	0.738053	0.523874	0.330021	0.262866	0.999998	1.06151	0.994427	0.979302	0.950231	0.896224	0.759889	0.610929	0.525231	0.389963	0.999998	0.969199	0.962925	0.842416	0.885542	0.783879	0.634596	0.530661	0.458894	0.297397	0.999998	0.973531	0.994443	0.967203	0.855645	0.801519	0.652642	0.585212	0.442592	0.492574	0.999998	1.0389	1.01168	1.1683	1.02523	1.00476	0.835314	0.692802
O15121	DEGS1	0.999998	1.02779	0.960627	0.857752	0.708551	0.628524	0.507173	0.270539	0.0730741	0.0110495	0.999998	0.980464	0.992724	0.901728	0.61418	0.563676	0.500523	0.351869	0.119295	0.00914472	0.999998	1.08484	0.984891	0.807376	0.795821	0.678245	0.490804	0.340734	0.108335	0	0.999998	0.927237	0.888801	0.739735	0.659451	0.71834	0.549286	0.313278	0.0515453	0	0.999998	1.05929	1.02052	0.918959	0.838307	0.84002	0.694814	0.556792
O15126	SCAMP1	0.999998	0.888961	1.02143	1.05506	1.23752	1.01914	1.02459	0.778913	0.745475	1.07318	0.999998	1.13579	1.07919	1.06724	1.18127	1.04818	1.00337	0.855062	1.00514	1.53578	0.999998	1.08765	1.05633	1.05929	1.15203	1.12202	0.942789	0.943607	0.903647	1.55886	0.999998	1.03031	1.06649	1.1607	1.16157	1.1562	1.00949	0.848208	0.781287	1.81258	0.999998	1.01837	1.05046	0.984783	0.897666	0.825743	0.953234	0.874347
O15127	SCAMP2	0.999998	1.0277	1.00677	1.24448	1.02521	0.909865	0.812048	0.679251	0.571001	0.769294	0.999998	0.986622	1.00015	0.929007	0.965679	0.881139	0.795544	0.673345	0.843766	1.21595	0.999998	1.08259	1.04552	0.979997	0.9928	0.925928	0.731806	0.732688	0.768123	1.36675	0.999998	0.813203	0.725187	0.705794	0.930102	0.629613	0.713843	0.277028	0.307266	0.586522	0.999998	0.989122	1.04536	0.964704	0.858852	0.612886	0.982358	0.815896
O15131	KPNA5	0.999998	0.884537	0.734407	0.519089	0.305128	0.261769	0.179267	0.0890999	0.120636	0.0674675
O15143	ARPC1B	0.999998	1.05384	0.942512	0.869677	0.728742	0.655818	0.468427	0.287992	0.0779023	0.00381227	0.999998	0.940106	1.01873	0.976365	0.78205	0.683497	0.493227	0.274432	0.0504995	0.00385501	0.999998	0.935775	0.932191	0.947924	0.727218	0.582629	0.519005	0.272638	0.0793692	0.00715188	0.999998	0.907688	0.924088	0.836027	0.789463	0.582275	0.47258	0.346291	0.0753294	0.00159306	0.999998	0.920724	1.0457	0.934258	1.00475	0.850847	0.537096	0.248075
O15144	ARPC2	0.999998	1.04032	0.96875	0.954692	0.875417	0.844655	0.666167	0.425196	0.145991	0.00727687	0.999998	0.835099	0.934528	0.904228	0.795374	0.736567	0.59961	0.46467	0.101523	0.0105916	0.999998	0.908099	0.954773	0.956546	0.907717	0.791346	0.643419	0.471925	0.145659	0.0106927	0.999998	0.889353	0.832692	0.815855	0.935588	0.690595	0.618369	0.438053	0.143292	0	0.999998	0.9693	1.27078	1.12191	1.36363	1.21882	0.817108	0.560391
O15145	ARPC3	0.999998	0.952176	0.899456	0.710053	0.755143	0.605054	0.255437	0.124362	0.0574511	0.00202389	0.999998	0.906613	0.919985	0.837217	0.905487	0.777541	0.361514	0.115417	0.0479403	0.0032821	0.999998	0.819711	0.918836	1.12398	0.729072	0.579329	0.466083	0.134446	0.0774937	0.000964227	0.999998	1.01014	0.985622	0.793334	0.996698	0.49778	0.352877	0.134511	0.0476537	0.00455237	0.999998	1.01932	1.06668	1.01082	1.13311	0.747758	0.525857	0.11002
O15151	MDM4
O15155	BET1	0.999998	0.870722	0.96279	0.816368	0.957994	0.514309	0.479222	0.2992	0.407916	0.591476	0.999998	1.09642	1.03432	0.948985	0.800541	0.414283	0.537298	0.466246	0.36928	0.839188	0.999998	0.745476	0.898702	0.838335	0.559314	0.404728	0.338585	0.329631	0.411791	0.686974	0.999998	1.13735	1.1973	0.954191	0.889432	0.546524	0.516436	0.313089	0.50563	1.1635
O15160	POLR1C	0.999998	1.02933	0.685778	0.276473	0.096699	0.0635075	0.0626176	0.0326509	0.0303961	0.00378984	0.999998	0.904492	0.717504	0.283241	0.0718339	0.0320707	0.0382371	0.0261417	0.0388266	0	0.999998	0.869983	0.69018	0.250315	0.0801389	0.0299728	0.035868	0.0321034	0.0346836	0	0.999998	0.86177	0.647922	0.226459	0.029576	0.00707776	0.00668249	0.00269839	0.0106747	0	0.999998	0.981738	0.787714	0.238797	0.0546377	0.0478384	0.0265353	0.0164871
O15162	PLSCR1	0.999998	0.958581	1.1474	0.968747	0.96658	0.847499	0.872185	0.632118	0.416257	0.538656	0.999998	1.16876	1.02573	0.889577	1.01312	0.885956	0.807234	0.748055	0.742998	1.00236	0.999998	1.12205	1.05474	1.48434	1.26851	1.20907	1.39283	1.44578	1.24933	1.82752	0.999998	0.94285	1.21869	1.16532	1.2332	1.06852	1.12794	0.973055	0.72254	1.28842
O15173	PGRMC2	0.999998	0.865212	0.819004	0.647193	0.621614	0.387437	0.196691	0.156756	0.108543	0.132154	0.999998	1.14874	1.04288	0.827462	0.825978	0.511356	0.280549	0.176313	0.195525	0.255176	0.999998	0.887134	0.922898	0.906215	0.614694	0.424242	0.252049	0.18652	0.164438	0.26431	0.999998	0.97693	1.02574	0.877545	0.743359	0.369148	0.27179	0.139564	0.125412	0.211971	0.999998	1.60542	2.29424	2.10201	1.49862	0.794644	0.405632	0
O15182	CETN3	0.999998	1.04374	1.11075	0.903717	0.860732	0.73886	0.560204	0.353589	0.257733	0.281358	0.999998	1.07007	0.964065	0.867485	0.781202	0.677699	0.65143	0.516155	0.413692	0.382755	0.999998	1.02089	0.986828	0.868302	0.788353	0.847226	0.636837	0.535544	0.384785	0.363048	0.999998	1.10351	1.11183	0.984628	0.804286	0.652616	0.476494	0.257871	0.218499	0.424038	0.999998	0.968191	0.868447	0.924614	0.737832	0.652498	0.586499	0.478421
O15212	PFDN6	0.999998	0.662709	0.769461	0.705097	0.726169	0.749235	0.517428	0.509043	0.418792	0.532531	0.999998	1.05121	0.927097	0.958768	0.949425	0.916734	0.768002	0.623531	0.75383	0.846781	0.999998	1.02343	0.783629	0.835099	0.834483	0.940447	0.980797	0.7364	0.681616	0.891393	0.999998	0.786538	0.691856	0.655965	0.681278	0.530197	0.690241	0.515262	0.375737	0.669874	0.999998	1.04776	0.866956	0.820092	0.727877	0.79229	0.869262	0.859304
O15213	WDR46	0.999998	1.07748	0.827776	0.853071	0.68388	0.364373	0.139699	0.0669074	0.0609474	0.0329249	0.999998	0.864404	0.746863	0.779647	0.472567	0.254459	0.0607179	0.0577569	0.0823674	0.0325831	0.999998	0.881054	0.855001	0.648244	0.509275	0.233672	0.0780025	0.0310059	0.0476035	0	0.999998	0.635444	0.489321	0.488187	0.390477	0.124071	0.0715956	0.0501212	0.0140533	0	0.999998	0.775903	0.596213	0.771631	0.957642	0.342047	0.0494954	0
O15226	NKRF	0.999998	0.979266	0.323568	0.218613	0.159409	0.136744	0.0919571	0.0601835	0.0549839	0	0.999998	0.677468	0.304574	0.135338	0.09038	0.0609898	0.0379982	0.0306614	0.0551442	0.0028597	0.999998	0.753568	0.390805	0.224657	0.0768474	0.0752704	0.0500068	0.0472023	0.0606122	0.0046136	0.999998	0.806676	0.351584	0.203949	0.135297	0.0969373	0.0673213	0.0655514	0.075605	0.0921255	0.999998	0.59376	0.307592	0.147978	0.0774748	0.0846004	0.0473784	0.0349654
O15228	GNPAT	0.999998	1.11243	1.07755	0.928605	0.911079	0.627315	0.246508	0.120462	0.0511444	0.00395634	0.999998	0.968103	1.0786	1.03855	0.747808	0.366599	0.138453	0.0814685	0.0611494	0.00557374	0.999998	0.966308	1.023	0.896909	0.953832	0.523303	0.152937	0.0848259	0.0407829	0.00109513	0.999998	0.967969	0.92982	0.942655	0.824557	0.535562	0.1665	0.0920151	0.0514936	0	0.999998	0.925313	1.05117	0.9317	0.956579	0.336581	0.0871639	0.0717304
O15234	CASC3	0.999998	0.914176	0.769076	0.793937	0.955516	1.21009	1.00084	0.838049	0.810447	1.3546	0.999998	0.838171	1.09783	0.858847	1.11476	0.889373	0.657445	0.516389	0.684298	1.10732	0.999998	0.837725	0.923075	0.836171	0.814261	0.864989	0.842104	0.903252	0.989167	1.98026	0.999998	1.17628	1.01731	1.01622	1.11414	0.723555	0.677297	0.635405	0.72056	2.01253	0.999998	0.879313	0.873236	0.777414	0.95404	0.831003	0.628205	0.712498
O15235	MRPS12	0.999998	0.984292	0.920747	0.823829	0.473115	0.222926	0.13978	0.054832	0.0436119	0.00714661	0.999998	0.858095	0.979673	0.724402	0.70895	0.415116	0.328044	0.203822	0.260573	0.417145	0.999998	1.02666	0.960687	0.996016	0.484387	0.213436	0.137397	0.133232	0.144175	0.15942
O15239	NDUFA1	0.999998	0.966604	0.841321	0.862904	0.806302	0.754448	0.411152	0.285838	0.115719	0.108776	0.999998	0.850973	0.882441	0.771862	0.812658	0.637693	0.403535	0.18816	0.0987425	0.070031	0.999998	0.832926	1.00718	1.06158	0.664613	0.504891	0.40023	0.168835	0.0889601	0.111129
O15254	ACOX3	0.999998	0.966796	0.848065	0.780524	0.740942	0.693885	0.5081	0.211946	0.0824458	0.0248691	0.999998	0.93258	0.976659	1.01253	0.73556	0.580708	0.328476	0.162266	0.0999351	0.0337993	0.999998	0.956326	0.92001	0.860843	0.781658	0.51443	0.313016	0.197405	0.113594	0.102147	0.999998	1.18417	0.924804	1.04261	0.961432	1.15794	0.605619	0.26716	0.0766896	0.0421641	0.999998	0.841569	0.896223	0.87275	0.911846	0.646141	0.3975	0.198314
O15258	RER1	0.999998	0.94072	1.16502	0.948576	0.85464	0.811293	0.790402	0.710404	0.446976	0.950858	0.999998	0.962299	1.04354	0.994024	1.42769	1.36398	1.27034	1.12068	1.25085	1.58583	0.999998	0.933501	0.962102	1.12604	0.904958	0.854418	0.954439	1.02427	0.898146	1.08871	0.999998	1.07864	1.59765	1.02845	1.55126	1.02433	1.18661	0.63658	0.68342	1.35689	0.999998	1.02951	1.88027	1.88733	1.80326	1.51602	1.53392	1.1615
O15260	SURF4	0.999998	1.03253	1.07383	1.06326	0.962731	0.949802	0.901439	0.571702	0.283314	0.15985	0.999998	1.06465	1.02795	1.12756	0.934513	0.931911	0.882835	0.708081	0.522914	0.259011	0.999998	1.05254	0.955138	0.95611	0.958187	0.868426	0.690459	0.617799	0.348789	0.204764	0.999998	0.943019	0.910622	1.00948	0.979793	1.00504	0.959155	0.674832	0.431047	0.335701	0.999998	0.920741	0.984398	0.938484	0.760136	0.774999	0.757044	0.553467
O15269	SPTLC1	0.999998	1.01857	0.87503	0.687515	0.417012	0.180291	0.0375674	0.0208357	0.036038	0	0.999998	0.91796	0.883349	0.693666	0.400627	0.200322	0.0563756	0.0342216	0.0585645	0.0156604	0.999998	0.946592	0.83219	0.623829	0.463471	0.188103	0.049787	0.0297807	0.0509913	0.0223433	0.999998	1.01546	0.927428	0.656614	0.467807	0.191482	0.0203917	0.00870724	0.0210918	0	0.999998	1.10922	1.06887	0.733765	0.59788	0.259845	0.0811857	0.00339467
O15270	SPTLC2	0.999998	1.16621	1.0442	0.979451	0.762862	0.271687	0.0326695	0.00952942	0.0302717	0.00443169	0.999998	1.02203	1.12214	1.07273	0.712976	0.39131	0.144346	0.0335137	0.0321887	0	0.999998	0.943319	0.975143	0.886326	0.778697	0.345209	0.0799103	0.0370803	0.0298628	0.0155649	0.999998	0.973323	1.06633	0.885691	0.70916	0.319738	0.0727101	0.014133	0.0194222	0	0.999998	0.942166	0.989771	0.880249	0.782397	0.364191	0.0449873	0.00803492
O15287	FANCG											0.999998	0.761615	0.785806	0.618153	0.241675	0.468154	0.251504	0.23208	0.280594	0.0847204	0.999998	0.819256	0.789973	0.541469	0.416693	0.321578	0.138602	0.0786606	0.109251	0.0395748
O15294	OGT	0.999998	0.833229	0.410855	0.179525	0.0487252	0.0239702	0.00932234	0.00592957	0.0237987	0	0.999998	0.75181	0.468176	0.222165	0.0720156	0.0424433	0.0199257	0.0188494	0.0443611	0	0.999998	0.820277	0.5173	0.223529	0.0994937	0.0653679	0.0338497	0.0273711	0.0571207	0	0.999998	0.795393	0.455336	0.157001	0.0648488	0.00926421	0.0107976	0.00458365	0.0133265	0	0.999998	0.833232	0.490063	0.24137	0.0611122	0.0441529	0.0205647	0.0026804
O15297	PPM1D
O15304	SIVA1											0.999998	0.888169	0.79397	0.449924	0.226495	0.157415	0.078758	0.0516084	0.111451	0	0.999998	0.93272	0.736555	0.311342	0.127296	0.0741062	0.0348393	0.0218143	0.0417692	0	0.999998	1.02757	0.57911	0.239424	0.0711597	0.0590139	0.0271619	0	0.0478933	0	0.999998	0.753	0.641807	0.254529	0.0792558	0.0529508	0	0
O15305	PMM2	0.999998	1.04755	1.00117	0.952163	0.831191	0.520843	0.255835	0.0976416	0.0696928	0.00293491	0.999998	0.953268	0.993366	0.939799	0.849608	0.778748	0.660885	0.477498	0.150521	0.014903	0.999998	1.06217	1.07154	0.965779	0.944933	0.860454	0.750781	0.599736	0.288554	0.0114526	0.999998	1.01894	0.962084	0.875374	0.737644	0.424875	0.169491	0.0456295	0.0547012	0	0.999998	0.919766	1.02354	0.915381	0.929705	0.866773	0.745286	0.539414
O15315	RAD51B	0.999998	1.27382	1.22542	0.968638	0.684812	0.528806	0.193882	0	0	0	0.999998	0.792701	0.780574	0.550907	0.233294	0.113369	0.0412107	0.0549137	0.0709094	0.10852	0.999998	0.778404	0.578706	0.272048	0.0534485	0.0200731	0.00922451	0.0163539	0.0387475	0
O15318	POLR3G	0.999998	0.91901	0.799528	0.594692	0.564524	0.375133	0.132467	0.0554128	0.0794263	0.100059	0.999998	0.85767	0.822644	0.63759	0.480838	0.360957	0.0990144	0.0489553	0.0717811	0.0712691	0.999998	0.919043	0.930014	0.650374	0.513258	0.386463	0.154093	0.0621069	0.0879247	0.120407	0.999998	1.05542	1.09479	0.571777	0.555594	0.266296	0.127887	0.0310974	0.0749176	0.216518	0.999998	1.05622	0.766181	0.689855	0.471203	0.363797	0.0674549	0
O15320	CTAGE5																															0.999998	1.11201	1.458	0.964606	0.0742365	0.0132188	0.0114918	0.0132209	0.0430049	0.0219907
O15321	TM9SF1	0.999998	1.01464	1.03332	1.0166	0.522519	0.20766	0.120009	0.0723827	0.052697	0.0564387											0.999998	0.938398	0.837838	0.764485	0.324813	0.0888026	0.0615206	0.021506	0.0531551	0	0.999998	0.868529	0.879322	0.921787	0.481237	0.190263	0.0942315	0	0	0	0.999998	1.12204	0.971623	0.825835	0.383845	0.0845606	0.0330571	0.0299806
O15347	HMGB3	0.999998	0.901426	0.917254	1.14694	0.983295	0.912609	0.837566	0.795846	0.89665	1.32703	0.999998	1.00657	1.0569	1.16928	1.02433	1.01466	0.973118	1.17049	1.73431	2.65311	0.999998	1.03361	0.900923	0.992871	1.15693	1.26972	1.45928	1.48571	1.57384	3.37126	0.999998	0.862515	0.97547	1.08558	0.981973	1.03208	0.896868	1.07517	1.30061	3.44637	0.999998	1.01274	0.886574	1.14548	1.06031	1.07734	0.991694	1.66188
O15355	PPM1G	0.999998	0.964689	0.649211	0.0886735	0.0337956	0.0301382	0.0217268	0.0143703	0.0263517	0.000956734	0.999998	1.13916	0.787914	0.195725	0.0584256	0.0414689	0.0290571	0.0247486	0.0549792	0.00182555	0.999998	1.11695	0.921676	0.393659	0.0780505	0.0473568	0.035357	0.0344302	0.0575127	0.00220942	0.999998	1.09412	0.856966	0.100357	0.0201765	0.0194726	0.013118	0.0121797	0.031384	0.00134223	0.999998	1.07809	0.746259	0.122104	0.00944899	0.0133879	0.0141647	0.0189821
O15371	EIF3D	0.999998	1.04187	0.879136	0.449635	0.0755949	0.0337136	0.0247876	0.0142733	0.0246894	0.00307725	0.999998	0.884393	0.894521	0.478513	0.0607177	0.022569	0.0103813	0.0055748	0.0268691	0.00082538	0.999998	0.930401	0.925422	0.472224	0.0869108	0.0318966	0.0260692	0.0171811	0.0382189	0.00593543	0.999998	0.987829	0.879074	0.398087	0.0538659	0.0121845	0.0113982	0.013748	0.038859	0.00245764	0.999998	0.989941	0.974085	0.494608	0.0954406	0.0232561	0.00946741	0.00690086
O15372	EIF3H	0.999998	1.00913	1.07617	0.880027	0.254312	0.0997707	0.0594412	0.0313374	0.0314204	0.000585773	0.999998	1.07042	1.02398	0.885206	0.246766	0.111769	0.0910061	0.0554145	0.0558222	0.0037045	0.999998	1.11723	1.04159	0.767904	0.320036	0.152827	0.095195	0.0607704	0.0533818	0.00118134	0.999998	0.943336	1.01256	0.837771	0.189153	0.0824938	0.0399064	0.020922	0.0274946	0	0.999998	0.964941	0.957142	0.715899	0.202578	0.0703849	0.0710333	0.0349153
O15379	HDAC3	0.999998	1.13487	0.912756	0.888379	0.670549	0.670995	0.469406	0.166563	0.0402329	0.00629253	0.999998	0.854562	0.962729	0.913943	0.792415	0.751375	0.358016	0.231385	0.0532206	0.0116597	0.999998	0.942441	0.944755	0.651899	0.690744	0.587008	0.374976	0.196268	0.0661091	0	0.999998	0.91172	0.975207	0.53248	0.288124	0.304287	0	0	0	0	0.999998	1.03724	0.813785	0.4805	0.462478	0.429239	0	0
O15381	NVL	0.999998	1.10384	0.376882	0.249168	0.113679	0.0863227	0.109556	0.101979	0.0472004	0	0.999998	0.795848	0.632438	0.48866	0.368308	0.313417	0.167194	0.103385	0.077473	0.0685502	0.999998	0.531131	0.456672	0.139311	0.147407	0.10929	0.120617	0.0626937	0.0905065	0	0.999998	0.815369	0.437151	0.208916	0.156422	0.160697	0.090717	0.0314755	0.0326587	0	0.999998	0.399545	0.414314	0.189935	0	0	0	0
O15382	BCAT2	0.999998	1.03683	1.11064	1.20452	1.11503	1.07504	1.15952	0.876967	0.561039	0.271794	0.999998	1.06148	1.05204	1.14244	0.930786	0.848987	0.875566	0.637328	0.440262	0.252486	0.999998	1.00637	0.919036	0.87388	1.10719	1.02963	0.769919	0.697015	0.368924	0.232289	0.999998	0.910917	0.93493	1.03757	0.855707	1.12756	1.03791	0.77701	0.628719	0.442682	0.999998	0.992065	0.95639	0.881406	0.950281	1.00481	0.778446	0.605231
O15392	BIRC5	0.999998	0.972615	0.869351	0.643048	0.547192	0.575442	0.225786	0.152601	0.120026	0.181641	0.999998	1.10973	0.978605	0.937382	0.804176	0.659281	0.352137	0.204733	0.179603	0.224178
O15397	IPO8	0.999998	1.05859	0.832046	0.280773	0.0668521	0.0313564	0.0226464	0.00878765	0.0205971	0	0.999998	1.11564	0.961451	0.468026	0.127637	0.0628174	0.0276992	0.015766	0.045024	0	0.999998	1.13039	0.952016	0.440777	0.120298	0.0585904	0.0318638	0.0164395	0.0397953	0.00175285	0.999998	1.08244	0.89952	0.298041	0.0468308	0.039922	0.0214945	0.0204029	0.0317811	0	0.999998	0.736979	0.98533	0.47373	0.0234257	0	0	0
O15400	STX7	0.999998	0.917696	1.13498	0.988855	1.2414	0.927232	0.994946	0.830709	0.87316	1.08316	0.999998	1.25824	1.14943	1.05612	1.20437	1.10255	1.18707	0.998611	0.907314	1.20426	0.999998	1.02847	1.00091	1.06351	1.00965	1.07308	1.01055	0.936237	0.64574	0.857214	0.999998	0.967821	1.26558	1.19266	1.14385	1.12964	1.19041	0.82285	1.01922	2.5117	0.999998	1.20234	0.959256	1.1513	0.913019	0.987617	1.27084	1.28727
O15417	TNRC18
O15427	SLC16A3	0.999998	1.06852	1.00987	1.05123	1.16571	1.07002	0.985692	0.699422	0.666979	1.30849	0.999998	0.991113	1.08507	1.13305	1.07824	1.04837	0.94843	0.877039	1.12564	2.04633	0.999998	0.992439	1.10645	0.992159	1.18691	1.10897	0.91203	0.994943	1.06909	2.17304	0.999998	0.884943	0.930862	0.787238	0.869319	0.724638	0.752203	0.692388	0.70021	1.79956
O15438	ABCC3											0.999998	0.634073	0.568928	0.436911	0.253034	0.0266093	0.000452182	0	0.018898	0
O15439	ABCC4	0.999998	1.05024	1.03599	1.08023	1.00542	0.96405	0.758887	0.592223	0.187304	0.0338843	0.999998	0.92768	0.941274	0.960034	0.916031	0.870745	0.713751	0.379771	0.0772808	0.0175612	0.999998	1.05051	1.01121	1.014	1.0276	0.962037	0.761513	0.327523	0.0718547	0.0131544	0.999998	1.08903	0.996684	0.889863	0.991718	0.92658	0.732698	0.574447	0.164105	0	0.999998	0.609949	1.06225	0.896739	0.883116	0.79448	0.773625	0.307955
O15446	CD3EAP	0.999998	0.895183	0.985178	0.670149	0.832683	0.651221	0.70463	0.867106	1.238	1.57389	0.999998	1.12191	0.859363	0.544065	0.711703	0.605243	0.747379	0.652461	0.934607	1.28521	0.999998	0.8686	0.752144	0.518062	0.582709	0.701074	0.680162	0.586723	0.756514	1.36443	0.999998	0.831397	1.07289	0.666954	0.668566	0.738798	0.679117	0.441036	0.710484	2.0111	0.999998	0.791707	0.679232	0.612825	0.522769	0.685939	1.02928	1.34869
O15455	TLR3											0.999998	0.806887	0.798698	0.715865	0.914078	0.820062	0.434604	0.237582	0.154663	0
O15484	CAPN5	0.999998	0.973439	0.784571	0.732299	0.578976	0.548045	0.335167	0.178118	0.0649497	0.0774152	0.999998	0.947524	0.846606	0.933415	0.619247	0.538449	0.400118	0.197901	0.191913	0.19828	0.999998	1.06825	0.920101	0.869699	0.739666	0.670149	0.484763	0.305721	0.318477	0.539488											0.999998	2.20381	1.79298	2.24053	1.93819	0	1.12692	0
O15498	YKT6	0.999998	1.02561	1.00514	1.00116	0.955451	0.80506	0.452809	0.121161	0.0467446	0.00188845	0.999998	0.988779	1.04993	1.06294	0.94529	0.824782	0.453223	0.142775	0.0549308	0.00306362	0.999998	0.958719	0.933436	0.970543	0.925031	0.7405	0.427805	0.136989	0.0466145	0.00227966	0.999998	0.938662	0.924042	0.958463	0.923402	0.775984	0.418047	0.0918891	0.024107	0	0.999998	0.961243	0.970488	0.882535	0.94943	0.76905	0.435012	0.122135
O15503	INSIG1																					0.999998	0.822459	1.00026	0.929455	0.63046	0.476861	0.28673	0.122361	0.22563	0.180263
O15504	NUPL2											0.999998	0.723135	0.75212	0.771792	0.595774	0.207061	0.0109874	0.0424472	0.0688738	0.0511298
O15511	ARPC5	0.999998	0.8765	0.747034	0.563904	0.548402	0.465552	0.212126	0.19598	0.0798168	0.00329034	0.999998	1.03582	0.892981	0.718257	0.690474	0.56124	0.344748	0.17315	0.0736426	0.00564657	0.999998	0.792563	0.77681	0.820622	0.527393	0.460625	0.359263	0.169244	0.081171	0	0.999998	0.847726	0.758482	0.602965	0.650817	0.37896	0.351635	0.215838	0.0790613	0	0.999998	1.00873	0.890828	0.910808	0.747446	0.601113	0.4367	0.246985
O15514	POLR2D	0.999998	0.881489	0.786216	0.630176	0.374909	0.343154	0.132481	0.117871	0.0785135	0	0.999998	0.929246	0.990974	0.742586	0.784231	0.612855	0.303533	0.192086	0.13126	0.078666	0.999998	0.758105	0.700528	0.691717	0.494295	0.38659	0.303542	0.151504	0.134694	0	0.999998	0.848414	0.903275	0.553466	0.767275	0.43694	0.577246	0.386783	0.207743	0.225561
O15523	DDX3Y
O15525	MAFG	0.999998	0.866717	0.573834	0.422	0.212633	0.1396	0.077802	0.0809553	0.0448528	0	0.999998	0.742897	0.518805	0.307807	0.19184	0.163276	0.0668676	0.0270021	0.0410377	0
O15530	PDPK1	0.999998	0.891419	0.785217	0.797636	0.421129	0.194301	0.0846071	0.0615512	0.0405014	0.0215977	0.999998	0.89957	0.871393	0.597381	0.149009	0.0858409	0.0530916	0.0241385	0.0645803	0	0.999998	0.913037	0.823255	0.435531	0.121963	0.0685172	0.0418689	0.036325	0.0545867	0	0.999998	1.12077	1.02317	0.91412	0.521062	0.0810311	0.0110364	0.00589084	0.0247483	0.0465431
O15533	TAPBP	0.999998	0.915887	0.903661	0.882644	0.616043	0.253548	0.105182	0.0623364	0.050692	0.0383789	0.999998	1.05075	1.04072	0.985205	0.571752	0.253482	0.102092	0.0791102	0.0937225	0.0661105	0.999998	1.05526	1.05745	0.915996	0.524702	0.180633	0.0799952	0.0484737	0.0603636	0.00457529	0.999998	1.00071	1.05332	1.05506	0.610596	0.292159	0.10489	0.0614388	0.0674246	0.00952102	0.999998	1.01333	0.914534	0.863325	0.451126	0.181739	0.0880283	0.0599411
O15541	RNF113A	0.999998	0.977978	0.884085	0.88072	1.00132	0.902593	0.589276	0.264605	0.0999243	0.170024	0.999998	1.04539	1.02132	1.04602	1.02101	0.935403	0.480551	0.242834	0.142565	0.25764	0.999998	1.07379	1.10841	1.04306	1.05707	0.998582	0.525049	0.220699	0.108687	0.138424	0.999998	1.0892	1.06079	1.09479	1.00021	0.977022	0.411055	0.143277	0.0531969	0.282415	0.999998	1.01643	1.03307	0.92328	0.976531	0.862997	0.41782	0.181125
O15550	KDM6A	0.999998	1.09932	0.773394	0.631466	0.304227	0.192844	0.135529	0.0620328	0.0542624	0.0439442	0.999998	0.800946	0.743798	0.536152	0.275021	0.1238	0.048729	0.0707822	0.0996536	0	0.999998	0.888211	0.828441	0.465427	0.274819	0.138603	0.0784677	0.0766924	0.106473	0.0768668
O43143	DHX15	0.999998	1.0687	0.934431	0.9342	0.812699	0.732435	0.407566	0.0954933	0.0385187	0.00822757	0.999998	0.905865	0.964597	0.908126	0.735115	0.603185	0.270999	0.0661407	0.0723819	0.0249969	0.999998	0.912686	0.956575	0.77108	0.695591	0.488714	0.265017	0.0401161	0.0438182	0.0119283	0.999998	0.989683	1.0018	0.916159	0.825073	0.707912	0.386719	0.0923622	0.0349831	0.00492862	0.999998	0.920216	0.9516	0.804731	0.837847	0.702215	0.27555	0.0237263
O43148	RNMT	0.999998	0.990371	1.07006	1.10163	1.07522	0.917565	0.75469	0.314802	0.0616111	0.00192641	0.999998	1.12892	1.03814	1.09226	1.09027	0.953756	0.795189	0.354095	0.0688617	0.00527272	0.999998	1.08503	0.977768	0.972488	1.05606	1.02151	0.688894	0.326773	0.0708261	0.00764996	0.999998	0.957045	1.00568	1.03739	0.846278	0.984646	0.727409	0.273473	0.0536267	0.0185724	0.999998	0.966254	0.981192	0.953381	0.888405	0.90804	0.752411	0.352887
O43149	ZZEF1	0.999998	1.02849	0.951868	0.90091	0.559078	0.0592984	0.0356199	0.0218159	0.0352488	0.00451192	0.999998	0.962072	0.986427	0.916449	0.442827	0.10141	0.0531766	0.0332667	0.0602686	0.00714682	0.999998	0.996429	0.990353	0.850272	0.542295	0.0892116	0.0595117	0.0382783	0.0569718	0.00825659	0.999998	1.03463	0.90663	0.890001	0.592997	0.0470348	0.0177458	0	0.0295343	0.0249447	0.999998	0.947698	0.957561	0.816994	0.455675	0.0585301	0.00814413	0
O43150	ASAP2											0.999998	0.891108	1.04944	1.00153	0.488436	0.455102	0.212754	0.147078	0.236198	0
O43156	TTI1	0.999998	0.963495	0.820842	0.369706	0.0851701	0.062145	0.043755	0.0228938	0.0380692	0.00466893	0.999998	1.00851	0.886244	0.471281	0.185314	0.146311	0.10462	0.0941843	0.141799	0.0676933	0.999998	0.998875	0.81308	0.385086	0.0797106	0.046231	0.0421197	0.0242144	0.0473166	0	0.999998	1.07526	0.878716	0.350602	0.0638843	0.0286229	0.0196213	0.00649093	0.0285612	0	0.999998	0.981019	0.866709	0.413585	0.0730934	0.0503236	0	0
O43157	PLXNB1	0.999998	0.972813	0.880339	1.02332	0.674703	0.545606	0.359654	0.243975	0.137855	0.169812
O43159	RRP8	0.999998	1.03517	0.535748	0.240944	0.154525	0.114807	0.04793	0.0510427	0.037091	0.0138153	0.999998	0.8267	0.511404	0.1686	0.126495	0.101227	0.0515596	0.0329708	0.047173	0	0.999998	0.853568	0.566381	0.133201	0.0639195	0.0296636	0.0221715	0.00614631	0.0315431	0.0107278	0.999998	0.931968	0.568393	0.253703	0.209574	0.239195	0	0.0289401	0.0700089	0	0.999998	0.693771	0.51685	0.0559368	0.0221803	0	0	0
O43164	PJA2	0.999998	0.948402	0.812352	0.738395	0.5644	0.515969	0.370797	0.215018	0.312411	0.460068	0.999998	0.87888	0.859503	0.765825	0.546699	0.504618	0.295534	0.257373	0.282816	0.430885	0.999998	0.920799	0.896532	0.639746	0.550173	0.468877	0.320037	0.269513	0.247293	0.521417	0.999998	1.00983	0.836715	0.503473	0.435025	0.342053	0.180283	0.139069	0.117648	0.372993	0.999998	1.06881	0.998813	0.815548	0.479321	0.407846	0.174895	0.213509
O43166	SIPA1L1	0.999998	1.05187	0.851566	0.761897	0.458744	0.256008	0.164668	0.113396	0.0957988	0.113843	0.999998	0.841055	0.743139	0.553749	0.297438	0.178715	0.101471	0.0819932	0.112613	0.113104	0.999998	0.75312	0.614111	0.399029	0.222386	0.156582	0.121063	0.052429	0.0567709	0.10125
O43167	ZBTB24	0.999998	1.04073	0.811437	0.827952	0.685966	0.551764	0.373448	0.278301	0.147885	0.06693	0.999998	0.959924	0.982802	0.887963	0.760819	0.619502	0.294708	0.204341	0.110232	0.0103707	0.999998	0.832326	0.889077	0.781188	0.612067	0.43556	0.298291	0.171362	0.132985	0.0780034											0.999998	1.20953	0.960025	0.919795	0.892488	0.698742	0.363581	0.120296
O43169	CYB5B	0.999998	1.00138	1.00056	0.827293	1.0058	0.823139	0.590765	0.464417	0.361	0.274428	0.999998	1.11677	1.03778	0.892249	0.938357	0.782004	0.630748	0.507057	0.516859	0.419206	0.999998	0.867445	0.937044	0.944232	0.774088	0.716516	0.602487	0.449462	0.443926	0.422012	0.999998	1.03453	1.11087	0.973235	1.06841	0.773353	0.635956	0.480071	0.38966	0.412667	0.999998	1.02873	0.765328	0.942949	0.734218	0.595988	0.624838	0.483397
O43172	PRPF4	0.999998	1.06118	0.906333	0.567124	0.165723	0.0609379	0.0267658	0.01731	0.0278424	0.00241297	0.999998	0.95133	0.976206	0.695538	0.20491	0.0905602	0.0275237	0.01598	0.0429824	0.00851598	0.999998	0.9078	0.888187	0.542795	0.25895	0.106812	0.0312126	0.0158188	0.0324979	0	0.999998	0.83536	0.787387	0.491696	0.148256	0.0458765	0.0177271	0.00925232	0.0313356	0	0.999998	0.792671	0.752948	0.484509	0.19537	0.0686901	0.0153086	0.00247363
O43175	PHGDH	0.999998	1.00397	0.932558	0.903439	0.87395	0.706934	0.414164	0.103741	0.0248341	0.00435318	0.999998	0.97215	0.998438	0.994913	0.854513	0.769366	0.475184	0.138997	0.0391413	0.00449832	0.999998	1.03065	1.02614	0.932623	0.970288	0.863555	0.620148	0.24048	0.0525513	0.00495204	0.999998	1.05395	1.04222	1.00864	0.940968	0.746596	0.429153	0.128988	0.0253817	0.0116745	0.999998	0.90593	0.913462	0.87722	0.869788	0.714651	0.5026	0.132109
O43181	NDUFS4	0.999998	0.965862	0.911695	0.861136	0.593212	0.387805	0.321465	0.265591	0.194761	0.291324	0.999998	0.936331	0.99323	0.896542	0.699802	0.507933	0.37376	0.305974	0.22895	0.444404	0.999998	0.986946	1.02051	0.911537	0.660543	0.476244	0.359128	0.248516	0.172233	0.378248	0.999998	0.917004	0.996428	0.916956	0.73802	0.306791	0.261694	0.209876	0.191898	0.519851	0.999998	0.930069	0.916404	0.75073	0.571015	0.382622	0.288331	0.243793
O43237	DYNC1LI2	0.999998	1.008	1.09169	0.987857	0.769241	0.0778204	0.02162	0.0141061	0.0251832	0	0.999998	1.01998	1.0094	0.94046	0.382829	0.0711945	0.0286414	0.0175735	0.0402779	0	0.999998	1.03415	1.03823	0.811758	0.332012	0.0733937	0.0424271	0.0243829	0.0403854	0	0.999998	1.13672	1.17128	1.1882	0.797378	0.0758155	0.0044745	0.0198488	0.0118977	0.0118639	0.999998	0.915058	0.915435	0.720018	0.312396	0.0166967	0.0097599	0.0233579
O43242	PSMD3	0.999998	0.997606	0.923726	0.943589	0.784444	0.865081	0.535369	0.0810688	0.0323654	0.00330587	0.999998	0.98055	1.02833	1.00678	0.875056	0.704101	0.407403	0.0710269	0.0527197	0.0170587	0.999998	0.952713	0.979147	0.922745	0.719904	0.554885	0.303986	0.0650123	0.0508137	0.0202935	0.999998	0.977265	0.903342	0.855754	1.04304	0.806831	0.654177	0.0556389	0.0360215	0.0334864	0.999998	0.928577	1.02427	0.949889	0.907651	0.674596	0.360945	0.0429578
O43251	RBFOX2											0.999998	0.83501	0.788276	0.533521	0.210674	0.18847	0.0973326	0.0519965	0.031314	0.0106547	0.999998	0.850295	1.05485	0.708472	0.359026	0.286706	0.140412	0.0507176	0.0685461	0											0.999998	0.699423	0.692982	0.480195	0.26721	0.147693	0.117145	0
O43252	PAPSS1	0.999998	1.07357	1.0908	1.10596	1.07241	1.02639	0.691864	0.0817324	0.0431654	0.0120743	0.999998	1.0131	1.05585	1.06522	0.637816	0.156065	0.0252345	0.0192739	0.0416249	0.00670985	0.999998	1.02492	0.997163	0.822038	0.658839	0.123059	0.0249744	0.0190529	0.0384811	0.00602802	0.999998	0.949813	0.974663	1.01519	0.913126	1.04525	0.682388	0.0726724	0.0468774	0.0268206	0.999998	0.936098	0.86972	0.824081	0.685369	0.160493	0.0175702	0.00693344
O43257	ZNHIT1
O43264	ZW10	0.999998	1.04488	0.892961	0.55036	0.20709	0.0732385	0.0270774	0.0172107	0.0278956	0.00615882	0.999998	0.946272	0.831999	0.525563	0.213311	0.0584554	0.0220503	0.0200741	0.0499002	0.0111645	0.999998	0.953648	0.861714	0.537663	0.275406	0.115207	0.0612563	0.0374348	0.049434	0.00981788	0.999998	1.01509	0.918831	0.53818	0.181575	0.0354665	0.00786726	0.00428461	0.0238167	0	0.999998	0.879216	0.731857	0.433255	0.175339	0.023093	0.0175561	0.00168543
O43272	PRODH											0.999998	1.16589	0.803639	0.612167	0.388194	0.45966	0.416079	0.33742	0.320005	0.165234
O43278	SPINT1	0.999998	1.00819	1.107	1.14764	1.22925	0.970015	0.950006	0.593729	0.355013	0.411659	0.999998	1.1411	1.0369	1.00564	0.880455	0.861692	0.719103	0.414737	0.358462	0.41572	0.999998	1.08906	1.07096	0.988481	1.11621	1.02736	0.665361	0.508546	0.419506	0.631355	0.999998	1.30444	1.30169	1.44029	1.14347	1.07248	0.94483	0.525591	0.446368	0.890813	0.999998	1.1569	1.01932	1.0964	1.08234	0.780565	0.669011	0.469068
O43290	SART1	0.999998	0.950182	0.643701	0.424664	0.271337	0.196924	0.13585	0.0787916	0.0664148	0.131114	0.999998	0.850149	0.694899	0.48463	0.339719	0.243024	0.130852	0.0768657	0.0919155	0.238955	0.999998	0.871918	0.725629	0.426902	0.326515	0.236161	0.12375	0.064124	0.0736783	0.166808	0.999998	0.964279	0.669466	0.405408	0.264607	0.218949	0.135453	0.0904329	0.0939224	0.351483	0.999998	0.799071	0.595397	0.400121	0.317141	0.20792	0.101504	0.0604035
O43291	SPINT2	0.999998	0.896085	0.984069	0.990538	0.991634	0.833918	0.673488	0.459084	0.299524	0.360355	0.999998	0.923483	0.907763	0.834535	1.04423	0.801965	0.643326	0.399132	0.415787	0.503387	0.999998	0.980698	0.997822	1.1356	0.937284	0.746256	0.588003	0.41426	0.404712	0.454381	0.999998	1.07567	0.969644	1.04125	1.13767	0.877542	0.721101	0.366713	0.33376	0.722501	0.999998	1.01626	1.07905	1.08874	0.950566	0.60839	0.638305	0.368162
O43292	GPAA1	0.999998	0.954446	0.999641	0.971658	0.737369	0.364044	0.208654	0.0941205	0.0733437	0.0484052	0.999998	0.908967	0.974398	0.921819	0.432083	0.229762	0.0996407	0.0455545	0.0556799	0	0.999998	0.963748	1.10127	1.28175	0.73109	0.429378	0.308671	0.0835328	0.0837269	0.0528952	0.999998	1.24281	1.10872	1.15553	0.715024	0.535597	0.139592	0.0409679	0	0	0.999998	0.833844	1.04759	0.815144	0.496424	0.201623	0.102796	0
O43293	DAPK3	0.999998	1.07696	0.828163	0.514225	0.275119	0.156991	0.103368	0.103682	0.0898714	0	0.999998	0.825646	0.572202	0.261736	0.121639	0.104309	0	0.0609574	0	0	0.999998	0.940735	0.887722	0.487632	0.318541	0.238363	0.136082	0.0936548	0.115893	0
O43295	SRGAP3																					0.999998	0.914817	0.937653	0.724881	0.1517	0.127186	0.096221	0.0644228	0.0769664	0
O43296	ZNF264	0.999998	1.12494	0.795246	0.535971	0.211492	0.22252	0.0911868	0.0629629	0.0605277	0.0729723
O43299	AP5Z1	0.999998	1.01507	0.865905	0.684569	0.40109	0.216755	0.109988	0.0476323	0.0472804	0.0172721	0.999998	1.12147	1.08635	0.87732	0.434156	0.19816	0.0972975	0.0983739	0.0554938	0	0.999998	0.973254	0.830402	0.706784	0.444826	0.148	0.0769294	0.0516752	0.04097	0.202341	0.999998	1.11938	0.726581	0.853802	0.567734	0	0	0	0	0	0.999998	0.962891	0.848109	0.594187	0.352048	0	0	0
O43303	CCP110	0.999998	1.113	0.751033	0.342612	0.10513	0.0548039	0.030897	0.0522124	0.0631222	0.00174956	0.999998	0.820243	0.697826	0.317891	0.12083	0.0835917	0.0755117	0.0368872	0.0405882	0	0.999998	0.886023	0.820842	0.61031	0.459952	0.476911	0.390841	0.319308	0.322232	0.502222	0.999998	1.04175	1.10815	0.581839	0.338705	0.176694	0.118838	0	0	0	0.999998	0.800685	0.730996	0.374101	0.187891	0.10137	0.0650323	0
O43310	CTIF	0.999998	1.2315	1.11408	1.06689	0.763715	0.488927	0.215914	0.109502	0.0931237	0.0726143	0.999998	0.994759	1.04158	0.880123	0.770384	0.419626	0.0528027	0.0374097	0.0600945	0.0083242	0.999998	1.00711	1.0919	1.02447	0.779494	0.403153	0.114812	0.103564	0.106566	0.0717615	0.999998	1.2625	1.27683	0.998039	0.808114	0.405957	0.151798	0.0377344	0.0362567	0	0.999998	0.886884	0.924483	0.835284	0.644213	0.424636	0.172088	0
O43314	PPIP5K2	0.999998	1.06057	1.1023	1.06534	1.06291	0.751128	0.265405	0.0182338	0.0306401	0.00570072	0.999998	1.0112	1.04609	1.02479	0.698899	0.391815	0.031314	0.00814025	0.032104	0.00334522	0.999998	0.999507	1.0108	0.871955	0.709833	0.321133	0.0459176	0.0286574	0.0455982	0.0107342	0.999998	1.02463	0.987191	1.01924	0.913143	0.747376	0.256496	0.0083902	0.0107186	0	0.999998	0.982904	0.961667	0.85615	0.802773	0.472168	0.025747	0.00728431
O43318	MAP3K7	0.999998	1.04538	0.913675	0.421	0.134794	0.0544846	0.0230304	0.0197224	0.0351706	0.0021464	0.999998	1.03055	0.989436	0.556547	0.147215	0.0635205	0.0220962	0.0292227	0.0572826	0.017333	0.999998	0.975746	0.937946	0.510788	0.183106	0.0763164	0.0400084	0.0399028	0.0670053	0	0.999998	1.10863	1.04095	0.582072	0.18354	0.167085	0.125055	0.0463246	0.0927006	0.0390554
O43324	EEF1E1	0.999998	1.00345	0.990364	0.697235	0.441692	0.235498	0.181123	0.221913	0.10403	0.00172109	0.999998	1.02098	0.980171	0.741793	0.489712	0.316088	0.435188	0.211593	0.204011	0.0230062	0.999998	0.919598	0.892758	0.74914	0.413081	0.37162	0.279379	0.246409	0.172736	0.00913142	0.999998	0.957391	1.12725	0.721966	0.290741	0.213539	0.235833	0.0923622	0.10073	0.00353836	0.999998	1.01196	0.895005	0.711514	0.280188	0.296778	0.312469	0.305752
O43345	ZNF208																															0.999998	1.50737	1.32372	1.15783	0.987311	0.573329	0.383946	0.327372	0.232159	0.506082
O43379	WDR62	0.999998	1.02159	0.751773	0.450764	0.213505	0.145614	0.0972785	0.0764294	0.0561262	0.026528	0.999998	0.884057	0.797256	0.584537	0.277627	0.146341	0.16896	0.115119	0.0991935	0.0162843	0.999998	0.881987	0.722853	0.370043	0.184056	0.129851	0.0845037	0.0472091	0.0550757	0.00813527	0.999998	1.06787	0.654158	0.426046	0.212962	0.0705247	0.0419177	0.0125988	0.0323617	0	0.999998	0.820264	0.633203	0.319749	0.13757	0.0681158	0.0503424	0.0407034
O43390	HNRNPR	0.999998	1.0776	0.965535	0.660055	0.0619112	0.0247053	0.0137234	0.00889207	0.0246853	0.00137256	0.999998	0.919142	0.828166	0.486102	0.0744053	0.0266093	0.0113612	0.00602893	0.0335221	0.00123807	0.999998	0.945461	0.747602	0.35255	0.0638453	0.0253015	0.0166087	0.00989522	0.0335935	0.00621639	0.999998	0.702535	0.598601	0.411555	0.0492354	0.0195528	0.0147722	0.00876425	0.0283125	0.00137959	0.999998	0.749377	0.639951	0.309894	0.052202	0.0157697	0.00621193	0.00239343
O43395	PRPF3	0.999998	0.994554	0.847386	0.45534	0.105207	0.0660758	0.0430943	0.0529941	0.0438711	0.00116206	0.999998	0.896512	0.930479	0.518253	0.157063	0.0923045	0.0260835	0.0143684	0.0353518	0.00186924	0.999998	0.847954	0.934846	0.56242	0.174074	0.0762808	0.0282277	0.0131361	0.0315922	0.00104085	0.999998	0.861391	0.770244	0.426761	0.136026	0.0516469	0.0451712	0.0338068	0.0565879	0.0432609	0.999998	0.866439	0.79246	0.495945	0.0968422	0.0276139	0.0140353	0.00608008
O43396	TXNL1	0.999998	0.93599	0.861061	0.6684	0.129726	0.0394735	0.0252068	0.0168501	0.0302461	0.0011172	0.999998	0.972803	0.926534	0.83888	0.405126	0.0991544	0.0464992	0.0357559	0.0680354	0.0293641	0.999998	0.96302	0.919733	0.85171	0.427432	0.076962	0.0373241	0.0313102	0.0628402	0.00571512	0.999998	1.03472	1.02965	0.745645	0.181338	0.0297011	0.0130442	0.0127848	0.0300508	0.00282855	0.999998	1.05908	1.08709	0.953924	0.452126	0.0836574	0.0185358	0.0121213
O43399	TPD52L2	0.999998	0.881674	0.850062	0.65784	0.791692	0.704357	0.405956	0.330527	0.220949	0.296403	0.999998	1.10966	0.959822	0.815542	0.864497	0.797646	0.503962	0.303664	0.214146	0.239098	0.999998	0.822258	0.848302	0.989393	0.693068	0.651501	0.553686	0.319038	0.194207	0.260421	0.999998	0.833656	0.841656	0.710188	0.846243	0.495918	0.590318	0.341106	0.238847	0.461572	0.999998	1.17067	1.14317	1.41912	1.04826	0.852246	0.673105	0.456957
O43402	EMC8	0.999998	1.05128	1.0417	0.944391	0.957361	0.64447	0.16525	0.0775443	0.0619846	0.0374239	0.999998	0.940859	0.949127	0.849759	0.697268	0.489735	0.0280043	0.00873438	0.0274533	0	0.999998	1.02274	1.03934	0.921207	0.85781	0.586093	0.124117	0.0660039	0.0682593	0.0486615	0.999998	1.01999	1.01079	1.01617	1.05793	0.638744	0.272727	0.143043	0.085886	0	0.999998	0.780734	0.719331	0.736558	0.573488	0.375047	0.0953504	0
O43405	COCH																					0.999998	0.874512	0.801356	1.06967	0.757676	0.552249	0.418304	0.198577	0.13615	0.260044
O43414	ERI3	0.999998	1.0965	1.10595	1.08055	0.848295	0.684698	0.317881	0.0788196	0.0223412	0.00297804	0.999998	1.04586	1.0394	1.0629	0.872005	0.622572	0.278165	0.0479424	0.0323946	0	0.999998	1.06192	0.985369	0.960225	1.05156	0.7244	0.250414	0.0471222	0.0379648	0	0.999998	0.856478	1.03178	0.852935	0.722754	0.628525	0.314754	0.0815857	0.0303196	0	0.999998	0.81325	0.830582	0.690833	0.623772	0.334285	0.256384	0
O43422	THAP12	0.999998	1.09155	0.965312	0.682073	0.104704	0.0786124	0.0174786	0.00916139	0.0397053	0	0.999998	0.998675	0.960677	0.824032	0.192004	0.130904	0.0811498	0.0560325	0.0597147	0.0364405	0.999998	0.956823	1.04554	0.723047	0.154617	0.0865767	0.0539962	0.0489301	0.0703479	0.0126403	0.999998	1.09996	0.917661	0.591028	0.134881	0.0544482	0.0574076	0.0286511	0.0285375	0
O43426	SYNJ1	0.999998	1.01826	0.95871	0.76379	0.336975	0.168447	0.0863957	0.0738686	0.067065	0.0272294	0.999998	0.943929	0.985577	0.76198	0.341544	0.144565	0.102694	0.0729994	0.111575	0.0158036	0.999998	1.03425	1.02156	0.759111	0.323082	0.117585	0.0757173	0.0495169	0.0702018	0.0116058	0.999998	1.05679	0.950615	0.788748	0.519582	0.543376	0.317327	0.0384675	0.0714603	0.293978	0.999998	0.924005	0.918757	0.947316	0.604038	0.395635	0.148219	0.193854
O43427	FIBP	0.999998	1.04044	0.890791	0.687605	0.278132	0.0310836	0.00836911	0.00816685	0.0128411	0	0.999998	0.972416	0.924937	0.649212	0.187986	0.049663	0.0212269	0.0172275	0.0396559	0.00812028	0.999998	0.949096	0.842957	0.531381	0.259846	0.0521179	0.0299979	0.0189972	0.0352054	0	0.999998	0.968247	0.83659	0.662909	0.289662	0.0275284	0.003751	0.00242835	0.00851457	0	0.999998	0.85594	0.685502	0.412057	0.15017	0.00978331	0.0222207	0
O43432	EIF4G3	0.999998	1.04754	0.649457	0.328239	0.232017	0.156472	0.0962324	0.0526198	0.0504977	0.0220265	0.999998	0.871323	0.626325	0.292805	0.153353	0.102045	0.0560989	0.0450719	0.0717099	0.0254581	0.999998	0.872369	0.517714	0.198721	0.0880983	0.0680655	0.0444332	0.0261188	0.0463495	0.00210406	0.999998	1.04613	0.737845	0.224777	0.117472	0.0535666	0.0280435	0.0118247	0.0245086	0.0120134	0.999998	0.947485	0.605166	0.186423	0.0778163	0.0442629	0.000807889	0.0158881
O43439	CBFA2T2	0.999998	0.848947	0.575309	0.402515	0.209739	0.154831	0.109894	0.0936874	0.0883538	0.11521	0.999998	0.923922	0.811145	0.628412	0.422684	0.276339	0.189247	0.145087	0.200945	0.220857											0.999998	1.01622	0.933603	0.559881	0.431221	0.456616	0.219117	0.076842	0	0.282743
O43447	PPIH	0.999998	1.05364	0.980246	0.811416	0.420812	0.135397	0.0475869	0.0184746	0.027595	0.00142345	0.999998	1.01032	0.982735	0.801487	0.457612	0.149575	0.045229	0.0206101	0.0411451	0.00327482	0.999998	0.958677	0.923295	0.749148	0.465821	0.158	0.0478833	0.0214462	0.0371998	0.00242334	0.999998	0.999007	1.0091	0.806521	0.396302	0.111348	0.0213634	0.00974039	0.0273472	0	0.999998	0.965941	0.9318	0.721759	0.363674	0.0560422	0.0156304	0.00938703
O43463	SUV39H1	0.999998	1.00693	0.673252	0.306688	0.028935	0	0	0	0	0
O43464	HTRA2	0.999998	1.05471	1.17264	1.20241	1.30117	1.14149	1.04837	0.658929	0.51263	0.330977	0.999998	1.07178	1.0894	1.28966	1.23783	1.12105	1.15089	0.97588	0.835076	0.789124	0.999998	1.09948	0.988967	0.918692	1.28725	1.16046	0.845152	0.867313	0.726697	0.593475	0.999998	0.912764	0.878938	1.04783	0.952057	0.82552	0.55026	0.441083	0.443714	0.341855	0.999998	0.889897	1.02911	0.910544	0.979952	0.682185	0.884189	0.819147
O43482	OIP5	0.999998	0.956303	0.88424	0.925964	0.693088	0.416498	0.144912	0.0293808	0.0472588	0	0.999998	0.926349	0.979964	1.0515	0.93916	0.533891	0.235727	0.0722311	0.0912753	0.0135532	0.999998	0.943532	0.944664	0.945024	0.781204	0.415709	0.181908	0.0757742	0.0744283	0	0.999998	1.22704	0.963371	0.814905	0.774099	0.499299	0.154595	0	0	0
O43488	AKR7A2	0.999998	1.15823	1.24956	1.1129	0.865939	0.239752	0.0303958	0.0183228	0.026089	0.00289608	0.999998	1.15659	1.09833	1.0174	0.506987	0.129466	0.0440493	0.0316152	0.0500833	0.00560287	0.999998	1.13286	1.09848	0.875198	0.529754	0.110623	0.0506607	0.0258308	0.0439835	0.0104501	0.999998	1.07981	1.13862	1.1201	0.726736	0.186555	0.00968656	6.50093e-05	0.0270761	0	0.999998	1.16677	1.06852	0.978576	0.429476	0.0329532	0.00657837	0.00215785
O43491	EPB41L2	0.999998	0.997383	0.938535	0.941446	0.828838	0.436415	0.0795739	0.0578333	0.072317	0.0603916	0.999998	1.06199	1.02336	1.00331	0.831881	0.409405	0.0806855	0.0566369	0.124218	0.139365	0.999998	1.04803	1.03226	0.964945	0.791835	0.294411	0.0950386	0.0692394	0.104506	0.0876361	0.999998	1.05891	1.08164	1.04714	0.830716	0.437237	0.0838191	0.0780862	0.109733	0.242754	0.999998	0.963034	0.954609	0.894937	0.75556	0.331166	0.0690174	0.0602845
O43493	TGOLN2	0.999998	0.833454	0.997776	0.954671	0.965439	0.705737	0.636104	0.657022	0.882186	1.49356											0.999998	0.951567	0.898092	0.906296	0.862023	0.770128	0.680744	0.986111	1.28676	2.43458
O43502	RAD51C	0.999998	1.1976	0.958703	0.864352	0.623168	0.372597	0.0591478	0	0.0341416	0	0.999998	0.919674	0.919549	0.725647	0.331869	0.149438	0.0772327	0.0412578	0.0688314	0.0163765	0.999998	0.912781	0.781751	0.555485	0.322241	0.114344	0	0.0347046	0.0859685	0	0.999998	1.13773	1.23475	0.869393	0.523508	0.457242	0.12112	0	0	0
O43504	LAMTOR5	0.999998	0.906772	0.808143	0.718554	0.834747	0.579929	0.330254	0.176137	0.121051	0.120737	0.999998	1.00963	0.917468	0.783364	0.721414	0.626165	0.340963	0.204273	0.153401	0.132512	0.999998	0.778686	0.868905	0.848319	0.643205	0.590106	0.377203	0.194797	0.165213	0.011558	0.999998	0.863857	0.736593	0.645093	0.776024	0.41378	0.363049	0.0868504	0.0665032	0.0651608	0.999998	0.936024	0.668968	0.900394	0.742276	0.483332	0.367061	0.166038
O43505	B4GAT1	0.999998	1.02782	1.0609	1.04908	0.991122	0.683634	0.294537	0.0539886	0.0405242	0.000701375	0.999998	1.07167	1.02797	1.01941	0.875666	0.560562	0.136662	0.0472981	0.0680324	0.0184278	0.999998	1.04986	1.04664	0.98453	0.92423	0.589486	0.126494	0.0469497	0.0590877	0.00644627	0.999998	1.05985	1.1111	1.1359	0.959216	0.693332	0.275358	0.0494401	0.0352362	0	0.999998	1.03871	0.909829	1.01605	0.81973	0.480868	0.13937	0.00569036
O43513	MED7	0.999998	0.603193	0.705619	0.778915	0.462112	0.302413	0.168385	0	0.109235	0											0.999998	0.951739	1.09938	0.782908	0.510571	0.27121	0.141916	0.109353	0.130173	0.167246
O43529	CHST10	0.999998	0.868307	0.751693	0.767041	0.638286	0.501474	0.181577	0.104043	0.0700342	0.0324634	0.999998	1.17294	0.904126	0.813008	0.572324	0.394267	0.243142	0.152932	0.13624	0.159085	0.999998	0.846033	0.927222	0.940503	0.524482	0.252673	0.11788	0.110291	0.142439	0.0922082
O43542	XRCC3	0.999998	1.1739	0.83236	0.732129	0.28133	0.120886	0.0328663	0.0279384	0.0629605	0	0.999998	0.809008	0.873448	0.707945	0.355268	0.13731	0.0354916	0.0413068	0	0	0.999998	1.24042	1.00596	0.962135	0.514524	0.276987	0.0334196	0	0.118144	0	0.999998	1.00776	0.771147	0.725493	0.425129	0.235664	0.0951095	0	0	0
O43561	LAT	0.999998	0.84451	1.05496	0.880931	1.22105	1.20975	1.04161	0.830221	0.722555	0.911845	0.999998	1.18772	1.15886	1.10533	1.17304	1.1712	0.988783	0.762279	0.907087	1.11059	0.999998	0.954434	1.0618	1.06122	0.96991	1.04335	0.709128	0.537997	0.632655	1.10716	0.999998	1.1389	1.09089	0.955248	1.05965	0.918896	0.950713	0.601997	0.61224	1.48517
O43566	RGS14	0.999998	0.935655	0.556143	0.247536	0.0586978	0.0348763	0.0173264	0.00846527	0.0182367	0	0.999998	0.843084	0.573227	0.292852	0.155401	0.123148	0.126392	0.0815915	0.128956	0.0598255	0.999998	0.846037	0.584322	0.310384	0.138964	0.102432	0.073788	0.0571546	0.0816819	0.0587732	0.999998	1.07149	0.613479	0.270124	0.0805557	0.0114006	0.0124413	0.021038	0.0456848	0	0.999998	1.18778	0.744667	0.291886	0	0	0	0
O43567	RNF13	0.999998	0.985019	0.994387	0.888339	0.93801	0.801679	0.770465	0.574371	0.447541	0.470894	0.999998	1.06245	1.02283	0.975515	0.996269	1.00359	0.830804	0.633295	0.655575	0.785635	0.999998	0.908258	1.02316	1.1446	1.10807	1.02389	0.842519	0.825748	0.767234	0.972621	0.999998	1.05296	0.858709	1.01219	1.12834	0.833871	0.640301	0.417895	0.400451	0.542594	0.999998	1.05414	0.992392	0.967587	0.989371	1.02944	0.896884	0.826336
O43572	AKAP10	0.999998	1.02914	0.640346	0.229929	0.0535231	0.073421	0.0644809	0.0423395	0.0375375	0	0.999998	0.886204	0.575899	0.317382	0.233427	0.151131	0.0924112	0.0547452	0.0896499	0.0460416	0.999998	0.865259	0.570454	0.293595	0.150563	0.0854694	0.0484267	0.0282798	0.0459028	0.00553952
O43583	DENR	0.999998	0.923352	1.10675	0.981603	1.15395	0.898772	0.735941	0.478367	0.18278	0.0570926	0.999998	1.23899	1.14255	1.02026	1.17983	1.07862	0.89939	0.56894	0.375741	0.173721	0.999998	0.938141	0.951292	1.02793	0.933754	0.952168	0.795407	0.552032	0.287374	0.124009	0.999998	1.02936	1.22541	1.14063	1.0301	0.886898	0.76401	0.382586	0.156999	0.0157332	0.999998	1.05749	0.985541	1.09045	0.82907	0.817119	0.777827	0.481332
O43586	PSTPIP1																					0.999998	1.02983	0.903888	0.709672	0.619383	0.298264	0.118467	0.0872369	0.114897	0.0713624
O43592	XPOT	0.999998	1.09936	1.01253	0.73335	0.183362	0.0925088	0.0952718	0.0326474	0.0375223	0.00636673	0.999998	0.904151	0.965958	0.701471	0.145738	0.0658416	0.0437861	0.0262441	0.0545221	0.0119947	0.999998	0.999293	0.919403	0.630189	0.143199	0.0478086	0.0435205	0.0363128	0.045228	0	0.999998	0.935034	0.922397	0.697226	0.199427	0.0461883	0.0644846	0.00237634	0.0219165	0.0264123	0.999998	0.980524	1.06669	0.624165	0.168279	0.0353894	0.0133655	0.021373
O43598	DNPH1	0.999998	0.787757	0.702218	0.777516	0.681286	0.786316	0.603779	0.551808	0.319708	0.216172	0.999998	0.884715	0.845942	0.774213	0.976873	0.909046	0.745912	0.571047	0.440009	0.0737404	0.999998	0.833872	0.916636	1.30378	0.783697	0.744834	0.910408	0.683735	0.499107	0.127715	0.999998	1.07098	1.02643	0.902801	1.10672	0.737494	0.770981	0.616225	0.450931	0.299592	0.999998	1.13228	1.2594	1.38099	1.28123	1.07734	0.965322	0.696184
O43615	TIMM44	0.999998	0.969751	1.0039	0.851786	0.51192	0.154702	0.0623455	0.0337578	0.0390761	0.00267092	0.999998	0.997096	1.03398	0.915054	0.472104	0.13281	0.0358047	0.0285421	0.0428159	0.00664673	0.999998	1.02465	1.03892	0.854328	0.53163	0.153864	0.056307	0.0354707	0.0474246	0.00397185	0.999998	1.01614	1.0466	0.889976	0.486226	0.147834	0.0413558	0.0432202	0.0464667	0.0143803	0.999998	0.995958	0.967895	0.803056	0.488461	0.102013	0.0271366	0.0163418
O43617	TRAPPC3	0.999998	1.07837	1.03061	0.878482	0.882708	0.642691	0.224937	0.0721773	0.0366911	0.00223008	0.999998	1.08828	1.03335	0.901254	0.825693	0.585967	0.26384	0.0858972	0.06088	0.00634329	0.999998	0.843073	0.839046	0.814118	0.632017	0.461309	0.191954	0.0723268	0.056204	0.0163759	0.999998	0.947949	1.08993	0.904224	0.894088	0.533129	0.250287	0.0376604	0.0429362	0	0.999998	1.03639	0.793894	0.913324	0.658324	0.453841	0.226856	0.0657142
O43633	CHMP2A	0.999998	0.936599	0.975283	1.00403	1.07061	0.861745	0.518859	0.132814	0.0629979	0.0202234	0.999998	1.11592	1.10704	1.0542	1.23798	1.09701	0.588104	0.185608	0.112065	0.100099	0.999998	0.859497	0.984382	0.882803	0.668222	0.542667	0.37189	0.226369	0.213089	0.317505	0.999998	1.04026	1.18131	1.22332	1.30371	0.981584	0.563532	0.102154	0.0552918	0.0350154	0.999998	0.970893	1.1022	1.23625	1.1184	0.890251	0.501053	0.135047
O43639	NCK2	0.999998	1.24463	1.04801	0.462302	0.178685	0.130349	0.0592678	0.0408668	0.0459513	0	0.999998	1.02691	0.91443	0.316982	0.0117383	0.0121144	0.0134642	0.00582178	0.0391338	0	0.999998	1.03791	0.89631	0.381496	0.141147	0.0857402	0.0589064	0.0578704	0.0614182	0.0151978											0.999998	1.27055	1.26997	0.511976	0	0	0	0
O43660	PLRG1	0.999998	0.995515	0.812724	0.644179	0.383651	0.359191	0.292445	0.28128	0.171458	0.141093	0.999998	0.857528	0.854599	0.679692	0.474534	0.370055	0.324386	0.262868	0.315113	0.249551	0.999998	0.853422	0.864364	0.582735	0.430591	0.335576	0.288921	0.297093	0.36201	0.271238	0.999998	0.862504	0.777508	0.662916	0.469342	0.497208	0.444583	0.353679	0.31823	0.338191	0.999998	0.849657	0.907447	0.716356	0.604465	0.557454	0.457786	0.492723
O43663	PRC1	0.999998	1.06458	0.457073	0.215867	0.155036	0.116081	0.0728164	0.0363101	0.0548963	0	0.999998	1.04461	0.672121	0.436091	0.205487	0.14977	0.0804304	0.0395267	0.0421878	0.0334012	0.999998	0.712035	0.570969	0.228808	0.174677	0.145679	0.0948216	0.0374714	0.0620356	0	0.999998	1.02495	0.564202	0.0942082	0.101498	0.0925882	0.0376481	0.0328717	0.0300508	0.107373	0.999998	0.739744	0.267887	0.0998149	0.043244	0.0717814	0	0
O43665	RGS10	0.999998	0.943129	1.0132	0.789422	0.586521	0.25427	0.0941715	0.0510421	0.0475249	0.0128266	0.999998	1.24978	1.02766	0.893809	0.643776	0.308958	0.121895	0.0468918	0.0530087	0.015624	0.999998	1.03892	1.0781	0.951686	0.661522	0.316455	0.116059	0.074333	0.0637568	0.0346771	0.999998	1.23741	1.01684	0.913909	0.474383	0.171259	0.0157544	0	0.035504	0	0.999998	1.07522	1.00733	0.987145	0.575156	0.158982	0	0
O43670	ZNF207	0.999998	0.794552	0.817699	1.01918	0.942195	0.969271	0.896834	0.483036	0.116366	0.110785	0.999998	0.872472	0.810683	0.848752	1.22797	1.19589	0.950303	0.350715	0.110591	0.0677807	0.999998	0.893302	0.985005	1.34726	0.956445	0.933737	0.984464	0.363318	0.113107	0.0378028	0.999998	0.987309	0.875011	0.856345	1.11414	0.868098	0.971678	0.425493	0.10417	0.15512	0.999998	1.21456	1.563	1.60028	1.5027	1.27519	1.28238	0.434866
O43674	NDUFB5	0.999998	0.936583	1.02078	0.935257	0.981316	1.0045	0.787733	0.404178	0.148683	0.0398472	0.999998	1.21118	1.27438	0.99783	1.26035	1.15621	0.916256	0.724419	0.31897	0.0756898	0.999998	0.908399	1.09567	1.0288	1.08864	1.04609	0.905627	0.71393	0.365317	0.19479	0.999998	1.1211	1.57054	1.33177	1.61831	1.21743	0.887085	0.447195	0.194186	0.0381935	0.999998	0.879054	0.835796	0.793038	0.862955	0.806145	0.723565	0.603958
O43676	NDUFB3	0.999998	0.99165	1.03892	1.00916	1.0394	0.937692	0.801869	0.512151	0.271719	0.345387	0.999998	1.08204	1.01756	0.936762	1.06455	0.966516	0.790377	0.46957	0.296476	0.394007	0.999998	0.941836	1.00601	1.08887	0.95274	0.917011	0.803913	0.489158	0.299228	0.42192	0.999998	1.11958	1.24327	1.1961	1.15913	0.991599	0.856219	0.4868	0.339118	0.781327	0.999998	1.09888	0.949767	1.10476	0.962318	0.831063	0.765061	0.407381
O43678	NDUFA2											0.999998	1.0019	0.803192	0.547222	0.331349	0.108476	0	0	0	0											0.999998	0.595304	0.403734	0.329132	0.332727	0	0	0	0	0
O43679	LDB2
O43681	ASNA1	0.999998	1.0196	1.03938	1.11517	0.997358	0.931723	0.926125	0.640095	0.258737	0.0503567	0.999998	0.928016	0.92867	0.845772	0.573857	0.418801	0.338151	0.197041	0.0873889	0.0232417	0.999998	0.912846	0.860733	0.72164	0.496429	0.354679	0.250053	0.136217	0.0552806	0	0.999998	0.987161	0.991477	1.12093	0.752229	1.0252	0.873962	0.584937	0.223322	0.0180601	0.999998	0.905904	0.761686	0.648793	0.563236	0.357427	0.289246	0.152685
O43683	BUB1	0.999998	1.02304	0.923878	0.811801	0.8031	0.679315	0.449119	0.1635	0.0473965	0.0143631	0.999998	0.871359	0.794036	0.575494	0.391212	0.306947	0.162486	0.0569431	0.0625689	0.0230694	0.999998	0.990159	0.918056	0.770647	0.697336	0.550053	0.314107	0.115974	0.0839331	0.0501047	0.999998	1.04798	0.965108	0.964657	0.86013	0.728685	0.404713	0.159337	0.0126537	0.0177665	0.999998	0.905924	0.811315	0.669235	0.693568	0.537359	0.275005	0.0150774
O43684	BUB3	0.999998	0.989131	0.841419	0.867376	0.695601	0.71997	0.534084	0.285713	0.0681303	0.0024423	0.999998	0.894572	0.944142	0.910668	0.823443	0.764368	0.523834	0.384135	0.0922091	0.00405893	0.999998	0.942304	0.970056	0.9073	0.81862	0.680216	0.607888	0.372585	0.124067	0.0155202	0.999998	0.932601	0.838443	0.792579	0.791431	0.645986	0.574198	0.329731	0.0750459	0.00446965	0.999998	0.946559	0.958647	0.897446	0.952324	0.801692	0.550392	0.332502
O43707	ACTN4	0.999998	1.01876	1.08338	1.16273	1.21685	1.10722	1.0672	0.555935	0.0493104	0.019604	0.999998	1.04274	1.02635	1.1131	1.07287	1.01001	0.988797	0.550422	0.0588111	0.0339547	0.999998	1.08499	1.03509	0.968047	1.16125	1.17948	0.879532	0.614152	0.0835274	0.0491341	0.999998	0.965437	0.993981	1.07591	0.98242	1.12828	0.856426	0.32528	0.0233779	0.00189193	0.999998	0.986881	0.97897	0.994269	0.990176	0.977066	0.943546	0.555517
O43708	GSTZ1	0.999998	1.04616	1.20051	1.21751	1.27731	0.934224	0.303157	0.0181014	0.0344941	0	0.999998	1.13448	0.988683	1.00189	0.964246	0.725454	0.111223	0.013698	0.0385163	0	0.999998	1.08291	1.07046	1.07492	1.09572	0.793828	0.139533	0.0162113	0.0416681	0	0.999998	0.989494	1.11613	1.05968	1.06219	0.920795	0.331783	0.00381955	0.02999	0.0431301	0.999998	0.983008	1.01858	1.12604	0.855664	0.625603	0.101523	0
O43709	BUD23	0.999998	0.931284	0.900865	0.967373	0.796426	0.658581	0.345859	0.0916972	0.0438594	0.011593	0.999998	1.0089	1.0136	1.06988	1.10588	0.780494	0.348792	0.0731257	0.0617139	0.0246012	0.999998	1.06675	1.00572	1.04385	0.961817	0.762878	0.355609	0.0736742	0.0471732	0.0192558	0.999998	0.968027	0.786034	0.794891	1.1858	0.51408	0.330115	0.0955106	0	0	0.999998	0.865315	0.947731	0.780765	0.75906	0.554629	0.290258	0.0535678
O43716	GATC	0.999998	1.02787	0.847316	0.530972	0.309101	0.205707	0.17436	0.0927636	0.0808768	0.0129526	0.999998	1.03201	0.916906	0.544739	0.286512	0.249024	0.127652	0.0880051	0.0759626	0	0.999998	0.832429	0.888418	0.631544	0.252862	0.182641	0.147997	0.0798993	0.056622	0	0.999998	1.06038	1.02387	0.459357	0	0.0943238	0	0.0743346	0	0	0.999998	1.36186	1.63071	1.31069	0	0	0	0
O43719	HTATSF1	0.999998	0.910784	0.52616	0.165188	0.0441634	0.0269244	0.018494	0.0189282	0.0233235	0.00154768	0.999998	0.978981	0.672834	0.232289	0.0745894	0.0635369	0.0448227	0.0254941	0.044181	0.00511493	0.999998	0.976834	0.740188	0.229936	0.0829865	0.0637205	0.0546945	0.0300891	0.0455463	0.00717743	0.999998	1.04394	0.768038	0.287783	0.158678	0.13578	0.114747	0.097962	0.0624833	0.020539	0.999998	1.00912	0.703683	0.26432	0.0874625	0.0833803	0.0901443	0.0491845
O43736	ITM2A	0.999998	0.976471	0.876809	0.818051	0.760274	0.56623	0.384278	0.212065	0.193979	0.220323	0.999998	0.918394	0.904828	0.839925	0.704854	0.554863	0.30892	0.222264	0.258846	0.307544	0.999998	0.960292	1.00011	0.875156	0.703866	0.495782	0.306985	0.211195	0.235337	0.307422	0.999998	0.960255	0.969052	0.882067	0.786069	0.593221	0.34588	0.190348	0.174174	0.215242	0.999998	0.93466	0.891862	0.814036	0.744849	0.47751	0.193727	0.174105
O43739	CYTH3																					0.999998	1.19058	0.84853	0.566119	0.269399	0.264019	0.333563	0.168107	0.226931	0.357696
O43747	AP1G1	0.999998	0.997456	0.898438	0.669057	0.173203	0.0691417	0.0352103	0.0202246	0.0282691	0.00277531	0.999998	0.852234	0.844083	0.599945	0.150883	0.0543356	0.0218465	0.00942867	0.0283477	0.00434538	0.999998	0.908552	0.902433	0.610296	0.197286	0.0815819	0.0465917	0.0283898	0.0403157	0	0.999998	0.996148	0.883328	0.588208	0.187635	0.0260495	0.018556	0.00588684	0.0276813	0	0.999998	0.966578	1.1017	0.676672	0.212086	0.0401133	0.0182748	0.0115712
O43752	STX6	0.999998	1.09087	1.13564	1.07595	0.881099	0.641883	0.422111	0.176784	0.0641145	0.014175	0.999998	0.998682	1.00894	0.943172	0.779841	0.649933	0.38426	0.24154	0.155162	0.156487	0.999998	0.961378	1.00195	0.902115	0.833606	0.699512	0.479115	0.251215	0.107209	0.0553185	0.999998	1.12039	1.03802	1.08403	0.812152	0.778937	0.460779	0.0809926	0.0565575	0.0933183	0.999998	1.12317	0.870603	0.989468	0.790867	0.761886	0.518817	0.248848
O43759	SYNGR1	0.999998	0.991222	0.995975	1.19205	1.19118	1.26981	1.56081	0.870167	0.622501	0.802093	0.999998	1.01582	1.05051	1.03525	1.42426	1.32063	1.37414	1.13182	1.33176	1.42825	0.999998	0.905306	0.865875	1.37441	1.12436	0.918049	1.06936	1.1334	1.02847	1.49239	0.999998	1.24331	1.22661	1.18809	1.16992	1.2223	1.08478	0.820179	0.650813	1.5926	0.999998	1.15133	1.06295	1.21644	1.01851	0.89929	0.916575	0.642849
O43760	SYNGR2	0.999998	0.885385	0.856965	0.853853	0.717065	0.821042	0.743922	0.62492	0.409835	0.674687	0.999998	0.967563	0.891773	0.822773	1.05977	0.991489	0.93277	0.787217	0.809517	1.00716	0.999998	0.811226	0.866083	1.21857	0.824123	0.723481	0.834988	0.834291	0.915115	1.16222	0.999998	1.09581	1.00511	0.921582	0.971779	0.811242	1.07737	0.707367	0.671321	1.59838	0.999998	1.36508	1.49084	1.57567	1.29516	1.27912	1.10039	0.957821
O43765	SGTA	0.999998	0.866184	0.83805	0.634771	0.3774	0.0779682	0.0219616	0.0143566	0.024359	0	0.999998	1.15335	1.01088	0.798234	0.532656	0.105855	0.0415589	0.0271387	0.0515649	0	0.999998	0.779114	0.838157	0.920372	0.372446	0.0808951	0.0374724	0.022977	0.0453851	0	0.999998	0.87167	0.92891	0.692196	0.440709	0.0387824	0.0244482	0.013788	0.0251859	0	0.999998	1.34607	1.12252	1.23478	0.558312	0.0954327	0.0140201	0.0181888
O43766	LIAS	0.999998	1.09445	0.920457	0.831627	0.626943	0.668597	0.460518	0.296004	0.193008	0.0412189	0.999998	1.02873	0.962537	0.788771	0.583202	0.504943	0.375437	0.258593	0.194587	0.0475516	0.999998	0.926998	0.84289	0.814372	0.68537	0.646732	0.408361	0.195464	0.166093	0	0.999998	1.04694	1.03773	0.790281	0.64998	0.514861	0.502909	0.247165	0.136053	0.095421
O43768	ENSA	0.999998	0.814541	0.823975	1.02923	0.758496	0.769737	0.6677	0.463677	0.502962	1.41579	0.999998	0.954085	0.79919	0.908577	0.964319	1.02804	0.755887	0.741251	1.05771	2.3697	0.999998	1.23266	0.885565	0.993312	1.39799	1.13886	1.22988	1.1891	1.45062	3.54825	0.999998	0.671405	1.0158	1.24734	0.859664	0.986796	0.781337	0.826068	1.04932	2.56623	0.999998	1.11829	0.953938	0.96537	0.740452	1.31953	0.95556	1.05587
O43772	SLC25A20	0.999998	0.980142	0.908652	1.03213	0.859467	1.02796	0.913957	0.734996	0.513669	0.123527	0.999998	0.86886	0.868954	0.963566	1.04938	1.03878	1.01813	0.902655	0.802704	0.095948	0.999998	0.914065	0.929622	1.1357	0.922523	0.795212	0.959175	1.01619	0.751642	0.0953851	0.999998	0.971474	0.815776	0.960194	0.978407	0.959372	1.01222	0.876858	0.622717	0.0245124	0.999998	1.2716	1.43787	1.43245	1.52089	1.56482	1.25583	1.09994
O43776	NARS	0.999998	1.06784	1.09703	1.08883	1.08472	0.991722	0.948713	0.32877	0.032024	0.00821463	0.999998	0.969364	0.977668	0.948438	0.774292	0.618612	0.396224	0.0320864	0.0579197	0.0036074	0.999998	1.02144	1.01111	0.906222	0.637048	0.207337	0.067535	0.0275545	0.0473276	0.00472854	0.999998	0.925001	0.917771	0.930074	0.818024	0.872989	0.775865	0.203808	0.0282394	0.0130621	0.999998	1.03184	1.00826	1.00244	0.919849	0.704918	0.405725	0.031473
O43795	MYO1B	0.999998	1.08499	0.900601	0.50744	0.103959	0.0325607	0.0216895	0.0124149	0.025862	0.0023914	0.999998	0.865976	0.787316	0.543219	0.13051	0.0820682	0.0443908	0.0317358	0.0523247	0.0016192	0.999998	0.855626	0.71811	0.351901	0.129569	0.0604629	0.0392062	0.0257412	0.0453277	0.0015102	0.999998	0.914543	0.783817	0.470327	0.132992	0.0295295	0.0162005	0.0126248	0.0237143	0.00388793	0.999998	0.774242	0.770558	0.430245	0.16475	0.0557544	0.0274269	0.0140937
O43805	SSNA1
O43808	SLC25A17											0.999998	0.888811	0.891738	0.80171	0.620534	0.570117	0.44694	0.380495	0.370521	0.181183
O43809	NUDT21	0.999998	1.04093	1.13492	1.09807	1.05889	0.980824	0.655328	0.105882	0.0251908	0	0.999998	1.07171	1.05724	1.04549	1.02166	0.838666	0.565762	0.08237	0.0413146	0.00406378	0.999998	0.925621	0.949629	0.896946	0.967382	0.826745	0.480264	0.0837936	0.0365933	0.00304594	0.999998	1.02934	1.16648	1.15863	1.07593	1.07957	0.596822	0.0586874	0.0113734	0	0.999998	1.00551	0.886911	0.934808	0.789127	0.655996	0.489244	0.0575327
O43813	LANCL1	0.999998	1.09909	1.15312	1.14854	1.16555	1.09875	1.09185	0.745736	0.296393	0.00814993	0.999998	1.07625	1.0494	1.08201	1.05079	0.99174	1.05839	0.804387	0.45244	0.0374261	0.999998	1.05551	1.03899	1.02742	1.19367	1.15132	0.942989	0.911401	0.405606	0.0255584	0.999998	1.05413	1.1241	1.17993	1.01365	1.24508	0.995263	0.662358	0.267338	0	0.999998	1.11372	1.02106	1.05685	1.01986	0.980796	1.03473	0.834624
O43815	STRN	0.999998	1.09655	0.909756	0.920899	0.747266	0.507597	0.122282	0.0574116	0.0428029	0.00507181	0.999998	0.933554	0.937416	0.933013	0.705908	0.496703	0.125099	0.0458379	0.062345	0.0125798	0.999998	0.953499	0.906647	0.744325	0.744869	0.490617	0.117152	0.0451431	0.0647281	0.0171294	0.999998	0.912171	0.818475	0.846863	0.702197	0.464225	0.0854335	0.0217901	0.0402867	0	0.999998	0.886623	0.89092	0.780068	0.785161	0.520901	0.144103	0.018744
O43818	RRP9	0.999998	1.05403	1.1438	1.31559	0.997846	1.17577	1.12981	0.846412	0.398158	0.0517931	0.999998	1.04615	1.00906	1.1011	1.2088	0.991739	0.971132	0.761885	0.52037	0.0494548	0.999998	1.06534	0.982586	0.976843	1.04477	1.09899	0.920549	0.869429	0.544477	0.067266	0.999998	0.751782	0.694136	0.770293	0.690096	0.815184	0.773037	0.565901	0.330042	0.0136625	0.999998	0.842932	0.970192	0.853132	0.926899	0.895825	0.809901	0.726802
O43819	SCO2	0.999998	1.10581	0.889611	0.820866	0.537381	0.234434	0.093388	0.0504704	0.0503529	0.00833627	0.999998	0.968236	1.00577	0.855356	0.54378	0.288671	0.104316	0.0320238	0.040346	0	0.999998	1.03118	0.945933	0.739166	0.533209	0.245105	0.0971324	0.0379536	0.0549514	0.00951137	0.999998	0.882576	0.798259	0.723647	0.48533	0.287215	0.108339	0.0463506	0.0468931	0.0347725	0.999998	0.707706	0.841889	0.52415	0.465788	0.103339	0.0238289	0.0099622
O43822	C21orf2											0.999998	0.87704	0.589238	0.321382	0.139777	0.161199	0.0871605	0.0583373	0.108752	0.0912409
O43823	AKAP8	0.999998	0.944825	0.862932	0.746291	0.360501	0.182097	0.130119	0.0649377	0.0580249	0.0329836	0.999998	0.959318	0.829907	0.648638	0.381867	0.208022	0.140869	0.108896	0.157346	0.198208	0.999998	0.940353	0.903761	0.620208	0.310719	0.215189	0.136166	0.09615	0.106623	0.14753	0.999998	1.10956	0.964867	0.706327	0.419109	0.173613	0.141647	0.0524175	0.0503044	0.121951	0.999998	0.912756	0.933066	0.750564	0.371713	0.197874	0.145471	0.0810109
O43829	ZBTB14	0.999998	0.941865	0.899197	0.827326	0.825044	0.817004	0.703891	0.640224	0.415657	0.740886	0.999998	0.898897	0.862718	0.835721	0.780501	0.686092	0.481512	0.475262	0.496441	0.83542	0.999998	0.917716	0.867334	0.67356	0.770368	0.701234	0.524816	0.562039	0.708129	1.34214	0.999998	0.979406	0.79646	0.857274	0.743837	0.762663	0.684267	0.569829	0.479464	1.34243	0.999998	0.867869	0.78988	0.674938	0.732894	0.708682	0.602038	0.696122
O43837	IDH3B	0.999998	1.00103	0.885484	0.889832	0.510631	0.0685163	0.0360384	0.0209623	0.0320321	0.0121563	0.999998	0.884599	0.91057	0.803644	0.475972	0.0814207	0.0276978	0.0205407	0.0389143	0.00550577	0.999998	0.928118	0.922473	0.840902	0.453387	0.0594084	0.0410357	0.0299288	0.0478057	0.0226593	0.999998	0.98999	0.928577	0.861034	0.619332	0.0461294	0.0192479	0.0102625	0.0294702	0.015509	0.999998	1.03542	1.06173	0.883772	0.569237	0.0281961	0.00176148	0
O43847	NRDC	0.999998	1.04568	0.98052	0.817883	0.281297	0.0836892	0.0505293	0.0241553	0.0411365	0.00822843	0.999998	0.955513	0.96739	0.814662	0.239754	0.059975	0.0288533	0.0193604	0.036001	0.00892138	0.999998	0.910125	0.998378	0.809384	0.400377	0.159694	0.098486	0.0646239	0.0633935	0.015284	0.999998	1.01101	0.962671	0.874694	0.311947	0.0579808	0.0442955	0.0251476	0.0396971	0.0106791	0.999998	1.02468	1.1212	0.886757	0.351162	0.0895457	0.0604666	0.0279393
O43852	CALU	0.999998	0.908042	0.979752	1.025	1.09215	0.884531	0.838528	0.730167	0.750764	1.09898	0.999998	1.04657	1.07847	1.06831	0.979974	0.918617	0.753411	0.683251	0.807992	1.72593	0.999998	1.06081	1.06601	1.00571	1.0161	0.943956	0.772932	0.681303	0.772793	1.76613	0.999998	1.1374	1.2315	1.21482	1.11411	1.03857	0.969728	0.756619	0.813037	2.2134	0.999998	1.02429	1.04886	1.0301	0.899121	0.75897	0.756367	0.663968
O43861	ATP9B											0.999998	0.988687	1.10225	1.01945	0.914416	0.85027	0.338944	0.0627387	0.0807859	0.0727184
O43865	AHCYL1	0.999998	0.996564	0.79146	0.734006	0.683931	0.714975	0.472148	0.308002	0.200756	0.0790414	0.999998	1.03004	0.966461	0.953044	0.657854	0.447168	0.343362	0.259726	0.218686	0	0.999998	1.1397	1.06324	0.971739	0.922269	0.637825	0.420364	0.369306	0.220709	0.00389842	0.999998	1.08916	1.06149	1.03886	1.01359	0.977634	0.597096	0.336744	0.259436	0.0131581	0.999998	1.02497	1.0225	1.0619	0.920136	0.676827	0.503162	0.362818
O43896	KIF1C	0.999998	0.941225	0.605011	0.34931	0.133521	0.0950902	0.0768144	0.0471284	0.0573682	0	0.999998	0.808864	0.649221	0.370351	0.177068	0.0962854	0.0405101	0.0427045	0.049882	0	0.999998	0.803603	0.921592	0.329579	0.21465	0.176608	0.11106	0.163368	0.144582	0.0999188	0.999998	0.872115	0.532918	0.203671	0.193788	0.104354	0.0412668	0	0.054034	0.122941
O43903	GAS2	0.999998	1.00052	1.0122	0.920522	0.868753	0.433611	0.0893834	0.0250848	0.0344836	0.00473363	0.999998	1.0028	1.02556	0.985187	0.876819	0.465851	0.0752958	0.0231961	0.040063	0.00437209	0.999998	1.04503	1.10753	1.002	0.903475	0.529555	0.113505	0.0455452	0.0503574	0	0.999998	0.995079	1.07865	0.991108	0.856178	0.560044	0.173939	0.0861473	0.0759437	0.155031	0.999998	0.96567	0.837592	0.813068	0.750117	0.344599	0.0606482	0.00980932
O43909	EXTL3	0.999998	1.06804	1.05376	1.00359	0.953323	0.54923	0.202939	0.120882	0.0683199	0.0535909	0.999998	1.00155	1.03451	1.02244	0.716298	0.285924	0.0973825	0.0859996	0.0876674	0	0.999998	1.50496	1.26172	1.07042	1.38866	1.0552	0.565754	0.470298	0.481577	0											0.999998	0	0	0	0	0	0	0
O43913	ORC5	0.999998	1.22945	1.06029	0.622179	0.211039	0.217778	0.166808	0.101142	0.0572854	0	0.999998	0.805318	0.572954	0.351619	0.223903	0.148304	0.0891406	0.0583988	0.0720096	0.0334473											0.999998	1.04743	0.922197	0.394939	0.111262	0.0636648	0.0237587	0.0197668	0.0403418	0	0.999998	1.02351	0.562817	0.189654	0.11707	0	0	0
O43920	NDUFS5	0.999998	0.89884	0.768782	0.76986	0.560777	0.460073	0.217538	0.126794	0.0624977	0.0343484	0.999998	0.853639	0.842119	0.76517	0.747956	0.639818	0.25352	0.114483	0.0473849	0.0102104	0.999998	0.902637	0.991682	1.03737	0.635353	0.547104	0.322754	0.116443	0.0519215	0.00259894	0.999998	1.05681	0.908141	0.786052	1.0258	0.523314	0.273816	0.131969	0.030332	0	0.999998	1.09123	1.15581	0.981907	1.02025	0.617809	0.391373	0.1715
O43924	PDE6D	0.999998	1.18702	1.1218	1.14917	1.03344	0.836967	0.562799	0.302425	0.20015	0.187636	0.999998	1.07114	1.04851	1.06755	0.820295	0.534778	0.264161	0.0888633	0.122355	0.112888	0.999998	1.10457	0.975652	0.873273	1.03628	0.72793	0.250477	0.112998	0.105081	0.0661006	0.999998	0.889763	1.01423	1.13119	0.733237	0.894449	0.442214	0.230513	0.187827	0.301617	0.999998	0.977944	0.75713	0.778762	0.749952	0.703775	0.208869	0.0613158
O43929	ORC4	0.999998	1.06785	0.95468	0.48044	0.127489	0.0743678	0.0366441	0.028683	0.0404116	0.00815165	0.999998	0.85277	0.528091	0.204488	0.0651822	0.0624779	0.040988	0.0309141	0.0597464	0.00939719	0.999998	0.759922	0.312138	0.1289	0.0676446	0.0558144	0.0394489	0.0245581	0.0466801	0	0.999998	1.01703	0.918478	0.432172	0.141632	0.0968459	0.0435977	0.0178996	0.0355209	0.0499373	0.999998	0.776607	0.4324	0.131165	0.0685591	0.0286855	0.0217847	0.0274355
O43933	PEX1	0.999998	0.925549	0.729964	0.541266	0.3849	0.276536	0.0664452	0.01552	0.0231461	0.0201242	0.999998	0.927343	0.752452	0.479068	0.134729	0.0899556	0.0491556	0.0354292	0.0626991	0.00996282	0.999998	1.04516	0.877246	0.278088	0	0	0	0	0	0	0.999998	1.03295	0.853091	0.670452	0.380627	0.206123	0.0176451	0.0298423	0.0404937	0
O43934	MFSD11																					0.999998	1.13763	1.06372	1.18658	1.44342	1.46841	1.52504	1.61989	1.34262	1.15291	0.999998	0.968701	0.883639	0.949992	1.06209	0.952448	0.750853	0.679636	0.926525	1.10322	0.999998	1.0884	1.12873	1.4188	0.935697	1.0599	0.834709	0.985638
O60216	RAD21	0.999998	1.01933	0.89505	0.874927	0.652744	0.371986	0.131968	0.072821	0.0520631	0.00376569	0.999998	0.801809	0.76696	0.715376	0.596426	0.30578	0.104134	0.0477773	0.0561279	0.0204014	0.999998	0.922675	1.0033	0.833054	0.61393	0.241575	0.085837	0.0546281	0.0660204	0.0177807	0.999998	0.961387	0.88773	0.793096	0.756436	0.392994	0.176862	0.0656334	0.0425245	0.0245364	0.999998	0.789303	0.914919	0.840958	0.68231	0.27354	0.0766374	0.0303741
O60231	DHX16	0.999998	1.11321	0.896808	0.733568	0.41579	0.155253	0.0528695	0.0327393	0.0384527	0.00651252	0.999998	0.929671	0.929334	0.748842	0.324181	0.120664	0.054112	0.039851	0.0663979	0.026048	0.999998	0.941882	0.94597	0.644014	0.312648	0.0825324	0.0505811	0.0346217	0.0509967	0.0113983	0.999998	0.974236	0.912027	0.748098	0.407022	0.148063	0.0376376	0.0433262	0.0581315	0.0335611	0.999998	0.846891	0.759233	0.574593	0.317409	0.0651849	0.0272138	0.00220797
O60232	SSSCA1	0.999998	0.944991	1.26082	1.0965	1.28273	0.691397	0.552841	0.439546	0.334148	0.370257	0.999998	1.11198	0.925132	0.835347	0.753601	0.65308	0.504935	0.31738	0.30631	0.313899	0.999998	0.898132	0.788307	0.89881	0.599712	0.612496	0.439026	0.253771	0.239576	0.306771	0.999998	0.904519	1.10405	0.818088	0.815772	0.616381	0.579513	0.347093	0.310764	0.48083	0.999998	1.18423	0.888803	0.943867	0.687185	0.50822	0.521209	0.345433
O60234	GMFG	0.999998	1.01199	0.898211	0.622819	0.26424	0.0937637	0.0385184	0.021408	0.0342437	0.00167623	0.999998	0.975245	0.976096	0.727573	0.330559	0.132279	0.0536788	0.038994	0.0590563	0.0015925	0.999998	0.956074	0.962445	0.710083	0.373969	0.137406	0.0588713	0.043285	0.0547588	0.00873871	0.999998	0.982698	0.985207	0.713866	0.306429	0.096365	0.0458092	0.0190857	0.0432186	0.00639627	0.999998	0.903549	0.87966	0.619022	0.305983	0.0794349	0.0262721	0.0219732
O60237	PPP1R12B	0.999998	1.06201	0.919465	1.41072	1.81053	1.89836	2.08721	1.11919	1.32715	1.81439
O60238	BNIP3L	0.999998	0.978118	1.23206	0.981088	1.12536	0.814163	0.636102	0.528936	0.46625	0.631093	0.999998	1.12039	1.02702	0.877201	0.909159	0.808689	0.681026	0.574294	0.664188	0.923695	0.999998	0.873477	0.949402	0.85774	0.742069	0.763633	0.686051	0.596972	0.542462	0.9347	0.999998	0.981672	1.27644	1.07993	1.09003	0.828252	0.88982	0.568615	0.585572	1.10301
O60239	SH3BP5											0.999998	0.977978	1.04372	0.949234	0.879673	0.52708	0.167136	0.111672	0.0669064	0.10451	0.999998	0.996412	0.917025	0.834473	0.497593	0.912435	0.318646	0.408866	0.172769	0.342939
O60244	MED14	0.999998	0.964955	0.748753	0.487793	0.203577	0.204037	0.108508	0.0551566	0.0268759	0	0.999998	0.865078	0.83553	0.705681	0.241501	0.145854	0.0660132	0.0595222	0.055014	0.0385549	0.999998	0.950617	0.924859	0.674181	0.295466	0.0760286	0.0286213	0.0119272	0.0351617	0	0.999998	1.16878	1.16862	1.36648	0.86327	0.804953	0.464726	0.260897	0	0
O60256	PRPSAP2	0.999998	1.05547	0.901005	0.953007	0.916192	1.00505	0.841823	0.435314	0.0635034	0.00499158	0.999998	0.964263	0.995925	1.02834	0.832493	0.84246	0.631917	0.236054	0.0614596	0.010946	0.999998	1.02537	1.0365	0.979945	1.06059	1.06156	0.860149	0.363321	0.0681377	0.00397185	0.999998	1.05652	1.09279	1.21768	1.03855	0.897362	0.672263	0.50054	0.108475	0.0342522	0.999998	0.91328	0.961131	0.829678	1.01479	1.03107	0.718831	0.22536
O60264	SMARCA5	0.999998	1.0336	0.652527	0.147802	0.0376289	0.0193807	0.0241541	0.0124583	0.024352	0	0.999998	0.757649	0.58689	0.118474	0.0290878	0.0279421	0.0116461	0.00827911	0.0259838	0.00138615	0.999998	0.754934	0.608488	0.0952507	0.0310796	0.0232823	0.0156892	0.00920928	0.0248181	0.0032375	0.999998	0.894431	0.672344	0.158242	0.0516163	0.0384093	0.0159043	0.00610987	0.0315955	0	0.999998	0.726056	0.691665	0.114488	0.0378458	0.0348894	0.0187424	0.00700236
O60271	SPAG9	0.999998	1.00661	1.04261	1.0283	0.442115	0.158787	0.110889	0.0776464	0.0528184	0.0100237	0.999998	1.0949	1.04856	1.04368	0.323957	0.164347	0.0984745	0.0587846	0.078434	0.0188793	0.999998	1.10944	1.0533	0.960394	0.352215	0.170615	0.116148	0.0797486	0.0933547	0.0310213	0.999998	1.09495	1.24286	1.21088	0.569699	0.224062	0.139479	0.105092	0.08737	0.0990208	0.999998	1.07373	1.05843	0.948632	0.300264	0.0876108	0.0518886	0.0399929
O60281	ZNF292
O60282	KIF5C											0.999998	1.56628	1.15913	1.33961	1.39606	0.937224	1.00057	0.459642	0.207502	0
O60287	URB1	0.999998	1.02674	0.533129	0.241717	0.0653356	0.0409367	0.0272808	0.0181179	0.0330968	0	0.999998	0.720283	0.478476	0.204879	0.0252014	0.0160133	0.0135533	0.0113328	0.0394107	0	0.999998	0.734719	0.688102	0.198227	0.0810347	0.0731528	0.0343108	0.0128943	0.0338967	0
O60291	MGRN1	0.999998	1.03714	1.02706	0.958612	0.848513	0.698713	0.678644	0.525694	0.384871	0.363047	0.999998	0.998444	0.88042	0.870349	0.614391	0.466937	0.404584	0.422592	0.440596	0.348983	0.999998	0.986483	0.978883	0.828581	0.782381	0.699112	0.475738	0.495854	0.473213	0.389711	0.999998	1.39848	1.16107	0.977289	0.892277	0.913375	0.620069	0.409651	0.400143	0.418573	0.999998	0.795723	0.749816	0.768698	0.647742	0.620047	0.626204	0.506387
O60293	ZFC3H1	0.999998	0.96325	0.486589	0.229256	0.120711	0.0871737	0.0502469	0.039575	0.0409888	0.00728291	0.999998	0.766586	0.570898	0.273549	0.161272	0.125086	0.0628439	0.0443719	0.065175	0.0176121	0.999998	0.803216	0.684347	0.230941	0.100357	0.0698054	0.0531805	0.031882	0.0607529	0.0365576	0.999998	0.966108	0.614821	0.266833	0.103555	0.0878572	0.0618657	0.0149831	0.0593297	0.0338039	0.999998	0.847258	0.565381	0.392074	0.187914	0.0776962	0.103608	0.0629536
O60294	LCMT2	0.999998	0.896749	0.833403	0.539868	0.297029	0.29349	0.134482	0.0647431	0.0541399	0.0164879	0.999998	0.985379	0.948419	0.703614	0.19831	0.224096	0.135265	0.0550833	0.121433	0	0.999998	0.843674	0.711186	0.414464	0.205501	0.106808	0.0683897	0.0622794	0.0554268	0	0.999998	0.81636	0.809415	0.474796	0.237358	0.107504	0.0948777	0.0856902	0.0246954	0	0.999998	0.840624	0.909592	0.351398	0.0744744	0.36511	0.075474	0
O60296	TRAK2																																									0.999998	0.967587	0.980916	1.06825	0.783412	0.384048	0.0236049	0
O60306	AQR	0.999998	1.1506	0.901479	0.760987	0.412026	0.298711	0.0529346	0.0140399	0.0222519	0.00505025	0.999998	0.956291	0.817924	0.696365	0.322642	0.159757	0.0366241	0.0148327	0.0361342	0.00321413	0.999998	0.956603	0.82729	0.507897	0.342334	0.118594	0.0264237	0.0118974	0.0320348	0.00413788	0.999998	0.945544	0.735728	0.576995	0.353904	0.25006	0.0575328	0.0125878	0.0259206	0.00842963	0.999998	0.935517	0.768262	0.537605	0.402958	0.193526	0.0303899	0.00920532
O60307	MAST3	0.999998	1.09331	0.78942	0.408689	0.261796	0.233871	0.115396	0.0923848	0.0707096	0											0.999998	0.832388	0.554374	0.301315	0.147638	0.096133	0.0538452	0.0184892	0.0394346	0
O60313	OPA1	0.999998	1.06647	1.09754	1.09131	0.673471	0.231754	0.0775965	0.0351592	0.0341609	0.00818702	0.999998	0.983491	0.974877	0.9373	0.518467	0.261377	0.0503259	0.0216789	0.0369984	0.00430411	0.999998	1.02357	0.960284	0.7875	0.481494	0.214105	0.0641455	0.0249873	0.0381874	0.0039048	0.999998	0.967713	0.916353	0.944349	0.585054	0.13926	0.0260498	0.0151212	0.0231124	0.00481655	0.999998	0.959334	0.921518	0.751913	0.552226	0.244024	0.044784	0.0226913
O60318	MCM3AP
O60331	PIP5K1C																															0.999998	1.21398	1.03745	0.956275	0.407899	0.184054	0.0954327	0.0499661	0.0629086	0	0.999998	0.881358	0.890055	0.35568	0.152381	0.106951	0	0
O60333	KIF1B	0.999998	1.05171	0.850216	0.800686	0.469445	0.121113	0.0258916	0.0346662	0.0302379	0	0.999998	0.925223	1.00115	0.884321	0.403145	0.0776052	0.0542281	0.0426168	0.0678144	0.0184594	0.999998	1.0502	1.00702	0.88183	0.419419	0.0926758	0.0443038	0.0414064	0.0649453	0	0.999998	1.05525	0.968522	0.8917	0.800654	0.139589	0.0403267	0	0	0	0.999998	0.633842	0.793246	0.598322	0.225144	0	0	0
O60336	MAPKBP1																					0.999998	0.798182	0.688952	0.489184	0.373759	0.311529	0.153359	0.0815619	0.132121	0
O60337	MARCH6
O60341	KDM1A	0.999998	0.955271	0.732546	0.597769	0.194843	0.0497125	0.0179285	0.0114614	0.0234782	0.000867876	0.999998	0.851327	0.7163	0.526317	0.167726	0.0664614	0.0282486	0.0204246	0.0464799	0.00704243	0.999998	0.843068	0.711468	0.352302	0.137468	0.0471089	0.0363197	0.0306976	0.0525649	0.0192239	0.999998	0.873083	0.725898	0.561073	0.224539	0.0333314	0.0108854	0.00643392	0.0247246	0.00513409	0.999998	0.930815	0.708753	0.463526	0.103935	0.0125484	0.00503	0.00106639
O60343	TBC1D4	0.999998	1.06621	0.92298	0.791179	0.425542	0.0970365	0.0302349	0.0211809	0.0286514	0.00260104	0.999998	0.977927	0.958004	0.86163	0.411381	0.121543	0.0496645	0.0370341	0.057443	0.0252081	0.999998	1.00449	1.02906	0.797569	0.451931	0.127584	0.0574004	0.0312138	0.047318	0.0151307	0.999998	1.0745	1.06249	0.855292	0.510128	0.0894037	0.0301531	0.020991	0.0391931	0.0097852	0.999998	0.944623	0.846213	0.707843	0.435589	0.0931066	0.0251391	0.0104735
O60344	ECE2											0.999998	0.877542	0.564856	0.162153	0.0555505	0.032746	0.0172369	0.0235705	0.0297612	0
O60353	FZD6	0.999998	1.05989	1.04565	0.911913	0.759314	0.691003	0.558192	0.370608	0.266808	0.238898
O60361	NME2P1	0.999998	0.972922	1.32646	2.37906	1.5898	1.11762	2.35335	2.60353	1.87937	1.6436																					0.999998	0.930636	0.636899	0.641154	0.588981	0.650201	0.489499	0.553641	0.419499	1.04027
O60427	FADS1	0.999998	1.0895	1.0842	0.868096	0.496576	0.329944	0.207158	0.113649	0.0583541	0	0.999998	1.01624	0.994234	0.746466	0.447848	0.310225	0.176892	0.124306	0.0943824	0.0350568	0.999998	0.95974	1.03885	0.883247	0.704871	0.477635	0.261006	0.177701	0.120485	0	0.999998	1.07519	0.968861	0.61413	0.344515	0.219255	0.148088	0.0661955	0.051848	0	0.999998	0.940101	0.942664	0.603368	0.353347	0.191306	0.0915165	0.0552608
O60437	PPL
O60443	DFNA5	0.999998	1.13766	1.14053	1.09813	0.89883	0.527582	0.138805	0.0426801	0.0367092	0	0.999998	1.24953	1.18761	1.07398	0.779758	0.453534	0.201712	0.093721	0.128461	0.0379845	0.999998	0.978719	0.763027	0.646957	0.749338	0.308136	0	0.00552828	0.0340006	0	0.999998	0.988879	0.928644	1.30704	0.727293	0.462108	0.0958319	0.0112776	0.0229864	0
O60476	MAN1A2	0.999998	1.01084	0.963149	1.00142	0.884439	0.755097	0.272502	0.0889841	0.058765	0.0369322	0.999998	0.915613	0.963772	0.983185	0.763772	0.580066	0.162236	0.0256784	0.0657214	0	0.999998	0.994669	1.0212	0.977345	1.01714	0.814625	0.308884	0.0690465	0.0810781	0.0368258	0.999998	1.12238	1.05348	1.2163	1.08297	0.769401	0.191846	0.0198828	0.054295	0.114834	0.999998	1.01039	1.20474	0.879468	0.933036	0.32445	0.124209	0
O60486	PLXNC1
O60488	ACSL4	0.999998	1.00275	0.899273	0.511031	0.102124	0.051942	0.0359543	0.0236156	0.0251271	0	0.999998	0.820342	0.600661	0.313139	0.140202	0.139558	0.0766847	0.0433373	0.0579243	0	0.999998	0.741448	0.519959	0.2512	0.11057	0.0667729	0.0548604	0.041329	0.0614783	0	0.999998	0.936056	0.806321	0.352871	0.0717064	0.0217918	0.00751604	0.00475768	0.0200477	0.00335958	0.999998	0.873124	0.720207	0.290642	0.0868783	0.0734736	0.0452722	0.0281623
O60493	SNX3	0.999998	0.87052	0.514393	0.211625	0.087337	0.0640524	0.0348079	0.0163679	0.0286789	0.00133718	0.999998	0.906681	0.550096	0.259342	0.149179	0.112602	0.0536005	0.0315833	0.0534068	0.0072245	0.999998	0.862702	0.513735	0.222324	0.102126	0.0758262	0.0455293	0.0315397	0.0487196	0.0357658	0.999998	0.935602	0.556355	0.155455	0.0695195	0.0371482	0.0149443	0.00591484	0.0244366	0.00256171	0.999998	1.01947	0.596167	0.223587	0.0715303	0.0375617	0.0173712	0.00479564
O60494	CUBN
O60496	DOK2	0.999998	0.997897	0.778223	0.437861	0.226865	0.125369	0.0410408	0.0258877	0.0255042	0	0.999998	0.942319	0.765652	0.428478	0.19537	0.102935	0.043396	0.0324779	0.0618092	0	0.999998	1.03443	0.795932	0.465994	0.325652	0.175017	0.0969342	0.0689881	0.0864535	0.127958	0.999998	0.915734	0.877708	0.455166	0.175306	0.0931329	0	0.0896358	0	0	0.999998	1.18226	1.12001	0.412998	0.275129	0	0	0
O60499	STX10	0.999998	1.16311	1.31003	0.982795	0.888487	0.523221	0.323964	0.321807	0.181385	0.294465	0.999998	1.08159	1.13288	0.956312	0.782528	0.48804	0.323463	0.269388	0.225653	0.533926	0.999998	1.12988	1.17578	0.932091	0.911746	1.00306	0.762492	0.525787	0.326687	0.382996											0.999998	0.894454	0.835471	0.944621	0.457814	0.25186	0.310895	0.167855
O60502	MGEA5	0.999998	1.05131	0.90979	0.82788	0.737564	0.552037	0.157047	0.0785502	0.0639481	0.0479221	0.999998	0.915194	0.902338	0.854545	0.657416	0.457804	0.111419	0.0428399	0.0524806	0.00314615	0.999998	0.92437	0.918008	0.799139	0.798103	0.527415	0.12466	0.0268536	0.0553872	0.019706	0.999998	1.05476	0.823079	0.633478	0.707402	0.469557	0.064933	0.00217831	0.0401573	0	0.999998	0.875933	0.72459	0.72207	0.705584	0.49129	0.0748314	0.0272588
O60504	SORBS3	0.999998	1.10994	1.28497	1.24244	0.63349	0.167115	0.0470243	0.0198514	0.0280497	0	0.999998	1.03268	0.938825	0.76572	0.308612	0.102136	0.0410001	0.0257297	0.0436891	0	0.999998	1.08376	0.978378	0.6942	0.320091	0.0858613	0.0379483	0.0207725	0.0378159	0.00651652	0.999998	0.910999	0.932426	0.785262	0.363454	0.154273	0.0254667	0	0.0299709	0	0.999998	1.096	0.930468	0.797712	0.307568	0.0223516	0.0216738	0
O60506	SYNCRIP	0.999998	1.03315	1.04999	1.07471	0.663916	0.136298	0.0392917	0.0178269	0.0274397	0.00446706	0.999998	1.05594	1.01563	1.03988	0.758706	0.155398	0.0336019	0.0190099	0.0406865	0.0057898	0.999998	1.05357	0.933696	0.790414	0.652149	0.133939	0.0308203	0.0188872	0.0363488	0.00182309	0.999998	0.820549	0.798534	0.849962	0.527154	0.106103	0.0149993	0.00874025	0.0301093	0.000731155	0.999998	0.862224	0.874014	0.764881	0.584289	0.118612	0.00853665	0.00658884
O60508	CDC40	0.999998	1.09252	0.800065	0.662086	0.499239	0.19449	0.0283848	0.0216824	0.0273107	0.000760039	0.999998	0.904803	0.852594	0.756651	0.480391	0.212533	0.0393088	0.0223402	0.0388916	0.00667344	0.999998	0.908202	0.87975	0.635563	0.556257	0.182675	0.0395001	0.0224948	0.0416722	0.00321196	0.999998	0.899805	0.796482	0.610089	0.505512	0.173797	0.027697	0.0161803	0.0284959	0	0.999998	0.785755	0.680148	0.504769	0.537188	0.23333	0.0231537	0.00493223
O60512	B4GALT3											0.999998	0.995082	1.06317	1.01659	0.920668	0.304809	0.121054	0.0821617	0.111068	0.179027	0.999998	0.930825	0.885165	1.04316	0.572321	0.238632	0.119058	0.118379	0.0720787	0
O60518	RANBP6	0.999998	1.06949	0.785189	0.264599	0.149592	0.0509154	0.0610762	0.0277175	0.0358897	0											0.999998	1.04264	0.763011	0.314304	0.147561	0.0568675	0.0318854	0.0178426	0.0621886	0	0.999998	0.917526	0.973473	0.607404	0.894715	0.513958	0.347227	0	0	0
O60522	TDRD6																																									0.999998	0.963189	0.797519	0.660983	0.138015	0.039665	0	0
O60524	NEMF	0.999998	1.0458	0.997724	0.823243	0.505556	0.194086	0.0811489	0.0558767	0.0853157	0.0857964	0.999998	0.904083	0.912921	0.718195	0.297715	0.115579	0.0326624	0.0168758	0.0524775	0.0409	0.999998	0.977203	0.933647	0.651623	0.309422	0.0795085	0.046976	0.0343134	0.063556	0.0818412	0.999998	0.935433	0.875709	0.78254	0.439568	0.0755738	0.00927096	0.0102345	0.0135369	0	0.999998	0.803457	0.713879	0.539675	0.282421	0.0411981	0.0204397	0
O60547	GMDS	0.999998	1.10697	1.00834	0.989929	0.895435	0.893088	0.70083	0.127098	0.0392798	0.00357072	0.999998	0.904972	0.976658	0.982927	0.809758	0.790618	0.598934	0.45454	0.144059	0.0152428	0.999998	0.934073	0.957354	0.837895	0.901813	0.79369	0.629415	0.228197	0.0720596	0.0118645	0.999998	0.952215	0.949349	1.01588	0.845264	0.816566	0.641948	0.169918	0.0265146	0.00517946	0.999998	0.898782	0.920929	0.838643	1.05293	0.986897	0.649147	0.367995
O60551	NMT2	0.999998	1.02429	0.982315	0.855935	0.397083	0.195369	0.148002	0.0863998	0.0722307	0.0163887	0.999998	1.04929	0.982819	0.804439	0.224822	0.0884523	0.0637671	0.0609791	0.0783251	0.076469	0.999998	0.940726	0.932941	0.828757	0.24882	0.0615331	0.0437025	0.0333952	0.0497946	0.0140867	0.999998	0.846024	0.691341	0.649511	0.304602	0.100407	0.0802531	0.0360041	0	0	0.999998	0.8281	0.759967	0.581812	0.159755	0.021967	0.0564402	0.0237113
O60563	CCNT1	0.999998	1.04617	0.812649	0.728271	0.430151	0.21901	0.144533	0.104312	0.0720322	0.0796807	0.999998	0.872114	0.889028	0.657507	0.395812	0.209917	0.10232	0.058491	0.079563	0.0927047	0.999998	0.918228	0.952495	0.697771	0.393164	0.179424	0.0861067	0.0541066	0.071132	0.069485	0.999998	1.08114	0.932019	0.74381	0.502818	0.226456	0.100968	0.0844581	0.0871652	0.388478	0.999998	0.906292	0.823207	0.690978	0.449943	0.179871	0.154999	0.0719121
O60566	BUB1B	0.999998	1.11112	0.912673	0.426082	0.0886074	0.0543756	0.0347655	0.0205087	0.0353457	0.00557994	0.999998	0.936377	0.865258	0.517003	0.144416	0.076738	0.0499857	0.0320283	0.0536656	0	0.999998	0.956304	0.857549	0.432711	0.100181	0.0552644	0.0405396	0.0251381	0.0568939	0.00575663	0.999998	1.05185	0.958718	0.49546	0.148467	0.0438478	0.0450576	0.0341379	0.0231529	0	0.999998	0.914702	0.910523	0.416948	0.0669451	0.0187391	0.0153216	0
O60568	PLOD3	0.999998	1.01001	0.993864	1.11726	0.803266	0.614846	0.274855	0.156536	0.105444	0.1361	0.999998	0.964722	0.917448	0.918341	0.630675	0.368154	0.192402	0.149863	0.190428	0.235325	0.999998	0.983731	1.0167	0.849926	0.71856	0.387824	0.240057	0.178212	0.167656	0.212631	0.999998	0.948728	0.969242	1.15694	0.893003	0.586702	0.257926	0.212938	0.228001	0.270303	0.999998	0.915972	1.03436	0.991612	0.647786	0.468926	0.138764	0.0812189
O60573	EIF4E2	0.999998	1.00051	0.834481	0.50825	0.177349	0.0538245	0.0146108	0.00415446	0.0175042	0																					0.999998	1.13875	0.895974	0.599983	0.234815	0.0656484	0.00935291	0	0.0277455	0	0.999998	0.882698	0.68839	0.406421	0.16785	0.0660165	0	0
O60583	CCNT2	0.999998	0.996877	0.797897	0.586631	0.168247	0.203907	0.119698	0.111747	0.10499	0.0700487	0.999998	0.761137	0.658401	0.439543	0.239484	0.109848	0.0532036	0.0607446	0.0487152	0.0708613	0.999998	0.61237	0.459454	0.364063	0.277613	0.261762	0.226994	0.104091	0.0970675	0.239582
O60610	DIAPH1	0.999998	0.973185	0.938377	0.407536	0.0629951	0.0182208	0.0134835	0.01008	0.0254044	0.00207652	0.999998	0.994308	1.01476	0.466023	0.0840467	0.0329644	0.0150084	0.011828	0.0400797	0.00476293	0.999998	1.03647	1.04968	0.477188	0.090468	0.0304174	0.022673	0.0176321	0.03938	0.00339714	0.999998	1.07902	1.10497	0.521466	0.0765062	0.0108646	0.00867389	0.00670896	0.0284666	0.00166511	0.999998	0.952767	0.903304	0.425217	0.0511473	0.0110472	0.00736994	0.00452121
O60613	SELENOF	0.999998	0.95569	0.849054	0.903408	0.745699	0.509161	0.250072	0.137095	0.095891	0.109928	0.999998	0.881784	0.880222	0.897147	0.86895	0.453976	0.210096	0.179377	0.163834	0.224678	0.999998	0.986659	0.998154	1.10906	0.779494	0.329706	0.191279	0.116044	0.128137	0.154318	0.999998	1.19156	1.15811	1.04363	1.21615	0.536059	0.188756	0.0997462	0.13933	0.152008	0.999998	1.12713	1.18651	1.22243	0.972832	0.412736	0.198527	0.119004
O60637	TSPAN3																					0.999998	1.05604	0.991869	0.95026	1.01238	1.02229	0.849575	0.979708	1.07959	1.83
O60645	EXOC3	0.999998	0.986672	0.933012	0.62573	0.124699	0.098658	0.0715091	0.0511722	0.0556061	0.0343035	0.999998	1.0571	1.02156	0.60296	0.0774463	0.0424143	0.0263332	0.0210404	0.0395303	0	0.999998	1.00115	0.952345	0.573135	0.107992	0.0681339	0.0617322	0.0499434	0.066687	0.0331126	0.999998	1.04078	0.958785	0.616671	0.131137	0.0596851	0.0499571	0.035004	0.030332	0	0.999998	1.09862	0.994873	0.649082	0.125356	0.0390603	0.0289905	0
O60664	PLIN3	0.999998	0.859981	0.865993	0.86446	0.907194	0.710033	0.503764	0.283745	0.166537	0.191128	0.999998	1.07172	0.998277	0.945855	1.15312	0.920733	0.572874	0.334214	0.252263	0.247366	0.999998	0.995653	1.01703	1.0971	0.969106	0.820154	0.498927	0.37149	0.2412	0.239901	0.999998	1.19396	1.20828	1.16294	1.25936	0.818204	0.67176	0.250343	0.245455	0.451376	0.999998	1.08582	1.12572	1.25568	1.04735	0.776162	0.556586	0.357441
O60669	SLC16A7	0.999998	1.05381	1.16465	1.21553	1.15412	0.972446	1.07747	0.640949	0.730059	1.39406																					0.999998	1.10476	1.09194	1.25891	0.863528	1.13223	0.907876	0.543511	0.826673	2.30378	0.999998	1.19265	1.35592	1.13675	1.73691	1.14688	0.784176	0.745284
O60671	RAD1	0.999998	1.00063	0.838119	0.865009	0.573086	0.618377	0.427686	0.255438	0.0863611	0	0.999998	0.881731	0.893302	0.867963	0.740586	0.653662	0.411298	0.280095	0.163202	0.03696	0.999998	0.983971	1.02821	1.01851	0.872267	0.758523	0.550622	0.345629	0.175486	0.030868
O60675	MAFK	0.999998	0.905983	0.627076	0.35868	0.19175	0.119362	0.110949	0.0627911	0.0459169	0	0.999998	0.742607	0.526828	0.3405	0.204024	0.173098	0.072229	0.0416972	0.0609102	0.00797705	0.999998	0.693538	0.594506	0.323486	0.132748	0.0651755	0.046709	0.0113445	0.0427609	0	0.999998	0.835701	0.5385	0.204692	0.127977	0.0637437	0.0490205	0.0230223	0.0215936	0	0.999998	0.740156	0.463245	0.31412	0.140205	0	0	0
O60678	PRMT3	0.999998	1.11898	1.01204	0.866669	0.254873	0.0989127	0.0654898	0.0425067	0.0436026	0.0121917	0.999998	0.890156	0.933808	0.810097	0.183316	0.0806609	0.0521413	0.036572	0.046327	0	0.999998	0.991582	0.985943	0.756905	0.264484	0.0943488	0.0595576	0.0449788	0.0608021	0.00854395	0.999998	0.924054	0.974141	0.796392	0.277072	0.0435285	0.0408524	0	0.0267914	0.0338759	0.999998	1.10714	1.34841	0.836466	0.210785	0.132823	0.101419	0
O60683	PEX10																					0.999998	1.12545	0.975508	0.799003	0.727593	0.383113	0.155219	0.0872858	0.0911089	0
O60684	KPNA6	0.999998	1.05536	0.840654	0.40678	0.107638	0.0481979	0.033546	0.0240509	0.0352903	0	0.999998	0.922947	0.850268	0.449211	0.0626608	0.0396577	0.0182992	0.0167517	0.0430883	0.00261694	0.999998	0.94264	0.791599	0.351703	0.0922387	0.0518143	0.0372459	0.0293597	0.039018	0.011079	0.999998	1.12696	0.861227	0.387684	0.0418062	0.0192146	0.00875935	0.00690699	0.0225668	0	0.999998	0.926156	0.779827	0.348266	0.0426381	0.0322012	0	0
O60701	UGDH	0.999998	1.0657	0.956503	0.938947	0.794571	0.577975	0.250403	0.126937	0.0310866	0.00170383	0.999998	0.964958	0.983238	0.940573	0.668138	0.3803	0.161791	0.0402483	0.0412435	0.00410505	0.999998	0.957081	0.953669	0.882784	0.777962	0.423753	0.114256	0.0292809	0.03941	0	0.999998	1.04889	0.993546	1.02632	0.906766	0.629702	0.289487	0.0880796	0.0338828	0.0153382	0.999998	0.940287	0.971303	0.842471	0.818709	0.497239	0.129628	0.0256173
O60711	LPXN	0.999998	1.09831	0.994375	0.742312	0.350851	0.188172	0.0893761	0.0403224	0.0415357	0.0199094	0.999998	1.00178	1.01335	0.889275	0.513823	0.284335	0.143946	0.0790294	0.094178	0.0816422	0.999998	1.00626	0.957735	0.733804	0.51979	0.245722	0.0955429	0.0379998	0.0460886	0.00854075	0.999998	0.99298	0.992258	0.720225	0.311884	0.171225	0.0965554	0.0406518	0.0543591	0.00560374	0.999998	0.955073	0.915246	0.71504	0.481683	0.203166	0.072959	0.0227815
O60725	ICMT
O60739	EIF1B	0.999998	0.78315	0.980098	0.637739	0.655984	0.499616	0.24236	0.0600483	0	0
O60749	SNX2	0.999998	1.00916	1.09619	1.04103	0.755791	0.277149	0.0305114	0.0164239	0.025911	0.000515032	0.999998	1.07514	0.990787	0.916975	0.441749	0.115252	0.0353903	0.0254531	0.0518646	0.0153424	0.999998	1.16496	1.01521	0.84013	0.482022	0.0892372	0.0251294	0.0199073	0.0431584	0.0134162	0.999998	1.02544	1.03745	1.07009	0.725195	0.284884	0.0213739	0.00827918	0.0378858	0.0122322	0.999998	1.02577	1.07821	0.902254	0.44124	0.101866	0.00742975	0.00247113
O60762	DPM1	0.999998	1.15552	0.965773	0.765476	0.510277	0.478113	0.331432	0.150065	0.0250799	0	0.999998	0.856404	0.881743	0.725379	0.426362	0.357133	0.164417	0.046523	0.0139854	0	0.999998	0.879949	0.840459	0.61551	0.492999	0.311258	0.176507	0.0647869	0.0358092	0.00329498	0.999998	0.896998	0.721785	0.645794	0.599002	0.344947	0.27832	0.0622489	0.0489925	0.0415931	0.999998	0.785084	0.775552	0.686359	0.705877	0.484802	0.196827	0
O60763	USO1	0.999998	1.01006	1.03873	0.873101	0.242622	0.037042	0.0213595	0.0146887	0.026085	0.00178406	0.999998	1.05258	1.04509	0.954854	0.350056	0.0510867	0.0259337	0.0203563	0.0462816	0.0185492	0.999998	1.06948	1.08057	0.901616	0.378162	0.0478841	0.0223454	0.0150921	0.0388705	0.00205617	0.999998	1.09406	1.1251	0.956841	0.273265	0.0219671	0.01606	0.0151452	0.0367011	0.00578519	0.999998	1.04481	0.949487	0.865363	0.291741	0.0194234	0.0154923	0.013798
O60783	MRPS14
O60784	TOM1	0.999998	0.979427	0.978681	0.841311	0.4637	0.0772089	0.0250927	0.0163805	0.0426558	0.00431523	0.999998	1.00572	1.00376	0.846367	0.442943	0.172304	0.109172	0.0658607	0.0951254	0.0335444	0.999998	1.00991	1.08398	0.830054	0.318683	0.0673173	0.0189897	0.0151654	0.0438018	0	0.999998	1.17972	1.19178	0.957758	0.495585	0.0751029	0	0.0108005	0.052145	0	0.999998	1.26211	1.14769	1.11691	0.44146	0.120808	0.0225991	0.0192189
O60814	HIST1H2BK
O60825	PFKFB2	0.999998	1.04015	1.07813	1.18464	1.14301	0.945518	0.438039	0.0732004	0.0606952	0.0138541	0.999998	0.987247	0.951783	0.897407	0.5892	0.377185	0.0737597	0.0302801	0.0649435	0.0300438	0.999998	1.05401	1.00346	0.866537	0.802212	0.576682	0.178514	0.0278112	0.0377804	0.00713911	0.999998	0.978936	0.949719	1.0101	0.864848	0.769655	0.388679	0.00541677	0.0123072	0.00357839	0.999998	1.00333	1.04439	0.897136	0.63848	0.439366	0.0292177	0.0094359
O60826	CCDC22	0.999998	1.02329	0.962539	0.759369	0.317365	0.0489927	0.0282538	0.0169728	0.0318915	0.000923089	0.999998	0.99599	0.971957	0.786568	0.405187	0.0902762	0.0361152	0.0217335	0.0469793	0.00632387	0.999998	0.870274	0.99005	0.819202	0.385385	0.0481463	0.0294181	0.0232718	0.0436133	0.00908034	0.999998	1.06258	0.995331	0.842822	0.384047	0.040061	0.0368427	0.0174235	0.0454182	0.0176144	0.999998	0.881837	0.895557	0.774642	0.371388	0.060351	0.0212715	0.0204332
O60828	PQBP1	0.999998	1.00985	1.20458	1.18816	1.29909	0.914521	0.532436	0.274061	0.218663	0.330533	0.999998	1.14081	1.03073	1.09283	1.06031	0.919308	0.742408	0.414611	0.582722	1.06948	0.999998	1.12971	1.10161	1.04707	1.19472	1.09031	0.729304	0.469722	0.515134	1.10516	0.999998	1.13287	1.2139	1.35094	1.21375	1.26691	0.823286	0.634954	0.582056	1.26138	0.999998	1.04984	0.997193	1.05389	0.874121	0.872818	0.808002	0.42412
O60830	TIMM17B	0.999998	0.976406	0.942135	0.924812	0.910024	0.688197	0.685137	0.468383	0.488424	0.456118	0.999998	0.99587	0.970037	0.921991	0.979503	0.920297	0.805407	0.703917	0.680884	0.501008	0.999998	0.913478	0.91294	1.27746	0.863236	0.720715	0.893568	0.854984	0.77885	0.609526	0.999998	1.11047	0.931449	0.949957	1.0547	0.719968	0.770839	0.548269	0.498495	0.733444	0.999998	1.32693	1.554	1.76797	1.37813	1.34479	1.25501	1.30718
O60831	PRAF2	0.999998	1.01	1.07918	0.879936	0.876113	0.822062	0.735207	0.624523	0.407608	0.708119	0.999998	1.15674	1.14429	0.99356	0.920899	0.875952	0.761478	0.632921	0.767956	0.98989	0.999998	0.980202	1.0348	1.20664	0.947965	0.943832	0.849941	0.86213	0.923394	1.36287	0.999998	1.05448	1.22458	1.31244	1.18903	1.16321	1.05625	0.848129	0.885827	1.85811	0.999998	1.08662	0.972875	1.03129	0.857314	0.878948	0.931846	0.961558
O60832	DKC1	0.999998	1.13229	0.873926	0.899255	0.761763	0.908587	0.787934	0.57754	0.34008	0.208899	0.999998	0.79449	0.948846	0.901807	0.905866	0.819256	0.611362	0.372624	0.347382	0.192976	0.999998	0.783669	0.889614	0.781011	0.744369	0.709539	0.616257	0.335852	0.33978	0.202928	0.999998	0.710842	0.663388	0.627501	0.633933	0.565511	0.521144	0.419256	0.270631	0.279029	0.999998	0.67737	0.745857	0.690386	0.956656	1.00739	0.667056	0.342657
O60841	EIF5B	0.999998	1.03131	0.958669	0.860525	0.595019	0.254161	0.12541	0.142434	0.122904	0.121302	0.999998	1.01997	0.963508	0.966073	0.618505	0.237238	0.0912328	0.0623323	0.15231	0.175277	0.999998	1.09312	1.02821	0.942277	0.689918	0.270218	0.111134	0.100465	0.146097	0.241124	0.999998	0.976304	0.948289	0.911338	0.597088	0.242524	0.093515	0.127899	0.146568	0.325511	0.999998	0.966702	0.944713	0.891757	0.560781	0.199984	0.100689	0.0944742
O60858	TRIM13	0.999998	0.980028	0.595605	0.280054	0.117383	0.0902244	0.0579546	0.0303263	0.035337	0	0.999998	0.986211	0.644146	0.296424	0.0935832	0.0646628	0.030168	0.0171512	0.038421	0	0.999998	0.852571	0.711211	0.464582	0.351059	0.23976	0.199896	0.116508	0.0094871	0
O60861	GAS7	0.999998	0.989809	0.679357	0.188302	0.0751042	0.0281599	0.0226237	0.0127453	0.032631	0.0059371	0.999998	1.04594	0.695218	0.232358	0.0793846	0.0532855	0.0490881	0.0446576	0.083165	0	0.999998	1.09967	0.642037	0.21343	0.0701719	0.0321503	0.0211738	0.0211773	0.0447622	0	0.999998	0.967044	0.795548	0.230095	0.155709	0.103131	0.0189575	0.0155642	0.0183882	0.0530141	0.999998	0.967819	0.583551	0.119401	0.0226269	0.0753528	0	0
O60869	EDF1	0.999998	0.865243	1.0793	0.83388	0.99035	0.809791	0.564771	0.480879	0.311789	0.453807	0.999998	1.24043	1.11226	0.960988	1.05092	0.927374	0.725418	0.416605	0.321034	0.488423	0.999998	0.937758	0.963017	1.04445	0.826314	0.844222	0.642332	0.405858	0.256029	0.428251	0.999998	1.08916	1.25021	1.03189	1.11065	0.769852	0.765017	0.46224	0.333563	0.890616	0.999998	1.18098	1.04318	1.0849	0.831921	0.701401	0.700758	0.37651
O60870	KIN	0.999998	0.922578	0.57943	0.166607	0.128474	0.0752271	0.110233	0.0637999	0.0470025	0.00786869	0.999998	0.897422	0.679035	0.168438	0.0415958	0.0312768	0.0182682	0.0125086	0.036623	0.00192022	0.999998	0.887118	0.700187	0.198721	0.0318647	0.0328015	0.0241547	0.0134879	0.0321373	0	0.999998	1.10766	0.765948	0.212406	0.1007	0.0790889	0.040267	0.0100274	0.0408897	0	0.999998	0.877995	0.698904	0.166216	0.0337072	0.0344783	0	0.00684071
O60879	DIAPH2	0.999998	1.01644	0.873695	0.272108	0.0923375	0.0434751	0.0355387	0.0204534	0.0283041	0.0023267	0.999998	1.06342	0.947115	0.282159	0.0772023	0.047569	0.0242451	0.0153574	0.0322235	0.00952343	0.999998	1.05999	0.919819	0.224888	0.0513496	0.0175493	0.0128566	0.00737286	0.0257005	0.00228286	0.999998	1.08324	0.966439	0.293423	0.0959608	0.0201977	0	0.0034865	0.0225431	0	0.999998	0.948316	0.802049	0.181696	0.0247374	0.00681132	0.00229971	0
O60880	SH2D1A	0.999998	0.984844	1.06888	0.846529	0.398043	0.118289	0.0478137	0.0170789	0.0292713	0	0.999998	1.28482	1.17982	0.90076	0.266561	0.113488	0.0420462	0.0276281	0.0496913	0.00607382	0.999998	1.04415	1.04625	0.705647	0.243311	0.0893028	0.0345292	0.0172192	0.0449957	0	0.999998	0.875944	0.831903	0.633833	0.241466	0.0610852	0.0318448	0.0115907	0.0272133	0	0.999998	1.43064	1.36189	0.896227	0.123655	0.0256406	0.0419939	0.0159734
O60884	DNAJA2	0.999998	1.06051	0.983503	0.912919	0.735994	0.518421	0.187617	0.0299223	0.0320135	0.00154423	0.999998	0.924175	0.934476	0.870438	0.642447	0.474762	0.190848	0.045238	0.0474409	0.00536254	0.999998	0.981377	0.955818	0.780158	0.713454	0.535902	0.228232	0.0502164	0.0520404	0.00345781	0.999998	0.998815	0.948955	0.880868	0.687087	0.430814	0.147158	0.0125938	0.0296547	0.00466978	0.999998	0.904672	0.905046	0.76317	0.648422	0.477774	0.193581	0.0328038
O60885	BRD4	0.999998	0.900699	0.85207	0.566721	0.510324	0.411945	0.34935	0.233425	0.2177	0.476777	0.999998	1.02871	0.763979	0.345507	0.187068	0.133264	0.0856285	0.053384	0.0728026	0.125943	0.999998	1.04983	0.869368	0.469628	0.334515	0.276695	0.179181	0.120576	0.109926	0.228126	0.999998	0.976429	0.700925	0.317145	0.173502	0.120681	0.0716939	0.0570922	0.0752158	0.110871	0.999998	0.945361	0.694894	0.410962	0.181797	0.102748	0.093477	0.0415443
O60888	CUTA	0.999998	0.914686	0.97955	0.825832	0.855915	0.664178	0.455539	0.307101	0.271425	0.243123	0.999998	1.16981	1.12288	0.984038	0.91116	0.715976	0.493336	0.32109	0.339301	0.356411	0.999998	0.894381	0.911602	0.892243	0.68727	0.631967	0.49262	0.297697	0.279345	0.386444	0.999998	0.888962	1.05439	0.871984	0.840542	0.498043	0.405968	0.309193	0.230062	0.304838	0.999998	1.22315	0.782731	1.03198	0.779054	0.540323	0.436856	0.305846
O60906	SMPD2	0.999998	0.989586	0.953891	0.912868	0.92799	0.831511	0.725067	0.518261	0.377861	0.314523											0.999998	1.15713	0.796622	0.776928	1.0306	0.774515	0.542372	0.634631	0.484242	0.475447											0.999998	1.12103	1.28274	0.787504	0.63043	0.873006	0.497127	0.571398
O60911	CTSV	0.999998	0.852252	0.968056	1.04883	1.04584	0.88957	0.810824	0.591924	0.513658	0.578909	0.999998	1.04739	0.930167	0.951067	1.04475	0.977302	0.795098	0.656531	0.842118	0.645481	0.999998	0.987483	0.950034	0.951238	0.961528	0.918067	0.835703	0.74987	0.687161	0.546126	0.999998	0.97082	1.00667	0.914602	1.0134	0.998398	0.766794	0.626561	0.628755	1.08103	0.999998	1.0204	0.963186	0.97279	0.83561	0.675952	0.806561	0.646098
O60921	HUS1	0.999998	1.04356	0.884933	0.969231	0.626386	0.637865	0.504322	0.270698	0.128031	0.0324936	0.999998	0.860773	0.800211	0.824514	0.619286	0.633655	0.375242	0.286163	0.104409	0.0207777	0.999998	0.958833	0.94935	0.890697	0.783624	0.585911	0.470755	0.306913	0.150009	0	0.999998	0.890954	0.722563	0.910009	0.92891	0.629286	0.355241	0.246254	0.00992316	0	0.999998	0.875223	0.804397	1.0072	0.900168	0.789521	0.404933	0.263364
O60925	PFDN1	0.999998	0.93287	0.965066	0.838697	0.881892	0.754608	0.399566	0.187494	0.0409106	0.0207971	0.999998	1.18351	1.0384	1.00012	0.893619	0.763466	0.51871	0.156169	0.071265	0.0666931	0.999998	0.968207	0.907107	0.976592	0.840486	0.855571	0.612881	0.201955	0.0808213	0.132182	0.999998	0.993959	1.12369	0.950271	0.999883	0.727888	0.615051	0.264703	0.0713815	0.10321	0.999998	1.13623	0.933817	1.02355	0.873178	0.763574	0.620636	0.22025
O60927	PPP1R11	0.999998	0.988052	1.01255	1.03259	1.17318	0.975144	0.852377	0.52511	0.490881	0.773813	0.999998	1.00824	1.02896	1.04907	1.12206	1.01262	0.826163	0.716008	0.773306	1.20941	0.999998	1.03073	1.06253	1.03223	1.11508	1.04492	0.900969	0.790185	0.667933	1.30043	0.999998	1.07118	1.12298	1.03448	1.10162	1.23383	0.903604	0.603581	0.489634	1.34523	0.999998	1.08633	0.997843	1.09429	1.02218	0.885813	0.884355	0.702098
O60930	RNASEH1											0.999998	0.780296	0.402916	0.179408	0.136942	0.125601	0.0808029	0.0725077	0.0765695	0	0.999998	0.875456	0.486647	0.175199	0.1623	0.149828	0.127024	0.0794619	0.0850137	0	0.999998	0.973564	0.408184	0.134052	0.0998482	0.0436337	0.0104979	0.00860223	0.0307213	0
O60934	NBN	0.999998	0.978814	0.819026	0.563003	0.239899	0.135542	0.0943281	0.114487	0.065548	0.0301669	0.999998	0.879218	0.728811	0.353694	0.0842589	0.0824582	0.106809	0.0575531	0.0740482	0.0197266	0.999998	0.878579	0.674105	0.195963	0.0662384	0.0593357	0.0893599	0.0468858	0.0666569	0.00862377	0.999998	1.02656	0.78422	0.612664	0.206847	0.171349	0.120245	0.0341999	0.0815578	0.0747112	0.999998	0.990783	0.796229	0.449889	0.268052	0.199308	0.122924	0.0929467
O60941	DTNB
O60942	RNGTT	0.999998	1.00462	0.581097	0.210851	0.0610842	0.0344418	0.018197	0.0142414	0.0323532	0	0.999998	0.846231	0.70862	0.29912	0.051358	0.035514	0.0198258	0.0152118	0.0394001	0	0.999998	0.92161	0.70725	0.270925	0.0675027	0.0309019	0.025658	0.0160293	0.0377066	0	0.999998	0.919774	0.59951	0.227758	0.0677185	0.0505749	0.0335073	0.0293972	0.0401674	0.0221401	0.999998	0.848865	0.677916	0.266437	0.115903	0.0865936	0.0606351	0.0496193
O75027	ABCB7	0.999998	1.01482	0.975303	0.93411	0.557113	0.338442	0.103611	0.0370672	0.039281	0.0031109	0.999998	0.85219	0.939278	0.894777	0.512002	0.171763	0.0651115	0.0348647	0.0444776	0.00463912	0.999998	0.891089	0.94804	0.837795	0.565603	0.198824	0.108979	0.0410465	0.0506265	0.0109322	0.999998	0.943628	0.937252	1.01754	0.720702	0.367339	0.1019	0.0223122	0.0565823	0	0.999998	0.895612	0.829083	0.719814	0.751611	0.131886	0.0214977	0.0016729
O75037	KIF21B	0.999998	1.028	0.794752	0.629627	0.302931	0.253181	0.218677	0.126231	0.104149	0.108733	0.999998	0.833879	0.683712	0.418917	0.153834	0.113239	0.0674453	0.0449694	0.0695352	0.0424706	0.999998	0.904078	0.666734	0.261394	0.124725	0.0746905	0.0463922	0.0295403	0.0305595	0	0.999998	1.08224	0.909238	0.558873	0.171984	0.0781685	0.0437394	0.0376314	0.0639954	0	0.999998	0.996348	0.757434	0.40181	0.138313	0.105331	0.0632817	0
O75044	SRGAP2	0.999998	1.03199	0.873493	0.582764	0.360008	0.134817	0.0442056	0.0335125	0.0349879	0.0108959	0.999998	0.931398	0.882384	0.536081	0.316	0.121688	0.0228791	0.0187333	0.0504057	0.0240622	0.999998	1.02217	0.876949	0.50877	0.365719	0.119726	0.0295799	0.0228969	0.0463099	0	0.999998	1.08302	0.923919	0.660274	0.350848	0.127561	0.0188568	0.0163173	0.028659	0	0.999998	0.980066	0.745484	0.449063	0.355156	0.130457	0.0332898	0
O75054	IGSF3	0.999998	1.04732	0.94501	0.931982	0.933512	0.665922	0.375184	0.326948	0.199504	0.22831	0.999998	1.00298	0.940591	0.859837	0.670832	0.597733	0.347827	0.236013	0.267066	0.277041	0.999998	0.948112	0.981079	0.872166	0.714011	0.551308	0.44276	0.287958	0.271641	0.328524	0.999998	1.03482	0.91245	0.823827	0.881905	0.611789	0.351375	0.365162	0.223887	0.301689	0.999998	0.782709	0.901219	0.895115	0.747493	0.501949	0.206698	0.381935
O75061	DNAJC6	0.999998	0.751411	1.11447	0.862658	0.496058	0.21892	0.0954913	0.113321	0.061729	0.0989845	0.999998	1.09724	0.881174	1.11716	0.523319	0.66603	0.174382	0.113768	0.141109	0.0549145
O75063	FAM20B	0.999998	1.05212	1.02395	1.01299	0.548723	0.238534	0.101565	0.0504949	0.0532567	0.0340999	0.999998	0.881591	0.90618	0.847873	0.378468	0.16868	0.0905566	0.0886106	0.102469	0.0927436	0.999998	1.04269	0.995972	0.858095	0.3658	0.215578	0.147208	0.105863	0.0747643	0.101167	0.999998	1.01147	0.94185	0.971711	0.511699	0.203596	0.0919849	0.0222942	0.108706	0.0926538
O75064	DENND4B	0.999998	0.98483	0.919884	0.77147	0.632068	0.395609	0.311	0.210609	0.230228	0.279122																					0.999998	1.37314	0.594762	0.796032	0.557812	0	0	0	0	0
O75071	EFCAB14	0.999998	0.914899	1.01878	1.03871	1.05411	0.768036	0.558313	0.385128	0.429295	0.420376	0.999998	1.14045	0.799433	0.839981	0.673563	0.61226	0.383958	0.374609	0.298423	0.361813	0.999998	1.04658	1.05699	0.932108	0.81397	0.687927	0.464364	0.401758	0.330262	0.62518	0.999998	1.07116	1.00623	1.13029	0.732739	0.7117	0.600312	0.309381	0.351098	0.896196	0.999998	0.995109	1.10772	1.06795	0.868116	0.802286	0.554234	0.548704
O75081	CBFA2T3	0.999998	0.894686	0.734209	0.586682	0.273545	0.180116	0.106043	0.117345	0.0716009	0.10525	0.999998	0.854405	0.897046	0.925412	0.532395	0.439708	0.326744	0.257177	0.345932	0.31394	0.999998	1.05169	1.17596	0.816433	0.563122	0.408121	0.127235	0.201263	0.126433	0.157255	0.999998	1.18179	0.9717	1.26352	0	0.486962	0	0.356485	0	0
O75083	WDR1	0.999998	1.10599	0.925673	0.743022	0.413637	0.12529	0.0155626	0.00982955	0.0229634	0.00168399	0.999998	0.917145	0.994896	0.869066	0.475844	0.218435	0.0241573	0.0174801	0.0375916	0.0049013	0.999998	0.902042	0.915409	0.741904	0.546981	0.225087	0.0374171	0.0224921	0.041914	0.00480198	0.999998	0.96345	0.915171	0.748917	0.439868	0.10955	0.0158247	0.0110696	0.0324877	0.00795197	0.999998	0.897217	0.867293	0.707747	0.602403	0.241029	0.0176094	0.0106978
O75093	SLIT1	0.999998	1.01412	0.902611	0.952991	0.866078	0.596954	0.316749	0.162928	0.126811	0.153836	0.999998	0.955609	0.989708	0.896015	0.689372	0.478726	0.27045	0.168746	0.176137	0.198856	0.999998	1.01493	1.01659	0.852399	0.692447	0.487323	0.286921	0.164483	0.172076	0.203426	0.999998	0.907208	0.978552	0.969563	0.883902	0.670692	0.326449	0.165877	0.138884	0.162263	0.999998	1.04338	1.12117	1.01985	0.766889	0.417843	0.224002	0.131
O75113	N4BP1	0.999998	1.05286	0.933658	0.544446	0.164671	0.0920138	0.0643676	0.041717	0.0378212	0.00290989	0.999998	0.949015	0.880668	0.486336	0.115459	0.0657179	0.0403374	0.0257137	0.0509853	0.00605683	0.999998	0.984658	0.906697	0.481289	0.135785	0.0817886	0.0608734	0.031207	0.0464902	0.0106672	0.999998	1.14875	1.05775	0.702358	0.189247	0.12112	0.0973374	0.100855	0.119117	0.22277	0.999998	1.03746	0.848181	0.505737	0.124866	0.0731262	0.0202081	0
O75116	ROCK2	0.999998	1.01373	0.968694	0.80437	0.0869143	0.0402613	0.0315254	0.0216048	0.0360584	0.00806366	0.999998	0.950777	0.986565	0.875187	0.102373	0.0687737	0.042848	0.0302983	0.053101	0.00687007	0.999998	1.03159	1.0655	0.861472	0.112035	0.0601679	0.0462668	0.035635	0.0506634	0.0141697	0.999998	1.08024	1.03748	0.853378	0.110229	0.031627	0.0308368	0.0174445	0.0266002	0.00932889	0.999998	0.95137	0.925498	0.862881	0.0956129	0.0338033	0.0218815	0.0180422
O75122	CLASP2	0.999998	1.02924	1.01428	0.676215	0.0861668	0.0329529	0.0217648	0.0142653	0.0292094	0.00360609	0.999998	0.936143	0.882839	0.522679	0.0834502	0.0438847	0.0180265	0.00797636	0.0334766	0.00170417	0.999998	0.941854	0.840905	0.438914	0.0785557	0.0439453	0.034056	0.024755	0.0525977	0.017918	0.999998	1.05906	1.03942	0.704553	0.0946177	0.0146477	0.0128171	0.00606587	0.0354095	0.0276291	0.999998	0.925288	0.93121	0.603901	0.122872	0.0500703	0.00344576	0.00244982
O75127	PTCD1											0.999998	0.862329	0.465788	0.141733	0.0956069	0.0782956	0.0393817	0.0468577	0.0846163	0.0751581	0.999998	0.781864	0.492101	0.184105	0.103741	0.0823315	0.0570836	0.0236711	0.0299653	0
O75131	CPNE3	0.999998	1.06193	0.85476	0.594149	0.166349	0.0318201	0.0210896	0.010173	0.0256093	0	0.999998	1.02436	0.989945	0.881827	0.30945	0.0750732	0.0423877	0.029785	0.0527106	0.00985843	0.999998	1.02226	0.952595	0.781919	0.392877	0.111387	0.0554414	0.0347426	0.0450832	0	0.999998	0.911912	0.872958	0.553373	0.213219	0.070412	0.0420582	0.0169564	0.0278344	0	0.999998	1.03306	0.996026	0.765242	0.277266	0.0425323	0.0346142	0.0050826
O75132	ZBED4	0.999998	0.783583	0.364015	0.191396	0.0828441	0.0924664	0.059586	0.0414476	0.025998	0																					0.999998	0.820157	0.389719	0.175053	0.0765535	0.12797	0.0402108	0.0749517	0.123253	0.134807	0.999998	0.804157	0.322196	0.209887	0.0981538	0.086843	0.0888743	0.0593622
O75140	DEPDC5
O75143	ATG13	0.999998	0.997176	0.821063	0.561624	0.441657	0.300863	0.130388	0.0865676	0.0880054	0.10093	0.999998	0.92372	0.779005	0.605379	0.441047	0.327586	0.142344	0.128441	0.153561	0.162393	0.999998	0.942078	0.872031	0.678769	0.560276	0.384747	0.292445	0.215475	0.191298	0.241491	0.999998	1.86298	0.771841	0.839991	0.807203	0.932453	1.19212	0.404588	0	0
O75145	PPFIA3	0.999998	1.09379	0.938811	0.511199	0.163602	0.117119	0.068419	0.0606468	0.0537786	0.00494155	0.999998	1.05397	0.953707	0.533759	0.19718	0.128567	0.106765	0.0684489	0.0927327	0.0818631	0.999998	1.05108	0.888916	0.398696	0.125679	0.0686625	0.0659158	0.0364228	0.0698261	0	0.999998	1.01173	0.969696	0.452554	0.155966	0.0938693	0.0592409	0.0495981	0.0437845	0	0.999998	0.942143	0.843169	0.470034	0.0739205	0	0.0810085	0
O75146	HIP1R	0.999998	1.03348	0.955815	0.77001	0.163303	0.0584002	0.0327837	0.018094	0.031313	0.00127852	0.999998	1.04607	1.01514	0.758844	0.194089	0.110055	0.0550366	0.0493878	0.0636753	0.010628	0.999998	1.02982	0.998641	0.743456	0.14663	0.0567478	0.034753	0.0258865	0.0515759	0.000169219	0.999998	1.04041	0.970122	0.788815	0.184007	0.0398018	0.0318249	0.0204129	0.0385192	0.0182495	0.999998	0.882753	0.893012	0.698747	0.111063	0.015604	0.0290938	0.014333
O75150	RNF40	0.999998	1.03263	0.880523	0.334913	0.067407	0.0523516	0.0300805	0.0269552	0.0337353	0.0108036	0.999998	0.960634	0.923193	0.319859	0.0433109	0.0519173	0.0368495	0.0293787	0.0610919	0.023232	0.999998	1.05445	0.99007	0.32435	0.0465295	0.0454743	0.0383042	0.0295064	0.0526004	0.0305232	0.999998	1.10351	0.9871	0.352934	0.0336977	0.0427584	0.0235034	0.0381374	0.0468583	0.0311328	0.999998	0.906985	0.823785	0.2879	0.0328715	0.0237057	0.0207768	0.0152716
O75151	PHF2	0.999998	1.01546	0.477885	0.258951	0.151641	0.161847	0.0896234	0.0654432	0.0618965	0.0365526	0.999998	0.680899	0.321674	0.183915	0.121821	0.0983516	0.0366929	0.0262657	0.0452192	0.00410262	0.999998	0.725834	0.413764	0.176056	0.1283	0.0889679	0.0628931	0.0296762	0.0382434	0.00698586	0.999998	0.933181	0.632444	0.441718	0.333388	0.270537	0.14156	0.106675	0.102057	0.302426	0.999998	0.480407	0.466381	0.452348	0.359827	0.286165	0.316885	0
O75152	ZC3H11A	0.999998	0.876519	0.274005	0.0950065	0.0418642	0.0283057	0.0166102	0.0190714	0.0251464	4.3135e-06	0.999998	0.57846	0.443526	0.164317	0.0799188	0.0584465	0.0327515	0.0223424	0.0467023	0	0.999998	0.623534	0.517914	0.186723	0.0954834	0.0712461	0.0561978	0.031719	0.0509981	0.00380582	0.999998	0.847419	0.311672	0.0805153	0.0569912	0.0276398	0.0268248	0.028088	0.0345038	0	0.999998	0.643584	0.318338	0.119461	0.0528502	0.0293924	0.0159327	0.00592845
O75153	CLUH	0.999998	1.06808	0.949213	0.780451	0.162631	0.0541487	0.0288405	0.019262	0.0339262	0.00225251	0.999998	0.912807	0.955188	0.671508	0.103482	0.0470806	0.0293163	0.0228922	0.0462029	0.00961325	0.999998	1.01156	0.982874	0.710672	0.127933	0.0509094	0.0380346	0.0281902	0.0494517	0.00664423	0.999998	1.04031	0.956256	0.798256	0.172166	0.0281908	0.0229614	0.0115346	0.0249812	0.0123683	0.999998	0.901981	0.830683	0.599266	0.0918635	0.00764151	0.00511699	0.00721539
O75155	CAND2	0.999998	0.952759	0.696537	0.243266	0.0752608	0.0498715	0.0342951	0.0271606	0.0342367	0.0038485	0.999998	0.983178	0.808314	0.310107	0.0554493	0.0336447	0.0192927	0.0161462	0.0340639	0	0.999998	1.07613	0.871274	0.348427	0.0974287	0.0707146	0.0604595	0.0358741	0.0615794	0.0190834	0.999998	1.18063	0.775127	0.219264	0.0458793	0.0405168	0.0425008	0.0287281	0.035198	0	0.999998	0.951666	0.908441	0.347088	0.116365	0.103171	0.0589215	0.0595978
O75157	TSC22D2											0.999998	1.04047	0.993927	0.892205	0.764419	0.475558	0.210265	0.199284	0.238007	0.474569	0.999998	1.0285	0.98759	0.872736	0.713351	0.488333	0.344051	0.350618	0.423124	0.710952
O75164	KDM4A	0.999998	0.919599	0.53621	0.3167	0.1971	0.154441	0.0789747	0.0651745	0.0553423	0	0.999998	0.910305	0.755242	0.406059	0.24236	0.165926	0.150894	0.0938975	0.134933	0.0617748	0.999998	0.86415	0.691911	0.408088	0.237929	0.162518	0.117581	0.0631895	0.0603404	0.0456028
O75165	DNAJC13	0.999998	1.16965	1.02591	0.601653	0.123816	0.0740742	0.051639	0.0392577	0.0394409	0.00868394	0.999998	0.922422	0.920634	0.774621	0.194404	0.108423	0.0743104	0.0682509	0.0712363	0.0199645	0.999998	0.943501	0.961569	0.824575	0.682067	0.398762	0.282922	0.249365	0.228615	0.0260309	0.999998	1.00879	0.990848	0.553788	0.122496	0.0466792	0.0327451	0.0343129	0.0366504	0	0.999998	0.92333	0.894033	0.692738	0.198122	0.065421	0.0384035	0.0173468
O75167	PHACTR2	0.999998	0.958219	1.03428	1.01755	1.05954	0.911646	0.785315	0.291898	0.193549	0.220749	0.999998	0.986834	1.04817	1.11742	1.01067	0.761333	0.619174	0.249346	0.125079	0.163136
O75170	PPP6R2	0.999998	1.05268	1.04495	0.925634	0.895974	0.688034	0.269676	0.0638073	0.0608073	0.0143959	0.999998	0.945564	0.959492	0.925427	0.756609	0.619477	0.24039	0.0568258	0.0669291	0.0237661	0.999998	1.04019	1.01095	0.883193	0.885505	0.693668	0.274318	0.0780928	0.0668577	0.00663146	0.999998	1.06895	0.944416	0.960223	1.05825	0.930126	0.350611	0.0608867	0	0.103496	0.999998	1.08236	0.920306	0.958641	0.927513	0.683448	0.157338	0.0379554
O75175	CNOT3	0.999998	0.949223	1.04524	0.95299	0.821802	0.583067	0.353116	0.177809	0.108801	0.059371	0.999998	1.06003	1.01694	0.912799	0.758543	0.516845	0.26685	0.107253	0.113554	0.0635712	0.999998	1.09061	1.09446	0.966586	0.641984	0.422811	0.2146	0.108574	0.105717	0.0743988	0.999998	1.04499	1.17717	1.03431	0.823604	0.523259	0.309492	0.15974	0.132503	0.213094	0.999998	1.10134	0.989762	1.04112	0.748736	0.526458	0.428767	0.24638
O75177	SS18L1											0.999998	0.738294	0.48902	0.279133	0.210271	0.191225	0.0652681	0	0.150978	0	0.999998	0.828696	0.798617	0.28157	0.21779	0.15377	0.0546811	0	0.0941483	0.135177
O75179	ANKRD17	0.999998	0.941159	0.693161	0.418854	0.133283	0.0675945	0.0447813	0.0374798	0.0439592	0.0149972	0.999998	0.854108	0.747369	0.392209	0.13248	0.0657975	0.0360625	0.0279946	0.0543315	0.0220595	0.999998	0.913032	0.723265	0.423521	0.159331	0.0191154	0.0169592	0.00931658	0.0343666	0	0.999998	1.0753	0.871824	0.453506	0.168449	0.0409714	0.0495228	0.04904	0.0526164	0.0563976	0.999998	0.940851	0.872285	0.441562	0.127901	0.0326654	0.017978	0.00526806
O75182	SIN3B	0.999998	1.05882	0.659832	0.530455	0.32303	0.179304	0.195418	0.0785702	0.0868252	0.0730129											0.999998	0.88412	0.839772	0.536953	0.405662	0.303231	0.198404	0.129399	0.107411	0.0661485	0.999998	0.869548	0.539971	0.144146	0.109387	0.025089	0	0	0	0	0.999998	0.734023	0.491608	0	0	0	0	0
O75190	DNAJB6	0.999998	1.02223	0.816214	0.532827	0.363328	0.310648	0.234694	0.0742588	0.0735229	0.0674649	0.999998	0.895132	0.811869	0.550691	0.305913	0.201608	0.118213	0.0972858	0.103395	0.109193	0.999998	0.925002	0.794138	0.448032	0.30175	0.166724	0.101909	0.0799428	0.0858183	0.0786835	0.999998	0.846599	0.723756	0.499644	0.326851	0.279118	0.204864	0.0864263	0.0706153	0.0358799	0.999998	0.778312	0.634989	0.390014	0.260253	0.105403	0.0728111	0.0848015
O75191	XYLB	0.999998	1.0178	0.962998	0.400963	0.0602923	0.0513458	0.0306987	0.0143886	0.0287734	0	0.999998	1.04103	0.81651	0.313797	0.137186	0.0930037	0.0545548	0.0341442	0.0561687	0.00752309	0.999998	1.09173	0.784725	0.200153	0.0630172	0.033135	0.029046	0.0208676	0.0481035	0	0.999998	1.02064	0.894056	0.318174	0.0258235	0.0207011	0.00370885	0.0112666	0.0325642	0	0.999998	1.1131	0.800354	0.258129	0.0721048	0.0882673	0.06402	0.0341873
O75197	LRP5	0.999998	0.936687	0.775572	0.661897	0.765759	0.414774	0.341696	0.303846	0.155688	0.175792											0.999998	0.972594	0.923935	0.732069	0.819878	0.743571	0.484151	0.431828	0.423231	0.374385
O75208	COQ9	0.999998	1.13064	0.952815	0.667223	0.479732	0.32777	0.156962	0.112678	0.0807186	0.0508993	0.999998	1.16497	0.983501	0.876732	0.659713	0.529382	0.219064	0.126392	0.128033	0	0.999998	0.966308	1.01303	0.82061	0.654207	0.37077	0.184365	0.13075	0.108866	0.0625343	0.999998	1.15458	1.02791	0.753383	0.961516	0.415323	0	0.332565	0	0
O75223	GGCT	0.999998	0.949781	1.00282	1.13908	1.02303	0.90209	0.517039	0.041786	0.0334464	0.000587499	0.999998	0.970905	0.922129	0.983117	0.992136	0.83518	0.26773	0.0246712	0.043565	0.00124292	0.999998	1.11371	1.06356	1.22127	1.13264	0.955631	0.418157	0.026802	0.0480843	0.000146869	0.999998	1.00016	1.11084	1.12109	1.11906	1.06941	0.618341	0.020889	0.0359461	0.00920348	0.999998	1.05485	1.09038	1.1129	1.08719	0.950718	0.323197	0.0147077
O75251	NDUFS7	0.999998	1.09209	0.916052	0.802683	0.5785	0.271473	0.0963487	0.029734	0.0261906	0	0.999998	1.1191	0.954159	0.949322	0.6034	0.218684	0.0881499	0.0264479	0.0394168	0.00763476	0.999998	1.00206	0.995541	0.920686	0.550681	0.287575	0.139514	0.0510232	0.0585044	0.00836834	0.999998	1.10602	1.13797	0.945183	0.718972	0.232269	0.0556117	0.0152502	0.0588999	0.0561335	0.999998	0.963665	1.25534	1.14198	0.731298	0.285522	0.0227753	0
O75264	SMIM24
O75306	NDUFS2	0.999998	1.14338	1.05258	0.950978	0.67981	0.408034	0.256134	0.130017	0.0700885	0.00910494	0.999998	0.923828	0.993307	0.910304	0.607777	0.343783	0.176153	0.108474	0.0775441	0.0166921	0.999998	0.94912	0.949349	0.801521	0.633637	0.322687	0.158931	0.0835409	0.0529952	0.00266919	0.999998	1.0053	1.00272	0.961352	0.640811	0.33947	0.162482	0.0593615	0.047558	0	0.999998	0.954743	0.931539	0.8062	0.69542	0.42743	0.155969	0.0536931
O75312	ZPR1	0.999998	0.993082	1.00917	0.956016	0.78976	0.375104	0.119223	0.0471227	0.0509273	0.00679204	0.999998	1.09628	1.02391	0.979083	0.708391	0.311464	0.103388	0.0653053	0.0827473	0.0489474	0.999998	1.11313	1.04662	0.958792	0.80559	0.378014	0.134297	0.0840938	0.0867759	0.0298783	0.999998	1.14478	1.18146	1.09678	0.796244	0.443669	0.0926545	0.03482	0.0484592	0.0106364	0.999998	1.1295	1.01503	0.947717	0.65823	0.258453	0.0715531	0.0548836
O75319	DUSP11	0.999998	1.13168	0.681663	0.625317	0.587474	0.318754	0.253471	0.0868597	0.0829343	0.106097
O75323	NIPSNAP2	0.999998	1.10272	1.00766	0.939871	0.940057	0.835979	0.593462	0.24725	0.0293127	0.00639174	0.999998	0.964828	1.00979	0.955377	0.80939	0.582858	0.208753	0.0272286	0.0336219	0.000570483	0.999998	0.995101	1.02719	0.944789	0.953668	0.78109	0.529494	0.133476	0.045579	0.00575663	0.999998	1.02532	1.06079	1.02197	0.99226	0.881214	0.532544	0.220274	0.0127088	0.00321815	0.999998	0.949408	0.870962	0.819426	0.84019	0.529563	0.149251	0.00329442
O75326	SEMA7A	0.999998	0.881071	0.769678	0.973627	0.95518	0.741837	0.47903	0.366092	0.265615	0.295125
O75330	HMMR	0.999998	0.98333	0.858254	0.350627	0.107208	0.0617792	0.0492958	0.0292644	0.0611733	0.0212138	0.999998	0.975874	0.84088	0.386085	0.136471	0.0898294	0.0503151	0.0373744	0.051179	0.00611752	0.999998	0.969717	0.824792	0.429741	0.162064	0.104633	0.0653751	0.0417895	0.0736647	0	0.999998	0.949875	0.930406	0.503551	0.0597544	0.0661105	0.0595149	0	0	0.118431	0.999998	0.985959	0.796858	0.291605	0.126069	0.0616798	0.041111	0
O75340	PDCD6	0.999998	1.05098	0.855548	0.729955	0.530714	0.332279	0.0678366	0.0355723	0.0315979	0	0.999998	0.981042	0.945874	0.806494	0.716603	0.414654	0.136351	0.0891069	0.0925965	0.0700845	0.999998	0.809872	0.885226	0.799284	0.597497	0.351403	0.12225	0.0506456	0.0566098	0.00722851	0.999998	0.968534	1.02146	0.836745	0.644895	0.238728	0.075178	0.0435542	0.0608283	0	0.999998	0.894025	0.281569	0.600253	0.760406	0.177241	0	0
O75344	FKBP6
O75347	TBCA	0.999998	0.898849	0.936989	0.859691	0.969391	0.830496	0.495746	0.440812	0.27911	0.338875	0.999998	1.13566	0.987319	1.02234	0.947372	0.855968	0.747214	0.476141	0.377566	0.475611	0.999998	1.13213	0.967977	1.0684	1.02432	1.14069	0.965912	0.598397	0.280478	0.408612	0.999998	1.0039	1.05251	0.965475	1.00582	0.825535	0.869504	0.674769	0.343463	0.760361	0.999998	1.16739	1.0592	1.14346	1.04636	1.01341	0.973336	0.824299
O75348	ATP6V1G1	0.999998	0.945976	1.023	0.863341	0.82738	0.647515	0.35533	0.299491	0.218397	0.310992	0.999998	1.03467	0.882257	0.831842	0.668024	0.575095	0.274467	0.202014	0.258282	0.337493	0.999998	0.899617	0.938556	0.792689	0.586153	0.538814	0.390019	0.299292	0.282843	0.535938	0.999998	1.00619	1.09071	0.730688	0.887251	0.511882	0.537841	0.289265	0.209745	0.515867	0.999998	1.11336	0.862671	0.952537	0.866177	0.62963	0.477351	0.397883
O75351	VPS4B	0.999998	1.0126	0.987679	0.939781	0.614358	0.0951777	0.0330653	0.0189305	0.0295205	0.00558426	0.999998	0.9325	0.838916	0.498412	0.0868364	0.042461	0.0301005	0.0236343	0.0510912	0.0123977	0.999998	0.998111	0.866656	0.314538	0.0787028	0.0508268	0.0347476	0.0281861	0.054185	0.0107566	0.999998	1.04096	1.08556	1.02204	0.59205	0.0492851	0.00603508	0.00939034	0.0301835	0	0.999998	0.88603	0.777354	0.40842	0.0650807	0.0106878	0.0199982	0.0127103
O75352	MPDU1																																									0.999998	0.988123	1.29994	1.37313	1.13846	1.11147	0.931601	0.792564
O75354	ENTPD6	0.999998	0.950882	0.94534	0.874261	0.691655	0.465781	0.17931	0.152163	0.131491	0.119097
O75356	ENTPD5	0.999998	1.39091	1.26348	1.05482	1.05603	0.994957	0.48774	0.217477	0.197878	0.118798	0.999998	0.923513	0.841762	1.01976	0.86439	0.664865	0.375785	0.295948	0.208457	0.155256	0.999998	0.946824	0.940277	0.941261	0.730691	0.473849	0.197556	0.170308	0.110269	0.1582	0.999998	1.0151	1.11497	1.04173	1.1532	0.956251	0.28267	0.271171	0.123951	0.26807
O75362	ZNF217	0.999998	1.05144	0.912551	0.774081	0.581418	0.180858	0.0900521	0.0779694	0.0796522	0.0551395	0.999998	0.910137	0.916386	0.777034	0.417228	0.1186	0.0641518	0.0611486	0.0922515	0.0898887	0.999998	0.982448	1.01977	0.785933	0.442267	0.150917	0.0878149	0.0582141	0.080432	0.10179	0.999998	0.992055	0.896643	0.809978	0.629574	0.203469	0.101351	0.108635	0.112313	0.156646	0.999998	0.940812	0.892787	0.695544	0.495654	0.10287	0.0834376	0.0548748
O75367	H2AFY	0.999998	0.98969	0.737663	0.731368	0.576592	0.621395	0.259866	0.0777697	0.0308286	0.000801448	0.999998	0.692073	0.802003	0.689454	0.658982	0.62056	0.250219	0.0614969	0.0354986	0.000279173	0.999998	0.715971	0.834316	0.633411	0.540981	0.476842	0.252423	0.0556007	0.0485679	0.00667935	0.999998	0.798799	0.698536	0.690177	0.707049	0.405898	0.261459	0.0766389	0.02686	0	0.999998	0.688217	0.681744	0.622071	0.777741	0.578714	0.267288	0.0512784
O75368	SH3BGRL	0.999998	0.93405	1.01829	0.90255	0.891023	0.586462	0.239083	0.0605881	0.0435565	0.00593106	0.999998	1.1321	1.05731	1.01785	0.900434	0.591018	0.191133	0.0401345	0.0563806	0.00158036	0.999998	0.965002	0.963759	0.953378	0.809745	0.556339	0.154971	0.022234	0.0429604	0	0.999998	0.955685	1.11032	0.99796	0.919308	0.604732	0.310109	0.0531526	0.0755657	0.0761148	0.999998	1.13557	0.889104	0.95535	0.644495	0.349624	0.155908	0.0421746
O75369	FLNB	0.999998	1.0122	0.982487	0.766518	0.313864	0.0947161	0.0580373	0.0483917	0.0461667	0.00375792	0.999998	0.987681	0.984007	0.835538	0.35753	0.107448	0.0543388	0.0455624	0.0750031	0.00816883	0.999998	1.05438	1.02228	0.805648	0.442812	0.136117	0.0664793	0.0571057	0.0786398	0.0160087	0.999998	1.03201	0.965952	0.784595	0.311471	0.0733974	0.0382733	0.0400047	0.0480925	0.00530221	0.999998	0.941537	0.943078	0.747247	0.350698	0.0773978	0.043078	0.0375644
O75376	NCOR1	0.999998	0.920062	0.495036	0.323814	0.252332	0.24392	0.181342	0.0908984	0.0759552	0.0813733	0.999998	0.66464	0.524457	0.302955	0.211926	0.193425	0.105369	0.0676727	0.0855683	0.0662392	0.999998	0.801848	0.687859	0.468129	0.341071	0.237582	0.162715	0.0901776	0.12372	0.0769753	0.999998	0.980554	0.577281	0.369122	0.38843	0.218825	0.118062	0.0582063	0.0845348	0.208835	0.999998	0.639195	0.435312	0.29768	0.250261	0.15023	0.0804322	0.0476369
O75379	VAMP4											0.999998	1.01059	0.917097	0.793342	1.80886	2.33962	1.82622	2.1599	3.03212	4.71859	0.999998	0.938636	1.00663	1.01378	0.897821	0.832013	0.819635	0.855713	0.841736	1.84769
O75380	NDUFS6	0.999998	0.938431	0.894293	0.870215	0.781926	0.541782	0.499321	0.36872	0.306953	0.459129	0.999998	1.15934	1.06739	1.07697	0.91713	0.745849	0.490697	0.292379	0.310367	0.427042	0.999998	0.978855	1.03826	0.917229	0.838819	0.719909	0.586665	0.46372	0.339627	0.567809	0.999998	1.10634	1.13228	1.09467	0.946456	0.508517	0.443751	0.360044	0.296449	0.951763	0.999998	1.00769	1.04688	0.940382	0.78198	0.577877	0.666928	0.364036
O75381	PEX14	0.999998	0.873213	0.760199	0.628565	0.710937	0.875755	0.436081	0.432246	0.344305	0.711319	0.999998	1.01305	0.862214	0.694365	0.857098	0.902829	0.504024	0.55705	0.537722	0.976456	0.999998	0.800509	0.894642	1.11583	0.680903	0.581711	0.353554	0.281517	0.323381	0.768693	0.999998	0.904579	1.02612	0.990088	1.21076	0.672042	0.726784	0.519749	0.518203	2.12749	0.999998	1.14415	1.6242	1.66858	1.42781	1.48215	0.722843	0.812622
O75382	TRIM3	0.999998	1.63966	2.0656	1.34563	0.684695	0.746756	0.379879	0.320198	0.282709	0.375952
O75385	ULK1											0.999998	0.727757	0.522246	0.254616	0.0685709	0	0	0	0.0291831	0
O75386	TULP3	0.999998	1.14138	0.960014	0.514259	0.456409	0.326534	0.350571	0.079692	0.208324	0.0964801											0.999998	0.904233	0.719116	0.481295	0.204599	0.181212	0.120714	0.0388691	0.0745389	0	0.999998	0.963824	1.03288	0.700697	0.44797	0.367481	0	0	0	0
O75387	SLC43A1											0.999998	0.876477	1.01935	0.856388	0.732551	0.608188	0.54353	0.396687	0.21773	0.17214											0.999998	1.44231	1.35973	1.4546	1.18032	1.43964	0.93478	1.05253	0.893155	1.21334
O75390	CS	0.999998	1.00607	0.956142	0.893036	0.668683	0.360017	0.0807671	0.010973	0.0209205	0.00204029	0.999998	0.95577	0.95242	0.82912	0.506921	0.258245	0.0409245	0.013616	0.0320767	0.000657876	0.999998	0.967629	0.92691	0.709157	0.512163	0.253668	0.0711873	0.0197144	0.0315294	0	0.999998	1.04247	1.02056	0.962018	0.770724	0.416402	0.0923806	0.00914931	0.0250228	0.00843496	0.999998	0.917793	0.847841	0.721502	0.525259	0.225963	0.0229721	0.00114033
O75391	SPAG7	0.999998	0.942731	1.06757	0.964779	1.04275	0.743737	0.588545	0.23462	0.0881274	0.133505	0.999998	1.11098	1.11375	1.00487	1.09039	0.93499	0.64024	0.259788	0.130008	0.171487	0.999998	1.01227	1.09093	1.00158	1.03586	0.94395	0.631781	0.274843	0.113745	0.122428	0.999998	1.07525	1.25117	1.19184	1.08989	0.81654	0.513801	0.205914	0.114697	0.319381	0.999998	1.02045	0.977401	1.0443	0.87058	0.672548	0.551816	0.257393
O75396	SEC22B	0.999998	0.98349	1.02152	0.848042	0.529179	0.133529	0.025013	0.0116355	0.0257651	0.000774705	0.999998	1.19928	1.11281	0.974917	0.682305	0.235976	0.0386973	0.0194333	0.0437618	0.00304905	0.999998	0.949011	0.997622	0.903587	0.619403	0.219065	0.0370221	0.0165726	0.0406531	0.001954	0.999998	1.08561	1.23812	1.01786	0.568117	0.126989	0.0204806	0.00477968	0.0364356	0.00349567	0.999998	0.951076	0.752619	0.739735	0.450158	0.128069	0.0225437	0.00597231
O75398	DEAF1
O75400	PRPF40A	0.999998	0.868514	0.465591	0.259549	0.078793	0.0563011	0.0369529	0.0524081	0.0373589	0.00338351	0.999998	0.787024	0.653697	0.340002	0.0870609	0.0531618	0.0327933	0.0209983	0.0427539	0.003889	0.999998	0.815459	0.738139	0.283057	0.0746587	0.0377763	0.0286173	0.0171445	0.0405152	0.00249997	0.999998	0.866228	0.572929	0.337225	0.106655	0.0298225	0.0166336	0.0330427	0.0384022	0	0.999998	0.762868	0.541268	0.29056	0.0807744	0.023581	0.027117	0.0126351
O75410	TACC1	0.999998	0.974414	0.997861	0.925914	0.756097	0.367127	0.140367	0.0685507	0.0548269	0.0266471	0.999998	1.03366	1.0325	0.979633	0.702087	0.431895	0.170716	0.0934433	0.0976074	0.087182	0.999998	1.07851	1.11312	1.00878	0.754132	0.454594	0.192024	0.101484	0.101652	0.103524	0.999998	1.08497	1.16909	1.05407	0.7778	0.326644	0.107293	0.048976	0.0445777	0.0381081	0.999998	0.955722	0.969904	0.945905	0.691096	0.351256	0.135314	0.0574763
O75414	NME6											0.999998	1.13732	1.12937	1.13545	0.877144	0.635721	0.749706	0.684685	0.441156	0.156392
O75419	CDC45	0.999998	1.07041	0.690961	0.314915	0.192117	0.126932	0.0648387	0.0292958	0.0379239	0	0.999998	0.946675	0.729959	0.338112	0.127932	0.0810383	0.0727365	0.0347133	0.0319299	0	0.999998	0.940762	0.684148	0.32661	0.287511	0.245652	0.205504	0.024842	0.0454821	0	0.999998	0.921317	0.631147	0.223626	0.108451	0.0941022	0.0354554	0.0362222	0.0357706	0	0.999998	0.835044	0.419813	0.195293	0.077426	0.0361493	0.0639754	0
O75420	GIGYF1											0.999998	0.868693	0.717406	0.463713	0.26674	0.183075	0.0784637	0.0556535	0.083681	0	0.999998	0.74058	0.588106	0.271551	0.161008	0.108766	0.0534623	0.0214245	0.0672976	0
O75427	LRCH4	0.999998	1.27014	1.40037	0.57605	0.262078	0.139774	0.101639	0.0613042	0.074702	0.1117	0.999998	0.791223	0.609596	0.313704	0.193351	0.106318	0.0805694	0.0466095	0.0608573	0.0254484	0.999998	1.05378	0.795554	0.533153	0.19398	0.135299	0.0902444	0	0.103578	0.128935
O75431	MTX2	0.999998	1.01399	0.979244	0.832265	0.663854	0.360827	0.0668688	0.0178383	0.0244571	0	0.999998	1.04038	0.971555	0.873395	0.635103	0.325439	0.0495916	0.0124596	0.0198469	0	0.999998	0.953757	0.968099	0.957702	0.725064	0.400839	0.086282	0.0177761	0.0456487	0	0.999998	1.09983	1.10558	0.983604	0.739419	0.436011	0.0754473	0.00126618	0.0339773	0	0.999998	1.37607	1.06718	0.923546	0.818452	0.482638	0.117677	0
O75436	VPS26A	0.999998	1.06218	1.04284	0.954246	0.80225	0.509301	0.142533	0.0331992	0.0283602	0.00249665	0.999998	1.0139	1.07822	1.05811	0.708891	0.439404	0.155881	0.0526146	0.0488151	0.00141286	0.999998	1.04715	1.06147	0.876062	0.907592	0.537427	0.178381	0.0499053	0.045228	0.00517873	0.999998	0.988165	1.06282	1.03783	0.76298	0.521485	0.129292	0.0217121	0.0405545	0.00783189	0.999998	0.886412	0.90224	0.78588	0.765583	0.504613	0.135957	0.0382148
O75438	NDUFB1	0.999998	0.785926	0.770639	0.686624	0.658249	0.61726	0.349697	0.315006	0.198653	0.207426	0.999998	0.994163	0.924356	0.744	0.795646	0.608271	0.512606	0.338253	0.354674	0.355712											0.999998	1.07993	0.998057	0.856349	1.07125	0.524359	0.603416	0.402001	0.278927	0.631774	0.999998	1.10672	1.13475	1.32997	0.660441	0.848183	0.873082	0.644796
O75439	PMPCB	0.999998	1.08761	0.971915	0.861033	0.674992	0.247162	0.0433562	0.0225537	0.0373688	0.0105922	0.999998	0.961682	0.988538	0.909152	0.608201	0.323963	0.0225254	0.0196256	0.0436074	0.00296408	0.999998	0.997266	0.987775	0.801974	0.720967	0.321246	0.0391617	0.0224663	0.0391409	0.0100925	0.999998	1.00517	0.947119	0.900452	0.677673	0.227613	0.0230293	0.0117247	0.0356896	0.00531021	0.999998	0.944704	0.847012	0.761708	0.706353	0.330115	0.0196394	0.015244
O75446	SAP30	0.999998	0.605622	0.336936	0.303965	0.0534352	0	0	0	0.0282078	0	0.999998	0.796453	0.620575	0.38569	0.197289	0.0841306	0.043504	0.0226054	0.0479479	0	0.999998	0.708897	0.574714	0.735223	0.202095	0.108016	0.0795503	0.0693182	0.0642527	0	0.999998	0.907169	0.623076	0.319408	0.214601	0.0845675	0.0409121	0.0441953	0.024197	0
O75448	MED24	0.999998	0.981003	0.86738	0.844722	0.580863	0.416954	0.234019	0.0575331	0.0226237	0	0.999998	1.11506	1.07935	0.980252	0.552126	0.342356	0.113839	0.0419578	0.062519	0.0309275	0.999998	1.02838	0.968912	0.731108	0.520677	0.300285	0.0781252	0.0274445	0.0508178	0	0.999998	0.86222	0.771245	0.739775	0.450633	0.257996	0.0395178	0.00792813	0.0278962	0	0.999998	0.887745	0.886754	0.701446	0.457941	0.198345	0.0359277	0
O75449	KATNA1	0.999998	1.02796	1.14511	0.919181	0.506719	0.236073	0.104186	0.0352944	0.0302391	0	0.999998	0.952655	0.869976	0.580634	0.271535	0.154854	0.0449469	0.0317734	0.0588429	0.0166363	0.999998	0.989525	0.88454	0.521525	0.265797	0.145498	0.0692877	0.0448552	0.0486922	0	0.999998	0.916693	0.945706	0.81592	0.40231	0.188654	0.0737848	0.0146991	0.0120901	0	0.999998	1.13199	0.776335	0.75967	0.436559	0	0	0
O75460	ERN1	0.999998	1.14209	0.862025	0.580519	0.137136	0.0562276	0.0589964	0.0267127	0.0435407	0.0148497	0.999998	0.944038	0.829274	0.414692	0.0974928	0.0822298	0.0151312	0.0316971	0.0480024	0.00677054	0.999998	0.981897	0.887235	0.484127	0.199582	0.156904	0.0560994	0.0316729	0.0615726	0
O75467	ZNF324																					0.999998	0.751563	0.647282	0.291543	0.236633	0.131917	0.12223	0.0804807	0.112631	0.074287
O75475	PSIP1	0.999998	0.987973	1.09063	1.08619	0.623459	0.311772	0.196128	0.146901	0.131568	0.127001	0.999998	1.00651	0.931194	0.875397	0.757345	0.373533	0.227382	0.185989	0.251017	0.350085	0.999998	0.974006	0.946363	0.799064	0.555866	0.315637	0.185085	0.18126	0.233844	0.391256	0.999998	0.803907	0.77586	0.786233	0.479803	0.262234	0.170413	0.126761	0.149854	0.318562	0.999998	0.89396	0.94743	0.842453	0.576164	0.269706	0.203185	0.18418
O75477	ERLIN1	0.999998	1.00589	0.929298	0.86252	0.562627	0.214033	0.0645497	0.0353315	0.0391835	0.00469309	0.999998	0.980004	0.998445	0.877311	0.377247	0.14162	0.0404561	0.0304303	0.0515922	0	0.999998	1.02182	1.04579	0.816997	0.397727	0.115596	0.0538195	0.0335921	0.0529584	0.00546928	0.999998	1.06919	1.05071	0.949928	0.703093	0.266506	0.0907299	0.0475818	0.0669993	0.0423723	0.999998	0.96676	0.956923	0.821249	0.420772	0.0801178	0.0326907	0.0273628
O75486	SUPT3H																					0.999998	0.945613	0.814258	0.572138	0.385694	0.21704	0.0676118	0.0752078	0.125948	0.199455											0.999998	0.925431	0.932079	0.585615	0.168893	0.164115	0.00323917	0.040033
O75489	NDUFS3	0.999998	1.08914	0.934933	0.867666	0.646066	0.362986	0.209407	0.0931728	0.0428286	0.00260622	0.999998	0.988253	1.04856	0.949095	0.658046	0.384902	0.185316	0.112946	0.0647528	0.00193964	0.999998	0.970774	1.0074	0.822827	0.637175	0.352094	0.179469	0.0895405	0.0654739	0.0133427	0.999998	1.04419	1.05668	0.912707	0.725461	0.363477	0.202948	0.0759308	0.0539057	0.0242589	0.999998	0.965858	0.917104	0.832036	0.707655	0.326987	0.156507	0.0771826
O75494	SRSF10	0.999998	0.935045	0.653861	0.527249	0.251528	0.187549	0.158674	0.0713665	0.067818	0.0551567	0.999998	0.749132	0.674642	0.488291	0.246834	0.140443	0.068509	0.0368098	0.0715677	0.445343	0.999998	0.775703	0.788849	0.537521	0.311941	0.13174	0.100851	0.0464892	0.0735007	0.469336	0.999998	0.927433	0.710039	0.515682	0.323754	0.153504	0.111688	0.0642292	0.086678	0.391704	0.999998	0.755459	0.627417	0.462533	0.260084	0.106788	0.051582	0.0238115
O75496	GMNN	0.999998	0.947499	1.18344	1.10687	1.27391	1.14428	0.888972	0.637805	0.417272	0.873406	0.999998	1.04563	0.998362	0.974094	1.02785	0.979423	0.795864	0.4738	0.373304	0.88589	0.999998	1.07355	1.07859	1.1342	1.05495	1.08241	0.770473	0.378595	0.190036	0.544504	0.999998	1.17476	1.369	1.23551	1.1717	1.0388	1.03826	0.63935	0.447567	1.73271	0.999998	1.03805	1.08144	1.0835	1.10028	0.869359	0.894719	0.577824
O75503	CLN5	0.999998	0.866803	0.821297	0.8714	0.759759	0.806219	0.475448	0.0733619	0.0453204	0	0.999998	0.834605	0.834794	0.819509	0.889925	0.884684	0.419841	0.0645837	0.0725363	0	0.999998	0.929364	0.911238	1.09357	0.790304	0.616777	0.220486	0.0606522	0.0766617	0.00680387	0.999998	1.00768	1.0974	1.028	0.700912	0.730621	0.583152	0.0578543	0.0474838	0	0.999998	1.10831	1.22599	1.08125	1.14335	0.900468	0.328668	0
O75521	ECI2	0.999998	0.996028	1.06978	1.14365	0.92452	0.538515	0.280072	0.139188	0.0644314	0.00615795	0.999998	1.02027	1.01983	0.99544	0.827974	0.489371	0.258745	0.121857	0.0634452	0.0067584	0.999998	1.06422	1.04944	1.02402	0.856136	0.531107	0.254964	0.12931	0.0645382	0.00991685	0.999998	1.01687	1.07378	1.13518	0.91649	0.576982	0.241667	0.119539	0.0447026	0.0026898	0.999998	1.02852	1.0424	1.0757	0.756483	0.416909	0.241074	0.117187
O75525	KHDRBS3	0.999998	1.01254	0.847702	0.706456	0.392187	0.231025	0.140621	0.0885099	0.0658113	0.0344657	0.999998	0.892862	0.847985	0.679834	0.482854	0.243288	0.127514	0.07494	0.0757916	0.0320005	0.999998	0.863439	0.887308	0.621659	0.381004	0.189574	0.101564	0.0709794	0.0644317	0.0050159	0.999998	0.910218	0.795317	0.68914	0.419805	0.16857	0.0824224	0.0493801	0.0564113	0.0881735	0.999998	0.854843	0.679963	0.525371	0.336588	0.125756	0.0832658	0.0558999
O75526	RBMXL2
O75528	TADA3	0.999998	0.972905	1.06802	0.860154	0.826452	0.356005	0.191859	0.109874	0.105358	0.159908	0.999998	1.27615	1.048	0.862602	0.811704	0.412733	0.120496	0.0897818	0.0810083	0.136006																					0.999998	0.892675	0.713532	0.679657	0.337805	0.236614	0.0869714	0.0281072
O75529	TAF5L	0.999998	1.22332	0.642855	0.489736	0.842382	0.159447	0.105402	0.0687435	0.056725	0.0482939																					0.999998	0.943977	0.551544	0.568728	0.18077	0.0824349	0	0	0	0	0.999998	0.898238	0.631695	0.354701	0.193512	0.0892633	0	0
O75530	EED	0.999998	1.04079	0.687656	0.54492	0.208633	0.0652671	0.0309438	0.0296245	0.0312985	0.00605012	0.999998	0.823594	0.634452	0.528531	0.246331	0.0635533	0.0238739	0.0253677	0.0360025	0	0.999998	0.806735	0.69487	0.512802	0.28714	0.0941508	0.0518363	0.0361063	0.0470803	0.000970613	0.999998	0.911232	0.594216	0.445257	0.164798	0.0732909	0.0131542	0	0	0	0.999998	0.817336	0.872297	0.590893	0.297789	0.062819	0.0129588	0.0121827
O75531	BANF1	0.999998	0.847596	0.82335	0.674937	0.656484	0.376624	0.134418	0.0730144	0.0673715	0.132009	0.999998	1.13182	1.00184	0.756953	0.500057	0.398805	0.206323	0.0808983	0.138984	0.215436	0.999998	1.03811	0.99716	1.00767	0.509805	0.513334	0.297014	0.108115	0.143294	0.323409	0.999998	0.875017	0.752011	0.612415	0.590584	0.292901	0.160212	0.0588244	0.0544131	0.105919	0.999998	0.950243	0.944321	0.786027	0.484636	0.389896	0.175559	0.0576943
O75533	SF3B1	0.999998	1.0741	1.05691	0.776405	0.47785	0.257606	0.0577359	0.0407521	0.0377943	0.022406	0.999998	1.05959	1.00591	0.781641	0.444026	0.22225	0.0518822	0.0331904	0.0449998	0.0274147	0.999998	1.02355	0.975677	0.678817	0.447503	0.17979	0.0410249	0.024171	0.0412515	0.0168867	0.999998	0.965445	1.02063	0.686929	0.403194	0.189359	0.0301028	0.020987	0.0402844	0.0481148	0.999998	0.876911	0.852312	0.559266	0.373284	0.168691	0.0156674	0.00662016
O75534	CSDE1	0.999998	1.06736	0.693803	0.285534	0.0702955	0.030665	0.0270935	0.0252315	0.02612	0.00226286	0.999998	0.877457	0.696173	0.266101	0.0433828	0.0232531	0.0136937	0.0123117	0.0385965	0.0048309	0.999998	0.903452	0.626927	0.227101	0.0720234	0.0357841	0.0246751	0.0181836	0.0411026	0.00442204	0.999998	0.957727	0.670624	0.226379	0.0568859	0.0187062	0.0122024	0.00748607	0.0286039	0.00407205	0.999998	0.906531	0.620627	0.218369	0.0590332	0.0274495	0.0159338	0.0102329
O75554	WBP4	0.999998	0.980849	1.1567	1.17807	1.20453	0.935912	0.834782	0.50453	0.448268	0.662566	0.999998	1.08484	0.970701	1.06035	0.945484	0.889171	0.660455	0.519195	0.464879	0.859174	0.999998	1.08606	0.996812	0.943989	1.08274	1.03761	0.661181	0.656171	0.416158	0.760108	0.999998	1.05266	1.13187	1.17042	1.03639	1.04246	0.747799	0.373063	0.378606	1.18777	0.999998	0.997947	1.09096	1.01797	0.80401	0.612179	0.536541	0.507704
O75558	STX11																					0.999998	0.936035	0.908778	0.407497	0.210958	0.120642	0.142091	0.0959409	0.0880381	0
O75569	PRKRA	0.999998	0.914584	0.85822	0.551237	0.165634	0.08413	0.0358855	0.0283954	0.0447746	0	0.999998	0.882421	0.770039	0.356213	0.0906337	0.0554084	0.0246797	0.0143536	0.038365	0.00905976	0.999998	0.867189	0.82792	0.305757	0.0829787	0.0519725	0.0389676	0.0260196	0.0385658	0	0.999998	0.946858	0.83963	0.427855	0.117827	0.03673	0.0195616	0.00986741	0.0291079	0	0.999998	0.952694	0.894425	0.397219	0.0511679	0.00601958	0.00259981	0.00152002
O75570	MTRF1	0.999998	0.977733	0.728858	0.480626	0.374785	0.238371	0.165918	0.0845814	0.0734634	0.0289151	0.999998	1.09439	0.801884	0.437333	0.191648	0.0455003	0.0730173	0.04747	0.0879882	0	0.999998	0.779319	0.615843	0.261453	0.12862	0.0455926	0.0497088	0.0497152	0.0531469	0
O75582	RPS6KA5	0.999998	1.04373	0.897843	0.63522	0.183658	0.110429	0.079628	0.0391647	0.0444635	0.0129051	0.999998	0.74964	0.432999	0.0675456	0.0036436	0.00408063	0.0111048	0	0.0302031	0	0.999998	0.846942	0.418834	0.150858	0.0927231	0.073187	0.061797	0.0436667	0.0533203	0.0242525	0.999998	1.00649	0.847853	0.518013	0.13403	0.0519512	0.0456968	0	0.0156723	0.0360267	0.999998	0.954141	0.470107	0.0280291	0	0	0	0
O75586	MED6	0.999998	1.02304	0.986599	0.759256	0.272303	0.0517102	0.0362849	0.0250643	0.0320491	0.00303584	0.999998	1.02527	0.899765	0.71813	0.183662	0.0243689	0.000364445	0.0114615	0.0413373	0.00359768	0.999998	0.98094	1.00613	0.706411	0.297796	0.116267	0.0646525	0.0690316	0.075588	0											0.999998	0.883579	0.838321	0.639782	0.169064	0	0	0
O75592	MYCBP2	0.999998	1.0628	0.943435	0.629901	0.172619	0.0860978	0.0526969	0.0469869	0.0552471	0.0268412	0.999998	0.868571	0.780401	0.490996	0.145973	0.0922793	0.0451237	0.0398317	0.0567332	0	0.999998	0.895002	0.771704	0.475906	0.215168	0.149248	0.100224	0.0584164	0.0729134	0.0133363	0.999998	1.06292	1.07779	0.999211	0.789851	0.827175	0.699391	0.548326	0.540819	1.36649	0.999998	0.992424	0.935301	0.952805	0.990728	0.797159	0.841679	0.719742
O75600	GCAT	0.999998	1.11405	0.991775	0.941285	0.847224	0.517512	0.126032	0.0291617	0.029946	0.00217055	0.999998	0.911279	0.851239	0.684706	0.322935	0.171325	0.0508563	0.0226429	0.0320934	0	0.999998	0.968018	0.817832	0.526875	0.301857	0.151407	0.0703083	0.0436341	0.0443428	0.0138791	0.999998	1.06378	0.979154	0.971497	0.731637	0.379106	0.0640936	0.0205479	0.022659	0	0.999998	0.876	0.756419	0.56599	0.346366	0.145128	0.0440674	0.0186525
O75607	NPM3	0.999998	0.95336	0.902702	0.839024	0.79275	0.646467	0.464511	0.269191	0.114864	0.147686	0.999998	1.0043	0.921043	0.893567	0.729284	0.625343	0.466335	0.26513	0.211372	0.13141	0.999998	1.01825	0.989213	0.795316	0.88399	0.800925	0.527186	0.36425	0.202346	0.182293	0.999998	0.950377	0.928985	0.905701	0.74172	0.680905	0.499621	0.278053	0.218743	0.186733	0.999998	0.955887	0.839394	0.810214	0.726464	0.611215	0.495081	0.304075
O75608	LYPLA1	0.999998	1.00637	1.061	0.912616	1.11764	0.972076	0.725639	0.335173	0.0318681	0.00333692	0.999998	1.12491	1.04298	0.9376	1.04631	0.946792	0.679471	0.195299	0.0276167	0.000121379	0.999998	0.926085	1.002	1.00788	0.918601	0.874213	0.587005	0.177347	0.0406217	0.00111429	0.999998	1.05796	1.25261	1.07006	1.17054	0.881763	0.81543	0.293371	0.0300958	0	0.999998	0.984812	0.890919	0.986445	0.82941	0.676434	0.61686	0.172139
O75616	ERAL1	0.999998	1.03295	0.728143	0.405152	0.272768	0.184588	0.141477	0.0468854	0.0523812	0	0.999998	0.803776	0.458455	0.183329	0.105463	0.0626344	0.0346992	0.0209561	0.0427039	0.00207801	0.999998	0.798529	0.445974	0.126494	0.0689141	0.0557261	0.00615192	0.0150907	0.0310813	0.00738177	0.999998	1.04453	0.71914	0.191487	0.0839224	0.0454357	0.0125103	0	0	0	0.999998	0.735805	0.453923	0.0710356	0.0144754	0	0	0
O75629	CREG1											0.999998	1.02941	1.13201	1.0781	0.886954	0.804636	0.581965	0.337909	0.417105	0.242611	0.999998	0.828201	0.828766	1.0823	0.643344	0.618571	0.357496	0.292774	0.248301	0.237957
O75643	SNRNP200	0.999998	1.14956	0.859202	0.681679	0.282297	0.063284	0.0258338	0.019226	0.0268578	0.00162791	0.999998	0.869673	0.829282	0.650768	0.161866	0.0425027	0.0187757	0.0128512	0.0324612	0.00478235	0.999998	0.858232	0.836552	0.453647	0.183725	0.0400792	0.0215203	0.0159981	0.0291252	0.00434222	0.999998	0.921129	0.771993	0.572606	0.280496	0.0493841	0.0151538	0.014302	0.0339098	0.00751969	0.999998	0.816249	0.707099	0.470103	0.197798	0.0322344	0.0145083	0.00730436
O75648	TRMU	0.999998	1.31028	1.02734	0.996859	1.45912	0.167848	0.0789784	0.0351774	0.033276	0											0.999998	1.02567	0.85162	0.577696	0.385919	0.170325	0.0741453	0.0480675	0.0242949	0
O75663	TIPRL	0.999998	1.08883	1.01864	0.779761	0.38152	0.0791663	0.0309621	0.0142859	0.0305601	0.00141138	0.999998	0.996193	1.00057	0.737198	0.207911	0.0585424	0.0273739	0.0195232	0.0506448	0.0086058	0.999998	0.970223	0.942414	0.632894	0.230145	0.0604444	0.0276169	0.0222041	0.0470707	0.00145273	0.999998	1.03032	1.00516	0.849123	0.385455	0.0493978	0.00981066	0.00904829	0.0278726	0.00497132	0.999998	0.918077	0.866503	0.609089	0.168972	0.0229391	0.0108951	0.00684823
O75674	TOM1L1	0.999998	0.984961	1.41613	1.28454	1.05423	0.432704	0.036361	0.0207244	0.0383961	0	0.999998	1.20849	0.929566	0.974567	0.817677	0.323045	0.00683538	0.0269976	0.0460137	0	0.999998	1.06724	0.972621	0.929638	0.875098	0.382245	0.000865556	0.0192879	0.0449548	0.00317365	0.999998	0.937372	1.08712	1.00327	0.533956	0.369317	0	0.0232963	0.106871	0.15679	0.999998	1.37643	1.28486	1.12278	0.927558	0.451343	0.0250804	0.0428763
O75676	RPS6KA4	0.999998	1.24571	0.722936	0.82677	0.228605	0.259377	0.0740996	0.117483	0.103817	0																					0.999998	1.2127	0.480672	0.957043	0.632655	0	0.740971	0	0	0
O75683	SURF6	0.999998	1.07479	0.999362	0.878423	0.726493	0.471895	0.30017	0.184751	0.093907	0.0847197	0.999998	0.848752	0.843162	0.678543	0.607623	0.514269	0.216057	0.0770866	0.0979979	0.054395	0.999998	0.905721	1.13401	0.889736	0.630327	0.465327	0.380006	0.0559403	0.0702018	0.0181703	0.999998	1.14056	1.10994	0.949264	0.817954	0.429312	0.272053	0.281881	0.146269	0.208678	0.999998	0.751839	0.602618	0.619376	0.693744	0.551101	0.321154	0.0252777
O75688	PPM1B	0.999998	1.02303	1.07423	1.12729	0.652932	0.105337	0.068664	0.0541792	0.0542403	0.0165129	0.999998	1.09099	1.07601	1.13977	0.679168	0.0770321	0.0407139	0.0329548	0.0535142	0.00276745	0.999998	1.14056	1.07306	1.0619	0.884837	0.140952	0.0572926	0.0533106	0.0656966	0.00459764	0.999998	1.04105	1.01239	1.04043	0.694104	0.0532761	0.0188955	0.00674296	0.0288942	0.00739961	0.999998	1.08202	1.06761	1.11379	0.658828	0.0501738	0.0328255	0.0190623
O75691	UTP20	0.999998	1.06323	0.768429	0.357697	0.145975	0.127064	0.0755342	0.055127	0.0500278	0.0260924	0.999998	0.774257	0.611655	0.189599	0.0804848	0.0467398	0.017187	0.00870934	0.0316152	0.00149297	0.999998	0.850239	0.737708	0.245926	0.125577	0.0755212	0.043809	0.0236358	0.0389196	0.00858865	0.999998	0.860365	0.593968	0.191036	0.0674522	0.0751255	0.0414541	0.0155242	0.0135605	0.0185057	0.999998	0.66671	0.529035	0.170803	0.0604315	0.0285927	0.00836594	0
O75694	NUP155	0.999998	1.11805	0.933334	0.79195	0.393663	0.0688252	0.0428668	0.0270636	0.0366018	0.0100021	0.999998	0.886336	0.843984	0.770039	0.329429	0.034917	0.0168455	0.0150228	0.0413963	0.0247177	0.999998	0.867713	0.802218	0.567408	0.392588	0.0250336	0.0168595	0.0117873	0.0281662	0.0066123	0.999998	0.968301	0.863014	0.786899	0.493519	0.0313415	0.0311529	0.0123048	0.0315899	0.0185964	0.999998	0.870929	0.885061	0.698012	0.49011	0.0670575	0.0396159	0.0256511
O75695	RP2	0.999998	1.11373	0.616811	0.250179	0.118456	0.0645793	0.0431163	0.0324032	0.0400298	0.0102541	0.999998	0.939013	0.687597	0.330158	0.128512	0.0896564	0.0493297	0.0324859	0.0508173	0.00267763	0.999998	0.97411	0.796242	0.36737	0.196106	0.087959	0.0649006	0.0378137	0.0560415	0.00158363	0.999998	1.00639	0.598111	0.224201	0.10872	0.0380924	0.0104288	0.0170474	0.021993	0.00646298	0.999998	0.878112	0.618895	0.245815	0.161765	0.0810024	0.0430366	0.0228078
O75717	WDHD1	0.999998	0.996109	0.707909	0.260848	0.149185	0.107321	0.0659646	0.0456677	0.0488616	0.0212587	0.999998	1.05377	0.889374	0.4465	0.209148	0.156282	0.0983314	0.0625133	0.0835024	0.0523388	0.999998	1.04283	0.878405	0.345481	0.116968	0.0921358	0.0586084	0.0398064	0.0534378	0.0296452	0.999998	0.996416	0.741447	0.257452	0.132385	0.0793569	0.0620554	0.0374784	0.0549712	0.0565151	0.999998	0.977281	0.828402	0.338442	0.0965929	0.05322	0.0281402	0.019378
O75718	CRTAP	0.999998	1.02768	1.01543	1.01397	0.834001	0.519286	0.248537	0.238713	0.11335	0.15451	0.999998	0.966831	1.00287	0.919442	0.614597	0.377268	0.176138	0.157151	0.176317	0.223678	0.999998	1.05246	1.00355	0.968477	0.585046	0.351314	0.247882	0.149497	0.201096	0.184305	0.999998	1.01651	0.944883	0.993305	1.02868	0.549445	0.279982	0.146085	0.1599	0.251338	0.999998	1.00525	1.01463	0.938094	0.52593	0.235095	0.131336	0.105513
O75746	SLC25A12	0.999998	1.13044	0.972687	0.949737	0.886355	0.803486	0.585441	0.312581	0.177168	0.0278117	0.999998	0.897725	1.02144	0.985967	0.647767	0.568747	0.398463	0.34715	0.250241	0.0610126	0.999998	1.02328	1.03125	0.720321	0.595177	0.427143	0.318316	0.289793	0.190161	0.017123	0.999998	0.998318	1.07265	1.06494	0.862011	0.93278	0.638079	0.299158	0.185175	0	0.999998	1.04488	0.936215	0.934367	0.850872	0.872069	0.512284	0.371435
O75771	RAD51D
O75781	PALM	0.999998	1.00252	1.05121	0.808107	0.826959	0.636788	0.385301	0.261308	0.287566	0.445458	0.999998	0.955341	0.666171	0.814887	0.664853	0.509564	0.329311	0.324326	0.406089	0.564065	0.999998	1.07053	0.935342	0.951571	0.765915	0.565071	0.299267	0.350928	0.38374	0.623884	0.999998	1.23247	1.11658	1.74367	0.805424	0.686323	0.638062	0.300868	1.10183	1.91166
O75787	ATP6AP2	0.999998	1.10577	1.01906	0.991822	0.842453	0.623631	0.221172	0.107776	0.076425	0.0832264	0.999998	0.85879	0.942628	0.884946	0.65879	0.389331	0.130943	0.104529	0.109672	0.127888	0.999998	0.975969	0.979531	0.843835	0.752021	0.395174	0.121117	0.0785614	0.0850232	0.0604973	0.999998	1.06269	1.02159	0.943672	0.895207	0.541808	0.158647	0.0753328	0.0983473	0.125212	0.999998	0.916492	0.939384	0.766078	0.712893	0.421352	0.121289	0.0559312
O75791	GRAP2	0.999998	1.03499	0.815394	0.375534	0.136349	0.0752847	0.0496411	0.0330166	0.0400718	0.00257516	0.999998	1.01844	0.875054	0.455688	0.180393	0.105777	0.069497	0.0496155	0.0654671	0.0163013	0.999998	0.955263	0.816606	0.409689	0.186194	0.105705	0.0710349	0.0492044	0.0598582	0.0177424	0.999998	0.946934	0.790169	0.337662	0.0984187	0.0535766	0.0260205	0.0236524	0.0434234	0	0.999998	0.933243	0.776201	0.370727	0.11331	0.0657658	0.0458528	0.0124872
O75792	RNASEH2A	0.999998	1.0103	0.931417	0.661294	0.230444	0.0661056	0.0198445	0.00677747	0.0218281	0.0014062	0.999998	1.00933	0.935947	0.624727	0.167343	0.0446787	0.0101599	0.00653087	0.0304771	0.00110941	0.999998	0.952066	0.893567	0.550814	0.195545	0.048742	0.0198229	0.0100215	0.0327711	0.00108555	0.999998	1.02662	0.999348	0.762942	0.257925	0.081229	0.0311319	0.0156862	0.030107	0.00292996	0.999998	0.941034	0.711237	0.54085	0.152845	0.0168546	0.00608689	0.001109
O75794	CDC123	0.999998	1.25418	1.13118	1.23478	0.675644	0.177599	0.00514144	0.0142328	0.0148198	0	0.999998	0.791256	0.617114	0.37236	0.0990114	0.0602754	0.022686	0.0202527	0.0388144	0	0.999998	0.742267	0.459051	0.229753	0.110829	0.0581586	0.0346344	0.0226157	0.0358187	0	0.999998	0.952934	0.872327	0.822109	0.525734	0.121499	0.00828287	0.00539877	0.0252422	0.00452836	0.999998	0.84079	0.603734	0.272695	0.0479669	0.0133574	0.00245737	0.0056465
O75808	CAPN15											0.999998	0.855551	0.901876	0.633878	0.172893	0.145081	0.0527366	0	0.0465344	0	0.999998	1.05433	1.17653	0.515167	0.106493	0.0175037	0.0500418	0.0352452	0	0
O75817	POP7	0.999998	1.03007	0.961324	0.912015	0.895086	0.773526	0.508712	0.269106	0.134368	0.00369236	0.999998	1.10394	1.15176	1.1867	1.18434	0.945983	0.611688	0.336139	0.154082	0	0.999998	1.00588	1.08723	0.997752	0.868557	0.811238	0.552061	0.338853	0.146235	0.0168197	0.999998	0.894193	1.02706	0.881383	1.02026	0.741366	0.540713	0.358438	0.108301	0	0.999998	1.73133	1.94935	1.77784	1.62969	0.97688	0.448605	0.446555
O75818	RPP40	0.999998	1.07553	1.11795	1.07761	0.955436	1.15423	0.994328	0.62601	0.433613	0.284489	0.999998	0.868557	0.931646	1.01486	0.973842	0.988243	0.856109	0.812796	0.501593	0.117032	0.999998	0.986455	1.01678	0.898562	1.04226	0.979773	0.812292	0.752512	0.484249	0.137019	0.999998	0.901374	0.857543	0.923238	0.802272	0.892843	0.747603	0.50143	0.433539	0.44099	0.999998	0.862219	0.663768	0.806516	1.33188	1.03936	0.621817	0.758002
O75821	EIF3G	0.999998	0.907095	0.844406	0.691754	0.21669	0.0973912	0.0509645	0.0290619	0.0364133	0.00705861	0.999998	0.864684	0.817071	0.638268	0.219459	0.0683231	0.0284915	0.0217415	0.0465238	0.00305876	0.999998	0.988287	0.96982	0.72831	0.183423	0.0597603	0.0438158	0.0277786	0.0495119	0.00774894	0.999998	0.93421	0.807021	0.584934	0.230136	0.0455659	0.0208623	0.0158363	0.0284261	0.00208939	0.999998	1.00674	1.09319	0.796256	0.214338	0.0524203	0.0229699	0.0128531
O75822	EIF3J	0.999998	0.961208	1.00892	0.917558	0.819935	0.315845	0.0827379	0.0446093	0.0480666	0.0122736	0.999998	1.13804	1.10503	0.976409	0.932858	0.510222	0.0891447	0.0450047	0.0801079	0.0362779	0.999998	0.946315	1.06328	1.01654	0.830073	0.442837	0.0976016	0.0519088	0.0776344	0.0395429	0.999998	1.06278	1.1095	1.04332	0.894398	0.300529	0.0820747	0.0523555	0.0610083	0.0377719	0.999998	1.05688	1.0731	1.14291	0.852789	0.423367	0.0743214	0.0373902
O75828	CBR3	0.999998	0.991017	0.915979	0.814135	0.65289	0.346626	0.275791	0.165849	0.107614	0.0948866	0.999998	1.04146	1.00345	0.831964	0.431346	0.0955218	0.0303583	0.0303313	0.0584752	0.0179229	0.999998	1.0064	0.987343	0.782044	0.459144	0.14963	0.0321982	0.080569	0.0639208	0.0584762
O75832	PSMD10	0.999998	0.994347	1.00536	0.657912	0.275568	0.176118	0.095383	0.0961062	0.0684052	0.0098158	0.999998	1.07801	0.996301	0.758838	0.346985	0.208156	0.167272	0.0926409	0.117088	0.00320199	0.999998	0.944838	1.01596	0.945622	0.502078	0.212705	0.0976528	0.0846588	0.111519	0.00992005	0.999998	1.09689	1.18258	0.63253	0.199145	0.0848117	0.0886612	0.0431892	0.045273	0	0.999998	1.26827	1.25691	1.10837	0.298081	0.0584386	0.118271	0.0361947
O75843	AP1G2	0.999998	1.0346	0.726884	0.310207	0.0647447	0.0227374	0.0140461	0.00515243	0.0260371	0	0.999998	0.879681	0.806062	0.383313	0.00639063	0	0	0	0.00987198	0	0.999998	0.921651	0.723436	0.322813	0.101638	0.0652054	0.0335491	0.0129704	0.038212	0.00721893	0.999998	0.98892	0.822445	0.400929	0.106705	0.0494955	0.0448165	0.0314225	0.0211604	0.0279333	0.999998	0.878195	0.6635	0.331456	0.093187	0.0385258	0.0203114	0
O75844	ZMPSTE24	0.999998	1.1065	1.3108	1.21526	1.3314	1.23585	1.2567	0.93589	0.764531	0.330771	0.999998	1.10034	1.04255	1.13477	0.969326	0.874081	0.941373	0.828861	0.871855	0.288215	0.999998	1.06791	1.02732	0.960012	1.13366	1.10222	0.893721	0.962429	0.882626	0.363941	0.999998	1.05513	1.12847	1.22369	0.959516	1.16954	0.90702	0.718181	0.668399	0.266191	0.999998	1.06311	1.00701	0.97163	0.964406	0.948364	0.898308	0.850609
O75845	SC5D	0.999998	0.993408	1.13528	0.983	0.747404	0.772209	0.723241	0.526358	0.340682	0.535665	0.999998	1.07931	0.947051	0.936212	0.842182	0.74325	0.698123	0.778919	0.758861	0.931157	0.999998	0.916273	0.871558	0.84199	0.913397	0.72294	0.621718	0.82266	0.794401	0.853935	0.999998	0.872094	0.87838	0.95517	0.827609	1.18687	1.04411	0.664839	0.691612	1.35213	0.999998	1.00207	0.886694	0.819763	0.781229	0.997087	0.748361	0.664841
O75865	TRAPPC6A	0.999998	1.01412	0.936043	0.756723	0.398151	0.180532	0.0731324	0.0309773	0.0332054	0	0.999998	1.03098	0.969286	0.734044	0.430558	0.153306	0.0986338	0.0350422	0.0562535	0.0853491	0.999998	0.933747	0.923083	0.663039	0.333575	0.0985741	0.00757699	0.00893219	0.0250039	0	0.999998	1.02539	1.06304	0.491088	0.272171	0	0	0	0.00539136	0
O75874	IDH1	0.999998	1.02203	1.01736	1.05075	0.97304	0.976186	0.92811	0.297337	0.0316568	0.00333002	0.999998	0.949652	1.01109	1.02818	0.894137	0.863656	0.696101	0.191017	0.0408364	0.00384287	0.999998	0.965933	0.964808	0.931165	1.01191	0.872053	0.668335	0.0937024	0.0423921	0.0149168	0.999998	1.00624	0.993461	1.06399	1.01339	1.07949	0.895314	0.442857	0.0299731	0.00128352	0.999998	0.969486	1.03115	0.997822	1.13616	1.05681	0.750026	0.136235
O75879	GATB	0.999998	1.06433	0.712802	0.134502	0.0311112	0.0307317	0.0183725	0.0132993	0.0287845	0.00294353	0.999998	0.944159	0.659478	0.177891	0.0550602	0.0438078	0.0247796	0.0205031	0.0398996	0	0.999998	0.886008	0.584386	0.11331	0.0595525	0.0496312	0.0397374	0.0300918	0.0527985	0.0440671	0.999998	1.07213	0.777611	0.133177	0.0339817	0.0313553	0.019969	0.0101535	0.0288537	0	0.999998	1.00323	0.651587	0.143436	0.0466553	0.0170362	0.0235592	0
O75880	SCO1	0.999998	0.798233	0.821888	1.21931	0.494694	0.187634	0.100116	0.0628391	0.0701644	0	0.999998	1.15667	1.16854	1.2519	0.858336	0.567835	0.399014	0.234072	0.171866	0.249036	0.999998	0.923276	1.00856	0.897615	0.603209	0.279772	0.152177	0.103399	0.116928	0.0383105	0.999998	1.05515	1.03753	0.908818	0.544272	0.174316	0.0753981	0.0326357	0.0548935	0	0.999998	1.06432	0.983157	0.888779	0.595051	0.164222	0.0749597	0.0549475
O75882	ATRN	0.999998	0.902297	0.843238	0.857664	0.89803	0.739123	0.583526	0.467288	0.380696	0.365405	0.999998	1.00845	0.988386	0.976649	0.950803	0.819362	0.688192	0.565367	0.56512	0.407665	0.999998	1.00809	0.931663	0.916549	0.837189	0.700976	0.581496	0.551402	0.528237	0.356885	0.999998	1.12891	1.16475	0.917437	1.09129	0.740565	0.684553	0.453336	0.259924	0.34879	0.999998	1.17411	1.09385	0.974501	0.885227	0.51946	0.433123	0.36005
O75884	RBBP9	0.999998	1.02577	0.99741	0.797266	0.375855	0.101239	0.0475788	0.0314538	0.029869	0	0.999998	0.923458	1.16079	0.746045	0.308918	0.108959	0.0258365	0.0445016	0.0765559	0	0.999998	0.957969	1.05779	0.765214	0.38088	0.244124	0.12786	0.0641444	0.0826422	0
O75886	STAM2	0.999998	1.02252	0.91695	0.670614	0.158317	0.0431204	0.0246077	0.0205024	0.0298375	0	0.999998	0.991067	1.01406	0.897435	0.310522	0.0867648	0.0354565	0.0345801	0.064379	0.0449298	0.999998	1.10371	1.07053	0.855054	0.352348	0.1352	0.0745349	0.0429943	0.0637077	0.0176115	0.999998	1.08462	1.22017	1.77453	0.357713	0.170326	0	0.126602	0.186636	0	0.999998	0.781101	1.09096	1.24024	0.497976	0.171648	0	0
O75891	ALDH1L1
O75896	TUSC2	0.999998	0.981576	0.839336	0.843928	0.749439	0.45844	0.233722	0.0422259	0.0305934	0.0228874	0.999998	0.968524	0.984486	0.843526	0.822361	0.589906	0.269285	0.078812	0.040797	0	0.999998	1.01091	1.1248	0.950553	0.804087	0.638379	0.31034	0.0748682	0.0464273	0	0.999998	1.20656	1.07955	0.999852	0.976045	0.346536	0.189126	0.0616498	0	0	0.999998	1.11104	0.791352	0.80658	0.660264	0.524075	0.194487	0
O75907	DGAT1											0.999998	1.18709	0.940552	0.782439	0.361391	0.680054	0.356521	0	0	0
O75909	CCNK	0.999998	1.01516	1.83964	1.80017	1.72062	0.568926	0.153155	0.0328272	0.0506348	0.0114661	0.999998	1.35304	1.20218	1.28362	1.12971	0.461911	0.0923113	0.0739122	0.135164	0.0316849	0.999998	0.898345	1.02687	1.20375	0.775534	0.309945	0.0745053	0.0299804	0.0453045	0.0144283	0.999998	0.966061	0.934099	0.981873	0.910198	0.402106	0.12444	0.049099	0.0335284	0.0702629
O75915	ARL6IP5	0.999998	0.990188	1.0668	1.00975	1.09968	1.03819	0.955642	0.665349	0.478305	0.539577	0.999998	1.09789	1.0676	1.08157	1.03998	0.950843	0.927145	0.755244	0.740603	0.817881	0.999998	1.05006	1.01768	1.05802	1.09944	1.01128	0.756549	0.753675	0.734225	0.856227	0.999998	1.0011	1.01446	1.0895	0.951684	1.06548	0.901067	0.579494	0.474238	0.892548	0.999998	1.14551	1.09853	1.11719	1.05446	1.01007	1.01715	0.890399
O75928	PIAS2											0.999998	0.962322	0.69154	0.397288	0.0782501	0.051454	0.0400566	0.020362	0.0958852	0	0.999998	0.905465	0.830797	0.296326	0.170949	0.131179	0.0916425	0.0942566	0.137491	0.114516
O75934	BCAS2	0.999998	0.941282	0.660427	0.350935	0.179343	0.134887	0.0383962	0.0180204	0.0391782	0.00111288	0.999998	0.834431	0.843326	0.432192	0.214442	0.116137	0.030824	0.0154804	0.0462135	0.00530913	0.999998	0.639739	0.856021	0.410235	0.17269	0.0817871	0.0397091	0.0269881	0.0526961	0.00114302	0.999998	0.943277	0.793552	0.405544	0.257331	0.120318	0.0519602	0	0.0421453	0.0306791	0.999998	0.873165	0.784553	0.483547	0.305919	0.13695	0.0243323	0.000600238
O75935	DCTN3	0.999998	0.928769	0.925595	0.862993	0.433052	0.0948035	0.0319804	0.0199821	0.03035	0.00603717	0.999998	1.0163	0.922828	0.859659	0.525445	0.0969582	0.0361759	0.0249967	0.047229	0.0038186	0.999998	0.889755	0.934561	0.929393	0.487813	0.100233	0.0430931	0.033023	0.0447977	0.0162003	0.999998	1.02171	1.19686	0.82072	0.528484	0.0573835	0.0165599	0.00652493	0.0160199	0	0.999998	1.1267	0.867701	0.979905	0.471128	0.0332953	0.0129175	0.0120135
O75937	DNAJC8	0.999998	0.97357	0.996798	0.847886	0.547926	0.183623	0.0661804	0.0359671	0.0449164	0.0219367	0.999998	1.09032	1.07823	0.95722	0.685105	0.287486	0.0795652	0.0458242	0.0677403	0.105753	0.999998	1.00938	0.988115	0.914608	0.648881	0.284839	0.0945897	0.0543415	0.0736155	0.143667	0.999998	0.988948	0.972576	0.8585	0.486916	0.155365	0.0473288	0.0257377	0.0476863	0.0797759	0.999998	1.04642	0.984706	1.02051	0.626412	0.259331	0.0701906	0.0551016
O75940	SMNDC1	0.999998	0.976238	1.01572	1.08751	0.901481	0.799134	0.707464	0.398623	0.243729	0.463151	0.999998	1.08164	1.04701	1.0124	1.0321	0.947504	0.733267	0.540792	0.410844	0.91731	0.999998	1.02252	1.02391	0.932627	0.911639	0.900082	0.690547	0.470473	0.270637	0.602897	0.999998	1.03415	1.06856	1.09689	0.97304	1.02104	0.835888	0.567623	0.421657	1.14922	0.999998	0.971885	0.956161	0.934924	0.799268	0.790755	0.690678	0.442035
O75943	RAD17																					0.999998	0.381183	0.224075	0.0190321	0	0.0422694	0	0	0	0
O75947	ATP5H	0.999998	0.940926	0.904764	0.695206	0.783399	0.671927	0.35062	0.267206	0.11299	0.00323512	0.999998	1.08065	1.02756	0.779416	0.799542	0.695966	0.469113	0.264996	0.120412	0	0.999998	0.842969	0.907542	0.917008	0.646333	0.604823	0.455552	0.196276	0.0762123	0.00369408	0.999998	0.988703	1.1542	0.807272	1.03683	0.589474	0.573638	0.369643	0.134994	0	0.999998	1.08094	0.874864	1.02538	0.835131	0.595001	0.566948	0.341516
O75953	DNAJB5
O75955	FLOT1	0.999998	1.02217	0.888293	0.824637	0.79217	0.765159	0.474592	0.160709	0.057977	0.0350903	0.999998	0.962349	0.965304	0.918021	0.675961	0.643313	0.311869	0.162354	0.118179	0.108994	0.999998	0.958776	1.00517	0.88854	0.79849	0.722783	0.426169	0.134131	0.102993	0.118887	0.999998	1.04663	0.928494	0.934751	0.872089	0.71136	0.418025	0.182611	0.108398	0.0944764	0.999998	0.966577	0.896743	0.777867	0.794642	0.627717	0.33102	0.126718
O75962	TRIO	0.999998	1.0533	0.922029	0.641823	0.20188	0.142628	0.121597	0.0572518	0.110663	0.0731725											0.999998	0.962053	0.837526	0.605891	0.43611	0.337155	0.211966	0.203645	0.164748	0.233873
O75964	ATP5L	0.999998	0.751901	0.6664	0.600305	0.468198	0.463359	0.276655	0.22143	0.0901814	0	0.999998	0.916885	0.736652	0.728491	0.799237	0.654162	0.436873	0.255186	0.169065	0	0.999998	0.713382	0.7299	1.0898	0.524742	0.427066	0.483028	0.262243	0.148939	0.00936769	0.999998	0.994959	0.742923	0.727263	0.790226	0.429144	0.602648	0.28177	0.146525	0	0.999998	1.25914	1.39345	1.58409	1.24369	0.895703	0.554126	0.359714
O75971	SNAPC5																					0.999998	0.914947	0.742715	0.864365	0.645558	0.511104	0.394129	0.322511	0.195429	0.284284
O75976	CPD	0.999998	0.950862	0.937684	0.942322	0.885023	0.665268	0.424082	0.244622	0.163065	0.160916	0.999998	0.99019	0.972313	0.897768	0.781492	0.632999	0.329671	0.210243	0.208957	0.216354	0.999998	0.998399	1.04461	0.973475	0.813359	0.610449	0.365761	0.222054	0.219763	0.193931	0.999998	1.03553	1.09863	1.03964	0.977017	0.631253	0.377525	0.241299	0.240683	0.260614	0.999998	0.988851	0.989851	0.992749	0.82785	0.496613	0.337662	0.158289
O75995	SASH3	0.999998	0.954014	1.5246	1.61191	1.39808	0.555093	0.452171	0.146111	0.103767	0.100543	0.999998	1.51559	1.31573	1.41149	1.21021	0.714115	0.75433	0.249685	0.143104	0.166387	0.999998	1.36031	1.18475	1.35487	1.24599	1.08336	0.68224	0.28241	0.17468	0.177938	0.999998	1.18401	1.6488	1.64797	0.899451	0.807238	0.413584	0.105981	0.104416	0.170052	0.999998	1.3284	1.3507	1.45798	0.850255	0.881221	0.685842	0.217932
O76003	GLRX3	0.999998	1.03192	1.01713	0.760284	0.167344	0.0476544	0.0266963	0.012242	0.0276452	0.00466117	0.999998	1.05307	0.99801	0.860427	0.261947	0.0693833	0.029354	0.02135	0.0426585	0.00421915	0.999998	1.04162	1.00947	0.759929	0.300286	0.0945341	0.0451505	0.0292048	0.0472237	0.00258617	0.999998	1.05371	1.01907	0.723724	0.172931	0.0638639	0.0396641	0.0190267	0.040667	0.0148286	0.999998	1.04711	0.930254	0.766142	0.23231	0.0536842	0.0297462	0.0162653
O76021	RSL1D1	0.999998	1.07278	1.1221	0.951046	0.723819	0.323542	0.0597426	0.0249319	0.030664	0.000624595	0.999998	0.89304	1.0271	0.877049	0.687863	0.346975	0.0356617	0.0186388	0.0401765	0.00371421	0.999998	0.83567	0.949283	0.85833	0.53772	0.258255	0.0405072	0.0089023	0.0308723	0.00330775	0.999998	0.857923	0.866683	0.799734	0.51318	0.258601	0.0570833	0.0267368	0.043366	0	0.999998	0.88409	0.901448	0.741868	0.746523	0.398234	0.0282609	0.00659886
O76024	WFS1	0.999998	1.03668	1.05572	0.909088	0.634532	0.340852	0.204782	0.171175	0.136078	0.0867384	0.999998	0.940982	1.0014	0.813834	0.545047	0.208155	0.067031	0.063886	0	0.0716405	0.999998	1.29807	1.09834	1.10883	0.676997	0.212222	0.0871516	0.0432143	0.035592	0.0531666	0.999998	0.99827	0.984031	0.833073	0.727477	0.282031	0.0702211	0.0231773	0.0434909	0.0196184	0.999998	1.12298	1.31091	1.49006	0.597078	0.214254	0	0
O76031	CLPX	0.999998	1.05643	0.890311	0.71943	0.605278	0.51423	0.310939	0.0384298	0.024174	0.00115429	0.999998	0.921404	0.855551	0.549289	0.199405	0.0603082	0.0256097	0.0131471	0.0403415	0.010225	0.999998	0.959834	0.820095	0.450251	0.174098	0.0391557	0.0248207	0.0156761	0.0356794	0.00280009	0.999998	1.07821	1.02012	0.778147	0.559265	0.451298	0.301129	0.0513773	0.0393709	0.00537692	0.999998	0.908783	0.743772	0.39449	0.210066	0.0431105	0.015837	0.0174508
O76054	SEC14L2	0.999998	1.04021	0.731595	0.447778	0.0574909	0.0218448	0.0213844	0.014885	0.0169549	0.0184316											0.999998	0.978278	0.839269	0.560261	0.250176	0.0877466	0.0487556	0.0470746	0.0731333	0.0481571	0.999998	1.10766	0.845492	0.568044	0.182358	0.057962	0.00954842	0	0.0217252	0
O76064	RNF8	0.999998	0.877986	0.272766	0.145986	0.0459758	0.0369309	0	0.014566	0.0280281	0
O76071	CIAO1	0.999998	1.04064	0.84815	0.725097	0.372573	0.302799	0.157496	0.0799111	0.0491155	0	0.999998	0.829511	0.889217	0.823747	0.525279	0.361825	0.174833	0.116634	0.106989	0.0350082	0.999998	0.877178	0.87361	0.840699	0.558865	0.318702	0.2153	0.120521	0.089706	0.0391853	0.999998	1.00131	0.860457	0.663993	0.487696	0.249253	0.125701	0.0880176	0.0433413	0	0.999998	1.07245	1.13447	0.895484	0.809864	0.48155	0.215641	0.076224
O76075	DFFB	0.999998	0.917056	0.811464	0.750737	0.584519	0.331929	0.072387	0.0277187	0.043867	0.0258051	0.999998	0.917508	0.905958	0.697021	0.514868	0.300403	0.11285	0.0687585	0.108055	0.104748	0.999998	0.9021	0.986162	1.03591	0.643201	0.323841	0.0848609	0.0300728	0.0338776	0	0.999998	1.08752	0.949226	0.833654	0.762099	0.394514	0.128831	0.141302	0.0843075	0.0963683	0.999998	1.08298	1.04976	1.01603	0.990275	0.628629	0.437394	0.172778
O76080	ZFAND5	0.999998	0.8424	1.0437	0.84227	0.967652	0.665843	0.577173	0.577321	0.50285	0.646937	0.999998	1.25098	0.991384	0.887787	0.967226	0.822058	0.765535	0.556638	0.559674	0.72043	0.999998	0.996808	0.968467	1.05762	0.9339	0.904291	0.779951	0.633507	0.5315	0.657718	0.999998	1.03991	1.19831	1.01671	0.90877	0.705784	0.658896	0.618427	0.520915	1.0345	0.999998	1.27518	1.15619	1.39968	1.19527	0.965844	0.884021	0.80663
O76094	SRP72	0.999998	1.00921	0.923371	0.671223	0.0908172	0.0296356	0.0156731	0.0126876	0.0269751	0.00665832	0.999998	0.830589	0.94215	0.617796	0.0834844	0.0306558	0.0131578	0.00956298	0.0330801	0.00182797	0.999998	0.900433	1.03081	0.666977	0.10247	0.0425573	0.0304617	0.01991	0.0393267	0.00684857	0.999998	1.03954	1.0137	0.673182	0.0984826	0.0151661	0.0112483	0.00858723	0.0344655	0.00101935	0.999998	0.876961	0.846953	0.597419	0.0974069	0.0197841	0.0124489	0.00591842
O76095	JTB	0.999998	0.957655	0.945342	0.885864	0.984544	0.87274	0.67094	0.666581	0.480323	0.689809
O76096	CST7																															0.999998	1.40567	1.15369	1.11396	0.823143	0.740178	0.637351	0.456007	0.424034	0.64158
O77932	DXO																					0.999998	1.08713	1.07107	0.92988	0.762662	0.478355	0.214181	0.211747	0.144239	0.226114
O94762	RECQL5	0.999998	0.898341	0.530879	0.210521	0.108162	0.0771755	0.0563745	0.0406591	0.0291417	0	0.999998	0.902218	0.698995	0.416796	0.15586	0.0935074	0.0665464	0.0402892	0.0516603	0.0467626	0.999998	1.03972	0.886238	0.429588	0.202933	0.214324	0.161428	0.112626	0.126104	0.124631	0.999998	0.819148	0.546538	0.241787	0.11493	0.0780019	0.0320919	0	0	0.176993	0.999998	0.892532	0.727041	0.241739	0.264432	0.0816456	0	0
O94763	URI1	0.999998	0.99233	0.949505	0.878803	0.701347	0.658606	0.497991	0.123148	0.0456519	0.0644031	0.999998	1.00785	1.00279	0.966197	0.719703	0.614162	0.393685	0.141838	0.091236	0.207139	0.999998	1.03197	1.04421	0.882042	0.711822	0.650097	0.427273	0.12197	0.072535	0.128577	0.999998	1.13755	1.08969	1.02543	0.799679	0.704768	0.533455	0.108236	0.0689491	0.183101	0.999998	0.96639	0.95177	0.939189	0.673331	0.538998	0.382361	0.0814733
O94766	B3GAT3	0.999998	0.949398	0.878325	0.861928	0.740456	0.160636	0.0332811	0.0229508	0.0349051	0.0119648	0.999998	1.03127	1.02285	0.982867	0.640106	0.154849	0.0563514	0.0465208	0.0580136	0.0235622	0.999998	0.964539	1.06286	0.933623	0.517026	0.166488	0.0809646	0.0450915	0.0632623	0.0247698	0.999998	0.982834	1.06784	0.93694	0.925436	0.205273	0.0996625	0.110287	0.130259	0	0.999998	1.15473	0.559564	0.778049	0.417107	0	0.176172	0
O94768	STK17B	0.999998	0.835751	0.53183	0.253521	0	0	0.00606834	0.000867867	0.0188566	0											0.999998	0.881152	0.513442	0.259709	0.230825	0.153109	0.115599	0.0697121	0.0433715	0
O94776	MTA2	0.999998	1.05707	0.741527	0.369286	0.129767	0.0789463	0.0294799	0.0210764	0.0263003	0.00534184	0.999998	0.847988	0.750628	0.373151	0.115397	0.0769488	0.0284564	0.0147485	0.0342788	0.00401037	0.999998	0.840051	0.803842	0.334185	0.126273	0.0730659	0.0395648	0.0165604	0.0343175	0.00795328	0.999998	0.866867	0.703053	0.318803	0.0934	0.0368978	0.0157486	0.0119697	0.0197226	0.00813343	0.999998	0.837781	0.784166	0.369138	0.113763	0.0575368	0.00500826	0.00425555
O94782	USP1	0.999998	0.987217	0.665761	0.268314	0.0816578	0.0662944	0.0337127	0.0265786	0.0360158	0	0.999998	0.92902	0.737713	0.297981	0.0856666	0.0753471	0.04558	0.0277442	0.0513667	0.0128856	0.999998	1.089	0.867216	0.354197	0.115415	0.0749555	0.0511595	0.0352588	0.0366821	0.0132533	0.999998	0.857657	0.796956	0.266233	0.205651	0.130451	0.135645	0.0873015	0.105223	0.219464	0.999998	0.881081	0.617585	0.264665	0.0355662	0	0	0
O94788	ALDH1A2	0.999998	0.847437	0.5674	0.43737	0.141316	0.156449	0.117903	0.060802	0.0328785	0
O94804	STK10	0.999998	1.05372	1.01583	0.282535	0.0583577	0.0265815	0.0187025	0.0143058	0.0250904	0.000816977	0.999998	1.06711	1.09178	0.323022	0.0953922	0.0533221	0.0274643	0.0152459	0.0416703	0.00498626	0.999998	1.01607	1.00181	0.252914	0.0863926	0.0440721	0.0310805	0.0162942	0.0349049	0.00272346	0.999998	0.973718	1.00261	0.223702	0.0284956	0.00949963	0.00773497	0.014	0.0147587	0	0.999998	0.930945	0.901978	0.291036	0.0679315	0.0550316	0.0604862	0.0340056
O94806	PRKD3																															0.999998	1.04103	0.855823	0.354371	0.114966	0.235071	0	0	0	0	0.999998	1.00754	0.696701	0.366817	0.242107	0.368229	0.122149	0
O94817	ATG12	0.999998	0.890633	0.714815	0.607062	0.453505	0.331912	0.098885	0.03285	0.0558553	0	0.999998	0.94631	0.822435	0.688779	0.556599	0.415799	0.109286	0.0404998	0.0779603	0	0.999998	0.920225	0.802158	0.724997	0.509916	0.366414	0.1488	0.0552462	0.0666118	0	0.999998	1.06855	0.86099	0.769224	0.689108	0.327081	0.175489	0.0572272	0.106306	0.145676	0.999998	0.861205	0.90699	0.591323	0.577695	0.393283	0.1122	0.0535177
O94818	NOL4	0.999998	0.877865	0.578617	0.336006	0.26761	0.0987024	0.0173776	0.0241137	0.0159726	0
O94819	KBTBD11	0.999998	1.03559	0.776398	0.792561	0.687969	0.391193	0.136386	0.106552	0.103534	0	0.999998	0.853279	0.84209	0.717018	0.335848	0.217484	0.136215	0.0770979	0.0646484	0.0886409	0.999998	0.934685	0.81669	0.619749	0.361951	0.186178	0.117814	0.0631284	0.0377817	0	0.999998	0.933222	0.845727	0.633446	0.462727	0.257731	0.0360969	0.00719703	0.0499297	0	0.999998	1.07978	1.25605	0.790611	0.598399	0.294579	0	0
O94822	LTN1	0.999998	0.93857	0.899833	0.486752	0.251893	0.121768	0.103842	0.0576564	0.0430422	0.00317387	0.999998	0.916596	0.855915	0.380082	0.0698749	0.0414563	0.0195532	0.0174995	0.0352186	0.00453716	0.999998	1.07304	0.836383	0.344121	0.138427	0.0966631	0.0452988	0.038065	0.0519092	0.000814165											0.999998	0.414095	0.435619	0.532077	0	0	0	0
O94826	TOMM70	0.999998	0.984496	1.05895	1.06205	0.321955	0.0428573	0.0259984	0.0174429	0.0261877	0.00322564	0.999998	1.08157	1.03299	1.01999	0.391001	0.0261208	0.0123237	0.00758368	0.0306784	0.00181584	0.999998	1.03114	1.05045	1.01634	0.450947	0.0395334	0.0259209	0.0143912	0.033297	0.00131863	0.999998	1.08425	1.12093	1.15109	0.325929	0.00744217	0.0108268	0.00545078	0.0293161	0.00193729	0.999998	0.96671	0.959655	0.994027	0.355836	0.00212456	0.00292275	0.00309517
O94829	IPO13	0.999998	1.04687	0.926517	0.892486	0.567966	0.245274	0.114774	0.052019	0.0559627	0	0.999998	1.05435	1.01174	0.922688	0.356108	0.0857096	0.0511897	0.0378672	0.0670093	0.0248464	0.999998	1.04418	0.994182	0.82187	0.436202	0.169195	0.126389	0.1011	0.106596	0	0.999998	0.964342	0.833468	0.725545	0.419898	0.143452	0.0826191	0.00171625	0.0727699	0.0322082	0.999998	0.770744	0.841674	0.467281	0.392895	0	0	0
O94830	DDHD2	0.999998	1.03097	1.05179	1.06643	0.895545	0.765712	0.665893	0.246221	0.0642388	0	0.999998	1.03184	0.885225	0.838394	0.604846	0.407471	0.274699	0.0603758	0.0400297	0.0216225	0.999998	1.0699	0.936123	0.719033	0.687146	0.520885	0.272714	0.0739391	0.0295459	0	0.999998	1.06579	0.970544	1.07922	0.874978	0.798599	0.592318	0.166688	0.0239911	0	0.999998	0.971428	0.928751	0.788117	0.716603	0.502422	0.274665	0.0596642
O94832	MYO1D
O94842	TOX4	0.999998	0.936639	0.72703	0.573968	0.430956	0.261563	0.101756	0.0499603	0.0352424	0.00706983	0.999998	0.851275	0.803117	0.594978	0.399531	0.233955	0.0754712	0.0387379	0.0522066	0.0124098	0.999998	0.910248	0.873373	0.565816	0.351641	0.210555	0.086228	0.0361444	0.046232	0	0.999998	0.975872	0.902294	0.674955	0.473069	0.250924	0.121804	0.0576962	0.0525219	0	0.999998	0.876602	0.662134	0.505304	0.403942	0.195494	0.0592227	0.0531906
O94854	KIAA0754											0.999998	1.04394	0.976781	1.12202	0.586424	0.35151	0.146448	0.146327	0.201138	0.269588	0.999998	0.767934	0.939306	0.641985	0.360083	0.223051	0.244672	0.114495	0.148328	0.137252
O94855	SEC24D	0.999998	1.08368	1.01078	0.832333	0.387376	0.117131	0.0552332	0.0255288	0.0287372	0	0.999998	0.949635	0.986869	0.929337	0.418686	0.130873	0.0632232	0.0313158	0.0555346	0.0188187	0.999998	1.01976	1.03637	0.774216	0.398229	0.0668812	0.0402133	0.0286914	0.0486649	0.00723809	0.999998	1.05268	1.02509	0.829684	0.33133	0.106334	0.0561268	0.00326447	0.046748	0	0.999998	0.853153	0.864089	0.735433	0.334781	0	0	0
O94856	NFASC											0.999998	0.594923	0.816806	0.854426	0.40675	0.508915	0.292139	0	0	0
O94864	SUPT7L	0.999998	0.946536	0.709448	0.481183	0.318722	0.252358	0.0876255	0.0471792	0.0403783	0	0.999998	1.06654	0.846125	0.519162	0.331843	0.200299	0.0954536	0.0526965	0.0617502	0	0.999998	0.906157	0.811653	0.598028	0.328443	0.244429	0.117783	0.0666776	0.0699463	0	0.999998	0.919284	0.695964	0.390049	0.243814	0.200365	0.0371658	0.0291492	0.0064343	0.0504577	0.999998	0.956904	0.706041	0.666062	0.198292	0.184102	0.059911	0
O94868	FCHSD2	0.999998	1.04093	0.875906	0.249383	0.117562	0.0821476	0.0695573	0.0399961	0.0567133	0	0.999998	0.947486	0.815025	0.271868	0.10989	0.0788471	0.0286468	0.0232359	0.0483943	0.00230864	0.999998	1.03687	0.813298	0.268496	0.154115	0.105394	0.0708071	0.0317544	0.0614482	0.037806	0.999998	0.907757	0.896959	0.338468	0.17785	0.157936	0.111188	0.0947645	0.0781657	0	0.999998	0.886887	0.747699	0.249549	0.0753784	0.0577278	0.033093	0
O94874	UFL1	0.999998	1.062	0.990411	0.587257	0.0747464	0.0246116	0.0170448	0.00905811	0.022605	0.000697062	0.999998	0.98431	1.00595	0.738543	0.109008	0.0289367	0.0171222	0.00969387	0.0327608	0.00104144	0.999998	1.01759	0.962661	0.580836	0.112332	0.0355105	0.0306154	0.0194563	0.0405452	0.00934215	0.999998	0.994388	0.933149	0.545705	0.0768375	0.015389	0.00974042	0.00918331	0.0288919	0.00774384	0.999998	0.961482	0.91712	0.620505	0.117125	0.0179686	0.0199036	0.0116338
O94875	SORBS2	0.999998	1.04707	1.15956	0.981306	0.817492	0.504678	0.39926	0.251883	0.178957	0.0483397
O94876	TMCC1	0.999998	0.963136	0.803466	0.891515	0.744071	0.629242	0.400549	0.285434	0.190199	0.220069	0.999998	1.01317	0.941548	0.838249	0.722057	0.611928	0.373994	0.396544	0.516453	0.708797	0.999998	0.885708	1.05833	0.727644	0.687871	0.491028	0.35864	0.373338	0.488787	0.617476
O94880	PHF14	0.999998	0.986571	0.536337	0.306939	0.151187	0.0766952	0.0141492	0.00654638	0.014497	0.00388733	0.999998	0.907125	0.687969	0.48071	0.263106	0.198541	0.0849738	0.0595632	0.0960759	0.0361978	0.999998	0.933626	0.728349	0.374788	0.228701	0.150474	0.0899087	0.0656032	0.0990551	0.0703311	0.999998	0.873065	0.69327	0.490853	0.298222	0.193381	0.11303	0.0798364	0.0861222	0.133265	0.999998	0.851248	0.772319	0.485857	0.320535	0.205972	0.124999	0.086403
O94886	TMEM63A	0.999998	1.01203	1.0417	1.01649	1.102	0.891273	0.711598	0.326477	0.13015	0	0.999998	0.958867	0.927821	1.03663	1.04501	0.961642	0.794315	0.449486	0.204283	0.0868057	0.999998	0.948167	0.957509	1.16882	0.994778	0.940915	0.885108	0.548889	0.211193	0.1498	0.999998	0.999172	0.911935	1.08842	1.22394	0.950771	0.932804	0.385101	0.180513	0.174623	0.999998	1.4358	1.39091	1.09779	1.38095	1.24497	0.386351	0.631402
O94888	UBXN7	0.999998	0.968629	0.977061	0.922742	0.840254	0.464934	0.174492	0.117221	0.0480701	0.0103231	0.999998	1.07732	0.989125	1.00757	0.794058	0.45366	0.151956	0.0586811	0.0676646	0.00303934	0.999998	1.08089	1.05007	0.928377	0.82808	0.488265	0.171669	0.0724966	0.0642951	0.0247442	0.999998	1.04621	1.11419	1.07436	0.765172	0.518745	0.151888	0.0930803	0.0594996	0.0230367	0.999998	0.989554	0.966267	0.90939	0.622643	0.360066	0.140354	0.0440881
O94889	KLHL18											0.999998	0.937189	0.884533	0.824511	0.493969	0.29399	0.287834	0.149938	0.11753	0.100121											0.999998	1.0317	1.31777	0.980135	0.709017	0.289443	0	0	0	0	0.999998	0.956208	0.938896	0.848684	0.484616	0.111868	0.181667	0
O94900	TOX	0.999998	1.0598	0.949581	0.760693	0.529627	0.215486	0.10796	0.0307805	0.0579735	0.0460699	0.999998	0.968711	0.903882	0.712091	0.531569	0.173238	0.0556225	0.0506159	0.0818498	0	0.999998	0.845335	0.939239	0.891431	0.463183	0.187325	0.100957	0.0484017	0.0859371	0.0230042											0.999998	0.83122	1.0625	0.778103	0.782335	0	0	0
O94901	SUN1											0.999998	0.681278	0.566321	0.4191	0.251625	0.148706	0.118779	0.0708266	0.0777757	0	0.999998	0.656661	0.632087	0.331828	0.219139	0.142824	0.0853193	0.042091	0.0901581	0	0.999998	0.993055	0.696643	0.531124	0.340816	0.235054	0.151554	0	0	0
O94903	PROSC	0.999998	1.0223	0.840494	0.3677	0.139462	0.0617368	0.04651	0.0249953	0.0358973	0.00394254	0.999998	1.09576	0.866096	0.440856	0.130602	0.0679129	0.0378699	0.023426	0.0547824	0.00720265	0.999998	1.10335	0.92793	0.504507	0.244353	0.112461	0.0520601	0.0284876	0.0494162	0.00424962	0.999998	1.06152	0.886656	0.307029	0.109263	0.0496996	0.0311846	0.0125128	0.0474332	0.00674317	0.999998	0.992052	0.745454	0.33883	0.0802184	0.0262626	0.0250804	0.0152077
O94905	ERLIN2	0.999998	1.01381	0.967923	0.847268	0.576112	0.214244	0.0721895	0.0326606	0.0321355	0.00409179	0.999998	0.961826	1.03824	0.899908	0.349741	0.131605	0.0319578	0.0238266	0.0436089	0.00305633	0.999998	1.0076	1.05084	0.771862	0.370142	0.0756623	0.0202502	0.0122627	0.0286006	0	0.999998	1.02279	1.02983	1.04574	0.639328	0.311177	0.114559	0.0507923	0.0941969	0.0218919	0.999998	0.965013	0.925753	0.796312	0.422089	0.0993503	0.0300745	0.0202114
O94906	PRPF6	0.999998	0.99035	0.375997	0.0669595	0.0269492	0.0211285	0.0138273	0.00886982	0.024446	0.000752274	0.999998	0.65312	0.258947	0.0963384	0.0754287	0.0403494	0.0172221	0.01238	0.034816	0.00568055	0.999998	0.731576	0.418412	0.144987	0.110565	0.0534318	0.0204916	0.0134771	0.0326714	0.00410275	0.999998	0.933086	0.385718	0.0606228	0.0445315	0.0244003	0.01678	0.00919331	0.0307213	0.0097425	0.999998	0.664212	0.249451	0.0869146	0.0805598	0.0377646	0.0182052	0.00769909
O94910	ADGRL1	0.999998	1.03169	0.889499	0.726158	0.779231	0.647111	0.193307	0.0870389	0.0838781	0.0934675
O94913	PCF11	0.999998	1.0042	0.504301	0.277865	0.18141	0.144915	0.0933763	0.062879	0.0550259	0.0197472	0.999998	0.941567	0.551892	0.310878	0.244848	0.197999	0.119018	0.0674359	0.0877461	0.0422497	0.999998	0.906662	0.629327	0.28164	0.217316	0.176806	0.105824	0.0599608	0.0820671	0.0169761	0.999998	1.10739	0.69291	0.386855	0.367936	0.241308	0.128092	0.0565251	0.085005	0.109633	0.999998	0.826292	0.505594	0.373719	0.249058	0.198374	0.185137	0.0834569
O94915	FRYL	0.999998	1.05306	0.959039	0.875321	0.684659	0.268269	0.0548228	0.032244	0.0352856	0.00240607	0.999998	0.919211	0.974884	0.887732	0.542147	0.221009	0.0404264	0.0222798	0.0481885	0.00712011	0.999998	0.935689	0.935886	0.813935	0.622831	0.233079	0.0652808	0.0421019	0.0650436	0.0178606	0.999998	1.05105	0.987723	0.93364	0.704389	0.216006	0.0241497	0.035268	0.0136168	0	0.999998	0.977267	0.929022	0.825194	0.697651	0.254643	0.0455582	0.055346
O94916	NFAT5	0.999998	1.04513	0.779294	0.42951	0.20705	0.0905395	0.0658907	0.0512567	0.0551928	0.0166337	0.999998	0.87744	0.771996	0.422756	0.405981	0.124036	0.0668528	0.0580118	0.0922046	0.0499549	0.999998	0.915497	0.83633	0.374417	0.204791	0.10074	0.0698458	0.0563749	0.0616327	0.0385851	0.999998	1.05772	0.921605	0.467721	0.19861	0.182504	0.0829809	0.0675096	0.0796339	0.146247
O94919	ENDOD1	0.999998	1.01564	0.985809	1.00294	1.11469	0.952769	0.893363	0.61139	0.271874	0.201851	0.999998	1.14549	1.04445	1.10709	1.08704	1.0619	0.962491	0.702262	0.388373	0.32368	0.999998	1.05793	0.999931	0.965898	1.08264	1.05281	0.919426	0.71916	0.34146	0.291557	0.999998	1.05766	1.00348	1.14475	1.01254	1.08088	0.938463	0.630966	0.320552	0.267675	0.999998	1.01349	1.07199	1.02993	0.937214	0.935091	0.900736	0.649275
O94923	GLCE																					0.999998	0.827738	0.909438	1.04341	0.506473	0.202536	0.0980438	0.0919855	0.0606518	0.00908353
O94925	GLS	0.999998	0.998287	0.873366	0.49528	0.066051	0.0408291	0.0235601	0.0124063	0.0222291	0.00615623	0.999998	0.948184	0.928354	0.64877	0.14569	0.0681603	0.0287871	0.0167244	0.0394183	0.00130604	0.999998	0.971332	0.890393	0.524624	0.173794	0.0571653	0.0273068	0.0193571	0.0374129	0.00388245	0.999998	1.00159	0.908067	0.522029	0.0710591	0.0297511	0.0184284	0.00888827	0.0272313	0.00745564	0.999998	0.97063	0.907245	0.592208	0.1142	0.0180004	0.0115312	0.00324555
O94927	HAUS5	0.999998	0.944551	0.73806	0.32219	0.103522	0.0551565	0.0431748	0.0206006	0.0267609	0	0.999998	0.936508	0.833652	0.371254	0.142948	0.0758898	0.0325274	0.0216903	0.05405	0.00894809	0.999998	0.779323	0.7932	0.337261	0.0989494	0.066421	0.0507928	0.0243856	0.0487373	0	0.999998	0.958106	0.877445	0.317632	0.0955241	0.0199698	0.0580538	0	0.0253277	0	0.999998	0.955025	0.929469	0.460231	0.0738554	0	0	0
O94933	SLITRK3
O94952	FBXO21											0.999998	1.26633	0.901888	1.23572	0.556386	0.52425	0.478811	0.223703	0	0.17567	0.999998	1.20794	1.28743	0.848328	0.63438	0.18042	0.11157	0.133289	0.204013	0.269415											0.999998	1.33759	0	0.565152	0	0	0	0
O94953	KDM4B	0.999998	1.06799	0.715481	0.488664	0.334354	0.195858	0.164589	0.0945661	0.0743979	0.0924823	0.999998	0.901971	0.535677	0.148409	0.0377558	0.0319458	0.0186164	0.0093342	0.0370801	0	0.999998	1.21971	1.08132	0.764421	0.597088	0.54331	0.446781	0.0717835	0.154655	0.226555
O94964	SOGA1											0.999998	0.910304	0.683001	0.348149	0.20249	0.138098	0.0407895	0.0429139	0.0753255	0											0.999998	1.18825	1.17871	0.296999	0.281547	0.0732847	0	0	0	0
O94966	USP19	0.999998	1.0163	0.918965	0.784472	0.296538	0.066502	0.0270233	0.0163229	0.0250781	0.00238968	0.999998	0.943203	0.935758	0.854291	0.357298	0.0808111	0.0279044	0.0115332	0.04452	0.00424585	0.999998	1.00774	0.973432	0.838744	0.390953	0.0954048	0.0501996	0.0351039	0.0492386	0	0.999998	1.16748	1.08185	0.873145	0.399161	0.0744981	0.0268295	0.0049047	0.0274181	0.0402375	0.999998	0.956229	0.93173	0.859755	0.315092	0.0175097	0.0308074	0.0142679
O94967	WDR47	0.999998	0.980305	0.933279	0.92218	0.662851	0.449162	0.186185	0.159225	0.10169	0.122876	0.999998	0.868446	0.903645	0.839346	0.692336	0.529856	0.312609	0.143825	0.144976	0.0686692	0.999998	0.902691	0.949699	0.818033	0.789352	0.53336	0.256454	0.0823117	0.0793979	0.00679429	0.999998	1.02371	0.915387	0.741638	0.737798	0.535875	0.25673	0.159464	0.0780768	0.0379987	0.999998	1.16088	1.1245	0.761528	0.454348	0.473201	0.391861	0
O94973	AP2A2	0.999998	0.980499	0.977425	0.978649	0.673438	0.404961	0.116882	0.068097	0.0395442	0.00230686	0.999998	0.91241	0.961614	0.968528	0.719539	0.396241	0.108255	0.0543731	0.0522747	0.00413175	0.999998	1.013	0.977687	0.933617	0.737446	0.367685	0.110044	0.0525173	0.0536181	0.0051468	0.999998	0.953825	0.88149	0.854617	0.679977	0.357202	0.0811697	0.0218091	0.0513135	0	0.999998	1.06289	1.05778	0.967933	0.734416	0.343418	0.120379	0.0648683
O94979	SEC31A	0.999998	1.03917	0.892101	0.587825	0.277754	0.149435	0.0776645	0.0558916	0.0361594	0.00177716	0.999998	0.918762	0.910053	0.617499	0.246186	0.119922	0.0592453	0.0446132	0.0484201	0.00585049	0.999998	0.940886	0.906362	0.511278	0.267542	0.130674	0.0706426	0.0459011	0.0477374	0.00620362	0.999998	1.02569	0.911265	0.701409	0.440804	0.184931	0.106792	0.0752868	0.0350855	0.0171368	0.999998	1.00905	0.945115	0.658184	0.379539	0.137617	0.056575	0.0206011
O94985	CLSTN1	0.999998	1.01627	0.911934	0.88299	0.75277	0.479976	0.280958	0.180124	0.135368	0.163002	0.999998	1.03547	0.976527	0.948621	0.641554	0.417726	0.234731	0.145671	0.205825	0.18021	0.999998	1.0778	1.04041	0.952298	0.768531	0.473258	0.280021	0.174709	0.195826	0.227679	0.999998	0.964789	1.0962	0.980255	0.826816	0.658142	0.205287	0.150863	0.220264	0.278116	0.999998	0.908956	0.96105	0.890772	0.752527	0.459083	0.210974	0.246398
O94989	ARHGEF15
O94992	HEXIM1	0.999998	0.92291	0.959159	0.827223	0.974127	0.734117	0.427561	0.147034	0.0681052	0.166949	0.999998	1.0759	1.06884	0.950769	1.01191	0.86698	0.453737	0.15498	0.07566	0.200905	0.999998	1.04351	1.02442	1.00239	0.94564	0.883648	0.439988	0.144188	0.0733273	0.140183	0.999998	1.19695	1.3109	1.19138	1.05238	0.906018	0.453385	0.141423	0.0666438	0.292422	0.999998	0.999098	0.936714	1.0127	0.910183	0.758053	0.377429	0.109533
O95059	RPP14
O95067	CCNB2	0.999998	1.00408	0.811208	0.55754	0.384429	0.225352	0.103175	0.0262152	0.0323888	0	0.999998	0.893739	0.708645	0.50538	0.457316	0.305056	0.137589	0.0727865	0.0792361	0.0560117	0.999998	0.794827	0.625622	0.371501	0.208862	0.10533	0.0260638	0.0181129	0.0373692	0	0.999998	0.974874	0.892717	0.612375	0.315408	0.233133	0.0948859	0	0.02865	0
O95070	YIF1A											0.999998	1.13761	1.10294	1.0859	0.944836	0.718192	0.519282	0.376342	0.24582	0.0495689	0.999998	0.925585	0.945429	2.2764	0.973206	0.828783	1.7696	1.21249	0.408422	0.100972
O95071	UBR5	0.999998	0.951284	0.351103	0.14815	0.0628017	0.043986	0.0325554	0.0257091	0.0309056	0.000346805	0.999998	0.717762	0.472076	0.238957	0.100273	0.074557	0.0460753	0.0284556	0.0459547	0.00506638	0.999998	0.764162	0.516936	0.197754	0.107724	0.0766185	0.0582336	0.0296666	0.0529023	0.00269792	0.999998	0.924926	0.4566	0.211657	0.126782	0.041178	0.0497803	0.0511033	0.0457028	0.0206138	0.999998	0.755453	0.373481	0.189705	0.0983857	0.0706157	0.0463802	0.022076
O95081	AGFG2	0.999998	1.01904	0.619623	0.314978	0.253858	0.160994	0.071005	0.0329282	0.0411593	0																					0.999998	0.989598	0.699099	0.18643	0.0573344	0.043382	0	0	0.0207396	0
O95104	SCAF4	0.999998	0.890402	0.886474	0.37798	0.0719045	0.0472692	0.0546443	0.0307554	0.0341684	0.00987446	0.999998	1.19781	0.881141	0.342833	0.0581695	0.0358522	0.0325909	0.0217699	0.0456687	0.0101206	0.999998	1.0239	0.825568	0.317425	0.0818446	0.0410924	0.0489336	0.0261419	0.0535102	0.0307914	0.999998	1.12366	1.12267	0.629761	0.352298	0.294208	0.274786	0.194401	0.148392	0.309852	0.999998	0.942577	0.831762	0.666785	0.495392	0.537536	0.542099	0.0924254
O95139	NDUFB6	0.999998	0.800282	0.739041	0.615814	0.82252	0.618131	0.40127	0.306861	0.350162	0.505688	0.999998	1.15675	1.06611	0.948187	1.04176	1.0545	0.912863	0.823677	0.901722	1.43991	0.999998	0.884628	1.11623	1.16394	1.02737	1.02051	0.854512	0.784495	0.780757	1.53871	0.999998	1.11324	1.08516	0.944837	1.21306	0.912286	0.864137	0.613285	0.638912	1.70741	0.999998	1.29836	1.32984	1.48462	1.20828	0.881416	1.03323	1.02821
O95140	MFN2	0.999998	1.22146	1.06144	0.933935	0.532858	0.221231	0.0885648	0.0596038	0.0570886	0	0.999998	0.940728	0.932605	0.671802	0.218412	0.119737	0.0716851	0.0397976	0.0457761	0.0217827	0.999998	0.892538	0.860305	0.506937	0.247203	0.13918	0.0662164	0.0418846	0.0546031	0.00694754	0.999998	0.91552	0.96806	0.91925	0.472557	0.127849	0.0615215	0.0516864	0.0740851	0	0.999998	0.931423	0.863893	0.579125	0.251296	0.15914	0.0371216	0.0444364
O95149	SNUPN	0.999998	1.0094	0.801216	0.642326	0.257116	0.0631147	0.011885	0.00617778	0.0222058	0	0.999998	0.902577	0.713114	0.563803	0.40773	0.192162	0.100417	0.0833078	0.0964255	0.100801	0.999998	0.806882	0.725181	0.628072	0.329218	0.144597	0.0493313	0.0419851	0.0557232	0	0.999998	0.978645	0.793036	0.496388	0.256499	0.0441033	0	0	0.0290359	0	0.999998	1.05861	1.03887	0.699113	0.385157	0.117636	0.0230863	0.0212527
O95155	UBE4B	0.999998	1.01355	0.941592	0.762121	0.202847	0.0402918	0.0278024	0.0133649	0.0301177	0	0.999998	0.966088	0.925465	0.827692	0.323003	0.0579883	0.0351865	0.034917	0.0594892	0.0293471	0.999998	1.03082	0.968154	0.769061	0.285958	0.0480009	0.0337567	0.0288503	0.0498301	0.00303636	0.999998	0.993321	0.848606	0.732434	0.219469	0.0130297	0.0158703	0.0130249	0.0172834	0	0.999998	1.01964	1.03338	0.89453	0.283221	0.00601162	0.0160664	0.0134396
O95159	ZFPL1	0.999998	1.04295	0.975612	0.763868	0.560027	0.18981	0.042651	0.0202656	0.0388502	0.00537807	0.999998	1.19612	1.03681	0.904727	0.771351	0.369002	0.098897	0.0499421	0.0468809	0.0144611	0.999998	0.96602	1.07462	1.07604	0.778688	0.399005	0.126458	0.0480485	0.0439043	0	0.999998	0.637067	0.556197	0.907747	0.578565	0	0	0	0	0	0.999998	0.946053	1.02986	0.976076	0.625369	0.335646	0.0431726	0.00341848
O95163	IKBKAP	0.999998	1.15125	0.929237	0.755543	0.567353	0.466794	0.167548	0.0426961	0.0328423	0.00357417	0.999998	0.895206	0.945772	0.772034	0.450104	0.359317	0.122879	0.0189803	0.0471882	0.00617821	0.999998	0.896971	0.871745	0.618321	0.564043	0.38752	0.170377	0.0541188	0.0641325	0.0291727	0.999998	0.928807	0.831584	0.662938	0.549921	0.439933	0.142834	0.0228803	0.0436878	0.0211128	0.999998	0.858803	0.765737	0.593231	0.608628	0.466171	0.139028	0.0237176
O95166	GABARAP	0.999998	0.999009	1.08455	1.02563	0.959595	0.704367	0.46536	0.205823	0.057541	0	0.999998	1.14858	1.09341	1.0957	0.827081	0.601251	0.435134	0.238789	0.102131	0	0.999998	0.911568	0.934102	0.977011	0.827364	0.741233	0.299253	0.31117	0.141201	0.0163025
O95168	NDUFB4	0.999998	0.903882	0.758419	0.655316	0.551898	0.414457	0.148016	0.0738526	0.0385362	0.0487538	0.999998	0.875009	0.900055	0.778754	0.680295	0.459903	0.136969	0.0602654	0.0741148	0.0457309	0.999998	0.808228	0.897668	0.959522	0.467235	0.312375	0.133633	0.0464919	0.0610876	0											0.999998	0.976776	0.850007	0.805573	0.714659	0.597064	0.173647	0
O95169	NDUFB8	0.999998	1.0232	1.08274	1.02977	1.11139	0.852717	0.760622	0.621211	0.511016	0.611354	0.999998	1.01128	1.02318	0.992353	1.00933	0.86524	0.708185	0.565823	0.537562	0.591521	0.999998	1.05079	1.17269	0.988296	0.944215	0.792747	0.644365	0.554177	0.488475	0.583281	0.999998	1.06473	1.15361	1.04434	0.989997	0.686505	0.552297	0.340011	0.354968	0.626447
O95171	SCEL
O95182	NDUFA7	0.999998	0.89085	0.959231	0.648134	0.297855	0.127722	0.0729181	0.0699549	0.0747002	0.108063	0.999998	1.09199	0.975254	0.64326	0.423951	0.184604	0.0992871	0.0759598	0.100699	0.0806032	0.999998	0.808918	0.713939	0.689553	0.360192	0.208471	0.08001	0.0900811	0.0666924	0.076324
O95183	VAMP5	0.999998	0.864226	0.927089	0.737622	0.753624	0.733904	0.538855	0.385243	0.417592	0.621486	0.999998	1.16571	0.972345	0.814368	0.982356	0.829351	0.557669	0.477829	0.623353	0.92151	0.999998	0.74477	0.841162	0.967381	0.715404	0.638701	0.567097	0.47866	0.576672	1.00978	0.999998	0.756047	0.827308	0.82894	1.02772	0.596188	0.63345	0.335125	0.399025	1.34584	0.999998	1.30327	0.710654	1.00941	0.600434	0.761328	0.360202	0.39782
O95197	RTN3	0.999998	1.13369	1.44464	1.04692	1.326	1.01323	0.946491	0.8267	0.726609	1.65908	0.999998	1.40758	1.42618	1.26044	2.40061	2.28988	2.25116	2.12823	2.37181	3.4457	0.999998	1.03117	0.99663	1.02486	0.893176	0.830694	0.896342	0.877925	0.961438	1.48961	0.999998	0.929145	1.12123	0.996922	1.77356	1.02503	1.63705	1.31578	1.25526	3.45553	0.999998	0.947333	1.57808	1.6776	1.49544	1.44212	1.81184	1.6919
O95202	LETM1	0.999998	0.959075	1.13239	1.18565	1.06962	0.450385	0.167892	0.0392349	0.0326765	0.000119053	0.999998	1.19686	1.11823	1.14031	1.0523	0.410038	0.10247	0.0347475	0.0461651	0.0046634	0.999998	1.09602	1.15456	1.18549	1.00548	0.459891	0.124311	0.0346774	0.0420752	0.00285437	0.999998	1.13442	1.30749	1.38131	1.10888	0.562461	0.160027	0.0344009	0.0419923	0.00367178	0.999998	1.02203	0.956184	1.05967	0.773558	0.322051	0.0824634	0.0234318
O95214	LEPROTL1	0.999998	1.0695	1.03498	1.19949	1.12874	1.29755	1.27512	0.816087	0.513452	0.964725
O95218	ZRANB2	0.999998	0.960167	0.862167	0.763203	1.0079	0.955939	0.854996	0.421029	0.288404	0.163194	0.999998	0.908923	0.938964	0.767761	1.42634	1.36027	0.793156	0.427628	0.399419	0.525752	0.999998	0.835025	0.934804	0.775339	1.42131	1.32566	0.866802	0.490649	0.38	0.469943	0.999998	0.984922	0.954891	0.901838	1.04934	1.17769	0.745224	0.400486	0.235389	0.617764	0.999998	0.999877	0.86843	0.883464	1.06541	1.036	0.847378	0.413446
O95219	SNX4											0.999998	0.952906	0.804661	0.720224	0.247935	0.144896	0.047355	0.0559449	0.0613885	0.0921172																					0.999998	0.73393	0.831978	0.524402	0.480685	0.143278	0.0609178	0
O95229	ZWINT																															0.999998	0.797944	0.570538	0.193318	0.303688	0.122574	0.194455	0.0593325	0.0866342	0
O95232	LUC7L3	0.999998	0.98895	1.01088	0.954302	0.719301	0.39163	0.174259	0.074907	0.0436183	0.00390372	0.999998	1.07385	0.937094	0.990967	0.722615	0.409535	0.11459	0.0437652	0.0691311	0.0719586	0.999998	0.980224	0.886386	0.765131	0.659216	0.400176	0.111399	0.0369023	0.061119	0.0192526	0.999998	1.00564	0.963723	0.928007	0.735753	0.395385	0.128414	0.0409619	0.0515464	0.0194797	0.999998	0.933734	0.951503	0.847005	0.614419	0.3409	0.0934715	0.0285721
O95235	KIF20A	0.999998	0.992936	0.651642	0.285035	0.161255	0.124505	0.0805878	0.0468722	0.0462554	0.00765042	0.999998	0.767903	0.640979	0.397065	0.341149	0.194869	0.151613	0.117049	0.131372	0.0389604	0.999998	0.771426	0.537701	0.207434	0.123709	0.0712575	0.0455401	0.0341042	0.0358652	0	0.999998	0.930154	0.690806	0.125208	0.0537795	0.0517007	0.0218679	0.0169644	0.00314571	0	0.999998	0.404644	0.275993	0.202432	0.11548	0	0	0
O95236	APOL3	0.999998	0.928412	0.706792	0.524585	0.210241	0.14997	0.0875992	0.0721665	0.0485867	0.044304	0.999998	0.920835	0.739412	0.595666	0.362563	0.265011	0.176312	0.119065	0.173702	0.138171
O95239	KIF4A	0.999998	1.0418	0.542899	0.0702167	0.0507118	0.0385732	0.02643	0.0232213	0.0299624	0.000883405	0.999998	0.916914	0.403083	0.133397	0.0791699	0.0593023	0.0348207	0.0234499	0.0556875	0.00584078	0.999998	0.934971	0.329136	0.151725	0.114893	0.0786122	0.0576633	0.041075	0.0631831	0.0344791	0.999998	1.04538	0.580781	0.0539261	0.0482686	0.0370806	0.0225657	0.014252	0.031357	0.01992	0.999998	0.880394	0.321549	0.0675426	0.0394956	0.0310859	0.0164155	0.0130649
O95243	MBD4	0.999998	0.798772	0.294017	0.246601	0.11968	0.134311	0.111333	0.135083	0.10147	0.0627442	0.999998	0.733019	0.357072	0.185387	0.160634	0.136857	0.0938298	0.0570694	0.120227	0.131942	0.999998	0.698387	0.416201	0.267748	0.238613	0.211272	0.112437	0.0885938	0.108128	0	0.999998	0.734936	0.454284	0.416785	0.262694	0.31142	0.189634	0.244826	0.281643	0.478826	0.999998	0.666405	0.158809	0.195431	0	0.274628	0	0.150714
O95248	SBF1	0.999998	1.02509	0.934661	0.761345	0.457868	0.173241	0.0537781	0.0346143	0.0353463	0	0.999998	0.922325	0.88528	0.694172	0.337407	0.179586	0.0887424	0.0619124	0.079389	0.026451	0.999998	0.850636	0.809075	0.650692	0.390521	0.261376	0.221866	0.103378	0.11659	0.0748873	0.999998	1.05037	0.941759	0.77312	0.461769	0.17202	0.0299647	0.0111816	0.0372546	0.0195197	0.999998	0.894475	0.693819	0.532828	0.22978	0.0656769	0	0
O95249	GOSR1	0.999998	1.0152	0.988786	0.932694	0.993592	0.898486	0.734881	0.440191	0.254754	0.1255	0.999998	1.10603	1.05577	0.925206	1.01245	0.960951	0.801396	0.581505	0.375491	0.175862	0.999998	0.959301	0.998303	0.993845	0.834181	0.803466	0.728784	0.58558	0.352442	0.223448	0.999998	1.08803	1.30939	1.08076	1.17863	0.899999	0.774501	0.436474	0.301113	0.16844	0.999998	0.854417	0.788892	0.852855	0.758248	0.677357	0.652732	0.570654
O95251	KAT7	0.999998	0.933823	0.555465	0.233451	0.0760673	0.060874	0.0473565	0.0348784	0.0366164	0.00843893	0.999998	0.726896	0.637977	0.235705	0.0597516	0.0574077	0.0373192	0.0210563	0.0368606	0	0.999998	0.782227	0.710987	0.131207	0.0515866	0.0333174	0.0238015	0.0129881	0.0268849	0.00551078	0.999998	0.876196	0.564718	0.16829	0.0337012	0.0315619	0.0195827	0.00660594	0.0247449	0	0.999998	0.688852	0.622931	0.206413	0.0386209	0.038303	0.0129741	0.0207489
O95258	SLC25A14											0.999998	0.877945	0.741138	0.671637	0.405519	0.381378	0.34696	0.262722	0.33486	0.458103	0.999998	0.844479	0.887753	0.969205	0.623347	0.614155	0.450057	0.53843	0.507308	0.696683											0.999998	1.27013	1.02688	0.844954	0.860334	0.644985	0.569854	0.472685
O95260	ATE1	0.999998	1.00804	0.933985	0.870294	0.678328	0.206882	0.0296928	0.014768	0.0240607	0.00577578	0.999998	0.955145	0.990644	0.979962	0.777876	0.414106	0.0594154	0.0154462	0.0388704	0	0.999998	1.06035	1.08009	0.982818	0.83619	0.379378	0.0734712	0.0203215	0.0438442	0.0027522	0.999998	0.996895	1.00252	0.930697	0.677557	0.211436	0.0486857	0.0437422	0.029585	0.0131768	0.999998	1.14069	1.02121	0.929122	0.859803	0.342563	0.0730123	0.0188831
O95267	RASGRP1	0.999998	0.882716	0.719452	0.491102	0.354217	0.249607	0.17532	0.0986287	0.0518314	0.0535564
O95271	TNKS	0.999998	1.01933	0.661771	0.315743	0.113123	0.0909137	0.0658841	0.0364265	0.0515635	0											0.999998	0.794901	0.656281	0.285252	0.0791207	0.0261337	0	0.0318236	0.0800577	0
O95273	CCNDBP1																					0.999998	0.825146	0.842747	0.816118	0.641739	0.483421	0.537147	0.606507	0.439391	0.221137
O95292	VAPB	0.999998	0.997736	1.08953	1.0193	0.822132	0.390024	0.141721	0.0579696	0.0769404	0.0994012	0.999998	1.10091	1.08389	1.00993	0.837868	0.451633	0.150214	0.0768248	0.116967	0.162891	0.999998	0.970667	1.01346	0.928822	0.73912	0.407951	0.113071	0.0584585	0.0946606	0.16798	0.999998	1.0926	1.22001	1.1742	0.802255	0.446689	0.14169	0.0541867	0.0897337	0.190874	0.999998	0.954536	0.860472	0.898044	0.591163	0.301006	0.080143	0.0382135
O95294	RASAL1	0.999998	0.877459	0.865872	0.641963	0.243352	0.188408	0.142364	0.127098	0.130616	0.102535	0.999998	1.06624	0.810161	0.654627	0.132069	0.00755289	0.0618207	0.0314251	0.0557995	0	0.999998	1.03173	0.864278	0.563736	0.258563	0.191866	0.131876	0.058464	0.0834127	0.0260277	0.999998	0.949158	0.890059	0.614792	0.163426	0.188487	0.13463	0.111515	0.034254	0
O95295	SNAPIN
O95297	MPZL1	0.999998	0.974767	0.940337	0.967985	0.820854	0.649461	0.446351	0.343224	0.221965	0.218201	0.999998	1.0566	1.07447	1.09425	1.22245	1.05597	0.807597	0.590246	0.627504	0.748607	0.999998	0.966971	0.962671	0.886191	0.759633	0.687874	0.611454	0.522009	0.473568	0.539424	0.999998	1.03473	1.02307	0.970351	0.954282	0.91281	0.855831	0.583805	0.473682	0.782127	0.999998	1.12809	1.06356	1.12017	0.976389	0.878143	0.90523	0.669915
O95298	NDUFC2	0.999998	0.954953	0.934825	0.872946	1.01369	0.924245	0.687151	0.548033	0.300454	0.163899	0.999998	1.17267	1.14591	0.999934	0.964061	0.933526	0.807936	0.554566	0.367745	0.181249	0.999998	0.924676	0.968127	0.897472	0.912194	0.84771	0.75081	0.495235	0.276433	0.180253	0.999998	0.962613	1.05224	1.02738	1.1261	0.926066	0.856158	0.560653	0.322618	0.304352	0.999998	0.898576	1.07607	1.01236	1.03306	0.934767	0.823242	0.745432
O95299	NDUFA10	0.999998	1.09445	1.01635	0.703272	0.301666	0.0625663	0.0211269	0.0079175	0.0202388	0.00181857	0.999998	0.934261	0.93012	0.626938	0.195543	0.0892601	0.0252412	0.0122149	0.0360207	0.000725849	0.999998	0.955551	0.854401	0.511624	0.17379	0.0597931	0.0358748	0.0139253	0.0290787	0.00257979	0.999998	1.05313	1.05864	0.816759	0.301703	0.0728977	0.0298324	0.013834	0.0391335	0	0.999998	0.830378	0.711744	0.447375	0.16225	0.065978	0.0307585	0.00997724
O95319	CELF2	0.999998	0.940787	0.963671	0.938321	0.701634	0.256762	0.0530268	0.0198	0.0242633	0.0017901	0.999998	1.07791	0.971119	0.937768	0.646818	0.192874	0.0269244	0.010749	0.0376249	0.00445462	0.999998	1.06192	0.982864	0.858868	0.607574	0.178851	0.0357008	0.0168511	0.0404031	0.0104948	0.999998	1.03337	1.03485	1.01251	0.608921	0.191848	0.0158176	0.00947535	0.0338456	0	0.999998	1.03493	0.873841	0.825757	0.446949	0.11318	0.0202907	0.0326886
O95336	PGLS	0.999998	1.03483	0.840755	0.725245	0.908456	0.897646	0.590938	0.404241	0.120755	0.00241038	0.999998	0.937516	1.01475	0.888465	0.969218	0.966147	0.693079	0.560395	0.27797	0.0154467	0.999998	0.809524	0.965202	0.895662	0.789653	0.750176	0.637481	0.441016	0.19727	0.0051053	0.999998	1.0912	1.09065	0.834785	1.16104	0.717597	0.643861	0.395128	0.135486	0	0.999998	0.925325	0.866157	0.906964	0.950266	0.736255	0.710693	0.492164
O95343	SIX3
O95347	SMC2	0.999998	1.01443	0.774629	0.468024	0.138158	0.0234295	0.0149481	0.00865242	0.0249258	0.00110943	0.999998	0.91654	0.735665	0.317137	0.0454956	0.0219342	0.01153	0.0100797	0.0374615	0.00197848	0.999998	0.902224	0.610648	0.19516	0.0563195	0.0286746	0.0233296	0.0157101	0.0418416	0.00413149	0.999998	1.01482	0.815696	0.448244	0.146023	0.0129809	0.0117388	0.0097954	0.0288762	0.00210274	0.999998	0.893336	0.667455	0.255285	0.0540632	0.0157326	0.0107113	0.00444226
O95352	ATG7	0.999998	1.05876	0.880008	0.83622	0.533407	0.0840502	0.01533	0.005929	0.0186424	0	0.999998	0.994437	1.03402	0.937916	0.353614	0.0913806	0.0573178	0.0448989	0.0567499	0.0353408	0.999998	0.96804	0.969181	0.815255	0.342499	0.0678802	0.0361377	0.0305781	0.0404387	0.0120496	0.999998	1.06994	0.979447	0.83695	0.56051	0.1534	0.0445355	0.0308564	0.0459042	0.0484243	0.999998	0.809819	0.744228	0.662901	0.262443	0.0601693	0.0449417	0.0198805
O95363	FARS2	0.999998	1.25878	1.21399	0.899051	0.282159	0.0584022	0.0558902	0.0352339	0.0475594	0	0.999998	0.944523	0.845835	0.522592	0.0698078	0.0660486	0.0425699	0.00996703	0.0274442	0	0.999998	0.886863	0.648434	0.168698	0.0706406	0.0398483	0.0310293	0.0216798	0.0222376	0	0.999998	0.921418	1.22547	1.05098	0.681533	0.465417	0.245779	0.200486	0.241555	0.24986	0.999998	1.62803	1.05665	0.767805	0.443172	0	0	0
O95365	ZBTB7A	0.999998	1.03266	0.929665	0.858561	0.5977	0.515265	0.368036	0.191009	0.10269	0.0992787	0.999998	0.922831	0.921822	0.862644	0.990126	0.764534	0.489782	0.329543	0.223348	0.254625	0.999998	0.915009	0.938349	0.903469	0.737683	0.585626	0.509574	0.248655	0.193646	0.231491	0.999998	0.960136	0.999546	0.882757	0.796781	0.499327	0.407998	0.214485	0.0982584	0.137569	0.999998	0.798992	0.8379	0.747332	0.86332	0.633539	0.373521	0.165489
O95372	LYPLA2	0.999998	1.043	0.904686	0.767468	0.760999	0.560335	0.175756	0.0359877	0.0300686	0.00202734	0.999998	1.0179	1.09016	0.935142	0.822548	0.587724	0.1563	0.0290133	0.0440599	0.000657876	0.999998	0.905515	1.00121	0.896136	0.75886	0.522205	0.16069	0.0406607	0.0520308	0.0137929	0.999998	1.11353	1.18376	0.920333	1.02773	0.550677	0.198777	0.00665895	0.029837	0	0.999998	0.954239	0.880079	0.881554	0.828769	0.463497	0.125465	0.00785072
O95373	IPO7	0.999998	1.04948	0.967736	0.956522	0.62156	0.343517	0.134477	0.030114	0.0292275	0.000539187	0.999998	1.03887	0.950271	0.844262	0.468666	0.20772	0.0902191	0.0287584	0.0476694	0.00633358	0.999998	1.1083	1.02613	0.850453	0.509197	0.225484	0.097634	0.0320926	0.0429426	0.00508614	0.999998	1.05933	1.01196	0.961545	0.635662	0.331783	0.111394	0.0191947	0.0343812	0.00288726	0.999998	1.06487	0.983754	0.790831	0.421013	0.137489	0.0555432	0.0214494
O95376	ARIH2	0.999998	1.05221	0.934416	0.875458	0.558704	0.193955	0.0521906	0.0332962	0.0440187	0.00243626	0.999998	0.947345	0.972849	0.985252	0.720169	0.342099	0.0525679	0.0393229	0.0511866	0.0128492	0.999998	0.987379	1.01445	0.970085	0.796809	0.410911	0.0524794	0.0244711	0.0434931	0.0050574	0.999998	0.985463	0.963428	0.778001	0.494265	0.0925356	0	0.00786912	0.0366043	0	0.999998	0.912581	0.925692	0.786007	0.717019	0.278043	0.0433509	0
O95379	TNFAIP8											0.999998	1.29685	1.1963	0.969403	0.742527	0.390015	0.19923	0.138251	0.175324	0.183552	0.999998	0.857795	1.08357	0.898244	0.537132	0.283493	0.152145	0.120474	0.120209	0.138114	0.999998	1.31439	1.88846	1.47014	1.17647	0.718806	0.306216	0.139429	0.162178	0.303795	0.999998	0.935109	0.706139	0.734237	0.361677	0.184423	0.161866	0.0702091
O95391	SLU7	0.999998	0.863527	0.377333	0.20319	0.122691	0.0906409	0.061908	0.0368915	0.0357905	0.012824	0.999998	0.697667	0.400585	0.185476	0.0900384	0.0674042	0.0439508	0.0241977	0.0515029	0.00963024	0.999998	0.719026	0.456714	0.184389	0.0956514	0.0707702	0.0555345	0.0263116	0.0566603	0	0.999998	0.863597	0.43794	0.194258	0.124821	0.104755	0.0643359	0.0409879	0.0429891	0.027493	0.999998	0.592133	0.292458	0.126461	0.0492124	0.0366108	0.0648203	0.0637431
O95394	PGM3	0.999998	1.0988	0.958261	0.760661	0.367292	0.0797695	0.0191919	0.0189875	0.032732	0	0.999998	0.950774	0.973907	0.869248	0.44109	0.0831739	0.0195599	0.0204667	0.0602247	0.011298	0.999998	0.982485	1.00686	0.834803	0.590701	0.187873	0.0744999	0.0607975	0.0953177	0.0709441	0.999998	0.95076	0.943949	0.739462	0.436235	0.103773	0.0328236	0.034676	0.0162258	0.0214303	0.999998	0.864347	0.856651	0.727173	0.560542	0.327242	0.17991	0.0989002
O95396	MOCS3	0.999998	1.06971	0.893855	0.501735	0.2599	0.165558	0.107005	0.0712792	0.0587492	0.0438485	0.999998	0.94825	0.943153	0.553548	0.227109	0.101968	0.0372868	0.029266	0.0417187	0	0.999998	0.947473	0.853248	0.380875	0.211496	0.0947222	0.055343	0.0305658	0.0440723	0.00325666	0.999998	1.01106	0.883439	0.359629	0.0790587	0.071544	0.0391665	0.02101	0.0125311	0.0475838	0.999998	1.04737	0.823913	0.533889	0.274293	0.166258	0.103451	0.021175
O95400	CD2BP2	0.999998	0.974247	0.752528	0.423647	0.18651	0.154893	0.10779	0.0895952	0.0585257	0.00793425	0.999998	1.00735	0.866142	0.521405	0.186583	0.149075	0.0917606	0.0662135	0.0772672	0.0320563	0.999998	0.975524	0.922588	0.463496	0.143311	0.115804	0.0869224	0.0515081	0.0475816	0	0.999998	1.10355	0.832361	0.308296	0.0917409	0.0953332	0.0456137	0.0315085	0.0555663	0	0.999998	0.966344	0.839928	0.465368	0.0966514	0.0640975	0.0433911	0.0223354
O95402	MED26	0.999998	0.970707	0.573174	0.228721	0.0886502	0.0769999	0.0530385	0.0312735	0.0444267	0											0.999998	1.29087	1.19561	1.01291	0.554659	0.380825	0.194807	0.131831	0.137046	0.227618
O95405	ZFYVE9																					0.999998	0.872869	0.897006	0.673484	0.277247	0.115142	0.129209	0.0669588	0.139066	0.120592
O95425	SVIL	0.999998	0.970741	0.707779	0.467172	0.169119	0.074288	0.0714001	0.0456483	0.0429418	0	0.999998	0.867467	0.919825	0.716245	0.343243	0.35937	0.196644	0.0649547	0.117501	0.163238	0.999998	1.01015	0.702992	0.530147	0.384615	0.142035	0.0373295	0.114692	0.138043	0
O95429	BAG4	0.999998	1.04478	1.09389	0.678894	0.601795	0.333699	0.22987	0.138248	0.233011	0.200968
O95433	AHSA1	0.999998	1.07135	0.958176	0.778233	0.312623	0.0322705	0.0173732	0.0144605	0.0267539	0.00132166	0.999998	0.95603	0.999437	0.88113	0.28553	0.0539872	0.0183289	0.0144458	0.0416975	0.00477264	0.999998	0.983182	0.984206	0.809695	0.292865	0.0368343	0.0227094	0.0201776	0.0427664	0.00227966	0.999998	1.00471	0.92278	0.801452	0.376458	0.0181991	0.00691663	0.00878325	0.0307607	0.00513943	0.999998	0.920489	0.948826	0.732861	0.336278	0.0372262	0.0143311	0.0091364
O95453	PARN	0.999998	1.07101	0.921478	0.578801	0.144299	0.0319978	0.015695	0.00967378	0.0262484	0	0.999998	0.973896	0.922979	0.647303	0.165526	0.0511057	0.0290733	0.0209391	0.0500591	0.00664188	0.999998	0.988001	0.898096	0.514202	0.166957	0.0413688	0.0223548	0.0211257	0.0385057	0.00137929	0.999998	0.960827	0.83967	0.537997	0.099124	0.0190807	0.013187	0.00360952	0.0267779	0.00301801	0.999998	0.911281	0.837241	0.505327	0.135467	0.0241844	0.00214857	0.00349492
O95455	TGDS	0.999998	1.38803	1.49471	1.17845	1.14028	1.28983	0.99121	0.4736	0.187892	0.273052	0.999998	0.988411	1.35455	1.02711	0.712981	0.979497	0.608173	0.387888	0.0886117	0	0.999998	1.16754	0.740466	0.773105	0.90928	0.701677	0.594997	0.281229	0.112773	0	0.999998	0.811269	0.968813	0.934399	0.607103	0.587044	0.494016	0.273291	0.234402	0	0.999998	0.875767	1.16153	1.09664	0.924923	0.802401	0.607958	0
O95456	PSMG1	0.999998	1.03549	1.10371	1.17675	1.0972	1.04572	0.841969	0.303237	0.0588905	0.000395117	0.999998	0.997022	0.946444	1.08354	1.00026	0.947871	0.805399	0.342932	0.0816273	0.00273832	0.999998	1.02998	0.964382	1.04561	1.17638	1.11231	0.80845	0.355848	0.0799716	0.011874	0.999998	0.907837	0.89534	0.940194	0.856372	0.955235	0.746761	0.246545	0.0375528	0	0.999998	1.04105	1.18658	1.14075	1.15699	1.14633	0.882801	0.362853
O95466	FMNL1	0.999998	0.976312	0.296692	0.126752	0.0500284	0.0260928	0.0183777	0.0126585	0.0246403	0.0012604	0.999998	1.00899	0.409566	0.208488	0.0751457	0.0417706	0.0180144	0.0103028	0.0377308	0.00114339	0.999998	0.935085	0.483074	0.260043	0.107022	0.0485539	0.0295368	0.0167669	0.0429508	0.00202105	0.999998	1.11297	0.430855	0.121685	0.0634914	0.0243539	0.0117587	0.00948335	0.0268184	0.00178519	0.999998	0.963758	0.350516	0.135741	0.0575265	0.0217044	0.0118998	0.00511142
O95470	SGPL1	0.999998	1.0638	1.02872	0.978254	0.808845	0.442632	0.0597309	0.032632	0.0355016	0.00679463	0.999998	0.950686	0.985683	0.983987	0.730887	0.299055	0.0606208	0.0231096	0.0399919	0.00209015	0.999998	0.85401	0.929864	0.909135	0.727025	0.392817	0.0528326	0.0305441	0.0448687	0.0106735	0.999998	0.876833	0.875656	0.799764	0.839579	0.443582	0.0514357	0.0216191	0.0383313	0.0162348	0.999998	0.884201	0.952912	0.841717	0.771004	0.437906	0.0848163	0.0697367
O95473	SYNGR4
O95475	SIX6	0.999998	0.936643	0.542467	0.0823434	0.0107508	0.00339705	0.0012839	0.00239762	0.0259653	0	0.999998	0.982678	0.504318	0.0482537	0.0144244	0.00734841	0.00229601	0.00357388	0.0258824	0	0.999998	0.80121	0.491406	0.0415112	0	0	0	0	0.0225928	0	0.999998	0.984386	0.690841	0.104847	0.0338468	0.0139639	0.0139831	0.00756808	0.018836	0	0.999998	0.896697	0.432118	0.0582066	0	0	0	0
O95476	CTDNEP1											0.999998	1.07677	1.11332	0.854876	0.45529	0.180804	0.0620326	0.0313693	0.0468416	0	0.999998	0.944177	0.982784	0.742372	0.53695	0.216288	0.0778003	0.0376127	0.0376315	0	0.999998	1.01772	0.911226	0.883049	0.420053	0.132961	0.0374842	0.0220852	0.0561716	0	0.999998	0.971084	0.637418	0.590448	0.491942	0.0997826	0.0424549	0.024403
O95478	NSA2																															0.999998	0.736243	0.758202	0.545587	0.238622	0.0864534	0.0905777	0	0	0	0.999998	0.569954	0.765423	0.405259	0.207002	0.116322	0	0
O95479	H6PD	0.999998	1.00237	1.04841	0.997441	0.706668	0.437861	0.214584	0.128018	0.0882529	0.124435	0.999998	1.04449	0.984263	0.892389	0.483458	0.298441	0.160772	0.146922	0.1672	0.185791	0.999998	0.98514	1.00109	0.784181	0.502729	0.25924	0.168591	0.13364	0.133896	0.158261	0.999998	0.936285	1.06124	0.947555	0.687835	0.475626	0.157317	0.118166	0.129174	0.225468	0.999998	0.995587	0.876588	0.800562	0.500283	0.211257	0.15925	0.0935532
O95486	SEC24A	0.999998	1.03758	0.840485	0.547564	0.112527	0.0611774	0.0267943	0.0166527	0.0232348	0.00585687	0.999998	0.86131	0.930083	0.571058	0.16676	0.102184	0.0612363	0.045518	0.0617275	0.011048	0.999998	0.88589	0.83905	0.526282	0.149836	0.0811587	0.039581	0.0355114	0.0413402	0	0.999998	0.919807	0.914704	0.566449	0.106384	0.0852425	0.0724479	0.0821597	0.0778979	0	0.999998	0.847794	0.689471	0.455018	0.0590104	0.0165628	0.0209768	0.0146939
O95487	SEC24B	0.999998	1.05416	0.913035	0.443456	0.23768	0.143175	0.105697	0.0789531	0.0911205	0.102759	0.999998	0.95958	0.871326	0.44468	0.189594	0.112922	0.0779009	0.0349102	0.0556027	0.0169397	0.999998	0.952793	0.776725	0.459923	0.340795	0.264733	0.208745	0.248877	0.263027	0.292946	0.999998	1.02361	0.867294	0.252743	0.0961478	0.0693726	0	0.0083992	0.0230832	0.0397892	0.999998	1.24437	0.913511	0.485048	0	0.238501	0.0791231	0.0812703
O95544	NADK	0.999998	1.04251	0.842118	0.904475	0.79365	0.794972	0.6805	0.46647	0.347908	0.336813	0.999998	1.00526	0.980363	1.03706	0.910811	0.910554	0.775031	0.855781	0.995879	1.32548	0.999998	1.05179	1.14036	0.987044	0.888464	0.810558	0.649229	0.66353	0.665277	1.04521	0.999998	0.958494	1.10947	0.954491	0.721983	0.897468	0.764468	0.643014	0.563202	0.547296	0.999998	0.824941	0.917614	1.1031	1.01702	0.881686	0.307865	0.592301
O95551	TDP2	0.999998	0.975365	0.869141	0.726538	0.502408	0.175362	0.0206733	0.00845158	0.0237385	0	0.999998	0.858611	0.83927	0.682662	0.364677	0.108286	0.0169103	0.0136308	0.043783	0.00391813	0.999998	1.05451	0.997193	0.707038	0.474456	0.123609	0.0258467	0.0127966	0.0339418	0	0.999998	1.01427	0.927837	0.774177	0.517904	0.226084	0.0234671	0.0118307	0.0403992	0.0376438	0.999998	0.972323	0.894228	0.690336	0.412635	0.0883309	0.00929561	0
O95562	SFT2D2											0.999998	1.11764	1.10955	0.996892	0.945863	0.937176	1.02791	1.02809	1.32155	2.15573	0.999998	1.06784	1.03396	1.13582	1.21972	1.27753	1.15012	1.45813	1.65085	3.06076	0.999998	1.01596	1.11408	1.30736	1.10568	1.40833	1.28772	0.886363	1.30495	3.36173	0.999998	1.09058	1.09041	1.18419	1.06248	1.14274	1.21928	1.28204
O95563	MPC2	0.999998	0.995171	0.958987	1.05517	0.705468	0.723563	0.684466	0.526737	0.339661	0.175628	0.999998	0.807582	0.885264	0.840609	0.88747	0.759725	0.801405	0.687979	0.516928	0.241836	0.999998	0.847224	0.904763	1.25541	0.752442	0.559783	0.780946	0.81769	0.630027	0.245568	0.999998	0.951422	0.860393	0.772708	0.864954	0.607207	0.694628	0.468817	0.327398	0.194092	0.999998	1.11865	1.65167	1.47946	1.35538	1.12934	0.979882	0.781553
O95568	METTL18											0.999998	1.30941	1.30842	0.670978	0.276902	0.180215	0.0971719	0.0620011	0.0749804	0	0.999998	1.10078	1.12296	0.993594	0.68389	0.34398	0.0751524	0.0386803	0.0473221	0.0391661	0.999998	0.9602	0.912045	0.943919	0.782617	0.392672	0.117384	0	0.036979	0.0324884	0.999998	0.755892	0.829749	0.802497	0.722281	0.563757	0.191625	0
O95571	ETHE1	0.999998	1.04702	1.10172	1.10169	1.12248	0.952591	0.901505	0.64193	0.370885	0.0157167	0.999998	1.09038	1.01955	1.05807	0.988479	0.916647	0.898624	0.691079	0.549224	0.0132862	0.999998	1.09633	1.01928	0.960053	1.18454	1.17688	0.929058	0.853909	0.602001	0.0121199	0.999998	1.0365	1.09346	1.17414	0.99684	1.14268	0.921379	0.649062	0.399407	0.00130487	0.999998	1.04633	0.964844	1.0248	0.951951	0.915777	0.939843	0.742742
O95573	ACSL3	0.999998	1.05918	0.984566	0.73941	0.191734	0.0711026	0.0398133	0.0270391	0.0314344	0.00812405	0.999998	0.906129	0.862215	0.49669	0.128653	0.101853	0.0890893	0.0531723	0.0797265	0.0623453	0.999998	0.943441	0.844793	0.437885	0.107303	0.0529244	0.0329801	0.025024	0.0432527	0.0215067	0.999998	0.985488	0.85304	0.628272	0.128883	0.0263901	0.0238558	0.013679	0.0282641	0	0.999998	1.00829	0.977623	0.433322	0.195838	0.102526	0.0706408	0.0460254
O95602	POLR1A	0.999998	1.12113	0.830902	0.352521	0.152553	0.106081	0.0679252	0.0502735	0.0517724	0.00870378	0.999998	0.884263	0.702967	0.297712	0.128138	0.0850962	0.0481135	0.0392228	0.0427039	0.016913	0.999998	0.838078	0.732207	0.284981	0.175872	0.0699508	0.0472429	0.04432	0.0478453	0.0042145	0.999998	0.904055	0.738409	0.265608	0.143905	0.0622761	0.0336876	0.00504872	0.0391515	0	0.999998	0.790838	0.723638	0.271442	0.140992	0.0655748	0.0430878	0
O95613	PCNT	0.999998	0.899674	0.948395	1.04386	0.754292	0.555277	0.348953	0.234813	0.181499	0.299634											0.999998	0.997002	0.956607	0.866422	0.536703	0.317844	0.272506	0.19554	0.183686	0.27037
O95619	YEATS4	0.999998	1.05723	0.70401	0.501184	0.355674	0.139005	0.0285099	0.0159617	0.0269593	0.00502523	0.999998	0.750099	0.6901	0.488001	0.374857	0.183652	0.0189296	0.01126	0.0313049	0	0.999998	0.805015	0.800542	0.50527	0.492582	0.197945	0.052106	0.0226497	0.02771	0	0.999998	0.937113	0.760669	0.516336	0.387527	0.125186	0.0332801	0.0133809	0.0370296	0.0150554	0.999998	0.717371	0.583347	0.451197	0.378012	0.157744	0.0240094	0
O95620	DUS4L	0.999998	0.996667	1.17491	1.17325	1.15696	1.08482	0.974459	0.557466	0.366034	0.2044	0.999998	1.05706	1.12519	1.19192	0.983722	0.836328	0.685148	0.566009	0.368018	0.236432	0.999998	0.995206	0.943418	0.873745	0.930814	0.82013	0.646314	0.542603	0.364231	0.212264	0.999998	1.16232	1.49462	1.06876	1.49382	1.43189	1.67991	0.557729	0.214129	0.22205	0.999998	1.06513	0.891017	1.03699	0.824374	0.720454	0.727723	0.490856
O95625	ZBTB11	0.999998	0.838038	0.378573	0.257699	0.178449	0.141828	0.097893	0.0700758	0.0531038	0.0474045	0.999998	0.702118	0.453921	0.209001	0.118491	0.0823951	0.0164527	0.0122855	0.0473107	0	0.999998	0.658957	0.352546	0.0639962	0.0558872	0.0462638	0.0376005	0.057596	0.0939598	0.154442	0.999998	0.583024	0.39557	0.475449	0.125532	0	0.116393	0	0	0	0.999998	0.526992	0.51173	0.30011	0.148219	0	0.264205	0
O95626	ANP32D
O95628	CNOT4	0.999998	1.06401	1.00017	1.03473	1.00441	0.639856	0.396215	0.123764	0.0774196	0.0228072	0.999998	1.2676	1.29242	1.0757	0.985358	0.530804	0.233033	0.0843891	0.202435	0.204192	0.999998	0.856	0.884051	1.80005	0.903116	0.652342	0.847951	0.281737	0.0705706	0	0.999998	0.940477	0.832526	0.73387	0.897901	0.481949	0.389192	0.0718003	0.0366831	0	0.999998	1.07095	1.93428	1.77521	1.5377	1.2919	0.799448	0.238156
O95630	STAMBP	0.999998	1.03852	0.901603	0.44789	0.132096	0.0795418	0.0595019	0.0653439	0.0491009	0.00268731	0.999998	1.01598	0.871993	0.519146	0.123472	0.0757699	0.0578415	0.0359152	0.0558797	0.00430169	0.999998	1.02539	0.857578	0.459062	0.106555	0.0596307	0.045892	0.0331724	0.0613171	0.000996155	0.999998	1.05742	0.921981	0.496197	0.127911	0.0924642	0.0636089	0.0755598	0.0526254	0	0.999998	1.00425	0.866909	0.48619	0.128245	0.0484524	0.0575178	0.0377098
O95639	CPSF4	0.999998	1.00201	0.570751	0.288905	0.115377	0.0457775	0.0283921	0.0193322	0.0325592	0	0.999998	0.780945	0.756345	0.430442	0.193645	0.0960734	0.0430815	0.0241954	0.0374948	0	0.999998	0.829503	0.778762	0.364056	0.172044	0.0730659	0.042117	0.0262057	0.0500665	0	0.999998	1.04598	0.742782	0.333813	0.0631009	0.0464337	0	0	0.0492738	0	0.999998	1.13353	0.863516	0.151982	0.143067	0.0619145	0.11466	0
O95644	NFATC1	0.999998	0.95822	0.733397	0.376337	0.223533	0.158718	0.154546	0.127498	0.0913464	0.0815122	0.999998	0.89235	0.837307	0.535876	0.4321	0.339046	0.185617	0.135955	0.10542	0.0741337	0.999998	0.901845	0.628306	0.318758	0.146656	0.10351	0.0833294	0.0580633	0.0810331	0.0261235											0.999998	1.01731	0.551195	0.204053	0	0.102639	0.0679953	0
O95670	ATP6V1G2
O95671	ASMTL	0.999998	1.05042	0.958439	0.77505	0.216677	0.0684323	0.0473916	0.024666	0.0278343	0.00214122	0.999998	0.902151	0.920843	0.806451	0.315158	0.126165	0.058264	0.0362043	0.055462	0.0154346	0.999998	0.976812	0.952645	0.726791	0.297692	0.0759901	0.0442216	0.0279253	0.0424221	0.015616	0.999998	1.00101	0.939418	0.810349	0.281112	0.0578105	0.0400001	0.0149751	0.0235264	0.0058359	0.999998	0.921135	0.866438	0.734425	0.304751	0.0587224	0.0195503	0.0112466
O95674	CDS2	0.999998	1.19894	1.16337	1.12121	1.4017	1.37579	1.01024	0.554103	0.336847	0.39953	0.999998	1.07338	1.07645	1.0723	1.07392	1.09075	1.28306	1.1286	0.77161	0.31807											0.999998	1.16828	1.06248	1.2276	1.02609	1.07674	1.04006	0.986055	0.508676	0.348657	0.999998	1.01716	0.775897	1.16998	1.06036	0.939293	1.35536	1.25021
O95677	EYA4																					0.999998	0.898185	0.551011	0.171429	0.0777211	0.0402958	0.0243569	0.0285148	0.0408034	0
O95684	FGFR1OP	0.999998	0.961846	1.34443	1.08384	0.918909	0.603001	0.442782	0.301536	0.204991	0.132792	0.999998	1.32217	1.091	0.997592	0.794291	0.567801	0.473286	0.28432	0.197812	0.14449	0.999998	1.15858	1.00648	1.06092	0.674851	0.620732	0.47798	0.325602	0.189015	0.120637	0.999998	1.12363	1.44107	1.05651	0.664964	0.550846	0.393094	0.256419	0.189309	0.286674	0.999998	1.09003	1.13553	0.98939	0.515969	0.445334	0.348315	0.256264
O95685	PPP1R3D	0.999998	1.0017	0.701181	0.907021	0.646691	0.301699	0.160766	0.080173	0.0863389	0	0.999998	0.773652	1.03555	0.918057	0.466784	0.436904	0.207156	0.12209	0	0
O95696	BRD1	0.999998	1.01159	0.562246	0.233832	0.0742213	0.0634471	0.0440937	0.0304592	0.0366153	0.00994607	0.999998	0.707917	0.600693	0.263856	0.112422	0.10323	0.0988065	0.0584808	0.0882576	0.0128953	0.999998	0.727278	0.687049	0.203472	0.0903104	0.0665193	0.0519671	0.0372541	0.0463809	0.0299772	0.999998	0.873214	0.624524	0.139047	0.0363567	0.0164033	0.0132713	0.00614188	0.0242656	0.0686939	0.999998	0.67474	0.46342	0.13087	0.083867	0.0415045	0	0
O95707	POP4	0.999998	0.806702	0.776981	0.758889	0.457614	0.205353	0.0559641	0.0240949	0.0569941	0.0485269	0.999998	0.895816	0.926482	0.801478	0.732548	0.39961	0.0810499	0.039941	0.0544313	0.00927338	0.999998	0.85981	0.956773	1.01561	0.613562	0.302143	0.146297	0.0569834	0.0724052	0.00783514	0.999998	1.00542	0.92999	0.916675	0.662595	0.326183	0.0643617	0.0457115	0.0352734	0.109953	0.999998	0.898454	1.10404	0.960522	0.807186	0.393346	0.0771311	0.02418
O95714	HERC2	0.999998	0.95386	0.778909	0.57972	0.290958	0.192368	0.160892	0.103038	0.0565044	0.0145676	0.999998	0.82554	0.776197	0.478616	0.122142	0.068602	0.0456515	0.0239473	0.0438647	0.0540163	0.999998	0.85283	0.803983	0.428198	0.137833	0.0957297	0.0719288	0.0632955	0.0639057	0.0442906	0.999998	1.23218	1.11793	0.79006	0.452036	0.271596	0.26891	0.0449964	0.0356671	0	0.999998	0.801103	0.482994	0.211232	0.271618	0	0	0
O95716	RAB3D	0.999998	1.00168	1.11211	1.07486	1.1471	0.999768	1.03736	0.75983	0.600474	0.428919											0.999998	1.02688	0.973761	1.15999	1.12142	0.998545	0.984258	0.858321	0.52294	0.132559	0.999998	1.04495	1.14854	1.05906	1.02116	1.16383	1.12011	0.869608	0.625085	0.575822	0.999998	1.07699	0.912882	0.947977	0.801294	0.876761	0.778312	0.587608
O95721	SNAP29	0.999998	0.951204	0.774736	0.595721	0.565266	0.440182	0.133067	0.0664092	0.0604197	0.0971633	0.999998	0.92462	0.87413	0.636335	0.577867	0.473123	0.127004	0.065888	0.087407	0.105913	0.999998	0.789913	0.901036	0.769408	0.523566	0.418823	0.222072	0.147036	0.165644	0.276513	0.999998	1.03688	1.02847	0.832426	0.782874	0.413149	0.16545	0.0773991	0.0854742	0.17295	0.999998	1.02903	0.832925	0.814178	0.578404	0.401027	0.125216	0.0363125
O95747	OXSR1	0.999998	0.952649	1.02059	0.773974	0.150427	0.0484825	0.0232126	0.016999	0.0228023	0.00218436	0.999998	0.85121	0.579647	0.231839	0.0563202	0.0218685	0.0113235	0.00891535	0.0329106	0.000653021	0.999998	0.901081	0.467324	0.211324	0.0736431	0.0414059	0.0266974	0.0183574	0.0415971	0.00309702	0.999998	0.941134	0.872702	0.613154	0.0888073	0.0222777	0.0203542	0.0113336	0.02605	0.00477118	0.999998	0.921521	0.618564	0.252452	0.045516	0.0178214	0.00789078	0.00973664
O95749	GGPS1	0.999998	1.00639	1.04544	1.04338	1.2027	1.09406	0.994806	0.661873	0.249423	0.00863218	0.999998	1.10063	1.08379	1.06104	1.04246	0.989506	0.709128	0.310553	0.106282	0	0.999998	1.05159	1.08501	1.00517	1.06898	1.00543	0.726648	0.232369	0.0642541	0	0.999998	1.24735	1.2479	1.2369	1.06514	1.21026	1.08813	0.66024	0.290608	0	0.999998	0.865751	0.836297	0.926249	0.77583	0.663853	0.704833	0.24137
O95757	HSPA4L	0.999998	1.00729	0.98408	0.869657	0.317681	0.0639046	0.0337603	0.0345926	0.0353907	0.00392787	0.999998	0.997143	0.951876	0.658241	0.148009	0.0438355	0.0263737	0.0210028	0.0438314	0.0013813	0.999998	1.03879	0.950846	0.511215	0.12609	0.0392156	0.0320013	0.024391	0.0439835	0	0.999998	1.0428	1.03031	0.865334	0.279252	0.0319814	0.0144549	0.0193928	0.0303557	0.00271381	0.999998	0.939452	0.866897	0.554817	0.143394	0.0308923	0.0214455	0.0132491
O95758	PTBP3	0.999998	0.900509	0.349775	0.109086	0.0418115	0.0285209	0.0176666	0.016344	0.0238197	0	0.999998	0.756703	0.61839	0.348064	0.378812	0.27851	0.218079	0.158422	0.214786	0.234697	0.999998	0.874275	0.574963	0.245598	0.0739673	0.0587771	0.0593621	0.0484329	0.0904491	0.0319217	0.999998	0.850394	0.393513	0.109417	0.0505714	0.0383679	0.0111746	0.0180356	0.0366246	0	0.999998	0.659736	0.812443	0.679008	0.651724	0.809309	0.252001	0
O95772	STARD3NL	0.999998	0.890894	0.930476	0.846989	0.777781	0.571024	0.433994	0.317315	0.296027	0.362578	0.999998	1.07682	1.03641	1.0616	0.933951	0.872625	0.771862	0.710878	0.912007	1.39364	0.999998	1.07166	1.03952	0.849499	1.01699	0.960277	0.824406	0.837061	0.840263	1.5722	0.999998	0.950401	1.06423	1.02728	0.86478	1.04269	0.706653	0.60217	0.598579	1.85464	0.999998	0.883292	0.891349	0.841397	0.592237	0.753246	0.858705	0.855715
O95777	LSM8	0.999998	1.02141	1.00396	1.0949	1.0709	0.909502	0.783694	0.567833	0.411604	0.358934	0.999998	0.960493	0.915195	0.977111	0.893383	0.742681	0.66783	0.460909	0.451973	0.405939	0.999998	0.950189	0.880804	0.890252	0.896334	0.807993	0.639106	0.5286	0.428132	0.328412	0.999998	0.900886	0.975034	0.971648	0.833351	0.867637	0.640147	0.459422	0.366323	0.372206	0.999998	1.03606	0.778151	0.964377	0.814035	0.614311	0.543836	0.325295
O95782	AP2A1	0.999998	1.0552	0.885756	0.854372	0.637355	0.55063	0.195068	0.0538129	0.032819	0.00902298	0.999998	0.885557	0.944121	0.893214	0.621128	0.448925	0.157363	0.0480732	0.0437058	0.00696232	0.999998	0.92209	0.930102	0.827341	0.70056	0.449438	0.18336	0.0687979	0.0582066	0.0292046	0.999998	1.0146	0.960942	0.836439	0.759486	0.481247	0.177107	0.0447914	0.0284306	0	0.999998	0.9556	0.889431	0.774629	0.699122	0.431943	0.166154	0.0341196
O95785	WIZ	0.999998	1.09447	1.09803	0.942398	0.84722	0.579025	0.336901	0.157295	0.120267	0.13812	0.999998	1.07793	0.977483	0.785986	0.621758	0.438505	0.236084	0.121933	0.112318	0.096232	0.999998	0.944611	0.806561	0.559761	0.530617	0.277761	0.115219	0.0691565	0.0694491	0.00823105	0.999998	0.935885	0.763961	0.564515	0.426978	0.32442	0.116585	0.0617668	0.0607901	0.179891	0.999998	1.1095	1.09345	0.922671	0.573718	0.359067	0.246597	0.117
O95786	DDX58	0.999998	1.12111	0.721347	0.21987	0.076415	0.026839	0.0261367	0.00611729	0.00920591	0	0.999998	0.899619	0.711091	0.272152	0.0963742	0.070022	0.0497819	0.0234203	0.0542301	0.0126162	0.999998	0.955201	0.703463	0.328705	0.153317	0.135842	0.119979	0.0448511	0.0635629	0	0.999998	0.948796	0.636187	0.213482	0.0610348	0.00918156	0.0126766	0.00634291	0.0251612	0	0.999998	0.985782	0.809266	0.189982	0.0570192	0	0.00674582	0
O95793	STAU1	0.999998	1.0147	0.855586	0.70871	0.525774	0.315733	0.172846	0.0825084	0.0571879	0.0128698	0.999998	0.870651	0.995731	0.782816	0.561314	0.305568	0.153302	0.0759541	0.0845179	0.0464519	0.999998	0.880073	0.993916	0.820095	0.512661	0.273445	0.128137	0.0561467	0.0638798	0.00941558	0.999998	0.957245	1.01505	0.7418	0.690865	0.304926	0.205832	0.0869294	0.046892	0.0689954	0.999998	0.870412	0.745635	0.709897	0.566361	0.326655	0.156126	0.0420104
O95801	TTC4	0.999998	1.01191	0.938018	0.60534	0.0762446	0.0336144	0.0246625	0.0169665	0.0300044	0	0.999998	1.04801	0.933945	0.654659	0.109451	0.0479452	0.0402118	0.0319453	0.0599265	0.0201684	0.999998	0.986718	0.965393	0.610927	0.109906	0.0396773	0.0312409	0.0279633	0.0457471	0.0149359	0.999998	1.11353	1.06882	0.66984	0.0611046	0.00403478	0.0115972	0.00932433	0.0321839	0	0.999998	0.965145	0.86411	0.595386	0.0406403	0.0175177	0.0231178	0.0018571
O95807	TMEM50A	0.999998	0.880994	0.971686	1.12192	0.978999	1.02754	0.958153	0.694061	0.617324	0.6151
O95816	BAG2	0.999998	0.922365	0.659069	0.383438	0.251239	0.247991	0.127754	0.0308815	0.0333133	0.00255359	0.999998	0.859329	0.845579	0.547277	0.268527	0.275632	0.217724	0.0611111	0.0606318	0.0156725	0.999998	0.752	0.790732	0.577198	0.282854	0.208165	0.234415	0.0512351	0.0604401	0.002219	0.999998	0.970528	0.906263	0.500319	0.403363	0.224855	0.10494	0.0236684	0.0373131	0	0.999998	0.965602	0.771149	0.583052	0.283604	0.197698	0.168069	0.0291059
O95817	BAG3	0.999998	0.942022	0.674238	0.701005	0.978023	0.455926	0.535239	0	0	0.552524	0.999998	1.20455	0.9172	1.07142	1.64217	1.61313	1.2818	1.08663	1.65527	2.73007
O95819	MAP4K4	0.999998	1.00153	0.739769	0.582501	0.464145	0.209226	0.0590396	0.0787129	0.081279	0.11157	0.999998	0.902765	0.922036	0.624055	0.205171	0.0882125	0.0594262	0.0418383	0.0909227	0.116796	0.999998	0.881555	0.863956	0.545156	0.187347	0.0880844	0.0726474	0.0490876	0.0797285	0.047129	0.999998	1.04779	0.934186	0.785283	0.601424	0.225563	0.051431	0.0945645	0.110176	0.283002	0.999998	0.919175	0.802291	0.611186	0.297112	0.125657	0.0563869	0.0611078
O95822	MLYCD	0.999998	1.01165	0.989998	0.99256	0.854806	0.597271	0.198134	0.188218	0.160563	0.1587	0.999998	0.96352	0.922216	0.919674	0.583115	0.386871	0.0798095	0.0338619	0.0688738	0.0524626	0.999998	1.01003	0.886304	0.968366	0.884721	0.555043	0.0987934	0.0583825	0.0786671	0.0156958	0.999998	0.843576	0.772307	0.686777	0.695728	0.379715	0.0712654	0	0.071503	0	0.999998	0.676907	0.784681	0.413297	0.857666	0	0	0
O95825	CRYZL1	0.999998	1.09713	1.16054	1.10932	1.12505	1.07406	0.962716	0.461177	0.0658416	0.0215106	0.999998	0.986686	0.990387	0.98831	0.883234	0.805795	0.724377	0.396629	0.0414705	0.00358069	0.999998	1.01367	1.00159	0.86109	1.08086	1.06999	0.788039	0.454625	0.0532944	0.0247538	0.999998	0.90598	0.953657	1.07188	0.929933	1.07887	0.866019	0.422575	0.0191555	0	0.999998	0.89802	0.811743	0.822618	0.840681	0.909243	0.824958	0.412819
O95831	AIFM1	0.999998	1.04443	0.964388	0.965008	0.970319	0.914792	0.800761	0.49439	0.104908	0.00215589	0.999998	0.964099	0.993231	1.00703	0.893064	0.850908	0.70019	0.377602	0.0854396	0.016124	0.999998	0.996611	1.01116	0.952035	1.01985	0.920166	0.75022	0.359598	0.0731196	0.00383137	0.999998	0.977208	0.953003	0.961054	0.974568	0.950241	0.774392	0.570462	0.153926	0	0.999998	0.947219	0.938219	0.895996	0.992935	0.921907	0.73896	0.378764
O95834	EML2	0.999998	1.13168	1.13364	1.11521	0.926101	0.516934	0.0283745	0.0125216	0.027529	0.000803174	0.999998	1.05023	1.01002	1.00966	0.640961	0.1956	0.0234919	0.0164467	0.0459123	0.00811057	0.999998	1.05366	0.940417	0.823206	0.779636	0.250614	0.0335909	0.027909	0.0422582	0	0.999998	0.954058	1.01222	1.0994	0.762123	0.5845	0.0181977	0	0.0116895	0	0.999998	0.964786	0.898691	0.859016	0.702828	0.208862	0.0108059	0.0051415
O95835	LATS1	0.999998	0.936904	0.466177	0.144738	0	0	0.0083479	0	0.0125504	0																					0.999998	1.15757	0.752552	0.208281	0.115027	0	0.00467821	0.0321996	0	0.0988526
O95848	NUDT14	0.999998	1.1296	1.01559	1.11867	1.07639	0.856288	0.510079	0.121528	0.0640053	0	0.999998	1.17653	1.19254	1.24217	0.903819	0.808622	0.367505	0.069809	0.133937	0.127592	0.999998	0.781272	0.854384	0.637087	0.664491	0.413251	0.171229	0.078359	0.12166	0.0836004											0.999998	0.932052	1.24266	1.27728	0.846878	0.555262	0.591607	0
O95858	TSPAN15	0.999998	0.869885	0.990677	0.948815	1.03318	0.996119	0.968837	0.788173	0.666457	0.599784	0.999998	1.05064	0.933033	0.994694	1.02379	0.839853	1.03325	0.782019	0.765946	0.640349	0.999998	1.1222	1.00446	1.01182	1.18049	1.19867	1.01426	0.969983	0.79793	0.622725	0.999998	1.01135	1.04692	1.10521	1.12098	1.19437	1.03041	0.823503	0.706678	1.03406
O95861	BPNT1	0.999998	0.996479	1.00055	1.08758	0.966634	0.893334	0.7944	0.546917	0.229746	0.00169607	0.999998	1.00461	0.957181	1.03255	0.915643	0.837539	0.785239	0.486216	0.138426	0.00192265	0.999998	1.07141	1.02843	1.03001	1.17004	1.12424	0.985073	0.819103	0.332067	0.00632175	0.999998	0.989379	1.00596	1.04421	0.875982	1.04237	0.815502	0.544447	0.265504	0.0011928	0.999998	1.06602	1.09301	1.12412	1.05447	1.00422	0.892541	0.571087
O95864	FADS2	0.999998	1.08992	1.03246	0.704632	0.293243	0.142948	0.0607039	0.0355831	0.037339	0	0.999998	1.03645	1.00706	0.66813	0.277477	0.135207	0.0644717	0.0383873	0.0510171	0	0.999998	1.00794	0.995679	0.683943	0.48631	0.191019	0.0761541	0.0456158	0.0482865	0.00385052	0.999998	1.02746	1.00879	0.724886	0.291905	0.129805	0.0621549	0.0304023	0.0425796	0	0.999998	0.95568	0.962389	0.595678	0.311906	0.153452	0.07906	0
O95865	DDAH2	0.999998	0.988852	0.903247	0.838588	0.833491	0.733386	0.337626	0.0497583	0.0298462	0.000902384	0.999998	0.935331	0.991909	0.940871	0.889927	0.831622	0.353042	0.0906093	0.0613597	0.0234384	0.999998	0.965749	0.998047	0.864683	0.896357	0.743741	0.358718	0.0550574	0.0446215	0.0136397	0.999998	1.08854	1.06169	1.0235	1.09279	0.755447	0.348606	0.0425181	0.0327611	0.0244883	0.999998	0.918752	0.878529	0.862198	0.928124	0.704129	0.325087	0.049187
O95870	ABHD16A	0.999998	1.12468	1.03234	0.926741	0.351222	0.187271	0.0998141	0.0415138	0.0372637	0.00811197	0.999998	0.988858	1.03275	0.884072	0.265352	0.173416	0.11066	0.0499729	0.0355364	0	0.999998	0.991898	0.973847	0.769655	0.415844	0.183063	0.122382	0.0666844	0.0449971	0	0.999998	0.994006	1.11363	1.1682	0.585037	0.230256	0.223123	0.11221	0	0	0.999998	0.833679	0.861778	0.741186	0.267829	0.148833	0.0437619	0.0236198
O95873	C6orf47	0.999998	1.1958	0.952772	1.11895	0.68407	0.673533	0.313296	0.323338	0.28022	0.327026
O95881	TXNDC12	0.999998	0.9317	1.00958	0.892962	0.855283	0.519549	0.265702	0.173192	0.137846	0.179424	0.999998	1.12022	1.06083	0.958371	0.679641	0.459959	0.30155	0.223075	0.226709	0.301404	0.999998	0.986605	1.0474	0.889392	0.647129	0.412636	0.251799	0.171533	0.161675	0.218219	0.999998	1.06495	1.21378	1.15983	0.989797	0.548399	0.275683	0.156978	0.15117	0.311934	0.999998	1.07852	0.903211	0.933637	0.563699	0.301426	0.235173	0.16225
O95900	TRUB2																															0.999998	1.3011	1.03927	0.495616	0.248706	0.0972917	0	0	0	0
O95905	ECD	0.999998	0.985172	0.83949	0.678154	0.21161	0.121914	0.0964482	0.0362604	0.0505479	0	0.999998	0.884734	0.789679	0.586543	0.218505	0.107685	0.0762528	0.0463364	0.0742676	0.0147282											0.999998	0.947221	0.716817	0.591843	0.263587	0.107369	0.0960438	0.0174845	0	0.0921575	0.999998	1.10938	1.33362	0.80148	0.299888	0.0748462	0.181918	0
O95926	SYF2	0.999998	0.947555	0.727891	0.610433	0.383731	0.33365	0.0449291	0.0335969	0.0484075	0.0728041	0.999998	0.941151	0.847372	0.66325	0.563717	0.374909	0.0727865	0.0364012	0.0784144	0.0999681	0.999998	0.839268	0.84572	0.570905	0.384565	0.212043	0.0762822	0.0527713	0.045411	0.10172	0.999998	1.06862	0.820389	0.648252	0.646109	0.428684	0.12447	0.0855672	0.119651	0.306351	0.999998	0.932664	0.706147	0.718065	0.492613	0.259358	0.0844651	0.0716013
O95980	RECK	0.999998	1.00225	1.0895	1.01046	1.12747	1.03948	0.864801	0.688701	0.412986	0.467105	0.999998	1.01524	0.916782	0.916067	0.986384	0.812526	0.634541	0.457589	0.379713	0.495716	0.999998	1.02292	1.01157	0.924458	0.982409	0.841709	0.612577	0.501785	0.441917	0.571739	0.999998	0.810517	1.00426	1.03304	0.920963	0.847338	0.831692	0.546951	0.489528	0.906202	0.999998	1.00946	0.957309	0.644683	0.853394	0.996473	0.749796	0.510001
O95983	MBD3	0.999998	0.990112	0.610448	0.227993	0.153406	0.125055	0.0537467	0.0468791	0.0449521	0.0512556	0.999998	0.863092	0.723597	0.307722	0.173136	0.139986	0.0613429	0.0391397	0.0620983	0.0223144	0.999998	0.653189	0.687142	0.231988	0.107224	0.0614063	0.0358006	0.0254342	0.0533217	1.91568e-05	0.999998	1.03251	0.799933	0.247717	0.180435	0.0833779	0.0667277	0.0366932	0.0565463	0.140056
O95985	TOP3B	0.999998	1.11352	0.891088	0.732097	0.414037	0.287599	0.111583	0.0280896	0.0299455	0	0.999998	0.739444	0.765716	0.515323	0.37158	0.251349	0.0841234	0.0282553	0.0146332	0	0.999998	0.787646	0.833742	0.651046	0.387249	0.215267	0.113408	0.0153148	0.0408403	0	0.999998	0.957354	0.885554	0.631294	0.54026	0.244657	0.0672592	0.00957137	0.00387588	0	0.999998	0.733063	0.794951	0.57477	0.469143	0.258505	0.102888	0.0286297
O95989	NUDT3	0.999998	1.05632	1.00929	1.01322	0.976421	1.00947	0.684713	0.170471	0.0272068	0.00327912	0.999998	1.01339	1.15517	1.13539	1.06855	1.03605	0.727472	0.282788	0.0829485	0.0375402	0.999998	0.966265	0.967193	0.913166	1.10545	0.979428	0.600146	0.202904	0.0519311	0.00788304	0.999998	0.984262	1.07005	1.10184	0.974142	1.04787	0.597905	0.138273	0.0394688	0.0147965	0.999998	0.941492	0.907028	0.959396	1.14548	0.873433	0.640356	0.200018
O95999	BCL10	0.999998	0.968377	0.719602	0.372557	0.0895101	0.0357474	0.0187039	0.0150094	0.0236066	0	0.999998	0.976305	0.873681	0.462414	0.133379	0.0556521	0.0198663	0.0130037	0.0335251	0.00523145	0.999998	0.906772	0.852156	0.43974	0.139119	0.0837836	0.0355808	0.0383543	0.0490556	0	0.999998	1.14922	0.95789	0.385308	0.123886	0.0394561	0.0130945	0.0124818	0.0174972	0	0.999998	0.844854	0.833454	0.444313	0.131051	0.0745704	0.02896	0.0439753
O96000	NDUFB10	0.999998	0.898937	0.893214	0.814896	0.801308	0.687745	0.424286	0.256737	0.119812	0.0342811	0.999998	1.0331	0.980826	0.9457	0.86701	0.775981	0.563705	0.334227	0.172508	0.075328	0.999998	1.05875	1.07058	0.99919	0.928843	0.775884	0.568592	0.295637	0.157812	0.0196006	0.999998	0.990365	0.913618	0.910618	0.853157	0.662034	0.499233	0.252743	0.10845	0.0286751	0.999998	0.950411	0.977699	0.865399	0.910484	0.759427	0.602127	0.376651
O96005	CLPTM1	0.999998	0.939246	0.929991	1.0171	0.724065	0.448682	0.242292	0.157657	0.102585	0.125845	0.999998	0.935907	0.931729	0.946237	0.743555	0.44364	0.232118	0.199585	0.218705	0.185266	0.999998	1.04154	1.01995	0.882643	0.570256	0.297444	0.194336	0.153291	0.151029	0.0680451	0.999998	0.926268	0.854192	0.848795	0.723421	0.338415	0.125005	0.0853762	0.116462	0.116814	0.999998	1.03892	1.31111	1.09528	0.793017	0.433957	0.230435	0.145818
O96006	ZBED1	0.999998	1.05036	0.961211	0.492451	0.250199	0.176029	0.216499	0.156682	0.101658	0.0853417	0.999998	0.945509	0.815572	0.525134	0.223798	0.102051	0.0575756	0.0399011	0.0622572	0	0.999998	1.07631	0.874265	0.465435	0.252866	0.113903	0.056756	0.0457408	0.0728573	0.024326	0.999998	1.15675	0.999861	0.741316	0.324378	0.180698	0.0395365	0.0652053	0.0923135	0
O96007	MOCS2	0.999998	0.98345	0.894177	0.936558	0.868636	0.830756	0.712737	0.563152	0.551426	0.750315	0.999998	1.01673	1.09789	1.03536	0.907651	0.86048	0.650843	0.569015	0.771066	1.13134	0.999998	0.972846	0.987025	0.822022	0.88135	0.757397	0.650413	0.64491	0.724505	1.32085	0.999998	1.0322	0.999655	0.867631	1.00081	0.775121	0.573626	0.643231	0.627717	1.18086	0.999998	1.01227	0.927258	0.79807	0.889132	0.716463	0.644113	0.564209
O96008	TOMM40	0.999998	0.951062	1.03115	1.11901	1.03729	0.982517	0.979667	0.823743	0.730414	1.17518	0.999998	1.00455	0.945355	1.05396	1.04687	0.96859	1.05653	1.00806	1.19968	1.92694	0.999998	1.0051	0.946782	1.1417	1.11295	1.00301	1.1312	1.26139	1.28825	2.14408	0.999998	0.976602	1.03245	1.09028	1.05091	1.0555	1.12559	0.93857	0.932746	2.18613	0.999998	1.03678	1.19931	1.14108	1.12159	1.07136	1.12211	1.13228
O96011	PEX11B	0.999998	1.02861	1.0355	0.831509	0.809148	0.776162	0.658233	0.426045	0.355308	0.476606	0.999998	1.0424	1.00976	0.783846	0.865362	0.756842	0.561614	0.428899	0.443649	0.531083	0.999998	0.701703	0.91955	0.815721	0.612179	0.50931	0.44118	0.418267	0.387863	0.51309	0.999998	0.994244	1.1861	0.8074	0.8457	0.816242	0.77666	0.438567	0.4109	0.80482	0.999998	1.01458	1.03237	0.901545	0.665666	0.678199	0.456086	0.380752
O96013	PAK4	0.999998	1.0424	1.07143	0.963398	0.553467	0.142452	0.0679325	0.0378455	0.0428811	0.035149	0.999998	1.01071	0.93266	0.573531	0.150715	0.0954448	0.0681864	0.0537141	0.073072	0.0184691	0.999998	0.944126	0.871005	0.465501	0.181195	0.18129	0.149948	0.0885558	0.088146	0.152367	0.999998	1.00248	1.00128	0.929494	0.474374	0.0503771	0.0106372	0.00459066	0.0224767	0	0.999998	0.909991	0.900024	0.432423	0.0485024	0.0357369	0.00863125	0.010278
O96015	DNAL4	0.999998	0.949288	0.756253	0.306149	0.0914394	0.0370156	0.0408499	0.0170133	0.0295112	0	0.999998	0.971581	0.54646	0.433677	0.209503	0.0684442	0.0256826	0	0.0567529	0	0.999998	0.94721	0.699775	0.353037	0.179972	0.100191	0.074508	0.0644595	0.065101	0.0251976
O96017	CHEK2	0.999998	1.10688	0.982744	0.837345	0.574268	0.246608	0.0525447	0.024617	0.0256431	0	0.999998	0.911392	0.816273	0.573667	0.182468	0.0556432	0.0308915	0.0257069	0.0382257	0	0.999998	0.966666	0.822802	0.419095	0.158906	0.0597689	0.035961	0.0302032	0.0512167	0	0.999998	0.981443	0.90062	0.715337	0.548685	0.186411	0.0411228	0.0260427	0.053018	0.0379747	0.999998	0.847684	0.863604	0.498708	0.203598	0.0595274	0.0307878	0.00939454
O96018	APBA3											0.999998	0.810305	0.493207	0.257863	0.242815	0.184364	0.19805	0.135169	0.070817	0
O96019	ACTL6A	0.999998	1.04075	0.993432	0.997177	0.744175	0.548285	0.340798	0.213106	0.0904207	0.00793425	0.999998	0.998732	0.894307	0.884874	0.656229	0.387876	0.320528	0.17698	0.10423	0.00271162	0.999998	1.00951	0.874142	0.77137	0.706385	0.46635	0.24048	0.161056	0.0805645	0.0071008	0.999998	0.893792	0.81252	0.715393	0.515173	0.382283	0.255125	0.0853242	0.0827043	0.00320747	0.999998	0.92323	0.927444	0.759173	0.592929	0.435754	0.285737	0.19092
O96028	NSD2	0.999998	0.931726	0.547188	0.221363	0.10895	0.0768736	0.0513501	0.03943	0.0303978	0	0.999998	0.715817	0.476342	0.0965225	0.0256284	0.0235561	0.00901665	0.00557138	0.0335069	0	0.999998	0.837914	0.553748	0.170004	0.128896	0.0942819	0.0758333	0.0606115	0.0720336	0.0592808	0.999998	0.82051	0.391292	0.107399	0.0777534	0.080117	0.064467	0.0469307	0.0733369	0.0391408
O96033	MOCS2	0.999998	1.09022	0.894507	0.779932	0.667755	0.487132	0.255399	0.139465	0.130278	0.0940145	0.999998	0.967089	0.893978	0.755283	0.567503	0.350486	0.159298	0.0980575	0.125388	0.115699	0.999998	0.846185	0.90752	0.826352	0.560902	0.389292	0.216098	0.113649	0.122996	0.133878	0.999998	0.923123	0.893027	0.705742	0.675862	0.391646	0.172903	0.0865204	0.116957	0.128019	0.999998	0.888237	0.695764	0.721953	0.451024	0.353715	0.151301	0.120972
P00167	CYB5A	0.999998	0.994598	1.05238	0.861416	1.00124	0.846324	0.596105	0.452816	0.260706	0.201518	0.999998	1.19265	1.1427	0.993057	1.1244	0.981574	0.797413	0.599276	0.480694	0.385955	0.999998	0.863688	0.995851	0.943472	0.851854	0.789784	0.663088	0.461055	0.328883	0.310548	0.999998	0.938021	0.795679	0.780664	0.624865	0.46642	0.398412	0.368257	0.145246	0.0848246	0.999998	1.03111	0.914862	1.00068	0.862473	0.896396	0.579441	0.433096
P00338	LDHA	0.999998	1.00016	0.910615	0.946577	0.811776	0.918842	0.834155	0.570598	0.269791	0.0800836	0.999998	0.910055	0.987582	1.02433	0.895806	0.881247	0.82535	0.666986	0.479096	0.0744881	0.999998	0.887027	0.932951	1.05484	0.932569	0.830557	0.930973	0.825605	0.526193	0.10647	0.999998	0.987488	0.964752	0.930688	0.892681	0.890746	0.809449	0.683624	0.421533	0.0718346	0.999998	0.979078	1.04243	0.940817	1.12102	1.0911	0.824726	0.663905
P00367	GLUD1	0.999998	1.0125	1.07507	1.11457	1.0842	1.02247	0.999666	0.763563	0.383039	0.0137989	0.999998	1.05322	0.988626	1.02863	0.89254	0.860604	0.862338	0.468495	0.0977981	0.0137062	0.999998	1.13054	1.07232	0.993732	0.97304	0.858193	0.712724	0.37066	0.0908917	0.0101787	0.999998	0.964851	0.949029	1.0231	0.915635	0.992926	0.984007	0.72352	0.388827	0.00764777	0.999998	0.937954	0.968707	0.958662	0.946839	0.869831	0.835209	0.49963
P00374	DHFR	0.999998	0.978235	0.660365	0.305554	0.0774018	0.0431621	0.0311589	0.019715	0.0308035	0.0028935	0.999998	0.832594	0.626044	0.287481	0.118783	0.0842985	0.0481567	0.0255202	0.0510065	0.00353214	0.999998	0.813514	0.518835	0.278464	0.118067	0.0712048	0.0640916	0.0359148	0.0631831	0.0172954	0.999998	0.891503	0.556758	0.242518	0.0861021	0.0337509	0.0258706	0.0164073	0.0321805	0	0.999998	0.781854	0.546827	0.185461	0.07021	0.034729	0.0344174	0.00764771
P00387	CYB5R3	0.999998	1.0607	1.14875	1.23147	1.04768	1.07331	0.891921	0.25046	0.0389599	0.00509511	0.999998	1.01823	1.03596	1.1143	0.982799	0.926241	0.803049	0.158349	0.0464193	0.00606169	0.999998	1.0898	1.04272	1.12407	1.14945	1.00794	0.662693	0.147376	0.067915	0.0180936	0.999998	0.941184	0.932348	1.02962	0.780388	1.04568	0.864592	0.206086	0.0400437	0	0.999998	0.940302	1.00013	0.919971	0.964315	0.871469	0.706275	0.0677881
P00390	GSR	0.999998	0.94089	0.960362	1.10747	0.956455	0.99239	1.01188	0.904572	0.782324	1.19322	0.999998	0.99226	0.967567	1.09049	1.14994	1.05981	1.19434	1.0754	1.40595	1.96322	0.999998	0.98866	0.991207	1.09154	1.09028	1.06302	1.1215	1.24863	1.3325	2.20275	0.999998	0.977053	1.01246	1.03568	0.975798	1.09394	1.10215	0.934286	0.943279	1.64238	0.999998	1.06339	1.1235	1.10416	1.13606	1.10217	1.2078	1.172
P00403	MT-CO2	0.999998	1.19444	1.04836	0.93693	0.980396	0.969268	0.847473	0.595009	0.422574	0.00250269	0.999998	0.959443	1.12456	1.10347	0.752297	0.747774	0.691145	0.667423	0.538443	0.0103755	0.999998	0.968188	0.955361	0.758388	0.91811	0.835827	0.596763	0.666408	0.444504	0.0023084	0.999998	1.08925	1.01991	1.09435	0.878561	1.11891	0.784907	0.715117	0.584308	0.0838613	0.999998	0.901081	0.689483	0.665655	0.926891	0.820302	0.628009	0.709517
P00441	SOD1	0.999998	1.00232	1.04398	1.11418	1.18557	0.984419	0.991695	0.759569	0.732774	1.06258	0.999998	1.1202	1.06484	1.10612	1.12027	1.07747	1.05096	0.889093	1.13756	1.66748	0.999998	1.10317	1.04285	1.01628	1.14821	1.14583	1.00474	0.946562	1.00595	1.60961	0.999998	1.13105	1.19069	1.22818	1.15118	1.14683	1.00473	0.787312	0.773846	1.94216	0.999998	1.04556	0.973867	1.05193	0.955115	0.860258	0.992198	0.832295
P00491	PNP	0.999998	1.00032	1.02105	1.08549	1.0812	1.01173	1.04198	0.833775	0.787209	0.958598	0.999998	1.05397	1.0428	1.11813	1.03217	1.00451	1.09166	1.01414	1.22971	1.47041	0.999998	1.01867	0.984923	0.994509	1.1048	1.08826	0.989958	1.19652	1.26288	1.66062	0.999998	1.00358	1.03535	1.0829	0.961803	1.19963	1.12803	0.938379	0.979008	1.80304	0.999998	1.07923	1.14725	1.14929	1.15689	1.18874	1.23662	1.19191
P00492	HPRT1	0.999998	0.926143	0.869279	0.874331	0.846246	0.845947	0.826766	0.65408	0.640541	1.07805	0.999998	0.950278	1.00374	1.03488	0.955995	0.96531	0.939107	0.919061	1.2335	1.82822	0.999998	0.934083	0.976753	1.00251	0.964051	0.883088	0.956177	0.998347	1.06339	1.93147	0.999998	1.03983	0.994577	1.02537	1.056	0.928856	0.838555	0.806426	0.785062	1.74086	0.999998	1.02621	1.11569	1.0713	1.18053	1.13689	0.928496	0.944526
P00505	GOT2	0.999998	0.960469	1.00632	1.15128	1.03776	1.03489	1.07465	0.929604	0.794293	0.450472	0.999998	0.998691	0.952866	1.08051	1.11712	1.07124	1.18069	1.12133	1.26225	0.728611	0.999998	1.03085	0.96718	1.11601	1.13735	1.09157	1.15857	1.32076	1.24947	0.618727	0.999998	0.942343	0.946973	1.02588	0.961297	1.04896	1.09655	0.926933	0.893694	0.42795	0.999998	1.07941	1.24467	1.20234	1.22406	1.24704	1.24579	1.23459
P00519	ABL1	0.999998	0.864002	0.752024	0.557304	0.269029	0.153455	0.181485	0.0862749	0.0609322	0.065315	0.999998	1.14969	0.994075	0.619609	0.374635	0.271153	0.0994625	0.143812	0.0823371	0.129271	0.999998	0.891425	0.656763	0.373416	0.165424	0.151178	0.0965581	0.102878	0.125067	0.0424132											0.999998	0.968188	0.970519	0.707343	0.967926	1.11464	0.550402	0.201038
P00558	PGK1	0.999998	0.962574	0.883449	0.922126	0.902463	0.703846	0.078835	0.0148485	0.023822	0.0016236	0.999998	0.9211	0.960294	0.988115	0.918301	0.710798	0.0833001	0.0152493	0.0423119	0.00498626	0.999998	0.999831	1.01591	0.964429	0.980847	0.696068	0.100591	0.0197035	0.0449616	0.00369727	0.999998	1.02629	0.968299	0.980125	1.01815	0.739919	0.0715874	0.00906229	0.032563	0.0081361	0.999998	0.930198	0.93537	0.945459	0.997754	0.693368	0.0796852	0.00679309
P00747	PLG	0.999998	1.05871	0.831931	0.835519	0.810238	0.668991	0.323736	0.284176	0.119355	0.10968
P00813	ADA	0.999998	1.01472	0.942069	0.898138	0.93837	0.904582	0.7991	0.573849	0.385836	0.160404	0.999998	0.950234	1.03839	0.998428	0.901621	0.872825	0.700113	0.605135	0.384317	0.0498481	0.999998	0.985362	1.02741	0.966304	0.94951	0.883072	0.78181	0.628027	0.358924	0.057943	0.999998	1.07566	1.08392	1.01906	1.07338	0.932049	0.76998	0.719251	0.511356	0.19208	0.999998	0.943859	0.925426	0.888545	0.997241	0.822713	0.724835	0.551192
P00846	MT-ATP6
P00966	ASS1	0.999998	1.12987	1.08773	1.00814	1.00992	0.635094	0.175928	0.0984924	0.0843964	0.00575162	0.999998	0.96302	1.01958	1.00417	0.570638	0.378106	0.330248	0.269761	0.150463	0.0480735	0.999998	1.05621	1.06942	1.02597	1.11324	1.04595	0.799994	0.704776	0.320075	0.0692328	0.999998	0.999958	1.00629	1.01649	0.897385	0.617664	0.129613	0.0874145	0.0753587	0	0.999998	0.971424	0.927379	0.9346	0.68391	0.377003	0.308718	0.304303
P01037	CST1
P01040	CSTA	0.999998	0.967472	1.32705	0.875202	1.05816	0.925195	0.78875	0.657547	0.423637	0.326438
P01106	MYC	0.999998	0.883082	0.360045	0.190575	0.0904702	0.0607789	0.0367239	0.0298493	0.041262	0
P01111	NRAS	0.999998	0.956757	1.04218	1.06889	1.17538	1.00604	1.01718	0.796783	0.647708	0.365763	0.999998	1.04432	1.35183	1.31274	1.35657	1.22015	1.0442	0.75938	0.543203	0.204274	0.999998	1.01386	1.02836	0.985116	1.04299	1.03734	0.866686	0.696253	0.33189	0.0479751	0.999998	1.0655	1.20728	1.21843	1.14412	1.18864	0.993881	0.788272	0.611659	0.372046	0.999998	0.885027	0.997731	0.992431	0.866165	0.752024	0.831665	0.561923
P01112	HRAS	0.999998	0.964055	0.97916	0.98171	0.939386	0.788961	0.820605	0.596997	0.475247	0.37413											0.999998	1.00721	1.06812	0.935337	0.970709	1.1085	0.756003	0.767684	0.573359	0	0.999998	1.0008	1.10987	1.11164	1.162	1.0723	1.00372	0.801827	0.685995	0.910208	0.999998	0.873263	0.958466	0.951531	0.986307	0.857446	0.85476	0.823513
P01116	KRAS	0.999998	0.981695	1.09302	1.07989	1.21782	1.00305	1.07056	0.856261	0.727439	0.453728	0.999998	0.969065	1.02496	1.05828	1.10965	0.995841	0.957491	0.805676	0.622027	0.0636999	0.999998	0.975329	1.0042	1.187	1.09252	1.06717	1.01846	0.897124	0.540024	0	0.999998	1.09626	1.03651	1.15978	0.961419	1.10716	0.937207	0.744628	0.61274	0.470052	0.999998	1.11576	0.919781	1.1069	0.89433	0.961988	0.805155	0.686061
P01130	LDLR	0.999998	0.972662	0.871098	0.88732	0.889551	0.638598	0.426546	0.283455	0.227986	0.259987	0.999998	0.999975	0.952565	0.963022	0.673188	0.539587	0.352452	0.303914	0.315065	0.313676	0.999998	0.927994	0.915688	0.812099	0.653991	0.450216	0.325793	0.248876	0.271327	0.267053	0.999998	1.09644	1.08074	0.923058	0.916304	0.770501	0.460724	0.302142	0.185408	0.28407	0.999998	0.902119	0.930978	0.851622	0.841616	0.53681	0.32652	0.234315
P01137	TGFB1	0.999998	0.834328	0.839252	0.97893	0.792765	0.699734	0.531471	0.382537	0.276291	0.277165	0.999998	0.936774	0.892429	0.873967	0.941844	0.746183	0.503003	0.327388	0.356502	0.296537	0.999998	0.945902	0.922254	1.24392	0.787519	0.693278	0.761653	0.676222	0.460558	0.376955	0.999998	1.05987	0.938374	0.980731	0.794663	0.703681	0.621466	0.315727	0.223984	0.283944	0.999998	1.264	1.35979	1.00944	0.937523	1.02858	0.632596	0.665444
P01733	TRBV12-3	0.999998	0.878189	0.965499	0.962538	0.594823	0.409897	0.275669	0.147148	0.140629	0.150722	0.999998	1.07581	0.976034	0.957727	0.479435	0.318043	0.187893	0.132145	0.167986	0.200392	0.999998	1.07564	1.02942	0.933803	0.631359	0.403566	0.319115	0.310237	0.323763	0.539753	0.999998	1.00603	0.99392	0.998713	0.835527	0.548748	0.320721	0.205277	0.256171	0.410578	0.999998	0.980595	0.965391	0.940522	0.642957	0.35515	0.248853	0.156937
P01737	P01737	0.999998	0.958461	0.927155	0.94816	0.916692	0.78416	0.63187	0.472852	0.31965	0.290847	0.999998	0.927021	0.99081	0.982414	0.875454	0.822095	0.565631	0.370989	0.336911	0.32031	0.999998	1.04732	0.942748	0.989628	0.767303	0.702441	0.502801	0.326353	0.281307	0.319517	0.999998	1.01287	0.986596	0.959929	1.15989	0.657126	0.591674	0.350671	0.314347	0.51603	0.999998	0.989227	0.927238	1.04669	0.74167	0.621286	0.537148	0.384665
P01848	TRAC
P01850	TRBC1	0.999998	0.975695	0.880116	0.989175	0.621818	0.430236	0.253368	0.177339	0.108951	0.114039	0.999998	1.00404	1.04362	0.967952	0.572875	0.360352	0.204361	0.155351	0.157584	0.162794	0.999998	0.954008	0.898298	0.84391	0.506943	0.270187	0.176038	0.128277	0.138316	0.113568	0.999998	0.993581	0.904891	0.938943	0.752428	0.427925	0.238226	0.159767	0.152227	0.240529
P01889	HLA-B	0.999998	1.00978	0.990307	1.04154	1.06357	0.999807	0.864562	0.63112	0.555857	0.66536											0.999998	0.982816	0.999826	0.946356	1.09402	1.05311	0.913664	0.840261	0.754797	0.967276	0.999998	1.1305	1.08902	1.16271	1.08937	0.968868	0.731687	0.568137	0.534597	0.825834	0.999998	0.89764	0.882325	0.77061	0.827964	0.573558	0.489341	0.47399
P02042	HBD	0.999998	0.649489	0.134422	0.739265	0.215013	0.607432	0.0994161	0.517254	0.0871065	0.703291	0.999998	0.900664	0.483545	0.741627	0.399565	0.656444	0.177637	0.631782	0.308989	1.3178	0.999998	1.35774	0.89974	0.985801	1.12553	1.09399	0.736432	1.1164	0.82609	1.8459
P02545	LMNA	0.999998	1.03347	1.2498	1.33091	1.01904	0.542147	0.193667	0.0630952	0.0840812	0.0352154	0.999998	1.21374	1.1013	1.13272	0.842134	0.379798	0.100201	0.0204553	0.0388795	0.0107178	0.999998	1.08607	1.04905	0.866165	0.816059	0.477413	0.193819	0.0959273	0.0797886	0.0723969											0.999998	2.03038	1.74652	1.62994	0.940948	0	0.498613	0
P02647	APOA1
P02649	APOE											0.999998	1.0334	0.853262	0.786985	1.42049	1.58274	1.65967	1.3498	1.14326	1.67119	0.999998	0.924239	0.980272	1.59518	1.20649	0.874012	1.59984	1.78021	1.43743	2.23601
P02671	FGA																															0.999998	0.832827	0.389068	0.0206416	0.0706946	0	0	0.0750597	0	0
P02686	MBP	0.999998	0.97898	1.088	0.960909	1.03067	0.828678	0.602359	0.398919	0.433278	0.646762	0.999998	1.16844	0.953651	0.940921	0.764849	0.709084	0.39256	0.330907	0.383684	0.799633	0.999998	1.0459	1.02382	0.994284	0.991499	0.952247	0.728	0.708726	0.488917	1.10387	0.999998	1.05586	1.0793	0.972712	0.889149	0.773996	0.715758	0.412185	0.592787	1.2639	0.999998	1.13459	1.01566	1.31326	1.0003	0.74018	0.667561	0.540445
P02748	C9											0.999998	0.862757	0.82373	0.918239	0.485689	0.260784	0.0833419	0.124343	0.108486	0.0283348
P02760	AMBP
P02765	AHSG	0.999998	0.961191	1.0003	1.10193	1.32043	1.1755	0.953662	0.768025	0.798225	1.09384	0.999998	0.973711	0.944623	0.915147	1.11512	1.09251	0.986756	0.835309	1.07697	1.38357	0.999998	1.15047	1.12463	1.06402	1.22697	1.33269	1.0318	0.925326	0.977504	1.4396	0.999998	1.14493	1.14897	1.62312	1.33657	1.20214	0.954159	0.838863	0.853132	1.60082	0.999998	0.758646	1.05709	0.833812	1.01725	0.96069	0.96527	0.95584
P02766	TTR	0.999998	0.96711	0.931518	0.781808	0.938202	0.807736	0.518398	0.452391	0.390933	0.511711
P02774	GC	0.999998	0.799274	0.972613	1.01777	0.969307	0.956293	0.944759	0.756102	0.898127	1.2907
P02786	TFRC	0.999998	0.929415	0.851679	0.922049	0.866293	0.890696	0.806799	0.651641	0.502345	0.681684	0.999998	0.893194	0.941897	0.971756	1.00617	0.984377	0.893229	0.888537	1.00146	1.10212	0.999998	0.945993	1.00179	1.00838	0.961477	0.89215	0.926806	0.956585	1.00244	1.30234	0.999998	1.00717	0.92919	0.9022	0.980788	0.870882	0.821033	0.741397	0.690826	0.989823	0.999998	0.983663	1.16432	1.04293	1.19941	1.10707	0.988127	0.999045
P02787	TF											0.999998	1.01934	1.00451	1.01877	1.02352	0.971075	1.00506	0.896652	1.04807	1.50426																					0.999998	1.02426	1.1603	1.07547	1.0511	0.746212	1.14544	1.11069
P02788	LTF	0.999998	1.02395	0.959721	1.05659	1.2194	0.985751	0.985862	0.798188	0.698844	1.0391	0.999998	1.04134	0.999754	1.05407	1.03493	0.961519	0.941041	0.843963	0.992754	1.45992	0.999998	1.14028	1.06903	1.13402	1.26225	1.11298	1.00994	1.02028	1.08287	1.6169	0.999998	1.05693	1.13303	1.65185	1.14587	0.898292	0.774614	0.93655	0.935804	1.50183	0.999998	0.877907	1.269	1.09587	1.1834	1.12412	0.713687	0.724567
P02792	FTL	0.999998	0.88038	0.937465	0.816124	0.998481	0.832623	0.63513	0.568254	0.496822	0.634482	0.999998	1.13001	1.10934	1.06234	1.13029	1.0734	0.941703	0.737021	0.86167	0.941681	0.999998	0.97677	0.998778	1.01891	0.982213	0.936595	0.843973	0.624298	0.630682	0.935712	0.999998	1.01086	1.24373	0.929273	1.13878	0.786533	0.859299	0.628637	0.542398	1.16769	0.999998	1.06719	0.836155	0.960006	0.828223	0.664292	0.729406	0.82135
P02794	FTH1	0.999998	0.908389	0.979504	0.861529	0.971918	0.85316	0.829721	0.674023	0.637062	0.990477	0.999998	1.27352	1.15802	1.14789	1.12137	1.12289	1.01999	0.907087	1.21111	1.89134	0.999998	1.01276	0.965331	0.910393	1.00623	1.01816	0.913786	0.936707	0.972033	1.64577	0.999998	1.03811	1.11999	0.959612	0.939893	0.902236	0.859688	0.798549	0.662439	1.61413	0.999998	1.12408	0.939299	1.05868	0.949427	0.962166	0.968557	0.954811
P03886	MT-ND1											0.999998	0.861078	1.03851	1.14151	1.09879	1.17757	1.12256	0.893464	0.610973	0.278398
P03905	MT-ND4	0.999998	1.03883	1.06548	1.16291	0.939112	0.929782	0.741864	0.571275	0.189869	0.140014	0.999998	0.934698	0.969586	1.01911	0.838143	0.891864	0.83844	0.630082	0.369579	0.101638	0.999998	1.00797	0.933434	1.0293	0.943069	0.809499	0.754049	0.652271	0.318133	0.134018	0.999998	0.959815	0.898515	0.686815	1.45739	1.11346	0.988875	0.366635	0.15258	0	0.999998	1.48831	1.88985	1.33839	1.36979	1.66037	0.698059	0.962548
P04004	VTN	0.999998	0.916633	0.948356	0.907505	0.877011	0.806657	0.615632	0.432865	0.424963	0.387497	0.999998	1.02322	0.923878	0.854919	1.01541	0.889975	0.756713	0.620511	0.65337	0.602139	0.999998	0.942847	1.03181	0.919201	0.783067	0.718796	0.727607	0.520327	0.600945	0.651958	0.999998	1.03672	1.00502	1.57414	1.00108	0.784399	0.628381	0.460283	0.473657	0.615742
P04035	HMGCR	0.999998	2.09342	0.852044	0.725232	0.63947	0.510654	0.250643	0.13666	0.069708	0											0.999998	0.939599	1.04928	0.924588	0.80266	0.671955	0.323745	0.11793	0.0745567	0.0473174	0.999998	1.10878	1.03514	1.07959	0.658138	0.569492	0.388465	0.0952066	0	0.242287
P04040	CAT	0.999998	1.00003	1.0143	1.05808	1.0883	0.96643	0.949935	0.679267	0.566757	0.225794	0.999998	1.07379	1.01141	1.07276	0.978624	0.901288	0.884962	0.760654	0.768751	0.109411	0.999998	1.06931	0.990491	0.916165	1.05051	1.00424	0.80095	0.808653	0.677967	0.066139	0.999998	1.01271	1.02413	1.07842	0.921006	1.05194	0.8809	0.678943	0.612115	0.183007	0.999998	1.02971	0.94908	0.969525	0.908852	0.884963	0.87274	0.788029
P04049	RAF1	0.999998	0.998441	0.805028	0.400999	0.0937707	0.046902	0.0285523	0.0205795	0.0300756	0.00476987	0.999998	0.855983	0.662149	0.386586	0.196132	0.115749	0.0718565	0.0415742	0.0692007	0											0.999998	1.17606	1.16083	0.503562	0.196043	0.0963963	0.0804568	0.0221512	0.0581574	0
P04053	DNTT	0.999998	0.871973	0.276795	0.174051	0.150892	0.12644	0.0938314	0.0595473	0.0524869	0	0.999998	0.537405	0.159482	0.057009	0.0137132	0.00671859	0.00750218	0.00667769	0.0359117	0	0.999998	0.52469	0.193379	0.0637609	0.030702	0.0142447	0.0143693	0.0100636	0.043321	0.006392	0.999998	0.704083	0.105665	0.0306054	0.0249123	0.0123272	0.00803701	0	0.0286422	0	0.999998	0.489159	0.119801	0.0314087	0.0130586	0.00704738	0	0.000147867
P04062	GBA	0.999998	1.13013	1.09116	1.09339	0.960597	0.82126	0.723456	0.435373	0.172251	0.075884	0.999998	0.875841	0.903451	0.917033	0.869333	0.712354	0.549515	0.321812	0.143278	0.101303	0.999998	0.968696	1.00365	0.909144	0.762556	0.601732	0.406137	0.225223	0.161196	0.0778151	0.999998	1.11276	1.20182	1.05868	0.869214	0.925913	0.691612	0.439266	0.17439	0.331605	0.999998	1.03223	1.30713	1.05903	0.951607	0.808727	0.720919	0.47136
P04066	FUCA1	0.999998	0.97847	1.02031	1.24497	0.875163	1.09605	1.21619	0.935631	0.486834	0.362246	0.999998	0.971279	0.942678	0.900111	0.86534	0.814477	0.868043	0.601673	0.351046	0.10995	0.999998	0.998935	0.957892	1.03175	0.946489	0.863306	0.916014	0.829304	0.397977	0.0611295	0.999998	0.962031	0.900172	0.919717	0.952019	0.886923	1.00111	0.724822	0.530195	0.357948	0.999998	1.06018	1.26549	1.28936	1.08835	1.20571	1.24102	1.00297
P04075	ALDOA	0.999998	0.959551	0.916566	0.943483	0.987464	0.91833	0.87618	0.61884	0.285799	0.0285864	0.999998	1.00625	1.0572	1.06044	1.08314	1.03282	0.932805	0.773544	0.511209	0.0407883	0.999998	1.02752	1.05785	1.05122	1.09648	1.07851	1.06064	0.959184	0.544716	0.0433679	0.999998	1.02075	1.04522	1.03246	1.06149	0.989911	0.886947	0.703817	0.289282	0.0131314	0.999998	0.988759	0.976344	0.979346	1.00937	0.935669	0.967869	0.8392
P04080	CSTB	0.999998	0.96829	1.02277	0.956527	0.967231	0.642062	0.204689	0.0741442	0.0378568	0.000741059	0.999998	1.05764	0.994982	0.905237	0.971024	0.695792	0.260323	0.0661839	0.0513833	0.00751824	0.999998	0.957896	1.09295	1.11801	0.957464	0.702852	0.188253	0.0450942	0.0339473	0	0.999998	0.973328	0.985832	0.984648	1.09367	0.538306	0.273621	0.076934	0.102959	0.0799307	0.999998	1.55431	1.67457	1.44957	0.852827	0.924445	0.365935	0
P04083	ANXA1	0.999998	0.954889	0.986483	0.600715	0.0577286	0.0228679	0.0162693	0.0092504	0.0248405	0.000678082	0.999998	1.1075	1.04488	0.660896	0.0632695	0.0304716	0.0169251	0.014794	0.0447606	0.000645738	0.999998	0.996174	1.05655	0.803393	0.0603011	0.0292204	0.0233929	0.0167356	0.0419058	0.00424324	0.999998	1.10119	1.0547	0.647765	0.0750045	0.0215476	0.022321	0.013765	0.0382199	0.00165444	0.999998	1.00726	0.913722	0.669894	0.0464461	0.0142128	0.012749	0.00458011
P04114	APOB	0.999998	1.09263	0.920834	0.872621	0.846251	0.856275	0.687674	0.592486	0.412132	0.611804	0.999998	0.887442	0.848466	0.875476	0.940357	0.982159	0.979838	0.819352	0.856678	1.18216	0.999998	0.993452	0.919544	1.03828	1.02527	0.92556	0.82164	0.725676	0.676293	0.983429	0.999998	1.03324	0.915183	1.0419	0.943335	0.908199	0.860712	0.70374	0.546052	0.962624	0.999998	0.977148	1.0853	0.923873	1.22167	1.12548	0.955295	0.836116
P04150	NR3C1	0.999998	1.153	0.721943	0.298177	0.186261	0.0880261	0.0693985	0.0608734	0.0494021	0											0.999998	0.831767	0.77482	0.517272	0.283577	0.280554	0.248701	0.171097	0.178632	0.136537
P04156	PRNP	0.999998	0.849344	1.03119	1.0662	1.08543	1.08821	0.858633	0.626191	0.585001	0.937587	0.999998	1.08107	1.04861	0.913346	1.20708	0.870275	0.640559	0.45291	0.478208	0.69102	0.999998	0.881069	0.818457	1.13558	0.738881	0.679324	0.725212	0.646039	0.576836	1.00298	0.999998	1.16681	1.29828	1.23282	1.16186	0.907887	0.978204	0.638139	0.415847	1.11904	0.999998	1.326	1.19758	1.24498	1.08964	0.757105	0.590364	0.71084
P04179	SOD2	0.999998	0.892107	1.02488	1.11891	1.0648	1.05455	1.08945	0.950618	0.813263	1.09587	0.999998	1.08168	1.04077	1.08871	1.17888	1.13695	1.15032	0.986085	1.13968	1.52259	0.999998	1.07272	1.0822	1.0917	1.21367	1.2456	1.11215	0.995719	0.98912	1.64221	0.999998	1.01764	1.03977	1.06395	1.17424	1.01799	1.1573	0.836923	0.706455	1.75833	0.999998	1.1286	1.18494	1.22312	1.14575	1.01236	1.20827	0.900108
P04181	OAT	0.999998	1.01083	0.951802	1.03195	0.847692	0.601476	0.267054	0.102415	0.0694774	0.0197921	0.999998	1.00815	1.07358	1.03363	0.745886	0.460667	0.185238	0.109907	0.110196	0.0349864	0.999998	1.04532	0.983379	0.818105	0.772019	0.480967	0.263063	0.151954	0.0777341	0.0100286	0.999998	0.866499	0.982075	0.941324	0.832458	0.831694	0.373092	0.0663925	0.0620783	0.0131768	0.999998	1.03402	1.17346	0.951879	0.835476	0.576709	0.148819	0.0527383
P04183	TK1	0.999998	0.976322	0.951921	0.928536	0.925053	0.900385	0.862469	0.681746	0.521674	0.9023	0.999998	0.938461	0.992099	0.903145	0.788936	0.708862	0.658763	0.526175	0.380839	0.192534	0.999998	0.866544	0.779933	0.606641	0.455561	0.370837	0.304522	0.229651	0.175705	0.14624	0.999998	1.02408	1.05428	0.915271	1.12974	1.00178	1.02992	0.897131	0.744613	1.6817	0.999998	0.973571	1.08816	0.94033	0.910964	0.827349	0.743847	0.705838
P04216	THY1	0.999998	0.845871	0.657469	0.891329	0.77199	0.665036	0.512924	0.485989	0.312386	0.31946	0.999998	1.49178	1.47209	1.33152	1.92221	1.22466	1.31523	0.816567	1.26144	0.429571	0.999998	0.854851	1.02882	1.31399	0.839206	0.837655	0.866198	0.627864	0.421375	0.197823
P04234	CD3D	0.999998	0.944344	0.932552	0.762178	0.609862	0.334524	0.17477	0.10197	0.0706033	0.0611395	0.999998	1.08413	0.92848	0.783833	0.547453	0.270143	0.128274	0.111313	0.117374	0.0768647	0.999998	0.920233	0.83173	0.777774	0.499474	0.228604	0.120728	0.0885598	0.0983106	0.0760686	0.999998	1.00976	1.07453	0.982711	0.678228	0.39693	0.210692	0.111526	0.122095	0.116817	0.999998	1.17485	1.00028	0.913557	0.581097	0.326846	0.185471	0.117679
P04264	KRT1	0.999998	0.545088	1.61778	0.92808	0.804097	1.34237	0.607869	3.65303	0.492095	1.0618
P04350	TUBB4A	0.999998	1.01502	0.918793	0.979276	0.914405	0.790368	0.523381	0.177618	0.0264521	0.00929991	0.999998	0.911521	0.918122	0.856735	0.688159	0.538439	0.216317	0.0354622	0.0598388	0	0.999998	0.905302	0.914793	0.902218	0.676677	0.520131	0.282239	0.0437386	0.0500815	0	0.999998	0.924915	0.839425	0.988287	0.961834	0.845267	0.553554	0.242493	9.22562e-05	0	0.999998	0.913033	1.10917	0.89576	0.957356	0.683053	0.2446	0
P04406	GAPDH	0.999998	0.99138	0.902712	0.882496	0.935075	0.87276	0.758575	0.589747	0.528096	0.0387223	0.999998	1.02801	1.02558	1.10768	0.965213	0.989582	0.781337	0.880828	0.707839	0.0343431	0.999998	1.02872	1.06256	1.05385	0.998197	0.960607	0.923229	0.971071	0.664722	0.0485147	0.999998	1.10124	1.04577	1.06243	1.048	0.92528	0.7619	0.780982	0.772114	0.12245	0.999998	0.927821	0.932801	0.891828	1.0232	0.936637	0.802861	0.853466
P04424	ASL	0.999998	0.99065	0.916548	0.874851	0.880008	0.814239	0.617645	0.181497	0.0418766	0.0022758	0.999998	0.934285	0.975666	0.998981	1.01012	0.938902	0.549621	0.127216	0.0595406	0	0.999998	1.05338	1.04661	0.977211	1.07793	1.01929	0.632463	0.125556	0.0400562	0.00654844	0.999998	1.0459	0.976972	0.999247	1.07645	0.979525	0.779162	0.180015	0.0247224	0	0.999998	0.834898	0.920481	0.968578	1.14405	0.973781	0.53781	0.125281
P04439	HLA-A	0.999998	0.934136	0.904062	0.927061	1.01992	0.787427	0.660169	0.389319	0.308001	0.318074	0.999998	1.09937	1.06948	1.06933	0.909021	0.797476	0.589341	0.39965	0.37356	0.38804	0.999998	1.12848	1.04838	0.946214	0.922042	0.83407	0.570268	0.413245	0.348284	0.387287	0.999998	0.98059	0.959714	0.956541	0.840156	0.875667	0.748066	0.410427	0.357989	0.58696	0.999998	1.08978	1.1054	1.04011	0.98166	0.776518	0.640136	0.47226
P04626	ERBB2
P04632	CAPNS1	0.999998	0.980183	0.941979	0.831977	0.916294	0.911041	0.72038	0.513932	0.235315	0.263834	0.999998	1.04206	0.971056	0.865821	1.04104	0.945192	0.690126	0.54116	0.424948	0.405645	0.999998	0.867462	0.944397	1.00073	0.812224	0.749827	0.592059	0.466135	0.418653	0.371789	0.999998	1.11393	1.19784	1.06214	1.12677	0.98664	0.914488	0.490787	0.256674	0.54958	0.999998	1.10201	1.04677	1.05975	0.948388	0.920126	0.789625	0.546841
P04732	MT1E	0.999998	0.918937	0.876834	0.780484	1.00839	0.724492	0.506154	0.361945	0.292689	0.329502																															0.999998	0.852331	0.679155	0.962207	0.833691	0.567595	0.471408	0.426629
P04746	AMY2A
P04792	HSPB1
P04818	TYMS	0.999998	1.04599	1.19977	0.546369	0.0990677	0.0558867	0.0457214	0.0285215	0.0383132	0.00741749	0.999998	1.05752	0.980352	0.514184	0.105972	0.0692243	0.0570074	0.0418429	0.0611751	0.0232053	0.999998	0.983535	0.891718	0.440007	0.0843914	0.0401746	0.0322939	0.0290445	0.0471732	0.00218069	0.999998	1.00888	0.928368	0.491187	0.0425055	0.0240872	0.0222601	0.0173515	0.0376529	0.00338626	0.999998	1.1067	1.10357	0.53155	0.0935339	0.0470997	0.0332767	0.0103143
P04843	RPN1	0.999998	1.05467	1.00233	0.985358	0.891974	0.38687	0.0554988	0.0211849	0.0283298	0.00362507	0.999998	0.988076	1.04354	1.02939	0.775467	0.326977	0.041239	0.0213215	0.0425677	0.00489644	0.999998	1.04569	1.05086	0.951064	0.869106	0.353354	0.0561493	0.0302222	0.0448591	0.0111205	0.999998	1.00101	0.983016	1.01344	0.844812	0.404953	0.0436024	0.0121897	0.0309339	0.0011928	0.999998	0.971803	0.9006	0.904456	0.806385	0.306853	0.020244	0.00912763
P04844	RPN2	0.999998	1.04959	0.983787	0.965947	0.926199	0.577489	0.218252	0.112497	0.082245	0.100162	0.999998	0.966181	1.04492	1.06566	0.78391	0.439631	0.15994	0.108735	0.131499	0.144672	0.999998	1.04097	1.05651	0.97138	0.933795	0.443453	0.137843	0.0722344	0.0851393	0.0557879	0.999998	0.983363	0.987874	1.00283	0.938277	0.59209	0.203521	0.112145	0.110287	0.142116	0.999998	0.873199	0.854329	0.817413	0.806013	0.417376	0.103856	0.0778154
P04899	GNAI2	0.999998	1.11792	0.898159	0.921134	0.935338	0.764628	0.224152	0.0787865	0.0442977	0.00525125	0.999998	0.944126	1.0126	0.967628	0.635045	0.313369	0.0416156	0.029513	0.0628126	0.00513435	0.999998	0.923206	0.936735	0.796535	0.81511	0.345817	0.0769469	0.0345484	0.0568884	0.00407721	0.999998	0.839747	0.886342	0.895438	0.739772	0.616528	0.0838519	0.0156542	0.0355996	0	0.999998	0.873517	0.896473	0.751191	0.799563	0.360135	0.040302	0.0179219
P04908	HIST1H2AB, HIST1H2AE	0.999998	0.870785	0.626365	0.72605	0.572238	0.567617	0.356623	0.26007	0.169671	0.349356
P04920	SLC4A2																																									0.999998	0.770206	0.599957	0.703015	0.298295	0.0733503	0	0
P05023	ATP1A1	0.999998	0.993399	0.984604	0.988843	1.10636	1.00109	0.90839	0.501971	0.0596353	0.024109	0.999998	1.00007	1.06776	1.10276	1.02981	1.02792	0.887306	0.372437	0.102758	0.0323816	0.999998	1.03207	1.04645	0.988577	1.12485	1.09103	0.912125	0.421937	0.105653	0.0190195	0.999998	1.00854	0.997537	1.05876	1.03485	1.05718	0.851344	0.527666	0.0476436	0.0225537	0.999998	0.949501	0.980382	0.984766	1.07272	1.0221	0.874388	0.312957
P05026	ATP1B1	0.999998	0.913331	1.00255	1.03335	1.13399	0.965583	0.902013	0.627147	0.409307	0.275442	0.999998	1.17508	1.09391	1.15527	1.18743	1.16298	1.03387	0.755607	0.617481	0.43832	0.999998	1.00062	1.03052	1.02375	1.06632	1.08471	0.961652	0.712948	0.479583	0.401514	0.999998	1.03578	1.18416	1.15492	1.26347	1.18639	0.971607	0.696593	0.550159	0.577351	0.999998	1.00459	1.05067	1.09373	0.977027	1.01351	0.744877	0.860287
P05106	ITGB3	0.999998	0.987003	1.04469	1.08514	1.1022	0.973099	0.89747	0.71171	0.662075	0.55121	0.999998	1.05127	1.09624	1.1403	1.17394	1.07646	1.05982	0.874373	0.814781	0.613939	0.999998	1.11078	1.12414	1.09016	1.15773	1.18723	0.980813	0.910051	0.808682	0.6832											0.999998	0.796215	0.906469	0.834507	0.897183	0.924745	0.863057	0.663554
P05107	ITGB2	0.999998	0.973881	1.00662	1.05029	0.977815	0.664718	0.457834	0.302794	0.266565	0.305802	0.999998	1.0811	1.01058	0.991532	0.772512	0.558697	0.36662	0.295492	0.32545	0.371559	0.999998	1.0992	1.04958	0.911582	0.796275	0.548071	0.334018	0.294175	0.2739	0.324306	0.999998	1.04228	1.08175	1.12271	0.961064	0.721959	0.439237	0.260738	0.273098	0.479424	0.999998	0.955237	0.948445	0.862553	0.653366	0.427686	0.308033	0.264814
P05114	HMGN1	0.999998	0.774118	1.02205	1.80743	1.17903	1.01488	1.32576	1.25021	1.69922	3.07655	0.999998	1.14616	1.03624	1.8582	1.47976	1.63089	1.69525	2.45101	3.14256	6.66548	0.999998	1.48358	1.0923	0.915196	1.99377	1.99694	2.31112	4.30794	3.54695	7.14344	0.999998	0.635664	0.570309	1.2211	0.615846	1.42688	0.706877	1.10185	2.17936	3.65794	0.999998	0.72552	0.623428	0.643951	0.650402	1.29433	0.779706	1.53851
P05120	SERPINB2	0.999998	0.927374	0.986876	0.857254	0.754119	0.712968	0.60852	0.297726	0.0882844	0.0928239	0.999998	0.912571	0.713447	0.799399	0.442679	0.599308	0.599077	0.305518	0.19642	0	0.999998	0.869935	1.04406	0.771244	0.969063	0.791964	0.642789	0.433693	0.197785	0
P05141	SLC25A5	0.999998	0.932698	0.720514	0.821311	0.616596	0.557869	0.393083	0.304907	0.266023	0.292879	0.999998	0.82783	0.866256	0.856743	0.731541	0.614726	0.454683	0.396474	0.397118	0.315795	0.999998	0.889989	0.938176	1.09252	0.74263	0.519992	0.54811	0.507149	0.519457	0.343903	0.999998	0.965212	0.816993	0.768517	0.788714	0.553493	0.48614	0.324431	0.309355	0.337695	0.999998	0.914961	0.963058	0.898449	0.793608	0.605561	0.380919	0.336488
P05161	ISG15	0.999998	1.02234	0.952217	0.680709	0.21759	0.123987	0.0856905	0.0139509	0.0191292	0.00356899	0.999998	1.03042	0.958512	0.682728	0.182731	0.0939529	0.0283619	0.0103643	0.0287488	0	0.999998	0.951111	0.946794	0.627191	0.18408	0.107975	0.0557246	0.0316022	0.0260093	0	0.999998	1.00151	0.975052	0.576884	0.153411	0.0732533	0.0427244	0.00355651	0.014275	0	0.999998	1.00925	0.889294	0.604988	0.167297	0.0414832	0.0225687	0.0139107
P05165	PCCA	0.999998	1.04826	0.931424	0.904505	0.78939	0.579455	0.0848631	0.0603319	0.049053	0.00803864	0.999998	0.856742	0.867721	0.908795	0.725731	0.389914	0.0901894	0.0577535	0.0754284	0.0257713	0.999998	0.87119	0.908742	0.810334	0.778697	0.400777	0.0912003	0.0583023	0.0749569	0.0201051	0.999998	0.928678	0.851816	0.847684	0.785054	0.492716	0.0510787	0.0228193	0.0450908	0.0866071	0.999998	0.989059	0.965456	1.05672	1.05759	0.44583	0	0
P05166	PCCB	0.999998	1.01966	0.841429	0.787543	0.753323	0.70337	0.271335	0.0694259	0.0546413	0.0165794	0.999998	0.914601	0.942846	0.893137	0.849775	0.8017	0.210178	0.143564	0.169497	0.226887	0.999998	0.971745	0.870601	0.809373	0.838146	0.692505	0.147194	0.0605558	0.0620179	0.00728279	0.999998	0.998078	0.858123	0.784514	0.781515	0.757972	0.303497	0.0899288	0.0980885	0.11097	0.999998	0.960244	0.894972	0.719908	0.860398	0.757797	0.140589	0.0463349
P05198	EIF2S1	0.999998	1.09364	1.02956	0.940195	0.797104	0.632624	0.20704	0.0205875	0.0294499	0.00604063	0.999998	0.96995	1.01101	0.961546	0.696508	0.493985	0.130386	0.0109345	0.0336431	0.00289611	0.999998	0.942569	0.935808	0.791232	0.732422	0.507044	0.154611	0.026821	0.0409741	0.00888238	0.999998	0.973442	0.98125	0.900575	0.745746	0.583889	0.203921	0.0123068	0.0274136	0.00737025	0.999998	0.876565	0.82945	0.727336	0.718559	0.519486	0.129298	0.00275934
P05204	HMGN2	0.999998	0.752717	0.757717	1.18105	0.911859	0.927499	0.889381	0.916647	1.06156	2.28001	0.999998	1.06236	1.04504	1.51685	1.33862	1.47676	1.1012	1.40235	1.79309	4.1574	0.999998	1.37589	0.934361	0.752823	1.3001	1.40823	1.66628	1.27746	2.6828	4.87797	0.999998	0.756145	0.619969	0.86868	0.682079	0.860836	0.592094	0.461921	0.665963	3.26409	0.999998	0.668316	0.58	0.662341	0.79504	0.8799	0.693964	1.0357
P05362	ICAM1	0.999998	1.21687	1.33826	0.901187	1.06668	0.76745	0.600742	0.44617	0.166308	0.212314											0.999998	1.02705	1.00987	0.750615	0.866155	0.778867	0.411161	0.434	0.380227	0.651173	0.999998	1.25553	1.14523	0.882168	0.998171	0.811808	0.684645	0.46962	0.405909	0.564764
P05386	RPLP1
P05387	RPLP2	0.999998	0.773381	0.792493	0.739132	0.672012	0.526179	0.408592	0.346852	0.347774	0.817295	0.999998	1.09966	0.969743	0.898475	0.701993	0.59834	0.417484	0.345422	0.47084	1.02013	0.999998	0.94482	0.808694	0.700396	0.541661	0.540883	0.553236	0.439444	0.516985	1.13693	0.999998	0.792496	0.634813	0.659644	0.492826	0.354097	0.297802	0.233417	0.32049	0.620369	0.999998	0.970946	0.82022	0.737095	0.452049	0.371738	0.314652	0.400771
P05388	RPLP0	0.999998	0.8611	0.751183	0.860181	0.719176	0.771315	0.661912	0.4772	0.133907	0.00546434	0.999998	0.811584	0.849687	0.880898	1.08251	1.06654	0.838731	0.689218	0.163945	0.00587476	0.999998	0.862412	0.956335	1.20548	0.878548	0.792138	0.835182	0.650496	0.233033	0.00595458	0.999998	1.02515	0.926907	0.815226	1.15208	0.698934	0.794318	0.431824	0.120929	0.00223616	0.999998	1.07997	1.34853	1.32406	1.38888	1.13635	0.979948	0.68757
P05412	JUN	0.999998	0.749724	0.584931	0.61713	0.367386	0.285422	0.0992471	0.109991	0.0623979	0.0737143
P05423	POLR3D	0.999998	1.00348	0.784167	0.331455	0.120037	0.0764196	0.0579546	0.0468945	0.0442534	0.0121503	0.999998	0.907401	0.831345	0.39482	0.101539	0.0742225	0.032954	0.0251549	0.048128	0	0.999998	0.901536	0.832331	0.350936	0.130334	0.0915914	0.0546945	0.0305984	0.0469956	0.00825979	0.999998	1.09345	0.891915	0.416518	0.182142	0.173122	0.121039	0.076835	0.0551962	0.118765	0.999998	0.835009	0.76825	0.389948	0.0939252	0.0908786	0.0868692	0.0548736
P05455	SSB	0.999998	0.962567	1.00623	0.854423	0.572614	0.229086	0.0376837	0.0110033	0.0231286	0.0013691	0.999998	1.11379	1.02593	0.752812	0.466923	0.218586	0.0344671	0.0121569	0.036502	0.0021557	0.999998	1.07223	1.00753	0.73804	0.416409	0.174932	0.0359246	0.0165781	0.0420806	0.00260533	0.999998	1.03962	1.1564	0.950673	0.523604	0.218378	0.0209782	0.0143	0.0378599	0.0221508	0.999998	0.987819	0.864699	0.677556	0.338231	0.141136	0.0243345	0.00772791
P05556	ITGB1	0.999998	0.949391	1.01287	1.03431	1.15422	0.958206	0.868562	0.485369	0.601836	0.645746	0.999998	1.05536	0.990908	0.984095	1.00955	0.928311	0.780098	0.631778	0.63992	0.639713	0.999998	1.07463	1.05461	1.03812	1.0637	0.971406	0.765083	0.685813	0.679429	0.733965	0.999998	1.13333	1.17368	1.2453	1.2096	1.09965	0.955686	0.527584	0.645286	1.08673	0.999998	0.997134	1.04612	1.03646	0.920269	0.766232	0.777008	0.640552
P05771	PRKCB	0.999998	1.02731	0.999408	0.804365	0.279698	0.059787	0.0349784	0.0229474	0.025102	0	0.999998	0.915169	0.850155	0.550711	0.112895	0.0562768	0.029076	0.0231289	0.0426192	0.00601071	0.999998	0.941568	0.877074	0.50357	0.138425	0.0838506	0.0539867	0.0317095	0.0468754	0.00356317	0.999998	0.99772	1.00752	0.835573	0.288777	0.0223691	0.00883896	0.00505072	0.0213956	0	0.999998	0.835208	0.846405	0.445892	0.105817	0.0484338	0.0276585	0.00635952
P06126	CD1A	0.999998	1.07947	0.92161	0.851834	0.934371	0.798198	0.715278	0.547638	0.334036	0.358142	0.999998	1.01807	1.14121	0.970754	0.945584	0.767528	0.622651	0.378253	0.361649	0.322153	0.999998	0.872987	0.831483	0.949682	0.783738	0.725604	0.591229	0.516957	0.513061	0.502777	0.999998	1.17798	0.816323	0.682134	1.06107	0.53103	0.589553	0.289224	0.2865	0	0.999998	1.00863	1.04793	1.00968	0.810182	0.686814	0.730884	0.452301
P06127	CD5	0.999998	0.936322	1.0096	1.08545	1.12992	0.982271	0.929734	0.659614	0.302666	0.391994	0.999998	1.02757	0.978402	1.01418	1.04684	0.938387	0.704636	0.390028	0.407377	0.467607	0.999998	1.14852	1.06915	1.11679	1.16716	1.07525	0.735948	0.612596	0.457804	0.757148	0.999998	1.03762	1.04602	1.09647	1.13919	1.06009	0.926046	0.626155	0.403838	0.587299	0.999998	1.06184	1.11738	1.21183	1.07612	0.893232	0.712989	0.407657
P06132	UROD	0.999998	1.07014	1.14961	1.15217	1.23562	1.1096	1.1101	0.789937	0.54509	0.115315	0.999998	1.13113	1.049	1.10256	1.00825	0.977994	0.959635	0.776102	0.586795	0.0741871	0.999998	1.13122	1.03676	0.994985	1.15619	1.19337	0.936202	0.845745	0.553343	0.0572215	0.999998	1.07301	1.19604	1.21375	1.11357	1.20461	1.04309	0.777881	0.558466	0.132328	0.999998	1.01126	0.938425	0.998266	0.915535	0.871134	0.941476	0.738807
P06213	INSR																					0.999998	0.816767	0.763349	0.318101	0.117292	0.11475	0.113451	0.118561	0.0730923	0.0214014											0.999998	0.945319	0.465528	0.44585	0.17548	0.142303	0.127856	0
P06239	LCK	0.999998	1.10249	0.718125	0.310057	0.122644	0.0510043	0.0381292	0.0226079	0.0327524	0.0056248	0.999998	0.849628	0.575889	0.317772	0.11241	0.0659628	0.0347505	0.0317597	0.0544298	0.00157308	0.999998	0.788208	0.523076	0.299903	0.164223	0.0826407	0.0584278	0.0388556	0.0542329	0.00677194	0.999998	0.927749	0.600781	0.176475	0.0529287	0.0067359	0.00422631	0.00586784	0.0248057	0	0.999998	0.757396	0.486149	0.21177	0.109298	0.0463451	0.0149628	0
P06241	FYN	0.999998	1.00724	0.652985	0.214882	0.0196488	0	0	0	0.0177458	0	0.999998	0.893614	0.608834	0.450786	0.182509	0.123114	0.0921601	0.0421741	0.0623298	0	0.999998	0.891977	0.750104	0.457877	0.239102	0.138732	0.0989984	0.0677466	0.0901281	0.0672724	0.999998	1.15641	0.891017	0.503139	0.215587	0.143282	0.0897406	0	0	0	0.999998	0.625709	0.432581	0.213304	0	0	0	0
P06280	GLA	0.999998	1.01539	1.01373	1.05031	1.04763	0.891733	0.871915	0.576751	0.169535	0.0631263	0.999998	0.99066	1.01415	1.05154	0.933089	0.900722	0.797185	0.491297	0.116359	0.0670937	0.999998	0.965043	1.03076	0.985469	1.02529	0.871168	0.727286	0.326466	0.151985	0.0859982	0.999998	1.03609	0.97699	0.941089	1.03242	0.946403	0.839795	0.573441	0.163617	0.0499827	0.999998	0.936397	0.951722	0.925599	1.00138	0.879238	0.82398	0.523843
P06396	GSN	0.999998	1.0187	1.09646	1.13932	1.10178	0.779759	0.268529	0.0520697	0.0402113	0.00886252	0.999998	1.10149	1.05085	1.07316	0.938535	0.616315	0.127486	0.0305214	0.0489482	0.0178136	0.999998	1.11001	1.0182	0.927681	1.00448	0.683378	0.128593	0.0533513	0.063306	0.0185534	0.999998	0.995669	1.07335	1.15514	0.908586	0.729899	0.16807	0.0252796	0.0563809	0.0239253	0.999998	1.01391	1.01311	0.979146	0.826033	0.534664	0.0949351	0.0107529
P06400	RB1	0.999998	0.99535	1.03785	0.892305	0.711568	0.373082	0.119124	0.0122974	0.0231945	0.00231894	0.999998	1.05769	1.02919	0.887038	0.450727	0.155677	0.0439035	0.0136832	0.0329833	0.00381374	0.999998	1.02416	0.973552	0.707088	0.353486	0.0836725	0.0250782	0.013727	0.0302494	0.00513084	0.999998	1.08657	1.15392	1.0898	0.847732	0.560308	0.194262	0.0176375	0.026176	0.00842963	0.999998	0.953868	0.893843	0.768325	0.480917	0.136641	0.0222458	0.00265784
P06454	PTMA											0.999998	1.05097	0.891009	1.0887	0.636621	0.498353	0.416407	0.291336	0.356961	0.47612	0.999998	1.00563	0.766345	0.783276	0.723782	0.621125	0.486804	0.289246	0.253284	0.481852	0.999998	0.890998	0.742783	0.6868	0.629168	0.502527	0.470987	0.316585	0.339279	0.466074	0.999998	1.14959	0.783353	0.930475	0.740383	0.637217	0.463847	0.313882
P06493	CDK1	0.999998	0.99346	0.75255	0.381014	0.1799	0.131031	0.0842515	0.0354239	0.0340348	0.000723805	0.999998	0.87187	0.772028	0.36401	0.170484	0.140652	0.0897399	0.0517951	0.053431	0.00890682	0.999998	0.853115	0.745592	0.319683	0.181113	0.13347	0.0915778	0.0458155	0.0512016	0.0185853	0.999998	1.03089	0.852459	0.424653	0.18584	0.1323	0.0704049	0.0261777	0.0368383	0	0.999998	0.853201	0.834827	0.338014	0.180588	0.149777	0.0822622	0.0321372
P06576	ATP5B	0.999998	1.0235	0.911208	0.888874	0.955667	0.927264	0.792638	0.617363	0.551362	0.0285907	0.999998	0.937487	0.994894	0.9786	0.898197	0.932314	0.705804	0.799141	0.48432	0.0234675	0.999998	0.958092	0.997387	0.879459	0.959838	0.915954	0.781188	0.678614	0.27762	0.0133012	0.999998	1.04991	1.01124	0.963189	1.03411	0.93099	0.75849	0.724731	0.560277	0.0363336	0.999998	0.915407	0.869285	0.855668	0.998167	0.885289	0.781576	0.723427
P06729	CD2	0.999998	0.814299	0.910868	1.02662	0.937885	0.788152	0.915351	0.68985	0.565002	0.68368	0.999998	0.925166	0.918647	0.946986	1.18508	1.1054	0.850626	0.536153	0.572737	0.695766	0.999998	1.11455	1.02599	1.19698	1.08304	1.08604	0.953169	0.768191	0.763365	1.10083	0.999998	1.06853	1.08028	1.14596	1.06021	1.04385	0.998523	0.690532	0.608059	1.12313	0.999998	1.04785	1.05942	1.11154	1.02769	0.803523	0.714222	0.514107
P06730	EIF4E	0.999998	1.04477	0.973787	0.860712	0.670942	0.406942	0.148191	0.0463581	0.053914	0.0307233	0.999998	1.0132	1.09125	0.958948	0.832783	0.706062	0.306875	0.0313921	0.0286428	0.0027189	0.999998	0.929678	0.991321	0.898711	0.796427	0.62386	0.344924	0.0502775	0.05417	0.00618127	0.999998	1.11664	1.13389	0.938354	0.755341	0.344698	0.0804416	0.00364652	0.023873	0	0.999998	0.908415	0.878081	0.819101	0.785663	0.511766	0.276313	0.0106715
P06733	ENO1	0.999998	1.05066	0.986159	1.03838	1.00672	0.875444	0.60073	0.236763	0.0610069	0.00641331	0.999998	1.07414	1.02669	1.11316	0.986419	0.896474	0.613684	0.235407	0.0629776	0.0104969	0.999998	1.0985	1.06127	0.995084	1.12681	1.07402	0.795851	0.417414	0.0965034	0.0113472	0.999998	1.02722	1.01261	1.0686	0.974295	0.903637	0.572827	0.219358	0.0634227	0.0263883	0.999998	0.965837	0.944321	0.960815	0.934294	0.830615	0.583685	0.194995
P06737	PYGL	0.999998	1.07837	1.12135	1.02568	0.994784	0.934333	0.635421	0.226647	0.0598909	0.0139749	0.999998	1.02618	1.08402	1.07726	0.818182	0.795162	0.721861	0.717033	0.319664	0.0241618	0.999998	1.00834	1.00686	0.868766	1.0794	0.924507	0.725041	0.63346	0.241411	0.0260086	0.999998	1.05021	0.994953	0.980131	0.814857	0.976944	0.467872	0.185738	0.0931641	0.062431
P06744	GPI	0.999998	0.973606	0.86845	0.940378	0.664683	0.564157	0.196158	0.0303879	0.0279282	0.000636673	0.999998	0.901666	0.949347	0.995659	0.975384	0.931971	0.639195	0.140068	0.0389098	0.00846743	0.999998	0.945589	0.985791	1.03628	0.993493	0.87675	0.570795	0.0824516	0.0442021	0.00969974	0.999998	0.971345	0.862825	0.831541	0.865266	0.486653	0.170961	0.0104755	0.0262975	0.00100867	0.999998	1.00407	1.15765	1.12138	1.26762	1.15769	0.723563	0.111327
P06746	POLB	0.999998	1.0014	0.748011	0.279033	0.0782617	0.0173552	0.0109728	0.00967036	0.0213618	0	0.999998	0.874872	0.672428	0.196141	0.0740881	0.0458563	0.0233555	0.0165104	0.0414266	0	0.999998	0.949479	0.846331	0.329277	0.0903013	0.0317897	0.0231975	0.0121093	0.034659	0.0040836	0.999998	1.00189	0.831198	0.204632	0.00772387	0.0162994	0.00975095	0.00656594	0.0249035	0	0.999998	0.928108	0.684896	0.104192	0.0201684	0.00382341	0.00253457	0.00357261
P06748	NPM1	0.999998	0.949934	1.18787	1.06235	1.12965	0.800728	0.651233	0.354769	0.148854	0.199798	0.999998	1.31482	1.13085	1.17014	1.10311	0.869751	0.714808	0.389852	0.227395	0.16	0.999998	1.14504	1.06497	1.07489	1.02042	1.01812	0.734967	0.389092	0.229969	0.179104	0.999998	1.00234	1.06562	1.05643	0.848964	0.82751	0.612195	0.314211	0.175809	0.146031	0.999998	0.951955	0.966311	0.954395	0.765398	0.695335	0.645558	0.316714
P06753	TPM3	0.999998	0.884319	1.04701	1.02382	1.22167	1.15836	1.25173	1.05146	1.10445	1.97831	0.999998	1.21728	1.18337	1.15077	1.29645	1.27232	1.3612	1.39055	1.93873	3.0144	0.999998	1.03403	1.02651	1.03553	1.13941	1.36328	1.34359	1.63264	1.8388	3.61812	0.999998	1.02778	1.17661	1.35586	1.34808	1.3903	1.33596	1.23298	1.73208	4.2876	0.999998	0.994498	1.02437	1.05144	1.0667	1.30846	1.29106	1.50072
P06756	ITGAV	0.999998	0.937707	0.927165	0.909623	0.889097	0.768856	0.642384	0.502472	0.45295	0.413061	0.999998	1.0087	0.960579	0.97284	0.981278	0.910701	0.748438	0.625608	0.622322	0.605865	0.999998	0.986535	0.904351	0.802234	0.692173	0.643192	0.551299	0.480722	0.443044	0.361323	0.999998	1.09954	1.11987	1.00905	1.06227	0.969211	0.793545	0.562023	0.536268	0.767691
P06865	HEXA	0.999998	1.09663	1.2083	1.19222	1.1782	1.04707	0.98674	0.492563	0.0769223	0.0437941	0.999998	1.05179	0.99763	1.06823	0.999246	0.923368	0.818065	0.304907	0.0870211	0.035955	0.999998	1.06258	0.996616	0.927089	1.11349	1.00194	0.593599	0.162919	0.0905543	0.0286842	0.999998	0.897664	0.975671	1.07257	0.915744	1.06584	0.917587	0.52338	0.0690335	0.0741135	0.999998	1.13422	1.20979	1.19166	1.11467	1.05197	0.987362	0.342262
P06899	HIST1H2BJ																					0.999998	0.493672	0.753693	1.82516	0.484965	0.383727	0.944062	0.313436	0.32319	0.404739
P07099	EPHX1	0.999998	1.0626	1.13827	1.04007	0.841221	0.948031	0.996794	0.790034	0.513542	0.149471	0.999998	1.02987	1.0647	1.02817	0.815163	0.757966	0.865608	0.821705	0.735863	0.124999	0.999998	1.02248	0.936626	0.938316	1.18918	1.07538	1.02104	1.15638	0.953276	0.109992	0.999998	0.902755	1.00251	1.14258	0.922058	1.14192	1.13335	0.898176	0.878064	0.15441	0.999998	1.10672	1.13608	0.797666	0.909721	1.01078	0.846987	0.919391
P07108	DBI	0.999998	0.855605	0.857535	0.77964	0.78371	0.584295	0.328556	0.186	0.0735912	0.105876	0.999998	1.02871	0.900994	0.903914	0.757776	0.632573	0.395993	0.156492	0.0756221	0.0695018	0.999998	0.933369	0.883208	0.880692	0.719473	0.701985	0.510535	0.181271	0.0792354	0.03249	0.999998	0.804437	0.843646	0.625259	0.722599	0.437187	0.412878	0.195854	0.091139	0.215445	0.999998	1.11657	0.814746	1.07612	0.812585	0.701316	0.486115	0.281133
P07195	LDHB	0.999998	1.07001	1.00211	1.02907	1.01406	1.02937	0.987787	0.760514	0.558638	0.346198	0.999998	0.957462	1.0258	1.04977	0.960884	0.983291	0.923025	0.901984	0.902214	0.443355	0.999998	0.972431	1.00065	0.968779	1.05062	1.02817	0.953491	0.984809	0.877737	0.499103	0.999998	0.958752	0.951507	0.948591	0.953542	0.965835	0.932393	0.859362	0.725831	0.580041	0.999998	0.945675	1.0288	0.965891	1.11362	1.12105	0.995318	0.98717
P07197	NEFM
P07199	CENPB	0.999998	0.922998	0.528404	0.418703	0.205352	0.110802	0.02758	0.0109662	0.0377616	0	0.999998	0.776047	0.557039	0.49793	0.272614	0.137077	0.0763351	0.0359482	0.0899632	0.00926125	0.999998	0.769254	0.617262	0.409555	0.235696	0.128547	0.0556005	0.0323941	0.129389	0.144723	0.999998	0.936724	0.675508	0.382302	0.242937	0.107993	0.104606	0.0301933	0.0386418	0.0960294
P07203	GPX1	0.999998	1.02882	1.06361	1.02052	1.1253	1.01218	0.905327	0.698189	0.422652	0.348393	0.999998	1.11293	1.12828	0.981342	1.03928	1.06979	0.919253	0.710039	0.884116	0.712468	0.999998	0.920035	0.945555	0.923559	0.890179	0.854986	0.698913	0.64757	0.564323	0.392179	0.999998	1.01422	1.35287	1.22476	1.07809	0.980837	0.912446	0.641842	0.56284	0.384521	0.999998	0.973742	0.947184	0.951822	0.715851	0.551152	0.560096	0.374451
P07205	PGK2	0.999998	0.991198	0.892206	0.973657	0.957783	0.794739	0.0961651	0.028356	0.0395372	0	0.999998	0.920341	0.944666	0.979768	0.961442	0.736287	0.0649239	0.00432963	0.038539	0	0.999998	0.971503	0.991259	0.997432	0.984359	0.680817	0.0972672	0.0124909	0.0455121	0.00201785	0.999998	0.940279	0.90387	0.954964	0.998833	0.705341	0.0584039	0.00021203	0.0262446	0	0.999998	0.952823	0.966139	1.02487	1.05759	0.720537	0.073021	0
P07225	PROS1	0.999998	0.99823	1.00849	0.950619	0.80586	0.62072	0.523622	0.38466	0.261371	0.280381
P07237	P4HB	0.999998	0.961273	1.03586	1.06846	1.18174	0.973539	0.744579	0.323686	0.220543	0.276038	0.999998	1.11591	1.08487	1.13789	1.10914	0.970825	0.766947	0.428231	0.401898	0.522706	0.999998	1.09886	1.07141	1.02688	1.14732	1.03887	0.666522	0.387702	0.325262	0.451967	0.999998	1.06973	1.15137	1.22871	1.07976	1.083	0.674695	0.295503	0.229096	0.43208	0.999998	1.02391	0.953044	0.996151	0.904843	0.77884	0.677381	0.373351
P07305	H1F0	0.999998	1.05395	1.14927	1.42449	0.869503	0.798104	0.582073	0.463382	0.111949	0.0357969	0.999998	0.741722	0.762685	0.736869	1.32182	1.05986	0.468566	0.193594	0.0886571	0.0369163	0.999998	0.742997	0.756257	1.20345	0.605286	0.598494	0.639839	0.168568	0.0933697	0.122227	0.999998	0.496741	0.328933	0.471212	0.527986	0.407969	0.312043	0.232429	0.086273	0.0725337	0.999998	0.659182	0.914867	0.901791	1.02386	1.00587	0.561624	0.134075
P07311	ACYP1	0.999998	0.863942	0.893227	0.960226	0.770251	0.45779	0.0890718	0.0127938	0.0262828	0.00337402	0.999998	1.05157	0.946975	0.967775	0.926729	0.48331	0.075069	0.0269543	0.0448757	0.00839217	0.999998	1.03423	0.974674	0.985399	0.835533	0.55411	0.137009	0.0221525	0.0430956	0.00588753	0.999998	1.03207	1.12516	1.00251	0.924998	0.420582	0.102585	0.0202989	0.0279514	0.0161681	0.999998	1.10143	1.03605	1.20195	0.786806	0.336403	0.0407685	0.00545478
P07339	CTSD	0.999998	0.960408	0.982692	1.04355	1.02158	0.921091	0.876755	0.505743	0.107472	0.0524185	0.999998	1.01612	0.959438	1.01805	1.02735	0.928647	0.807326	0.399422	0.0981069	0.0585583	0.999998	1.00028	0.975202	1.07314	1.00995	0.920357	0.769557	0.328508	0.112718	0.0620809	0.999998	0.999156	1.03077	1.07734	1.06108	1.07855	0.922067	0.590225	0.121346	0.045916	0.999998	1.07375	1.07348	1.09018	0.990346	0.916664	0.917338	0.487254
P07355	ANXA2	0.999998	0.934704	0.999001	1.06032	0.834579	0.301409	0.0462745	0.0240247	0.0280263	0.00704395	0.999998	1.05142	1.04338	1.03988	0.987837	0.348733	0.0297468	0.0197064	0.0477178	0.00698174	0.999998	1.03406	1.11494	1.12749	0.963862	0.373264	0.0497277	0.0302724	0.0458167	0.00973167	0.999998	1.03593	1.12192	1.1487	1.02207	0.347419	0.0304868	0.0202209	0.0417527	0.0245924	0.999998	1.03433	1.02677	1.06557	0.840555	0.254706	0.0182748	0.00984942
P07384	CAPN1	0.999998	1.09349	1.02238	0.996775	0.935062	0.954542	0.944474	0.747759	0.0517818	0.0102739	0.999998	0.914469	0.951213	0.973105	0.784594	0.784121	0.764849	0.37664	0.0776622	0.0159323	0.999998	0.961161	0.927249	0.88469	0.930951	0.84316	0.724569	0.314452	0.0767191	0.0080331	0.999998	0.950392	0.950856	0.906094	0.830807	0.944499	0.931419	0.742233	0.0428811	0.0190981	0.999998	0.985107	1.01216	0.949765	1.02856	1.03551	0.760691	0.315692
P07437	TUBB	0.999998	1.04666	1.02467	0.96096	0.970391	0.801424	0.507375	0.189452	0.0497249	0.0107527	0.999998	0.933397	0.907263	0.782298	0.556848	0.436841	0.190802	0.0216891	0.0411633	0.0014784	0.999998	0.935999	0.886367	0.715726	0.626537	0.483013	0.218541	0.0813187	0.0930869	0.0149136	0.999998	1.06694	1.15492	1.07398	0.932103	0.792241	0.483978	0.203753	0.0276307	0	0.999998	0.872964	0.814209	0.737693	0.687831	0.505337	0.228382	0.0175109
P07602	PSAP	0.999998	0.828999	0.858177	0.772459	0.927958	0.744524	0.546291	0.492422	0.480456	0.849112	0.999998	1.12838	0.997427	0.920843	0.992121	0.88237	0.730508	0.59061	0.777737	1.16869	0.999998	0.885883	0.826727	0.927529	0.799013	0.795863	0.766905	0.663807	0.725764	1.31031	0.999998	0.897919	0.916543	0.908531	0.967457	0.723566	0.711875	0.536263	0.590563	1.124	0.999998	0.97999	0.839642	0.973991	0.815028	0.723554	0.676634	0.638706
P07686	HEXB	0.999998	0.990391	1.04091	1.09105	1.02792	0.94979	0.912608	0.534637	0.136722	0.0645205	0.999998	1.09088	1.04537	1.07089	1.15678	1.07719	0.91388	0.393451	0.0968099	0.0439393	0.999998	1.01842	0.993361	1.01389	1.02417	0.933687	0.707135	0.252573	0.0960676	0.0241312	0.999998	0.998667	1.05625	1.01811	1.13043	0.967696	0.932684	0.525816	0.137971	0.0354797	0.999998	1.06419	0.999299	1.07378	1.04816	0.868841	0.908233	0.399324
P07737	PFN1	0.999998	0.913817	0.900122	1.08685	0.91082	0.464623	0.0585904	0.027766	0.0382332	0.0115748	0.999998	0.979917	0.895286	0.93316	0.849004	0.379891	0.0473576	0.0261178	0.0537185	0.0151821	0.999998	1.10222	1.05132	1.11197	0.679512	0.232386	0.0549008	0.0291994	0.0546031	0.0115164	0.999998	1.06702	1.09776	1.10924	1.01451	0.499397	0.0983337	0.0669276	0.099037	0.164633	0.999998	1.113	1.17622	1.19714	0.844965	0.33725	0.0416775	0.0266812
P07738	BPGM	0.999998	1.00832	1.07361	1.05377	1.05669	1.02231	0.909333	0.683122	0.373528	0.0402648	0.999998	1.19843	1.11001	1.09588	0.963977	0.578163	0.115805	0.0416004	0.0635663	0	0.999998	1.06732	1.02469	0.942019	0.911944	0.613317	0.169179	0.0748546	0.078398	0.0783387	0.999998	0.984462	1.05862	1.05012	1.04458	1.08432	0.876106	0.649839	0.347626	0.0451101	0.999998	1.02479	0.977681	0.946341	0.682845	0.486068	0.0992094	0.0332913
P07741	APRT	0.999998	0.993549	0.817147	0.815157	0.633096	0.757109	0.619957	0.389865	0.104235	0.00423327	0.999998	0.841282	0.89571	0.862467	0.85025	0.777711	0.416346	0.142502	0.0383468	0.00146384	0.999998	0.802019	0.889301	0.947511	0.726694	0.552209	0.379706	0.0947007	0.0414277	0.00837154	0.999998	1.03019	0.87071	0.763995	0.923712	0.70799	0.647145	0.449648	0.108921	0.0131848	0.999998	1.1241	1.16076	1.09899	1.18078	0.80368	0.441987	0.0787515
P07766	CD3E	0.999998	1.0113	1.08367	1.01672	0.695997	0.346847	0.186699	0.114397	0.103602	0.0860793	0.999998	1.11629	1.06901	0.981311	0.534541	0.268626	0.140495	0.0945565	0.108471	0.091923	0.999998	1.088	1.04069	0.851854	0.552759	0.256703	0.130305	0.0951422	0.0987614	0.0825149	0.999998	1.03695	1.13738	1.12061	0.740264	0.460229	0.234827	0.138943	0.158399	0.242687	0.999998	0.929104	0.90325	0.836396	0.504431	0.258437	0.165039	0.0924593
P07814	EPRS	0.999998	1.07489	0.970008	0.606604	0.137344	0.0464841	0.026302	0.0214536	0.0316878	0.00157443	0.999998	0.943758	0.928224	0.508165	0.090025	0.0348526	0.0198515	0.0173185	0.0389158	0.00154637	0.999998	0.966268	0.88564	0.38632	0.0928181	0.0359551	0.026208	0.0200567	0.0382667	0.0063441	0.999998	0.996344	0.952789	0.613721	0.163069	0.0360513	0.0251635	0.021037	0.0425841	0.00323416	0.999998	0.911386	0.874604	0.467821	0.118526	0.046735	0.0358668	0.0263666
P07858	CTSB	0.999998	1.01867	1.04947	0.968298	0.954254	0.768056	0.618197	0.206287	0.105627	0.079509	0.999998	1.08551	1.06754	1.03004	0.928212	0.744852	0.487782	0.180692	0.171864	0.137341	0.999998	1.05117	0.978997	0.862568	0.825823	0.603591	0.298999	0.136028	0.13536	0.0703375	0.999998	0.950017	1.04078	1.12069	0.937923	0.978322	0.698092	0.267617	0.138422	0.122041	0.999998	0.975718	0.931738	0.915159	0.809864	0.649056	0.472816	0.196165
P07900	HSP90AA1	0.999998	0.983382	0.923441	0.946437	0.450269	0.0629272	0.0294441	0.0206508	0.0284454	0.00215157	0.999998	0.996711	0.991488	0.948092	0.206791	0.0435111	0.0274076	0.0215685	0.0488892	0.00276259	0.999998	1.01759	0.989928	0.847781	0.184403	0.0477843	0.0380643	0.028053	0.0512221	0.00320238	0.999998	0.979149	0.952994	0.929165	0.538587	0.0564618	0.0331315	0.0256937	0.0411744	0.0158399	0.999998	0.938573	0.989765	0.814539	0.216075	0.0298221	0.0303877	0.0235409
P07902	GALT	0.999998	1.12794	1.20236	1.21212	1.29583	1.13579	0.666899	0.107435	0.0595985	0	0.999998	1.10786	0.995048	1.08875	1.05726	0.969211	0.442033	0.10366	0.0960123	0	0.999998	0.984352	0.987951	0.973901	0.889534	0.674582	0.315369	0.12809	0.0899683	0.0165355	0.999998	1.09991	1.17022	1.25247	1.01677	1.21395	0.602653	0.049043	0.0299776	0	0.999998	1.0263	0.892512	1.02648	0.819361	0.651613	0.30944	0.0551605
P07910	HNRNPC	0.999998	0.985408	0.720129	0.409161	0.0894062	0.0270486	0.0167382	0.011644	0.0209544	0.00123452	0.999998	0.932993	0.790921	0.418838	0.0938479	0.0232317	0.0101329	0.00621218	0.0268721	0.00156822	0.999998	1.01652	0.800814	0.403972	0.10378	0.0446778	0.0334372	0.0182854	0.0311059	0.00565446	0.999998	0.811769	0.586084	0.328056	0.067677	0.0147403	0.00592152	0.0120437	0.026527	0.00197732	0.999998	0.695769	0.568265	0.284722	0.0777252	0.013368	0.00816696	0.00503122
P07919	UQCRH											0.999998	1.00231	0.879652	0.79864	0.65195	0.588012	0.426771	0.352868	0.439039	0.969292
P07942	LAMB1	0.999998	0.940754	1.03051	1.04224	1.0675	0.65696	0.286726	0.178405	0.154355	0.220001	0.999998	1.04901	0.979289	0.974104	0.795113	0.517493	0.255935	0.205284	0.228793	0.314424	0.999998	1.11265	1.06127	0.976598	0.849242	0.550647	0.261234	0.185002	0.195755	0.292244	0.999998	1.08053	0.976629	1.12382	0.84594	0.611475	0.246339	0.132128	0.17514	0.201396	0.999998	0.896745	0.789517	1.01504	0.763386	0.472371	0.271013	0.267264
P07947	YES1
P07951	TPM2
P07954	FH	0.999998	0.996621	0.886581	0.877876	0.807278	0.44315	0.0120906	0.00670614	0.0221667	0.0030876	0.999998	0.908328	0.991823	0.930692	0.610341	0.110813	0.0134183	0.0103711	0.0331543	0.00191051	0.999998	0.951051	1.00397	0.903139	0.645734	0.114794	0.020257	0.0169285	0.0333394	0.00565127	0.999998	1.00423	0.931271	0.904285	0.9348	0.471584	0.00390787	0.00188527	0.0252782	0.00211608	0.999998	0.935151	0.935644	0.861143	0.767359	0.114044	0.00478753	0.00340093
P07992	ERCC1	0.999998	1.23486	0.815649	0.545932	0.113678	0.0508106	0.048306	0.0229183	0.0346465	0	0.999998	0.902875	0.866813	0.517826	0.106302	0.0259403	0.0155321	0.0300104	0.0411678	0.00076469	0.999998	0.821598	0.772888	0.44744	0.117695	0.0529715	0.0521909	0.0397833	0.0557819	0	0.999998	0.976857	0.857484	0.548972	0.130333	0.0311186	0.0145579	0.0098354	0.0213033	0	0.999998	0.770575	0.638062	0.378611	0.0852968	0.0356454	0.00623151	0
P08047	SP1	0.999998	0.950191	0.867009	0.780842	0.754583	0.494367	0.395016	0.222505	0.130383	0.121342	0.999998	0.910435	0.891514	0.759187	0.656927	0.470764	0.246859	0.120078	0.0962423	0.153717	0.999998	0.966768	0.885966	0.742872	0.581767	0.419314	0.222711	0.106085	0.0868086	0.0114622	0.999998	1.01352	0.901005	0.835172	0.749697	0.480654	0.273943	0.152298	0.128241	0.303381	0.999998	0.780278	0.672561	0.637237	0.640009	0.351138	0.236599	0.116301
P08069	IGF1R	0.999998	0.94978	0.663804	0.263993	0.118142	0.0676251	0.0387181	0.148459	0.0965838	0.0490143	0.999998	1.15517	0.847288	0.517008	0.161186	0.233232	0.146172	0.213	0.2243	0.125526	0.999998	0.771224	0.793703	0.510438	0.190154	0.085934	0.0396565	0.0499882	0.125965	0.0545235
P08133	ANXA6	0.999998	0.970549	0.998592	0.819008	0.252609	0.0544159	0.038612	0.0168586	0.0245691	0.00211793	0.999998	1.06093	0.984371	0.830672	0.280586	0.0592392	0.0328244	0.0209209	0.0446698	0.00302963	0.999998	1.07024	0.998739	0.801293	0.312711	0.0681282	0.0418177	0.0243217	0.0460653	0.00528409	0.999998	1.01911	1.03961	0.851966	0.256157	0.0302946	0.0218785	0.0115527	0.0290472	0.00189193	0.999998	1.07155	1.00983	0.828528	0.253602	0.0394078	0.0190218	0.00808003
P08134	RHOC	0.999998	0.864099	0.860553	0.999908	0.978163	0.858434	0.749343	0.403053	0.294485	0.236892	0.999998	1.1302	0.950738	0.889983	1.16543	0.924367	0.422122	0.198408	0.145478	0.0868761	0.999998	1.14233	1.01744	0.988666	1.00769	0.822944	0.511319	0.180354	0.132257	0.07134	0.999998	0.918399	0.98161	1.04422	1.47429	0.905952	0.79477	0.544899	0.364893	0.19473	0.999998	0.978942	0.939217	0.797585	0.837321	0.567246	0.265535	0.123882
P08174	CD55	0.999998	0.909534	0.955451	1.10835	1.1075	1.00961	1.04511	0.817664	0.387639	0.410164	0.999998	1.20076	1.09778	1.14575	1.23005	1.04845	1.10694	0.547246	0.475851	0.507978	0.999998	1.13691	1.07912	1.14073	1.22942	1.06084	0.946365	0.605635	0.462992	0.645505	0.999998	1.09016	0.976772	1.00847	1.08071	1.2221	1.07535	0.874075	0.373333	0.572179	0.999998	1.03751	1.32074	1.1112	1.22235	1.0783	1.03604	0.483063
P08195	SLC3A2	0.999998	0.878622	0.849266	0.932152	0.926084	0.86747	0.789619	0.438739	0.400716	0.52177	0.999998	0.93776	0.959236	0.955488	1.09785	1.07921	0.883997	0.711494	0.624409	0.738358	0.999998	1.03809	1.07521	1.13449	1.12059	1.10514	0.963449	0.80294	0.703037	0.892261	0.999998	1.08089	1.11654	1.09135	1.29323	1.12561	1.03134	0.498194	0.585963	1.07391	0.999998	1.00735	1.03816	1.06393	1.06467	0.952003	0.882078	0.703463
P08236	GUSB	0.999998	0.964917	1.01678	1.09287	0.891279	0.855181	0.7325	0.572463	0.545866	0.901946	0.999998	1.01843	1.01296	1.03609	0.967073	0.821556	0.730913	0.686286	0.939931	1.37281	0.999998	1.00461	0.950632	1.00206	0.945726	0.826392	0.777311	0.852656	0.93023	1.48145	0.999998	0.962096	0.98039	1.07773	0.929389	0.993066	0.783145	0.698197	0.802463	1.79545	0.999998	1.00497	1.0183	1.0293	0.989397	0.824518	0.730431	0.748857
P08237	PFKM	0.999998	1.41559	1.67136	1.13489	1.17584	0.937181	1.33128	1.30175	1.11474	1.83571																					0.999998	0.683379	1.03158	0.310687	0.601036	0.43658	0.324814	0.475114	0.513469	1.14979	0.999998	0.971488	0.537555	0.428527	0.54717	0.304352	0.306731	0.166945
P08238	HSP90AB1	0.999998	0.987677	0.916515	0.908403	0.390641	0.043169	0.019704	0.0122968	0.0261171	0.00297114	0.999998	0.938123	0.993252	0.908227	0.217705	0.0686096	0.0297401	0.0193581	0.0459532	0.00579708	0.999998	0.986574	1.00356	0.852132	0.193594	0.066763	0.042481	0.0278913	0.0487359	0.0107023	0.999998	0.988212	0.956878	0.898896	0.483243	0.0354902	0.020264	0.0172575	0.0408762	0.0228126	0.999998	0.968804	1.04863	0.835319	0.224696	0.0340181	0.0213726	0.0192101
P08240	SRPRA	0.999998	1.07214	0.953002	0.802031	0.302969	0.098667	0.0615364	0.0474326	0.0439253	0.00374757	0.999998	0.922411	0.970677	0.644243	0.240752	0.149708	0.0797204	0.049562	0.0563049	0.00708856	0.999998	0.970596	0.933366	0.564296	0.156317	0.0690844	0.0488756	0.038406	0.0486909	0	0.999998	0.981374	0.967875	0.763799	0.311742	0.110207	0.0715113	0.069682	0.0602961	0.0150634	0.999998	0.92919	0.896843	0.537511	0.181498	0.0867475	0.0676245	0.0411621
P08243	ASNS	0.999998	1.18761	1.09701	1.0127	1.02299	0.854876	0.342175	0.0435622	0.0372211	0.0230522	0.999998	0.93956	1.04072	1.01062	0.687632	0.36386	0.037523	0.0208776	0.0419684	0.00934378	0.999998	0.974481	0.963711	0.905165	0.768277	0.285881	0.0808325	0.0536665	0.0688535	0.0232436	0.999998	0.956493	0.989492	0.939698	0.914576	0.836279	0.269655	0.0215881	0.0301149	0.0166351	0.999998	0.862712	0.957678	0.813527	0.88884	0.467823	0.0248586	0.0110286
P08247	SYP	0.999998	0.924665	0.844396	0.92668	0.92579	0.788964	0.777845	0.576128	0.563016	0.73776	0.999998	0.957736	0.912162	0.961712	0.969396	1.09202	0.975743	0.904992	1.19852	1.67184											0.999998	1.0139	0.9209	1.01685	0.982123	1.12925	0.719169	0.723879	0.674199	1.49728	0.999998	0.858305	0.716927	0.978928	0.905956	0.738145	0.575369	0.414158
P08311	CTSG	0.999998	1.0055	0.589312	0.765523	0.688258	0.490958	0.381449	0.234386	0.128489	0.220769	0.999998	0.721295	0.87401	0.792307	0.833967	0.839712	0.489747	0.346836	0.297736	0.180904	0.999998	0.812622	1.10236	1.26918	0.735108	0.48853	0.537486	0.300525	0.288992	0.270692	0.999998	0.863342	0.881838	0.614066	0.931767	0.274482	0.278277	0.239082	0.0841432	0.197041	0.999998	0.922033	0.922914	0.877879	1.22966	0.761936	0.213202	0.0360857
P08397	HMBS	0.999998	0.98268	0.860608	0.85894	0.868785	0.863694	0.75943	0.599418	0.674079	1.04257	0.999998	0.8881	0.861357	0.8203	0.834246	0.865674	0.674861	0.758509	0.911748	1.44011	0.999998	0.930151	1.00974	0.930497	0.896046	0.829408	0.834026	0.868914	0.923881	1.66514	0.999998	1.05532	0.934185	0.861987	0.994438	0.835862	0.74508	0.696168	0.75608	1.90407	0.999998	0.953	0.844036	0.837478	0.896631	0.721778	0.682733	0.652736
P08559	PDHA1	0.999998	1.01351	0.853212	0.695983	0.347408	0.0956087	0.030586	0.014186	0.0260167	0.00307725	0.999998	0.881516	0.80252	0.479572	0.163109	0.0762104	0.0215657	0.00925681	0.0305194	0.00117738	0.999998	0.912041	0.780867	0.486983	0.212062	0.0899811	0.035175	0.0169842	0.034271	0.00581091	0.999998	0.972922	0.838308	0.738796	0.3811	0.0839476	0.0250605	0.0125888	0.0313502	0.00999334	0.999998	1.02106	0.864934	0.43481	0.187584	0.0899078	0.0112876	0.00814018
P08567	PLEK	0.999998	0.963008	0.767265	0.994377	0.677124	0.433227	0.284098	0.372574	0.238498	0.113682											0.999998	0.880254	1.0484	1.39074	0.716145	0.647854	0.649001	0.914333	0.761133	0.0689295	0.999998	0.949276	0.790444	0.722484	0.348808	0.0752645	0.0422643	0.0298103	0.0312118	0
P08574	CYC1	0.999998	1.04481	1.09241	1.00577	1.01993	0.958685	0.793664	0.374901	0.0731616	0.0439641	0.999998	1.01688	0.991888	0.950933	0.939943	0.822587	0.756938	0.481432	0.131809	0.045442	0.999998	0.889708	0.951151	0.906632	0.903195	0.796437	0.7144	0.680918	0.494706	0.108179	0.999998	1.11879	1.18244	1.04435	0.945126	0.993624	0.703033	0.355086	0.0330367	0	0.999998	0.965229	0.873491	0.828815	0.73777	0.694638	0.67624	0.274289
P08575	PTPRC	0.999998	0.965359	0.915291	0.979811	0.874538	0.646973	0.254608	0.0943596	0.0677812	0.017625	0.999998	0.942188	0.930248	0.988137	1.05104	0.880807	0.487064	0.143848	0.088474	0.0174422	0.999998	0.996777	1.01783	1.19984	1.0251	0.835017	0.602793	0.154086	0.102003	0.0273113	0.999998	1.03534	0.963306	0.989381	1.09279	0.705838	0.344627	0.195613	0.106177	0.0337799	0.999998	1.02155	1.12971	1.16115	1.11043	0.875667	0.538604	0.105191
P08579	SNRPB2	0.999998	1.00977	0.998194	0.993421	0.969878	0.904852	0.683699	0.280962	0.096306	0.0446197	0.999998	1.02132	0.999299	0.929844	0.956268	0.844515	0.624119	0.244589	0.122231	0.069145	0.999998	0.969185	0.992188	0.982446	0.906503	0.862267	0.600296	0.250859	0.112705	0.0502069	0.999998	0.999817	1.00544	0.960116	0.931169	0.840383	0.661811	0.25254	0.100315	0.0634157	0.999998	0.928173	0.930925	0.89476	0.826444	0.660867	0.53609	0.215257
P08582	MELTF											0.999998	1.10711	0.993115	0.9049	0.765664	0.590708	0.408777	0.301921	0.328165	0.470634											0.999998	1.33004	1.72307	1.40487	0.612298	0.717287	0.297502	0.215851	0.31181	0.418511
P08621	SNRNP70	0.999998	0.811989	0.791861	0.962528	0.665433	0.394525	0.122489	0.0707628	0.0527198	0.0635827	0.999998	0.956595	0.933182	0.977431	1.10713	0.511671	0.127567	0.0717018	0.0902265	0.0921731	0.999998	0.925087	0.892673	1.31494	0.814049	0.373348	0.157088	0.073787	0.0739242	0.0734249	0.999998	0.853613	0.765436	0.733715	0.94583	0.322249	0.113424	0.0622339	0.0618082	0.0812649	0.999998	1.0025	1.53344	1.40511	1.21385	0.53817	0.0964138	0.0348965
[truncated: 6,756 more rows]
[truncated: 223 more columns]
