# Supplementary material for: Proteome-wide solubility and thermal stability profiling reveals distinct regulatory roles for ATP
Source: Nat Commun. 2019 Mar 11;10:1155. doi: 10.1038/s41467-019-09107-y (PMC6411743; doi:10.1038/s41467-019-09107-y)
Supplement: Supplementary file 8 — Supplementary Data 5 [file 41467_2019_9107_MOESM8_ESM.xlsx]

## Sheet: Table legend
Supplementary Data 5: SPP of ATP
Columns	Description
gene_name	identified protein
protein_id	uniprot identifier
rep_count	number of replicates in which protein was found in a given condition
min_qupm	minimum number of uniquely quantified peptides across replicates
max_qupm	maximum number of uniquely quantified peptides across replicates
pEC50	negative logarithm of the half maximal effective concentration, reflects potentcy of solubilization
human_protein_atlas	protein localization as annotated by the Human Protein Atlas
GO_CC	gene ontology cellular compartment terms associated with given protein
GO_MF	gene ontology molecular function terms associated with given protein
disordered_rank	d2p2 retrieved prediction of which proportion of a given protein is disordered
Avg_pI	average isoelectric point

## Sheet: Table S5
gene_name	protein_id	rep_count	min_qupm	max_qupm	SDS_vehicle_1	SDS_vehicle_2	SDS_vehicle_3	vehicle_1	vehicle_2	vehicle_3	0.1mM_ATP_1	0.1mM_ATP_2	0.1mM_ATP_3	0.5mM_ATP_1	0.5mM_ATP_2	0.5mM_ATP_3	1mM_ATP_1	1mM_ATP_2	1mM_ATP_3	2mM_ATP_1	2mM_ATP_2	2mM_ATP_3	4mM_ATP_1	4mM_ATP_2	4mM_ATP_3	6mM_ATP_1	6mM_ATP_2	6mM_ATP_3	8mM_ATP_1	8mM_ATP_2	8mM_ATP_3	10mM_ATP_1	10mM_ATP_2	10mM_ATP_3	median_SDS	median_vehicle	median_0.1mM_ATP	median_0.5mM_ATP	median_1mM_ATP	median_2mM_ATP	median_4mM_ATP	median_6mM_ATP	median_8mM_ATP	median_10mM_ATP	ATP_effect	pEC50	human_protein_atlas	GO_CC	GO_MF
DTYMK	P23919	3	13	17	0.704097	0.81245	0.871873	1	1	1	0.940673	1.01245	1.03327	0.956183	0.997777	1.02295	0.901351	0.972464	0.952877	0.895395	0.976545	0.986096	0.884532	0.946216	0.939574	0.887947	0.905568	1.0061	0.871855	0.961875	0.979822	0.874234	0.929129	0.958994	0.81245	1	1.01245	0.997777	0.952877	0.976545	0.939574	0.905568	0.961875	0.929129	none		Approved: Mitochondria	cellular_component, intracellular, cell, cytoplasm, mitochondrion, mitochondrial envelope, mitochondrial intermembrane space, mitochondrial matrix, cytosol, organelle envelope, organelle envelope lumen, membrane-enclosed lumen, envelope, organelle, membrane-bounded organelle, intracellular organelle, intracellular membrane-bounded organelle, organelle lumen, organelle part, intracellular part, mi…	nucleotide binding, molecular_function, catalytic activity, thymidylate kinase activity, binding, ATP binding, uridylate kinase activity, kinase activity, transferase activity, transferase activity, transferring phosphorus-containing groups, phosphotransferase activity, phosphate group as acceptor, purine nucleotide binding, nucleotide kinase activity, nucleobase-containing compound kinase activi…
PBX2	P40425	3	3	5	1.06237	0.838446	0.877985	1	1	1	1.1202	0.914641	0.919851	1.10395	0.872393	0.942038	1.02809	0.9139	0.995454	1.12324	0.902341	0.999055	1.00726	0.886454	1.01187	1.04772	0.911388	1.00226	1.00365	0.862405	0.968986	0.974774	0.835047	0.965543	0.877985	1	0.919851	0.942038	0.995454	0.999055	1.00726	1.00226	0.968986	0.965543	none		Approved: Nucleoplasm	cellular_component, intracellular, cell, nucleus, transcription factor complex, macromolecular complex, organelle, membrane-bounded organelle, intracellular organelle, intracellular membrane-bounded organelle, protein complex, intracellular part, cell part	regulatory region DNA binding, transcription regulatory region sequence-specific DNA binding, RNA polymerase II regulatory region sequence-specific DNA binding, RNA polymerase II transcription factor activity, sequence-specific DNA binding, RNA polymerase II regulatory region DNA binding, regulatory region nucleic acid binding, transcriptional activator activity, RNA polymerase II transcription r…
RPL13A	P40429|Q8J015	3	7	13	27.3814	25.2544	17.0065	1	1	1	1.04322	1.00757	0.811439	0.999365	1.02103	0.902636	0.971017	0.955863	0.927735	0.94666	0.969878	0.744581	0.887536	0.844835	0.635894	0.740775	0.766958	0.568006	0.511965	0.65552	0.432334	0.868425	0.919417	0.681652	25.2544	1	1.00757	0.999365	0.955863	0.94666	0.844835	0.740775	0.511965	0.868425	none	2.54193	Approved: Cytosol, Nucleoli	cellular_component, intracellular, cell, nucleus, nucleolus, cytoplasm, cytosol, ribosome, adherens junction, cell-substrate adherens junction, focal adhesion, large ribosomal subunit, membrane, cytosolic large ribosomal subunit, cytosolic ribosome, cell junction, cell-substrate junction, intracellular ribonucleoprotein complex, membrane-enclosed lumen, nuclear lumen, macromolecular complex, orga…	molecular_function, nucleic acid binding, RNA binding, mRNA binding, structural constituent of ribosome, structural molecule activity, binding, organic cyclic compound binding, heterocyclic compound binding
TTR	A0A087WT59|A0A087WV45|P02766	2	2	3	0.892648		0.746424	1		1	1.02248		0.873192	1.02865		0.87817	1.00103		0.834478	0.958465		0.879375	0.934602		0.840342	0.962123		0.820208	0.867815		0.887977	0.927665		0.767492	0.819536	1	0.947836	0.95341	0.917756	0.91892	0.887472	0.891165	0.877896	0.847578	none		Approved: Golgi apparatus	lytic vacuole, cellular_component, extracellular region, extracellular space, intracellular, cell, cytoplasm, lysosome, primary lysosome, vacuole, vacuolar lumen, endomembrane system, secretory granule, cytoplasmic vesicle, membrane-enclosed lumen, vesicle, vesicle lumen, macromolecular complex, secretory granule lumen, azurophil granule lumen, azurophil granule, organelle, membrane-bounded organ…	molecular_function, receptor binding, hormone activity, binding, protein binding, receptor regulator activity, hormone binding, identical protein binding, protein heterodimerization activity, protein dimerization activity, receptor ligand activity, thyroid hormone binding, molecular function regulator
RFC1	P35251|P35251-2	3	35	43	1.71215	1.52157	1.5526	1	1	1	1.06538	1.06512	1.04721	1.15565	1.23922	1.12832	1.32951	1.20017	1.16743	1.45549	1.33762	1.27207	1.56669	1.39425	1.38479	1.69754	1.58431	1.47013	1.58952	1.47832	1.46465	1.63528	1.58485	1.47201	1.5526	1	1.06512	1.15565	1.20017	1.33762	1.39425	1.58431	1.47832	1.58485	solubilized	2.72272	Enhanced: Nucleus	cellular_component, extracellular region, extracellular space, intracellular, cell, nucleus, nucleoplasm, replication fork, DNA replication factor C complex, chromosome, nucleolus, cytoplasm, membrane-enclosed lumen, nuclear lumen, vesicle, macromolecular complex, organelle, membrane-bounded organelle, non-membrane-bounded organelle, intracellular organelle, extracellular organelle, intracellular…	nucleotide binding, molecular_function, nucleic acid binding, DNA binding, DNA clamp loader activity, double-stranded DNA binding, catalytic activity, binding, protein binding, ATP binding, enzyme activator activity, DNA-dependent ATPase activity, pyrophosphatase activity, hydrolase activity, hydrolase activity, acting on acid anhydrides, hydrolase activity, acting on acid anhydrides, in phosphor…
LARS	Q9P2J5	3	55	59	0.762119	0.861894	0.794513	1	1	1	0.996155	1.08167	1.0546	1.00084	1.07257	1.01611	0.978539	1.11045	1.12212	0.943694	0.964264	1.02501	0.935166	0.961694	0.991758	0.890025	1.00438	0.871707	1.0352	1.10015	1.00335	0.914445	1.02653	0.937829	0.794513	1	1.0546	1.01611	1.11045	0.964264	0.961694	0.890025	1.0352	0.937829	none		Approved: Nuclear bodies; Supported: Cytosol	lytic vacuole, cellular_component, intracellular, cell, nucleus, nucleoplasm, cytoplasm, lysosome, vacuole, endoplasmic reticulum, cytosol, endomembrane system, nuclear body, aminoacyl-tRNA synthetase multienzyme complex, membrane-enclosed lumen, nuclear lumen, macromolecular complex, organelle, membrane-bounded organelle, intracellular organelle, intracellular membrane-bounded organelle, organel…	nucleotide binding, aminoacyl-tRNA editing activity, molecular_function, catalytic activity, aminoacyl-tRNA ligase activity, glutamine-tRNA ligase activity, leucine-tRNA ligase activity, valine-tRNA ligase activity, GTPase activator activity, binding, protein binding, ATP binding, enzyme activator activity, hydrolase activity, hydrolase activity, acting on ester bonds, ligase activity, purine nuc…
ID1	P41134|P41134-2	3	2	3	0.911524	1.06129	0.900264	1	1	1	1.00949	0.766348	0.762818	0.971496	0.833049	0.834389	1.03968	0.908489	0.793064	1.10259	0.785652	0.759136	1.16791	0.861724	0.921788	1.27787	1.14622	0.808121	0.988873	0.932788	0.81977	1.04716	0.722999	0.817999	0.911524	1	0.766348	0.834389	0.908489	0.785652	0.921788	1.14622	0.932788	0.817999	none		Enhanced: Nucleoplasm	cellular_component, intracellular, cell, nucleus, nucleoplasm, cytoplasm, Golgi apparatus, centrosome, microtubule organizing center, cytoskeleton, endomembrane system, microtubule cytoskeleton, membrane-enclosed lumen, nuclear lumen, organelle, membrane-bounded organelle, non-membrane-bounded organelle, intracellular organelle, intracellular membrane-bounded organelle, intracellular non-membrane…	molecular_function, DNA binding transcription factor activity, binding, protein binding, protein C-terminus binding, transcription factor binding, protein complex binding, identical protein binding, protein homodimerization activity, protein self-association, macromolecular complex binding, protein dimerization activity, protein N-terminus binding, proteasome binding, transcription regulator acti…
DPH1	I3L1H5|Q9BZG8	3	3	5	0.820673	0.746719	0.912877	1	1	1	0.938208	0.828677	1.07997	0.904137	0.887315	1.10554	0.958307	0.827291	1.16615	0.923122	1.02315	1.1584	0.900144	0.885365	1.17469	0.844523	0.810525	1.03777	0.873375	0.919268	1.16705	0.834839	0.848217	1.068	0.820673	1	0.938208	0.904137	0.958307	1.02315	0.900144	0.844523	0.919268	0.848217	none		Supported: Nucleoplasm	cellular_component, intracellular, cell, nucleus, nucleoplasm, cytoplasm, cytosol, cell junction, membrane-enclosed lumen, nuclear lumen, organelle, membrane-bounded organelle, intracellular organelle, intracellular membrane-bounded organelle, organelle lumen, organelle part, intracellular part, nuclear part, cytoplasmic part, intracellular organelle part, cell part, intracellular organelle lumen	molecular_function, catalytic activity, binding, protein binding, transferase activity
WDR76	Q9H967	3	3	6	1.63488	2.59628	2.73679	1	1	1	0.989041	1.05636	1.03695	0.98274	1.04007	1.21728	0.976206	1.45339	1.15673	1.02063	1.01157	1.28698	1.09817	1.1184	1.34651	1.01941	1.2895	1.17955	1.12878	1.28028	1.34758	1.03408	1.24826	1.26702	2.59628	1	1.03695	1.04007	1.15673	1.02063	1.1184	1.17955	1.28028	1.24826	none		Approved: Nuclear bodies, Nucleoli fibrillar center	cellular_component, intracellular, cell, nucleus, organelle, membrane-bounded organelle, intracellular organelle, intracellular membrane-bounded organelle, intracellular part, cell part	molecular_function, nucleic acid binding, DNA binding, binding, organic cyclic compound binding, heterocyclic compound binding
DHX8	F5H658|Q14562	3	15	24	2.07633	2.09103	1.79258	1	1	1	1.00786	1.08542	1.0572	1.23141	1.37837	1.25266	1.30206	1.37513	1.28871	1.33923	1.33614	1.23591	1.41035	1.43189	1.3861	1.50001	1.48238	1.42042	1.62788	1.567	1.51865	1.62782	1.70829	1.50685	2.07633	1	1.0572	1.25266	1.30206	1.33614	1.41035	1.48238	1.567	1.62782	solubilized	1.8767	Supported: Nuclear bodies, Nucleoplasm	cellular_component, intracellular, cell, nucleus, nucleoplasm, spliceosomal complex, cytoplasm, nuclear body, intracellular ribonucleoprotein complex, membrane-enclosed lumen, nuclear lumen, macromolecular complex, organelle, membrane-bounded organelle, intracellular organelle, intracellular membrane-bounded organelle, organelle lumen, organelle part, intracellular part, nuclear part, intracellul…	nucleotide binding, molecular_function, nucleic acid binding, RNA binding, RNA helicase activity, catalytic activity, ATP-dependent RNA helicase activity, helicase activity, binding, protein binding, ATP binding, ATP-dependent helicase activity, RNA-dependent ATPase activity, pyrophosphatase activity, hydrolase activity, hydrolase activity, acting on acid anhydrides, hydrolase activity, acting on…
MCM6	Q14566	3	56	61	0.685197	0.77665	0.760751	1	1	1	0.956608	1.03452	1.0853	0.946328	0.993869	1.02663	0.890675	0.996263	0.962527	0.879746	0.93881	1.01536	0.892744	0.899622	0.995022	0.825538	0.900513	0.921886	0.941964	0.98687	1.00759	0.861736	0.959317	0.925376	0.760751	1	1.03452	0.993869	0.962527	0.93881	0.899622	0.900513	0.98687	0.925376	none		Enhanced: Nucleoplasm	nuclear chromosome, chromosome, telomeric region, nuclear chromosome, telomeric region, cellular_component, intracellular, cell, nucleus, nucleoplasm, chromosome, membrane-enclosed lumen, nuclear lumen, macromolecular complex, MCM complex, organelle, membrane-bounded organelle, non-membrane-bounded organelle, intracellular organelle, intracellular membrane-bounded organelle, intracellular non-mem…	nucleotide binding, molecular_function, nucleic acid binding, DNA binding, DNA helicase activity, single-stranded DNA binding, catalytic activity, ATP-dependent DNA helicase activity, helicase activity, binding, protein binding, ATP binding, ATP-dependent helicase activity, DNA-dependent ATPase activity, pyrophosphatase activity, hydrolase activity, hydrolase activity, acting on acid anhydrides, …
VCPKMT	Q9H867|Q9H867-2|Q9H867-5	2	2	2	0.954257	0.784237		1	1		1.09212	0.9415		0.966201	0.953147		0.97423	0.912163		1.12446	0.816424		1.15482	1.15252		1.02697	0.967351		1.01863	0.913589		1.07138	1.01299		0.869247	1	1.01681	0.959674	0.943196	0.97044	1.15367	0.997159	0.966108	1.04219	none		Supported: Cytosol	cellular_component, intracellular, cell, cytoplasm, cytosol, macromolecular complex, protein complex, intracellular part, cytoplasmic part, cell part	molecular_function, catalytic activity, binding, protein binding, methyltransferase activity, N-methyltransferase activity, protein methyltransferase activity, S-adenosylmethionine-dependent methyltransferase activity, lysine N-methyltransferase activity, protein-lysine N-methyltransferase activity, transferase activity, transferase activity, transferring one-carbon groups, enzyme binding, ATPase…
TSPYL5	Q86VY4	3	11	14	1.52773	1.28461	1.36025	1	1	1	0.973921	0.980467	0.946752	1.017	0.942807	0.997581	1.04235	1.00709	0.959497	1.05369	1.05022	1.04846	1.0927	1.07548	1.0452	1.14107	1.09405	1.05816	1.1192	1.12268	1.11438	1.17858	1.05003	1.10602	1.36025	1	0.973921	0.997581	1.00709	1.05022	1.07548	1.09405	1.1192	1.10602	none	2.56671	Approved: Cytosol, Golgi apparatus	cellular_component, intracellular, cell, nucleus, organelle, membrane-bounded organelle, intracellular organelle, intracellular membrane-bounded organelle, intracellular part, cell part	molecular_function, binding, protein binding
NDRG1	Q92597	3	10	11	0.955903	0.803018	0.901069	1	1	1	0.936841	0.976295	0.966522	0.948755	0.987905	1.01404	0.961795	0.932033	0.907339	0.980378	0.916726	0.943741	1.01849	0.86939	0.884659	1.09713	0.933829	0.967094	1.00235	0.883831	0.903821	1.04935	0.865998	0.913888	0.901069	1	0.966522	0.987905	0.932033	0.943741	0.884659	0.967094	0.903821	0.913888	none		Supported: Cytosol, Microtubules	cellular_component, extracellular region, extracellular space, intracellular, cell, nucleus, cytoplasm, endosome, centrosome, microtubule organizing center, cytosol, cytoskeleton, microtubule, plasma membrane, cell-cell junction, adherens junction, cell-cell adherens junction, endosome membrane, endomembrane system, microtubule cytoskeleton, membrane, cell junction, organelle membrane, cytoplasmi…	molecular_function, binding, protein binding, microtubule binding, cytoskeletal protein binding, tubulin binding, Ras GTPase binding, Rab GTPase binding, enzyme binding, small GTPase binding, gamma-tubulin binding, cadherin binding, cell adhesion molecule binding, GTPase binding
GCAT	O75600|O75600-2	3	5	7	1.0912	1.11825	1.22249	1	1	1	0.94536	1.00657	0.977667	0.982608	1.02949	1.06915	0.93609	1.10888	1.0372	0.907856	1.05503	1.03753	0.909126	1.00623	1.05513	0.910145	1.06022	0.978786	0.939887	1.03531	1.04147	0.880833	1.08752	0.959031	1.11825	1	0.977667	1.02949	1.0372	1.03753	1.00623	0.978786	1.03531	0.959031	none		Approved: Mitochondria; Supported: Nucleoplasm	cellular_component, intracellular, cell, nucleus, nucleoplasm, cytoplasm, mitochondrion, mitochondrial envelope, mitochondrial inner membrane, membrane, nuclear body, nuclear speck, organelle inner membrane, organelle membrane, mitochondrial membrane, organelle envelope, membrane-enclosed lumen, envelope, nuclear lumen, organelle, membrane-bounded organelle, intracellular organelle, intracellular…	molecular_function, catalytic activity, binding, glycine C-acetyltransferase activity, acetyltransferase activity, C-acyltransferase activity, C-acetyltransferase activity, transferase activity, transferase activity, transferring acyl groups, transferase activity, transferring acyl groups other than amino-acyl groups, vitamin binding, pyridoxal phosphate binding, small molecule binding, ion bindi…
TRPV2	Q9Y5S1	3	5	8	0.986256	0.981966	0.879178	1	1	1	1.02142	1.08739	1.07008	0.976293	1.07256	0.993749	0.971868	1.10684	0.979984	0.96327	1.10444	1.00015	0.973486	1.03201	0.99133	0.954273	0.96044	0.950269	0.962301	0.919358	1.0145	0.949815	0.993696	0.985594	0.981966	1	1.07008	0.993749	0.979984	1.00015	0.99133	0.954273	0.962301	0.985594	none		Supported: Plasma membrane	cellular_component, intracellular, cell, cytoplasm, plasma membrane, integral component of plasma membrane, cell surface, membrane, integral component of membrane, axon, growth cone, site of polarized growth, intrinsic component of membrane, intrinsic component of plasma membrane, cytoplasmic vesicle, vesicle, growth cone membrane, axon part, melanosome, cell projection, neuron projection, organe…	molecular_function, transporter activity, ion channel activity, cation channel activity, calcium channel activity, cation transmembrane transporter activity, ion transmembrane transporter activity, calcium ion transmembrane transporter activity, channel activity, passive transmembrane transporter activity, substrate-specific channel activity, transmembrane transporter activity, inorganic cation t…
FAM172A	Q8WUF8	3	3	7	0.819045	0.870378	0.93536	1	1	1	1.01731	1.01661	1.08756	0.984409	1.09347	1.1236	0.998071	1.02628	1.10397	1.01879	1.04059	1.09082	1.00136	1.04363	1.14427	1.04995	1.09186	1.08045	1.009	0.995404	1.08878	1.06044	1.05136	1.13423	0.870378	1	1.01731	1.09347	1.02628	1.04059	1.04363	1.08045	1.009	1.06044	none		Supported: Cytosol, Nucleoplasm	cellular_component, extracellular region, intracellular, cell, cytoplasm, endoplasmic reticulum, endomembrane system, organelle, membrane-bounded organelle, intracellular organelle, intracellular membrane-bounded organelle, intracellular part, cytoplasmic part, cell part
PPP1R13L	Q8WUF5	3	2	3	1.11954	1.11396	1.13977	1	1	1	0.962778	1.10411	0.980787	1.01886	1.09224	1.01871	1.07375	1.06217	0.975409	1.01879	0.968813	0.958406	0.98515	0.996703	0.97781	1.03153	0.906255	1.04085	0.911191	0.919272	0.892081	0.965012	0.998821	1.0051	1.11954	1	0.980787	1.01886	1.06217	0.968813	0.98515	1.03153	0.911191	0.998821	none		Enhanced: Cytosol	cellular_component, extracellular region, intracellular, cell, nucleus, nucleoplasm, cytoplasm, cytosol, cell junction, membrane-enclosed lumen, nuclear lumen, organelle, membrane-bounded organelle, intracellular organelle, intracellular membrane-bounded organelle, organelle lumen, extracellular region part, organelle part, intracellular part, nuclear part, cytoplasmic part, intracellular organel…	transcription factor activity, protein binding, transcription factor activity, transcription factor binding, molecular_function, transcription cofactor activity, transcription corepressor activity, binding, protein binding, transcription factor binding, identical protein binding, cadherin binding, cell adhesion molecule binding, transcription regulator activity
CENPT	H3BTR4|Q96BT3	3	2	3	2.82394	3.2841	2.92974	1	1	1	1.00847	1.27968	1.0092	0.967855	1.24315	0.961358	1.33991	1.32967	1.29624	1.26346	1.51315	1.45149	1.27697	1.67674	1.59748	1.62327	1.97557	1.55241	1.48657	1.74125	1.80695	1.69187	2.03237	1.87602	2.92974	1	1.0092	0.967855	1.32967	1.45149	1.59748	1.62327	1.74125	1.87602	solubilized	2.09443	Enhanced: Nuclear bodies	nuclear chromosome, chromosome, centromeric region, kinetochore, condensed chromosome kinetochore, condensed chromosome, centromeric region, chromatin, nucleosome, nuclear nucleosome, nuclear chromatin, condensed chromosome, cellular_component, intracellular, cell, nucleus, nucleoplasm, chromosome, cytoplasm, cytosol, nuclear body, membrane-enclosed lumen, nuclear lumen, macromolecular complex, p…	molecular_function, nucleic acid binding, DNA binding, binding, protein binding, histone binding, protein heterodimerization activity, protein dimerization activity, organic cyclic compound binding, heterocyclic compound binding
NEU1	Q99519	2	3	4	0.891633		1.05626	1		1	0.950002		0.944551	0.936019		1.0597	1.01745		0.955769	1.05307		1.01966	1.04093		0.980276	1.10128		1.02861	0.975197		1.0027	0.922035		0.997971	0.973944	1	0.947277	0.997862	0.98661	1.03637	1.0106	1.06495	0.98895	0.960003	none		Supported: Cell Junctions, Vesicles	lytic vacuole, cellular_component, extracellular region, extracellular space, intracellular, cell, cytoplasm, lysosome, lysosomal membrane, vacuole, vacuolar membrane, vacuolar lumen, plasma membrane, endomembrane system, membrane, cell junction, secretory granule, organelle membrane, cytoplasmic vesicle, membrane-enclosed lumen, vesicle, vesicle lumen, secretory granule lumen, specific granule l…	molecular_function, catalytic activity, exo-alpha-sialidase activity, hydrolase activity, hydrolyzing O-glycosyl compounds, binding, protein binding, hydrolase activity, hydrolase activity, acting on glycosyl bonds, alpha-sialidase activity, exo-alpha-(2->3)-sialidase activity, exo-alpha-(2->6)-sialidase activity, exo-alpha-(2->8)-sialidase activity
ZSCAN21	G3V1M0|Q9Y5A6	3	2	4	1.31314	1.31062	0.903494	1	1	1	1.1063	1.0021	0.914547	1.1148	1.14256	0.982849	1.06705	0.992673	0.895814	1.02157	1.02055	0.842905	0.967816	1.0592	0.818664	1.13014	1.03942	0.754731	1.04506	0.950068	0.840113	1.00023	1.06608	0.785468	1.31062	1	1.0021	1.1148	0.992673	1.02055	0.967816	1.03942	0.950068	1.00023	none		Approved: Endoplasmic reticulum	cellular_component, intracellular, cell, nucleus, organelle, membrane-bounded organelle, intracellular organelle, intracellular membrane-bounded organelle, intracellular part, cell part	regulatory region DNA binding, transcription regulatory region sequence-specific DNA binding, RNA polymerase II regulatory region sequence-specific DNA binding, RNA polymerase II core promoter proximal region sequence-specific DNA binding, RNA polymerase II transcription factor activity, sequence-specific DNA binding, transcription factor activity, RNA polymerase II core promoter proximal region …
FHL3	Q13643	3	5	7	0.685867	0.826256	1.19558	1	1	1	0.962929	1.05506	1.07258	0.943	1.02411	1.23694	0.959155	1.05007	1.15272	0.965655	1.00712	1.14925	0.973639	0.979439	1.37692	0.97036	1.07725	1.3077	0.964357	1.02441	1.35122	0.927627	0.977377	1.25827	0.826256	1	1.05506	1.02411	1.05007	1.00712	0.979439	1.07725	1.02441	0.977377	none		Approved: Nucleus	stress fiber, cellular_component, intracellular, cell, nucleus, cytoplasm, cytoskeleton, adherens junction, cell-substrate adherens junction, focal adhesion, actin cytoskeleton, myofibril, sarcomere, Z disc, cell junction, cell-substrate junction, I band, actin filament bundle, actomyosin, organelle, membrane-bounded organelle, non-membrane-bounded organelle, intracellular organelle, intracellula…	molecular_function, actin binding, binding, protein binding, cytoskeletal protein binding, ion binding, cation binding, metal ion binding
YTHDF2	Q9Y5A9	3	12	16	0.974826	0.941255	1.01756	1	1	1	0.992807	0.986449	0.997705	0.999263	1.00311	1.01608	1.00435	1.04144	0.984582	1.01687	0.947999	0.975285	1.01209	0.928988	1.02541	1.01095	0.96736	1.07785	0.990419	0.963806	1.0264	1.02829	1.00885	1.04401	0.974826	1	0.992807	1.00311	1.00435	0.975285	1.01209	1.01095	0.990419	1.02829	none		Enhanced: Cytosol; Supported: Cytoplasmic bodies	P-body, cellular_component, intracellular, cell, nucleus, cytoplasm, cytosol, intracellular ribonucleoprotein complex, macromolecular complex, ribonucleoprotein granule, cytoplasmic ribonucleoprotein granule, organelle, membrane-bounded organelle, non-membrane-bounded organelle, intracellular organelle, intracellular membrane-bounded organelle, intracellular non-membrane-bounded organelle, intrac…	molecular_function, nucleic acid binding, RNA binding, binding, protein binding, organic cyclic compound binding, heterocyclic compound binding, N6-methyladenosine-containing RNA binding
DHODH	Q02127	3	8	10	0.832092	0.7439	0.74492	1	1	1	1.01659	1.0419	1.09245	0.963581	1.07747	1.08156	0.999872	1.03879	1.02087	0.993575	0.992474	0.991179	0.993032	0.957112	1.00961	0.935794	0.891386	1.02377	0.987764	0.957695	0.971207	0.974811	1.02282	0.923584	0.74492	1	1.0419	1.07747	1.02087	0.992474	0.993032	0.935794	0.971207	0.974811	none		Approved: Nucleoplasm; Enhanced: Mitochondria	cellular_component, intracellular, cell, nucleus, nucleoplasm, cytoplasm, mitochondrion, mitochondrial envelope, mitochondrial inner membrane, cytosol, membrane, integral component of membrane, organelle inner membrane, organelle membrane, intrinsic component of membrane, mitochondrial membrane, organelle envelope, membrane-enclosed lumen, envelope, nuclear lumen, somatodendritic compartment, neu…	nucleotide binding, molecular_function, catalytic activity, dihydroorotate dehydrogenase activity, binding, drug binding, FMN binding, oxidoreductase activity, oxidoreductase activity, acting on the CH-CH group of donors, oxidoreductase activity, acting on the CH-CH group of donors, quinone or related compound as acceptor, ribonucleotide binding, small molecule binding, ion binding, anion binding…
CHTOP	Q9Y3Y2|Q9Y3Y2-3|Q9Y3Y2-4	3	7	8	8.38329	8.45253	7.6716	1	1	1	1.03556	1.00136	0.847798	1.02976	0.962054	0.948472	1.14552	1.09009	0.944398	1.13388	1.11226	1.01808	1.30306	1.24425	1.15593	1.50585	1.45835	1.17839	1.34684	1.42243	1.40083	1.79704	1.54065	1.51029	8.38329	1	1.00136	0.962054	1.09009	1.11226	1.24425	1.45835	1.40083	1.54065	solubilized	1.50405	Enhanced: Nuclear speckles	transcription export complex, cellular_component, intracellular, cell, nucleus, nucleoplasm, nucleolus, cytoplasm, nuclear body, nuclear speck, intracellular ribonucleoprotein complex, membrane-enclosed lumen, nuclear lumen, macromolecular complex, ribonucleoprotein granule, cytoplasmic ribonucleoprotein granule, organelle, membrane-bounded organelle, non-membrane-bounded organelle, intracellular…	nucleotide binding, molecular_function, nucleic acid binding, DNA binding, RNA binding, binding, protein binding, methyl-CpG binding, small molecule binding, sequence-specific DNA binding, organic cyclic compound binding, nucleoside phosphate binding, heterocyclic compound binding
MRPS33	Q9Y291	2	2	2	2.08842		1.21279	1		1	1.09823		0.784796	1.14355		0.802482	1.15351		0.887398	1.11105		0.851621	0.997012		0.768797	1.17445		0.655626	1.01966		0.674488	0.903132		0.680938	1.6506	1	0.941514	0.973016	1.02045	0.981334	0.882905	0.915038	0.847072	0.792035	none			organellar ribosome, organellar small ribosomal subunit, cellular_component, intracellular, cell, cytoplasm, mitochondrion, mitochondrial envelope, mitochondrial inner membrane, mitochondrial matrix, mitochondrial ribosome, mitochondrial small ribosomal subunit, ribosome, small ribosomal subunit, membrane, organelle inner membrane, intracellular ribonucleoprotein complex, organelle membrane, mito…	molecular_function, structural constituent of ribosome, structural molecule activity
TRAPPC4	Q9Y296	3	6	9	0.74813	0.779167	0.775717	1	1	1	0.946942	0.978388	1.08484	0.98301	0.957466	0.968303	0.940669	0.984559	1.11261	0.900734	0.975596	1.05259	0.946718	0.945145	1.04157	0.8642	0.862728	0.98474	0.93745	0.920976	0.994492	0.91628	0.969999	1.01235	0.775717	1	0.978388	0.968303	0.984559	0.975596	0.946718	0.8642	0.93745	0.969999	none		Approved: Cytosol	Golgi membrane, cellular_component, intracellular, cell, cytoplasm, endoplasmic reticulum, Golgi apparatus, Golgi stack, cytosol, synaptic vesicle, endomembrane system, membrane, TRAPP complex, transport vesicle, dendrite, organelle membrane, cytoplasmic vesicle, vesicle, organelle subcompartment, macromolecular complex, somatodendritic compartment, cell projection, neuron projection, organelle, …	molecular_function, guanyl-nucleotide exchange factor activity, Ras guanyl-nucleotide exchange factor activity, binding, protein binding, Ras GTPase binding, Rab guanyl-nucleotide exchange factor activity, Rab GTPase binding, enzyme binding, small GTPase binding, GTPase binding, molecular function regulator
ASF1A	Q9Y294	3	6	8	0.774285	0.901813	0.831241	1	1	1	0.944033	1.1614	1.14434	0.980368	1.10641	1.1336	1.08563	1.19317	1.14872	1.0483	1.10618	1.08806	1.00892	1.08087	1.11189	1.07186	1.09017	1.08153	0.996919	1.17168	1.11165	0.984665	1.04144	1.03094	0.831241	1	1.14434	1.10641	1.14872	1.08806	1.08087	1.08153	1.11165	1.03094	none		Enhanced: Nucleus	nuclear chromosome, chromatin, nuclear chromatin, cellular_component, intracellular, cell, nucleus, nucleoplasm, chromosome, membrane-enclosed lumen, nuclear lumen, macromolecular complex, organelle, membrane-bounded organelle, non-membrane-bounded organelle, intracellular organelle, intracellular membrane-bounded organelle, intracellular non-membrane-bounded organelle, organelle lumen, protein c…	molecular_function, chromatin binding, binding, protein binding, histone binding
DRG1	Q9Y295	3	13	14	0.740184	0.73638	0.787633	1	1	1	1.00186	0.999041	1.10598	0.980445	1.01378	1.08517	1.0002	1.00681	1.03226	0.996489	0.974761	1.03808	0.970937	0.929499	1.01276	0.9656	0.893203	1.06356	0.99467	0.935887	1.0311	0.938401	0.95983	0.986047	0.740184	1	1.00186	1.01378	1.00681	0.996489	0.970937	0.9656	0.99467	0.95983	none		Approved: Nuclear bodies; Supported: Cytosol	cellular_component, intracellular, cell, nucleus, nucleoplasm, cytoplasm, cytosol, polysome, membrane, nuclear body, intracellular ribonucleoprotein complex, membrane-enclosed lumen, nuclear lumen, macromolecular complex, organelle, membrane-bounded organelle, intracellular organelle, intracellular membrane-bounded organelle, organelle lumen, organelle part, intracellular part, nuclear part, cyto…	nucleotide binding, nucleoside binding, purine nucleoside binding, molecular_function, binding, protein binding, GTP binding, transcription factor binding, purine nucleotide binding, guanyl nucleotide binding, ribonucleoside binding, purine ribonucleoside binding, ribonucleotide binding, purine ribonucleotide binding, guanyl ribonucleotide binding, purine ribonucleoside triphosphate binding, smal…
GIGYF1	O75420	3	5	7	1.36203	1.42102	1.30944	1	1	1	1.20463	1.1417	0.984535	1.19307	1.26092	1.02549	1.39108	1.1906	1.1416	1.40427	1.24988	1.18276	1.28076	1.25441	1.20396	1.31453	1.27975	1.15718	1.26145	1.19381	1.09569	1.34128	1.2086	1.14722	1.36203	1	1.1417	1.19307	1.1906	1.24988	1.25441	1.27975	1.19381	1.2086	none		Approved: Microtubules, Vesicles	cellular_component, macromolecular complex, protein complex	molecular_function, binding, protein binding
LRCH4	H7C5D9|O75427	3	7	14	1.69072	1.37397	1.44513	1	1	1	0.970082	0.905296	0.936287	1.11686	0.992446	0.989674	1.4161	1.08052	1.27017	1.4337	1.12283	1.22575	1.46514	1.14114	1.31891	1.54623	1.16154	1.26789	1.4091	1.0144	1.29765	1.4818	1.14595	1.2672	1.44513	1	0.936287	0.992446	1.27017	1.22575	1.31891	1.26789	1.29765	1.2672	none	3.18176	Approved: Cytosol, Focal adhesion sites, Nucleoplasm	cellular_component, intracellular, cell, nucleus, nucleoplasm, cytoplasm, plasma membrane, membrane, basolateral plasma membrane, nuclear body, PML body, membrane-enclosed lumen, nuclear lumen, organelle, membrane-bounded organelle, intracellular organelle, intracellular membrane-bounded organelle, organelle lumen, organelle part, intracellular part, membrane part, nuclear part, intracellular org…	molecular_function, binding, protein binding
TTC1	Q99614	3	20	23	0.889703	0.947665	0.877935	1	1	1	0.973632	1.02389	0.958156	0.980768	0.970878	0.963591	0.999598	1.01989	0.892363	0.965515	0.962459	0.948897	0.917523	0.959279	0.896468	0.973581	0.986645	0.922696	0.879543	0.966287	0.931257	0.902091	0.895144	0.909534	0.889703	1	0.973632	0.970878	0.999598	0.962459	0.917523	0.973581	0.931257	0.902091	none	1.80773	Enhanced: Cytosol	cellular_component, intracellular, cell, cytoplasm, peroxisome, peroxisomal membrane, cytosol, membrane, organelle membrane, microbody membrane, microbody, organelle, membrane-bounded organelle, intracellular organelle, intracellular membrane-bounded organelle, organelle part, intracellular part, microbody part, peroxisomal part, cytoplasmic part, intracellular organelle part, cell part, bounding…	molecular_function, binding, protein binding, unfolded protein binding
KPNA3	O00505	3	5	9	0.903004	0.918343	0.950303	1	1	1	0.9339	1.16486	1.03191	0.945017	1.11687	1.08048	1.00681	1.13863	1.01319	1.04367	1.14055	1.03822	0.935266	1.05949	1.03381	1.03469	1.15395	1.03444	0.915221	1.1283	1.03132	0.988011	1.07092	1.03938	0.918343	1	1.03191	1.08048	1.01319	1.04367	1.03381	1.03469	1.03132	1.03938	none		Approved: Cytosol, Nucleoplasm	cellular_component, intracellular, cell, nucleus, nuclear envelope, nuclear pore, nucleoplasm, cytoplasm, cytosol, endomembrane system, host, organelle envelope, membrane-enclosed lumen, envelope, nuclear lumen, macromolecular complex, organelle, membrane-bounded organelle, intracellular organelle, intracellular membrane-bounded organelle, organelle lumen, protein complex, host cell, other organi…	molecular_function, signal sequence binding, transporter activity, binding, protein binding, protein C-terminus binding, nuclear localization sequence binding, protein transporter activity, peptide transporter activity, substrate-specific transporter activity, amide binding, peptide binding
GSPT2	Q8IYD1	3	5	11	0.836256	0.827688	0.813274	1	1	1	1.00405	1.04239	1.03332	0.955278	1.11531	1.04548	1.02948	1.03291	1.04138	1.0145	1.02142	1.03322	0.98618	1.01781	1.00133	0.98371	1.01453	1.02083	0.969115	0.963642	1.03955	0.945608	1.01541	1.0002	0.827688	1	1.03332	1.04548	1.03291	1.02142	1.00133	1.01453	0.969115	1.0002	none		Supported: Cytosol	cellular_component, intracellular, cell, cytoplasm, cytosol, translation release factor complex, macromolecular complex, protein complex, intracellular part, cytoplasmic part, cell part	nucleotide binding, nucleoside binding, purine nucleoside binding, molecular_function, nucleic acid binding, RNA binding, translation release factor activity, catalytic activity, GTPase activity, binding, protein binding, GTP binding, translation termination factor activity, translation factor activity, RNA binding, pyrophosphatase activity, hydrolase activity, hydrolase activity, acting on acid …
NUDCD3	Q8IVD9	3	14	17	0.897746	0.782332	0.971763	1	1	1	0.944414	0.999426	1.02685	0.944484	1.08181	1.06433	0.961478	0.927157	0.949565	0.938069	0.948776	0.942715	0.908022	0.928985	0.924552	0.913114	0.941069	0.941503	0.894583	0.888476	0.943738	0.87027	0.92243	0.946859	0.897746	1	0.999426	1.06433	0.949565	0.942715	0.924552	0.941069	0.894583	0.92243	none	3.05314	Approved: Cytosol, Nucleus, Plasma membrane	cellular_component, intracellular, cell, cytoplasm, cytoskeleton, cytoplasmic dynein complex, microtubule associated complex, microtubule cytoskeleton, dynein complex, macromolecular complex, organelle, non-membrane-bounded organelle, intracellular organelle, intracellular non-membrane-bounded organelle, protein complex, organelle part, intracellular part, cytoskeletal part, intracellular organel…	molecular_function, binding, protein binding, unfolded protein binding
STAT6	P42226	3	12	19	0.888834	0.896957	0.878965	1	1	1	1.01624	1.02092	1.02824	1.00945	1.03697	1.01674	0.961071	0.979424	1.00797	0.961524	0.977739	0.986536	0.936113	0.966498	0.952964	0.930836	0.940977	1.01775	0.965448	0.982286	0.972646	0.941149	0.982138	0.944128	0.888834	1	1.02092	1.01674	0.979424	0.977739	0.952964	0.940977	0.972646	0.944128	none	3.02859	Enhanced: Cytosol, Nucleoplasm	nuclear chromosome, chromatin, nuclear chromatin, cellular_component, intracellular, cell, nucleus, nuclear envelope, nucleoplasm, chromosome, cytoplasm, cytosol, endomembrane system, membrane, organelle membrane, nuclear membrane, organelle envelope, membrane-enclosed lumen, envelope, nuclear lumen, organelle, membrane-bounded organelle, non-membrane-bounded organelle, intracellular organelle, i…	regulatory region DNA binding, transcription regulatory region sequence-specific DNA binding, RNA polymerase II regulatory region sequence-specific DNA binding, RNA polymerase II core promoter sequence-specific DNA binding, RNA polymerase II transcription factor activity, sequence-specific DNA binding, RNA polymerase II regulatory region DNA binding, core promoter sequence-specific DNA binding, c…
C11ORF54	Q9H0W9|Q9H0W9-2	3	8	9	0.714127	0.876942	0.831058	1	1	1	0.995652	1.05039	1.03822	0.970713	1.08549	1.07411	0.97937	1.0378	0.95388	0.956712	0.992471	0.987851	0.953315	1.02029	0.970541	0.943854	1.01762	1.02394	0.960534	1.00849	0.945158	0.907579	0.990782	0.996928	0.831058	1	1.03822	1.07411	0.97937	0.987851	0.970541	1.01762	0.960534	0.990782	none
E4F1	H3BUJ7|Q66K89	2	2	5	1.31178	0.853978		1	1		1.10439	0.969742		1.01365	1.038		1.11313	0.813798		1.00176	1.03616		1.19153	1.00941		1.02718	0.864906		1.2649	1.01856		1.10961	1.15016		1.08288	1	1.03707	1.02583	0.963462	1.01896	1.10047	0.946043	1.14173	1.12989	none		Enhanced: Nucleoplasm	cellular_component, intracellular, cell, nucleus, nucleoplasm, cytoplasm, spindle, cytoskeleton, microtubule cytoskeleton, membrane-enclosed lumen, nuclear lumen, organelle, membrane-bounded organelle, non-membrane-bounded organelle, intracellular organelle, intracellular membrane-bounded organelle, intracellular non-membrane-bounded organelle, organelle lumen, organelle part, intracellular part,…	regulatory region DNA binding, transcription regulatory region sequence-specific DNA binding, RNA polymerase II regulatory region sequence-specific DNA binding, RNA polymerase II transcription factor activity, sequence-specific DNA binding, transcription factor activity, protein binding, transcription factor activity, transcription factor binding, RNA polymerase II regulatory region DNA binding, …
CD1E	P15812|P15812-13|P15812-2	3	2	5	0.888212	0.881461	0.708461	1	1	1	0.945892	0.901919	0.833857	1.06844	1.0083	0.694426	0.920946	0.948791	0.831979	1.00365	1.08774	0.85626	0.965801	1.04487	0.781305	0.938024	0.805823	0.879883	0.914842	0.999715	0.739604	0.924527	1.04724	0.827566	0.881461	1	0.901919	1.0083	0.920946	1.00365	0.965801	0.879883	0.914842	0.924527	none			Golgi membrane, lytic vacuole, cellular_component, intracellular, cell, cytoplasm, lysosome, endosome, early endosome, late endosome, vacuole, vacuolar lumen, Golgi apparatus, plasma membrane, integral component of plasma membrane, endomembrane system, membrane, integral component of membrane, organelle membrane, intrinsic component of membrane, intrinsic component of plasma membrane, cytoplasmic…	molecular_function, antigen binding, binding, protein binding, lipid binding, beta-2-microglobulin binding, lipid antigen binding, endogenous lipid antigen binding, exogenous lipid antigen binding, amide binding, peptide binding, lipopeptide binding
CAT	P04040	3	26	30	0.79449	0.764095	0.807579	1	1	1	0.989528	0.993723	1.0715	0.957136	1.04415	1.06411	1.01705	0.944802	1.02556	0.958098	0.944919	0.990141	0.984965	0.904729	0.979634	0.945208	0.951948	0.985691	0.978474	0.938816	0.993326	0.925352	0.945956	0.967769	0.79449	1	0.993723	1.04415	1.01705	0.958098	0.979634	0.951948	0.978474	0.945956	none		Supported: Cytosol, Vesicles	lytic vacuole, cellular_component, extracellular region, extracellular space, intracellular, cell, cytoplasm, mitochondrion, mitochondrial envelope, mitochondrial intermembrane space, lysosome, vacuole, peroxisome, peroxisomal membrane, peroxisomal matrix, endoplasmic reticulum, Golgi apparatus, cytosol, plasma membrane, adherens junction, cell-substrate adherens junction, focal adhesion, endomem…	nucleotide binding, molecular_function, catalytic activity, aminoacylase activity, catalase activity, peroxidase activity, receptor binding, binding, protein binding, antioxidant activity, oxidoreductase activity, oxidoreductase activity, acting on peroxide as acceptor, hydrolase activity, hydrolase activity, acting on carbon-nitrogen (but not peptide) bonds, hydrolase activity, acting on carbon-…
NDUFA12	Q9UI09	3	6	8	0.856599	0.853097	0.734678	1	1	1	0.998763	0.989923	0.869668	1.07557	0.993479	0.913241	0.981056	0.941754	0.939485	0.979779	0.974781	0.961304	0.987356	0.90496	0.855267	0.964772	0.998812	0.834284	1.01611	0.99504	0.870545	1.00519	0.959331	0.898228	0.853097	1	0.989923	0.993479	0.941754	0.974781	0.90496	0.964772	0.99504	0.959331	none		Supported: Mitochondria	cellular_component, intracellular, cell, cytoplasm, mitochondrion, mitochondrial envelope, mitochondrial inner membrane, mitochondrial respiratory chain, mitochondrial respiratory chain complex I, cytosol, membrane, organelle inner membrane, NADH dehydrogenase complex, organelle membrane, mitochondrial membrane, organelle envelope, envelope, macromolecular complex, organelle, membrane-bounded org…	molecular_function, catalytic activity, NADH dehydrogenase activity, NADH dehydrogenase (ubiquinone) activity, electron transfer activity, oxidoreductase activity, oxidoreductase activity, acting on NAD(P)H, oxidoreductase activity, acting on NAD(P)H, quinone or similar compound as acceptor, NADH dehydrogenase (quinone) activity
IPO11	Q9UI26|Q9UI26-2	3	7	10	0.88775	0.964445	0.900434	1	1	1	1.00105	1.0233	1.11098	1.02778	1.0606	1.14311	0.878522	1.04533	1.14284	0.953085	1.05711	1.10546	1.00089	1.03297	1.09789	0.898593	0.980863	1.09978	1.02314	1.03621	1.0451	0.993569	1.07741	1.09737	0.900434	1	1.0233	1.0606	1.04533	1.05711	1.03297	0.980863	1.03621	1.07741	none		Enhanced: Nucleoli fibrillar center, Nucleus	fibrillar center, cellular_component, intracellular, cell, nucleus, nuclear envelope, nucleolus, cytoplasm, cytosol, endomembrane system, organelle envelope, membrane-enclosed lumen, envelope, nuclear lumen, organelle, membrane-bounded organelle, non-membrane-bounded organelle, intracellular organelle, intracellular membrane-bounded organelle, intracellular non-membrane-bounded organelle, organel…	molecular_function, transporter activity, binding, protein binding, Ran GTPase binding, protein transporter activity, peptide transporter activity, Ras GTPase binding, enzyme binding, substrate-specific transporter activity, small GTPase binding, GTPase binding
CHI3L2	H0YE91|Q15782|Q15782-5|Q15782-6	3	4	5	2.05398	1.99386	1.70096	1	1	1	0.870886	0.971631	0.843921	1.09307	1.10465	0.98962	1.12014	1.20578	1.04661	1.21658	1.16617	0.996443	1.1706	1.13644	1.01131	1.24709	1.27261	0.927737	1.20954	1.25447	0.952953	1.19087	1.25978	0.957313	1.99386	1	0.870886	1.09307	1.12014	1.16617	1.13644	1.24709	1.20954	1.19087	none			cellular_component, extracellular region, extracellular space, intracellular, cell, cytoplasm, extracellular region part, intracellular part, cell part	molecular_function, binding, chitin binding, carbohydrate binding, carbohydrate derivative binding
CELF1	G5EA30|Q92879|Q92879-2|Q92879-3	3	11	13	0.938564	0.887808	0.898236	1	1	1	0.990181	0.984244	0.985995	0.996022	1.05575	0.941951	0.944431	0.929693	0.959991	0.987556	1.05759	0.942202	0.956034	0.942064	0.943119	0.961142	0.961761	0.985037	0.915471	0.947261	0.905321	0.947373	0.983864	0.948601	0.898236	1	0.985995	0.996022	0.944431	0.987556	0.943119	0.961761	0.915471	0.948601	none		Enhanced: Nucleoplasm	cellular_component, intracellular, cell, nucleus, nucleoplasm, cytoplasm, membrane, intracellular ribonucleoprotein complex, membrane-enclosed lumen, nuclear lumen, macromolecular complex, organelle, membrane-bounded organelle, intracellular organelle, intracellular membrane-bounded organelle, organelle lumen, organelle part, intracellular part, nuclear part, intracellular organelle part, cell pa…	translation repressor activity, nucleic acid binding, molecular_function, nucleic acid binding, RNA binding, mRNA binding, binding, protein binding, translation repressor activity, pre-mRNA binding, BRE binding, translation regulator activity, translation regulator activity, nucleic acid binding, organic cyclic compound binding, heterocyclic compound binding
PRPF39	Q86UA1	3	14	17	0.831953	0.843182	0.853683	1	1	1	1.0813	1.00559	1.07861	0.999066	1.00756	1.00468	1.07127	1.05402	1.04805	1.05303	1.0222	1.04845	1.04267	1.04237	1.04025	0.980827	0.939225	1.04216	0.998587	0.985437	1.00964	1.009	1.02863	1.04473	0.843182	1	1.07861	1.00468	1.05402	1.04845	1.04237	0.980827	0.998587	1.02863	none		Approved: Nucleoplasm	commitment complex, cellular_component, intracellular, cell, nucleus, spliceosomal complex, U2-type spliceosomal complex, U1 snRNP, intracellular ribonucleoprotein complex, small nuclear ribonucleoprotein complex, macromolecular complex, organelle, membrane-bounded organelle, intracellular organelle, intracellular membrane-bounded organelle, organelle part, intracellular part, nuclear part, intra…	molecular_function, nucleic acid binding, RNA binding, binding, pre-mRNA 5'-splice site binding, pre-mRNA binding, organic cyclic compound binding, heterocyclic compound binding
DYNC1LI1	Q9Y6G9	3	24	29	1.0459	1.06869	0.960886	1	1	1	0.951992	0.990461	0.902179	0.988153	1.0569	0.910599	1.02322	0.985247	0.936453	1.00523	0.96105	0.908482	0.964775	0.941832	0.866443	1.01029	1.06949	0.823339	0.965384	0.993057	0.868382	0.947996	0.965122	0.902459	1.0459	1	0.951992	0.988153	0.985247	0.96105	0.941832	1.01029	0.965384	0.947996	none		Supported: Centrosome, Cytosol	chromosome, centromeric region, kinetochore, condensed chromosome kinetochore, condensed chromosome, centromeric region, condensed chromosome, spindle pole, cellular_component, intracellular, cell, chromosome, cytoplasm, centrosome, microtubule organizing center, spindle, cytosol, cytoskeleton, cytoplasmic dynein complex, microtubule, microtubule associated complex, plasma membrane, endomembrane …	nucleotide binding, nucleoside binding, purine nucleoside binding, molecular_function, nucleic acid binding, RNA binding, motor activity, microtubule motor activity, catalytic activity, binding, protein binding, ATP binding, pyrophosphatase activity, hydrolase activity, hydrolase activity, acting on acid anhydrides, hydrolase activity, acting on acid anhydrides, in phosphorus-containing anhydride…
COMMD10	D6RC04|Q9Y6G5	3	6	9	0.863225	0.961455	0.957942	1	1	1	0.976855	0.994581	0.927737	0.980171	0.878928	0.942001	0.96966	0.962773	0.975054	0.975497	0.950162	0.966614	0.95689	0.958475	0.979362	0.953216	0.917311	0.905276	0.923099	1.05766	0.96362	0.95492	0.93621	0.973135	0.957942	1	0.976855	0.942001	0.96966	0.966614	0.958475	0.917311	0.96362	0.95492	none		Supported: Cytosol	cellular_component, intracellular, cell, nucleus, cytoplasm, organelle, membrane-bounded organelle, intracellular organelle, intracellular membrane-bounded organelle, intracellular part, cell part	molecular_function, binding, protein binding
NEMF	O60524|O60524-3|O60524-4	3	14	20	1.2535	1.13986	1.28807	1	1	1	0.983751	0.956334	1.00413	0.892879	0.909412	0.975557	0.966979	0.913691	0.947769	0.98546	0.932439	0.989409	1.03353	1.00666	1.0596	1.1433	1.01847	1.11955	1.13482	1.0386	1.15964	1.19987	1.13328	1.19257	1.2535	1	0.983751	0.909412	0.947769	0.98546	1.03353	1.11955	1.13482	1.19257	none	2.19977	Approved: Cytosol, Nuclear bodies, Nucleoplasm	cellular_component, intracellular, cell, nucleus, organelle, membrane-bounded organelle, intracellular organelle, intracellular membrane-bounded organelle, intracellular part, cell part
NUP50	Q9UKX7|Q9UKX7-2	3	38	39	0.972196	0.992642	0.98285	1	1	1	1.00297	1.02444	0.999439	1.06818	1.15959	1.10003	1.14111	1.07415	1.05073	1.10781	1.09521	1.07198	1.09626	1.09553	1.05083	1.16587	1.18101	1.11759	1.07687	1.10526	1.093	1.08411	1.05164	1.09036	0.98285	1	1.00297	1.10003	1.07415	1.09521	1.09553	1.16587	1.093	1.08411	none	3.78312	Enhanced: Nuclear membrane, Nucleoplasm	cellular_component, intracellular, cell, nucleus, nuclear envelope, nuclear pore, nucleoplasm, endomembrane system, membrane, host, organelle membrane, nuclear membrane, organelle envelope, membrane-enclosed lumen, envelope, nuclear lumen, macromolecular complex, organelle, membrane-bounded organelle, intracellular organelle, intracellular membrane-bounded organelle, organelle lumen, protein comp…	molecular_function, binding, protein binding, Ran GTPase binding, Ras GTPase binding, enzyme binding, small GTPase binding, GTPase binding
C3ORF38	Q5JPI3|Q5JPI3-2	3	2	4	1.5395	1.12004	1.28754	1	1	1	1.05658	1.14081	0.823973	0.89224	1.0425	0.766321	0.96962	1.05442	0.762197	0.890001	0.970607	0.738913	1.05641	1.00304	0.817257	0.985383	1.00464	0.818469	1.10254	0.906657	0.88369	1.06054	1.0657	0.835449	1.28754	1	1.05658	0.89224	0.96962	0.890001	1.00304	0.985383	0.906657	1.06054	none
TIMM9	Q9Y5J7	3	5	6	1.21221	1.2461	1.12014	1	1	1	1.03305	0.995676	0.821168	0.982553	0.826877	0.915839	1.00498	0.941632	0.894851	1.03622	0.879594	0.861212	1.02408	0.933665	0.966037	1.13098	1.03714	0.891047	0.894298	0.871094	0.874217	0.957196	0.830045	0.771486	1.21221	1	0.995676	0.915839	0.941632	0.879594	0.966037	1.03714	0.874217	0.830045	none		Enhanced: Mitochondria	cellular_component, intracellular, cell, cytoplasm, mitochondrion, mitochondrial envelope, mitochondrial inner membrane, mitochondrial intermembrane space, membrane, organelle inner membrane, organelle membrane, mitochondrial membrane, organelle envelope, organelle envelope lumen, membrane-enclosed lumen, envelope, macromolecular complex, mitochondrial intermembrane space protein transporter comp…	molecular_function, transporter activity, binding, protein binding, zinc ion binding, protein transporter activity, peptide transporter activity, substrate-specific transporter activity, identical protein binding, protein homodimerization activity, ion binding, cation binding, metal ion binding, transition metal ion binding, protein dimerization activity, chaperone binding
EIF2S3	P41091	3	21	22	0.909384	0.906812	1.07785	1	1	1	0.975624	0.963415	1.07313	1.04782	1.04576	1.03177	0.956812	0.970203	1.0798	0.970818	1.05493	1.08177	1.00555	1.00384	1.08036	0.963852	0.944339	1.12944	0.979098	0.985885	0.993733	0.989626	1.08716	1.1089	0.909384	1	0.975624	1.04576	0.970203	1.05493	1.00555	0.963852	0.985885	1.08716	none			cellular_component, extracellular region, extracellular space, intracellular, cell, cytoplasm, cytosol, eukaryotic translation initiation factor 2 complex, vesicle, macromolecular complex, organelle, membrane-bounded organelle, extracellular organelle, protein complex, extracellular region part, intracellular part, cytoplasmic part, cell part, extracellular exosome, extracellular vesicle	nucleotide binding, nucleoside binding, purine nucleoside binding, molecular_function, nucleic acid binding, RNA binding, translation initiation factor activity, catalytic activity, GTPase activity, binding, protein binding, GTP binding, translation factor activity, RNA binding, pyrophosphatase activity, hydrolase activity, hydrolase activity, acting on acid anhydrides, hydrolase activity, acting…
C17ORF62	Q9BQA9|Q9BQA9-2	3	3	4	0.724324	0.802756	0.763318	1	1	1	0.971105	0.979893	1.09708	1.01878	0.873267	0.919394	0.767001	0.998867	1.11125	0.852242	1.02835	1.05789	0.915492	1.02303	1.112	0.705752	0.765196	0.950286	0.887595	0.945659	0.935993	0.955391	1.0245	1.02033	0.763318	1	0.979893	0.919394	0.998867	1.02835	1.02303	0.765196	0.935993	1.02033	none
TUBE1	Q9UJT0	3	4	6	0.963122	0.899486	0.997805	1	1	1	1.07394	1.03263	1.09277	0.947546	0.938139	1.04131	1.05757	0.920913	1.0497	1.01489	0.923687	1.06006	1.05002	0.939079	1.04385	1.02731	0.963361	1.07782	1.11104	0.994047	1.09199	0.992477	0.993978	1.09675	0.963122	1	1.07394	0.947546	1.0497	1.01489	1.04385	1.02731	1.09199	0.993978	none			pericentriolar material, cellular_component, intracellular, cell, cytoplasm, centrosome, microtubule organizing center, cytoskeleton, microtubule, microtubule cytoskeleton, organelle, non-membrane-bounded organelle, intracellular organelle, intracellular non-membrane-bounded organelle, organelle part, intracellular part, cytoskeletal part, cytoplasmic part, intracellular organelle part, microtubu…	nucleotide binding, nucleoside binding, purine nucleoside binding, molecular_function, catalytic activity, GTPase activity, structural molecule activity, structural constituent of cytoskeleton, binding, GTP binding, pyrophosphatase activity, hydrolase activity, hydrolase activity, acting on acid anhydrides, hydrolase activity, acting on acid anhydrides, in phosphorus-containing anhydrides, purine…
HCCS	P53701	3	9	12	0.771991	0.828382	0.806807	1	1	1	1.00383	0.967169	1.02675	0.987241	1.07084	1.12053	0.98816	1.00627	1.07598	0.961601	0.927159	1.00912	0.950221	0.923028	0.967889	0.892681	0.992566	0.971776	0.962293	0.940244	0.967956	0.890611	0.928005	0.973214	0.806807	1	1.00383	1.07084	1.00627	0.961601	0.950221	0.971776	0.962293	0.928005	none	2.75968	Enhanced: Mitochondria	cellular_component, intracellular, cell, cytoplasm, mitochondrion, mitochondrial envelope, mitochondrial inner membrane, membrane, organelle inner membrane, organelle membrane, mitochondrial membrane, organelle envelope, envelope, organelle, membrane-bounded organelle, intracellular organelle, intracellular membrane-bounded organelle, organelle part, intracellular part, mitochondrial part, cytopl…	molecular_function, catalytic activity, holocytochrome-c synthase activity, binding, lyase activity, carbon-sulfur lyase activity, ion binding, cation binding, metal ion binding
SHQ1	Q6PI26|Q6PI26-2	3	2	6	1.06101	1.28175	1.34567	1	1	1	1.0382	0.992729	1.13695	0.98339	1.12899	1.03201	1.00462	1.04321	1.02327	1.05161	1.08229	1.00149	1.02947	1.11667	0.844358	0.984767	1.09703	1.05682	1.00609	1.0791	1.03724	0.986343	1.15144	1.11711	1.28175	1	1.0382	1.03201	1.02327	1.05161	1.02947	1.05682	1.03724	1.11711	none		Supported: Nucleoplasm	cellular_component, intracellular, cell, nucleus, nucleoplasm, cytoplasm, cytosol, membrane-enclosed lumen, nuclear lumen, organelle, membrane-bounded organelle, intracellular organelle, intracellular membrane-bounded organelle, organelle lumen, organelle part, intracellular part, nuclear part, cytoplasmic part, intracellular organelle part, cell part, intracellular organelle lumen	molecular_function, binding, protein binding, unfolded protein binding
PRAF2	O60831|A6NP52	3	2	3	0.872122	0.854553	0.865483	1	1	1	1.02686	0.955581	0.933914	0.988705	0.887029	0.919204	1.001	0.966515	0.898546	0.980406	1.06095	0.98903	0.956069	0.934368	0.925876	0.936937	0.871006	0.983685	0.946851	0.946649	0.903111	0.947972	0.916464	0.92895	0.865483	1	0.955581	0.919204	0.966515	0.98903	0.934368	0.936937	0.946649	0.92895	none		Approved: Endoplasmic reticulum, Vesicles	cellular_component, intracellular, cell, cytoplasm, endosome, endosome membrane, endomembrane system, membrane, integral component of membrane, organelle membrane, intrinsic component of membrane, cytoplasmic vesicle, vesicle, organelle, membrane-bounded organelle, intracellular organelle, organelle part, intracellular part, membrane part, cytoplasmic vesicle part, endosomal part, cytoplasmic par…
DKC1	O60832	3	11	14	4.61306	3.66369	3.27477	1	1	1	1.09745	1.00531	0.988924	1.0247	0.954812	1.03738	1.20277	1.01239	1.05594	1.0957	1.10967	1.05377	1.21867	1.12638	1.12567	1.3084	1.17992	1.23266	1.45966	1.40092	1.41481	1.71627	1.57217	1.5165	3.66369	1	1.00531	1.0247	1.05594	1.0957	1.12638	1.23266	1.41481	1.57217	solubilized	1.48748	Supported: Nucleoli fibrillar center, Nucleus	fibrillar center, cellular_component, intracellular, cell, nucleus, nucleoplasm, telomerase holoenzyme complex, nucleolus, small nucleolar ribonucleoprotein complex, cytoplasm, Cajal body, nuclear body, intracellular ribonucleoprotein complex, box H/ACA snoRNP complex, membrane-enclosed lumen, nuclear lumen, macromolecular complex, organelle, membrane-bounded organelle, non-membrane-bounded organ…	molecular_function, nucleic acid binding, telomerase activity, RNA binding, catalytic activity, RNA-directed DNA polymerase activity, binding, protein binding, pseudouridine synthase activity, transferase activity, transferase activity, transferring phosphorus-containing groups, nucleotidyltransferase activity, isomerase activity, intramolecular transferase activity, snoRNA binding, DNA polymeras…
RLIM	Q9NVW2	3	3	5	1.76177	1.68081	1.12563	1	1	1	1.20567	0.933176	0.90648	1.05597	1.06068	0.8358	1.24007	1.05835	0.901436	1.21181	1.08053	0.830626	1.22737	1.19014	0.939239	1.24589	1.2875	0.834782	1.19394	1.1884	0.784914	1.0669	1.21836	0.88764	1.68081	1	0.933176	1.05597	1.05835	1.08053	1.19014	1.24589	1.1884	1.0669	none		Supported: Nucleoplasm	cellular_component, intracellular, cell, nucleus, nucleoplasm, cytoplasm, cytosol, transcriptional repressor complex, membrane-enclosed lumen, nuclear lumen, macromolecular complex, organelle, membrane-bounded organelle, intracellular organelle, intracellular membrane-bounded organelle, organelle lumen, organelle part, intracellular part, nuclear part, cytoplasmic part, intracellular organelle pa…	transcription factor activity, protein binding, transcription factor activity, transcription factor binding, molecular_function, transcription cofactor activity, transcription corepressor activity, catalytic activity, ubiquitin-protein transferase activity, binding, transferase activity, ubiquitin-like protein transferase activity, ion binding, cation binding, metal ion binding, ubiquitin protein…
GM2A	P17900	3	5	6	0.874709	0.782095	0.849043	1	1	1	1.00396	0.963081	0.975376	0.978918	0.841073	0.990588	1.06792	0.936076	0.910732	1.01778	0.921183	1.00684	1.01425	0.907349	0.960481	0.990277	0.932547	0.973273	0.988592	0.919439	1.00523	0.936545	0.784995	0.955423	0.849043	1	0.975376	0.978918	0.936076	1.00684	0.960481	0.973273	0.988592	0.936545	none			lytic vacuole, cellular_component, extracellular region, extracellular space, intracellular, cell, cytoplasm, mitochondrion, lysosome, primary lysosome, vacuole, vacuolar lumen, plasma membrane, integral component of plasma membrane, hydrogen:potassium-exchanging ATPase complex, cell cortex, cytoplasmic side of plasma membrane, endomembrane system, membrane, integral component of membrane, secret…	molecular_function, catalytic activity, hydrolase activity, hydrolyzing O-glycosyl compounds, beta-N-acetylhexosaminidase activity, transporter activity, lipid transporter activity, enzyme activator activity, hexosaminidase activity, phospholipase activator activity, hydrolase activity, hydrolase activity, acting on glycosyl bonds, substrate-specific transporter activity, enzyme regulator activit…
SLC1A4	P43007	3	5	6	0.961536	0.840651	0.921246	1	1	1	1.07941	0.994897	0.980093	1.0754	0.959143	0.953018	1.03843	0.903799	0.987918	0.995568	1.04622	0.984628	1.0417	0.941498	0.945138	0.991398	0.945967	0.986644	1.02918	0.926889	0.983701	0.912512	0.84682	1.00371	0.921246	1	0.994897	0.959143	0.987918	0.995568	0.945138	0.986644	0.983701	0.912512	none		Supported: Centrosome	cellular_component, extracellular region, extracellular space, intracellular, cell, cytoplasm, cytoskeleton, intermediate filament, plasma membrane, integral component of plasma membrane, cell surface, membrane, integral component of membrane, dendrite, intrinsic component of membrane, intrinsic component of plasma membrane, cytoplasmic vesicle, vesicle, somatodendritic compartment, melanosome, c…	sulfur amino acid transmembrane transporter activity, molecular_function, transporter activity, ion channel activity, anion channel activity, chloride channel activity, organic acid transmembrane transporter activity, cation transmembrane transporter activity, anion transmembrane transporter activity, organic anion transmembrane transporter activity, ion transmembrane transporter activity, inorga…
DCP1A	Q9NPI6	3	17	20	1.04224	0.900166	0.98999	1	1	1	0.994972	0.988576	0.987202	0.977927	1.01621	1.0173	0.997047	0.974337	0.963199	0.964901	0.945757	0.984455	1.02692	0.957736	0.968389	0.977588	0.960839	1.00093	0.979295	0.937978	0.955296	0.937516	0.956071	0.982997	0.98999	1	0.988576	1.01621	0.974337	0.964901	0.968389	0.977588	0.955296	0.956071	none		Supported: Cytoplasmic bodies	P-body, cellular_component, intracellular, cell, nucleus, cytoplasm, cytosol, membrane, intracellular ribonucleoprotein complex, macromolecular complex, ribonucleoprotein granule, cytoplasmic ribonucleoprotein granule, organelle, membrane-bounded organelle, non-membrane-bounded organelle, intracellular organelle, intracellular membrane-bounded organelle, intracellular non-membrane-bounded organel…	molecular_function, nucleic acid binding, RNA binding, mRNA binding, catalytic activity, binding, protein binding, enzyme activator activity, cytoskeletal protein binding, hydrolase activity, kinesin binding, enzyme regulator activity, identical protein binding, organic cyclic compound binding, molecular function regulator, heterocyclic compound binding
C9ORF72	Q96LT7	3	2	2	0.777051	0.703858	1.12753	1	1	1	1.12105	0.899831	1.43533	0.995736	1.00114	0.988931	1.10575	0.905567	1.6825	0.949674	0.846001	1.09078	1.00938	0.783412	0.990275	0.884598	0.860099	1.04548	1.03113	0.777753	1.0893	0.961705	0.905937	1.07538	0.777051	1	1.12105	0.995736	1.10575	0.949674	0.990275	0.884598	1.03113	0.961705	none
RTN4	Q9NQC3	3	30	38	0.919258	0.889389	0.88785	1	1	1	0.991615	0.956264	0.950639	0.977936	0.918327	0.951525	0.995728	0.958996	0.935076	0.968751	0.95061	0.965944	1.00418	0.953513	0.996001	0.967932	0.973384	0.990947	0.975114	0.94197	0.996444	0.939373	0.904899	0.98837	0.889389	1	0.956264	0.951525	0.958996	0.965944	0.996001	0.973384	0.975114	0.939373	none		Enhanced: Endoplasmic reticulum	cellular_component, extracellular region, extracellular space, intracellular, cell, nucleus, nuclear envelope, cytoplasm, endoplasmic reticulum, endoplasmic reticulum membrane, plasma membrane, endomembrane system, postsynaptic density, membrane, integral component of membrane, integral component of endoplasmic reticulum membrane, intrinsic component of membrane, intrinsic component of endoplasmi…	molecular_function, nucleic acid binding, RNA binding, binding, protein binding, enzyme binding, ubiquitin protein ligase binding, ubiquitin-like protein ligase binding, cadherin binding, cell adhesion molecule binding, organic cyclic compound binding, heterocyclic compound binding
RPS11	P62280	3	8	8	10.3736	10.4086	8.74572	1	1	1	0.96538	0.999498	0.726753	0.984753	0.957018	0.734541	0.930092	0.881656	0.799695	0.877985	0.827232	0.639517	0.823025	0.765459	0.568888	0.794702	0.786192	0.534948	0.713304	0.7568	0.486175	0.816625	0.773628	0.59004	10.3736	1	0.96538	0.957018	0.881656	0.827232	0.765459	0.786192	0.713304	0.773628	none	2.46535	Approved: Nucleoli; Supported: Cytosol, Endoplasmic reticulum	cellular_component, extracellular region, extracellular space, intracellular, cell, nucleus, nucleoplasm, nucleolus, cytoplasm, cytosol, ribosome, adherens junction, cell-substrate adherens junction, focal adhesion, small ribosomal subunit, membrane, cytosolic ribosome, cytosolic small ribosomal subunit, cell junction, cell-substrate junction, intracellular ribonucleoprotein complex, extracellula…	molecular_function, nucleic acid binding, RNA binding, structural constituent of ribosome, structural molecule activity, binding, protein binding, rRNA binding, organic cyclic compound binding, heterocyclic compound binding
CGGBP1	Q9UFW8	3	13	14	1.1012	1.03435	1.02659	1	1	1	1.01597	0.983774	0.858235	1.0389	0.869312	0.932245	1.07511	1.05762	0.944149	1.09586	1.01339	1.0011	1.06013	1.05619	0.987055	1.13407	1.12001	1.05472	1.08118	1.08019	1.1049	1.09718	0.946752	1.04689	1.03435	1	0.983774	0.932245	1.05762	1.01339	1.05619	1.12001	1.08118	1.04689	none		Enhanced: Nucleus	cellular_component, intracellular, cell, nucleus, nucleoplasm, membrane-enclosed lumen, nuclear lumen, organelle, membrane-bounded organelle, intracellular organelle, intracellular membrane-bounded organelle, organelle lumen, organelle part, intracellular part, nuclear part, intracellular organelle part, cell part, intracellular organelle lumen	regulatory region DNA binding, transcription regulatory region sequence-specific DNA binding, RNA polymerase II regulatory region sequence-specific DNA binding, RNA polymerase II transcription factor activity, sequence-specific DNA binding, RNA polymerase II regulatory region DNA binding, regulatory region nucleic acid binding, transcriptional repressor activity, RNA polymerase II transcription r…
FAHD2A	Q96GK7	3	3	12	0.801104	0.803186	0.806238	1	1	1	1.01096	1.06796	1.10519	1.01415	1.04878	1.123	1.02463	1.02678	1.04985	1.02628	1.04409	1.05355	1.00311	1.01419	1.01776	0.965682	0.990797	1.05858	0.988948	1.0042	1.01767	0.967875	0.996595	0.99144	0.803186	1	1.06796	1.04878	1.02678	1.04409	1.01419	0.990797	1.0042	0.99144	none				molecular_function, catalytic activity, binding, hydrolase activity, ion binding, cation binding, metal ion binding
TDG	G8JL98|Q13569	3	6	8	0.900747	1.0735	1.04689	1	1	1	0.984539	1.04363	1.01424	0.998159	1.11472	1.05708	0.990871	0.993258	0.999951	1.02136	1.04585	1.02969	0.962018	1.0518	0.992398	0.966053	1.02866	1.02197	0.954679	1.03469	0.999311	1.00854	1.08718	1.03338	1.04689	1	1.01424	1.05708	0.993258	1.02969	0.992398	1.02197	0.999311	1.03338	none		Supported: Nucleoplasm	cellular_component, intracellular, cell, nucleus, nucleoplasm, plasma membrane, membrane, nuclear body, PML body, membrane-enclosed lumen, nuclear lumen, organelle, membrane-bounded organelle, intracellular organelle, intracellular membrane-bounded organelle, organelle lumen, organelle part, intracellular part, nuclear part, intracellular organelle part, nucleoplasm part, cell part, intracellular…	nucleotide binding, magnesium ion binding, mismatch base pair DNA N-glycosylase activity, transcription factor activity, protein binding, transcription factor activity, transcription factor binding, transcription factor activity, RNA polymerase II transcription factor binding, RNA polymerase II transcription cofactor activity, molecular_function, nucleic acid binding, DNA binding, damaged DNA bin…
LSM8	O95777	3	3	5	0.908727	0.892698	0.890746	1	1	1	1.07413	0.988983	1.05517	1.09735	0.852874	1.04923	1.05769	1.09927	1.07138	1.10653	0.97505	1.06566	1.06108	0.997668	1.03519	1.10905	0.943853	0.972092	1.06324	0.994001	1.01202	1.02471	1.01938	0.960602	0.892698	1	1.05517	1.04923	1.07138	1.06566	1.03519	0.972092	1.01202	1.01938	none		Approved: Nucleoplasm, Vesicles	cellular_component, intracellular, cell, nucleus, nucleoplasm, spliceosomal complex, U6 snRNP, intracellular ribonucleoprotein complex, small nuclear ribonucleoprotein complex, membrane-enclosed lumen, nuclear lumen, macromolecular complex, organelle, membrane-bounded organelle, intracellular organelle, intracellular membrane-bounded organelle, organelle lumen, organelle part, intracellular part,…	molecular_function, nucleic acid binding, RNA binding, binding, protein binding, snRNA binding, U6 snRNA binding, organic cyclic compound binding, heterocyclic compound binding
AP3B1	O00203	3	19	27	0.944374	0.875187	0.810966	1	1	1	0.978651	0.970999	0.958937	0.973161	1.03742	0.903185	0.948032	0.944754	0.988032	0.969606	1.04055	0.965	0.952201	0.980584	0.908877	0.931477	0.892593	0.93249	0.954056	0.96687	0.877897	0.940656	1.06109	0.949106	0.875187	1	0.970999	0.973161	0.948032	0.969606	0.952201	0.931477	0.954056	0.949106	none		Approved: Golgi apparatus, Nucleoplasm	lytic vacuole, cellular_component, intracellular, cell, cytoplasm, lysosome, lysosomal membrane, vacuole, vacuolar membrane, Golgi apparatus, endomembrane system, vesicle membrane, membrane, membrane coat, clathrin coat, AP-type membrane coat adaptor complex, AP-3 adaptor complex, clathrin adaptor complex, coated vesicle, clathrin-coated vesicle, axon, cytoplasmic vesicle membrane, coated vesicle…	molecular_function, binding, protein binding, enzyme binding, phosphatase binding, protein phosphatase binding, GTP-dependent protein binding
MCUR1	Q96AQ8	3	4	8	0.939778	0.908242	1.00449	1	1	1	0.945936	0.945866	0.976633	0.944293	0.869618	1.03362	0.98946	0.980691	0.990714	0.950319	0.944735	0.984038	0.956578	0.960758	1.02045	0.975482	0.958819	0.99605	0.96636	0.972611	1.04443	0.94912	0.810653	1.02637	0.939778	1	0.945936	0.944293	0.98946	0.950319	0.960758	0.975482	0.972611	0.94912	none			cellular_component, intracellular, cell, cytoplasm, mitochondrion, mitochondrial envelope, mitochondrial inner membrane, membrane, integral component of membrane, organelle inner membrane, organelle membrane, intrinsic component of membrane, intrinsic component of organelle membrane, integral component of organelle membrane, intrinsic component of mitochondrial inner membrane, integral component …	molecular_function, binding, protein binding
SLC27A4	Q6P1M0	3	12	13	1.01491	1.03294	0.910014	1	1	1	1.01941	1.00648	0.973311	1.00256	1.05641	0.98854	1.07533	1.01619	1.04004	1.11894	1.11076	0.997039	1.10684	1.10218	1.06098	1.13909	1.11394	1.01424	1.12472	1.11105	1.07217	1.13962	1.18381	1.03293	1.01491	1	1.00648	1.00256	1.04004	1.11076	1.10218	1.11394	1.11105	1.13962	none	2.81775	Supported: Vesicles	cellular_component, intracellular, cell, cytoplasm, endoplasmic reticulum, endoplasmic reticulum membrane, plasma membrane, microvillus, brush border, endomembrane system, membrane, integral component of membrane, intrinsic component of membrane, cell projection membrane, brush border membrane, organelle subcompartment, nuclear outer membrane-endoplasmic reticulum membrane network, cell projectio…	nucleotide binding, molecular_function, catalytic activity, long-chain fatty acid-CoA ligase activity, transporter activity, lipid transporter activity, binding, fatty acid transporter activity, fatty acid ligase activity, ligase activity, ligase activity, forming carbon-sulfur bonds, substrate-specific transporter activity, very long-chain fatty acid-CoA ligase activity, small molecule binding, …
COL4A3BP	Q9Y5P4|Q9Y5P4-2|Q9Y5P4-3	3	28	30	0.814492	0.81561	0.843519	1	1	1	0.965532	1.05599	1.01879	0.976732	1.0775	0.981069	0.957262	0.959717	0.949649	0.953355	1.00126	0.966655	0.95501	0.954547	0.935824	0.937729	0.932757	0.977263	0.925181	0.941635	0.921985	0.929334	0.981922	0.95177	0.81561	1	1.01879	0.981069	0.957262	0.966655	0.954547	0.937729	0.925181	0.95177	none	3.00068	Enhanced: Golgi apparatus, Nucleoplasm	cellular_component, intracellular, cell, nucleus, nucleoplasm, cytoplasm, mitochondrion, endoplasmic reticulum, endoplasmic reticulum membrane, Golgi apparatus, cytosol, endomembrane system, membrane, membrane-enclosed lumen, nuclear lumen, organelle subcompartment, nuclear outer membrane-endoplasmic reticulum membrane network, organelle, membrane-bounded organelle, intracellular organelle, intra…	molecular_function, catalytic activity, transporter activity, lipid transporter activity, binding, protein binding, lipid binding, kinase activity, transferase activity, transferase activity, transferring phosphorus-containing groups, substrate-specific transporter activity, amide binding, ceramide transporter activity, sphingolipid transporter activity, sphingolipid binding, ceramide binding, in…
MICAL1	Q8TDZ2|Q8TDZ2-4	3	29	32	0.775557	0.753479	0.81184	1	1	1	0.966726	1.00389	1.09183	0.956525	0.978826	1.01044	0.986911	0.975148	1.00708	0.981112	0.944281	0.9862	0.928635	0.917035	0.974737	0.973959	0.876535	1.01372	0.913098	0.910552	0.93126	0.930153	0.928663	0.975889	0.775557	1	1.00389	0.978826	0.986911	0.981112	0.928635	0.973959	0.913098	0.930153	none			cellular_component, intracellular, cell, cytoplasm, cytosol, cytoskeleton, intermediate filament, axon, midbody, axon part, cell projection, neuron projection, terminal bouton, organelle, non-membrane-bounded organelle, intracellular organelle, intracellular non-membrane-bounded organelle, axon terminus, dentate gyrus mossy fiber, neuron projection terminus, organelle part, intracellular part, cy…	nucleotide binding, molecular_function, actin binding, catalytic activity, monooxygenase activity, binding, protein binding, cytoskeletal protein binding, oxidoreductase activity, oxidoreductase activity, acting on paired donors, with incorporation or reduction of molecular oxygen, oxidoreductase activity, acting on paired donors, with incorporation or reduction of molecular oxygen, NAD(P)H as on…
WDR4	P57081|P57081-2	3	4	6	0.856005	0.785828	0.786545	1	1	1	0.990357	1.01181	1.15766	0.985704	1.07829	1.03478	0.956258	0.968294	1.13713	0.983404	0.994844	1.14639	1.0228	0.935583	1.14374	0.931822	0.915722	0.989631	0.948122	0.900429	1.0542	1.01389	0.97275	1.00256	0.786545	1	1.01181	1.03478	0.968294	0.994844	1.0228	0.931822	0.948122	1.00256	none		Approved: Cytosol; Supported: Nucleus	cellular_component, intracellular, cell, nucleus, nucleoplasm, cytoplasm, cytosol, membrane-enclosed lumen, nuclear lumen, macromolecular complex, methyltransferase complex, organelle, membrane-bounded organelle, intracellular organelle, intracellular membrane-bounded organelle, organelle lumen, tRNA methyltransferase complex, organelle part, intracellular part, nuclear part, cytoplasmic part, in…	molecular_function, catalytic activity, binding, protein binding, methyltransferase activity, RNA methyltransferase activity, tRNA methyltransferase activity, tRNA (guanine-N7-)-methyltransferase activity, S-adenosylmethionine-dependent methyltransferase activity, tRNA (guanine) methyltransferase activity, transferase activity, transferase activity, transferring one-carbon groups, catalytic activ…
TMEM33	P57088|D6RAA6	3	3	5	0.703381	0.867627	0.66834	1	1	1	0.894535	0.96868	0.800141	1.07179	0.921212	0.666801	0.741841	0.938291	0.873526	0.824463	1.07992	0.974768	0.891338	1.00375	0.877226	0.795027	0.709758	0.847175	0.888848	1.0163	0.836115	0.977535	1.12948	0.90406	0.703381	1	0.894535	0.921212	0.873526	0.974768	0.891338	0.795027	0.888848	0.977535	none			cellular_component, extracellular region, extracellular space, intracellular, cell, nucleus, nuclear envelope, nuclear pore, cytoplasm, endoplasmic reticulum, endoplasmic reticulum membrane, endomembrane system, membrane, integral component of membrane, integral component of endoplasmic reticulum membrane, intrinsic component of membrane, intrinsic component of endoplasmic reticulum membrane, cyt…	molecular_function, structural molecule activity, binding, protein binding, structural constituent of nuclear pore
EYA3	Q99504|Q99504-3|Q99504-5	3	4	8	0.933758	0.857527	1.04984	1	1	1	1.10118	0.976836	1.03934	1.10411	1.06264	1.05964	1.04893	1.03537	1.09863	1.06789	1.00508	1.09114	1.06359	1.02631	1.06753	0.968734	0.982298	1.11319	1.07083	0.89326	0.990611	1.01443	1.00509	1.05931	0.933758	1	1.03934	1.06264	1.04893	1.06789	1.06359	0.982298	0.990611	1.01443	none		Enhanced: Nucleoplasm	cellular_component, intracellular, cell, nucleus, nucleoplasm, transcription factor complex, cytoplasm, centrosome, microtubule organizing center, cytoskeleton, microtubule cytoskeleton, membrane-enclosed lumen, nuclear lumen, macromolecular complex, organelle, membrane-bounded organelle, non-membrane-bounded organelle, intracellular organelle, intracellular membrane-bounded organelle, intracellu…	molecular_function, catalytic activity, phosphoprotein phosphatase activity, protein tyrosine phosphatase activity, binding, protein binding, hydrolase activity, hydrolase activity, acting on ester bonds, phosphatase activity, phosphoric ester hydrolase activity, ion binding, cation binding, metal ion binding, catalytic activity, acting on a protein
CD226	Q15762	3	3	4	0.807005	0.84932	0.777185	1	1	1	0.927596	0.943307	1.07598	0.849681	0.738204	0.842335	0.987201	1.01798	1.18891	0.876643	0.875448	0.973069	0.938901	0.932426	1.03082	0.902953	0.985477	0.988047	0.91748	0.9205	1.01929	0.938496	0.836328	1.03311	0.807005	1	0.943307	0.842335	1.01798	0.876643	0.938901	0.985477	0.9205	0.938496	none		Approved: Midbody	cellular_component, cell, plasma membrane, integral component of plasma membrane, cell-cell junction, adherens junction, cell-cell adherens junction, external side of plasma membrane, cell surface, membrane, integral component of membrane, cell junction, intrinsic component of membrane, intrinsic component of plasma membrane, membrane part, plasma membrane part, cell part, membrane raft, anchorin…	molecular_function, receptor activity, receptor binding, integrin binding, binding, protein binding, enzyme binding, kinase binding, protein kinase binding, protein complex binding, identical protein binding, protein homodimerization activity, macromolecular complex binding, protein dimerization activity, cell adhesion molecule binding, molecular transducer activity
SMAP2	Q8WU79|A0A087WV97|Q8WU79-2|Q8WU79-3	3	9	13	0.864437	0.952536	0.916295	1	1	1	0.892193	0.969432	0.90721	0.902668	1.00503	0.930463	0.965115	0.870603	0.836643	0.946214	0.927883	0.898238	0.879293	0.871658	0.85669	1.00248	1.00232	0.921567	0.828038	0.831541	0.858302	0.904591	0.841755	0.870497	0.916295	1	0.90721	0.930463	0.870603	0.927883	0.871658	1.00232	0.831541	0.870497	none			cellular_component, intracellular, cell, cytoplasm, intracellular part, cell part	molecular_function, GTPase activator activity, binding, protein binding, enzyme activator activity, enzyme regulator activity, GTPase regulator activity, ion binding, cation binding, metal ion binding, nucleoside-triphosphatase regulator activity, molecular function regulator
UTP15	Q8TED0|H0Y8P4|Q8TED0-3	3	3	3	5.21485	6.91856	4.91628	1	1	1	1.07674	1.13209	1.02177	1.0719	1.19606	1.11177	1.01503	1.37974	1.14894	1.11795	1.33311	1.19988	1.2445	1.52449	1.19526	1.39045	1.7251	1.18084	1.42224	1.77509	1.31294	1.79011	2.16401	1.35334	5.21485	1	1.07674	1.11177	1.14894	1.19988	1.2445	1.39045	1.42224	1.79011	solubilized	1.25047	Approved: Endoplasmic reticulum; Supported: Nucleoli	fibrillar center, cellular_component, intracellular, cell, nucleus, nucleoplasm, nucleolus, cytoplasm, endoplasmic reticulum, endomembrane system, membrane-enclosed lumen, nuclear lumen, organelle, membrane-bounded organelle, non-membrane-bounded organelle, intracellular organelle, intracellular membrane-bounded organelle, intracellular non-membrane-bounded organelle, organelle lumen, organelle p…	molecular_function, nucleic acid binding, RNA binding, binding, protein binding, organic cyclic compound binding, heterocyclic compound binding
DNPH1	O43598|H0Y8X4	3	9	10	0.725876	0.813599	0.816054	1	1	1	0.983828	0.934903	0.8971	0.977802	0.858477	0.899951	0.911281	0.897161	0.8756	0.934205	0.961786	0.919232	0.894885	0.898269	0.874562	0.890064	0.926541	0.938346	0.872937	0.889999	0.856721	0.889694	0.815161	0.890012	0.813599	1	0.934903	0.899951	0.897161	0.934205	0.894885	0.926541	0.872937	0.889694	none	3.55254	Approved: Nucleoplasm; Supported: Cytosol	cellular_component, extracellular region, extracellular space, intracellular, cell, nucleus, cytoplasm, cytosol, vesicle, organelle, membrane-bounded organelle, intracellular organelle, extracellular organelle, intracellular membrane-bounded organelle, extracellular region part, intracellular part, cytoplasmic part, cell part, extracellular exosome, extracellular vesicle	molecular_function, catalytic activity, binding, protein binding, transferase activity, transferase activity, transferring glycosyl groups, transferase activity, transferring pentosyl groups, hydrolase activity, hydrolase activity, acting on glycosyl bonds, hydrolase activity, hydrolyzing N-glycosyl compounds, identical protein binding, protein homodimerization activity, protein dimerization acti…
XPOT	O43592	3	10	14	0.717	0.767431	0.855136	1	1	1	0.964989	0.995241	1.06194	0.995575	0.990911	1.01473	0.90214	0.988125	1.08578	0.911637	0.994354	1.03762	0.921062	0.947532	1.02223	0.873274	0.786219	1.00646	0.903793	0.937057	0.99376	0.906452	1.02098	1.02141	0.767431	1	0.995241	0.995575	0.988125	0.994354	0.947532	0.873274	0.937057	1.02098	none		Enhanced: Cytosol, Nucleoplasm	cellular_component, intracellular, cell, nucleus, nuclear envelope, nuclear pore, nucleoplasm, cytoplasm, cytosol, endomembrane system, nuclear matrix, organelle envelope, membrane-enclosed lumen, envelope, nuclear lumen, macromolecular complex, nuclear periphery, organelle, membrane-bounded organelle, intracellular organelle, intracellular membrane-bounded organelle, organelle lumen, protein com…	tRNA binding, molecular_function, nucleic acid binding, RNA binding, binding, protein binding, Ran GTPase binding, Ras GTPase binding, enzyme binding, small GTPase binding, GTPase binding, organic cyclic compound binding, heterocyclic compound binding
DECR1	Q16698|Q16698-2	3	12	13	1.01299	0.956665	1.01909	1	1	1	0.996097	0.999412	0.9834	0.955112	1.00595	1.00936	1.00474	0.959851	0.980874	1.03702	0.994868	1.04848	1.0957	1.06476	1.12147	1.13715	1.13773	1.20436	1.08844	1.08812	1.16946	1.0966	1.06381	1.18391	1.01299	1	0.996097	1.00595	0.980874	1.03702	1.0957	1.13773	1.08844	1.0966	none	2.5667	Supported: Mitochondria	cellular_component, extracellular region, extracellular space, intracellular, cell, nucleus, nucleoplasm, cytoplasm, mitochondrion, mitochondrial matrix, cytosol, membrane-enclosed lumen, nuclear lumen, vesicle, organelle, membrane-bounded organelle, intracellular organelle, extracellular organelle, intracellular membrane-bounded organelle, organelle lumen, extracellular region part, organelle pa…	nucleotide binding, molecular_function, catalytic activity, binding, 2,4-dienoyl-CoA reductase (NADPH) activity, oxidoreductase activity, oxidoreductase activity, acting on the CH-CH group of donors, oxidoreductase activity, acting on the CH-CH group of donors, NAD or NADP as acceptor, oxidoreductase activity, acting on NAD(P)H, small molecule binding, ion binding, anion binding, cofactor binding…
DPH2	Q9BQC3	3	4	5	0.843951	0.943724	0.842873	1	1	1	1.00693	0.986918	0.974587	0.950925	0.843522	1.00879	0.978474	0.833338	0.985448	0.961563	1.01725	1.03552	0.996064	0.995119	0.931185	0.877611	0.965364	0.953818	0.932603	0.968719	0.922992	0.946322	0.866395	0.957047	0.843951	1	0.986918	0.950925	0.978474	1.01725	0.995119	0.953818	0.932603	0.946322	none		Approved: Nucleus	cellular_component, intracellular, cell, cytoplasm, cytosol, intracellular part, cytoplasmic part, cell part	molecular_function, catalytic activity, binding, protein binding, transferase activity, transferase activity, transferring alkyl or aryl (other than methyl) groups, 2-(3-amino-3-carboxypropyl)histidine synthase activity
ERICH1	E5RHA3|Q86X53	3	6	9	1.05599	1.12166	1.04471	1	1	1	0.990393	0.975338	0.829548	0.920781	0.923067	0.917288	1.07906	0.925871	0.874203	1.04487	0.925938	0.957686	1.05277	0.923192	0.913017	0.993328	0.944338	0.924609	0.992287	0.868202	0.931234	1.05952	0.835593	1.01381	1.05599	1	0.975338	0.920781	0.925871	0.957686	0.923192	0.944338	0.931234	1.01381	none		Approved: Cytosol, Nucleoli fibrillar center, Nucleus
MRPL57	Q9BQC6	2	2	3	2.12302	1.93787		1	1		1.03333	0.926122		0.988139	0.798242		1.07372	1.01076		0.966602	0.846275		0.937897	0.925632		0.925548	1.03506		0.955192	0.915912		0.957581	0.74759		2.03045	1	0.979726	0.89319	1.04224	0.906438	0.931765	0.980305	0.935552	0.852586	none		Supported: Mitochondria	organellar ribosome, cellular_component, intracellular, cell, cytoplasm, mitochondrion, mitochondrial envelope, mitochondrial inner membrane, mitochondrial matrix, mitochondrial ribosome, ribosome, membrane, organelle inner membrane, intracellular ribonucleoprotein complex, organelle membrane, mitochondrial membrane, organelle envelope, membrane-enclosed lumen, envelope, macromolecular complex, o…	molecular_function, structural constituent of ribosome, structural molecule activity
MLH1	P40692	3	22	27	1.39913	1.20192	1.11759	1	1	1	1.21045	1.22991	1.18063	1.32765	1.34688	1.27563	1.25396	1.31283	1.28798	1.30411	1.33858	1.27439	1.33241	1.31697	1.30262	1.30785	1.34668	1.26864	1.37555	1.32062	1.28355	1.36095	1.33772	1.20209	1.20192	1	1.21045	1.32765	1.28798	1.30411	1.31697	1.30785	1.32062	1.33772	none	4.09355	Enhanced: Nucleoplasm	nuclear chromosome, condensed chromosome, condensed nuclear chromosome, synaptonemal complex, male germ cell nucleus, cellular_component, intracellular, cell, nucleus, nucleoplasm, chromosome, chiasma, recombination nodule, late recombination nodule, membrane, membrane-enclosed lumen, nuclear lumen, mismatch repair complex, MutLalpha complex, macromolecular complex, germ cell nucleus, organelle, …	nucleotide binding, molecular_function, nucleic acid binding, DNA binding, chromatin binding, double-stranded DNA binding, single-stranded DNA binding, catalytic activity, binding, protein binding, ATP binding, pyrophosphatase activity, hydrolase activity, hydrolase activity, acting on acid anhydrides, hydrolase activity, acting on acid anhydrides, in phosphorus-containing anhydrides, ATPase acti…
CDC16	Q13042|Q13042-2|Q13042-3	3	10	13	0.85901	0.90678	0.851095	1	1	1	0.987159	1.02049	0.996156	1.03053	1.07398	1.00767	0.964774	1.04375	1.15025	0.973771	1.0677	1.01848	0.974383	1.00426	1.0082	0.914967	0.894319	0.884547	1.08256	1.09942	0.992436	0.996311	1.0897	0.952313	0.85901	1	0.996156	1.03053	1.04375	1.01848	1.00426	0.894319	1.08256	0.996311	none			ubiquitin ligase complex, nuclear ubiquitin ligase complex, cellular_component, intracellular, cell, nucleus, nucleoplasm, anaphase-promoting complex, cytoplasm, centrosome, microtubule organizing center, spindle, cytosol, cytoskeleton, microtubule, spindle microtubule, microtubule cytoskeleton, cullin-RING ubiquitin ligase complex, membrane-enclosed lumen, nuclear lumen, macromolecular complex, …	molecular_function, binding, protein binding
KIF14	Q15058	3	5	8	1.66082	1.38009	1.2752	1	1	1	1.06239	0.881675	0.827566	1.11715	0.958948	0.879701	1.11763	0.904147	0.906212	1.16346	0.973692	0.88549	1.12314	0.91204	0.92132	1.19409	1.0136	0.894088	1.0977	1.02701	0.886008	1.22701	1.01416	0.903808	1.38009	1	0.881675	0.958948	0.906212	0.973692	0.92132	1.0136	1.02701	1.01416	none		Supported: Cytosol, Midbody ring	cellular_component, intracellular, cell, nucleus, cytoplasm, spindle, cytosol, cytoskeleton, kinesin complex, microtubule, microtubule associated complex, plasma membrane, microtubule cytoskeleton, membrane, midbody, macromolecular complex, organelle, membrane-bounded organelle, non-membrane-bounded organelle, intracellular organelle, intracellular membrane-bounded organelle, intracellular non-me…	nucleotide binding, molecular_function, motor activity, microtubule motor activity, catalytic activity, binding, protein binding, ATP binding, microtubule binding, cytoskeletal protein binding, ATP-dependent microtubule motor activity, plus-end-directed, tubulin binding, pyrophosphatase activity, hydrolase activity, hydrolase activity, acting on acid anhydrides, hydrolase activity, acting on acid…
EIF4H	Q15056|Q15056-2	3	18	24	0.937356	0.866481	0.907915	1	1	1	1.02622	0.957894	0.940489	0.945661	0.948844	0.953962	0.968975	0.920573	0.871147	0.921228	0.916074	0.921748	0.936689	0.942963	0.88744	0.932636	0.937233	0.920968	0.922103	0.907516	0.933234	0.900585	0.861458	0.924917	0.907915	1	0.957894	0.948844	0.920573	0.921228	0.936689	0.932636	0.922103	0.900585	none	3.57658	Approved: Cytosol, Nuclear bodies, Nucleoplasm	cellular_component, intracellular, cell, cytoplasm, cytosol, polysome, membrane, eukaryotic translation initiation factor 4F complex, intracellular ribonucleoprotein complex, macromolecular complex, protein complex, intracellular part, cytoplasmic part, cell part, perinuclear region of cytoplasm, ribonucleoprotein complex	molecular_function, nucleic acid binding, RNA binding, double-stranded RNA binding, single-stranded RNA binding, translation initiation factor activity, catalytic activity, helicase activity, binding, protein binding, translation factor activity, RNA binding, pyrophosphatase activity, hydrolase activity, hydrolase activity, acting on acid anhydrides, hydrolase activity, acting on acid anhydrides,…
CD3G	P09693	3	7	7	0.839139	0.825707	0.86926	1	1	1	0.899929	0.89107	0.819043	0.976381	0.804896	0.920044	0.942893	0.912484	0.867277	0.945783	0.945699	0.887252	0.855648	0.939989	0.883589	0.973321	1.02345	0.884119	0.827019	0.904635	0.905457	0.901861	0.746172	0.848172	0.839139	1	0.89107	0.920044	0.912484	0.945699	0.883589	0.973321	0.904635	0.848172	none			cellular_component, intracellular, cell, cytoplasm, plasma membrane, integral component of plasma membrane, vesicle membrane, membrane, integral component of membrane, coated vesicle, clathrin-coated vesicle, cytoplasmic vesicle membrane, coated vesicle membrane, clathrin-coated vesicle membrane, organelle membrane, intrinsic component of membrane, intrinsic component of plasma membrane, cytoplas…	molecular_function, signal transducer activity, receptor activity, transmembrane signaling receptor activity, receptor binding, structural molecule activity, binding, protein binding, receptor signaling complex scaffold activity, protein complex binding, protein complex scaffold activity, signaling receptor activity, T cell receptor binding, identical protein binding, protein homodimerization act…
MYCBP2	O75592|O75592-2	3	5	10	2.05527	1.81405	1.83225	1	1	1	1.09365	0.969115	0.859863	1.06027	1.02591	0.901645	1.01312	0.924116	1.11247	1.02437	0.917272	0.970443	1.26304	0.985028	0.965651	1.21592	1.12648	0.855264	1.26752	0.976112	0.921239	1.19463	0.970881	0.956948	1.83225	1	0.969115	1.02591	1.01312	0.970443	0.985028	1.12648	0.976112	0.970881	none		Approved: Vesicles; Supported: Nucleus	cellular_component, intracellular, cell, nucleus, membrane, organelle, membrane-bounded organelle, intracellular organelle, intracellular membrane-bounded organelle, intracellular part, cell part	molecular_function, catalytic activity, binding, protein binding, transferase activity, ion binding, cation binding, metal ion binding
STAT1	P42224|P42224-2	3	25	31	0.709532	0.779826	0.83713	1	1	1	0.974081	1.02911	1.1118	0.977903	1.05941	1.08086	0.959774	1.00785	1.04117	0.981913	0.999135	1.03209	0.949755	0.978137	1.01016	0.927905	0.950704	1.05629	0.945736	0.970862	1.03078	0.909105	0.973448	0.997175	0.779826	1	1.02911	1.05941	1.00785	0.999135	0.978137	0.950704	0.970862	0.973448	none		Enhanced: Cytosol, Nucleoplasm	nuclear chromosome, chromatin, nuclear chromatin, cellular_component, intracellular, cell, nucleus, nucleoplasm, chromosome, nucleolus, cytoplasm, cytosol, axon, dendrite, membrane-enclosed lumen, nuclear lumen, macromolecular complex, somatodendritic compartment, cell projection, neuron projection, organelle, membrane-bounded organelle, non-membrane-bounded organelle, intracellular organelle, in…	regulatory region DNA binding, transcription regulatory region sequence-specific DNA binding, RNA polymerase II regulatory region sequence-specific DNA binding, RNA polymerase II core promoter proximal region sequence-specific DNA binding, RNA polymerase II core promoter sequence-specific DNA binding, RNA polymerase II transcription factor activity, sequence-specific DNA binding, transcription fa…
NDUFV2	E7EPT4|P19404	3	11	15	0.927404	1.00983	0.894799	1	1	1	1.00796	0.942873	0.741228	1.01867	0.809317	0.779025	1.02555	0.942646	0.819042	0.985104	0.932609	0.837534	0.96396	0.923904	0.821225	0.929669	0.970453	0.753618	0.934297	0.973785	0.822903	0.92676	0.811714	0.79314	0.927404	1	0.942873	0.809317	0.942646	0.932609	0.923904	0.929669	0.934297	0.811714	none		Supported: Mitochondria	cellular_component, intracellular, cell, cytoplasm, mitochondrion, mitochondrial envelope, mitochondrial inner membrane, mitochondrial respiratory chain, mitochondrial respiratory chain complex I, membrane, organelle inner membrane, NADH dehydrogenase complex, organelle membrane, mitochondrial membrane, organelle envelope, envelope, macromolecular complex, myelin sheath, organelle, membrane-bound…	molecular_function, catalytic activity, NADH dehydrogenase activity, binding, protein binding, NADH dehydrogenase (ubiquinone) activity, electron transfer activity, oxidoreductase activity, oxidoreductase activity, acting on NAD(P)H, oxidoreductase activity, acting on NAD(P)H, quinone or similar compound as acceptor, ion binding, cation binding, metal ion binding, NADH dehydrogenase (quinone) act…
EZR	E7EQR4|P15311	3	41	43	0.748997	0.915488	0.923556	1	1	1	0.989585	1.00729	1.10064	0.942687	1.05316	1.08472	0.971043	0.932218	0.97478	0.930329	0.957572	0.983156	0.90898	0.901737	0.964181	0.924379	0.971868	1.0186	0.911035	0.935557	1.01189	0.883863	0.949368	0.955695	0.915488	1	1.00729	1.05316	0.971043	0.957572	0.90898	0.971868	0.935557	0.949368	none		Enhanced: Plasma membrane	fibrillar center, ruffle, immunological synapse, uropod, cellular_component, extracellular region, extracellular space, intracellular, cell, nucleus, nucleolus, cytoplasm, endosome, microtubule organizing center, cytosol, cytoskeleton, actin filament, plasma membrane, microvillus, brush border, adherens junction, cell-substrate adherens junction, focal adhesion, cilium, cell cortex, cytoplasmic s…	molecular_function, nucleic acid binding, RNA binding, actin binding, binding, protein binding, microtubule binding, protein C-terminus binding, cytoskeletal protein binding, tubulin binding, enzyme binding, kinase binding, protein kinase binding, protein domain specific binding, protein complex binding, protein kinase A catalytic subunit binding, protein kinase A regulatory subunit binding, S100…
DSCR3	A8MTY9|O14972	3	3	3	0.8947	0.938647	0.896758	1	1	1	0.964175	1.14557	1.21025	1.03741	1.05926	1.11416	1.01863	1.0101	1.05497	1.01511	1.07547	1.07746	1.10427	1.05686	1.10901	1.04027	1.07414	1.01302	1.08681	1.05986	1.06387	1.09393	1.08241	0.986605	0.896758	1	1.14557	1.05926	1.01863	1.07547	1.10427	1.04027	1.06387	1.08241	none		Approved: Mitochondria	cellular_component, intracellular, cell, nucleus, cytoplasm, endosome, endomembrane system, cytoplasmic vesicle, vesicle, organelle, membrane-bounded organelle, intracellular organelle, intracellular membrane-bounded organelle, intracellular part, cytoplasmic part, cell part, intracellular vesicle	molecular_function, transporter activity, protein transporter activity, peptide transporter activity, substrate-specific transporter activity
GAK	O14976	3	21	27	1.12688	1.20226	1.17807	1	1	1	0.943707	1.0043	0.990051	0.947793	1.00548	1.00897	0.974983	1.00453	0.980378	0.992237	1.02173	0.992178	1.09946	1.03591	1.0137	1.06139	1.03559	1.04723	1.08145	1.06154	1.02366	1.05414	1.06263	1.03099	1.17807	1	0.990051	1.00548	0.980378	0.992237	1.03591	1.04723	1.06154	1.05414	none	2.57994	Enhanced: Golgi apparatus, Vesicles	cellular_component, intracellular, cell, cytoplasm, Golgi apparatus, cytosol, adherens junction, cell-substrate adherens junction, focal adhesion, endomembrane system, membrane, cell junction, cell-substrate junction, vesicle, organelle, membrane-bounded organelle, intracellular organelle, intracellular membrane-bounded organelle, intracellular part, cytoplasmic part, cell part, synapse, perinucl…	nucleotide binding, molecular_function, catalytic activity, protein kinase activity, protein serine/threonine kinase activity, binding, protein binding, ATP binding, kinase activity, transferase activity, transferase activity, transferring phosphorus-containing groups, phosphotransferase activity, alcohol group as acceptor, purine nucleotide binding, cyclin binding, adenyl nucleotide binding, rib…
PPP1R12A	O14974|O14974-4	3	47	51	1.00923	0.990474	0.991788	1	1	1	0.914549	0.980875	0.955644	0.937212	1.0797	1.00076	1.03937	0.986992	0.937784	1.01833	1.02782	0.987127	0.986341	1.00261	0.979259	1.05996	1.08264	1.01169	0.966956	1.02302	1.01667	0.989321	1.03694	1.01493	0.991788	1	0.955644	1.00076	0.986992	1.01833	0.986341	1.05996	1.01667	1.01493	none		Enhanced: Actin filaments, Cytosol	chromosome, centromeric region, kinetochore, cellular_component, intracellular, cell, nucleus, nucleoplasm, chromosome, cytoplasm, centrosome, microtubule organizing center, cytosol, cytoskeleton, adherens junction, cell-substrate adherens junction, focal adhesion, protein serine/threonine phosphatase complex, actin cytoskeleton, microtubule cytoskeleton, myofibril, sarcomere, Z disc, cell juncti…	molecular_function, enzyme inhibitor activity, signal transducer activity, binding, protein binding, phosphatase regulator activity, enzyme binding, kinase binding, protein kinase binding, enzyme regulator activity, 14-3-3 protein binding, molecular function regulator
PPIA	P62937|P62937-2	3	19	21	0.810037	0.805374	0.844397	1	1	1	0.858654	0.990366	1.09126	1.05645	0.915452	1.06198	0.856962	0.902578	0.981625	1.0758	0.992477	0.98704	0.798709	0.901569	0.980757	1.06016	0.89804	1.01758	0.766522	0.88902	0.99008	1.00361	0.897807	0.984087	0.810037	1	0.990366	1.05645	0.902578	0.992477	0.901569	1.01758	0.88902	0.984087	none			cellular_component, extracellular region, extracellular space, intracellular, cell, nucleus, cytoplasm, cytosol, adherens junction, cell-substrate adherens junction, focal adhesion, endomembrane system, membrane, cell junction, cell-substrate junction, secretory granule, cytoplasmic vesicle, membrane-enclosed lumen, vesicle, vesicle lumen, secretory granule lumen, organelle, membrane-bounded orga…	molecular_function, nucleic acid binding, RNA binding, peptidyl-prolyl cis-trans isomerase activity, catalytic activity, binding, protein binding, drug binding, cyclosporin A binding, isomerase activity, cis-trans isomerase activity, amide binding, peptide binding, virion binding, unfolded protein binding, organic cyclic compound binding, catalytic activity, acting on a protein, heterocyclic comp…
FERMT2	Q96AC1|Q96AC1-2|Q96AC1-3	3	6	12	0.778445	1.1175	1.0683	1	1	1	0.96179	1.08091	1.05905	1.0156	1.09788	1.03126	0.900072	1.10327	1.1073	0.957766	1.08791	1.13161	0.9496	1.11437	1.1575	0.906007	0.952924	1.07492	0.939219	1.09695	1.01772	0.969509	1.21767	1.04182	1.0683	1	1.05905	1.03126	1.10327	1.08791	1.11437	0.952924	1.01772	1.04182	none		Supported: Focal adhesion sites, Nucleoplasm	stress fiber, cellular_component, intracellular, cell, nucleus, nucleoplasm, cytoplasm, cytosol, cytoskeleton, actin filament, plasma membrane, adherens junction, cell-substrate adherens junction, focal adhesion, cell cortex, cytoplasmic side of plasma membrane, cell surface, actin cytoskeleton, membrane, extrinsic component of plasma membrane, extrinsic component of membrane, myofibril, sarcomer…	molecular_function, binding, protein binding, phospholipid binding, phosphatidylinositol-3,4,5-trisphosphate binding, lipid binding, phosphatidylinositol binding, ion binding, anion binding, phosphatidylinositol phosphate binding
NFKB2	Q00653|Q00653-4	3	24	29	1.00978	0.865759	0.925436	1	1	1	0.978628	1.02005	1.02392	0.993928	1.07499	1.0271	1.01355	0.999618	1.00343	1.02002	0.97329	0.977465	0.996144	0.947058	0.9692	1.01896	0.990211	0.975722	0.985041	0.968517	0.942552	0.986971	0.964593	0.968323	0.925436	1	1.02005	1.0271	1.00343	0.977465	0.9692	0.990211	0.968517	0.968323	none		Approved: Cytosol, Nucleoplasm	cellular_component, intracellular, cell, nucleus, nucleoplasm, cytoplasm, cytosol, membrane-enclosed lumen, nuclear lumen, macromolecular complex, I-kappaB/NF-kappaB complex, Bcl3/NF-kappaB2 complex, organelle, membrane-bounded organelle, intracellular organelle, intracellular membrane-bounded organelle, organelle lumen, protein complex, organelle part, intracellular part, nuclear part, cytoplasm…	regulatory region DNA binding, transcription regulatory region sequence-specific DNA binding, RNA polymerase II regulatory region sequence-specific DNA binding, RNA polymerase II core promoter proximal region sequence-specific DNA binding, RNA polymerase II transcription factor activity, sequence-specific DNA binding, transcription factor activity, RNA polymerase II core promoter proximal region …
MPHOSPH9	A0A0A0MTP3|Q99550|Q99550-2|J3KNE4	3	2	4	0.780749	0.649185	0.629854	1	1	1	0.904635	0.936826	0.899998	0.920489	1.00318	0.845748	0.825681	0.870144	0.926659	0.820765	0.99447	0.951147	0.873901	0.832	0.840415	0.804374	0.647787	0.934933	0.897069	0.863527	0.83175	0.90886	1.01153	0.957809	0.649185	1	0.904635	0.920489	0.870144	0.951147	0.840415	0.804374	0.863527	0.957809	none			Golgi membrane, cellular_component, intracellular, cell, cytoplasm, Golgi apparatus, centriole, microtubule organizing center, cytoskeleton, endomembrane system, microtubule cytoskeleton, membrane, organelle membrane, organelle subcompartment, organelle, membrane-bounded organelle, non-membrane-bounded organelle, intracellular organelle, intracellular membrane-bounded organelle, intracellular non…
FAM96A	Q9H5X1	3	2	3	0.844172	0.843081	0.872501	1	1	1	0.968769	0.989552	1.01412	0.971706	0.932008	0.965361	0.972295	0.937697	0.892298	0.962768	0.985161	1.00569	1.00056	1.00463	0.958483	1.07792	0.991803	0.934827	0.933501	0.93023	0.925788	0.912657	0.884645	0.897497	0.844172	1	0.989552	0.965361	0.937697	0.985161	1.00056	0.991803	0.93023	0.897497	none		Supported: Cytosol, Nucleoplasm	cellular_component, intracellular, cell, nucleus, nucleoplasm, cytoplasm, cytosol, membrane-enclosed lumen, nuclear lumen, organelle, membrane-bounded organelle, intracellular organelle, intracellular membrane-bounded organelle, organelle lumen, organelle part, intracellular part, nuclear part, cytoplasmic part, intracellular organelle part, cell part, intracellular organelle lumen	molecular_function, binding, protein binding, ion binding, cation binding, metal ion binding
GCFC2	P16383	3	7	9	1.45805	1.55184	1.44826	1	1	1	0.991211	1.0239	0.900689	0.990474	1.04703	0.884938	1.02915	1.00363	0.933596	1.03095	1.05388	1.00192	1.10388	1.0546	0.988336	1.10205	1.12106	1.00045	0.983428	1.03028	0.941461	1.07886	1.0724	1.02695	1.45805	1	0.991211	0.990474	1.00363	1.03095	1.0546	1.10205	0.983428	1.0724	none		Supported: Nucleoplasm	cellular_component, intracellular, cell, nucleus, nucleoplasm, spliceosomal complex, U2-type spliceosomal complex, nucleolus, cytoplasm, cytosol, intracellular ribonucleoprotein complex, membrane-enclosed lumen, nuclear lumen, macromolecular complex, organelle, membrane-bounded organelle, non-membrane-bounded organelle, intracellular organelle, intracellular membrane-bounded organelle, intracellu…	regulatory region DNA binding, transcription regulatory region sequence-specific DNA binding, RNA polymerase II regulatory region sequence-specific DNA binding, RNA polymerase II core promoter proximal region sequence-specific DNA binding, RNA polymerase II transcription factor activity, sequence-specific DNA binding, transcription factor activity, RNA polymerase II core promoter proximal region …
HYPK	Q9NX55	3	5	7	0.970894	0.915453	0.964342	1	1	1	1.01283	0.986723	0.955883	1.01264	0.964065	1.01499	1.02985	0.964114	0.934771	0.983283	0.952256	0.943869	0.948421	0.884595	0.936149	1.10777	1.08214	1.01074	0.984588	0.950661	0.97166	0.96206	0.896708	0.972214	0.964342	1	0.986723	1.01264	0.964114	0.952256	0.936149	1.08214	0.97166	0.96206	none		Approved: Microtubules; Supported: Nucleoplasm	cellular_component, intracellular, cell, nucleus, nucleoplasm, cytoplasm, cytoskeleton, microtubule cytoskeleton, membrane-enclosed lumen, nuclear lumen, macromolecular complex, organelle, membrane-bounded organelle, non-membrane-bounded organelle, intracellular organelle, intracellular membrane-bounded organelle, intracellular non-membrane-bounded organelle, organelle lumen, protein complex, org…	molecular_function, binding, protein binding, protein N-terminus binding
LYAR	Q9NX58	3	8	14	10.3356	12.6826	13.9433	1	1	1	1.01107	0.880799	0.942777	0.942433	0.9345	0.933442	1.05576	0.941799	0.929981	1.08021	0.96551	0.898092	1.0881	1.01187	1.10435	1.08157	1.13253	1.09525	1.09745	1.03007	1.07826	1.22619	1.25006	1.28229	12.6826	1	0.942777	0.9345	0.941799	0.96551	1.0881	1.09525	1.07826	1.25006	none	1.37944	Approved: Nucleus; Supported: Nucleoli	cellular_component, intracellular, cell, nucleus, nucleolus, membrane-enclosed lumen, nuclear lumen, organelle, membrane-bounded organelle, non-membrane-bounded organelle, intracellular organelle, intracellular membrane-bounded organelle, intracellular non-membrane-bounded organelle, organelle lumen, organelle part, intracellular part, nuclear part, intracellular organelle part, cell part, intrac…	molecular_function, nucleic acid binding, RNA binding, binding, protein binding, ion binding, cation binding, metal ion binding, organic cyclic compound binding, heterocyclic compound binding
ADH5	P11766	3	19	19	0.692417	0.694344	0.761449	1	1	1	0.921127	0.944909	1.01495	0.973947	1.02523	1.04556	0.884325	0.925535	0.966357	0.898033	0.916524	0.963964	0.855369	0.860704	0.906334	0.879379	0.840983	0.966004	0.857926	0.876308	0.913556	0.867465	0.898537	0.920424	0.694344	1	0.944909	1.02523	0.925535	0.916524	0.860704	0.879379	0.876308	0.898537	none	3.03261		cellular_component, extracellular region, extracellular space, intracellular, cell, cytoplasm, mitochondrion, cytosol, vesicle, organelle, membrane-bounded organelle, intracellular organelle, extracellular organelle, intracellular membrane-bounded organelle, extracellular region part, intracellular part, cytoplasmic part, cell part, extracellular exosome, extracellular vesicle	molecular_function, catalytic activity, alcohol dehydrogenase (NAD) activity, aldehyde dehydrogenase (NAD) activity, binding, fatty acid binding, protein binding, zinc ion binding, lipid binding, electron transfer activity, oxidoreductase activity, oxidoreductase activity, acting on CH-OH group of donors, oxidoreductase activity, acting on the CH-OH group of donors, NAD or NADP as acceptor, oxido…
RSPRY1	Q96DX4	3	3	6	0.828397	0.965816	1.08447	1	1	1	1.0018	1.03986	1.12314	0.955205	1.15925	1.17627	0.85458	1.23616	1.13443	0.93166	1.12097	1.1449	1.01924	1.01889	1.12441	0.944696	1.0919	1.09049	1.037	1.05083	1.17295	0.930287	1.28856	1.05271	0.965816	1	1.03986	1.15925	1.13443	1.12097	1.01924	1.09049	1.05083	1.05271	none			cellular_component, extracellular region	molecular_function, binding, ion binding, cation binding, metal ion binding
TRNT1	Q96Q11|Q96Q11-2	3	16	21	0.781569	0.713934	0.799414	1	1	1	0.956203	0.995751	1.05912	0.978091	1.05687	1.10211	0.938394	0.952506	0.998102	0.943573	0.97821	1.01489	0.934241	0.936276	0.989261	0.917722	0.932874	1.05153	0.94663	0.908591	0.978294	0.957525	0.950745	0.986329	0.781569	1	0.995751	1.05687	0.952506	0.97821	0.936276	0.932874	0.94663	0.957525	none		Enhanced: Mitochondria	cellular_component, intracellular, cell, nucleus, nucleoplasm, cytoplasm, mitochondrion, mitochondrial matrix, membrane-enclosed lumen, nuclear lumen, organelle, membrane-bounded organelle, intracellular organelle, intracellular membrane-bounded organelle, organelle lumen, organelle part, intracellular part, nuclear part, mitochondrial part, cytoplasmic part, intracellular organelle part, cell pa…	tRNA binding, nucleotide binding, molecular_function, nucleic acid binding, RNA binding, catalytic activity, polynucleotide adenylyltransferase activity, tRNA adenylyltransferase activity, binding, ATP binding, transferase activity, transferase activity, transferring phosphorus-containing groups, nucleotidyltransferase activity, purine nucleotide binding, adenyl nucleotide binding, ribonucleotide…
SKIV2L	Q15477	3	13	16	1.34159	1.39623	1.33174	1	1	1	0.943294	0.90563	0.963661	0.924877	0.941604	0.928992	0.964023	1.02707	1.06378	1.09605	1.06902	1.02128	1.14002	1.12942	1.16502	1.1307	1.16758	1.12674	1.30071	1.23973	1.20698	1.24601	1.36504	1.2852	1.34159	1	0.943294	0.928992	1.02707	1.06902	1.14002	1.1307	1.23973	1.2852	none	1.86762	Approved: Nucleoplasm	cellular_component, intracellular, cell, nucleus, cytoplasm, cytosol, macromolecular complex, organelle, membrane-bounded organelle, intracellular organelle, intracellular membrane-bounded organelle, protein complex, intracellular part, cytoplasmic part, cell part, Ski complex	nucleotide binding, molecular_function, nucleic acid binding, RNA binding, RNA helicase activity, catalytic activity, ATP-dependent RNA helicase activity, helicase activity, binding, ATP binding, ATP-dependent helicase activity, RNA-dependent ATPase activity, pyrophosphatase activity, hydrolase activity, hydrolase activity, acting on acid anhydrides, hydrolase activity, acting on acid anhydrides,…
PPP1R13B	Q96KQ4	3	2	5	1.25075	0.87499	1.22288	1	1	1	1.00988	0.964412	1.03296	0.977852	0.944937	1.02925	0.956165	1.05903	1.072	1.03863	0.877469	1.05386	1.08741	1.11577	1.164	1.065	0.941344	1.10997	1.12685	0.937882	1.15519	1.14924	0.861807	1.13166	1.22288	1	1.00988	0.977852	1.05903	1.03863	1.11577	1.065	1.12685	1.13166	none		Supported: Cytosol, Nucleoplasm	cellular_component, intracellular, cell, nucleus, nucleoplasm, cytoplasm, mitochondrion, cytosol, plasma membrane, membrane, membrane-enclosed lumen, nuclear lumen, organelle, membrane-bounded organelle, intracellular organelle, intracellular membrane-bounded organelle, organelle lumen, organelle part, intracellular part, nuclear part, cytoplasmic part, intracellular organelle part, cell part, pe…	molecular_function, binding, protein binding, transcription factor binding
GFER	P55789	3	5	8	1.07742	1.10903	1.11227	1	1	1	1.01262	0.907317	0.805702	1.04971	0.708038	0.826295	1.08973	1.05744	0.916938	1.02091	0.987025	0.92771	0.998741	1.07219	0.952815	0.944898	1.13791	0.893159	0.940603	1.05956	1.08082	0.963895	0.676639	0.837832	1.10903	1	0.907317	0.826295	1.05744	0.987025	0.998741	0.944898	1.05956	0.837832	none		Enhanced: Cytosol, Mitochondria	cellular_component, extracellular region, intracellular, cell, cytoplasm, mitochondrion, mitochondrial envelope, mitochondrial intermembrane space, cytosol, organelle envelope, organelle envelope lumen, membrane-enclosed lumen, envelope, organelle, membrane-bounded organelle, intracellular organelle, intracellular membrane-bounded organelle, organelle lumen, organelle part, intracellular part, mi…	nucleotide binding, molecular_function, catalytic activity, receptor binding, binding, protein binding, growth factor activity, protein disulfide oxidoreductase activity, disulfide oxidoreductase activity, oxidoreductase activity, oxidoreductase activity, acting on a sulfur group of donors, oxidoreductase activity, acting on a sulfur group of donors, oxygen as acceptor, flavin-linked sulfhydryl o…
NPEPPS	E9PLK3|P55786	3	37	38	0.654594	0.717972	0.73912	1	1	1	0.964599	1.03328	1.1438	0.970991	1.02963	1.13979	0.91004	1.00144	1.14801	0.898847	1.01864	1.07479	0.929531	0.94877	1.0497	0.823153	0.881916	1.07515	0.948607	0.965114	1.08276	0.909057	0.996992	1.01546	0.717972	1	1.03328	1.02963	1.00144	1.01864	0.94877	0.881916	0.965114	0.996992	none		Supported: Cytosol	cellular_component, extracellular region, extracellular space, intracellular, cell, nucleus, cytoplasm, cytosol, vesicle, organelle, membrane-bounded organelle, intracellular organelle, extracellular organelle, intracellular membrane-bounded organelle, extracellular region part, intracellular part, cytoplasmic part, cell part, extracellular exosome, extracellular vesicle	molecular_function, catalytic activity, aminopeptidase activity, binding, peptidase activity, metalloexopeptidase activity, metallopeptidase activity, exopeptidase activity, zinc ion binding, hydrolase activity, amide binding, peptide binding, ion binding, cation binding, metal ion binding, transition metal ion binding, metalloaminopeptidase activity, peptidase activity, acting on L-amino acid pe…
SMN1	E7EQZ4|Q16637|Q16637-2|Q16637-3|Q16637-4	3	3	6	1.80836	2.10839	1.68796	1	1	1	0.920117	1.06128	0.778739	0.952571	1.08246	0.81827	0.963736	0.920949	0.88754	1.00702	1.04397	0.826284	0.888834	1.08088	0.798272	1.02755	1.19061	0.716145	0.928483	1.1549	0.795574	1.00763	1.10719	0.866143	1.80836	1	0.920117	0.952571	0.920949	1.00702	0.888834	1.02755	0.928483	1.00763	none			cellular_component, intracellular, cell, nucleus, nucleoplasm, cytoplasm, cytosol, Cajal body, nuclear body, myofibril, sarcomere, Z disc, intracellular ribonucleoprotein complex, I band, membrane-enclosed lumen, nuclear lumen, SMN complex, macromolecular complex, SMN-Sm protein complex, ribonucleoprotein granule, cytoplasmic ribonucleoprotein granule, somatodendritic compartment, cell projection…	molecular_function, nucleic acid binding, RNA binding, binding, protein binding, identical protein binding, organic cyclic compound binding, heterocyclic compound binding
PDIA4	P13667	3	50	55	0.771342	0.764792	0.818001	1	1	1	0.963378	1.01757	1.04287	0.958844	1.07565	1.06926	0.989549	0.988811	0.965049	0.959051	0.954772	0.967649	0.922658	0.91606	0.931245	0.957629	0.98209	1.00769	0.909606	0.930468	0.966335	0.891493	0.941674	0.956957	0.771342	1	1.01757	1.06926	0.988811	0.959051	0.922658	0.98209	0.930468	0.941674	none	2.93995	Supported: Endoplasmic reticulum	cellular_component, extracellular region, extracellular space, intracellular, cell, cytoplasm, endoplasmic reticulum, endoplasmic reticulum lumen, cell surface, endomembrane system, cytoplasmic vesicle, membrane-enclosed lumen, vesicle, melanosome, organelle, membrane-bounded organelle, intracellular organelle, intracellular membrane-bounded organelle, organelle lumen, extracellular region part, …	molecular_function, nucleic acid binding, RNA binding, protein disulfide isomerase activity, catalytic activity, binding, protein binding, disulfide oxidoreductase activity, peptide disulfide oxidoreductase activity, oxidoreductase activity, oxidoreductase activity, acting on a sulfur group of donors, isomerase activity, intramolecular oxidoreductase activity, intramolecular oxidoreductase activi…
FHL1	Q13642-1|Q13642-4|Q13642-5	3	11	18	0.667739	0.73737	0.821702	1	1	1	0.91872	0.957307	1.14433	0.965362	0.923982	1.07558	0.823694	0.951342	1.16262	0.907599	0.898798	1.0972	0.88989	0.909303	1.06849	0.88523	0.861729	1.03017	0.899568	0.920996	1.11759	0.957127	0.935532	1.05525	0.73737	1	0.957307	0.965362	0.951342	0.907599	0.909303	0.88523	0.920996	0.957127	none		Approved: Plasma membrane; Supported: Cytosol	cellular_component, intracellular, cell, nucleus, cytoplasm, cytosol, plasma membrane, adherens junction, cell-substrate adherens junction, focal adhesion, membrane, cell junction, cell-substrate junction, organelle, membrane-bounded organelle, intracellular organelle, intracellular membrane-bounded organelle, intracellular part, cytoplasmic part, cell part, anchoring junction, cell periphery	molecular_function, binding, protein binding, ion binding, cation binding, ion channel binding, metal ion binding
PANK2	Q9BZ23|Q9BZ23-3|Q9BZ23-4	3	4	6	0.73614	0.772524	0.841061	1	1	1	1.06187	1.04867	1.01581	1.0236	0.990005	0.942923	0.936308	1.04514	0.892725	1.03997	1.04309	0.902542	0.985674	0.94762	0.878698	0.967802	0.870259	0.903493	0.996877	0.862297	0.787864	0.946552	0.930814	0.852499	0.772524	1	1.04867	0.990005	0.936308	1.03997	0.94762	0.903493	0.862297	0.930814	none		Supported: Cytosol	cellular_component, intracellular, cell, cytoplasm, mitochondrion, mitochondrial envelope, mitochondrial intermembrane space, cytosol, organelle envelope, organelle envelope lumen, membrane-enclosed lumen, envelope, organelle, membrane-bounded organelle, intracellular organelle, intracellular membrane-bounded organelle, organelle lumen, organelle part, intracellular part, mitochondrial part, cyto…	nucleotide binding, molecular_function, catalytic activity, pantothenate kinase activity, binding, ATP binding, kinase activity, transferase activity, transferase activity, transferring phosphorus-containing groups, phosphotransferase activity, alcohol group as acceptor, purine nucleotide binding, adenyl nucleotide binding, ribonucleotide binding, purine ribonucleotide binding, adenyl ribonucleot…
TRIOBP	Q9H2D6|Q9H2D6-2|Q9H2D6-3|Q9H2D6-5|Q9H2D6-7	3	5	7	0.92971	0.918213	0.993892	1	1	1	1.06424	1.0072	1.11084	0.958205	0.99113	1.11704	1.01682	0.990417	1.09466	0.968676	1.01396	1.10524	1.01767	1.02461	1.03774	0.994657	0.966302	1.06658	0.927688	0.965536	1.15221	0.916346	0.924798	1.08713	0.92971	1	1.06424	0.99113	1.01682	1.01396	1.02461	0.994657	0.965536	0.924798	none			cellular_component, intracellular, cell, nucleus, cytoplasm, microtubule organizing center, cytoskeleton, adherens junction, cell-substrate adherens junction, focal adhesion, actin cytoskeleton, microtubule cytoskeleton, cell junction, cell-substrate junction, midbody, organelle, membrane-bounded organelle, non-membrane-bounded organelle, intracellular organelle, intracellular membrane-bounded or…	molecular_function, actin binding, binding, protein binding, cytoskeletal protein binding, Ras GTPase binding, myosin binding, Rho GTPase binding, GTP-Rho binding, enzyme binding, small GTPase binding, ubiquitin protein ligase binding, protein complex binding, ubiquitin-like protein ligase binding, macromolecular complex binding, myosin II binding, actin filament binding, GTPase binding
RALB	C9J6B1|P11234|P11234-2|P11234-3	3	4	4	0.997112	0.771084	0.904146	1	1	1	0.943368	1.06811	1.09517	1.00318	1.05287	1.09275	0.941704	1.05392	1.02159	0.961568	0.987529	0.995461	0.944717	0.953702	1.07621	0.950158	1.01826	1.08362	0.871798	0.974221	0.995536	0.986779	0.963063	1.0043	0.904146	1	1.06811	1.05287	1.02159	0.987529	0.953702	1.01826	0.974221	0.986779	none			exocyst, cellular_component, extracellular region, extracellular space, intracellular, cell, cytoplasm, vacuole, autophagosome, plasma membrane, cell cortex, membrane, midbody, vesicle, macromolecular complex, organelle, membrane-bounded organelle, intracellular organelle, extracellular organelle, intracellular membrane-bounded organelle, protein complex, extracellular region part, intracellular …	nucleotide binding, nucleoside binding, purine nucleoside binding, molecular_function, catalytic activity, GTPase activity, binding, protein binding, GTP binding, pyrophosphatase activity, hydrolase activity, hydrolase activity, acting on acid anhydrides, hydrolase activity, acting on acid anhydrides, in phosphorus-containing anhydrides, purine nucleotide binding, nucleoside-triphosphatase activi…
TNRC6C	Q9HCJ0|Q9HCJ0-2	3	7	8	1.12145	1.15165	1.06768	1	1	1	1.01969	1.01881	0.898685	0.958782	1.08603	0.890634	0.992263	1.07439	0.87367	1.08305	1.01965	0.973844	1.04404	1.05836	0.93157	1.0612	1.1361	0.940613	1.00804	1.11668	0.957297	1.03945	1.10428	1.01212	1.12145	1	1.01881	0.958782	0.992263	1.01965	1.04404	1.0612	1.00804	1.03945	none		Approved: Nucleus	cellular_component, intracellular, cell, cytoplasm, cytosol, intracellular part, cytoplasmic part, cell part	molecular_function, nucleic acid binding, RNA binding, binding, protein binding, organic cyclic compound binding, heterocyclic compound binding
POC5	Q8NA72|Q8NA72-3	2	2	9	1.89225		1.34763	1		1	1.12945		0.841854	1.07081		0.955322	1.06281		0.957245	1.04399		0.981428	1.11361		0.975239	1.11708		0.909113	1.15439		1.05576	1.10728		0.952925	1.61994	1	0.985652	1.01306	1.01003	1.01271	1.04442	1.0131	1.10507	1.0301	none		Approved: Nucleus	cellular_component, intracellular, cell, cytoplasm, centrosome, centriole, microtubule organizing center, cytoskeleton, microtubule cytoskeleton, organelle, non-membrane-bounded organelle, intracellular organelle, intracellular non-membrane-bounded organelle, organelle part, intracellular part, cytoskeletal part, cytoplasmic part, intracellular organelle part, microtubule organizing center part, …	molecular_function, binding, protein binding
SETD2	Q9BYW2	3	43	51	0.983431	0.974269	0.999214	1	1	1	1.0488	0.991589	1.06875	1.01824	1.08614	1.05569	1.11255	0.988634	1.01433	1.10409	1.0681	1.07163	1.13611	1.06881	1.05442	1.17849	1.10385	1.07694	1.08096	1.02987	1.02058	1.07524	1.05733	1.05234	0.983431	1	1.0488	1.05569	1.01433	1.07163	1.06881	1.10385	1.02987	1.05733	none		Approved: Cytosol, Nuclear speckles	cellular_component, intracellular, cell, nucleus, nucleoplasm, chromosome, membrane-enclosed lumen, nuclear lumen, organelle, membrane-bounded organelle, non-membrane-bounded organelle, intracellular organelle, intracellular membrane-bounded organelle, intracellular non-membrane-bounded organelle, organelle lumen, organelle part, intracellular part, nuclear part, intracellular organelle part, cel…	molecular_function, catalytic activity, binding, protein binding, cytoskeletal protein binding, methyltransferase activity, N-methyltransferase activity, protein methyltransferase activity, S-adenosylmethionine-dependent methyltransferase activity, tubulin binding, lysine N-methyltransferase activity, protein-lysine N-methyltransferase activity, transferase activity, transferase activity, transfe…
JADE2	A0A0C4DFT8|G3XAA4|Q9NQC1|Q9NQC1-2	2	3	4	1.55036	1.41657		1	1		1.19807	1.11064		1.17506	1.25252		1.21315	1.22956		1.30797	1.38308		1.14451	1.36391		1.34669	1.51377		1.28463	1.26841		1.37253	1.39324		1.48347	1	1.15436	1.21379	1.22136	1.34553	1.25421	1.43023	1.27652	1.38288	none		Enhanced: Nucleoplasm	histone acetyltransferase complex, cellular_component, extracellular region, extracellular space, intracellular, cell, nucleus, nucleoplasm, protein acetyltransferase complex, membrane-enclosed lumen, nuclear lumen, vesicle, macromolecular complex, organelle, membrane-bounded organelle, intracellular organelle, extracellular organelle, intracellular membrane-bounded organelle, organelle lumen, ex…	molecular_function, catalytic activity, binding, protein binding, transferase activity, ion binding, cation binding, metal ion binding
CMC2	Q9NRP2	3	2	3	1.09086	0.871829	0.737276	1	1	1	1.18389	0.878189	0.762372	1.34324	0.692752	0.81603	1.29306	0.885092	0.799323	1.08663	0.853749	0.778567	1.0832	0.941782	0.773193	1.14122	0.945014	0.821284	1.01271	0.777811	0.701217	0.990822	0.64581	0.752201	0.871829	1	0.878189	0.81603	0.885092	0.853749	0.941782	0.945014	0.777811	0.752201	none		Supported: Mitochondria	cellular_component, intracellular, cell, cytoplasm, mitochondrion, organelle, membrane-bounded organelle, intracellular organelle, intracellular membrane-bounded organelle, intracellular part, cytoplasmic part, cell part
CPSF2	Q9P2I0	3	26	30	1.05693	1.06602	1.05494	1	1	1	0.98813	1.01063	0.974079	1.03031	1.10366	1.09285	1.06167	1.07403	1.11792	1.13302	1.13718	1.15395	1.21327	1.15463	1.21401	1.25136	1.22365	1.23148	1.30236	1.24701	1.26024	1.29577	1.3001	1.2787	1.05693	1	0.98813	1.09285	1.07403	1.13718	1.21327	1.23148	1.26024	1.29577	none	2.30458	Approved: Nucleoplasm, Vesicles	cellular_component, intracellular, cell, nucleus, nucleoplasm, mRNA cleavage and polyadenylation specificity factor complex, mRNA cleavage factor complex, membrane, membrane-enclosed lumen, nuclear lumen, macromolecular complex, organelle, membrane-bounded organelle, intracellular organelle, intracellular membrane-bounded organelle, organelle lumen, protein complex, organelle part, intracellular …	molecular_function, nucleic acid binding, RNA binding, binding, protein binding, organic cyclic compound binding, heterocyclic compound binding
RALGAPA2	Q2PPJ7|Q2PPJ7-2|Q2PPJ7-3	3	6	7	1.71274	0.947865	0.942535	1	1	1	1.09836	1.0075	1.01048	0.926982	0.956788	1.01831	2.06132	1.06152	1.04316	1.86396	0.929262	1.04688	1.44291	1.01467	1.09074	2.28216	1.00616	0.946161	1.09478	0.966463	1.02911	1.23777	0.967455	1.00015	0.947865	1	1.01048	0.956788	1.06152	1.04688	1.09074	1.00616	1.02911	1.00015	none		Approved: Plasma membrane; Supported: Cytosol	cellular_component, extracellular region, extracellular space, intracellular, cell, nucleus, cytoplasm, cytosol, plasma membrane, membrane, organelle, membrane-bounded organelle, intracellular organelle, intracellular membrane-bounded organelle, extracellular region part, intracellular part, cytoplasmic part, cell part, cell periphery	molecular_function, GTPase activator activity, binding, protein binding, enzyme activator activity, enzyme regulator activity, GTPase regulator activity, protein heterodimerization activity, protein dimerization activity, nucleoside-triphosphatase regulator activity, molecular function regulator
PXK	Q7Z7A4|W5RWE6|Q7Z7A4-4|Q7Z7A4-6	3	9	11	0.803945	0.88838	0.74925	1	1	1	0.980361	0.907196	1.09111	1.01279	0.953213	0.949836	0.891957	0.975022	1.10961	0.91839	0.973833	1.09307	0.958057	0.973047	1.01452	0.855488	0.746637	1.01319	0.923893	0.951465	0.987832	0.940085	1.05494	1.01167	0.803945	1	0.980361	0.953213	0.975022	0.973833	0.973047	0.855488	0.951465	1.01167	none		Supported: Cytosol, Microtubule organizing center, Plasma membrane	cellular_component, intracellular, cell, cytoplasm, microtubule organizing center, cytosol, cytoskeleton, plasma membrane, microtubule cytoskeleton, membrane, organelle, non-membrane-bounded organelle, intracellular organelle, intracellular non-membrane-bounded organelle, organelle part, intracellular part, cytoskeletal part, cytoplasmic part, intracellular organelle part, cell part, cell periphe…	molecular_function, actin binding, binding, protein binding, phospholipid binding, cytoskeletal protein binding, lipid binding, phosphatidylinositol binding, ion binding, anion binding
ITGB1	P05556	3	24	26	0.850436	0.838654	0.819878	1	1	1	0.947186	0.949306	0.933684	0.929185	0.889504	0.923217	1.00531	0.919881	0.880064	0.962685	0.958713	0.917718	0.94757	0.915918	0.904362	0.991447	1.03505	0.903055	0.897371	0.930935	0.911724	0.888125	0.835353	0.901439	0.838654	1	0.947186	0.923217	0.919881	0.958713	0.915918	0.991447	0.911724	0.888125	none		Approved: Endoplasmic reticulum; Supported: Focal adhesion sites, Plasma membrane	ruffle, cellular_component, extracellular region, extracellular space, intracellular, cell, cytoplasm, endosome, plasma membrane, integral component of plasma membrane, cell-cell junction, adherens junction, cell-substrate adherens junction, focal adhesion, integrin complex, external side of plasma membrane, cell surface, endomembrane system, intercalated disc, membrane, integral component of mem…	virus receptor activity, fibronectin binding, protease binding, molecular_function, actin binding, signal transducer activity, receptor activity, receptor binding, integrin binding, binding, protein binding, collagen binding, cytoskeletal protein binding, coreceptor activity, enzyme binding, cytokine binding, chemokine binding, C-X3-C chemokine binding, protein complex binding, signaling receptor…
OGDH	Q02218	3	27	29	0.952067	0.882762	0.772383	1	1	1	1.04775	1.06729	1.06032	1.11822	1.14479	1.04054	1.12511	1.10661	1.1361	1.07358	1.04105	1.04999	1.12205	1.0735	1.03035	1.06752	1.06237	0.96548	1.19042	1.16047	0.989059	1.08281	1.14078	0.962048	0.882762	1	1.06032	1.11822	1.12511	1.04999	1.0735	1.06237	1.16047	1.08281	none		Enhanced: Mitochondria	cellular_component, intracellular, cell, cytoplasm, mitochondrion, mitochondrial envelope, mitochondrial matrix, membrane, organelle membrane, mitochondrial membrane, organelle envelope, membrane-enclosed lumen, envelope, macromolecular complex, organelle, membrane-bounded organelle, intracellular organelle, intracellular membrane-bounded organelle, organelle lumen, protein complex, organelle par…	molecular_function, catalytic activity, oxoglutarate dehydrogenase (succinyl-transferring) activity, binding, protein binding, oxidoreductase activity, oxidoreductase activity, acting on the aldehyde or oxo group of donors, NAD or NADP as acceptor, oxidoreductase activity, acting on the aldehyde or oxo group of donors, disulfide as acceptor, oxidoreductase activity, acting on the aldehyde or oxo …
GLUL	P15104	3	12	19	0.864533	0.803691	0.813645	1	1	1	0.978417	1.03227	1.04573	0.96538	1.02172	1.04635	1.02019	1.00696	0.972245	0.992963	0.942974	0.952661	0.979712	0.927542	0.941999	0.999337	0.998956	0.952895	0.960118	0.978959	0.956708	0.919298	0.962698	0.935021	0.813645	1	1.03227	1.02172	1.00696	0.952661	0.941999	0.998956	0.960118	0.935021	none	2.88781	Enhanced: Cytosol; Supported: Mitochondria	cellular_component, extracellular region, extracellular space, intracellular, cell, nucleus, cytoplasm, mitochondrion, endoplasmic reticulum, rough endoplasmic reticulum, cytosol, endomembrane system, vesicle, macromolecular complex, somatodendritic compartment, cell projection, neuron projection, neuronal cell body, perikaryon, myelin sheath, organelle, membrane-bounded organelle, intracellular …	nucleotide binding, magnesium ion binding, molecular_function, catalytic activity, glutamate decarboxylase activity, glutamate-ammonia ligase activity, binding, protein binding, ATP binding, ammonia ligase activity, glutamate binding, amino acid binding, lyase activity, carbon-carbon lyase activity, carboxy-lyase activity, ligase activity, ligase activity, forming carbon-nitrogen bonds, acid-ammo…
PPTC7	Q8NI37	3	2	4	0.947093	0.793945	1.06267	1	1	1	0.993982	0.940451	1.01915	0.988217	0.791558	1.15628	0.975539	0.743117	1.00235	1.00249	0.815069	0.971266	0.930008	0.817815	1.05425	0.962406	0.790015	0.97492	0.987371	0.939414	1.06367	0.897053	0.736442	1.03352	0.947093	1	0.993982	0.988217	0.975539	0.971266	0.930008	0.962406	0.987371	0.897053	none		Approved: Cytosol, Plasma membrane	cellular_component, intracellular, cell, cytoplasm, mitochondrion, organelle, membrane-bounded organelle, intracellular organelle, intracellular membrane-bounded organelle, intracellular part, cytoplasmic part, cell part	molecular_function, catalytic activity, phosphoprotein phosphatase activity, binding, hydrolase activity, hydrolase activity, acting on ester bonds, phosphatase activity, phosphoric ester hydrolase activity, ion binding, cation binding, metal ion binding, catalytic activity, acting on a protein
WDR36	A0A0A0MTB8|Q8NI36	3	13	18	2.65202	2.55156	3.21956	1	1	1	1.03482	1.03276	1.12655	1.09361	1.0953	1.18138	1.13974	1.2435	1.23217	1.32639	1.34067	1.43113	1.63229	1.57572	1.82416	1.84468	1.63582	2.0991	2.10362	1.99034	2.26322	2.08385	2.06007	2.36474	2.65202	1	1.03482	1.0953	1.23217	1.34067	1.63229	1.84468	2.10362	2.08385	solubilized	2.05889	Supported: Nucleoli	cellular_component, intracellular, cell, nucleus, nucleoplasm, nucleolus, intracellular ribonucleoprotein complex, preribosome, 90S preribosome, membrane-enclosed lumen, nuclear lumen, small-subunit processome, macromolecular complex, Pwp2p-containing subcomplex of 90S preribosome, organelle, membrane-bounded organelle, non-membrane-bounded organelle, intracellular organelle, intracellular membra…	molecular_function, nucleic acid binding, RNA binding, binding, organic cyclic compound binding, heterocyclic compound binding
PLEKHG2	Q9H7P9|Q9H7P9-3|H7BXC7	3	2	6	1.11441	1.05982	1.19154	1	1	1	0.939237	0.973648	1.03051	1.04872	1.01776	0.860602	1.03201	0.978624	0.867943	1.04885	0.964049	0.93222	1.02305	0.932575	1.01682	1.09558	0.998431	0.92026	0.936626	0.901556	0.994537	0.99226	0.927617	0.978091	1.11441	1	0.973648	1.01776	0.978624	0.964049	1.01682	0.998431	0.936626	0.978091	none		Approved: Cytosol, Nucleoplasm	cellular_component, intracellular, cell, cytoplasm, cytosol, intracellular part, cytoplasmic part, cell part	molecular_function, guanyl-nucleotide exchange factor activity, Ras guanyl-nucleotide exchange factor activity, Rho guanyl-nucleotide exchange factor activity, binding, protein binding, Ras GTPase binding, Rho GTPase binding, enzyme binding, small GTPase binding, GTPase binding, molecular function regulator
UBXN2A	P68543	2	2	3	0.905733		0.937745	1		1	1.03618		0.971746	0.996479		0.901943	0.9976		0.899744	0.975237		0.901696	0.968694		0.941418	1.03814		0.804677	0.881362		0.851911	0.914625		0.980981	0.921739	1	1.00396	0.949211	0.948672	0.938466	0.955056	0.921408	0.866636	0.947803	none		Approved: Centrosome	cellular_component, intracellular, cell, nucleus, cytoplasm, endoplasmic reticulum, cis-Golgi network, cytosol, endomembrane system, organelle, membrane-bounded organelle, intracellular organelle, intracellular membrane-bounded organelle, intracellular part, cytoplasmic part, cell part	molecular_function, receptor binding, binding, protein binding, phosphatase regulator activity, protein phosphatase regulator activity, enzyme regulator activity, ubiquitin-like protein binding, acetylcholine receptor binding, ubiquitin binding, molecular function regulator
DENND4A	A0A0U1RR27|Q7Z401|Q7Z401-2	3	3	8	1.04021	0.925699	0.882794	1	1	1	1.04677	1.00549	0.892821	0.985181	1.06176	0.91119	1.0444	0.958627	0.900052	1.01294	0.931996	0.902409	1.00332	0.955499	0.89297	1.04347	1.0879	0.878847	0.967655	0.943094	0.905999	0.977025	0.923613	0.891174	0.925699	1	1.00549	0.985181	0.958627	0.931996	0.955499	1.04347	0.943094	0.923613	none		Approved: Nucleoli, Nucleus	cellular_component, intracellular, cell, nucleus, cytoplasm, cytosol, organelle, membrane-bounded organelle, intracellular organelle, intracellular membrane-bounded organelle, intracellular part, cytoplasmic part, cell part	molecular_function, nucleic acid binding, DNA binding, guanyl-nucleotide exchange factor activity, Ras guanyl-nucleotide exchange factor activity, binding, protein binding, Ras GTPase binding, Rab guanyl-nucleotide exchange factor activity, Rab GTPase binding, enzyme binding, small GTPase binding, GTPase binding, organic cyclic compound binding, molecular function regulator, heterocyclic compound…
GPKOW	Q92917	3	28	34	0.968837	0.904584	0.95949	1	1	1	1.06839	1.00604	1.04086	1.04914	1.07866	1.07498	1.11245	1.02806	0.996395	1.07902	1.00126	1.01907	1.06885	0.993867	1.00687	1.11049	1.05823	1.07857	1.0429	0.991102	1.01606	1.03415	0.975554	1.03259	0.95949	1	1.04086	1.07498	1.02806	1.01907	1.00687	1.07857	1.01606	1.03259	none		Enhanced: Nucleoplasm	cellular_component, intracellular, cell, nucleus, nucleoplasm, membrane-enclosed lumen, nuclear lumen, organelle, membrane-bounded organelle, intracellular organelle, intracellular membrane-bounded organelle, organelle lumen, organelle part, intracellular part, nuclear part, intracellular organelle part, cell part, intracellular organelle lumen	molecular_function, nucleic acid binding, binding, protein binding, organic cyclic compound binding, heterocyclic compound binding
RPA2	P15927	3	8	9	0.811649	0.811765	0.839814	1	1	1	0.960508	0.998709	1.00136	0.968258	0.976697	1.00494	0.993496	0.992054	0.955638	0.979464	0.983421	0.982192	0.909155	0.953772	0.973002	1.00196	1.00625	1.01063	0.903675	0.956564	0.965378	0.921629	0.920199	0.988828	0.811765	1	0.998709	0.976697	0.992054	0.982192	0.953772	1.00625	0.956564	0.921629	none		Enhanced: Nuclear bodies, Nucleoplasm	nuclear chromosome, chromosome, telomeric region, nuclear chromosome, telomeric region, chromatin, cellular_component, intracellular, cell, nucleus, nucleoplasm, replication fork, DNA replication factor A complex, chromosome, nuclear body, PML body, replisome, membrane-enclosed lumen, nuclear lumen, macromolecular complex, protein-DNA complex, site of double-strand break, organelle, membrane-boun…	molecular_function, nucleic acid binding, DNA binding, damaged DNA binding, single-stranded DNA binding, binding, protein binding, enzyme binding, phosphatase binding, protein phosphatase binding, ubiquitin protein ligase binding, telomeric DNA binding, single-stranded telomeric DNA binding, sequence-specific DNA binding, ubiquitin-like protein ligase binding, protein N-terminus binding, organic …
PLP2	Q04941	2	2	2	0.758247		0.979739	1		1	0.889917		0.906222	0.890486		0.844924	0.860467		1.0092	0.863967		0.98154	0.872108		1.0612	0.905919		0.99384	0.861834		0.96371	0.866338		0.880473	0.868993	1	0.898069	0.867705	0.934831	0.922753	0.966656	0.949879	0.912772	0.873406	none			cellular_component, extracellular region, extracellular space, intracellular, cell, cytoplasm, endoplasmic reticulum, endoplasmic reticulum membrane, plasma membrane, endomembrane system, membrane, integral component of membrane, intrinsic component of membrane, vesicle, organelle subcompartment, nuclear outer membrane-endoplasmic reticulum membrane network, organelle, membrane-bounded organelle,…	molecular_function, transporter activity, binding, protein binding, ion transmembrane transporter activity, cytokine binding, chemokine binding, transmembrane transporter activity, substrate-specific transmembrane transporter activity, substrate-specific transporter activity
ZZEF1	O43149	3	29	38	0.879153	0.988271	0.902711	1	1	1	0.950399	1.09661	1.02951	0.955074	1.12519	1.0263	0.970792	1.09656	1.07221	0.969727	1.0477	1.00303	0.94302	1.02056	1.01524	0.943182	1.10192	0.911638	0.992816	1.07223	0.989377	0.96115	1.09565	0.935113	0.902711	1	1.02951	1.0263	1.07221	1.00303	1.01524	0.943182	0.992816	0.96115	none		Approved: Mitochondria, Nucleoplasm		molecular_function, binding, calcium ion binding, zinc ion binding, ion binding, cation binding, metal ion binding, transition metal ion binding
DHX15	O43143	3	38	42	0.971439	1.0003	1.08959	1	1	1	1.05685	1.0703	1.14458	1.21543	1.2147	1.30513	1.1836	1.21791	1.33488	1.18655	1.21788	1.32158	1.19916	1.18335	1.32753	1.17925	1.1784	1.35708	1.29191	1.28188	1.41409	1.25322	1.27023	1.33742	1.0003	1	1.0703	1.21543	1.21791	1.21788	1.19916	1.17925	1.29191	1.27023	none	3.81732	Enhanced: Nuclear speckles	cellular_component, intracellular, cell, nucleus, nucleoplasm, spliceosomal complex, U2-type spliceosomal complex, U12-type spliceosomal complex, nucleolus, cytoplasm, nuclear body, nuclear speck, intracellular ribonucleoprotein complex, membrane-enclosed lumen, nuclear lumen, macromolecular complex, organelle, membrane-bounded organelle, non-membrane-bounded organelle, intracellular organelle, i…	nucleotide binding, molecular_function, nucleic acid binding, RNA binding, RNA helicase activity, double-stranded RNA binding, catalytic activity, ATP-dependent RNA helicase activity, helicase activity, binding, protein binding, ATP binding, ATP-dependent helicase activity, RNA-dependent ATPase activity, pyrophosphatase activity, hydrolase activity, hydrolase activity, acting on acid anhydrides, …
UBAC1	Q9BSL1	3	6	10	0.92083	1.00049	0.995812	1	1	1	0.990815	0.981707	0.96455	0.960733	0.96807	1.06781	1.00434	1.00041	0.95893	0.997146	0.9805	1.02882	0.997341	1.06242	1.03183	0.990369	1.03219	1.10983	0.947448	0.943262	1.00444	0.965684	0.950715	1.02366	0.995812	1	0.981707	0.96807	1.00041	0.997146	1.03183	1.03219	0.947448	0.965684	none		Approved: Golgi apparatus, Plasma membrane; Supported: Cytosol	cellular_component, extracellular region, extracellular space, intracellular, cell, cytoplasm, Golgi apparatus, cytosol, plasma membrane, endomembrane system, membrane, vesicle, organelle, membrane-bounded organelle, intracellular organelle, extracellular organelle, intracellular membrane-bounded organelle, extracellular region part, intracellular part, cytoplasmic part, cell part, extracellular …	molecular_function, binding, protein binding
UBR1	Q8IWV7	3	13	16	0.796962	0.779243	0.863802	1	1	1	1.05986	1.03009	1.17955	1.08194	0.980817	1.12036	1.00215	1.09649	1.16397	1.00242	0.96437	1.17131	1.0119	1.01808	1.18633	0.946554	0.979277	1.02776	1.01788	1.00025	1.11509	0.969303	0.985059	1.02987	0.796962	1	1.05986	1.08194	1.09649	1.00242	1.01808	0.979277	1.01788	0.985059	none		Approved: Nucleoplasm, Vesicles	ubiquitin ligase complex, proteasome complex, cellular_component, intracellular, cell, cytoplasm, cytosol, macromolecular complex, protein complex, intracellular part, cytoplasmic part, cell part, catalytic complex, peptidase complex, endopeptidase complex, transferase complex	molecular_function, catalytic activity, ubiquitin-protein transferase activity, binding, protein binding, zinc ion binding, amino acid binding, transferase activity, ubiquitin-like protein transferase activity, carboxylic acid binding, small molecule binding, ion binding, anion binding, cation binding, organic acid binding, metal ion binding, transition metal ion binding, ubiquitin protein ligase…
STK24	B4DR80|Q9Y6E0-2	3	6	8	0.972087	0.96771	0.848163	1	1	1	1.06339	1.10117	0.968362	1.00504	1.04631	0.969248	1.06204	0.901934	0.966209	1.00511	1.00493	0.94176	1.07411	1.02775	0.95925	1.04518	1.03838	0.978596	1.02468	1.00979	0.953102	0.977449	0.94465	0.939107	0.96771	1	1.06339	1.00504	0.966209	1.00493	1.02775	1.03838	1.00979	0.94465	none		Supported: Cytosol, Nucleoli	cellular_component, extracellular region, extracellular space, intracellular, cell, nucleus, nucleoplasm, nucleolus, cytoplasm, Golgi apparatus, cytosol, endomembrane system, membrane, membrane-enclosed lumen, nuclear lumen, vesicle, organelle, membrane-bounded organelle, non-membrane-bounded organelle, intracellular organelle, extracellular organelle, intracellular membrane-bounded organelle, in…	nucleotide binding, molecular_function, catalytic activity, protein kinase activity, protein serine/threonine kinase activity, signal transducer, downstream of receptor, with serine/threonine kinase activity, signal transducer activity, signal transducer activity, downstream of receptor, binding, protein binding, ATP binding, MAP kinase kinase kinase kinase activity, kinase activity, transferase …
STX5	Q13190|Q13190-2	3	11	13	0.976186	0.907089	0.963968	1	1	1	1.01868	1.02177	1.0192	0.98769	1.01177	1.05858	0.995845	0.989862	1.01759	0.992087	1.01406	1.02471	0.956362	0.973089	0.988193	1.0052	0.939544	1.02794	0.966448	0.978001	0.997789	0.985665	0.997434	1.01802	0.963968	1	1.0192	1.01177	0.995845	1.01406	0.973089	1.0052	0.978001	0.997434	none		Approved: Nucleoplasm; Supported: Golgi apparatus	Golgi membrane, cellular_component, intracellular, cell, cytoplasm, endoplasmic reticulum, endoplasmic reticulum membrane, endoplasmic reticulum-Golgi intermediate compartment, Golgi apparatus, Golgi-associated vesicle, cytosol, endomembrane system, vesicle membrane, ER to Golgi transport vesicle membrane, membrane, integral component of membrane, transport vesicle, COPII-coated ER to Golgi trans…	SNARE binding, molecular_function, SNAP receptor activity, binding, protein binding, cadherin binding, protein N-terminus binding, cell adhesion molecule binding
MRPS27	Q92552|Q92552-2	3	11	14	1.24259	1.22399	1.00326	1	1	1	0.966923	0.998442	0.881695	1.04289	1.03992	0.881185	0.924076	1.01752	1.01234	0.977686	0.962468	0.87732	0.884392	0.928446	0.815867	0.979649	1.00722	0.74034	0.89283	0.969042	0.753097	0.894943	0.916629	0.74132	1.22399	1	0.966923	1.03992	1.01234	0.962468	0.884392	0.979649	0.89283	0.894943	none			organellar ribosome, organellar small ribosomal subunit, cellular_component, intracellular, cell, cytoplasm, mitochondrion, mitochondrial envelope, mitochondrial inner membrane, mitochondrial matrix, mitochondrial ribosome, mitochondrial small ribosomal subunit, ribosome, small ribosomal subunit, membrane, organelle inner membrane, intracellular ribonucleoprotein complex, organelle membrane, mito…	tRNA binding, molecular_function, nucleic acid binding, RNA binding, binding, protein binding, rRNA binding, ribonucleoprotein complex binding, ribosome binding, macromolecular complex binding, organic cyclic compound binding, mitochondrial ribosome binding, heterocyclic compound binding
RUVBL1	Q9Y265	3	22	25	1.06408	1.04472	0.978757	1	1	1	1.02746	1.05187	1.05167	1.08865	1.18212	1.10852	1.09923	1.14312	1.13298	1.08964	1.1064	1.06582	1.09873	1.08972	1.06064	1.11895	1.12514	1.05711	1.17688	1.20878	1.10426	1.12307	1.23384	1.09701	1.04472	1	1.05167	1.10852	1.13298	1.08964	1.08972	1.11895	1.17688	1.12307	none	2.80117	Supported: Cytosol, Nucleoplasm	histone acetyltransferase complex, nuclear chromosome, chromatin, nuclear chromatin, Swr1 complex, cellular_component, extracellular region, extracellular space, intracellular, cell, nucleus, nucleoplasm, chromosome, cytoplasm, microtubule organizing center, cytosol, cytoskeleton, microtubule cytoskeleton, membrane, nuclear matrix, intracellular ribonucleoprotein complex, Ino80 complex, protein a…	nucleotide binding, RNA polymerase II transcription factor binding, RNA polymerase II basal transcription factor binding, TFIID-class transcription factor binding, basal transcription machinery binding, basal RNA polymerase II transcription machinery binding, molecular_function, DNA helicase activity, catalytic activity, ATP-dependent DNA helicase activity, helicase activity, binding, protein bin…
THEMIS	Q8N1K5|Q8N1K5-2|Q8N1K5-4	3	14	21	0.763889	0.803511	0.969618	1	1	1	1.00825	1.00111	1.18396	0.969745	1.02978	1.16119	0.925665	1.04679	1.18884	0.885935	0.978144	1.13153	0.919005	0.928344	1.11111	0.835001	0.899841	1.09181	0.971314	0.989974	1.10595	0.891531	1.02625	1.04069	0.803511	1	1.00825	1.02978	1.04679	0.978144	0.928344	0.899841	0.989974	1.02625	none			cellular_component, intracellular, cell, nucleus, cytoplasm, cell-cell junction, COP9 signalosome, cell junction, macromolecular complex, organelle, membrane-bounded organelle, intracellular organelle, intracellular membrane-bounded organelle, protein complex, organelle part, intracellular part, nuclear part, intracellular organelle part, cell part	molecular_function, binding, protein binding
PLAA	Q9Y263	3	32	34	0.837101	0.891069	0.893126	1	1	1	0.994606	0.992593	1.06838	0.999804	1.01191	1.02187	0.943874	0.978806	1.01387	0.934803	0.993833	1.03213	0.955939	0.955576	0.987972	0.883662	0.928032	1.03093	0.950444	0.933	0.96532	0.918744	0.977551	0.971627	0.891069	1	0.994606	1.01191	0.978806	0.993833	0.955939	0.928032	0.950444	0.971627	none		Supported: Cytosol, Nucleoplasm, Plasma membrane	cellular_component, extracellular region, extracellular space, intracellular, cell, nucleus, cytoplasm, vesicle, organelle, membrane-bounded organelle, intracellular organelle, extracellular organelle, intracellular membrane-bounded organelle, extracellular region part, intracellular part, cell part, synapse, extracellular exosome, extracellular vesicle	molecular_function, binding, protein binding, enzyme activator activity, phospholipase activator activity, phospholipase A2 activator activity, enzyme regulator activity, ubiquitin-like protein binding, ubiquitin binding, lipase activator activity, molecular function regulator
KIF7	Q2M1P5	3	2	2	0.555516	0.855638	0.693924	1	1	1	0.909716	1.13052	1.2571	0.999678	0.950751	1.15283	0.771536	1.10511	1.36107	0.7347	0.974593	1.12465	0.71959	1.03913	1.07827	0.678599	0.749054	1.05092	0.90621	1.03595	1.06665	0.836716	1.03322	1.02275	0.693924	1	1.13052	0.999678	1.10511	0.974593	1.03913	0.749054	1.03595	1.02275	none			cellular_component, intracellular, cell, cytoplasm, microtubule organizing center, cytoskeleton, kinesin complex, microtubule associated complex, cilium, microtubule cytoskeleton, macromolecular complex, ciliary basal body, cell projection, organelle, non-membrane-bounded organelle, intracellular organelle, intracellular non-membrane-bounded organelle, protein complex, organelle part, intracellul…	nucleotide binding, molecular_function, motor activity, microtubule motor activity, catalytic activity, binding, protein binding, ATP binding, microtubule binding, cytoskeletal protein binding, ATP-dependent microtubule motor activity, plus-end-directed, tubulin binding, pyrophosphatase activity, hydrolase activity, hydrolase activity, acting on acid anhydrides, hydrolase activity, acting on acid…
CLTB	P09497-2	3	8	11	2.27143	2.21127	1.95291	1	1	1	1.00126	0.934877	0.850117	0.957622	0.851205	0.984925	1.06443	0.945419	0.969596	1.19714	1.00616	1.00233	1.20187	1.02351	1.08727	1.30571	1.22727	1.04034	1.00415	0.978233	1.00625	1.10964	0.974416	0.971048	2.21127	1	0.934877	0.957622	0.969596	1.00616	1.08727	1.22727	1.00415	0.974416	none		Approved: Cytosol, Plasma membrane; Supported: Vesicles	cellular_component, intracellular, cell, cytoplasm, Golgi apparatus, Golgi-associated vesicle, trans-Golgi network, cytosol, plasma membrane, clathrin-coated pit, cilium, endomembrane system, vesicle membrane, trans-Golgi network transport vesicle membrane, membrane, membrane coat, clathrin coat, vesicle coat, clathrin vesicle coat, clathrin coat of trans-Golgi network vesicle, clathrin coat of c…	molecular_function, structural molecule activity, binding, protein binding, clathrin binding, clathrin heavy chain binding, amide binding, peptide binding
C11ORF73	E9PPG8|Q53FT3	3	3	4	0.72754	0.845096	0.829468	1	1	1	0.910629	0.991802	1.20279	0.939053	0.93084	1.1481	0.928496	0.945491	1.19958	0.840936	1.05332	1.15837	0.915316	0.920382	1.16242	0.971612	0.836157	1.1279	0.971675	0.924992	1.14197	0.917424	0.963193	1.04379	0.829468	1	0.991802	0.939053	0.945491	1.05332	0.920382	0.971612	0.971675	0.963193	none
CCNK	O75909	3	5	6	1.16374	1.03766	0.977314	1	1	1	1.02404	0.937508	1.0541	1.08819	1.05086	1.13861	1.22977	1.08118	1.12327	1.21255	1.18875	1.17708	1.25475	1.15215	1.12611	1.28437	0.997781	1.12404	1.1659	1.17228	1.10077	1.19123	1.14503	1.15787	1.03766	1	1.02404	1.08819	1.12327	1.18875	1.15215	1.12404	1.1659	1.15787	none	3.35557	Supported: Nucleoplasm	cyclin-dependent protein kinase holoenzyme complex, cyclin K-CDK12 complex, cyclin K-CDK13 complex, cellular_component, intracellular, cell, nucleus, nucleoplasm, membrane-enclosed lumen, nuclear lumen, macromolecular complex, organelle, membrane-bounded organelle, intracellular organelle, intracellular membrane-bounded organelle, organelle lumen, protein complex, organelle part, intracellular pa…	molecular_function, catalytic activity, protein kinase activity, protein serine/threonine kinase activity, cyclin-dependent protein serine/threonine kinase activity, binding, protein binding, RNA polymerase II carboxy-terminal domain kinase activity, kinase activity, cyclin-dependent protein serine/threonine kinase regulator activity, transferase activity, transferase activity, transferring phosp…
NEPRO	Q6NW34|Q6NW34-2	3	6	9	1.1031	0.844236	0.966905	1	1	1	1.02828	0.801468	0.812215	0.930297	0.721355	0.841059	0.951702	0.806452	0.831098	0.958702	0.738855	0.796685	0.960515	0.660046	0.754324	1.01841	0.800878	0.855714	0.99216	0.735689	0.791921	0.99266	0.576715	0.786518	0.966905	1	0.812215	0.841059	0.831098	0.796685	0.754324	0.855714	0.791921	0.786518	none		Supported: Nucleoli, Nucleus	cellular_component, intracellular, cell, nucleus, nucleolus, membrane-enclosed lumen, nuclear lumen, organelle, membrane-bounded organelle, non-membrane-bounded organelle, intracellular organelle, intracellular membrane-bounded organelle, intracellular non-membrane-bounded organelle, organelle lumen, organelle part, intracellular part, nuclear part, intracellular organelle part, cell part, intrac…
PIP5K1A	Q99755-3|A6PW57	3	7	10	1.42784	1.07805	1.15394	1	1	1	1.02462	1.01764	1.02488	1.16709	1.1642	1.1931	1.2153	1.20842	1.17402	1.26109	1.20792	1.1744	1.29746	1.21463	1.23847	1.33651	1.27113	1.28431	1.31066	1.27923	1.26289	1.31232	1.26678	1.2446	1.15394	1	1.02462	1.16709	1.20842	1.20792	1.23847	1.28431	1.27923	1.26678	none	3.3521	Supported: Cytosol, Nucleoplasm, Plasma membrane	ruffle, cellular_component, intracellular, cell, nucleus, nucleoplasm, cytoplasm, cytosol, mRNA cleavage and polyadenylation specificity factor complex, mRNA cleavage factor complex, plasma membrane, adherens junction, cell-substrate adherens junction, focal adhesion, membrane, nuclear body, nuclear speck, lamellipodium, cell junction, cell-substrate junction, cell leading edge, cell projection m…	nucleotide binding, 1-phosphatidylinositol-3-phosphate 5-kinase activity, molecular_function, catalytic activity, binding, protein binding, ATP binding, kinase activity, phosphatidylinositol phosphate kinase activity, 1-phosphatidylinositol-4-phosphate 5-kinase activity, transferase activity, transferase activity, transferring phosphorus-containing groups, phosphotransferase activity, alcohol gro…
SNX18	Q96RF0-2|Q96RF0|Q96RF0-3	3	2	4	1.03321	0.898944	1.12673	1	1	1	1.14692	0.911503	1.1709	1.05354	0.859279	1.08593	1.06317	0.92215	1.18441	1.09185	0.942326	1.11253	1.06019	0.94925	1.18893	0.991241	0.997962	1.18074	1.05831	0.904721	1.15	0.987403	0.985977	1.13907	1.03321	1	1.14692	1.05354	1.06317	1.09185	1.06019	0.997962	1.05831	0.987403	none		Approved: Cytosol	cellular_component, extracellular region, extracellular space, intracellular, cell, cytoplasm, endosome, plasma membrane, cytoplasmic side of plasma membrane, endosome membrane, endomembrane system, vesicle membrane, membrane, extrinsic component of plasma membrane, extrinsic component of membrane, coated vesicle, clathrin-coated vesicle, cytoplasmic vesicle membrane, organelle membrane, extrinsi…	molecular_function, binding, protein binding, phospholipid binding, phosphatidylinositol-4,5-bisphosphate binding, lipid binding, phosphatidylinositol binding, ion binding, anion binding, phosphatidylinositol phosphate binding, phosphatidylinositol bisphosphate binding
PDRG1	Q9NUG6	3	3	5	1.11474	1.02854	1.03922	1	1	1	0.967094	0.980448	0.805411	1.03744	0.883644	0.947318	1.03352	1.03639	0.920467	0.982739	0.945877	0.912002	0.98969	0.943537	0.891521	1.00788	1.02715	0.860857	0.984442	1.05093	1.00425	0.980988	0.823979	0.871519	1.03922	1	0.967094	0.947318	1.03352	0.945877	0.943537	1.00788	1.00425	0.871519	none		Approved: Actin filaments	cellular_component, intracellular, cell, cytoplasm, prefoldin complex, macromolecular complex, protein complex, intracellular part, cell part	molecular_function, binding, protein binding, unfolded protein binding
TMEM41B	Q5BJD5	3	3	4	0.701626	0.787604	0.911452	1	1	1	0.926351	1.02917	1.09959	0.970104	0.990706	0.994346	0.865348	0.926359	0.969054	0.880308	0.998656	1.00777	0.884123	0.963261	0.948089	0.816046	0.900752	1.03997	0.903925	0.967158	1.02203	0.880848	1.01569	0.973601	0.787604	1	1.02917	0.990706	0.926359	0.998656	0.948089	0.900752	0.967158	0.973601	none		Approved: Peroxisomes	cellular_component, membrane, integral component of membrane, intrinsic component of membrane, membrane part
HAUS4	Q9H6D7|Q9H6D7-4	3	9	11	1.24725	1.33258	1.35325	1	1	1	1.1032	1.01225	0.867385	1.06905	0.983125	0.904335	1.10495	1.12338	0.893	1.04443	1.06958	0.908931	1.07194	1.1423	0.93122	1.02993	1.10872	0.885046	1.13748	1.11518	1.02863	1.05195	0.952722	0.890912	1.33258	1	1.01225	0.983125	1.10495	1.04443	1.07194	1.02993	1.11518	0.952722	none		Supported: Focal adhesion sites, Plasma membrane	cellular_component, intracellular, cell, cytoplasm, centrosome, microtubule organizing center, spindle, cytosol, cytoskeleton, microtubule, microtubule associated complex, microtubule cytoskeleton, macromolecular complex, organelle, non-membrane-bounded organelle, intracellular organelle, intracellular non-membrane-bounded organelle, protein complex, organelle part, intracellular part, cytoskelet…	molecular_function, binding, protein binding
CMPK1	P30085	3	9	13	0.810671	0.779906	0.849838	1	1	1	1.00396	0.97434	0.983311	0.977533	0.993164	1.06716	1.02914	0.947834	0.939989	1.01449	0.952592	0.966583	0.959092	0.89816	0.914509	1.02719	0.96952	1.01875	0.933981	0.909736	0.975858	0.941745	0.878046	0.941795	0.810671	1	0.983311	0.993164	0.947834	0.966583	0.914509	1.01875	0.933981	0.941745	none		Supported: Nucleus	cellular_component, extracellular region, extracellular space, intracellular, cell, nucleus, nucleolus, cytoplasm, cytosol, membrane-enclosed lumen, nuclear lumen, vesicle, organelle, membrane-bounded organelle, non-membrane-bounded organelle, intracellular organelle, extracellular organelle, intracellular membrane-bounded organelle, intracellular non-membrane-bounded organelle, organelle lumen, …	nucleotide binding, molecular_function, catalytic activity, cytidylate kinase activity, nucleoside diphosphate kinase activity, uridine kinase activity, binding, ATP binding, uridylate kinase activity, kinase activity, transferase activity, transferase activity, transferring phosphorus-containing groups, phosphotransferase activity, phosphate group as acceptor, purine nucleotide binding, nucleoti…
ECHS1	P30084	3	12	15	0.742195	0.76785	0.81436	1	1	1	0.962094	0.985656	1.01782	0.972355	1.02576	1.08869	1.00269	0.962535	0.9945	0.985819	0.964099	1.0031	0.912481	0.920675	0.970955	1.00513	1.00994	1.03548	0.932438	0.915357	0.972856	0.917151	0.925116	0.967554	0.76785	1	0.985656	1.02576	0.9945	0.985819	0.920675	1.00994	0.932438	0.925116	none		Enhanced: Mitochondria	cellular_component, extracellular region, extracellular space, intracellular, cell, cytoplasm, mitochondrion, mitochondrial matrix, membrane-enclosed lumen, vesicle, organelle, membrane-bounded organelle, intracellular organelle, extracellular organelle, intracellular membrane-bounded organelle, organelle lumen, extracellular region part, organelle part, intracellular part, mitochondrial part, cy…	molecular_function, catalytic activity, enoyl-CoA hydratase activity, binding, protein binding, lyase activity, carbon-oxygen lyase activity, hydro-lyase activity
PEBP1	P30086	3	12	14	0.747734	0.837975	0.82278	1	1	1	0.974746	1.00708	0.977694	0.979698	0.940301	1.02687	0.971661	1.10966	0.941109	0.958513	0.972261	0.979353	0.950364	0.94579	0.938215	0.95037	0.974625	1.01104	0.925338	0.951261	0.974768	0.911421	0.902235	0.958389	0.82278	1	0.977694	0.979698	0.971661	0.972261	0.94579	0.974625	0.951261	0.911421	none		Supported: Plasma membrane	cellular_component, extracellular region, extracellular space, intracellular, cell, nucleus, cytoplasm, cytosol, vesicle, organelle, membrane-bounded organelle, intracellular organelle, extracellular organelle, intracellular membrane-bounded organelle, extracellular region part, intracellular part, cytoplasmic part, cell part, extracellular exosome, extracellular vesicle	nucleotide binding, molecular_function, nucleic acid binding, RNA binding, enzyme inhibitor activity, endopeptidase inhibitor activity, serine-type endopeptidase inhibitor activity, binding, protein binding, ATP binding, phospholipid binding, lipid binding, phosphatidylethanolamine binding, purine nucleotide binding, enzyme binding, kinase binding, protein kinase binding, enzyme regulator activit…
C11ORF84	Q9BUA3	3	9	11	1.03338	1.06303	0.901114	1	1	1	1.03131	1.05918	0.889762	0.983204	1.09036	0.944805	1.081	1.08862	0.899087	1.07156	1.08739	0.923989	1.06888	1.07824	0.931408	1.07096	1.14442	0.91551	1.04628	1.02922	0.899679	1.01797	1.00099	0.980485	1.03338	1	1.03131	0.983204	1.081	1.07156	1.06888	1.07096	1.02922	1.00099	none
TUBB	P07437	3	4	6	1.77999	1.65463	1.47978	1	1	1	0.973266	1.00775	0.9108	0.999644	1.0791	1.00234	0.995747	1.11206	0.969998	0.900355	0.956537	0.912072	0.98258	0.989552	0.896409	1.03297	1.06468	0.821116	0.944358	1.00797	0.89626	0.930242	1.02146	0.885133	1.65463	1	0.973266	1.00234	0.995747	0.912072	0.98258	1.03297	0.944358	0.930242	none		Supported: Microtubules	lytic vacuole, cellular_component, extracellular region, extracellular space, intracellular, cell, nucleus, nuclear envelope, nuclear envelope lumen, cytoplasm, lysosome, primary lysosome, vacuole, vacuolar lumen, cytoskeleton, microtubule, endomembrane system, microtubule cytoskeleton, membrane, secretory granule, intracellular ribonucleoprotein complex, extracellular matrix, cytoplasmic vesicle…	nucleotide binding, nucleoside binding, purine nucleoside binding, molecular_function, catalytic activity, GTPase activity, receptor binding, structural molecule activity, structural constituent of cytoskeleton, binding, protein binding, GTP binding, pyrophosphatase activity, hydrolase activity, hydrolase activity, acting on acid anhydrides, hydrolase activity, acting on acid anhydrides, in phosp…
WIPI2	Q9Y4P8|Q9Y4P8-4|Q9Y4P8-6	3	4	8	0.782549	0.812292	0.945964	1	1	1	0.993438	0.98452	1.14933	0.999121	0.981253	1.01871	0.957463	0.96037	1.15516	1.04466	1.01493	1.1606	0.973581	0.98549	1.18121	0.973096	0.859242	1.01405	0.884265	0.89301	1.02221	0.923988	0.940394	1.14128	0.812292	1	0.993438	0.999121	0.96037	1.04466	0.98549	0.973096	0.89301	0.940394	none		Supported: Cytosol, Nucleoplasm	pre-autophagosomal structure, cellular_component, intracellular, cell, cytoplasm, cytosol, membrane, extrinsic component of membrane, macromolecular complex, pre-autophagosomal structure membrane, protein complex, intracellular part, membrane part, cytoplasmic part, cell part, whole membrane	molecular_function, binding, protein binding, phospholipid binding, lipid binding, phosphatidylinositol-3-phosphate binding, phosphatidylinositol binding, ion binding, anion binding, phosphatidylinositol-3,5-bisphosphate binding, phosphatidylinositol phosphate binding, phosphatidylinositol bisphosphate binding
LIG4	P49917	3	9	21	0.950673	1.16671	0.94033	1	1	1	1.02398	1.1437	0.995706	1.13896	1.32191	1.05252	1.10248	1.25692	1.20525	1.16387	1.33713	1.1511	1.22241	1.36772	1.18128	1.15863	1.35844	1.12133	1.30126	1.44209	1.16598	1.26945	1.50158	1.19576	0.950673	1	1.02398	1.13896	1.20525	1.16387	1.22241	1.15863	1.30126	1.26945	none	2.59995	Approved: Cytoplasmic bodies; Supported: Nucleoplasm	nuclear chromosome, chromosome, telomeric region, nuclear chromosome, telomeric region, condensed chromosome, cellular_component, intracellular, cell, nucleus, nucleoplasm, chromosome, cytoplasm, cytosol, plasma membrane, adherens junction, cell-substrate adherens junction, focal adhesion, DNA-dependent protein kinase-DNA ligase 4 complex, membrane, cell junction, cell-substrate junction, membran…	nucleotide binding, molecular_function, nucleic acid binding, DNA binding, catalytic activity, DNA ligase activity, DNA ligase (ATP) activity, binding, protein binding, ATP binding, protein C-terminus binding, ligase activity, ligase activity, forming phosphoric ester bonds, purine nucleotide binding, adenyl nucleotide binding, ribonucleotide binding, purine ribonucleotide binding, adenyl ribonuc…
PIGK	Q92643	3	3	7	0.695915	0.857092	0.836108	1	1	1	0.849644	1.17737	1.16175	1.02518	1.08107	1.12772	0.8161	1.12592	1.14236	0.988603	1.10037	1.07929	0.835532	1.09693	1.13803	0.950825	1.0345	1.08903	0.826101	1.11213	1.15197	1.01842	1.15899	1.08089	0.836108	1	1.16175	1.08107	1.12592	1.07929	1.09693	1.0345	1.11213	1.08089	none			cellular_component, intracellular, cell, cytoplasm, endoplasmic reticulum, endoplasmic reticulum membrane, endomembrane system, membrane, integral component of membrane, integral component of endoplasmic reticulum membrane, intrinsic component of membrane, intrinsic component of endoplasmic reticulum membrane, organelle subcompartment, macromolecular complex, nuclear outer membrane-endoplasmic re…	molecular_function, protein disulfide isomerase activity, catalytic activity, GPI-anchor transamidase activity, binding, protein binding, phospholipid binding, peptidase activity, cysteine-type peptidase activity, lipid binding, hydrolase activity, isomerase activity, intramolecular oxidoreductase activity, intramolecular oxidoreductase activity, transposing S-S bonds, GPI anchor binding, phospha…
ZNF101	Q8IZC7|Q8IZC7-2	3	2	3	1.58339	0.655059	0.858778	1	1	1	1.05145	0.781376	0.968372	1.20762	0.641216	0.84495	1.11647	0.780336	1.04617	1.20696	0.794856	0.970088	1.13616	0.600764	0.836529	1.10985	0.621501	0.855271	1.02349	0.765568	0.895113	1.01369	0.668338	0.885427	0.858778	1	0.968372	0.84495	1.04617	0.970088	0.836529	0.855271	0.895113	0.885427	none			cellular_component, intracellular, cell, nucleus, organelle, membrane-bounded organelle, intracellular organelle, intracellular membrane-bounded organelle, intracellular part, cell part	molecular_function, nucleic acid binding, DNA binding, binding, protein binding, ion binding, cation binding, metal ion binding, organic cyclic compound binding, heterocyclic compound binding
MTHFS	P49914	3	9	11	0.760193	0.770809	0.882844	1	1	1	0.999426	1.02869	1.09032	0.985467	1.02	1.12761	0.9899	0.963949	1.02195	0.970599	0.96564	1.03327	0.970097	0.935269	1.02391	0.940433	0.943103	1.06451	0.965545	0.918046	0.992398	0.922067	0.914392	0.98071	0.770809	1	1.02869	1.02	0.9899	0.970599	0.970097	0.943103	0.965545	0.922067	none		Supported: Cytosol	cellular_component, intracellular, cell, cytoplasm, mitochondrion, mitochondrial matrix, cytosol, membrane-enclosed lumen, organelle, membrane-bounded organelle, intracellular organelle, intracellular membrane-bounded organelle, organelle lumen, organelle part, intracellular part, mitochondrial part, cytoplasmic part, intracellular organelle part, cell part, intracellular organelle lumen	nucleotide binding, molecular_function, catalytic activity, binding, ATP binding, folic acid binding, ligase activity, ligase activity, forming carbon-nitrogen bonds, cyclo-ligase activity, purine nucleotide binding, vitamin binding, 5-formyltetrahydrofolate cyclo-ligase activity, adenyl nucleotide binding, carboxylic acid binding, ribonucleotide binding, purine ribonucleotide binding, adenyl rib…
USP19	O94966-6|O94966-7|O94966-4	3	22	26	0.821095	0.887019	0.848686	1	1	1	0.998395	0.998935	1.02688	0.959628	1.00026	0.99074	0.978489	0.953761	1.00749	0.976797	0.991643	1.00141	0.952721	1.0018	1.04447	0.939315	0.944765	0.989393	0.953283	0.976625	0.997982	0.944795	0.98547	1.0023	0.848686	1	0.998935	0.99074	0.978489	0.991643	1.0018	0.944765	0.976625	0.98547	none			cellular_component, intracellular, cell, nucleus, cytoplasm, endoplasmic reticulum, endoplasmic reticulum membrane, cytosol, endomembrane system, membrane, integral component of membrane, intrinsic component of membrane, organelle subcompartment, nuclear outer membrane-endoplasmic reticulum membrane network, organelle, membrane-bounded organelle, intracellular organelle, intracellular membrane-bo…	molecular_function, catalytic activity, thiol-dependent ubiquitin-specific protease activity, binding, protein binding, peptidase activity, cysteine-type peptidase activity, hydrolase activity, ubiquitin-like protein-specific protease activity, enzyme binding, heat shock protein binding, ubiquitin protein ligase binding, thiol-dependent ubiquitinyl hydrolase activity, ion binding, cation binding,…
PC	P11498|P11498-2	3	30	36	0.811669	0.904601	0.855199	1	1	1	1.01817	1.07445	1.1137	1.0178	1.03421	1.07816	0.977226	1.07389	1.07964	0.973432	1.02464	1.04614	0.977122	1.00276	1.01765	0.957119	0.954202	1.04476	1.02076	0.999499	1.05034	0.98328	1.00482	0.986507	0.855199	1	1.07445	1.03421	1.07389	1.02464	1.00276	0.957119	1.02076	0.986507	none		Enhanced: Mitochondria	cellular_component, intracellular, cell, cytoplasm, mitochondrion, mitochondrial matrix, cytosol, membrane-enclosed lumen, organelle, membrane-bounded organelle, intracellular organelle, intracellular membrane-bounded organelle, organelle lumen, organelle part, intracellular part, mitochondrial part, cytoplasmic part, intracellular organelle part, cell part, intracellular organelle lumen	nucleotide binding, molecular_function, catalytic activity, biotin carboxylase activity, pyruvate carboxylase activity, binding, protein binding, ATP binding, biotin binding, ligase activity, ligase activity, forming carbon-nitrogen bonds, ligase activity, forming carbon-carbon bonds, purine nucleotide binding, vitamin binding, adenyl nucleotide binding, carboxylic acid binding, ribonucleotide bi…
ZNF407	Q9C0G0|Q9C0G0-2	3	2	4	0.901389	1.24057	1.11175	1	1	1	0.973905	1.09	1.01089	0.80441	1.14021	0.975615	0.94904	1.20565	1.01833	0.829773	1.12396	0.90953	0.924064	1.10102	1.03209	0.869106	1.08171	0.914042	0.889376	0.986719	0.870991	0.820342	1.07931	0.985371	1.11175	1	1.01089	0.975615	1.01833	0.90953	1.03209	0.914042	0.889376	0.985371	none		Approved: Nucleoplasm, Plasma membrane	cellular_component, intracellular, cell, nucleus, organelle, membrane-bounded organelle, intracellular organelle, intracellular membrane-bounded organelle, intracellular part, cell part	molecular_function, nucleic acid binding, DNA binding, binding, zinc ion binding, ion binding, cation binding, metal ion binding, transition metal ion binding, organic cyclic compound binding, heterocyclic compound binding
EML2	O95834-2|O95834-3|O95834	3	12	17	0.730899	0.711949	0.845837	1	1	1	0.978141	0.99242	1.18452	1.01696	1.0296	1.14858	0.922294	1.01659	1.12106	0.907221	0.986125	1.08257	0.935734	0.932067	1.07679	0.886036	0.909498	1.09198	0.968991	0.981825	1.13524	0.94166	0.970835	1.0703	0.730899	1	0.99242	1.0296	1.01659	0.986125	0.935734	0.909498	0.981825	0.970835	none		Approved: Vesicles	cellular_component, intracellular, cell, cytoplasm, spindle, cytoskeleton, microtubule, microtubule associated complex, microtubule cytoskeleton, macromolecular complex, organelle, non-membrane-bounded organelle, intracellular organelle, intracellular non-membrane-bounded organelle, protein complex, organelle part, intracellular part, cytoskeletal part, intracellular organelle part, cell part, mi…	molecular_function, receptor binding, binding, protein binding, microtubule binding, protein C-terminus binding, cytoskeletal protein binding, tubulin binding
PSMA8	Q8TAA3-5|Q8TAA3	3	4	4	0.767441	0.78348	0.800545	1	1	1	0.934875	0.957083	1.0045	0.933826	0.900273	0.927537	0.842602	0.942121	0.978271	0.901913	0.959158	0.981689	0.954786	0.937586	1.01167	0.919396	0.936705	0.936125	0.894029	0.891456	0.84922	0.903947	1.00439	0.891199	0.78348	1	0.957083	0.927537	0.942121	0.959158	0.954786	0.936125	0.891456	0.903947	none			proteasome complex, cellular_component, extracellular region, extracellular space, intracellular, cell, nucleus, cytoplasm, cytosol, proteasome core complex, proteasome core complex, alpha-subunit complex, vesicle, macromolecular complex, organelle, membrane-bounded organelle, intracellular organelle, extracellular organelle, intracellular membrane-bounded organelle, protein complex, extracellula…	molecular_function, catalytic activity, endopeptidase activity, threonine-type endopeptidase activity, peptidase activity, hydrolase activity, threonine-type peptidase activity, peptidase activity, acting on L-amino acid peptides, catalytic activity, acting on a protein
NMD3	C9JA08|Q96D46	3	3	8	1.30392	0.932585	1.14289	1	1	1	1.02163	0.960359	1.03902	0.997443	0.996525	0.945395	0.935028	0.890721	0.912912	0.905654	0.87865	0.962939	0.963452	0.859204	0.902579	0.821646	0.916537	0.89423	0.973936	0.830554	0.865603	0.919884	0.821394	0.897698	1.14289	1	1.02163	0.996525	0.912912	0.905654	0.902579	0.89423	0.865603	0.897698	none	3.14873	Supported: Nucleoli, Nucleus	cellular_component, intracellular, cell, nucleus, nucleoplasm, nucleolus, cytoplasm, membrane, membrane-enclosed lumen, nuclear lumen, organelle, membrane-bounded organelle, non-membrane-bounded organelle, intracellular organelle, intracellular membrane-bounded organelle, intracellular non-membrane-bounded organelle, organelle lumen, organelle part, intracellular part, nuclear part, intracellular…	molecular_function, nucleic acid binding, RNA binding, binding, protein binding, protein binding, bridging, ribonucleoprotein complex binding, ribosomal large subunit binding, macromolecular complex binding, molecular adaptor activity, organic cyclic compound binding, heterocyclic compound binding
CABLES2	Q9BTV7	2	2	3	0.763368		1.21412	1		1	1.10583		1.19927	0.958402		1.22756	0.817786		1.08558	0.936059		1.11031	0.929059		1.1627	0.797935		1.0958	0.801765		1.11274	0.818426		1.172	0.988744	1	1.15255	1.09298	0.951685	1.02319	1.04588	0.946866	0.957252	0.995212	none		Approved: Cell Junctions, Nuclear bodies
WARS	P23381	3	20	23	0.726828	0.680186	0.75032	1	1	1	0.947704	1.01536	1.10288	0.965811	1.06671	1.09348	0.912724	1.01621	1.06238	0.911616	0.990352	1.01747	0.920388	0.95803	1.00736	0.852653	0.862757	1.03657	0.916241	0.968399	1.00333	0.887123	0.993568	0.975192	0.726828	1	1.01536	1.06671	1.01621	0.990352	0.95803	0.862757	0.968399	0.975192	none		Enhanced: Cytosol	cellular_component, extracellular region, extracellular space, intracellular, cell, nucleus, cytoplasm, cytosol, vesicle, macromolecular complex, organelle, membrane-bounded organelle, intracellular organelle, extracellular organelle, intracellular membrane-bounded organelle, protein complex, extracellular region part, intracellular part, cytoplasmic part, cell part, extracellular exosome, extrac…	nucleotide binding, molecular_function, catalytic activity, aminoacyl-tRNA ligase activity, tryptophan-tRNA ligase activity, enzyme inhibitor activity, binding, protein binding, ATP binding, ligase activity, purine nucleotide binding, kinase regulator activity, kinase inhibitor activity, enzyme binding, kinase binding, protein kinase binding, protein domain specific binding, enzyme regulator acti…
MECP2	P51608-2	3	10	17	1.23908	1.15774	1.14598	1	1	1	0.974207	0.985415	0.967837	1.0018	1.0604	1.0639	1.08374	0.978398	0.977473	1.07434	1.01209	1.00928	1.09648	1.04776	1.04231	1.14631	1.07784	1.10219	1.11408	1.05574	1.10734	1.13793	1.08962	1.15594	1.15774	1	0.974207	1.0604	0.978398	1.01209	1.04776	1.10219	1.10734	1.13793	none	2.14174	Supported: Nucleus	chromatin, heterochromatin, gamma-tubulin complex, cellular_component, extracellular region, extracellular space, intracellular, cell, nucleus, chromosome, cytoplasm, mitochondrion, centrosome, microtubule organizing center, cytosol, cytoskeleton, microtubule cytoskeleton, macromolecular complex, organelle, membrane-bounded organelle, non-membrane-bounded organelle, intracellular organelle, intra…	nucleotide binding, RNA polymerase II transcription factor activity, sequence-specific DNA binding, transcription factor activity, RNA polymerase II core promoter proximal region sequence-specific binding, transcription factor activity, protein binding, transcription factor activity, transcription factor binding, transcriptional repressor activity, RNA polymerase II core promoter proximal region …
RTCA	O00442|O00442-2	3	9	13	0.708869	0.763693	0.7884	1	1	1	0.990341	1.08057	1.08541	0.972633	1.09453	1.08133	0.94616	1.06696	1.10692	0.932736	1.04007	1.06752	0.960571	0.983745	1.04408	0.899031	0.996673	1.11825	0.947183	0.988902	1.01674	0.93105	1.015	1.04021	0.763693	1	1.08057	1.08133	1.06696	1.04007	0.983745	0.996673	0.988902	1.015	none		Enhanced: Nucleus	cellular_component, intracellular, cell, nucleus, nucleoplasm, membrane-enclosed lumen, nuclear lumen, organelle, membrane-bounded organelle, intracellular organelle, intracellular membrane-bounded organelle, organelle lumen, organelle part, intracellular part, nuclear part, intracellular organelle part, cell part, intracellular organelle lumen	nucleotide binding, molecular_function, nucleic acid binding, RNA binding, catalytic activity, RNA-3'-phosphate cyclase activity, binding, ATP binding, cyclase activity, ligase activity, ligase activity, forming phosphoric ester bonds, purine nucleotide binding, adenyl nucleotide binding, ribonucleotide binding, purine ribonucleotide binding, adenyl ribonucleotide binding, purine ribonucleoside t…
TMEM65	Q6PI78	3	2	5	0.727017	0.812032	0.837001	1	1	1	0.904509	0.942133	0.983835	1.00106	1.07705	0.979342	0.924865	1.11024	0.997574	0.998342	0.950866	0.98192	0.854464	1.00249	0.953409	0.886788	0.879845	1.0243	0.891618	0.962417	0.98084	0.930203	0.979804	0.994699	0.812032	1	0.942133	1.00106	0.997574	0.98192	0.953409	0.886788	0.962417	0.979804	none		Approved: Nucleoplasm	cellular_component, intracellular, cell, cytoplasm, mitochondrion, mitochondrial envelope, mitochondrial inner membrane, plasma membrane, cell-cell junction, intercalated disc, membrane, integral component of membrane, organelle inner membrane, cell junction, organelle membrane, intrinsic component of membrane, mitochondrial membrane, organelle envelope, envelope, organelle, membrane-bounded orga…
SKP2	A0A0A0MTL5|D6R9R7|Q13309|Q13309-2	3	2	4	1.20123	0.969369	0.969279	1	1	1	1.04352	1.09689	0.984568	1.10318	0.996955	0.947416	1.1311	1.12803	0.985611	1.14743	0.998509	0.920451	1.00444	0.98212	0.945848	1.00823	1.0387	0.924976	1.12205	1.01604	0.908354	1.21299	0.990429	0.905221	0.969369	1	1.04352	0.996955	1.12803	0.998509	0.98212	1.00823	1.01604	0.990429	none		Supported: Cytosol, Nucleus	ubiquitin ligase complex, cellular_component, intracellular, cell, nucleus, nucleoplasm, nucleolus, cytoplasm, cytosol, SCF ubiquitin ligase complex, cullin-RING ubiquitin ligase complex, membrane-enclosed lumen, nuclear lumen, macromolecular complex, organelle, membrane-bounded organelle, non-membrane-bounded organelle, intracellular organelle, intracellular membrane-bounded organelle, intracell…	molecular_function, catalytic activity, ubiquitin-protein transferase activity, binding, protein binding, transferase activity, ubiquitin-like protein transferase activity, identical protein binding, ubiquitin protein ligase activity, ubiquitin-like protein ligase activity, catalytic activity, acting on a protein
ZW10	O43264	3	14	21	0.946388	0.949914	0.955032	1	1	1	1.00322	1.05371	1.05402	1.02327	1.08716	1.05158	1.04249	1.0711	1.01994	1.01977	1.04249	1.02421	1.01068	0.994042	0.99801	0.988185	1.04535	0.992551	1.01027	1.03115	1.00776	0.985659	1.05955	0.982799	0.949914	1	1.05371	1.05158	1.04249	1.02421	0.99801	0.992551	1.01027	0.985659	none		Supported: Cytosol, Endoplasmic reticulum	chromosome, centromeric region, kinetochore, condensed chromosome kinetochore, condensed chromosome, centromeric region, condensed chromosome, spindle pole, cellular_component, intracellular, cell, nucleus, chromosome, cytoplasm, endoplasmic reticulum, endoplasmic reticulum membrane, spindle, kinetochore microtubule, cytosol, cytoskeleton, microtubule, spindle microtubule, endomembrane system, mi…	molecular_function, nucleic acid binding, DNA binding, double-stranded DNA binding, binding, protein binding, centromeric DNA binding, sequence-specific DNA binding, organic cyclic compound binding, heterocyclic compound binding, sequence-specific double-stranded DNA binding
TTLL12	Q14166	3	27	29	0.632952	0.72157	0.816918	1	1	1	1.0227	1.10605	1.15725	1.00192	1.03542	1.1678	1.00596	1.1023	1.10243	0.986268	1.01849	1.10362	0.977003	1.01464	1.08503	0.911174	0.938818	1.09321	1.00027	1.02461	1.12671	0.938985	1.02486	1.05289	0.72157	1	1.10605	1.03542	1.1023	1.01849	1.01464	0.938818	1.02461	1.02486	none		Approved: Cytosol, Plasma membrane		nucleotide binding, molecular_function, catalytic activity, binding, ATP binding, purine nucleotide binding, adenyl nucleotide binding, ribonucleotide binding, purine ribonucleotide binding, adenyl ribonucleotide binding, purine ribonucleoside triphosphate binding, small molecule binding, ion binding, anion binding, organic cyclic compound binding, carbohydrate derivative binding, nucleoside phos…
MLEC	Q14165	3	15	16	0.663519	0.700782	0.728445	1	1	1	0.991964	0.989444	1.08251	0.99479	1.03719	1.03841	0.96452	0.96629	1.02193	0.958541	0.971385	0.989765	0.942124	0.935385	0.949752	0.915624	0.873846	1.01814	0.933506	0.941473	0.952469	0.907407	0.986019	0.967532	0.700782	1	0.991964	1.03719	0.96629	0.971385	0.942124	0.915624	0.941473	0.967532	none	2.8316		cellular_component, intracellular, cell, cytoplasm, endoplasmic reticulum, endoplasmic reticulum membrane, plasma membrane, endomembrane system, vesicle membrane, membrane, integral component of membrane, secretory granule, cytoplasmic vesicle membrane, secretory granule membrane, organelle membrane, intrinsic component of membrane, cytoplasmic vesicle, vesicle, organelle subcompartment, specific…	molecular_function, binding, protein binding, enzyme binding, carbohydrate binding
ITGAV	P06756|P06756-3	3	5	9	0.974638	0.895813	0.904092	1	1	1	1.00827	1.02532	0.926763	1.04644	0.993108	0.868579	1.03508	1.03256	0.892718	1.05783	1.0776	0.845286	1.00203	1.05212	0.924776	1.10648	1.10257	0.915834	0.975474	1.06952	0.919953	1.02434	0.941467	0.909507	0.904092	1	1.00827	0.993108	1.03256	1.05783	1.00203	1.10257	0.975474	0.941467	none		Supported: Focal adhesion sites	ruffle, cellular_component, extracellular region, extracellular space, intracellular, cell, cytoplasm, cytosol, plasma membrane, integral component of plasma membrane, microvillus, adherens junction, cell-substrate adherens junction, focal adhesion, integrin complex, external side of plasma membrane, cell surface, endomembrane system, vesicle membrane, membrane, integral component of membrane, la…	virus receptor activity, opsonin binding, fibronectin binding, protease binding, molecular_function, signal transducer activity, receptor activity, protein kinase C binding, receptor binding, transporter activity, ion channel activity, voltage-gated ion channel activity, voltage-gated calcium channel activity, cation channel activity, calcium channel activity, binding, protein binding, insulin-li…
DHPS	P49366	3	13	14	0.880459	0.844843	0.824533	1	1	1	0.993433	1.05266	1.03278	0.997741	1.05835	1.02453	1.00961	0.981385	0.991503	1.00537	0.999088	0.973729	0.991255	0.957043	0.982122	1.00228	0.974735	1.00086	0.968441	0.988355	0.972479	0.936059	0.986464	0.958489	0.844843	1	1.03278	1.02453	0.991503	0.999088	0.982122	1.00086	0.972479	0.958489	none		Approved: Cytosol, Nucleoplasm, Plasma membrane	cellular_component, intracellular, cell, cytoplasm, cytosol, intracellular part, cytoplasmic part, cell part	molecular_function, catalytic activity, binding, protein binding, transferase activity, transferase activity, transferring alkyl or aryl (other than methyl) groups, deoxyhypusine synthase activity, identical protein binding
CCT3	P49368	3	49	54	0.950132	0.934018	0.795842	1	1	1	0.957718	1.02798	0.957758	0.976868	1.05638	0.913828	0.909654	1.05633	0.964036	0.929753	0.919966	0.860908	0.852452	0.869614	0.811124	0.861221	0.919431	0.709019	0.855358	0.934739	0.802246	0.810477	0.905276	0.785149	0.934018	1	0.957758	0.976868	0.964036	0.919966	0.852452	0.861221	0.855358	0.810477	none	2.73279	Supported: Cytosol, Plasma membrane	zona pellucida receptor complex, cellular_component, extracellular region, extracellular space, intracellular, cell, cytoplasm, cytosol, chaperonin-containing T-complex, cytoskeleton, microtubule, plasma membrane, microtubule cytoskeleton, membrane, vesicle, macromolecular complex, myelin sheath, organelle, membrane-bounded organelle, non-membrane-bounded organelle, intracellular organelle, extra…	nucleotide binding, molecular_function, nucleic acid binding, RNA binding, binding, protein binding, ATP binding, purine nucleotide binding, adenyl nucleotide binding, ribonucleotide binding, purine ribonucleotide binding, adenyl ribonucleotide binding, purine ribonucleoside triphosphate binding, small molecule binding, ion binding, anion binding, protein binding involved in protein folding, unfo…
CTSA	P10619|P10619-2|X6R5C5|X6R8A1	3	6	8	0.833034	0.72342	0.775782	1	1	1	0.953953	0.885994	0.903366	1.02091	0.819187	0.875375	0.90687	0.912295	0.971063	0.929956	0.945481	0.935171	0.936578	0.874026	0.879599	0.904531	0.806742	0.878817	0.905368	0.88408	0.870133	0.946577	0.813678	0.897855	0.775782	1	0.903366	0.875375	0.912295	0.935171	0.879599	0.878817	0.88408	0.897855	none		Enhanced: Vesicles	lytic vacuole, cellular_component, extracellular region, extracellular space, intracellular, cell, nucleus, nucleoplasm, cytoplasm, lysosome, lysosomal membrane, primary lysosome, vacuole, vacuolar membrane, vacuolar lumen, endoplasmic reticulum, endomembrane system, membrane, secretory granule, organelle membrane, cytoplasmic vesicle, membrane-enclosed lumen, nuclear lumen, vesicle, vesicle lume…	molecular_function, catalytic activity, carboxypeptidase activity, serine-type carboxypeptidase activity, exo-alpha-sialidase activity, hydrolase activity, hydrolyzing O-glycosyl compounds, enzyme activator activity, peptidase activity, serine-type peptidase activity, exopeptidase activity, hydrolase activity, hydrolase activity, acting on glycosyl bonds, alpha-sialidase activity, serine hydrolas…
FKBP8	Q14318-2|Q14318	3	16	16	0.927109	0.967871	0.89749	1	1	1	1.00598	1.02886	0.952702	1.00439	1.04633	0.993095	0.992176	0.995943	0.936473	0.987831	0.946708	0.944854	0.959554	0.917883	0.880846	0.989084	0.974445	0.946552	0.928962	0.927297	0.904832	0.938085	0.947419	0.9377	0.927109	1	1.00598	1.00439	0.992176	0.946708	0.917883	0.974445	0.927297	0.938085	none	2.88943	Supported: Cytosol, Endoplasmic reticulum, Mitochondria	cellular_component, intracellular, cell, cytoplasm, mitochondrion, mitochondrial envelope, endoplasmic reticulum, endoplasmic reticulum membrane, cytosol, endomembrane system, membrane, integral component of membrane, integral component of endoplasmic reticulum membrane, organelle membrane, intrinsic component of membrane, intrinsic component of endoplasmic reticulum membrane, mitochondrial membr…	molecular_function, peptidyl-prolyl cis-trans isomerase activity, catalytic activity, binding, protein binding, macrolide binding, FK506 binding, drug binding, isomerase activity, cis-trans isomerase activity, protein domain specific binding, identical protein binding, ion binding, cation binding, metal ion binding, organic cyclic compound binding, disordered domain specific binding, catalytic ac…
PCBD1	P61457	3	3	4	0.71789	0.987083	0.796516	1	1	1	0.911909	0.983138	0.927659	0.947175	0.810316	0.876921	0.951276	0.948947	0.959306	0.867821	0.914436	0.907198	0.945958	0.908372	0.906354	0.816062	0.917503	0.849092	0.862224	0.876503	0.89904	0.851677	0.80053	0.873063	0.796516	1	0.927659	0.876921	0.951276	0.907198	0.908372	0.849092	0.876503	0.851677	none	1.77956	Enhanced: Cytosol, Nucleoplasm	cellular_component, extracellular region, extracellular space, intracellular, cell, nucleus, nucleoplasm, cytoplasm, cytosol, membrane-enclosed lumen, nuclear lumen, vesicle, organelle, membrane-bounded organelle, intracellular organelle, extracellular organelle, intracellular membrane-bounded organelle, organelle lumen, extracellular region part, organelle part, intracellular part, nuclear part,…	transcription factor activity, protein binding, transcription factor activity, transcription factor binding, molecular_function, transcription cofactor activity, transcription coactivator activity, catalytic activity, monooxygenase activity, phenylalanine 4-monooxygenase activity, binding, protein binding, 4-alpha-hydroxytetrahydrobiopterin dehydratase activity, oxidoreductase activity, oxidoredu…
SZRD1	Q7Z422|Q7Z422-2|Q7Z422-3|Q7Z422-4|Q7Z422-5	3	5	6	1.51173	1.35557	1.31903	1	1	1	0.992997	0.868481	0.795805	0.91603	0.709202	0.886437	1.08224	0.844727	0.84655	1.08934	0.898598	0.913964	1.05735	0.836064	0.936035	1.17291	0.973189	0.894895	0.911499	0.818126	0.93268	1.03408	0.796121	0.841298	1.35557	1	0.868481	0.886437	0.84655	0.913964	0.936035	0.973189	0.911499	0.841298	none		Approved: Cytosol, Nucleoplasm
NOP58	Q9Y2X3	3	20	21	4.66754	4.47853	4.08827	1	1	1	1.04364	0.99133	0.941382	1.0549	0.945661	0.995304	1.13882	1.08322	1.01458	1.15811	1.08409	1.05398	1.25081	1.19092	1.14339	1.39898	1.39716	1.26135	1.55208	1.51587	1.46771	1.84501	1.70939	1.583	4.47853	1	0.99133	0.995304	1.08322	1.08409	1.19092	1.39716	1.51587	1.70939	solubilized	1.38224	Enhanced: Nucleoli fibrillar center; Supported: Nucleus	fibrillar center, cellular_component, intracellular, cell, nucleus, nucleoplasm, nucleolus, small nucleolar ribonucleoprotein complex, cytoplasm, cytosol, Cajal body, membrane, nuclear body, intracellular ribonucleoprotein complex, preribosome, box C/D snoRNP complex, membrane-enclosed lumen, nuclear lumen, small-subunit processome, macromolecular complex, organelle, membrane-bounded organelle, n…	RNA polymerase II transcription factor binding, RNA polymerase II basal transcription factor binding, TFIID-class transcription factor binding, basal transcription machinery binding, basal RNA polymerase II transcription machinery binding, molecular_function, nucleic acid binding, RNA binding, binding, protein binding, transcription factor binding, enzyme binding, snoRNA binding, ATPase binding, …
UNC13B	B1AM27|O14795|O14795-2	3	2	5	0.914748	0.875604	0.875578	1	1	1	1.04341	1.00235	1.01474	0.955394	1.00321	1.05292	1.04091	1.05393	0.970902	1.13003	1.01578	0.951483	1.03979	1.07649	0.982232	1.20853	1.03368	0.965857	1.09127	1.00558	1.04039	1.0798	1.09299	0.915817	0.875604	1	1.01474	1.00321	1.04091	1.01578	1.03979	1.03368	1.04039	1.0798	none		Approved: Golgi apparatus, Nucleoplasm; Supported: Vesicles	cellular_component, intracellular, cell, cytoplasm, Golgi apparatus, cytosol, plasma membrane, endomembrane system, membrane, cell junction, endocytic vesicle, axon, cytoplasmic vesicle, neuromuscular junction, vesicle, early phagosome, axon part, cell projection, neuron projection, terminal bouton, organelle, membrane-bounded organelle, intracellular organelle, intracellular membrane-bounded org…	molecular_function, binding, protein binding, calmodulin binding, lipid binding, Ras GTPase binding, Rab GTPase binding, enzyme binding, diacylglycerol binding, GTP-dependent protein binding, small GTPase binding, ion binding, cation binding, metal ion binding, GTPase binding
TELO2	Q9Y4R8	3	10	12	0.971268	1.07118	1.03209	1	1	1	0.923502	1.05342	1.08523	0.953425	1.03613	1.03132	0.9052	1.05319	1.14777	0.93636	1.03061	1.04165	0.955078	0.976119	1.01281	0.882585	0.916262	0.999493	0.941915	1.00126	1.03764	0.9339	1.0257	1.01328	1.03209	1	1.05342	1.03132	1.05319	1.03061	0.976119	0.916262	1.00126	1.01328	none		Supported: Cytosol, Nuclear bodies	chromosome, telomeric region, cellular_component, intracellular, cell, nucleus, nucleoplasm, chromosome, cytoplasm, cytosol, membrane, nuclear body, TORC1 complex, TORC2 complex, membrane-enclosed lumen, nuclear lumen, macromolecular complex, nuclear periphery, TOR complex, organelle, membrane-bounded organelle, non-membrane-bounded organelle, intracellular organelle, intracellular membrane-bound…	molecular_function, structural molecule activity, binding, protein binding, enzyme binding, kinase binding, protein kinase binding, heat shock protein binding, protein complex binding, protein complex scaffold activity, macromolecular complex binding, Hsp90 protein binding
LNPEP	Q9UIQ6	3	16	21	0.842112	0.818581	0.724797	1	1	1	0.948178	0.899867	0.875008	0.973921	0.894588	0.875785	0.928094	0.916598	0.898781	0.941979	0.954863	0.913488	0.910945	0.930566	0.886634	0.916211	0.953383	0.884367	0.863685	0.933666	0.848312	0.909579	0.833508	0.872694	0.818581	1	0.899867	0.894588	0.916598	0.941979	0.910945	0.916211	0.863685	0.872694	none			lytic vacuole, cellular_component, extracellular region, intracellular, cell, cytoplasm, lysosome, lysosomal membrane, endosome, early endosome, vacuole, vacuolar membrane, cytosol, plasma membrane, integral component of plasma membrane, endomembrane system, vesicle membrane, membrane, integral component of membrane, cytoplasmic vesicle membrane, organelle membrane, intrinsic component of membran…	molecular_function, catalytic activity, aminopeptidase activity, binding, protein binding, peptidase activity, metalloexopeptidase activity, metallopeptidase activity, exopeptidase activity, zinc ion binding, hydrolase activity, amide binding, peptide binding, ion binding, cation binding, metal ion binding, transition metal ion binding, metalloaminopeptidase activity, peptidase activity, acting o…
URB1	O60287	3	9	10	2.24313	2.2551	2.00384	1	1	1	1.08822	1.10697	1.1134	1.1325	1.14867	1.17572	1.2275	1.27131	1.35834	1.37837	1.4048	1.46156	1.62877	1.61269	1.71822	1.74589	1.5606	1.79418	2.03611	1.80839	1.97349	2.19658	2.20581	2.05574	2.24313	1	1.10697	1.14867	1.27131	1.4048	1.62877	1.74589	1.97349	2.19658	solubilized	1.38645	Supported: Nucleoli fibrillar center	fibrillar center, cellular_component, intracellular, cell, nucleus, nucleolus, membrane-enclosed lumen, nuclear lumen, organelle, membrane-bounded organelle, non-membrane-bounded organelle, intracellular organelle, intracellular membrane-bounded organelle, intracellular non-membrane-bounded organelle, organelle lumen, organelle part, intracellular part, nuclear part, intracellular organelle part,…	molecular_function, nucleic acid binding, RNA binding, binding, organic cyclic compound binding, heterocyclic compound binding
ZNF292	J3KNV1|O60281	3	9	10	1.36542	1.48857	1.44318	1	1	1	1.07718	0.981854	1.0272	0.999944	1.0251	1.03758	1.09852	0.972619	1.09899	1.12473	1.10814	1.07969	1.18555	1.02396	1.15241	1.06891	1.10392	1.09932	1.14204	0.997816	1.03038	1.10265	1.06601	1.04033	1.44318	1	1.0272	1.0251	1.09852	1.10814	1.15241	1.09932	1.03038	1.06601	none		Approved: Nuclear membrane, Nucleus	cellular_component, intracellular, cell, nucleus, organelle, membrane-bounded organelle, intracellular organelle, intracellular membrane-bounded organelle, intracellular part, cell part	RNA polymerase II transcription factor activity, sequence-specific DNA binding, transcription factor activity, RNA polymerase II core promoter proximal region sequence-specific binding, transcriptional activator activity, RNA polymerase II core promoter proximal region sequence-specific binding, transcriptional activator activity, RNA polymerase II transcription regulatory region sequence-specifi…
TTF2	Q9UNY4	3	15	21	1.16353	1.0506	1.01847	1	1	1	0.975152	1.00899	1.00287	0.980564	1.04692	1.03282	1.04889	0.979241	1.00645	1.04233	0.999031	0.995376	1.06822	1.04745	1.02578	1.08041	1.0467	1.03941	0.996124	0.975318	0.989201	1.02691	0.976496	1.01551	1.0506	1	1.00287	1.03282	1.00645	0.999031	1.04745	1.0467	0.989201	1.01551	none		Supported: Cytosol	cellular_component, intracellular, cell, nucleus, nucleoplasm, spliceosomal complex, cytoplasm, cytosol, transcription elongation factor complex, intracellular ribonucleoprotein complex, membrane-enclosed lumen, nuclear lumen, macromolecular complex, organelle, membrane-bounded organelle, intracellular organelle, intracellular membrane-bounded organelle, organelle lumen, protein complex, organell…	nucleotide binding, molecular_function, nucleic acid binding, DNA binding, catalytic activity, helicase activity, binding, protein binding, ATP binding, DNA-dependent ATPase activity, zinc ion binding, pyrophosphatase activity, hydrolase activity, hydrolase activity, acting on acid anhydrides, hydrolase activity, acting on acid anhydrides, in phosphorus-containing anhydrides, ATPase activity, pur…
USP34	Q70CQ2	3	21	24	0.911024	0.934388	0.908737	1	1	1	1.00822	1.06371	1.06728	0.967285	1.07367	1.05912	0.975848	0.99908	1.06784	0.971134	1.03492	1.04595	1.02273	1.02362	1.06271	0.905544	0.98885	0.993542	1.04414	1.02734	1.05014	0.984853	1.04645	1.01062	0.911024	1	1.06371	1.05912	0.99908	1.03492	1.02362	0.98885	1.04414	1.01062	none		Approved: Nucleus	cellular_component, intracellular, cell, cytoplasm, cytosol, intracellular part, cytoplasmic part, cell part	molecular_function, catalytic activity, endopeptidase activity, cysteine-type endopeptidase activity, thiol-dependent ubiquitin-specific protease activity, binding, protein binding, peptidase activity, cysteine-type peptidase activity, hydrolase activity, ubiquitin-like protein-specific protease activity, thiol-dependent ubiquitinyl hydrolase activity, peptidase activity, acting on L-amino acid p…
USP30	B3KUS5|Q70CQ3	3	2	2	1.07769	1.25017	1.10235	1	1	1	1.07644	0.831785	1.14749	1.11706	0.9946	1.01277	0.977087	0.992326	1.0447	1.00566	0.954859	1.18797	0.924293	1.16283	1.07054	0.880616	1.12191	0.980637	1.24948	1.20174	1.20438	1.16441	1.22748	1.03165	1.10235	1	1.07644	1.01277	0.992326	1.00566	1.07054	0.980637	1.20438	1.16441	none			cellular_component, intracellular, cell, cytoplasm, mitochondrion, mitochondrial envelope, mitochondrial outer membrane, membrane, integral component of membrane, outer membrane, organelle membrane, intrinsic component of membrane, mitochondrial membrane, organelle envelope, organelle outer membrane, envelope, organelle, membrane-bounded organelle, intracellular organelle, intracellular membrane-…	molecular_function, catalytic activity, endopeptidase activity, cysteine-type endopeptidase activity, thiol-dependent ubiquitin-specific protease activity, peptidase activity, cysteine-type peptidase activity, hydrolase activity, ubiquitin-like protein-specific protease activity, thiol-dependent ubiquitinyl hydrolase activity, peptidase activity, acting on L-amino acid peptides, ubiquitinyl hydro…
SRCAP	Q6ZRS2|Q6ZRS2-2	3	20	26	1.52232	1.68251	1.27934	1	1	1	1.03714	1.12639	1.03145	1.14641	1.33726	1.04763	1.2687	1.32827	1.16127	1.31592	1.31092	1.1795	1.30011	1.42954	1.21535	1.41414	1.59483	1.14674	1.35768	1.49318	1.1854	1.4178	1.49099	1.26528	1.52232	1	1.03714	1.14641	1.2687	1.31092	1.30011	1.41414	1.35768	1.4178	none	3.07275	Supported: Nuclear bodies, Nucleoplasm	cellular_component, intracellular, cell, nucleus, nucleoplasm, cytoplasm, Golgi apparatus, endomembrane system, nuclear body, membrane-enclosed lumen, nuclear lumen, macromolecular complex, organelle, membrane-bounded organelle, intracellular organelle, intracellular membrane-bounded organelle, organelle lumen, protein complex, organelle part, intracellular part, nuclear part, cytoplasmic part, i…	nucleotide binding, transcription factor activity, protein binding, transcription factor activity, transcription factor binding, molecular_function, nucleic acid binding, DNA binding, transcription cofactor activity, transcription coactivator activity, catalytic activity, helicase activity, histone acetyltransferase activity, binding, protein binding, ATP binding, N-acetyltransferase activity, ac…
H7C1Q1	H7C1Q1	2	2	2	0.897037		3.88043	1		1	0.923204		0.969978	1.01058		1.12839	1.04015		1.02047	1.03046		1.02192	1.04542		1.07123	0.91212		1.09827	0.98373		0.902671	1.08878		1.04316	2.38873	1	0.946591	1.06949	1.03031	1.02619	1.05833	1.0052	0.943201	1.06597	none
GIGYF2	Q6Y7W6|Q6Y7W6-4|Q6Y7W6-5	3	40	42	1.21749	1.20073	1.23623	1	1	1	0.96856	1.01126	1.0028	1.02954	1.10794	1.01197	1.12604	1.05848	0.974266	1.11954	1.09121	1.0231	1.14309	1.11381	1.04458	1.20143	1.22582	1.09761	1.1259	1.14431	1.08786	1.18015	1.18321	1.10424	1.21749	1	1.0028	1.02954	1.05848	1.09121	1.11381	1.20143	1.1259	1.18015	none	2.55877	Enhanced: Cytosol	cellular_component, intracellular, cell, cytoplasm, endosome, endoplasmic reticulum, Golgi apparatus, cytosol, cytoplasmic stress granule, endomembrane system, membrane, integral component of membrane, dendrite, intracellular ribonucleoprotein complex, intrinsic component of membrane, cytoplasmic vesicle, vesicle, macromolecular complex, ribonucleoprotein granule, cytoplasmic ribonucleoprotein gr…	molecular_function, nucleic acid binding, RNA binding, binding, protein binding, cadherin binding, cell adhesion molecule binding, proline-rich region binding, organic cyclic compound binding, heterocyclic compound binding
CHMP5	Q9NZZ3	3	6	6	1.18874	1.14041	1.06704	1	1	1	1.05262	0.913199	0.781271	1.06086	0.73947	0.868652	1.03535	0.957713	0.842955	0.980334	0.896832	0.87266	0.966749	0.978217	0.790518	0.964619	0.992388	0.862784	0.906665	0.974937	0.926441	0.952215	0.732207	0.772681	1.14041	1	0.913199	0.868652	0.957713	0.896832	0.966749	0.964619	0.926441	0.772681	none		Approved: Microtubules; Supported: Cytosol, Midbody	cellular_component, extracellular region, extracellular space, intracellular, cell, nucleus, cytoplasm, endosome, cytosol, endosome membrane, endomembrane system, membrane, organelle membrane, cytoplasmic vesicle, vesicle, organelle, membrane-bounded organelle, intracellular organelle, extracellular organelle, intracellular membrane-bounded organelle, extracellular region part, organelle part, in…	molecular_function, binding, protein binding, cadherin binding, cell adhesion molecule binding
POLR2J3|POLR2J2|POLR2J	A0A0B4J2F8|A6NFM0|E2QRJ6|F6S314|P52435|Q9GZM3|Q9H1A7	3	2	2	1.02733	1.17015	1.19373	1	1	1	0.989751	0.885989	0.806984	1.02902	0.814125	0.975532	0.962852	0.957341	0.960394	1.00091	0.940652	1.03386	0.948411	1.03906	1.09242	1.05745	1.02934	0.969507	0.988111	0.949363	0.883001	1.02558	0.880718	0.916566	1.17015	1	0.885989	0.975532	0.960394	1.00091	1.03906	1.02934	0.949363	0.916566	none
ANAPC1	Q9H1A4	3	13	20	0.966885	0.955094	0.890793	1	1	1	0.991772	1.02606	1.08129	1.01861	1.07363	1.03056	1.03944	1.0917	1.16086	1.00543	1.05778	1.09189	1.04885	1.0429	1.06617	1.01566	1.09077	0.938038	1.08438	1.07174	1.03208	1.01492	1.09764	1.01038	0.955094	1	1.02606	1.03056	1.0917	1.05778	1.04885	1.01566	1.07174	1.01492	none		Approved: Vesicles	ubiquitin ligase complex, nuclear ubiquitin ligase complex, cellular_component, intracellular, cell, nucleus, nucleoplasm, anaphase-promoting complex, cytoplasm, cytosol, cullin-RING ubiquitin ligase complex, membrane-enclosed lumen, nuclear lumen, macromolecular complex, organelle, membrane-bounded organelle, intracellular organelle, intracellular membrane-bounded organelle, organelle lumen, org…
MRPL42	J3KPP0|Q9Y6G3|S4R2Z7|S4R360	3	2	4	1.91288	1.37934	1.1517	1	1	1	1.01505	1.02967	0.820144	1.1783	1.01101	0.80106	1.07951	0.967734	0.957903	1.04028	0.833726	0.88004	0.978253	1.0817	0.832998	0.937931	1.09699	0.806134	0.981219	0.820521	0.783501	1.01694	0.84672	0.658573	1.37934	1	1.01505	1.01101	0.967734	0.88004	0.978253	0.937931	0.820521	0.84672	none		Approved: Plasma membrane; Supported: Mitochondria	organellar ribosome, organellar small ribosomal subunit, organellar large ribosomal subunit, cellular_component, intracellular, cell, cytoplasm, mitochondrion, mitochondrial envelope, mitochondrial inner membrane, mitochondrial matrix, mitochondrial ribosome, mitochondrial large ribosomal subunit, mitochondrial small ribosomal subunit, ribosome, plasma membrane, large ribosomal subunit, small rib…	molecular_function, nucleic acid binding, RNA binding, structural constituent of ribosome, structural molecule activity, binding, organic cyclic compound binding, heterocyclic compound binding
IL16	Q14005|Q14005-2	3	10	17	0.918592	0.946015	0.901595	1	1	1	0.962286	1.01656	1.00249	0.92391	1.08756	1.02848	0.935677	1.07754	0.939175	0.969964	1.04285	0.987844	0.897092	1.05286	0.987636	0.955901	1.06128	0.947703	0.886832	0.997965	0.981923	0.931705	0.991147	0.991989	0.918592	1	1.00249	1.02848	0.939175	0.987844	0.987636	0.955901	0.981923	0.991147	none		Approved: Cytosol, Nuclear speckles, Plasma membrane	cellular_component, extracellular region, extracellular space, intracellular, cell, nucleus, nucleoplasm, cytoplasm, cytosol, plasma membrane, membrane, nuclear body, nuclear speck, membrane-enclosed lumen, nuclear lumen, organelle, membrane-bounded organelle, intracellular organelle, intracellular membrane-bounded organelle, organelle lumen, extracellular region part, organelle part, intracellul…	molecular_function, receptor binding, cytokine activity, binding, protein binding, receptor regulator activity, CD4 receptor binding, receptor ligand activity, molecular function regulator
OTUD7B	Q6GQQ9|Q6GQQ9-2	3	3	3	2.29557	1.00442	0.947226	1	1	1	1.06257	1.09336	1.12664	1.0553	1.00457	1.0971	1.08711	1.11272	1.03289	1.14662	1.07004	1.03664	0.94881	1.08993	0.993138	1.13612	1.02556	1.07864	1.09694	0.918467	1.08272	0.927547	0.861619	1.01284	1.00442	1	1.09336	1.0553	1.08711	1.07004	0.993138	1.07864	1.08272	0.927547	none		Approved: Microtubules, Nucleoplasm	cellular_component, intracellular, cell, nucleus, cytoplasm, cytosol, organelle, membrane-bounded organelle, intracellular organelle, intracellular membrane-bounded organelle, intracellular part, cytoplasmic part, cell part	molecular_function, nucleic acid binding, DNA binding, catalytic activity, thiol-dependent ubiquitin-specific protease activity, binding, protein binding, peptidase activity, cysteine-type peptidase activity, zinc ion binding, hydrolase activity, ubiquitin-like protein-specific protease activity, polyubiquitin modification-dependent protein binding, thiol-dependent ubiquitinyl hydrolase activity,…
C12ORF29	Q8N999	3	5	10	0.940317	0.826845	0.789589	1	1	1	1.07754	1.01837	1.08533	1.04145	1.0234	1.05137	1.01899	0.967231	1.10626	1.00222	0.946746	1.08561	1.04589	0.96114	1.04334	1.00451	0.988535	1.01654	1.09261	0.898822	1.0968	1.09505	0.956761	1.06336	0.826845	1	1.07754	1.04145	1.01899	1.00222	1.04334	1.00451	1.09261	1.06336	none
MRPL37	Q9BZE1|S4R369	3	6	8	1.37128	1.29963	0.883728	1	1	1	1.1621	1.02052	0.882999	1.32273	1.08219	0.926731	1.0894	1.1439	1.18689	1.17016	0.887901	0.952673	1.01052	0.970586	0.870239	0.968765	0.958491	0.604378	1.19061	1.071	0.789774	1.10239	1.06464	0.7228	1.29963	1	1.02052	1.08219	1.1439	0.952673	0.970586	0.958491	1.071	1.06464	none		Supported: Mitochondria	organellar ribosome, organellar large ribosomal subunit, cellular_component, intracellular, cell, cytoplasm, mitochondrion, mitochondrial envelope, mitochondrial inner membrane, mitochondrial matrix, mitochondrial ribosome, mitochondrial large ribosomal subunit, ribosome, large ribosomal subunit, membrane, organelle inner membrane, intracellular ribonucleoprotein complex, organelle membrane, mito…	molecular_function, nucleic acid binding, RNA binding, structural constituent of ribosome, structural molecule activity, binding, organic cyclic compound binding, heterocyclic compound binding
CTSC	P53634	3	7	10	0.719616	0.840836	0.80558	1	1	1	0.954716	0.934369	1.05038	0.998857	0.928145	1.12292	0.951363	0.910065	1.11064	0.941955	0.945447	1.07829	0.873209	0.972434	1.06327	0.92724	0.937235	1.06397	0.904245	0.943418	1.021	0.888807	0.878991	1.01274	0.80558	1	0.954716	0.998857	0.951363	0.945447	0.972434	0.937235	0.943418	0.888807	none		Supported: Vesicles	Golgi membrane, lytic vacuole, cellular_component, extracellular region, extracellular space, intracellular, cell, nucleus, nucleoplasm, cytoplasm, lysosome, primary lysosome, vacuole, vacuolar lumen, endoplasmic reticulum, endoplasmic reticulum lumen, endoplasmic reticulum-Golgi intermediate compartment, Golgi apparatus, Golgi-associated vesicle, centrosome, microtubule organizing center, cytosk…	molecular_function, catalytic activity, endopeptidase activity, cysteine-type endopeptidase activity, serine-type endopeptidase activity, binding, protein binding, enzyme activator activity, peptidase activity, cysteine-type peptidase activity, serine-type peptidase activity, peptidase activator activity, peptidase activator activity involved in apoptotic process, hydrolase activity, serine hydro…
TWISTNB	Q3B726	3	2	6	1.20977	1.28387	0.961498	1	1	1	1.09954	1.09427	1.05718	1.01346	1.32266	0.924464	1.04514	1.10802	1.09614	1.16998	1.25036	1.07643	1.17092	1.43855	1.10514	1.06795	1.50032	0.962145	1.20579	1.42221	1.11513	1.18344	1.41714	1.2337	1.20977	1	1.09427	1.01346	1.09614	1.16998	1.17092	1.06795	1.20579	1.2337	none		Supported: Nucleoli fibrillar center, Nucleus	DNA-directed RNA polymerase complex, cellular_component, intracellular, cell, nucleus, nucleoplasm, nucleolus, DNA-directed RNA polymerase I complex, RNA polymerase complex, membrane-enclosed lumen, nuclear lumen, macromolecular complex, organelle, membrane-bounded organelle, non-membrane-bounded organelle, intracellular organelle, intracellular membrane-bounded organelle, intracellular non-membr…	RNA polymerase I activity, molecular_function, catalytic activity, DNA-directed 5'-3' RNA polymerase activity, transferase activity, transferase activity, transferring phosphorus-containing groups, nucleotidyltransferase activity, 5'-3' RNA polymerase activity, RNA polymerase activity, catalytic activity, acting on RNA
DGUOK	Q16854	3	5	6	0.666387	0.818588	0.795985	1	1	1	0.967612	1.01257	1.16777	1.00166	0.972835	1.12026	0.927887	0.980093	1.14107	0.937617	1.0109	1.08578	0.952642	0.969627	1.11196	0.87856	0.88667	1.12264	0.975629	0.96015	1.112	0.907041	1.01273	1.07251	0.795985	1	1.01257	1.00166	0.980093	1.0109	0.969627	0.88667	0.975629	1.01273	none			cellular_component, intracellular, cell, nucleus, cytoplasm, mitochondrion, mitochondrial matrix, cytosol, membrane-enclosed lumen, organelle, membrane-bounded organelle, intracellular organelle, intracellular membrane-bounded organelle, organelle lumen, organelle part, intracellular part, mitochondrial part, cytoplasmic part, intracellular organelle part, cell part, intracellular organelle lumen	nucleotide binding, molecular_function, catalytic activity, deoxyguanosine kinase activity, binding, ATP binding, kinase activity, transferase activity, transferase activity, transferring phosphorus-containing groups, purine nucleotide binding, deoxynucleoside kinase activity, nucleobase-containing compound kinase activity, nucleoside kinase activity, adenyl nucleotide binding, ribonucleotide bin…
CNOT1	A5YKK6|A5YKK6-2	3	47	50	1.79235	1.75007	1.50079	1	1	1	1.02173	1.11857	1.0423	1.14068	1.21919	1.13087	1.19719	1.23168	1.21331	1.22591	1.24011	1.17052	1.30544	1.25304	1.20855	1.32178	1.31544	1.18374	1.40884	1.38575	1.25106	1.3781	1.40903	1.2446	1.75007	1	1.0423	1.14068	1.21331	1.22591	1.25304	1.31544	1.38575	1.3781	none	2.31945	Supported: Cytosol	P-body, cellular_component, extracellular region, extracellular space, intracellular, cell, nucleus, cytoplasm, cytosol, membrane, CCR4-NOT complex, CCR4-NOT core complex, intracellular ribonucleoprotein complex, macromolecular complex, ribonucleoprotein granule, cytoplasmic ribonucleoprotein granule, organelle, membrane-bounded organelle, non-membrane-bounded organelle, intracellular organelle, …	3'-5'-exoribonuclease activity, molecular_function, nucleic acid binding, RNA binding, catalytic activity, nuclease activity, exonuclease activity, exoribonuclease activity, poly(A)-specific ribonuclease activity, ribonuclease activity, receptor binding, structural molecule activity, binding, protein binding, transcription factor binding, 3'-5' exonuclease activity, hydrolase activity, hydrolase …
FXN	C9JAX1|Q16595	3	2	4	0.909046	0.875067	0.979409	1	1	1	1.04205	0.789484	0.872875	1.10347	0.771938	0.837182	1.03211	0.875696	0.87165	1.01432	0.943878	0.94167	0.979604	0.972862	0.907896	0.988317	0.878732	0.894738	0.963448	0.816734	0.883062	1.00734	0.7224	0.855507	0.909046	1	0.872875	0.837182	0.875696	0.943878	0.972862	0.894738	0.883062	0.855507	none		Supported: Cytosol, Mitochondria	cellular_component, intracellular, cell, cytoplasm, mitochondrion, mitochondrial matrix, cytosol, membrane-enclosed lumen, organelle, membrane-bounded organelle, intracellular organelle, intracellular membrane-bounded organelle, organelle lumen, organelle part, intracellular part, mitochondrial part, cytoplasmic part, intracellular organelle part, cell part, intracellular organelle lumen	molecular_function, catalytic activity, ferroxidase activity, binding, iron ion binding, protein binding, ferrous iron binding, ferric iron binding, oxidoreductase activity, metallochaperone activity, oxidoreductase activity, oxidizing metal ions, oxidoreductase activity, oxidizing metal ions, oxygen as acceptor, iron chaperone activity, ion binding, cation binding, metal ion binding, transition …
MYB	F8W8G5|P10242|P10242-11|P10242-2|P10242-4|P10242-7|P10242-8|P10242-10	3	9	12	1.33238	1.41243	1.38069	1	1	1	1.00571	1.01517	0.990881	1.02787	1.15777	1.12893	1.07661	1.14062	1.12659	1.06141	1.11401	1.13443	1.10658	1.22423	1.13167	1.12428	1.22337	1.11311	1.08105	1.27095	1.20396	1.12472	1.30659	1.18386	1.38069	1	1.00571	1.12893	1.12659	1.11401	1.13167	1.12428	1.20396	1.18386	none	2.5607	Supported: Nucleus	cellular_component, intracellular, cell, nucleus, nucleoplasm, nuclear matrix, membrane-enclosed lumen, nuclear lumen, nuclear periphery, organelle, membrane-bounded organelle, intracellular organelle, intracellular membrane-bounded organelle, organelle lumen, organelle part, intracellular part, nuclear part, intracellular organelle part, cell part, intracellular organelle lumen	regulatory region DNA binding, transcription regulatory region sequence-specific DNA binding, RNA polymerase II regulatory region sequence-specific DNA binding, RNA polymerase II core promoter proximal region sequence-specific DNA binding, RNA polymerase II transcription factor activity, sequence-specific DNA binding, transcription factor activity, RNA polymerase II core promoter proximal region …
ZC3H6	P61129	3	8	10	0.929584	0.880931	0.868982	1	1	1	1.01669	0.9585	0.826226	1.03685	0.89775	0.935159	1.04227	1.04009	0.79726	0.929893	0.925482	0.877652	0.879761	0.92953	0.741776	0.965609	1.00977	0.895872	0.907416	0.948634	0.914536	0.890698	0.834462	0.805834	0.880931	1	0.9585	0.935159	1.04009	0.925482	0.879761	0.965609	0.914536	0.834462	none		Approved: Golgi apparatus, Nucleoplasm	cellular_component	molecular_function, binding, ion binding, cation binding, metal ion binding
ALG13	A0A096LP10|Q9NP73-2|A0A087WTT9|A0A087WX43|A0A096LNJ4|D6RE84|Q9NP73	3	2	3	1.06938	0.900729	0.886603	1	1	1	1.29402	1.09404	0.994294	0.961555	1.03942	0.979664	1.29613	1.22136	0.964317	1.02435	1.05817	1.02389	1.07954	1.02585	0.951857	0.948803	1.01944	0.955821	0.941531	1.05246	0.919152	0.98388	1.0814	0.975003	0.900729	1	1.09404	0.979664	1.22136	1.02435	1.02585	0.955821	0.941531	0.98388	none			cellular_component, intracellular, cell, cytoplasm, endoplasmic reticulum, endoplasmic reticulum membrane, endomembrane system, membrane, organelle subcompartment, macromolecular complex, nuclear outer membrane-endoplasmic reticulum membrane network, organelle, membrane-bounded organelle, intracellular organelle, intracellular membrane-bounded organelle, protein complex, UDP-N-acetylglucosamine t…	molecular_function, nucleic acid binding, RNA binding, catalytic activity, N-acetylglucosaminyldiphosphodolichol N-acetylglucosaminyltransferase activity, binding, UDP-glycosyltransferase activity, peptidase activity, cysteine-type peptidase activity, acetylglucosaminyltransferase activity, transferase activity, transferase activity, transferring glycosyl groups, transferase activity, transferrin…
MAFG	O15525	3	4	6	1.16233	1.30135	1.209	1	1	1	1.0167	0.987939	0.860494	0.960763	0.794602	0.899735	0.967381	1.00623	0.871859	0.981085	1.03974	0.9812	1.00245	1.04788	0.979327	1.01934	1.1432	1.01579	0.960014	1.00015	0.97849	1.00232	0.89581	0.990234	1.209	1	0.987939	0.899735	0.967381	0.9812	1.00245	1.01934	0.97849	0.990234	none			cellular_component, intracellular, cell, nucleus, nucleoplasm, membrane-enclosed lumen, nuclear lumen, organelle, membrane-bounded organelle, intracellular organelle, intracellular membrane-bounded organelle, organelle lumen, organelle part, intracellular part, nuclear part, intracellular organelle part, cell part, intracellular organelle lumen	regulatory region DNA binding, transcription regulatory region sequence-specific DNA binding, RNA polymerase II regulatory region sequence-specific DNA binding, RNA polymerase II core promoter proximal region sequence-specific DNA binding, RNA polymerase II transcription factor activity, sequence-specific DNA binding, transcription factor activity, RNA polymerase II core promoter proximal region …
GPATCH4	Q5T3I0|Q5T3I0-3	3	11	15	1.96718	1.85402	2.08815	1	1	1	1.0977	1.04193	1.02898	1.25879	1.08473	1.04175	1.27036	1.13337	1.10046	1.33995	1.21027	1.17521	1.37687	1.25946	1.2118	1.40908	1.32845	1.32404	1.48892	1.34796	1.33913	1.58186	1.36936	1.48486	1.96718	1	1.04193	1.08473	1.13337	1.21027	1.25946	1.32845	1.34796	1.48486	none	1.58017	Supported: Nucleoli, Nucleus		molecular_function, nucleic acid binding, RNA binding, binding, protein binding, organic cyclic compound binding, heterocyclic compound binding
SHTN1	A0MZ66	3	20	23	0.919444	0.935762	1.16946	1	1	1	0.974012	0.997176	1.0122	0.983158	1.04204	1.05708	1.02506	0.980134	1.0084	0.991547	0.970977	1.0191	0.978845	0.974781	0.977864	1.00954	1.06294	1.07204	0.940787	0.950973	1.02976	0.935194	0.972557	1.03229	0.935762	1	0.997176	1.04204	1.0084	0.991547	0.977864	1.06294	0.950973	0.972557	none		Approved: Cytosol, Nucleus, Plasma membrane	cellular_component, intracellular, cell, cytoplasm, cytoskeleton, microtubule, microtubule associated complex, microtubule cytoskeleton, lamellipodium, filopodium, axon, growth cone, site of polarized growth, cell leading edge, macromolecular complex, axon part, somatodendritic compartment, cell projection, neuron projection, neuronal cell body, perikaryon, organelle, non-membrane-bounded organel…	molecular_function, actin binding, binding, protein binding, cytoskeletal protein binding, kinesin binding, protein complex binding, macromolecular complex binding, cadherin binding, cell adhesion molecule binding, actin filament binding
NT5C3A	Q9H0P0|Q9H0P0-1|Q9H0P0-2|Q9H0P0-3|X6RM59	3	7	10	0.808305	0.79248	0.80156	1	1	1	0.992411	1.02459	1.05734	0.967491	1.01314	1.09529	0.934682	0.978872	1.0356	0.937403	0.949846	0.993921	0.978756	0.995166	0.969793	0.968869	0.954785	1.03941	0.910782	0.895288	1.0366	0.896672	0.940067	1.01991	0.80156	1	1.02459	1.01314	0.978872	0.949846	0.978756	0.968869	0.910782	0.940067	none			cellular_component, intracellular, cell, cytoplasm, mitochondrion, endoplasmic reticulum, cytosol, endomembrane system, organelle, membrane-bounded organelle, intracellular organelle, intracellular membrane-bounded organelle, intracellular part, cytoplasmic part, cell part	nucleotide binding, tRNA 2'-phosphotransferase activity, magnesium ion binding, molecular_function, catalytic activity, binding, nucleotidase activity, 5'-nucleotidase activity, transferase activity, transferase activity, transferring phosphorus-containing groups, phosphotransferase activity, alcohol group as acceptor, hydrolase activity, hydrolase activity, acting on ester bonds, phosphatase act…
TBC1D22A	A0A0A0MRY0|Q8WUA7|Q8WUA7-4	3	3	6	0.884429	0.773021	0.860322	1	1	1	1.01862	1.04456	1.20246	1.01897	1.02777	1.16544	0.999558	1.0139	1.1851	1.00236	0.980592	1.11389	0.985094	1.16885	1.19441	1.02437	1.02207	1.12731	0.984645	0.974119	1.16624	0.968517	0.946726	1.11094	0.860322	1	1.04456	1.02777	1.0139	1.00236	1.16885	1.02437	0.984645	0.968517	none		Approved: Golgi apparatus, Nucleoplasm, Vesicles	cellular_component, intracellular, cell, endomembrane system, cell part	molecular_function, GTPase activator activity, binding, protein binding, enzyme activator activity, Ras GTPase binding, Rab GTPase binding, enzyme binding, enzyme regulator activity, GTPase regulator activity, small GTPase binding, identical protein binding, protein homodimerization activity, protein dimerization activity, GTPase binding, nucleoside-triphosphatase regulator activity, 14-3-3 prote…
AACS	Q86V21	3	10	18	0.718395	0.770619	0.877942	1	1	1	0.998896	1.05826	1.07033	1.00015	0.914262	1.10432	0.956653	1.01831	1.06612	0.971895	0.976706	1.05801	0.937625	0.922107	1.04532	0.902485	0.98837	1.09383	0.984603	0.962667	1.07035	0.94286	0.901654	1.00834	0.770619	1	1.05826	1.00015	1.01831	0.976706	0.937625	0.98837	0.984603	0.94286	none		Approved: Vesicles	cellular_component, intracellular, cell, cytoplasm, cytosol, intracellular part, cytoplasmic part, cell part	nucleotide binding, molecular_function, catalytic activity, binding, protein binding, ATP binding, ligase activity, ligase activity, forming carbon-sulfur bonds, acid-thiol ligase activity, purine nucleotide binding, adenyl nucleotide binding, acetoacetate-CoA ligase activity, ribonucleotide binding, purine ribonucleotide binding, adenyl ribonucleotide binding, purine ribonucleoside triphosphate …
NDUFV3	P56181|P56181-2	3	18	20	1.11258	1.04427	1.06113	1	1	1	0.929255	1.01269	0.946173	0.96994	1.01262	0.9252	1.00343	1.0098	0.938642	0.979324	0.919173	0.937871	0.947402	0.948512	0.897725	1.00734	1.02914	0.863358	0.928553	0.966847	0.895197	0.952783	0.902002	0.923294	1.06113	1	0.946173	0.96994	1.00343	0.937871	0.947402	1.00734	0.928553	0.923294	none		Enhanced: Mitochondria	cellular_component, intracellular, cell, nucleus, nucleoplasm, cytoplasm, mitochondrion, mitochondrial envelope, mitochondrial inner membrane, mitochondrial respiratory chain, mitochondrial respiratory chain complex I, membrane, organelle inner membrane, NADH dehydrogenase complex, organelle membrane, mitochondrial membrane, organelle envelope, membrane-enclosed lumen, envelope, nuclear lumen, ma…	molecular_function, nucleic acid binding, RNA binding, catalytic activity, NADH dehydrogenase activity, binding, NADH dehydrogenase (ubiquinone) activity, oxidoreductase activity, oxidoreductase activity, acting on NAD(P)H, oxidoreductase activity, acting on NAD(P)H, quinone or similar compound as acceptor, NADH dehydrogenase (quinone) activity, organic cyclic compound binding, heterocyclic compo…
USP11	G5E9A6	3	25	29	0.718155	0.778774	0.841645	1	1	1	0.994771	1.08209	1.16809	0.98618	1.06438	1.15287	0.971522	1.04126	1.15372	0.951379	1.01568	1.09766	0.951467	0.973044	1.0894	0.88691	0.925531	1.08734	0.986611	1.01056	1.1019	0.913401	1.0118	1.0338	0.778774	1	1.08209	1.06438	1.04126	1.01568	0.973044	0.925531	1.01056	1.0118	none		Supported: Nucleoplasm	cellular_component, intracellular, cell, nucleus, nucleoplasm, chromosome, cytoplasm, cytosol, membrane-enclosed lumen, nuclear lumen, organelle, membrane-bounded organelle, non-membrane-bounded organelle, intracellular organelle, intracellular membrane-bounded organelle, intracellular non-membrane-bounded organelle, organelle lumen, organelle part, intracellular part, nuclear part, cytoplasmic p…	molecular_function, catalytic activity, endopeptidase activity, cysteine-type endopeptidase activity, thiol-dependent ubiquitin-specific protease activity, binding, protein binding, peptidase activity, cysteine-type peptidase activity, hydrolase activity, ubiquitin-like protein-specific protease activity, thiol-dependent ubiquitinyl hydrolase activity, peptidase activity, acting on L-amino acid p…
WBP4	O75554|O75554-2	3	7	10	1.21024	1.1296	1.12844	1	1	1	0.982545	1.02174	0.991036	1.08508	1.26037	1.14857	1.09745	1.02901	1.02238	1.08145	1.07404	1.06301	1.04358	1.15169	1.02519	1.20684	1.1707	1.16037	1.07724	1.10792	1.04037	1.14182	1.13966	1.1442	1.1296	1	0.991036	1.14857	1.02901	1.07404	1.04358	1.1707	1.07724	1.14182	none		Supported: Nucleoplasm	cellular_component, intracellular, cell, nucleus, nucleoplasm, spliceosomal complex, nuclear body, nuclear speck, intracellular ribonucleoprotein complex, membrane-enclosed lumen, nuclear lumen, macromolecular complex, organelle, membrane-bounded organelle, intracellular organelle, intracellular membrane-bounded organelle, organelle lumen, organelle part, intracellular part, nuclear part, intrace…	molecular_function, nucleic acid binding, binding, protein binding, zinc ion binding, ion binding, cation binding, metal ion binding, transition metal ion binding, proline-rich region binding, organic cyclic compound binding, heterocyclic compound binding
RCOR3	Q9P2K3-3	3	14	16	1.13629	1.1457	1.00662	1	1	1	0.9187	1.01369	0.895439	0.95992	1.02428	0.950696	0.997456	1.02673	0.919762	0.996133	0.988933	0.919095	0.974649	1.01225	0.917653	1.02993	1.13095	0.951093	0.9834	1.01456	0.910646	1.03852	1.0213	0.928017	1.13629	1	0.9187	0.95992	0.997456	0.988933	0.974649	1.02993	0.9834	1.0213	none		Approved: Nucleoli, Nucleus	cellular_component, intracellular, cell, nucleus, transcription factor complex, transcriptional repressor complex, macromolecular complex, organelle, membrane-bounded organelle, intracellular organelle, intracellular membrane-bounded organelle, protein complex, intracellular part, cell part	regulatory region DNA binding, transcription factor activity, protein binding, transcription factor activity, transcription factor binding, regulatory region nucleic acid binding, molecular_function, nucleic acid binding, DNA binding, DNA binding transcription factor activity, transcription cofactor activity, transcription corepressor activity, binding, protein binding, transcription factor bindi…
SUMO2	P61956	3	3	4	1.32255	1.57673	1.48385	1	1	1	0.890883	0.851477	0.750698	0.939662	0.683963	0.864477	0.951629	1.10059	0.838577	0.960198	0.887162	0.89004	0.907913	0.9143	0.877943	0.949016	0.960104	0.834031	0.729829	0.850621	0.92139	0.919058	0.729157	0.808745	1.48385	1	0.851477	0.864477	0.951629	0.89004	0.907913	0.949016	0.850621	0.808745	none		Approved: Nuclear bodies, Nucleoplasm	cellular_component, intracellular, cell, nucleus, nucleoplasm, nuclear body, PML body, membrane-enclosed lumen, nuclear lumen, organelle, membrane-bounded organelle, intracellular organelle, intracellular membrane-bounded organelle, organelle lumen, organelle part, intracellular part, nuclear part, intracellular organelle part, nucleoplasm part, cell part, intracellular organelle lumen	transcription cofactor binding, transcription corepressor binding, molecular_function, nucleic acid binding, RNA binding, catalytic activity, binding, protein binding, transcription factor binding, transferase activity, ubiquitin-like protein transferase activity, SUMO transferase activity, enzyme binding, protein tag, ubiquitin protein ligase binding, ubiquitin-like protein ligase binding, organ…
PPP2R1B	P30154|P30154-2	3	11	15	0.784757	0.871664	0.896309	1	1	1	0.962439	0.98403	0.974384	0.935026	0.949063	0.963704	0.957086	0.923096	0.942573	0.927437	0.976745	0.964953	0.918973	0.938311	0.954693	0.917006	0.940579	0.947266	0.895029	0.917089	0.925398	0.865707	0.876922	0.967156	0.871664	1	0.974384	0.949063	0.942573	0.964953	0.938311	0.940579	0.917089	0.876922	none	1.54458	Approved: Centrosome, Cytosol, Nucleus, Plasma membrane	cellular_component, extracellular region, extracellular space, membrane, vesicle, organelle, membrane-bounded organelle, extracellular organelle, extracellular region part, membrane part, membrane raft, extracellular exosome, membrane region, whole membrane, membrane microdomain, extracellular vesicle	molecular_function, binding, protein binding
SENP7	Q9BQF6|Q9BQF6-2|J3QT09|Q9BQF6-4|Q9BQF6-5	3	8	14	1.84084	1.58104	1.49191	1	1	1	1.05117	1.02493	0.979755	1.14754	1.14442	1.04357	1.2103	1.06704	1.12529	1.22473	1.12268	1.07958	1.28347	1.05951	1.06164	1.26867	1.13549	1.10759	1.26618	1.21707	1.15412	1.28376	1.11903	1.12866	1.58104	1	1.02493	1.14442	1.12529	1.12268	1.06164	1.13549	1.21707	1.12866	none	3.33878	Approved: Cytosol, Nucleoplasm	cellular_component, intracellular, cell, nucleus, plasma membrane, membrane, organelle, membrane-bounded organelle, intracellular organelle, intracellular membrane-bounded organelle, intracellular part, cell part, cell periphery	molecular_function, catalytic activity, signal transducer activity, receptor activity, transmembrane signaling receptor activity, G-protein coupled receptor activity, binding, protein binding, peptidase activity, cysteine-type peptidase activity, hydrolase activity, signaling receptor activity, molecular transducer activity, peptidase activity, acting on L-amino acid peptides, transmembrane recep…
RBM4	Q9BWF3	3	3	6	0.895663	0.963056	1.0166	1	1	1	1.01673	1.00578	0.976673	0.989989	1.04602	1.03903	0.886383	1.02964	1.0291	0.950034	1.0888	1.03192	0.888281	1.11012	1.02687	0.898841	1.15634	1.071	0.915087	0.990442	1.07957	0.949149	1.06017	1.11723	0.963056	1	1.00578	1.03903	1.0291	1.03192	1.02687	1.071	0.990442	1.06017	none		Approved: Cytosol, Nucleoplasm	cellular_component, intracellular, cell, nucleus, nucleoplasm, nucleolus, cytoplasm, cytosol, cytoplasmic stress granule, nuclear body, nuclear speck, intracellular ribonucleoprotein complex, membrane-enclosed lumen, nuclear lumen, macromolecular complex, ribonucleoprotein granule, cytoplasmic ribonucleoprotein granule, organelle, membrane-bounded organelle, non-membrane-bounded organelle, intrac…	molecular_function, nucleic acid binding, RNA binding, mRNA binding, mRNA 3'-UTR binding, binding, protein binding, zinc ion binding, cyclin binding, miRNA binding, pre-mRNA binding, ion binding, cation binding, metal ion binding, transition metal ion binding, pre-mRNA intronic binding, pre-mRNA intronic pyrimidine-rich binding, organic cyclic compound binding, heterocyclic compound binding
UBE2G2	P60604|P60604-2	3	4	4	1.24076	0.983216	0.977283	1	1	1	1.04866	0.962927	1.00505	1.07227	0.820454	1.03367	0.969227	0.985858	1.12374	1.04033	0.896292	1.09733	1.06642	0.898037	1.13495	0.987893	0.838906	1.05276	1.10886	0.903527	1.09285	1.04917	0.82612	1.03243	0.983216	1	1.00505	1.03367	0.985858	1.04033	1.06642	0.987893	1.09285	1.03243	none			cellular_component, intracellular, cell, cytoplasm, endoplasmic reticulum, cytosol, endomembrane system, organelle, membrane-bounded organelle, intracellular organelle, intracellular membrane-bounded organelle, intracellular part, cytoplasmic part, cell part	nucleotide binding, molecular_function, catalytic activity, ubiquitin-protein transferase activity, binding, protein binding, ATP binding, transferase activity, purine nucleotide binding, ubiquitin-like protein transferase activity, enzyme binding, adenyl nucleotide binding, ubiquitin protein ligase binding, ribonucleotide binding, purine ribonucleotide binding, adenyl ribonucleotide binding, pur…
ZDHHC20	B4DRN8|Q5W0Z9|Q5W0Z9-3|Q5W0Z9-4	3	4	8	0.801172	0.878758	1.02487	1	1	1	1.04324	0.949972	1.08577	1.0303	1.04908	1.12193	0.979315	1.02771	1.01031	0.978181	1.03597	1.072	0.930846	1.05133	1.0848	0.911536	0.981398	1.12835	0.971051	0.929869	1.11129	0.956668	1.00731	1.04851	0.878758	1	1.04324	1.04908	1.01031	1.03597	1.05133	0.981398	0.971051	1.00731	none			cellular_component, cell, plasma membrane, membrane, integral component of membrane, intrinsic component of membrane, membrane part, cell part, cell periphery	molecular_function, catalytic activity, palmitoyltransferase activity, S-acyltransferase activity, transferase activity, transferase activity, transferring acyl groups, transferase activity, transferring acyl groups other than amino-acyl groups, protein-cysteine S-palmitoyltransferase activity, protein-cysteine S-acyltransferase activity, catalytic activity, acting on a protein
UTP3	Q9NQZ2	3	11	14	1.45615	1.30508	1.22366	1	1	1	1.03012	0.942145	0.93968	0.973848	0.975705	0.887727	0.984604	0.896727	0.899498	0.935463	0.953593	0.932997	0.95575	0.921736	0.915493	0.978876	0.898899	0.946199	0.928705	0.904245	0.900658	0.932698	0.891566	0.941722	1.30508	1	0.942145	0.973848	0.899498	0.935463	0.921736	0.946199	0.904245	0.932698	none		Approved: Vesicles; Supported: Nucleoli	cellular_component, intracellular, cell, nucleus, nucleoplasm, nucleolus, intracellular ribonucleoprotein complex, preribosome, membrane-enclosed lumen, nuclear lumen, small-subunit processome, macromolecular complex, organelle, membrane-bounded organelle, non-membrane-bounded organelle, intracellular organelle, intracellular membrane-bounded organelle, intracellular non-membrane-bounded organell…	molecular_function, nucleic acid binding, RNA binding, binding, protein binding, organic cyclic compound binding, heterocyclic compound binding
ELP5	Q8TE02|Q8TE02-4|I3L1Q3|I3L2A9|I3L2T0|I3L3N8|I3L437|Q8TE02-2|Q8TE02-3	3	2	5	0.745365	0.89733	0.80292	1	1	1	1.07763	1.03984	0.934844	0.986621	1.06464	0.80166	0.932461	1.03193	1.06214	0.945425	0.963724	0.864365	0.888405	0.999036	1.00822	0.813338	0.978403	0.757743	1.07547	1.16053	0.868032	1.0048	1.11906	1.00733	0.80292	1	1.03984	0.986621	1.03193	0.945425	0.999036	0.813338	1.07547	1.00733	none		Supported: Cytosol	cellular_component, intracellular, cell, nucleus, cytoplasm, cytosol, macromolecular complex, Elongator holoenzyme complex, organelle, membrane-bounded organelle, intracellular organelle, intracellular membrane-bounded organelle, protein complex, intracellular part, cytoplasmic part, cell part	molecular_function, binding, protein binding
DCLRE1C	Q96SD1|Q96SD1-2|Q96SD1-3	3	5	7	0.860947	0.924958	0.872035	1	1	1	0.928951	1.0018	0.982685	0.9728	1.02599	0.935344	0.977476	0.99013	0.866253	0.889981	1.00507	0.822952	0.958917	0.964725	0.916912	1.02376	1.00541	0.969691	0.917456	1.00273	0.911643	0.928841	0.941384	0.947892	0.872035	1	0.982685	0.9728	0.977476	0.889981	0.958917	1.00541	0.917456	0.941384	none		Approved: Golgi apparatus; Supported: Nucleoplasm	nuclear chromosome, chromosome, telomeric region, nuclear chromosome, telomeric region, cellular_component, intracellular, cell, nucleus, nucleoplasm, chromosome, cytoplasm, Golgi apparatus, endomembrane system, membrane-enclosed lumen, nuclear lumen, macromolecular complex, organelle, membrane-bounded organelle, non-membrane-bounded organelle, intracellular organelle, intracellular membrane-boun…	single-stranded DNA endodeoxyribonuclease activity, molecular_function, nucleic acid binding, DNA binding, damaged DNA binding, catalytic activity, nuclease activity, endonuclease activity, endodeoxyribonuclease activity, exonuclease activity, exodeoxyribonuclease activity, deoxyribonuclease activity, binding, protein binding, 5'-3' exonuclease activity, hydrolase activity, hydrolase activity, ac…
HMBOX1	Q6NT76|Q6NT76-3|Q6NT76-5	3	10	14	0.909293	0.837992	0.877124	1	1	1	0.997054	0.986696	0.874842	0.960672	0.947102	0.898033	1.01484	0.909986	0.866164	0.9625	0.951064	0.881738	0.943809	0.99206	0.883028	0.978068	1.0143	0.923581	0.931768	0.961807	0.907836	0.904957	0.912459	0.912784	0.877124	1	0.986696	0.947102	0.909986	0.951064	0.943809	0.978068	0.931768	0.912459	none		Enhanced: Cytosol, Nuclear bodies, Nucleoplasm	nuclear chromosome, chromosome, telomeric region, nuclear chromosome, telomeric region, cellular_component, intracellular, cell, nucleus, nucleoplasm, chromosome, telomerase holoenzyme complex, cytoplasm, cytosol, nuclear body, intracellular ribonucleoprotein complex, membrane-enclosed lumen, nuclear lumen, macromolecular complex, organelle, membrane-bounded organelle, non-membrane-bounded organe…	RNA polymerase II transcription factor activity, sequence-specific DNA binding, transcriptional repressor activity, RNA polymerase II transcription regulatory region sequence-specific binding, molecular_function, nucleic acid binding, DNA binding, double-stranded DNA binding, double-stranded telomeric DNA binding, DNA binding transcription factor activity, telomerase activity, catalytic activity,…
ZBTB1	Q9Y2K1|Q9Y2K1-2	3	5	8	1.2858	1.4538	1.35904	1	1	1	1.04565	1.09515	1.03138	1.08587	1.15171	1.04433	1.12267	1.03124	1.06346	1.15155	1.16336	1.06923	1.19354	1.33817	1.21555	1.30303	1.33588	1.1606	1.23734	1.19556	1.06499	1.27078	1.23478	1.1924	1.35904	1	1.04565	1.08587	1.06346	1.15155	1.21555	1.30303	1.19556	1.23478	none	2.68276	Supported: Nuclear membrane, Nucleoplasm	cellular_component, intracellular, cell, nucleus, nuclear envelope, nucleoplasm, endomembrane system, membrane, nuclear body, organelle membrane, nuclear membrane, organelle envelope, membrane-enclosed lumen, envelope, nuclear lumen, organelle, membrane-bounded organelle, intracellular organelle, intracellular membrane-bounded organelle, organelle lumen, organelle part, intracellular part, nuclea…	molecular_function, nucleic acid binding, DNA binding, binding, protein binding, polyubiquitin modification-dependent protein binding, identical protein binding, protein homodimerization activity, ion binding, cation binding, metal ion binding, protein heterodimerization activity, protein dimerization activity, K63-linked polyubiquitin modification-dependent protein binding, organic cyclic compou…
NACC1	Q96RE7	3	13	16	1.04572	0.975719	0.932627	1	1	1	0.972027	0.929683	0.961527	0.945212	0.918109	0.921635	0.999627	0.885461	0.955444	1.00829	0.930101	0.929001	0.979379	0.901311	0.91595	1.02643	0.883435	0.918396	0.933489	0.892739	0.90802	0.94207	0.893835	0.906141	0.975719	1	0.961527	0.921635	0.955444	0.930101	0.91595	0.918396	0.90802	0.906141	none		Enhanced: Nucleoplasm	cellular_component, intracellular, cell, nucleus, nucleoplasm, cytoplasm, nuclear body, cell junction, membrane-enclosed lumen, nuclear lumen, organelle, membrane-bounded organelle, intracellular organelle, intracellular membrane-bounded organelle, organelle lumen, organelle part, intracellular part, nuclear part, intracellular organelle part, nucleoplasm part, cell part, intracellular organelle …
GTF3C3	Q9Y5Q9	3	12	20	1.11772	1.06642	1.05727	1	1	1	0.999891	1.04009	1.02305	1.02976	1.0529	1.00904	1.06955	1.01971	1.11235	1.08443	0.987769	1.03714	1.08502	0.992139	1.02263	1.073	1.01504	0.970794	1.07648	1.00853	0.992225	1.05918	1.02105	0.960309	1.06642	1	1.02305	1.02976	1.06955	1.03714	1.02263	1.01504	1.00853	1.02105	none		Approved: Nuclear membrane; Supported: Nucleus	transcription factor TFIIIC complex, cellular_component, intracellular, cell, nucleus, nuclear envelope, nucleoplasm, transcription factor complex, nucleolus, endomembrane system, membrane, organelle membrane, nuclear membrane, organelle envelope, membrane-enclosed lumen, envelope, nuclear lumen, macromolecular complex, organelle, membrane-bounded organelle, non-membrane-bounded organelle, intrac…	transcription factor activity, protein binding, transcription factor activity, core RNA polymerase binding, transcription factor activity, core RNA polymerase III binding, molecular_function, nucleic acid binding, DNA binding, binding, protein binding, organic cyclic compound binding, transcription regulator activity, heterocyclic compound binding
RHOA	P61586	3	9	10	0.819153	0.934719	0.960227	1	1	1	0.983667	1.05513	0.969441	0.994273	1.09217	1.04115	1.1343	0.998718	0.853818	1.08138	1.02477	0.926464	0.993867	1.01043	0.899639	1.14005	1.12016	1.01179	0.936001	0.963609	0.917517	0.965714	0.95221	0.914065	0.934719	1	0.983667	1.04115	0.998718	1.02477	0.993867	1.12016	0.936001	0.95221	none			cellular_component, extracellular region, extracellular space, intracellular, cell, cytoplasm, endosome, endoplasmic reticulum, endoplasmic reticulum membrane, cytosol, cytoskeleton, plasma membrane, cell-cell junction, adherens junction, cell-substrate adherens junction, focal adhesion, cell cortex, cytoplasmic side of plasma membrane, cell surface, endomembrane system, vesicle membrane, membran…	nucleotide binding, nucleoside binding, purine nucleoside binding, molecular_function, catalytic activity, GTPase activity, binding, protein binding, GTP binding, cytoskeletal protein binding, pyrophosphatase activity, hydrolase activity, hydrolase activity, acting on acid anhydrides, hydrolase activity, acting on acid anhydrides, in phosphorus-containing anhydrides, myosin binding, purine nucleo…
FKBP1A	P62942	3	7	7	0.920439	0.91447	1.01197	1	1	1	0.957908	1.03399	1.02181	0.973768	0.932287	1.04531	1.00382	1.30567	1.00941	1.08169	0.880062	0.998303	0.965741	0.974962	1.01731	1.06012	0.967134	1.0353	0.971051	0.948122	0.984042	0.939989	0.909095	1.02248	0.920439	1	1.02181	0.973768	1.00941	0.998303	0.974962	1.0353	0.971051	0.939989	none			cellular_component, extracellular region, extracellular space, intracellular, cell, cytoplasm, endoplasmic reticulum, endoplasmic reticulum membrane, cytosol, plasma membrane, voltage-gated calcium channel complex, endomembrane system, terminal cisterna, membrane, integral component of membrane, sarcoplasm, sarcoplasmic reticulum, extrinsic component of membrane, myofibril, sarcomere, Z disc, org…	molecular_function, peptidyl-prolyl cis-trans isomerase activity, catalytic activity, signal transducer activity, receptor binding, cytokine receptor binding, transforming growth factor beta receptor binding, binding, protein binding, macrolide binding, FK506 binding, drug binding, isomerase activity, cis-trans isomerase activity, enzyme binding, Hsp70 protein binding, heat shock protein binding,…
RFXANK	O14593|A0A024R7P0|O14593-2|O14593-3	2	2	3	1.1763		1.28754	1		1	1.06995		0.979983	1.04109		0.892708	1.11235		1.00607	1.03381		0.872591	1.10753		0.862695	1.09826		0.910137	1.00947		0.964986	1.05353		0.972762	1.23192	1	1.02497	0.966899	1.05921	0.953203	0.985113	1.0042	0.987226	1.01315	none		Enhanced: Nucleoplasm	cellular_component, extracellular region, intracellular, cell, nucleus, nucleoplasm, cytoplasm, cytosol, membrane-enclosed lumen, nuclear lumen, organelle, membrane-bounded organelle, intracellular organelle, intracellular membrane-bounded organelle, organelle lumen, extracellular region part, organelle part, intracellular part, nuclear part, cytoplasmic part, intracellular organelle part, cell p…	transcription factor activity, protein binding, transcription factor activity, transcription factor binding, molecular_function, nucleic acid binding, DNA binding, DNA binding transcription factor activity, transcription cofactor activity, binding, protein binding, enzyme binding, histone deacetylase binding, organic cyclic compound binding, transcription regulator activity, heterocyclic compound…
CMTR2	A0A0U1RRB3|Q8IYT2	3	4	6	0.622416	0.681095	0.884302	1	1	1	1.00856	1.02566	1.10726	0.965716	0.991968	1.03538	0.993294	0.898406	1.07206	0.926717	1.01861	1.10656	0.9635	0.932244	1.07902	0.864677	0.939199	1.04695	0.988591	0.93442	1.09304	0.967445	1.02144	1.0653	0.681095	1	1.02566	0.991968	0.993294	1.01861	0.9635	0.939199	0.988591	1.02144	none		Approved: Cell Junctions, Nuclear speckles	cellular_component, intracellular, cell, nucleus, cytoplasm, organelle, membrane-bounded organelle, intracellular organelle, intracellular membrane-bounded organelle, intracellular part, cell part	molecular_function, catalytic activity, mRNA (nucleoside-2'-O-)-methyltransferase activity, methyltransferase activity, O-methyltransferase activity, RNA methyltransferase activity, mRNA methyltransferase activity, S-adenosylmethionine-dependent methyltransferase activity, transferase activity, transferase activity, transferring one-carbon groups, catalytic activity, acting on RNA
GNAO1	P09471-2	3	5	5	0.968565	0.759208	0.899232	1	1	1	1.0713	0.968786	1.05423	0.973492	1.02733	1.02858	1.04818	0.970884	1.08769	0.945802	0.963453	1.02711	0.948265	0.898196	1.00154	0.868808	0.985446	1.06981	0.970344	0.952674	0.968204	0.95463	0.981819	0.970052	0.899232	1	1.05423	1.02733	1.04818	0.963453	0.948265	0.985446	0.968204	0.970052	none			cellular_component, intracellular, cell, heterotrimeric G-protein complex, plasma membrane, cytoplasmic side of plasma membrane, membrane, extrinsic component of plasma membrane, extrinsic component of membrane, dendrite, extrinsic component of cytoplasmic side of plasma membrane, macromolecular complex, somatodendritic compartment, cell projection, neuron projection, myelin sheath, protein compl…	nucleotide binding, G-protein coupled receptor binding, nucleoside binding, purine nucleoside binding, molecular_function, catalytic activity, GTPase activity, signal transducer activity, receptor binding, binding, protein binding, GTP binding, pyrophosphatase activity, hydrolase activity, hydrolase activity, acting on acid anhydrides, hydrolase activity, acting on acid anhydrides, in phosphorus-…
WDR11	Q9BZH6	3	6	19	0.909807	0.90672	0.908537	1	1	1	0.942044	0.925827	0.96398	0.98357	0.99239	0.89108	0.847597	0.881733	1.0301	0.897642	0.99073	0.95782	0.94399	0.977533	0.958072	0.883993	0.869788	0.90342	1.01489	0.94224	0.95498	1.02321	1.09157	0.961524	0.908537	1	0.942044	0.98357	0.881733	0.95782	0.958072	0.883993	0.95498	1.02321	none		Approved: Cytosol, Microtubules	lytic vacuole, cellular_component, intracellular, cell, nucleus, cytoplasm, lysosome, lysosomal membrane, vacuole, vacuolar membrane, cytosol, cytoskeleton, microtubule cytoskeleton, membrane, integral component of membrane, organelle membrane, intrinsic component of membrane, organelle, membrane-bounded organelle, non-membrane-bounded organelle, intracellular organelle, intracellular membrane-bo…	molecular_function, binding, protein binding
IREB2	A0A0A6YY96|P48200	3	2	10	1.00669	0.8662	1.29036	1	1	1	0.977844	1.1381	0.976416	0.991401	1.07448	1.06858	1.06316	1.15347	0.969352	0.985856	1.06737	1.06724	0.996192	1.13606	0.995177	1.0336	1.06965	1.10206	0.970262	1.02763	1.10037	0.984797	0.953846	1.2056	1.00669	1	0.977844	1.06858	1.06316	1.06724	0.996192	1.06965	1.02763	0.984797	none		Approved: Cell Junctions, Cytosol	cellular_component, intracellular, cell, cytoplasm, cytosol, intracellular part, cytoplasmic part, cell part	molecular_function, nucleic acid binding, RNA binding, mRNA binding, binding, protein binding, iron-responsive element binding, translation repressor activity, ion binding, cation binding, translation regulator activity, metal ion binding, iron-sulfur cluster binding, 4 iron, 4 sulfur cluster binding, metal cluster binding, organic cyclic compound binding, heterocyclic compound binding
TWF1	Q12792	3	5	10	0.823697	0.783144	0.846686	1	1	1	0.978306	0.890176	1.09782	1.01127	1.03528	1.08328	0.986234	1.01101	1.07289	1.01448	0.957805	1.02773	1.00752	0.926914	1.04827	0.955861	0.922095	1.00976	1.00778	0.932978	1.05105	0.99432	0.957786	1.00477	0.823697	1	0.978306	1.03528	1.01101	1.01448	1.00752	0.955861	1.00778	0.99432	none		Enhanced: Cytosol	ruffle, cellular_component, intracellular, cell, cytoplasm, cytosol, cytoskeleton, plasma membrane, cell-cell junction, adherens junction, cell-substrate adherens junction, focal adhesion, actin cytoskeleton, membrane, myofibril, cell junction, cell-substrate junction, filopodium, cell leading edge, cell projection membrane, leading edge membrane, ruffle membrane, cell projection, organelle, non-…	nucleotide binding, molecular_function, actin binding, actin monomer binding, binding, protein binding, ATP binding, phospholipid binding, phosphatidylinositol-4,5-bisphosphate binding, cytoskeletal protein binding, lipid binding, purine nucleotide binding, adenyl nucleotide binding, protein complex binding, ribonucleotide binding, purine ribonucleotide binding, adenyl ribonucleotide binding, pho…
PSMC1	P62191	3	30	35	0.828323	0.795135	0.751034	1	1	1	0.970279	1.01111	1.0066	0.949856	1.01038	0.945983	0.962583	0.973925	0.958145	0.927034	0.837263	0.874687	0.880647	0.841637	0.850845	0.910723	0.974102	0.78826	0.906603	0.944575	0.849458	0.885603	0.912172	0.820874	0.795135	1	1.0066	0.949856	0.962583	0.874687	0.850845	0.910723	0.906603	0.885603	none	2.92503	Enhanced: Cytosol, Nucleoplasm	proteasome complex, cellular_component, intracellular, cell, nucleus, nucleoplasm, cytoplasm, cytosol, proteasome regulatory particle, proteasome regulatory particle, base subcomplex, membrane, proteasome accessory complex, nuclear proteasome complex, cytosolic proteasome complex, membrane-enclosed lumen, nuclear lumen, macromolecular complex, organelle, membrane-bounded organelle, intracellular …	nucleotide binding, molecular_function, nucleic acid binding, RNA binding, catalytic activity, binding, protein binding, ATP binding, transcription factor binding, pyrophosphatase activity, hydrolase activity, hydrolase activity, acting on acid anhydrides, hydrolase activity, acting on acid anhydrides, in phosphorus-containing anhydrides, ATPase activity, TBP-class protein binding, purine nucleot…
TPMT	P51580	3	7	9	0.705377	0.791325	0.739397	1	1	1	0.933954	1.05455	1.11403	0.960535	1.05069	1.07617	0.906368	1.04747	1.05727	0.913547	1.02665	1.05989	0.918017	0.99177	1.04445	0.841635	0.938632	1.08255	0.925905	1.02475	1.02468	0.929862	1.01445	0.992293	0.739397	1	1.05455	1.05069	1.04747	1.02665	0.99177	0.938632	1.02468	0.992293	none			cellular_component, extracellular region, extracellular space, intracellular, cell, cytoplasm, cytosol, vesicle, organelle, membrane-bounded organelle, extracellular organelle, extracellular region part, intracellular part, cytoplasmic part, cell part, extracellular exosome, extracellular vesicle	molecular_function, catalytic activity, thiopurine S-methyltransferase activity, methyltransferase activity, S-methyltransferase activity, S-adenosylmethionine-dependent methyltransferase activity, transferase activity, transferase activity, transferring one-carbon groups
UBE2N	P61088	3	10	11	0.795659	0.793792	0.740197	1	1	1	0.96633	0.994803	0.930972	1.00039	0.792196	0.898297	0.941797	0.982802	1.02318	0.933002	0.977866	0.993365	0.930889	0.97078	0.967487	0.919556	0.846817	0.986391	0.927635	0.958659	0.982222	0.922282	0.823966	0.954118	0.793792	1	0.96633	0.898297	0.982802	0.977866	0.967487	0.919556	0.958659	0.922282	none		Supported: Nucleoli fibrillar center, Nucleus	ubiquitin ligase complex, fibrillar center, cellular_component, extracellular region, extracellular space, intracellular, cell, nucleus, nucleoplasm, nucleolus, cytoplasm, cytosol, ubiquitin conjugating enzyme complex, UBC13-MMS2 complex, membrane-enclosed lumen, nuclear lumen, vesicle, macromolecular complex, UBC13-UEV1A complex, organelle, membrane-bounded organelle, non-membrane-bounded organe…	nucleotide binding, molecular_function, nucleic acid binding, RNA binding, catalytic activity, ubiquitin-protein transferase activity, binding, protein binding, ATP binding, transferase activity, purine nucleotide binding, ubiquitin-like protein transferase activity, enzyme binding, adenyl nucleotide binding, ubiquitin protein ligase binding, ubiquitin-like protein binding, ribonucleotide binding…
UBE2K	D6RDM7|P61086	3	8	9	0.664633	0.817587	0.753342	1	1	1	0.909036	0.965457	1.02496	0.950668	0.978416	1.03373	0.849412	1.01925	0.968298	0.887163	0.977317	1.00434	0.844112	0.945067	0.981183	0.839141	0.969375	1.01361	0.830347	0.956481	0.960977	0.892411	0.939187	0.950708	0.753342	1	0.965457	0.978416	0.968298	0.977317	0.945067	0.969375	0.956481	0.939187	none		Approved: Actin filaments, Intermediate filaments; Supported: Cytosol	cellular_component, extracellular region, extracellular space, intracellular, cell, nucleus, cytoplasm, cytosol, filopodium, vesicle, filopodium tip, cell projection, organelle, membrane-bounded organelle, intracellular organelle, extracellular organelle, intracellular membrane-bounded organelle, extracellular region part, intracellular part, cytoplasmic part, cell projection part, cell part, ext…	nucleotide binding, molecular_function, catalytic activity, ubiquitin-protein transferase activity, binding, protein binding, ATP binding, transferase activity, purine nucleotide binding, ubiquitin-like protein transferase activity, enzyme binding, adenyl nucleotide binding, ubiquitin protein ligase binding, ribonucleotide binding, purine ribonucleotide binding, adenyl ribonucleotide binding, ubi…
UBE2M	P61081	3	11	13	0.832505	0.748185	0.824569	1	1	1	0.98836	0.982626	1.06285	0.971349	1.00698	1.02946	1.0166	0.958755	0.971568	0.985901	0.951439	0.947848	0.936619	0.888243	0.931684	0.981843	0.947057	1.00541	0.935599	0.942502	0.964495	0.909587	0.920215	0.963293	0.824569	1	0.98836	1.00698	0.971568	0.951439	0.931684	0.981843	0.942502	0.920215	none	2.90862	Approved: Cytosol, Nuclear bodies; Supported: Nucleus	cellular_component, extracellular region, extracellular space, intracellular, cell, nucleus, nucleoplasm, cytoplasm, cytosol, membrane-enclosed lumen, nuclear lumen, vesicle, organelle, membrane-bounded organelle, intracellular organelle, extracellular organelle, intracellular membrane-bounded organelle, organelle lumen, extracellular region part, organelle part, intracellular part, nuclear part,…	nucleotide binding, molecular_function, catalytic activity, ubiquitin-protein transferase activity, binding, protein binding, ATP binding, transferase activity, ligase activity, ligase activity, forming carbon-nitrogen bonds, acid-amino acid ligase activity, purine nucleotide binding, ribosomal S6-glutamic acid ligase activity, ubiquitin-like protein transferase activity, NEDD8 transferase activi…
WASF2	Q9Y6W5	3	15	18	0.868696	0.891855	0.847144	1	1	1	0.920947	1.01626	0.977313	0.914048	1.05183	0.92384	0.958029	0.947043	0.884884	0.932655	0.957001	0.912924	0.908615	0.93268	0.890863	0.958624	1.03886	0.911616	0.858404	0.959081	0.900855	0.918647	0.957351	0.92847	0.868696	1	0.977313	0.92384	0.947043	0.932655	0.908615	0.958624	0.900855	0.92847	none		Approved: Cytosol, Plasma membrane	ruffle, cellular_component, extracellular region, extracellular space, intracellular, cell, cytoplasm, endosome, early endosome, cytosol, cytoskeleton, cell-cell junction, endomembrane system, actin cytoskeleton, lamellipodium, cell junction, SCAR complex, cell leading edge, cytoplasmic vesicle, vesicle, macromolecular complex, cell projection, organelle, membrane-bounded organelle, non-membrane-…	molecular_function, actin binding, binding, protein binding, cytoskeletal protein binding, SH3 domain binding, protein domain specific binding, protein complex binding, macromolecular complex binding, cadherin binding, cell adhesion molecule binding, protein kinase A binding
CAPN7	Q9Y6W3	3	13	13	0.799593	0.905919	0.921406	1	1	1	1.04211	1.03492	1.13425	1.02179	1.00672	1.15873	1.02662	1.01783	1.18074	1.00384	1.02777	1.08624	1.01047	1.04554	1.14081	0.978908	0.953754	1.11716	1.01999	0.987997	1.088	0.991305	0.992437	1.04204	0.905919	1	1.04211	1.02179	1.02662	1.02777	1.04554	0.978908	1.01999	0.992437	none			cellular_component, extracellular region, extracellular space, intracellular, cell, nucleus, nucleoplasm, cytoplasm, cytosol, nuclear body, membrane-enclosed lumen, nuclear lumen, vesicle, organelle, membrane-bounded organelle, intracellular organelle, extracellular organelle, intracellular membrane-bounded organelle, organelle lumen, extracellular region part, organelle part, intracellular part,…	molecular_function, catalytic activity, endopeptidase activity, cysteine-type endopeptidase activity, calcium-dependent cysteine-type endopeptidase activity, binding, protein binding, peptidase activity, cysteine-type peptidase activity, hydrolase activity, protein domain specific binding, peptidase activity, acting on L-amino acid peptides, MIT domain binding, catalytic activity, acting on a pro…
USMG5	Q96IX5	2	2	2	1.24349		0.919175	1		1	1.03989		0.793776	1.23292		0.763977	0.910089		0.84081	1.012		0.85844	1.04732		0.825457	1.08113		0.870255	1.02173		0.795698	1.09202		0.888066	1.08133	1	0.916835	0.99845	0.875449	0.935219	0.936388	0.975693	0.908715	0.990044	none		Supported: Mitochondria	cellular_component, extracellular region, extracellular space, intracellular, cell, cytoplasm, mitochondrion, mitochondrial envelope, mitochondrial inner membrane, mitochondrial proton-transporting ATP synthase complex, membrane, integral component of membrane, proton-transporting two-sector ATPase complex, organelle inner membrane, organelle membrane, intrinsic component of membrane, mitochondri…
CWC27	Q6UX04	3	18	20	1.09551	1.09622	1.10144	1	1	1	1.01005	1.06464	1.01595	1.03228	1.13712	1.05637	1.07898	1.07404	0.996635	1.07556	1.06492	1.01917	1.03122	1.06863	0.974956	1.09176	1.14235	1.05573	1.01799	1.07051	1.02378	1.05176	1.05208	1.03413	1.09622	1	1.01595	1.05637	1.07404	1.06492	1.03122	1.09176	1.02378	1.05176	none		Enhanced: Nucleoplasm	cellular_component, intracellular, cell, nucleus, nucleoplasm, spliceosomal complex, intracellular ribonucleoprotein complex, membrane-enclosed lumen, nuclear lumen, macromolecular complex, organelle, membrane-bounded organelle, intracellular organelle, intracellular membrane-bounded organelle, organelle lumen, organelle part, intracellular part, nuclear part, intracellular organelle part, cell p…	molecular_function, peptidyl-prolyl cis-trans isomerase activity, catalytic activity, isomerase activity, cis-trans isomerase activity, catalytic activity, acting on a protein
NECTIN1	Q15223	3	3	8	1.06029	0.877912	0.960432	1	1	1	0.971546	0.917822	0.914708	1.01764	0.908967	0.933639	1.02694	0.882696	0.869658	0.990966	0.862393	0.876324	0.996101	0.927835	0.933547	1.04226	0.987606	0.920571	0.958016	0.852465	0.893848	0.95911	0.789362	0.892975	0.960432	1	0.917822	0.933639	0.882696	0.876324	0.933547	0.987606	0.893848	0.892975	none			cellular_component, extracellular region, intracellular, cell, plasma membrane, integral component of plasma membrane, cell-cell junction, adherens junction, cell-cell adherens junction, membrane, integral component of membrane, catenin complex, extrinsic component of plasma membrane, extrinsic component of membrane, cell junction, axon, growth cone, site of polarized growth, intrinsic component …	virus receptor activity, molecular_function, signal transducer activity, receptor activity, receptor binding, binding, protein binding, coreceptor activity, carbohydrate binding, signaling receptor activity, identical protein binding, protein homodimerization activity, virion binding, protein heterodimerization activity, protein dimerization activity, cell adhesion molecule binding, molecular tra…
ATP7A	Q04656|Q04656-2|Q04656-3|Q04656-5	3	11	12	0.808597	0.902648	0.906655	1	1	1	0.974064	1.01713	1.23462	0.903521	0.933672	0.995155	0.975759	0.986175	1.01985	0.92923	1.04243	1.04702	0.935636	1.04717	1.04303	0.938163	0.960064	1.05971	0.93531	0.951676	0.992442	0.915163	0.969438	0.99072	0.902648	1	1.01713	0.933672	0.986175	1.04243	1.04303	0.960064	0.951676	0.969438	none		Supported: Golgi apparatus, Vesicles	cellular_component, intracellular, cell, nucleus, cytoplasm, endosome, late endosome, endoplasmic reticulum, Golgi apparatus, Golgi-associated vesicle, trans-Golgi network, cytosol, plasma membrane, microvillus, brush border, endomembrane system, vesicle membrane, membrane, integral component of membrane, basolateral plasma membrane, apical plasma membrane, transport vesicle, coated vesicle, clat…	nucleotide binding, molecular_function, catalytic activity, copper-exporting ATPase activity, transporter activity, copper ion transmembrane transporter activity, binding, copper ion binding, protein binding, ATP binding, enzyme activator activity, cation transmembrane transporter activity, ion transmembrane transporter activity, primary active transmembrane transporter activity, P-P-bond-hydroly…
ATP9B	F6XUP2|O43861|O43861-2	3	2	4	0.686355	0.95388	0.871312	1	1	1	0.896657	1.1429	0.983041	0.944739	1.19245	1.25129	1.01326	1.00719	0.977128	0.973753	1.08693	0.888484	0.890849	1.16175	1.01883	0.94401	1.11189	1.03217	0.877982	1.05912	1.0849	0.756976	1.06157	0.927591	0.871312	1	0.983041	1.19245	1.00719	0.973753	1.01883	1.03217	1.05912	0.927591	none			cellular_component, intracellular, cell, cytoplasm, endosome, Golgi apparatus, trans-Golgi network, plasma membrane, endomembrane system, membrane, integral component of membrane, intrinsic component of membrane, cytoplasmic vesicle, vesicle, organelle subcompartment, organelle, membrane-bounded organelle, intracellular organelle, intracellular membrane-bounded organelle, organelle part, intracel…	nucleotide binding, magnesium ion binding, molecular_function, catalytic activity, phospholipid-translocating ATPase activity, transporter activity, lipid transporter activity, binding, ATP binding, phospholipid transporter activity, pyrophosphatase activity, hydrolase activity, hydrolase activity, acting on acid anhydrides, hydrolase activity, acting on acid anhydrides, in phosphorus-containing …
CDK5RAP2	Q96SN8|Q96SN8-3	3	6	19	1.97602	1.62846	1.66224	1	1	1	1.03469	1.04878	0.938303	1.02675	1.09887	0.909307	1.0995	1.11746	1.02184	1.07106	1.03543	0.99263	1.07734	1.04628	1.00141	1.03675	1.1469	0.860858	1.06202	1.09994	0.888894	1.01889	1.07506	0.93831	1.66224	1	1.03469	1.02675	1.0995	1.03543	1.04628	1.03675	1.06202	1.01889	none		Enhanced: Centrosome; Supported: Cell Junctions	pericentriolar material, spindle pole, cellular_component, extracellular region, extracellular space, intracellular, cell, cytoplasm, Golgi apparatus, centrosome, microtubule organizing center, spindle, cytosol, cytoskeleton, microtubule, endomembrane system, microtubule cytoskeleton, cell junction, vesicle, microtubule plus-end, organelle, membrane-bounded organelle, non-membrane-bounded organel…	regulatory region DNA binding, regulatory region nucleic acid binding, molecular_function, nucleic acid binding, DNA binding, binding, protein binding, calmodulin binding, microtubule binding, cytoskeletal protein binding, tubulin binding, enzyme binding, kinase binding, protein kinase binding, transcription regulatory region DNA binding, organic cyclic compound binding, heterocyclic compound bin…
POMP	Q9Y244	3	9	10	0.809161	0.805202	0.709729	1	1	1	0.949977	0.921062	0.805879	0.966508	0.754155	0.825394	0.974916	0.910807	0.817258	0.979633	0.907006	0.811987	0.930253	0.88311	0.781832	0.975649	0.986735	0.756677	0.893917	0.917343	0.823349	0.920589	0.753637	0.767095	0.805202	1	0.921062	0.825394	0.910807	0.907006	0.88311	0.975649	0.893917	0.767095	none		Supported: Nuclear speckles	cellular_component, intracellular, cell, nucleus, nucleoplasm, cytoplasm, endoplasmic reticulum, cytosol, endomembrane system, membrane, nuclear body, nuclear speck, organelle membrane, membrane-enclosed lumen, nuclear lumen, organelle, membrane-bounded organelle, intracellular organelle, intracellular membrane-bounded organelle, organelle lumen, organelle part, intracellular part, nuclear part, …	molecular_function, binding, protein binding
CLEC11A	A0A0A6YY95|Q9Y240	3	6	8	2.10785	1.82438	1.73818	1	1	1	0.961331	0.960659	1.01895	0.951774	0.940082	0.9424	0.936606	1.0109	0.970666	0.999003	1.07798	0.983521	0.997399	1.1056	1.06217	1.01967	1.11536	0.97475	1.00102	1.0476	0.992579	1.07966	1.05148	1.02497	1.82438	1	0.961331	0.9424	0.970666	0.999003	1.06217	1.01967	1.00102	1.05148	none		Approved: Centrosome	cellular_component, extracellular region, extracellular space, intracellular, cell, cytoplasm, extracellular region part, intracellular part, cell part	molecular_function, receptor binding, binding, protein binding, growth factor activity, carbohydrate binding, receptor regulator activity, receptor ligand activity, molecular function regulator
GINS2	Q9Y248	3	4	7	0.956836	0.786214	0.815778	1	1	1	0.968786	0.974964	0.891277	0.986152	0.881349	0.955831	1.04458	0.986665	0.907556	1.00913	0.986001	0.941295	1.00201	0.970639	0.920428	1.00301	0.963341	0.929214	0.996133	1.02982	1.00329	1.03701	0.856939	0.931853	0.815778	1	0.968786	0.955831	0.986665	0.986001	0.970639	0.963341	1.00329	0.931853	none		Supported: Nucleoplasm	nuclear chromosome, GINS complex, cellular_component, intracellular, cell, nucleus, nucleoplasm, replication fork, chromosome, DNA replication preinitiation complex, replication fork protection complex, membrane-enclosed lumen, nuclear lumen, macromolecular complex, protein-DNA complex, organelle, membrane-bounded organelle, non-membrane-bounded organelle, intracellular organelle, intracellular m…	molecular_function, DNA helicase activity, catalytic activity, helicase activity, binding, protein binding, pyrophosphatase activity, hydrolase activity, hydrolase activity, acting on acid anhydrides, hydrolase activity, acting on acid anhydrides, in phosphorus-containing anhydrides, nucleoside-triphosphatase activity, 3'-5' DNA helicase activity, catalytic activity, acting on DNA
UBA1	P22314|Q5JRS2	3	58	60	0.71489	0.750836	0.787935	1	1	1	0.979779	1.01295	1.07649	0.962157	1.0361	1.0427	0.96682	0.976388	1.00496	0.939867	0.981226	1.01321	0.917851	0.963254	0.983951	0.909141	0.906688	1.02612	0.921958	0.952403	0.994708	0.889043	0.967629	0.986253	0.750836	1	1.01295	1.0361	0.976388	0.981226	0.963254	0.909141	0.952403	0.967629	none		Enhanced: Nucleoplasm	lytic vacuole, chromatin, heterochromatin, cellular_component, extracellular region, extracellular space, intracellular, cell, nucleus, nucleoplasm, chromosome, cytoplasm, mitochondrion, lysosome, lysosomal membrane, endosome, vacuole, vacuolar membrane, endoplasmic reticulum, endoplasmic reticulum membrane, rough endoplasmic reticulum, cytosol, cell-cell junction, endosome membrane, endomembrane…	nucleotide binding, molecular_function, nucleic acid binding, RNA binding, catalytic activity, ubiquitin activating enzyme activity, binding, protein binding, ATP binding, ubiquitin-like modifier activating enzyme activity, ligase activity, ligase activity, forming carbon-sulfur bonds, purine nucleotide binding, adenyl nucleotide binding, ribonucleotide binding, purine ribonucleotide binding, ade…
CLCN3	A0A087WU31|A0A0A0MTB7|P51790|P51790-4|P51790-5	3	6	7	0.794611	0.93567	0.93191	1	1	1	0.890119	0.954511	1.04122	1.00549	0.953655	0.991081	0.948476	0.924775	1.0285	0.988268	1.01332	1.04294	0.922463	0.979054	0.925451	0.946589	0.91785	0.975887	0.876739	0.915536	0.922852	0.918882	0.997032	0.923073	0.93191	1	0.954511	0.991081	0.948476	1.01332	0.925451	0.946589	0.915536	0.923073	none		Approved: Cytosol	Golgi membrane, cellular_component, intracellular, cell, cytoplasm, endosome, early endosome, late endosome, Golgi apparatus, plasma membrane, integral component of plasma membrane, synaptic vesicle, external side of plasma membrane, cell surface, endosome membrane, endomembrane system, vesicle membrane, membrane, integral component of membrane, transport vesicle, endocytic vesicle, secretory gra…	nucleotide binding, molecular_function, transporter activity, ion channel activity, volume-sensitive anion channel activity, voltage-gated ion channel activity, voltage-gated chloride channel activity, anion channel activity, chloride channel activity, binding, protein binding, ATP binding, voltage-gated anion channel activity, anion transmembrane transporter activity, ion transmembrane transport…
UHRF1BP1	Q6BDS2	3	4	6	1.03755	1.09738	0.987759	1	1	1	1.04519	1.0317	0.970332	1.04852	1.14899	1.00322	1.12938	1.11811	0.89813	1.0928	1.02531	0.988521	1.12062	1.11066	0.976185	1.09381	1.17483	1.00165	1.08105	1.07273	1.01909	1.06568	1.1269	1.04097	1.03755	1	1.0317	1.04852	1.11811	1.02531	1.11066	1.09381	1.07273	1.06568	none		Approved: Cytosol, Nuclear membrane, Nucleoplasm		molecular_function, binding, protein binding, enzyme binding, identical protein binding, histone deacetylase binding
RIC1	Q4ADV7|Q4ADV7-3|H0YFN7	2	2	2	1.01948		1.23134	1		1	0.900804		1.07717	0.907826		1.03255	0.938613		1.01948	0.928535		1.09639	0.801671		1.07187	0.884905		1.07238	0.906728		1.02503	0.886796		1.15225	1.12541	1	0.988987	0.970186	0.979046	1.01246	0.936769	0.978644	0.965877	1.01952	none			Golgi membrane, cellular_component, intracellular, cell, cytoplasm, Golgi apparatus, trans-Golgi network, cytosol, endomembrane system, membrane, integral component of membrane, organelle membrane, intrinsic component of membrane, organelle subcompartment, guanyl-nucleotide exchange factor complex, trans-Golgi network membrane, macromolecular complex, RIC1-RGP1 guanyl-nucleotide exchange factor c…	molecular_function, guanyl-nucleotide exchange factor activity, Ras guanyl-nucleotide exchange factor activity, binding, protein binding, Ras GTPase binding, Rab guanyl-nucleotide exchange factor activity, Rab GTPase binding, enzyme binding, small GTPase binding, GTPase binding, molecular function regulator
ADA	P00813	3	35	39	0.74554	0.780414	0.817657	1	1	1	1.22612	0.991261	0.956712	0.690637	1.00856	0.945192	1.18555	0.968482	0.81329	0.681163	0.959938	1.04199	1.07739	0.927377	0.786299	0.6852	0.940355	1.07477	1.10054	0.919966	0.904118	0.630614	0.918304	0.87025	0.780414	1	0.991261	0.945192	0.968482	0.959938	0.927377	0.940355	0.919966	0.87025	none		Approved: Cytosol; Supported: Plasma membrane	lytic vacuole, cellular_component, extracellular region, extracellular space, intracellular, cell, cytoplasm, lysosome, vacuole, cytosol, plasma membrane, external side of plasma membrane, cell surface, membrane, cell junction, dendrite, cytoplasmic vesicle, membrane-enclosed lumen, vesicle, vesicle lumen, cell projection cytoplasm, dendrite cytoplasm, somatodendritic compartment, cell projection…	nucleoside binding, purine nucleoside binding, molecular_function, catalytic activity, adenosine deaminase activity, binding, protein binding, zinc ion binding, hydrolase activity, hydrolase activity, acting on carbon-nitrogen (but not peptide) bonds, hydrolase activity, acting on carbon-nitrogen (but not peptide) bonds, in cyclic amidines, deaminase activity, small molecule binding, ion binding,…
OLA1	J3KQ32|Q9NTK5|Q9NTK5-3	3	9	25	0.707865	0.717566	0.741776	1	1	1	0.936294	0.996238	1.15973	0.974872	1.06289	1.12874	0.918315	0.952933	1.09637	0.901384	0.942787	1.05613	0.900193	0.889341	1.03024	0.868215	0.905834	1.0599	0.915849	0.924543	1.05405	0.894611	0.95369	1.01218	0.717566	1	0.996238	1.06289	0.952933	0.942787	0.900193	0.905834	0.924543	0.95369	none		Enhanced: Cytosol	cellular_component, extracellular region, extracellular space, intracellular, cell, nucleus, nucleolus, cytoplasm, centrosome, microtubule organizing center, cytosol, cytoskeleton, endomembrane system, microtubule cytoskeleton, membrane, secretory granule, platelet alpha granule, platelet alpha granule lumen, cytoplasmic vesicle, membrane-enclosed lumen, nuclear lumen, vesicle, vesicle lumen, sec…	nucleotide binding, nucleoside binding, purine nucleoside binding, molecular_function, catalytic activity, binding, protein binding, ATP binding, GTP binding, pyrophosphatase activity, hydrolase activity, hydrolase activity, acting on acid anhydrides, hydrolase activity, acting on acid anhydrides, in phosphorus-containing anhydrides, ATPase activity, purine nucleotide binding, nucleoside-triphosp…
EDC4	Q6P2E9	3	41	43	0.975127	0.938509	0.946043	1	1	1	0.976297	1.01199	1.01491	0.993713	1.05722	1.0044	1.02059	0.981007	1.03017	1.00595	1.01418	1.0169	1.0077	1.00205	0.99219	1.03267	0.980763	0.999694	0.971173	1.01483	0.993446	1.0046	1.035	1.02022	0.946043	1	1.01199	1.0044	1.02059	1.01418	1.00205	0.999694	0.993446	1.02022	none		Enhanced: Cytoplasmic bodies; Supported: Nucleoplasm	P-body, cellular_component, intracellular, cell, nucleus, nucleoplasm, cytoplasm, cytosol, membrane, intracellular ribonucleoprotein complex, membrane-enclosed lumen, nuclear lumen, macromolecular complex, ribonucleoprotein granule, cytoplasmic ribonucleoprotein granule, organelle, membrane-bounded organelle, non-membrane-bounded organelle, intracellular organelle, intracellular membrane-bounded …	molecular_function, binding, protein binding
L2HGDH	Q9H9P8	3	7	12	1.38519	1.36433	1.3037	1	1	1	1.021	1.05395	0.986527	1.11243	1.14028	1.04527	1.10693	1.13057	1.02117	1.13971	1.17171	0.987535	1.13536	1.11211	1.00058	1.12466	1.12629	1.00601	1.13628	1.065	1.00114	1.07985	1.15466	1.02833	1.36433	1	1.021	1.11243	1.10693	1.13971	1.11211	1.12466	1.065	1.07985	none		Enhanced: Mitochondria	cellular_component, intracellular, cell, cytoplasm, mitochondrion, mitochondrial envelope, mitochondrial inner membrane, membrane, integral component of membrane, organelle inner membrane, organelle membrane, intrinsic component of membrane, intrinsic component of organelle membrane, integral component of organelle membrane, intrinsic component of mitochondrial inner membrane, integral component …	molecular_function, catalytic activity, oxidoreductase activity, oxidoreductase activity, acting on CH-OH group of donors, 2-hydroxyglutarate dehydrogenase activity
SMARCA1	A0A0A0MRP6|B7ZLQ5|P28370|P28370-2	3	4	5	1.42673	1.27377	1.31775	1	1	1	1.13256	1.08797	1.07571	1.07899	1.09943	1.09933	1.09118	1.15267	1.08431	1.14328	1.14945	1.10054	1.16126	1.1718	1.03247	1.21963	1.19821	1.13857	1.23983	1.13377	1.11846	1.22325	1.13657	1.17436	1.31775	1	1.08797	1.09933	1.09118	1.14328	1.16126	1.19821	1.13377	1.17436	none	2.76761	Approved: Vesicles; Supported: Nucleoplasm	nuclear chromosome, chromatin, nuclear chromatin, cellular_component, intracellular, cell, nucleus, nucleoplasm, chromosome, NURF complex, ISWI-type complex, membrane-enclosed lumen, nuclear lumen, macromolecular complex, organelle, membrane-bounded organelle, non-membrane-bounded organelle, intracellular organelle, intracellular membrane-bounded organelle, intracellular non-membrane-bounded orga…	nucleotide binding, molecular_function, nucleic acid binding, DNA binding, chromatin binding, catalytic activity, helicase activity, binding, protein binding, ATP binding, DNA-dependent ATPase activity, transcription factor binding, pyrophosphatase activity, hydrolase activity, hydrolase activity, acting on acid anhydrides, hydrolase activity, acting on acid anhydrides, in phosphorus-containing a…
ORAI1	A0A0B4J2E8|Q96D31|Q96D31-2	3	2	3	1.09279	1.02294	1.07634	1	1	1	1.03463	1.02346	1.01043	0.959518	0.806375	1.00212	0.888685	1.05621	1.0377	0.963748	0.855983	1.04847	0.985989	1.06274	1.17424	0.935468	0.994132	1.06687	1.07376	0.95102	1.13491	1.03062	0.867699	1.10581	1.07634	1	1.02346	0.959518	1.0377	0.963748	1.06274	0.994132	1.07376	1.03062	none		Supported: Cytosol	cellular_component, cell, plasma membrane, integral component of plasma membrane, membrane, integral component of membrane, intrinsic component of membrane, intrinsic component of plasma membrane, membrane part, plasma membrane part, cell part, cell periphery	molecular_function, transporter activity, ion channel activity, cation channel activity, calcium channel activity, binding, protein binding, calmodulin binding, cation transmembrane transporter activity, ion transmembrane transporter activity, calcium ion transmembrane transporter activity, channel activity, store-operated calcium channel activity, passive transmembrane transporter activity, subs…
WRN	Q14191	3	13	18	1.35789	1.19798	1.25201	1	1	1	1.17687	1.10693	1.04068	1.25106	1.19804	1.13547	1.25931	1.2476	1.21497	1.28568	1.20817	1.14979	1.34609	1.25179	1.2331	1.37885	1.23166	1.16852	1.52376	1.29988	1.21048	1.33504	1.28061	1.26171	1.25201	1	1.10693	1.19804	1.2476	1.20817	1.25179	1.23166	1.29988	1.28061	none	2.77527	Supported: Nuclear speckles	chromosome, telomeric region, cellular_component, intracellular, cell, nucleus, nucleoplasm, replication fork, chromosome, nucleolus, cytoplasm, centrosome, microtubule organizing center, cytoskeleton, microtubule cytoskeleton, nuclear body, nuclear speck, membrane-enclosed lumen, nuclear lumen, mismatch repair complex, MutLalpha complex, macromolecular complex, cell projection, neuron projection…	nucleotide binding, DNA secondary structure binding, magnesium ion binding, four-way junction DNA binding, Y-form DNA binding, bubble DNA binding, molecular_function, nucleic acid binding, DNA binding, DNA helicase activity, chromatin binding, damaged DNA binding, catalytic activity, ATP-dependent DNA helicase activity, helicase activity, nuclease activity, exonuclease activity, binding, protein …
ZNF787	A0A087WUD1	3	9	13	1.02241	0.96266	1.09407	1	1	1	1.04302	1.03402	1.04007	0.992105	1.03238	1.02897	1.03041	0.914705	0.957833	0.981515	0.953679	0.967813	0.978107	0.955487	0.97277	0.987523	0.907799	0.972097	0.976055	0.968423	0.949132	0.965092	0.952946	1.00973	1.02241	1	1.04007	1.02897	0.957833	0.967813	0.97277	0.972097	0.968423	0.965092	none	3.15576	Approved: Mitochondria, Nucleoli, Nucleus	cellular_component, intracellular, cell, nucleus, organelle, membrane-bounded organelle, intracellular organelle, intracellular membrane-bounded organelle, intracellular part, cell part	molecular_function, nucleic acid binding, DNA binding, binding, ion binding, cation binding, metal ion binding, organic cyclic compound binding, heterocyclic compound binding
PHF20	Q9BVI0	3	5	7	1.5244	2.00801	1.65025	1	1	1	1.07597	1.00082	0.994291	1.10226	1.19561	1.07567	1.16951	1.11816	1.13385	1.16817	1.23017	1.13297	1.23901	1.42923	1.27097	1.3073	1.49632	1.23961	1.29383	1.442	1.29672	1.30201	1.61739	1.41062	1.65025	1	1.00082	1.10226	1.13385	1.16817	1.27097	1.3073	1.29672	1.41062	none	1.81629	Enhanced: Nucleoplasm; Supported: Nuclear membrane	histone acetyltransferase complex, cellular_component, intracellular, cell, nucleus, nuclear envelope, nucleoplasm, cytoplasm, cytosol, endomembrane system, membrane, organelle membrane, protein acetyltransferase complex, nuclear membrane, organelle envelope, membrane-enclosed lumen, envelope, nuclear lumen, macromolecular complex, methyltransferase complex, histone methyltransferase complex, org…	molecular_function, nucleic acid binding, DNA binding, catalytic activity, histone acetyltransferase activity, binding, protein binding, N-acetyltransferase activity, H4 histone acetyltransferase activity, acetyltransferase activity, N-acyltransferase activity, transferase activity, transferase activity, transferring acyl groups, transferase activity, transferring acyl groups other than amino-acy…
NOC4L	Q9BVI4	3	5	10	1.59293	2.00464	1.74308	1	1	1	0.95285	1.03124	1.07599	0.982636	1.02632	0.990743	0.977477	1.04701	1.13409	0.962492	0.9294	1.06225	1.01425	1.01736	1.01334	0.922818	0.830129	0.955972	0.958809	0.950943	0.988303	0.948415	0.994786	1.04543	1.74308	1	1.03124	0.990743	1.04701	0.962492	1.01425	0.922818	0.958809	0.994786	none		Supported: Nucleoli, Nucleus	cellular_component, intracellular, cell, nucleus, nuclear envelope, nucleoplasm, nucleolus, endomembrane system, membrane, integral component of membrane, intracellular ribonucleoprotein complex, preribosome, 90S preribosome, preribosome, small subunit precursor, Noc complex, Noc4p-Nop14p complex, organelle membrane, intrinsic component of membrane, nuclear membrane, organelle envelope, membrane-…	molecular_function, nucleic acid binding, RNA binding, binding, protein binding, organic cyclic compound binding, heterocyclic compound binding
TBC1D13	Q9NVG8	3	11	12	0.723325	1.0176	0.839495	1	1	1	1.02908	1.06269	1.14568	0.9775	1.06163	1.13817	0.943989	1.02946	1.08531	0.959632	1.01907	1.04034	0.968305	1.00994	1.04496	0.905004	0.991567	1.05771	0.953062	1.02922	1.06583	0.954881	0.994713	1.00436	0.839495	1	1.06269	1.06163	1.02946	1.01907	1.00994	0.991567	1.02922	0.994713	none		Approved: Nucleoli	cellular_component, intracellular, cell, cytoplasm, cytosol, endomembrane system, membrane, intracellular part, cytoplasmic part, cell part	molecular_function, GTPase activator activity, binding, protein binding, enzyme activator activity, Ras GTPase binding, Rab GTPase binding, enzyme binding, enzyme regulator activity, GTPase regulator activity, small GTPase binding, GTPase binding, nucleoside-triphosphatase regulator activity, molecular function regulator
MCM3AP	O60318	2	5	5	2.4126		1.99611	1		1	1.03186		1.01057	1.0701		0.943247	1.09991		1.03169	1.16982		0.856397	1.07232		0.942641	1.14702		0.896974	1.09886		0.920525	1.11388		0.93291	2.20435	1	1.02122	1.00667	1.0658	1.01311	1.00748	1.022	1.00969	1.02339	none		Supported: Cytosol, Nuclear membrane, Nucleus	cellular_component, intracellular, cell, nucleus, nuclear envelope, nuclear pore, nucleoplasm, cytoplasm, cytosol, endomembrane system, membrane, organelle membrane, nuclear membrane, organelle envelope, membrane-enclosed lumen, envelope, nuclear lumen, macromolecular complex, organelle, membrane-bounded organelle, intracellular organelle, intracellular membrane-bounded organelle, organelle lumen…	molecular_function, nucleic acid binding, DNA binding, catalytic activity, binding, transferase activity, transferase activity, transferring acyl groups, organic cyclic compound binding, heterocyclic compound binding
HSPA1B|HSPA1A	A0A0G2JIW1|P0DMV8|P0DMV9	3	14	17	0.913685	0.894427	0.924638	1	1	1	0.997775	1.02427	1.04077	1.00147	1.12505	1.08853	1.07841	1.0276	0.969106	1.02428	0.993125	0.99944	1.01464	0.952664	0.965537	1.04092	1.04066	1.01892	0.962433	0.97103	1.01339	0.962749	0.956237	0.979087	0.913685	1	1.02427	1.08853	1.0276	0.99944	0.965537	1.04066	0.97103	0.962749	none
ICT1	Q14197	3	9	12	1.67387	1.38227	1.11503	1	1	1	0.967194	0.971314	0.831115	1.05063	0.942101	0.889671	1.06369	0.980575	0.980475	1.03331	0.907493	0.829369	0.944206	0.922748	0.850568	1.03325	1.09252	0.690864	0.988621	1.00017	0.796607	1.01176	0.883718	0.774011	1.38227	1	0.967194	0.942101	0.980575	0.907493	0.922748	1.03325	0.988621	0.883718	none
SPATS2	Q86XZ4	2	4	7	1.52826	1.55633		1	1		1.08258	0.982855		1.15098	1.05934		1.16141	1.02498		1.27854	1.13034		1.26354	1.26191		1.35613	1.32027		1.22526	1.26334		1.35314	1.25237		1.54229	1	1.03272	1.10516	1.09319	1.20444	1.26272	1.3382	1.2443	1.30276	none		Enhanced: Cytosol	cellular_component, intracellular, cell, cytoplasm, cytosol, intracellular part, cytoplasmic part, cell part	molecular_function, nucleic acid binding, RNA binding, binding, organic cyclic compound binding, heterocyclic compound binding
KIAA0922	A2VDJ0|A2VDJ0-2|A2VDJ0-3|A2VDJ0-5|A2VDJ0-6|H0Y2M0	3	2	6	1.28968	1.6719	0.987731	1	1	1	1.00662	1.13822	0.988369	1.05136	0.994863	0.943098	1.03461	1.09341	0.972794	1.01666	1.28382	1.00261	1.00465	1.04541	1.05762	1.1044	1.06888	0.9309	1.05722	1.46921	0.936488	1.05565	1.26538	0.944802	1.28968	1	1.00662	0.994863	1.03461	1.01666	1.04541	1.06888	1.05722	1.05565	none		Approved: Vesicles
TAF6L	Q9Y6J9	3	5	9	1.40534	1.62195	1.42822	1	1	1	1.01611	1.11201	0.962585	0.973302	1.04116	0.91588	0.994631	1.05407	1.20531	1.06159	1.15714	1.0862	1.08282	1.07006	1.10044	1.00932	1.08869	0.964568	1.09282	1.08862	1.0725	1.02895	1.17178	1.13844	1.42822	1	1.01611	0.973302	1.05407	1.0862	1.08282	1.00932	1.08862	1.13844	none		Supported: Nucleoplasm	histone deacetylase complex, histone acetyltransferase complex, cellular_component, extracellular region, extracellular space, intracellular, cell, nucleus, nucleoplasm, STAGA complex, protein acetyltransferase complex, membrane-enclosed lumen, nuclear lumen, vesicle, macromolecular complex, organelle, membrane-bounded organelle, intracellular organelle, extracellular organelle, intracellular mem…	transcription factor activity, protein binding, transcription factor activity, transcription factor binding, molecular_function, nucleic acid binding, DNA binding, transcription cofactor activity, transcription coactivator activity, catalytic activity, histone acetyltransferase activity, binding, protein binding, N-acetyltransferase activity, acetyltransferase activity, N-acyltransferase activity…
CABIN1	Q9Y6J0|A0A087WWW8|Q9Y6J0-2	3	12	19	1.48972	1.51676	1.44477	1	1	1	1.04207	1.0188	0.962677	0.993946	1.06261	0.985677	1.02389	1.13427	0.959426	1.03118	0.980741	0.926689	1.03582	1.01765	0.956471	1.06349	1.1155	0.887754	1.03643	0.985767	0.955153	1.08028	1.05567	1.0101	1.48972	1	1.0188	0.993946	1.02389	0.980741	1.01765	1.06349	0.985767	1.05567	none		Approved: Aggresome, Cytosol, Nucleoplasm	cellular_component, intracellular, cell, nucleus, nucleoplasm, cytoplasm, cytosol, inclusion body, aggresome, membrane-enclosed lumen, nuclear lumen, organelle, membrane-bounded organelle, intracellular organelle, intracellular membrane-bounded organelle, organelle lumen, organelle part, intracellular part, nuclear part, cytoplasmic part, intracellular organelle part, cell part, intracellular org…	molecular_function, chromatin binding, enzyme inhibitor activity, protein phosphatase inhibitor activity, binding, phosphatase regulator activity, phosphatase inhibitor activity, protein phosphatase regulator activity, enzyme regulator activity, nucleosome binding, macromolecular complex binding, molecular function regulator
FBXL15	A0A0C4DFV0|Q9H469	3	4	7	0.911934	0.833802	0.842525	1	1	1	1.03055	1.0032	0.982959	1.10137	0.924907	0.906483	1.09915	0.950201	0.932993	1.09342	0.960819	0.963792	1.06539	1.0265	1.01369	1.06546	1.00066	0.98754	1.08407	0.955611	0.956067	1.11908	0.887277	1.01206	0.842525	1	1.0032	0.924907	0.950201	0.963792	1.0265	1.00066	0.956067	1.01206	none			ubiquitin ligase complex, cellular_component, intracellular, cell, cytoplasm, cytosol, SCF ubiquitin ligase complex, cullin-RING ubiquitin ligase complex, macromolecular complex, intracellular part, cytoplasmic part, cell part, catalytic complex, transferase complex	molecular_function, catalytic activity, ubiquitin-protein transferase activity, binding, protein binding, transferase activity, ubiquitin-like protein transferase activity, catalytic activity, acting on a protein
CUEDC2	Q9H467	3	6	9	0.89932	0.906222	0.858151	1	1	1	0.97619	0.89725	0.806422	0.976959	0.822185	0.825057	1.04373	0.906683	0.828133	0.990843	0.938475	0.849221	0.946474	0.946574	0.840127	1.00224	0.930257	0.828534	0.90611	0.874535	0.822088	0.963926	0.774673	0.815037	0.89932	1	0.89725	0.825057	0.906683	0.938475	0.946474	0.930257	0.874535	0.815037	none		Enhanced: Cytosol, Nucleoplasm	cellular_component, intracellular, cell, nucleus, nuclear envelope, nucleoplasm, cytoplasm, cytosol, endomembrane system, membrane, organelle membrane, nuclear membrane, organelle envelope, membrane-enclosed lumen, envelope, nuclear lumen, organelle, membrane-bounded organelle, intracellular organelle, intracellular membrane-bounded organelle, organelle lumen, organelle part, intracellular part, …	molecular_function, binding, protein binding
SENP8	Q96LD8	3	2	2	0.731842	0.774241	0.833405	1	1	1	0.927378	1.02914	1.06783	0.94347	1.10865	1.05772	0.941522	1.03618	0.933285	0.936826	0.975392	0.912701	0.929762	0.939616	0.958121	0.904293	0.899865	0.961785	0.914175	0.932408	0.885185	0.950813	0.940087	0.906259	0.774241	1	1.02914	1.05772	0.941522	0.936826	0.939616	0.904293	0.914175	0.940087	none	2.95837	Approved: Nucleoplasm, Vesicles	cellular_component, intracellular, cell, nucleus, cytoplasm, cytosol, organelle, membrane-bounded organelle, intracellular organelle, intracellular membrane-bounded organelle, intracellular part, cytoplasmic part, cell part	molecular_function, catalytic activity, endopeptidase activity, peptidase activity, cysteine-type peptidase activity, hydrolase activity, ubiquitin-like protein-specific protease activity, NEDD8-specific protease activity, peptidase activity, acting on L-amino acid peptides, catalytic activity, acting on a protein
SDR39U1	Q9NRG7-2|Q9NRG7	3	3	5	1.63198	1.81928	1.54457	1	1	1	0.901924	0.969047	0.911039	1.11679	1.16762	1.02989	1.05096	1.09247	1.13687	1.08602	1.07576	1.0796	1.05374	1.04354	1.0123	1.10852	1.11471	1.00134	1.0332	1.09166	0.98387	1.09915	1.15103	1.05295	1.63198	1	0.911039	1.11679	1.09247	1.0796	1.04354	1.10852	1.0332	1.09915	none	3.6411	Approved: Cytosol, Nucleoplasm	cellular_component, intracellular, cell, nucleus, organelle, membrane-bounded organelle, intracellular organelle, intracellular membrane-bounded organelle, intracellular part, cell part	molecular_function, catalytic activity, oxidoreductase activity
RNF2	Q99496	3	6	9	1.49743	1.59022	1.59495	1	1	1	1.01996	0.996334	0.988513	1.05332	1.08146	1.06078	1.05209	1.08471	1.0365	1.08536	1.13015	1.08151	1.16412	1.13665	1.13925	1.18577	1.21139	1.18244	1.16655	1.22582	1.25433	1.27021	1.37982	1.31182	1.59022	1	0.996334	1.06078	1.05209	1.08536	1.13925	1.18577	1.22582	1.31182	none	1.46243	Enhanced: Nucleoplasm; Supported: Nuclear bodies	ubiquitin ligase complex, nuclear ubiquitin ligase complex, nuclear chromosome, chromatin, nuclear chromatin, euchromatin, heterochromatin, sex chromosome, sex chromatin, cellular_component, intracellular, cell, nucleus, nucleoplasm, chromosome, nuclear heterochromatin, nuclear body, PcG protein complex, membrane-enclosed lumen, nuclear lumen, macromolecular complex, methyltransferase complex, hi…	molecular_function, chromatin binding, catalytic activity, ubiquitin-protein transferase activity, binding, protein binding, zinc ion binding, transferase activity, ubiquitin-like protein transferase activity, protein domain specific binding, ion binding, cation binding, metal ion binding, transition metal ion binding, ubiquitin protein ligase activity, ubiquitin-like protein ligase activity, RIN…
PARK7	Q99497	3	15	18	0.737717	0.724007	0.776221	1	1	1	0.969434	0.978697	1.01045	0.95735	0.99062	1.05519	0.992761	0.963289	0.935677	0.932691	0.924323	0.947534	0.903055	0.86041	0.899167	0.962412	0.944199	0.979471	0.873686	0.869463	0.939174	0.867321	0.861336	0.921853	0.737717	1	0.978697	0.99062	0.963289	0.932691	0.899167	0.962412	0.873686	0.867321	none	2.84197	Supported: Cytosol, Nucleus	chromatin, cellular_component, extracellular region, extracellular space, intracellular, cell, nucleus, nucleoplasm, chromosome, cytoplasm, mitochondrion, mitochondrial envelope, mitochondrial inner membrane, mitochondrial respiratory chain, mitochondrial respiratory chain complex I, mitochondrial intermembrane space, mitochondrial matrix, endoplasmic reticulum, cytosol, plasma membrane, cell-cel…	transcription factor activity, protein binding, transcription factor activity, transcription factor binding, protease binding, molecular_function, nucleic acid binding, transcription cofactor activity, transcription coactivator activity, RNA binding, mRNA binding, catalytic activity, receptor binding, binding, copper ion binding, protein binding, enzyme activator activity, transcription factor bi…
YES1	J3QRU1|P07947	3	2	3	0.916355	0.731628	0.834823	1	1	1	1.0289	0.929788	1.10549	1.06578	0.967128	1.16423	1.02465	0.851274	1.10822	0.987757	0.906629	1.14084	1.08057	0.908747	1.11996	0.938649	0.849597	1.20171	1.02488	0.861956	1.06343	0.997966	0.943262	1.07454	0.834823	1	1.0289	1.06578	1.02465	0.987757	1.08057	0.938649	1.02488	0.997966	none		Supported: Cytosol, Plasma membrane	cellular_component, extracellular region, extracellular space, intracellular, cell, cytoplasm, Golgi apparatus, microtubule organizing center, cytosol, cytoskeleton, actin filament, plasma membrane, adherens junction, cell-substrate adherens junction, focal adhesion, cytoplasmic side of plasma membrane, endomembrane system, actin cytoskeleton, microtubule cytoskeleton, membrane, extrinsic compone…	nucleotide binding, phosphotyrosine residue binding, molecular_function, catalytic activity, protein kinase activity, protein tyrosine kinase activity, non-membrane spanning protein tyrosine kinase activity, receptor binding, epidermal growth factor receptor binding, binding, protein binding, ATP binding, kinase activity, transferase activity, transferase activity, transferring phosphorus-contain…
LAMB1	G3XAI2|P07942	2	4	5	1.1172		0.936718	1		1	1.10209		0.831031	1.085		0.875139	1.01609		0.864399	1.06857		0.94591	1.05713		0.934449	1.12908		0.910033	1.134		0.899107	1.075		0.963942	1.02696	1	0.966563	0.98007	0.940246	1.00724	0.995788	1.01956	1.01655	1.01947	none			cellular_component, extracellular region, proteinaceous extracellular matrix, basement membrane, basal lamina, laminin-1 complex, laminin-2 complex, extracellular space, intracellular, cell, cytoplasm, endoplasmic reticulum, endoplasmic reticulum lumen, endomembrane system, extracellular matrix, membrane-enclosed lumen, vesicle, macromolecular complex, organelle, membrane-bounded organelle, intra…	molecular_function, structural molecule activity, extracellular matrix structural constituent, binding, protein binding
POLR3A	O14802	3	17	27	1.09172	1.00078	0.995885	1	1	1	1.02224	1.02283	1.00053	1.0454	1.00493	1.02788	1.023	1.07942	1.08562	1.0171	1.00603	1.00791	1.08746	0.970224	1.05419	1.0086	1.04111	0.960779	1.15599	1.04085	1.03156	1.06649	1.07614	1.0171	1.00078	1	1.02224	1.02788	1.07942	1.00791	1.05419	1.0086	1.04085	1.06649	none		Supported: Nucleoplasm	DNA-directed RNA polymerase complex, cellular_component, intracellular, cell, nucleus, nucleoplasm, DNA-directed RNA polymerase III complex, cytoplasm, cytosol, membrane, RNA polymerase complex, membrane-enclosed lumen, nuclear lumen, macromolecular complex, organelle, membrane-bounded organelle, intracellular organelle, intracellular membrane-bounded organelle, organelle lumen, organelle part, i…	RNA polymerase III activity, molecular_function, nucleic acid binding, DNA binding, chromatin binding, catalytic activity, DNA-directed 5'-3' RNA polymerase activity, binding, transferase activity, transferase activity, transferring phosphorus-containing groups, nucleotidyltransferase activity, 5'-3' RNA polymerase activity, ion binding, cation binding, metal ion binding, organic cyclic compound …
USP24	Q9UPU5	3	34	40	0.77347	0.846202	0.86302	1	1	1	0.99586	0.990608	1.07494	1.0381	1.00792	1.05596	0.957782	0.994783	1.08078	0.948422	0.994681	1.04473	0.944291	0.956642	1.06298	0.921808	0.978776	0.99338	1.01473	0.955107	1.02799	0.939933	0.98269	0.990913	0.846202	1	0.99586	1.0381	0.994783	0.994681	0.956642	0.978776	1.01473	0.98269	none		Supported: Cytosol, Nucleoplasm	cellular_component, intracellular, cell, nucleus, nucleoplasm, membrane-enclosed lumen, nuclear lumen, organelle, membrane-bounded organelle, intracellular organelle, intracellular membrane-bounded organelle, organelle lumen, organelle part, intracellular part, nuclear part, intracellular organelle part, cell part, intracellular organelle lumen	molecular_function, catalytic activity, peptidase activity, cysteine-type peptidase activity, hydrolase activity, ubiquitin-like protein-specific protease activity, thiol-dependent ubiquitinyl hydrolase activity, peptidase activity, acting on L-amino acid peptides, ubiquitinyl hydrolase activity, catalytic activity, acting on a protein
TBC1D2B	Q9UPU7|Q9UPU7-2	3	17	22	0.996982	0.973014	1.0091	1	1	1	1.00906	1.04794	1.04905	0.936488	1.04492	1.04102	0.99561	1.00024	1.03171	0.982494	1.06311	0.978544	0.978075	1.0011	1.00714	1.02073	1.14747	0.997197	0.995564	0.989147	1.00421	0.980118	0.996356	0.982983	0.996982	1	1.04794	1.04102	1.00024	0.982494	1.0011	1.02073	0.995564	0.982983	none		Supported: Cytosol	cellular_component, intracellular, cell, endomembrane system, cell part	molecular_function, GTPase activator activity, binding, protein binding, enzyme activator activity, Ras GTPase binding, Rab GTPase binding, enzyme binding, enzyme regulator activity, GTPase regulator activity, small GTPase binding, GTPase binding, nucleoside-triphosphatase regulator activity, molecular function regulator
CLIP2	Q9UDT6-2	3	14	18	1.22798	1.2058	1.00123	1	1	1	1.04874	1.00942	0.890348	1.18862	1.10286	0.973269	1.15298	1.10921	0.975426	1.2609	1.1188	0.993344	1.21752	1.19977	1.02668	1.31262	1.27774	1.04709	1.34146	1.18436	1.03941	1.37074	1.273	1.08748	1.2058	1	1.00942	1.10286	1.10921	1.1188	1.19977	1.27774	1.18436	1.273	none			cellular_component, intracellular, cell, cytoplasm, cytoskeleton, microtubule, microtubule associated complex, cytoplasmic microtubule, microtubule cytoskeleton, macromolecular complex, microtubule plus-end, organelle, non-membrane-bounded organelle, intracellular organelle, intracellular non-membrane-bounded organelle, protein complex, organelle part, intracellular part, cytoskeletal part, cytop…	molecular_function, binding, protein binding, microtubule binding, cytoskeletal protein binding, tubulin binding, microtubule plus-end binding
SNUPN	O95149	3	5	7	0.700725	0.787135	0.854263	1	1	1	1.01778	1.00244	1.05151	0.958133	1.05503	1.07734	0.86776	1.04568	1.07126	0.894929	1.04728	1.09208	0.946291	1.01185	1.03472	0.852245	0.96338	1.07707	0.964709	0.992473	1.03811	0.950615	1.02274	1.00529	0.787135	1	1.01778	1.05503	1.04568	1.04728	1.01185	0.96338	0.992473	1.00529	none		Supported: Nuclear membrane	cellular_component, extracellular region, extracellular space, intracellular, cell, nucleus, nuclear envelope, nuclear pore, cytoplasm, cytosol, endomembrane system, organelle envelope, envelope, vesicle, macromolecular complex, organelle, membrane-bounded organelle, intracellular organelle, extracellular organelle, intracellular membrane-bounded organelle, protein complex, extracellular region p…	RNA cap binding, molecular_function, nucleic acid binding, RNA binding, transporter activity, binding, protein binding, protein transporter activity, peptide transporter activity, substrate-specific transporter activity, organic cyclic compound binding, heterocyclic compound binding
MFN2	O95140	3	9	15	0.83939	0.877334	0.926561	1	1	1	1.0631	1.0566	1.119	1.0277	1.03576	1.06815	1.03487	1.05672	1.07621	1.05393	1.01349	1.07939	1.05654	0.990782	1.10311	0.973955	0.923723	1.08523	1.06055	0.993746	1.09028	1.01898	1.0005	1.02615	0.877334	1	1.0631	1.03576	1.05672	1.05393	1.05654	0.973955	1.06055	1.01898	none			cellular_component, intracellular, cell, cytoplasm, mitochondrion, mitochondrial envelope, mitochondrial outer membrane, cytosol, cytoskeleton, microtubule cytoskeleton, membrane, integral component of membrane, outer membrane, organelle membrane, intrinsic component of membrane, intrinsic component of organelle membrane, intrinsic component of mitochondrial outer membrane, mitochondrial membrane…	nucleotide binding, nucleoside binding, purine nucleoside binding, molecular_function, catalytic activity, GTPase activity, binding, protein binding, GTP binding, pyrophosphatase activity, hydrolase activity, hydrolase activity, acting on acid anhydrides, hydrolase activity, acting on acid anhydrides, in phosphorus-containing anhydrides, purine nucleotide binding, nucleoside-triphosphatase activi…
PAN2	Q504Q3|Q504Q3-2|Q504Q3-3	3	9	12	0.821995	0.994266	0.934111	1	1	1	0.984879	1.02387	1.13265	1.06133	1.03131	1.06356	0.948932	0.996587	1.16175	0.976003	1.0574	1.11879	1.02789	1.07471	1.10592	0.914159	0.954938	1.06905	1.08129	1.08463	1.10271	1.02221	1.09315	1.1182	0.934111	1	1.02387	1.06133	0.996587	1.0574	1.07471	0.954938	1.08463	1.09315	none			P-body, cellular_component, intracellular, cell, nucleus, cytoplasm, cytosol, intracellular ribonucleoprotein complex, PAN complex, macromolecular complex, ribonucleoprotein granule, cytoplasmic ribonucleoprotein granule, organelle, membrane-bounded organelle, non-membrane-bounded organelle, intracellular organelle, intracellular membrane-bounded organelle, intracellular non-membrane-bounded orga…	3'-5'-exoribonuclease activity, molecular_function, nucleic acid binding, catalytic activity, nuclease activity, exonuclease activity, exoribonuclease activity, poly(A)-specific ribonuclease activity, ribonuclease activity, binding, protein binding, 3'-5' exonuclease activity, hydrolase activity, hydrolase activity, acting on ester bonds, exonuclease activity, active with either ribo- or deoxyrib…
BCAT2	O15382	3	10	13	0.63716	0.637851	0.701608	1	1	1	1.00346	1.03259	1.13155	1.00984	1.06988	1.14396	0.896994	1.05566	1.11185	0.883052	1.00512	1.05505	0.956972	0.94638	1.05521	0.809247	0.875438	1.09908	0.98646	1.0042	1.07751	0.900389	1.0132	1.0187	0.637851	1	1.03259	1.06988	1.05566	1.00512	0.956972	0.875438	1.0042	1.0132	none			cellular_component, intracellular, cell, cytoplasm, mitochondrion, mitochondrial matrix, membrane-enclosed lumen, organelle, membrane-bounded organelle, intracellular organelle, intracellular membrane-bounded organelle, organelle lumen, organelle part, intracellular part, mitochondrial part, cytoplasmic part, intracellular organelle part, cell part, intracellular organelle lumen	molecular_function, catalytic activity, branched-chain-amino-acid transaminase activity, transaminase activity, transferase activity, transferase activity, transferring nitrogenous groups, L-leucine transaminase activity, L-valine transaminase activity, L-isoleucine transaminase activity
NVL	O15381	3	11	20	1.89981	1.69737	1.91776	1	1	1	1.11146	1.00419	1.12092	1.19216	1.13953	1.28863	1.27529	1.16421	1.33142	1.32579	1.36388	1.45047	1.51744	1.42658	1.5564	1.52583	1.42892	1.54011	1.51379	1.39869	1.61251	1.51613	1.4594	1.59309	1.89981	1	1.11146	1.19216	1.27529	1.36388	1.51744	1.52583	1.51379	1.51613	solubilized	2.94174	Enhanced: Nucleoli	cellular_component, intracellular, cell, nucleus, nucleoplasm, telomerase holoenzyme complex, nucleolus, membrane, intracellular ribonucleoprotein complex, membrane-enclosed lumen, nuclear lumen, macromolecular complex, organelle, membrane-bounded organelle, non-membrane-bounded organelle, intracellular organelle, intracellular membrane-bounded organelle, intracellular non-membrane-bounded organe…	nucleotide binding, molecular_function, nucleic acid binding, RNA binding, binding, protein binding, ATP binding, purine nucleotide binding, adenyl nucleotide binding, ribonucleotide binding, purine ribonucleotide binding, adenyl ribonucleotide binding, purine ribonucleoside triphosphate binding, small molecule binding, ribonucleoprotein complex binding, ion binding, anion binding, macromolecular…
SGPL1	O95470	3	8	16	0.752545	0.942869	0.886125	1	1	1	0.938534	1.09215	1.0825	0.985814	1.0921	1.08248	0.891493	1.0885	1.16318	0.921282	1.05678	1.12165	0.923808	1.03958	1.09139	0.891019	0.93427	1.07108	0.987774	1.0925	1.14207	0.976756	1.09028	1.11766	0.886125	1	1.0825	1.08248	1.0885	1.05678	1.03958	0.93427	1.0925	1.09028	none		Supported: Endoplasmic reticulum	cellular_component, intracellular, cell, cytoplasm, endoplasmic reticulum, endoplasmic reticulum membrane, endomembrane system, membrane, integral component of membrane, integral component of endoplasmic reticulum membrane, intrinsic component of membrane, intrinsic component of endoplasmic reticulum membrane, organelle subcompartment, nuclear outer membrane-endoplasmic reticulum membrane network…	molecular_function, catalytic activity, binding, protein binding, sphinganine-1-phosphate aldolase activity, lyase activity, carbon-carbon lyase activity, carboxy-lyase activity, aldehyde-lyase activity, vitamin binding, pyridoxal phosphate binding, small molecule binding, ion binding, anion binding, cofactor binding, vitamin B6 binding, organic cyclic compound binding, heterocyclic compound bind…
SDE2	Q6IQ49|Q6IQ49-2	3	13	18	0.966982	0.934395	0.949024	1	1	1	0.93869	0.950045	0.907409	0.920366	0.944851	0.92217	0.96601	0.931147	0.897333	0.956502	0.926899	0.914221	0.960084	0.930124	0.904222	0.962261	1.00126	0.955611	0.919368	0.947373	0.959519	0.95775	0.908889	0.95288	0.949024	1	0.93869	0.92217	0.931147	0.926899	0.930124	0.962261	0.947373	0.95288	none		Approved: Cytosol, Golgi apparatus, Nuclear speckles, Plasma membrane	cellular_component, intracellular, cell, nucleus, organelle, membrane-bounded organelle, intracellular organelle, intracellular membrane-bounded organelle, intracellular part, cell part
TM9SF2	Q99805	3	9	11	0.887365	0.676564	0.791799	1	1	1	1.02686	1.01279	1.22803	1.02975	0.975527	1.17032	0.978315	0.981612	1.25175	0.984484	1.00455	1.14433	0.993076	0.967827	1.20873	0.908741	0.869557	1.1004	1.01695	1.00714	1.15969	0.973852	0.997802	1.03907	0.791799	1	1.02686	1.02975	0.981612	1.00455	0.993076	0.908741	1.01695	0.997802	none			cellular_component, extracellular region, extracellular space, intracellular, cell, cytoplasm, endosome, plasma membrane, integral component of plasma membrane, endosome membrane, endomembrane system, membrane, integral component of membrane, organelle membrane, intrinsic component of membrane, intrinsic component of plasma membrane, cytoplasmic vesicle, vesicle, organelle, membrane-bounded organ…
IFIT5	Q13325	3	8	11	0.807201	0.793694	0.829353	1	1	1	0.966322	0.980944	1.12336	0.975672	0.938478	1.16768	0.929611	1.01778	1.10144	0.912141	0.971384	1.06312	0.948362	0.963775	1.04087	0.924092	0.873002	1.07963	0.920623	0.947328	1.04043	0.908498	0.951838	0.968825	0.807201	1	0.980944	0.975672	1.01778	0.971384	0.963775	0.924092	0.947328	0.951838	none		Approved: Vesicles; Supported: Plasma membrane	ruffle, cellular_component, intracellular, cell, cytoplasm, cytosol, cytoskeleton, plasma membrane, IkappaB kinase complex, actin cytoskeleton, membrane, cell leading edge, cell projection membrane, leading edge membrane, ruffle membrane, macromolecular complex, cell projection, organelle, membrane-bounded organelle, non-membrane-bounded organelle, intracellular organelle, intracellular membrane-…	tRNA binding, RNA cap binding, molecular_function, nucleic acid binding, DNA binding, double-stranded DNA binding, RNA binding, single-stranded RNA binding, binding, protein binding, poly-pyrimidine tract binding, poly(U) RNA binding, organic cyclic compound binding, heterocyclic compound binding
HNRNPU	Q00839|Q00839-2	3	54	63	1.732	1.73296	1.39056	1	1	1	0.979709	1.00159	0.693208	1.07562	1.06305	0.988658	1.12043	0.923831	1.15758	1.08004	1.08307	0.735266	1.05869	0.871368	1.06677	1.22606	1.38631	0.717921	1.13993	1.26835	1.1452	1.17348	1.00974	0.782548	1.732	1	0.979709	1.06305	1.12043	1.08004	1.05869	1.22606	1.1452	1.00974	none		Supported: Nucleoplasm	nuclear chromosome, chromosome, centromeric region, kinetochore, sex chromosome, cellular_component, extracellular region, intracellular, cell, nucleus, nucleoplasm, transcription factor complex, spliceosomal complex, chromosome, telomerase holoenzyme complex, cytoplasm, centrosome, microtubule organizing center, spindle, cytoskeleton, microtubule, spindle microtubule, cell surface, microtubule c…	nucleotide binding, regulatory region DNA binding, transcription factor activity, protein binding, transcription factor activity, transcription factor binding, RNA polymerase II core binding, core promoter binding, regulatory region nucleic acid binding, RNA polymerase II transcription factor binding, RNA polymerase II basal transcription factor binding, TFIIH-class transcription factor binding, …
NFXL1	Q6ZNB6	3	23	24	0.999222	1.03373	1.15377	1	1	1	1	1.02827	1.0845	0.992282	0.948056	1.06919	1.01169	0.979768	1.09811	1.06443	1.02837	1.10896	1.05106	1.03161	1.20715	1.09798	1.19117	1.14659	1.14575	1.21768	1.3061	1.10975	1.09484	1.14932	1.03373	1	1.02827	0.992282	1.01169	1.06443	1.05106	1.14659	1.21768	1.10975	none	2.49628	Approved: Nucleoplasm	cellular_component, intracellular, cell, nucleus, membrane, integral component of membrane, intrinsic component of membrane, organelle, membrane-bounded organelle, intracellular organelle, intracellular membrane-bounded organelle, intracellular part, membrane part, cell part	regulatory region DNA binding, transcription regulatory region sequence-specific DNA binding, RNA polymerase II regulatory region sequence-specific DNA binding, RNA polymerase II transcription factor activity, sequence-specific DNA binding, transcription factor activity, RNA polymerase II core promoter proximal region sequence-specific binding, RNA polymerase II regulatory region DNA binding, reg…
ANKRD36C	Q5JPF3	3	2	3	1.30945	0.896047	0.907271	1	1	1	0.979981	1.03464	1.00136	1.06554	0.877271	0.931342	1.04214	1.0066	0.914304	1.07566	0.980386	0.978132	1.09824	1.08124	1.10026	1.05286	0.97758	0.937046	1.08867	0.936429	0.950943	1.19224	0.965336	0.965862	0.907271	1	1.00136	0.931342	1.0066	0.980386	1.09824	0.97758	0.950943	0.965862	none		Approved: Cytosol, Nucleus		molecular_function, ion channel inhibitor activity, channel regulator activity, channel inhibitor activity, molecular function regulator, ion channel regulator activity
PPP1CC	P36873|P36873-2	3	3	4	1.0365	0.832325	0.943671	1	1	1	1.07251	0.947448	1.09735	0.973468	0.968852	1.05152	0.998133	0.829374	0.999119	0.939876	0.898458	0.965779	1.05851	0.85278	0.963111	0.907534	0.841138	1.02531	1.0412	0.887777	1.05277	0.948081	0.91788	0.977548	0.943671	1	1.07251	0.973468	0.998133	0.939876	0.963111	0.907534	1.0412	0.948081	none			nuclear chromosome, chromosome, centromeric region, kinetochore, condensed chromosome kinetochore, condensed chromosome, centromeric region, chromosome, telomeric region, nuclear chromosome, telomeric region, condensed chromosome, cellular_component, intracellular, cell, nucleus, nucleoplasm, chromosome, nucleolus, cytoplasm, mitochondrion, mitochondrial envelope, mitochondrial outer membrane, cy…	molecular_function, nucleic acid binding, RNA binding, catalytic activity, phosphoprotein phosphatase activity, protein serine/threonine phosphatase activity, binding, protein binding, lamin binding, protein C-terminus binding, protein phosphatase 1 binding, hydrolase activity, hydrolase activity, acting on ester bonds, phosphatase activity, enzyme binding, kinase binding, protein kinase binding,…
PGM1	P36871	3	26	30	0.650392	0.697242	0.736986	1	1	1	0.955344	0.991229	1.1214	0.968958	1.04685	1.062	0.909761	1.00225	1.04392	0.89346	0.963469	1.01556	0.882643	0.913152	0.964779	0.859355	0.898133	1.04703	0.888904	0.927153	0.990646	0.877797	0.957687	0.972281	0.697242	1	0.991229	1.04685	1.00225	0.963469	0.913152	0.898133	0.927153	0.957687	none		Enhanced: Actin filaments	cellular_component, extracellular region, extracellular space, intracellular, cell, cytoplasm, cytosol, cytoskeleton, endomembrane system, actin cytoskeleton, secretory granule, cytoplasmic vesicle, membrane-enclosed lumen, vesicle, organelle, membrane-bounded organelle, non-membrane-bounded organelle, intracellular organelle, extracellular organelle, intracellular non-membrane-bounded organelle,…	magnesium ion binding, molecular_function, catalytic activity, phosphoglucomutase activity, binding, protein binding, isomerase activity, intramolecular transferase activity, intramolecular transferase activity, phosphotransferases, ion binding, cation binding, metal ion binding
LEMD2	Q8NC56	3	14	17	1.77194	1.61271	1.64552	1	1	1	1.13049	1.0276	1.08443	1.40665	1.40047	1.30962	1.4837	1.32695	1.32254	1.51157	1.35812	1.37736	1.57905	1.37471	1.35529	1.57935	1.47507	1.44092	1.57613	1.38682	1.44228	1.53181	1.44818	1.44425	1.64552	1	1.08443	1.40047	1.32695	1.37736	1.37471	1.47507	1.44228	1.44818	none	3.59933	Enhanced: Nuclear membrane	chromatin, cellular_component, intracellular, cell, nucleus, nuclear envelope, nuclear inner membrane, integral component of nuclear inner membrane, chromosome, cytoplasm, endoplasmic reticulum, endomembrane system, membrane, integral component of membrane, organelle inner membrane, organelle membrane, intrinsic component of membrane, intrinsic component of nuclear inner membrane, intrinsic compo…	molecular_function, nucleic acid binding, DNA binding, chromatin binding, binding, protein binding, chromatin DNA binding, organic cyclic compound binding, heterocyclic compound binding
ANKFY1	Q9P2R3|Q9P2R3-2	3	22	25	0.737486	0.739448	0.83374	1	1	1	1.0138	1.01624	1.10249	1.02859	0.965534	1.08316	0.932714	1.00723	1.09545	0.935306	0.978195	1.05756	0.954703	0.970839	1.05095	0.875558	0.867863	1.02322	0.960844	0.974377	1.02657	0.94698	0.990533	1.03833	0.739448	1	1.01624	1.02859	1.00723	0.978195	0.970839	0.875558	0.974377	0.990533	none		Enhanced: Endosomes	lytic vacuole, cellular_component, extracellular region, extracellular space, intracellular, cell, cytoplasm, lysosome, lysosomal membrane, endosome, early endosome, vacuole, vacuolar membrane, cytosol, endosome membrane, endomembrane system, membrane, retromer complex, organelle membrane, cytoplasmic vesicle, vesicle, macromolecular complex, organelle, membrane-bounded organelle, intracellular o…	molecular_function, binding, protein binding, phospholipid binding, lipid binding, Ras GTPase binding, Rab GTPase binding, enzyme binding, small GTPase binding, phosphatidylinositol binding, ion binding, anion binding, cation binding, metal ion binding, GTPase binding, phosphatidylinositol phosphate binding
NEK1	Q96PY6|Q96PY6-2|Q96PY6-3|Q96PY6-6	3	11	13	1.49362	1.21181	2.29442	1	1	1	0.986546	0.936558	1.03668	1.03905	1.0092	1.02878	1.07266	0.943689	1.07067	1.0919	0.971532	1.02773	1.06713	1.02781	0.99839	1.05132	1.00507	0.922813	1.05155	0.963517	0.987927	1.0551	1.00042	0.958904	1.49362	1	0.986546	1.02878	1.07067	1.02773	1.02781	1.00507	0.987927	1.00042	none		Approved: Nuclear membrane, Nucleoli	pericentriolar material, cellular_component, intracellular, cell, nucleus, cytoplasm, centrosome, microtubule organizing center, cytoskeleton, microtubule cytoskeleton, organelle, membrane-bounded organelle, non-membrane-bounded organelle, intracellular organelle, intracellular membrane-bounded organelle, intracellular non-membrane-bounded organelle, organelle part, intracellular part, cytoskelet…	nucleotide binding, molecular_function, catalytic activity, protein kinase activity, protein serine/threonine kinase activity, protein tyrosine kinase activity, binding, protein binding, ATP binding, kinase activity, transferase activity, transferase activity, transferring phosphorus-containing groups, phosphotransferase activity, alcohol group as acceptor, purine nucleotide binding, adenyl nucle…
YWHAE	P62258	3	25	26	0.836365	0.82261	0.890198	1	1	1	0.95856	0.958061	0.936945	0.962925	0.921191	0.950957	0.963464	0.957866	0.9137	0.93845	0.952888	0.946335	0.91848	0.926798	0.911484	0.955097	0.941653	0.942533	0.906906	0.925342	0.932673	0.916891	0.851012	0.927485	0.836365	1	0.958061	0.950957	0.957866	0.946335	0.91848	0.942533	0.925342	0.916891	none	2.71962		cellular_component, extracellular region, extracellular space, intracellular, cell, nucleus, cytoplasm, mitochondrion, cytosol, cytoskeleton, kinesin complex, microtubule associated complex, plasma membrane, adherens junction, cell-substrate adherens junction, focal adhesion, vesicle membrane, microtubule cytoskeleton, membrane, cell junction, cell-substrate junction, axon, growth cone, site of p…	molecular_function, nucleic acid binding, RNA binding, guanyl-nucleotide exchange factor activity, Ras guanyl-nucleotide exchange factor activity, calcium channel regulator activity, binding, protein binding, potassium channel regulator activity, channel regulator activity, Ras GTPase binding, Rab guanyl-nucleotide exchange factor activity, Rab GTPase binding, enzyme binding, protein domain speci…
UBE2H	P62256|C9JZY6	3	5	8	0.898778	0.965495	0.797321	1	1	1	0.939557	0.995405	0.913618	1.00412	0.926594	0.895743	0.914754	1.00291	0.883641	0.95891	0.992597	0.927393	0.935381	0.981707	0.881296	0.961353	0.966284	0.89384	0.878223	0.96767	0.819714	0.915959	0.883205	0.853001	0.898778	1	0.939557	0.926594	0.914754	0.95891	0.935381	0.961353	0.878223	0.883205	none		Supported: Mitochondria	cellular_component, intracellular, cell, cytoplasm, cytosol, intracellular part, cytoplasmic part, cell part	nucleotide binding, molecular_function, catalytic activity, ubiquitin-protein transferase activity, binding, protein binding, ATP binding, transferase activity, purine nucleotide binding, ubiquitin-like protein transferase activity, enzyme binding, adenyl nucleotide binding, ubiquitin protein ligase binding, ribonucleotide binding, purine ribonucleotide binding, adenyl ribonucleotide binding, pur…
UBE2G1	P62253	3	7	10	0.720661	0.779479	0.913071	1	1	1	1.02649	1.05902	1.18569	0.948316	1.03066	1.2405	1.04757	1.02114	1.1237	1.00575	1.00333	1.12835	0.995497	0.937206	1.07624	0.931054	0.965604	1.1305	0.981816	0.975622	1.14729	0.890941	0.970712	0.979599	0.779479	1	1.05902	1.03066	1.04757	1.00575	0.995497	0.965604	0.981816	0.970712	none		Approved: Cytosol, Nucleoplasm	cellular_component, extracellular region, extracellular space, intracellular, cell, cytoplasm, cytosol, vesicle, organelle, membrane-bounded organelle, extracellular organelle, extracellular region part, intracellular part, cytoplasmic part, cell part, extracellular exosome, extracellular vesicle	nucleotide binding, molecular_function, catalytic activity, ubiquitin-protein transferase activity, binding, protein binding, ATP binding, transferase activity, purine nucleotide binding, ubiquitin-like protein transferase activity, enzyme binding, adenyl nucleotide binding, ubiquitin protein ligase binding, ribonucleotide binding, purine ribonucleotide binding, adenyl ribonucleotide binding, pur…
SLC12A2	P55011	3	10	10	0.84023	0.940903	0.952784	1	1	1	0.943374	0.971139	1.03635	0.959963	0.984931	1.01265	0.921419	0.966932	0.952493	0.92177	0.915733	0.932573	0.904715	0.948266	0.970045	0.898902	0.929878	1.01134	0.934376	0.971436	0.976773	0.911939	0.926392	0.957307	0.940903	1	0.971139	0.984931	0.952493	0.92177	0.948266	0.929878	0.971436	0.926392	none		Approved: Plasma membrane, Vesicles	cellular_component, extracellular region, extracellular space, cell, plasma membrane, integral component of plasma membrane, membrane, integral component of membrane, apical plasma membrane, intrinsic component of membrane, intrinsic component of plasma membrane, vesicle, organelle, membrane-bounded organelle, extracellular organelle, extracellular region part, membrane part, plasma membrane part…	nucleotide binding, molecular_function, catalytic activity, transporter activity, binding, protein binding, ATP binding, cation transmembrane transporter activity, anion transmembrane transporter activity, sodium:potassium:chloride symporter activity, ammonium transmembrane transporter activity, ion transmembrane transporter activity, inorganic anion transmembrane transporter activity, chloride t…
EIF5	P55010	3	22	27	0.834263	0.806489	0.81982	1	1	1	0.979659	1.02025	1.02047	0.980876	1.09351	1.0749	1.01042	1.05597	0.942139	0.969954	1.02196	0.977732	0.978381	0.97504	0.932995	0.994817	1.06429	1.03251	0.948835	0.978503	0.965418	0.929983	0.993303	0.965683	0.81982	1	1.02025	1.0749	1.01042	0.977732	0.97504	1.03251	0.965418	0.965683	none		Supported: Cytosol, Plasma membrane	cellular_component, intracellular, cell, cytoplasm, cytosol, plasma membrane, membrane, intracellular part, cytoplasmic part, cell part, cell periphery	nucleotide binding, nucleoside binding, purine nucleoside binding, molecular_function, nucleic acid binding, RNA binding, translation initiation factor activity, catalytic activity, GTPase activity, binding, protein binding, GTP binding, translation factor activity, RNA binding, pyrophosphatase activity, hydrolase activity, hydrolase activity, acting on acid anhydrides, hydrolase activity, acting…
TRABD	J3KPT4|Q9H4I3	3	6	10	0.813617	0.833379	0.83856	1	1	1	1.03963	1.00428	1.07833	1.00263	0.993909	1.1087	0.948442	1.02127	1.10348	0.944618	0.945776	1.02349	0.941831	0.960919	1.02418	0.94491	0.85393	1.04548	0.968858	0.955538	1.03414	0.947451	1.02176	1.02121	0.833379	1	1.03963	1.00263	1.02127	0.945776	0.960919	0.94491	0.968858	1.02121	none		Approved: Mitochondria, Nucleus
CAMK2D	Q13557-12|D6R938|E9PBG7|E9PF82|Q13557|Q13557-10|Q13557-11|Q13557-6|Q13557-8	3	4	8	0.97647	1.21809	1.18457	1	1	1	1.09736	1.10187	1.05278	0.942534	1.09376	1.11227	0.879027	1.12045	1.16168	0.947966	1.08283	1.10658	0.953596	1.1644	1.18683	1.05296	1.16928	1.07958	1.04017	1.19074	1.19369	0.920753	1.12431	1.09695	1.18457	1	1.09736	1.09376	1.12045	1.08283	1.1644	1.07958	1.19074	1.09695	none		Approved: Cytosol; Supported: Cell Junctions, Plasma membrane	cellular_component, intracellular, cell, nucleus, nucleoplasm, cytoplasm, endoplasmic reticulum, endoplasmic reticulum membrane, cytosol, plasma membrane, endomembrane system, vesicle membrane, membrane, integral component of membrane, sarcoplasm, sarcoplasmic reticulum, endocytic vesicle, cytoplasmic vesicle membrane, endocytic vesicle membrane, organelle membrane, intrinsic component of membran…	nucleotide binding, molecular_function, catalytic activity, protein kinase activity, protein serine/threonine kinase activity, calmodulin-dependent protein kinase activity, guanyl-nucleotide exchange factor activity, Ras guanyl-nucleotide exchange factor activity, binding, protein binding, calmodulin binding, ATP binding, cytoskeletal protein binding, ion channel inhibitor activity, channel regul…
TFAM	Q00059	3	14	17	1.78978	1.65124	1.74229	1	1	1	1.03217	0.823075	0.679914	1.04606	0.598484	0.783109	1.07929	0.932908	0.806693	0.996098	0.877372	0.870508	0.994496	0.92029	0.813707	1.05847	0.997871	0.817561	0.974708	0.939892	0.949287	1.00706	0.642628	0.794874	1.74229	1	0.823075	0.783109	0.932908	0.877372	0.92029	0.997871	0.949287	0.794874	none		Enhanced: Mitochondria	cellular_component, intracellular, cell, nucleus, cytoplasm, mitochondrion, mitochondrial matrix, cytosol, nucleoid, membrane-enclosed lumen, mitochondrial nucleoid, organelle, membrane-bounded organelle, non-membrane-bounded organelle, intracellular organelle, intracellular membrane-bounded organelle, intracellular non-membrane-bounded organelle, organelle lumen, organelle part, intracellular pa…	regulatory region DNA binding, transcription regulatory region sequence-specific DNA binding, RNA polymerase II regulatory region sequence-specific DNA binding, RNA polymerase II core promoter proximal region sequence-specific DNA binding, RNA polymerase II transcription factor activity, sequence-specific DNA binding, transcription factor activity, RNA polymerase II core promoter proximal region …
CDC123	O75794	3	4	8	0.942209	1.00129	0.99225	1	1	1	0.976603	1.03709	1.07484	1.02376	1.19338	1.06798	1.03928	1.15561	1.0762	1.07561	1.0855	1.11072	1.04969	1.11236	1.13995	1.06065	1.02625	1.07283	1.04991	1.06239	1.10796	1.02641	1.05266	1.14235	0.99225	1	1.03709	1.06798	1.0762	1.0855	1.11236	1.06065	1.06239	1.05266	none		Approved: Cytosol, Golgi apparatus, Nucleoplasm	cellular_component, intracellular, cell, cytoplasm, intracellular part, cell part
RNASEH2A	O75792	3	18	19	0.789645	0.789606	0.858874	1	1	1	0.960636	1.03183	1.0253	0.968602	1.00503	1.04268	0.989105	0.966104	0.963687	0.929101	0.993371	0.993086	0.89603	0.940069	0.959937	0.948677	0.985597	1.03665	0.91306	0.96648	0.974353	0.873977	0.920397	0.97184	0.789645	1	1.0253	1.00503	0.966104	0.993086	0.940069	0.985597	0.96648	0.920397	none		Enhanced: Cytosol, Nucleus	cellular_component, intracellular, cell, nucleus, nucleoplasm, cytoplasm, cytosol, membrane-enclosed lumen, nuclear lumen, ribonuclease H2 complex, macromolecular complex, organelle, membrane-bounded organelle, intracellular organelle, intracellular membrane-bounded organelle, organelle lumen, protein complex, organelle part, intracellular part, nuclear part, cytoplasmic part, intracellular organ…	molecular_function, nucleic acid binding, RNA binding, catalytic activity, nuclease activity, endonuclease activity, endoribonuclease activity, RNA-DNA hybrid ribonuclease activity, ribonuclease activity, binding, hydrolase activity, hydrolase activity, acting on ester bonds, endoribonuclease activity, producing 5'-phosphomonoesters, endonuclease activity, active with either ribo- or deoxyribonuc…
GRAP2	O75791	3	17	19	0.806705	0.803855	0.834375	1	1	1	0.996509	1.02613	1.11341	0.964907	0.997322	1.05285	0.91781	0.953033	1.03398	0.919126	0.964347	1.01956	0.92545	0.924697	1.01184	0.878238	0.862013	1.02403	0.94155	0.946748	1.02634	0.891303	0.94533	0.984788	0.806705	1	1.02613	0.997322	0.953033	0.964347	0.92545	0.878238	0.946748	0.94533	none			cellular_component, intracellular, cell, nucleus, cytoplasm, endosome, cytosol, plasma membrane, cytoplasmic side of plasma membrane, endomembrane system, membrane, extrinsic component of plasma membrane, extrinsic component of membrane, extrinsic component of cytoplasmic side of plasma membrane, cytoplasmic vesicle, vesicle, organelle, membrane-bounded organelle, intracellular organelle, intrace…	molecular_function, catalytic activity, protein kinase activity, protein tyrosine kinase activity, non-membrane spanning protein tyrosine kinase activity, SH3/SH2 adaptor activity, receptor binding, binding, protein binding, kinase activity, transferase activity, transferase activity, transferring phosphorus-containing groups, phosphotransferase activity, alcohol group as acceptor, protein bindin…
HS1BP3	Q53T59	3	6	8	0.892015	0.945298	0.923423	1	1	1	1.05803	1.10055	1.08761	1.014	1.06643	0.995574	1.04294	1.0356	1.08273	1.00985	1.07873	1.0305	1.03581	1.03628	1.12029	0.999967	0.996899	1.02818	0.968683	0.989617	1.04254	0.934261	0.989751	1.06039	0.923423	1	1.08761	1.014	1.04294	1.0305	1.03628	0.999967	0.989617	0.989751	none		Approved: Cytosol, Nucleoli	cellular_component, intracellular, cell, cytoplasm, mitochondrion, endoplasmic reticulum, endomembrane system, organelle, membrane-bounded organelle, intracellular organelle, intracellular membrane-bounded organelle, intracellular part, cytoplasmic part, cell part	molecular_function, binding, phospholipid binding, lipid binding, phosphatidylinositol binding, ion binding, anion binding
TTC37	Q6PGP7	3	14	28	1.29883	1.34547	1.32085	1	1	1	0.915575	0.931017	1.03304	0.935374	1.02376	0.940364	0.910433	1.05835	1.16338	1.01201	1.09801	1.17757	1.11398	1.19583	1.2693	1.05553	1.14962	1.27702	1.25653	1.30831	1.28798	1.19809	1.37924	1.33152	1.32085	1	0.931017	0.940364	1.05835	1.09801	1.19583	1.14962	1.28798	1.33152	none	2.1694	Supported: Cytosol, Nucleoplasm	chromatin, cellular_component, intracellular, cell, nucleus, nucleoplasm, chromosome, cytoplasm, cytosol, membrane-enclosed lumen, nuclear lumen, macromolecular complex, transcriptionally active chromatin, organelle, membrane-bounded organelle, non-membrane-bounded organelle, intracellular organelle, intracellular membrane-bounded organelle, intracellular non-membrane-bounded organelle, organelle…	molecular_function, binding, protein binding
TFG	Q92734|Q92734-2	3	13	15	0.792817	0.840166	0.747482	1	1	1	0.928359	0.978518	0.886341	0.901082	0.960245	0.880174	0.925961	0.854589	0.857487	0.896154	0.951688	0.87338	0.878148	0.932674	0.817347	0.909694	0.971149	0.847397	0.825845	0.906052	0.829246	0.862673	0.882107	0.88839	0.792817	1	0.928359	0.901082	0.857487	0.896154	0.878148	0.909694	0.829246	0.882107	none	4.68334	Approved: Cytosol, Vesicles	Golgi membrane, cellular_component, extracellular region, extracellular space, intracellular, cell, cytoplasm, endoplasmic reticulum, Golgi apparatus, cytosol, endomembrane system, membrane, organelle membrane, vesicle, organelle subcompartment, organelle, membrane-bounded organelle, intracellular organelle, extracellular organelle, intracellular membrane-bounded organelle, extracellular region p…	molecular_function, signal transducer activity, binding, protein binding, identical protein binding
RNF14	Q9UBS8|Q9UBS8-2	3	7	9	0.7493	0.844156	0.880016	1	1	1	1.01413	0.996937	1.13102	0.962247	0.959589	1.05948	1.05566	1.03016	0.995642	0.973397	0.927819	1.04402	1.01988	0.93982	1.03511	0.949845	1.00687	1.0364	1.00286	0.942432	1.02873	0.965544	1.01568	1.00362	0.844156	1	1.01413	0.962247	1.03016	0.973397	1.01988	1.00687	1.00286	1.00362	none		Supported: Cytosol	ubiquitin ligase complex, cellular_component, intracellular, cell, nucleus, cytoplasm, cytosol, macromolecular complex, organelle, membrane-bounded organelle, intracellular organelle, intracellular membrane-bounded organelle, intracellular part, cytoplasmic part, cell part, catalytic complex, transferase complex	transcription factor activity, protein binding, transcription factor activity, transcription factor binding, molecular_function, transcription cofactor activity, transcription coactivator activity, catalytic activity, ubiquitin-protein transferase activity, receptor binding, binding, protein binding, transferase activity, ubiquitin-like protein transferase activity, enzyme binding, ubiquitin conj…
RPS6KB2	Q9UBS0	3	7	8	1.1948	1.1453	1.16276	1	1	1	1.1203	1.09106	1.0535	1.14882	1.23738	1.16365	1.1364	1.14124	1.03019	1.16357	1.14293	1.01162	1.21538	1.10239	1.04272	1.11306	1.01426	1.03106	1.30124	1.11219	1.02985	1.14979	1.14674	0.965122	1.16276	1	1.09106	1.16365	1.1364	1.14293	1.10239	1.03106	1.11219	1.14674	none		Supported: Cytosol	cellular_component, intracellular, cell, nucleus, nucleoplasm, cytoplasm, membrane-enclosed lumen, nuclear lumen, organelle, membrane-bounded organelle, intracellular organelle, intracellular membrane-bounded organelle, organelle lumen, organelle part, intracellular part, nuclear part, intracellular organelle part, cell part, intracellular organelle lumen	nucleotide binding, molecular_function, catalytic activity, protein kinase activity, protein serine/threonine kinase activity, ribosomal protein S6 kinase activity, binding, ATP binding, kinase activity, transferase activity, transferase activity, transferring phosphorus-containing groups, phosphotransferase activity, alcohol group as acceptor, purine nucleotide binding, adenyl nucleotide binding…
DNAJB11	Q9UBS4	3	18	19	1.03434	1.06127	1.06429	1	1	1	1.00969	1.15243	1.05394	0.960172	1.07493	1.11981	1.08757	1.02493	1.03103	1.05916	0.983727	0.990434	0.993615	0.964207	1.00291	1.07737	1.10099	0.905954	1.00742	1.02253	1.05205	0.964269	0.974491	0.917251	1.06127	1	1.05394	1.07493	1.03103	0.990434	0.993615	1.07737	1.02253	0.964269	none		Supported: Endoplasmic reticulum	cellular_component, intracellular, cell, nucleus, cytoplasm, endoplasmic reticulum, endoplasmic reticulum lumen, endomembrane system, membrane, membrane-enclosed lumen, macromolecular complex, endoplasmic reticulum chaperone complex, organelle, membrane-bounded organelle, intracellular organelle, intracellular membrane-bounded organelle, organelle lumen, protein complex, organelle part, intracell…	molecular_function, binding, protein binding, unfolded protein binding
STAM	Q92783|Q92783-2	3	12	16	0.879527	0.874381	1.02502	1	1	1	0.97227	0.990675	0.952797	0.964813	0.984467	0.97672	0.988631	0.940596	0.924799	0.967088	0.964236	0.960618	0.90935	0.927595	0.901471	0.973211	0.970126	0.955482	0.903546	0.913946	0.92842	0.894887	0.88483	0.927258	0.879527	1	0.97227	0.97672	0.940596	0.964236	0.90935	0.970126	0.913946	0.894887	none	1.41151	Supported: Vesicles	cellular_component, intracellular, cell, cytoplasm, endosome, early endosome, cytosol, endosome membrane, endomembrane system, membrane, organelle membrane, cytoplasmic vesicle, early endosome membrane, vesicle, macromolecular complex, ESCRT-0 complex, ESCRT complex, organelle, membrane-bounded organelle, intracellular organelle, protein complex, organelle part, intracellular part, cytoplasmic ve…	molecular_function, SH3/SH2 adaptor activity, binding, protein binding, enzyme binding, protein binding, bridging, signaling adaptor activity, ubiquitin-like protein ligase binding, molecular adaptor activity
ERC1	Q8IUD2|X6RLX0	3	24	27	0.923499	0.923061	0.938333	1	1	1	0.983774	0.998414	0.997542	1.00316	1.01058	1.01062	1.02187	0.957236	0.959265	1.01034	0.959322	0.98475	1.02546	0.98277	0.981628	1.01878	1.02375	0.997529	1.00936	0.957576	0.998246	0.998507	0.97176	1.02194	0.923499	1	0.997542	1.01058	0.959265	0.98475	0.98277	1.01878	0.998246	0.998507	none		Supported: Cytosol, Plasma membrane, Vesicles	Golgi membrane, cellular_component, intracellular, cell, cytoplasm, Golgi apparatus, cytosol, plasma membrane, IkappaB kinase complex, endomembrane system, membrane, organelle membrane, organelle subcompartment, macromolecular complex, presynaptic membrane, organelle, membrane-bounded organelle, intracellular organelle, intracellular membrane-bounded organelle, organelle part, intracellular part,…	molecular_function, binding, protein binding, Ras GTPase binding, Rab GTPase binding, enzyme binding, protein domain specific binding, PDZ domain binding, LRR domain binding, small GTPase binding, leucine zipper domain binding, cadherin binding, cell adhesion molecule binding, GTPase binding
ATP2B4	P23634-6	3	24	27	0.712757	0.863221	0.870963	1	1	1	0.997866	1.03672	1.2192	0.98758	1.06603	1.12376	0.944478	1.15032	1.15784	0.938671	1.01623	1.0878	0.92315	1.0118	1.1264	0.898357	0.997055	1.07953	0.929055	1.05099	1.11245	0.924039	1.04479	1.08056	0.863221	1	1.03672	1.06603	1.15032	1.01623	1.0118	0.997055	1.05099	1.04479	none		Supported: Plasma membrane	cellular_component, intracellular, cell, cytoplasm, plasma membrane, integral component of plasma membrane, caveola, cilium, membrane, integral component of membrane, basolateral plasma membrane, myofibril, sarcomere, Z disc, T-tubule, intrinsic component of membrane, intrinsic component of plasma membrane, motile cilium, I band, macromolecular complex, sperm flagellum, sarcolemma, cell projectio…	nucleotide binding, molecular_function, catalytic activity, enzyme inhibitor activity, transporter activity, calcium-transporting ATPase activity, binding, protein binding, calmodulin binding, ATP binding, cation transmembrane transporter activity, ion transmembrane transporter activity, calcium ion transmembrane transporter activity, primary active transmembrane transporter activity, P-P-bond-hy…
CCDC93	F8W9X7|Q567U6	3	26	29	0.927345	0.897076	0.855381	1	1	1	0.977808	0.99459	1.00417	0.966095	1.03013	0.991056	0.969338	0.965335	0.987628	0.954673	0.981324	0.949744	0.976634	0.96747	0.931776	0.944795	0.943519	0.917485	0.951346	0.966301	0.934301	0.926692	0.975213	0.926018	0.897076	1	0.99459	0.991056	0.969338	0.954673	0.96747	0.943519	0.951346	0.926692	none	2.81361	Approved: Plasma membrane; Supported: Vesicles	cellular_component, intracellular, cell, cytoplasm, endosome, early endosome, endomembrane system, cytoplasmic vesicle, vesicle, organelle, membrane-bounded organelle, intracellular organelle, intracellular part, cytoplasmic part, cell part, intracellular vesicle	molecular_function, binding, protein binding
ARSB	P15848	2	2	2	0.987567		1.1159	1		1	0.981603		0.851333	0.922327		0.846446	0.8927		0.927884	0.868634		0.992926	0.891334		0.971231	0.904583		0.893536	0.86898		0.85358	0.947084		1.00441	1.05173	1	0.916468	0.884387	0.910292	0.93078	0.931283	0.899059	0.86128	0.975746	none		Approved: Golgi apparatus	lytic vacuole, cellular_component, extracellular region, extracellular space, intracellular, cell, cytoplasm, mitochondrion, lysosome, primary lysosome, vacuole, vacuolar lumen, endoplasmic reticulum, endoplasmic reticulum lumen, rough endoplasmic reticulum, Golgi apparatus, cell surface, endomembrane system, secretory granule, cytoplasmic vesicle, membrane-enclosed lumen, vesicle, vesicle lumen,…	molecular_function, catalytic activity, N-acetylgalactosamine-4-sulfatase activity, arylsulfatase activity, binding, sulfuric ester hydrolase activity, hydrolase activity, hydrolase activity, acting on ester bonds, ion binding, cation binding, metal ion binding
EPHB2	B1AKC9|P29323|P29323-2|P29323-3	3	2	3	1.13167	1.29257	0.907532	1	1	1	1.09881	1.14844	0.851875	1.05375	1.18887	0.854389	1.13031	1.44608	1.04633	1.06427	1.4073	0.95766	0.988645	1.49039	0.857104	1.05493	1.13889	0.795124	1.03193	1.16003	0.901657	0.960598	1.24016	0.993795	1.13167	1	1.09881	1.05375	1.13031	1.06427	0.988645	1.05493	1.03193	0.993795	none		Approved: Nucleus; Supported: Plasma membrane	cellular_component, extracellular region, intracellular, cell, nucleus, cytoplasm, cytosol, plasma membrane, integral component of plasma membrane, membrane, integral component of membrane, axon, dendrite, intrinsic component of membrane, intrinsic component of plasma membrane, somatodendritic compartment, cell projection, neuron projection, neuronal cell body, organelle, membrane-bounded organel…	nucleotide binding, amyloid-beta binding, molecular_function, catalytic activity, protein kinase activity, protein tyrosine kinase activity, transmembrane receptor protein tyrosine kinase activity, signal transducer activity, receptor activity, transmembrane signaling receptor activity, ephrin receptor activity, transmembrane-ephrin receptor activity, receptor binding, binding, protein binding, A…
CLIP1	P30622-1|P30622-2	3	43	69	0.997179	0.947324	0.941618	1	1	1	0.995658	1.01989	0.972768	0.976681	1.07233	1.0018	1.05251	1.00668	0.928357	1.0392	1.00943	0.953338	1.00128	1.00617	0.959659	1.05989	1.06377	0.993263	0.971846	0.969301	0.952226	0.991418	0.980042	0.983761	0.947324	1	0.995658	1.0018	1.00668	1.00943	1.00128	1.05989	0.969301	0.983761	none		Supported: Cytosol, Microtubule ends	chromosome, centromeric region, kinetochore, ruffle, cellular_component, intracellular, cell, nucleus, nuclear envelope, chromosome, cytoplasm, endosome, centrosome, microtubule organizing center, cytosol, cytoskeleton, microtubule, cytoplasmic microtubule, intermediate filament, endomembrane system, vesicle membrane, microtubule cytoskeleton, membrane, cytoplasmic vesicle membrane, organelle mem…	molecular_function, binding, protein binding, microtubule binding, cytoskeletal protein binding, zinc ion binding, tubulin binding, identical protein binding, protein homodimerization activity, ion binding, cation binding, metal ion binding, transition metal ion binding, protein dimerization activity, microtubule plus-end binding
HAUS7	Q99871|Q99871-2	3	7	10	1.19447	1.0633	1.14542	1	1	1	0.991536	0.914715	0.908371	0.956197	0.791067	0.938092	1.04018	0.915072	0.940936	1.02439	0.910472	0.985385	0.984433	0.951441	0.990085	1.02951	0.953689	0.93611	0.957083	0.909708	0.979213	0.951376	0.848891	0.970589	1.14542	1	0.914715	0.938092	0.940936	0.985385	0.984433	0.953689	0.957083	0.951376	none		Supported: Centrosome	cellular_component, intracellular, cell, cytoplasm, centrosome, microtubule organizing center, spindle, cytosol, cytoskeleton, microtubule, microtubule associated complex, microtubule cytoskeleton, macromolecular complex, organelle, non-membrane-bounded organelle, intracellular organelle, intracellular non-membrane-bounded organelle, protein complex, organelle part, intracellular part, cytoskelet…	molecular_function, binding, protein binding, enzyme binding, thioesterase binding
FUS	H3BPE7|P35637|P35637-2	3	11	15	1.4136	1.27732	1.23944	1	1	1	0.968537	0.981547	0.90193	0.971922	0.969892	0.968103	1.16354	0.924425	0.940439	1.18596	1.11949	1.03426	1.21751	1.0501	1.02023	1.39045	1.18828	1.10303	1.28716	1.26178	1.16295	1.29032	1.15422	1.10627	1.27732	1	0.968537	0.969892	0.940439	1.11949	1.0501	1.18828	1.26178	1.15422	none	2.6061	Enhanced: Nucleoplasm	cellular_component, intracellular, cell, nucleus, nucleoplasm, cytoplasm, polysome, dendrite, intracellular ribonucleoprotein complex, membrane-enclosed lumen, nuclear lumen, macromolecular complex, somatodendritic compartment, cell projection, neuron projection, neuronal cell body, dendritic spine, perikaryon, organelle, membrane-bounded organelle, intracellular organelle, intracellular membrane…	transcription factor activity, protein binding, transcription factor activity, transcription factor binding, molecular_function, nucleic acid binding, DNA binding, transcription cofactor activity, transcription coactivator activity, RNA binding, receptor binding, binding, protein binding, cytoskeletal protein binding, transcription factor binding, myosin binding, estrogen receptor binding, myosin…
TXN2	Q99757	3	3	6	1.03675	0.783775	1.1026	1	1	1	1.04132	0.916038	1.09594	0.993366	0.828256	1.02157	0.954359	0.900773	1.05562	0.92337	0.923797	1.03386	0.659673	0.885884	1.00498	0.455939	0.882358	1.01546	1.04728	0.887898	1.11466	0.924736	0.815753	0.99976	1.03675	1	1.04132	0.993366	0.954359	0.923797	0.885884	0.882358	1.04728	0.924736	none		Enhanced: Mitochondria	cellular_component, intracellular, cell, nucleus, nucleolus, cytoplasm, mitochondrion, mitochondrial matrix, dendrite, membrane-enclosed lumen, nuclear lumen, somatodendritic compartment, cell projection, neuron projection, neuronal cell body, organelle, membrane-bounded organelle, non-membrane-bounded organelle, intracellular organelle, intracellular membrane-bounded organelle, intracellular non…	molecular_function, catalytic activity, binding, protein binding, peptide-methionine (S)-S-oxide reductase activity, protein disulfide oxidoreductase activity, disulfide oxidoreductase activity, oxidoreductase activity, oxidoreductase activity, acting on a sulfur group of donors, oxidoreductase activity, acting on a sulfur group of donors, disulfide as acceptor, protein complex binding, peptide-m…
SNX12	A0A087X0R6|Q9UMY4|Q9UMY4-2	3	6	8	0.873654	0.862815	0.842216	1	1	1	0.965387	1.02177	0.898912	1.02688	0.922749	0.913395	0.997132	1.02422	0.884511	0.959447	0.997876	0.919297	0.965556	0.96306	0.872274	0.947092	0.944695	0.913906	0.96659	1.00329	0.942194	0.955889	0.882747	0.884812	0.862815	1	0.965387	0.922749	0.997132	0.959447	0.96306	0.944695	0.96659	0.884812	none			cellular_component, extracellular region, extracellular space, intracellular, cell, cytoplasm, endosome, early endosome, endomembrane system, membrane, extrinsic component of membrane, cytoplasmic vesicle, vesicle, organelle, membrane-bounded organelle, intracellular organelle, extracellular organelle, extracellular region part, intracellular part, membrane part, cytoplasmic part, cell part, extr…	molecular_function, binding, protein binding, phospholipid binding, lipid binding, enzyme binding, phosphatidylinositol binding, ion binding, anion binding
SYNE2	G3V5X4|Q8WXH0|Q8WXH0-2	3	143	168	1.10818	1.0593	1.03211	1	1	1	0.993562	1.00351	0.999744	0.983564	1.05123	0.985743	1.02164	0.992791	1.00106	1.00299	0.983573	0.971412	0.993948	0.966703	0.950421	0.999811	0.992353	0.948414	0.991238	0.973642	0.945338	0.999629	1.00722	0.957219	1.0593	1	0.999744	0.985743	1.00106	0.983573	0.966703	0.992353	0.973642	0.999629	none		Enhanced: Nuclear membrane	cellular_component, extracellular region, extracellular space, intracellular, cell, nucleus, nuclear envelope, nuclear outer membrane, nucleoplasm, cytoplasm, mitochondrion, endoplasmic reticulum, endoplasmic reticulum membrane, cytoskeleton, plasma membrane, adherens junction, cell-substrate adherens junction, focal adhesion, endomembrane system, membrane, integral component of membrane, inclusi…	molecular_function, actin binding, binding, protein binding, cytoskeletal protein binding, protein complex binding, macromolecular complex binding, actin filament binding
ALDH3A2	J3QRD1|P51648|P51648-2	3	8	11	0.651283	0.721795	0.69729	1	1	1	0.970412	1.01572	1.10858	0.99832	1.02863	1.01712	0.876776	0.998069	1.22027	0.892043	1.02848	1.11758	0.942454	0.965063	1.09452	0.812524	0.85915	1.03933	0.999349	1.02512	1.03448	0.937017	1.06191	1.01004	0.69729	1	1.01572	1.01712	0.998069	1.02848	0.965063	0.85915	1.02512	1.01004	none			cellular_component, extracellular region, extracellular space, intracellular, cell, cytoplasm, mitochondrion, mitochondrial envelope, mitochondrial inner membrane, peroxisome, peroxisomal membrane, endoplasmic reticulum, endoplasmic reticulum membrane, endomembrane system, membrane, integral component of membrane, organelle inner membrane, organelle membrane, intrinsic component of membrane, micr…	molecular_function, catalytic activity, aldehyde dehydrogenase (NAD) activity, aldehyde dehydrogenase [NAD(P)+] activity, oxidoreductase activity, oxidoreductase activity, acting on CH-OH group of donors, oxidoreductase activity, acting on the aldehyde or oxo group of donors, NAD or NADP as acceptor, oxidoreductase activity, acting on the CH-OH group of donors, oxygen as acceptor, oxidoreductase …
CHMP4A	Q9BY43|Q9BY43-2	2	2	2	1.15439		1.05065	1		1	0.972108		1.14312	1.0578		0.95248	1.03336		1.04897	1.02686		1.04064	0.948533		1.10034	1.06287		0.895167	0.985689		1.05007	0.968332		1.05022	1.10252	1	1.05761	1.00514	1.04116	1.03375	1.02444	0.97902	1.01788	1.00928	none			ESCRT III complex, cellular_component, extracellular region, extracellular space, intracellular, cell, nucleus, cytoplasm, endosome, late endosome, cytosol, plasma membrane, cytoplasmic side of plasma membrane, endosome membrane, endomembrane system, vesicle membrane, membrane, membrane coat, midbody, cytoplasmic vesicle membrane, organelle membrane, cytoplasmic vesicle, late endosome membrane, v…	molecular_function, binding, protein binding, lipid binding, enzyme binding, identical protein binding, protein homodimerization activity, protein dimerization activity, ATPase binding
TRPT1	Q86TN4|Q86TN4-4	3	5	6	1.15449	1.29059	1.23939	1	1	1	1.00096	1.04642	0.972937	1.00181	1.02245	0.965374	1.0539	1.04025	1.01022	1.1181	1.08403	1.05194	1.1263	1.16754	1.06912	1.19058	1.23556	1.09985	1.18073	1.2002	1.12038	1.20481	1.18225	1.19485	1.23939	1	1.00096	1.00181	1.04025	1.08403	1.1263	1.19058	1.18073	1.19485	none	2.53682	Approved: Mitochondria		tRNA 2'-phosphotransferase activity, molecular_function, catalytic activity, transferase activity, transferase activity, transferring phosphorus-containing groups, phosphotransferase activity, alcohol group as acceptor, catalytic activity, acting on RNA, catalytic activity, acting on a tRNA
NSD1	Q96L73|Q96L73-2|Q96L73-3	3	2	3	1.53367	1.02626	2.36738	1	1	1	0.981564	0.91453	0.779876	0.978295	0.993336	1.21877	1.01602	0.869964	1.08931	1.11799	1.01034	1.20535	1.11032	0.944587	1.20844	1.15258	0.9102	1.44625	1.03316	0.892484	1.55562	1.19005	1.03675	1.6794	1.53367	1	0.91453	0.993336	1.01602	1.11799	1.11032	1.15258	1.03316	1.19005	none		Supported: Nucleus, Plasma membrane	cellular_component, intracellular, cell, nucleus, nucleoplasm, chromosome, membrane-enclosed lumen, nuclear lumen, organelle, membrane-bounded organelle, non-membrane-bounded organelle, intracellular organelle, intracellular membrane-bounded organelle, intracellular non-membrane-bounded organelle, organelle lumen, organelle part, intracellular part, nuclear part, intracellular organelle part, cel…	regulatory region DNA binding, transcription regulatory region sequence-specific DNA binding, RNA polymerase II regulatory region sequence-specific DNA binding, RNA polymerase II core promoter sequence-specific DNA binding, transcription factor activity, protein binding, transcription factor activity, transcription factor binding, RNA polymerase II regulatory region DNA binding, core promoter seq…
MAP3K4	F5H538|J3KNB8|Q9Y6R4|Q9Y6R4-2|F5H4R1	3	12	19	1.05078	1.64493	0.906835	1	1	1	0.986688	0.995049	0.98238	0.999723	1.06452	0.970502	0.996855	1.09431	1.02651	0.964475	1.19876	0.98201	0.96458	1.27361	1.0186	0.995168	1.34937	0.973426	0.98508	1.37377	0.958089	0.97031	1.51322	0.987829	1.05078	1	0.986688	0.999723	1.02651	0.98201	1.0186	0.995168	0.98508	0.987829	none		Approved: Cytosol	cellular_component, intracellular, cell, cytoplasm, intracellular part, cytoplasmic part, cell part, perinuclear region of cytoplasm	nucleotide binding, molecular_function, catalytic activity, protein kinase activity, protein serine/threonine kinase activity, signal transducer, downstream of receptor, with serine/threonine kinase activity, MAP kinase kinase kinase activity, signal transducer activity, signal transducer activity, downstream of receptor, binding, protein binding, ATP binding, kinase activity, transferase activit…
YWHAH	Q04917	3	10	14	0.830784	0.750786	0.876116	1	1	1	0.989607	0.888517	0.864876	0.901199	0.762947	0.88065	0.930464	0.908848	0.584062	0.84302	0.881212	0.86642	0.672768	0.847174	0.605137	0.837107	0.920302	0.917342	0.907765	0.846243	0.92484	0.804984	0.720914	0.783081	0.830784	1	0.888517	0.88065	0.908848	0.86642	0.672768	0.917342	0.907765	0.783081	none			cellular_component, extracellular region, extracellular space, intracellular, cell, cytoplasm, mitochondrion, cytosol, plasma membrane, cell-cell junction, vesicle membrane, intercalated disc, membrane, cell junction, cytoplasmic vesicle membrane, organelle membrane, cytoplasmic vesicle, vesicle, organelle, membrane-bounded organelle, intracellular organelle, extracellular organelle, intracellula…	molecular_function, actin binding, receptor binding, insulin-like growth factor receptor binding, binding, protein binding, cytoskeletal protein binding, channel regulator activity, sodium channel regulator activity, enzyme binding, protein domain specific binding, nuclear hormone receptor binding, steroid hormone receptor binding, glucocorticoid receptor binding, identical protein binding, ion c…
PPP6C	O00743|O00743-3	3	12	16	0.653892	0.683435	0.739823	1	1	1	0.954877	1.04005	1.1985	0.966267	1.00384	1.13896	0.866717	1.02478	1.12299	0.880119	0.992345	1.03851	0.882173	0.927879	1.03952	0.814697	0.932837	1.04403	0.934332	1.02626	1.05124	0.892415	0.950006	1.00988	0.683435	1	1.04005	1.00384	1.02478	0.992345	0.927879	0.932837	1.02626	0.950006	none			Golgi membrane, cellular_component, intracellular, cell, cytoplasm, Golgi apparatus, cytosol, endomembrane system, membrane, organelle membrane, organelle subcompartment, organelle, membrane-bounded organelle, intracellular organelle, intracellular membrane-bounded organelle, organelle part, intracellular part, Golgi apparatus part, cytoplasmic part, intracellular organelle part, cell part, bound…	molecular_function, catalytic activity, phosphoprotein phosphatase activity, protein serine/threonine phosphatase activity, binding, protein binding, hydrolase activity, hydrolase activity, acting on ester bonds, phosphatase activity, phosphoric ester hydrolase activity, ion binding, cation binding, metal ion binding, catalytic activity, acting on a protein
TMEM168	Q9H0V1	2	3	3	0.786514		0.961484	1		1	1.15641		1.11348	1.10973		1.18498	1.19298		1.18945	1.10192		1.09955	1.06213		1.21538	1.04781		1.12264	1.19775		1.1943	0.865122		1.06506	0.873999	1	1.13495	1.14736	1.19122	1.10073	1.13875	1.08523	1.19602	0.965094	none			cellular_component, intracellular, cell, cytoplasm, endomembrane system, membrane, integral component of membrane, transport vesicle, intrinsic component of membrane, cytoplasmic vesicle, vesicle, organelle, membrane-bounded organelle, intracellular organelle, intracellular part, membrane part, cytoplasmic part, cell part, intracellular vesicle
GNPAT	O15228	3	11	15	0.709786	0.6897	0.68255	1	1	1	0.957386	1.01324	1.13499	0.961454	1.00642	1.11711	0.93949	0.960481	1.17301	0.935632	1.00815	1.11194	0.918776	0.917976	1.06303	0.867517	0.855948	1.07472	0.927102	0.94969	1.06605	0.929766	0.944163	1.01933	0.6897	1	1.01324	1.00642	0.960481	1.00815	0.918776	0.867517	0.94969	0.944163	none			cellular_component, intracellular, cell, cytoplasm, mitochondrion, peroxisome, peroxisomal membrane, peroxisomal matrix, membrane, organelle membrane, microbody membrane, microbody lumen, membrane-enclosed lumen, microbody, organelle, membrane-bounded organelle, intracellular organelle, intracellular membrane-bounded organelle, organelle lumen, organelle part, intracellular part, microbody part, …	molecular_function, catalytic activity, receptor binding, binding, protein binding, O-acyltransferase activity, glycerone-phosphate O-acyltransferase activity, CoA hydrolase activity, palmitoyl-CoA hydrolase activity, acetyltransferase activity, O-acetyltransferase activity, transferase activity, transferase activity, transferring acyl groups, transferase activity, transferring acyl groups other …
LSM7	Q9UK45	3	5	5	0.73177	0.859977	0.872663	1	1	1	0.966333	0.950655	0.922004	0.959291	0.847446	0.904611	0.877728	0.927527	0.877931	0.884698	0.965327	0.920219	0.878377	0.932212	0.92793	0.872369	0.933151	0.888463	0.864724	0.965878	0.933566	0.874385	0.888587	0.919576	0.859977	1	0.950655	0.904611	0.877931	0.920219	0.92793	0.888463	0.933566	0.888587	none	4.02794	Approved: Nucleoli fibrillar center	cellular_component, intracellular, cell, nucleus, nucleoplasm, spliceosomal complex, U2-type spliceosomal complex, U6 snRNP, U12-type spliceosomal complex, cytoplasm, cytosol, intracellular ribonucleoprotein complex, small nuclear ribonucleoprotein complex, membrane-enclosed lumen, nuclear lumen, macromolecular complex, organelle, membrane-bounded organelle, intracellular organelle, intracellular…	molecular_function, nucleic acid binding, RNA binding, binding, protein binding, snRNA binding, U6 snRNA binding, organic cyclic compound binding, heterocyclic compound binding
TLDC1	Q6P9B6	3	4	5	0.781668	0.804403	0.892092	1	1	1	0.947387	1.0237	1.05363	1.0365	1.00135	1.11824	0.92568	0.97545	0.956271	0.825414	1.07566	0.971416	0.79895	1.04026	1.04816	0.848827	1.0144	1.04269	0.868764	0.992318	1.01181	0.895888	0.988126	1.02302	0.804403	1	1.0237	1.0365	0.956271	0.971416	1.04026	1.0144	0.992318	0.988126	none		Approved: Cytosol, Nucleoli, Nucleus	lytic vacuole, cellular_component, intracellular, cell, cytoplasm, lysosome, lysosomal membrane, vacuole, vacuolar membrane, membrane, organelle membrane, organelle, membrane-bounded organelle, intracellular organelle, intracellular membrane-bounded organelle, organelle part, intracellular part, vacuolar part, cytoplasmic part, intracellular organelle part, cell part, bounding membrane of organel…	molecular_function, binding, protein binding
SLC38A9	D6R9Q7|E7ESU6|Q8NBW4|Q8NBW4-2|D6R9X0	3	2	2	0.980531	1.08488	1.23515	1	1	1	1.00285	0.962533	1.03363	0.854792	0.9253	1.04599	0.882328	0.933047	0.962239	0.941387	0.968246	0.924624	0.976664	1.02726	1.03437	0.976512	1.03186	1.07752	0.910683	0.948329	0.837253	0.854758	0.939093	0.950866	1.08488	1	1.00285	0.9253	0.933047	0.941387	1.02726	1.03186	0.910683	0.939093	none		Approved: Nucleoplasm, Vesicles	lytic vacuole, cellular_component, intracellular, cell, nucleus, nucleoplasm, cytoplasm, lysosome, lysosomal membrane, endosome, late endosome, vacuole, vacuolar membrane, endosome membrane, endomembrane system, membrane, integral component of membrane, organelle membrane, intrinsic component of membrane, cytoplasmic vesicle, late endosome membrane, membrane-enclosed lumen, nuclear lumen, vesicle…	molecular_function, transporter activity, organic acid transmembrane transporter activity, binding, protein binding, anion transmembrane transporter activity, organic anion transmembrane transporter activity, ion transmembrane transporter activity, amino acid transmembrane transporter activity, transmembrane transporter activity, substrate-specific transmembrane transporter activity, substrate-sp…
EMC10	M0R2A0|Q5UCC4|Q5UCC4-2	3	5	6	0.765331	0.940889	0.85182	1	1	1	0.94507	1.02873	0.938012	0.930153	1.01025	0.960121	0.936544	1.04804	0.965303	0.924142	1.02677	0.98546	0.858174	0.999822	0.910859	0.897637	1.04014	0.952029	0.841733	1.0244	0.958563	0.873931	1.02564	0.993446	0.85182	1	0.94507	0.960121	0.965303	0.98546	0.910859	0.952029	0.958563	0.993446	none			cellular_component, extracellular region, intracellular, cell, cytoplasm, endoplasmic reticulum, endoplasmic reticulum membrane, endomembrane system, membrane, integral component of membrane, integral component of endoplasmic reticulum membrane, intrinsic component of membrane, intrinsic component of endoplasmic reticulum membrane, organelle subcompartment, macromolecular complex, nuclear outer m…
AIF1L	Q9BQI0|Q9BQI0-3|Q9BQI0-2	3	4	6	1.07334	1.12011	0.91351	1	1	1	1.03615	0.829934	0.685111	1.0191	0.809742	0.766865	0.982995	0.909041	0.709444	1.01006	0.896531	0.756236	0.963956	0.973299	0.762159	1.07252	0.963872	0.760895	0.948839	0.92205	0.82317	0.988937	0.879578	0.737419	1.07334	1	0.829934	0.809742	0.909041	0.896531	0.963956	0.963872	0.92205	0.879578	none			ruffle, cellular_component, extracellular region, extracellular space, intracellular, cell, cytoplasm, cytoskeleton, actin filament, plasma membrane, adherens junction, cell-substrate adherens junction, focal adhesion, actin cytoskeleton, membrane, cell junction, cell-substrate junction, cell leading edge, cell projection membrane, leading edge membrane, vesicle, ruffle membrane, macromolecular c…	molecular_function, actin binding, binding, calcium ion binding, protein binding, cytoskeletal protein binding, protein complex binding, ion binding, cation binding, macromolecular complex binding, metal ion binding, actin filament binding
USP9X	Q93008|Q93008-1	3	27	50	0.87211	0.809192	0.761147	1	1	1	0.989816	1.01692	1.06512	1.02873	1.02748	1.01705	0.966176	1.02307	1.08748	0.975046	1.00984	1.05694	1.02333	0.994412	1.03605	0.924654	0.86508	0.997967	1.04539	1.07371	1.0286	1.00732	1.05723	0.996108	0.809192	1	1.01692	1.02748	1.02307	1.00984	1.02333	0.924654	1.04539	1.00732	none			cellular_component, intracellular, cell, cytoplasm, cytosol, membrane, growth cone, site of polarized growth, cell projection, neuron projection, intracellular part, cytoplasmic part, cell projection part, cell part, neuron part, plasma membrane bounded cell projection, plasma membrane bounded cell projection part	molecular_function, catalytic activity, endopeptidase activity, cysteine-type endopeptidase activity, binding, protein binding, peptidase activity, cysteine-type peptidase activity, hydrolase activity, ubiquitin-like protein-specific protease activity, thiol-dependent ubiquitinyl hydrolase activity, SMAD binding, peptidase activity, acting on L-amino acid peptides, co-SMAD binding, ubiquitinyl hy…
MLLT6	A0A087WW39|P55198	3	4	5	1.78864	1.32764	1.37113	1	1	1	0.958125	1.01574	1.10141	1.0446	1.08852	1.07591	1.18634	1.17207	1.16822	1.27802	1.0861	0.966328	1.34698	1.31093	1.22564	1.34297	1.28634	1.21868	1.35031	1.23976	1.12636	1.39236	1.42049	1.2111	1.37113	1	1.01574	1.07591	1.17207	1.0861	1.31093	1.28634	1.23976	1.39236	none	2.52129	Approved: Nucleus	cellular_component, intracellular, cell, nucleus, organelle, membrane-bounded organelle, intracellular organelle, intracellular membrane-bounded organelle, intracellular part, cell part	molecular_function, binding, protein binding, ion binding, cation binding, metal ion binding
ELL	P55199	3	10	11	0.967831	1.05231	0.998829	1	1	1	0.994123	1.02482	0.9854	1.02041	1.06153	0.976708	0.939092	0.988267	0.988286	0.98614	1.04439	0.959927	1.04497	1.03273	0.97295	1.04806	0.924407	0.975734	1.00549	1.03406	0.927872	1.09232	1.04518	0.97583	0.998829	1	0.994123	1.02041	0.988267	0.98614	1.03273	0.975734	1.00549	1.04518	none			chromatin, cellular_component, intracellular, cell, nucleus, nucleoplasm, chromosome, transcription elongation factor complex, Cajal body, nuclear body, nuclear speck, membrane-enclosed lumen, nuclear lumen, macromolecular complex, transcriptionally active chromatin, histone locus body, organelle, membrane-bounded organelle, non-membrane-bounded organelle, intracellular organelle, intracellular m…	molecular_function, binding, protein binding, enzyme binding, phosphatase binding
MLLT10	P55197	3	2	4	1.49589	1.86908	1.24006	1	1	1	1.14498	1.06411	0.811694	0.956287	1.10461	0.891444	0.957495	1.15468	1.00138	0.846974	1.45725	1.02766	1.04653	1.59122	1.2069	0.967711	1.69533	1.08278	1.17604	1.45927	1.22799	1.09801	1.54899	1.25024	1.49589	1	1.06411	0.956287	1.00138	1.02766	1.2069	1.08278	1.22799	1.25024	none		Supported: Nucleoplasm	cellular_component, intracellular, cell, nucleus, nucleoplasm, cytoplasm, cytosol, membrane-enclosed lumen, nuclear lumen, macromolecular complex, organelle, membrane-bounded organelle, intracellular organelle, intracellular membrane-bounded organelle, organelle lumen, protein complex, organelle part, intracellular part, nuclear part, cytoplasmic part, intracellular organelle part, cell part, int…	molecular_function, nucleic acid binding, DNA binding, DNA binding transcription factor activity, binding, protein binding, ion binding, cation binding, metal ion binding, organic cyclic compound binding, transcription regulator activity, heterocyclic compound binding
RPS3A	P61247	3	21	22	9.14351	8.08394	7.83537	1	1	1	0.935008	0.979801	0.765575	0.936437	0.91498	0.740548	0.93025	0.910113	0.803029	0.904377	0.871215	0.682759	0.858039	0.85471	0.649691	0.894025	0.860689	0.621	0.738475	0.787867	0.566305	0.885384	0.85537	0.689564	8.08394	1	0.935008	0.91498	0.910113	0.871215	0.85471	0.860689	0.738475	0.85537	none		Enhanced: Cytosol, Endoplasmic reticulum, Nucleoli	cellular_component, extracellular region, extracellular space, intracellular, cell, nucleus, nucleoplasm, nucleolus, cytoplasm, endoplasmic reticulum, cytosol, ribosome, adherens junction, cell-substrate adherens junction, focal adhesion, endomembrane system, small ribosomal subunit, cytosolic ribosome, cytosolic small ribosomal subunit, cell junction, cell-substrate junction, intracellular ribon…	molecular_function, nucleic acid binding, RNA binding, mRNA binding, structural constituent of ribosome, structural molecule activity, binding, protein binding, mRNA 5'-UTR binding, organic cyclic compound binding, heterocyclic compound binding
UVRAG	Q9P2Y5	3	12	15	0.892819	0.876251	0.877229	1	1	1	1.01292	1.06482	1.04785	0.996456	1.13061	1.10541	1.00358	1.07122	1.08615	0.976712	0.993293	1.03033	0.993162	0.936368	0.975662	0.936931	0.973737	1.02071	1.02841	1.02298	1.04626	1.00614	1.00206	1.01651	0.877229	1	1.04785	1.10541	1.07122	0.993293	0.975662	0.973737	1.02841	1.00614	none			lytic vacuole, chromosome, centromeric region, cellular_component, intracellular, cell, nucleus, chromosome, cytoplasm, lysosome, endosome, early endosome, late endosome, vacuole, endoplasmic reticulum, centrosome, microtubule organizing center, cytoskeleton, endomembrane system, microtubule cytoskeleton, membrane, endocytic vesicle, midbody, HOPS complex, cytoplasmic vesicle, vesicle, macromolec…	SNARE binding, molecular_function, binding, protein binding, SH3 domain binding, protein domain specific binding
ZNF219	Q9P2Y4	3	2	4	1.4063	1.26432	1.31046	1	1	1	1.17636	0.951447	0.971241	1.07966	1.14165	1.00122	1.23192	0.793269	1.05364	1.21474	0.91156	1.00134	1.04895	1.16578	0.98493	1.17515	1.28859	0.942171	1.05926	1.09385	0.972101	1.2084	1.09048	1.06156	1.31046	1	0.971241	1.07966	1.05364	1.00134	1.04895	1.17515	1.05926	1.09048	none		Supported: Nucleus	cellular_component, intracellular, cell, nucleus, membrane, integral component of membrane, intrinsic component of membrane, organelle, membrane-bounded organelle, intracellular organelle, intracellular membrane-bounded organelle, intracellular part, membrane part, cell part	regulatory region DNA binding, transcription regulatory region sequence-specific DNA binding, RNA polymerase II regulatory region sequence-specific DNA binding, RNA polymerase II core promoter proximal region sequence-specific DNA binding, RNA polymerase II transcription factor activity, sequence-specific DNA binding, transcription factor activity, RNA polymerase II core promoter proximal region …
CDK7	P50613	3	8	10	0.760756	0.844279	0.803949	1	1	1	0.936329	1.03729	1.05739	0.988579	1.07357	1.07172	0.913874	1.00847	1.07068	0.938601	1.0201	1.05749	0.953935	1.00002	1.0602	0.909642	1.01989	1.11319	0.991628	0.996282	1.06333	1.02587	1.0714	1.01819	0.803949	1	1.03729	1.07172	1.00847	1.0201	1.00002	1.01989	0.996282	1.02587	none			cyclin-dependent protein kinase holoenzyme complex, DNA-directed RNA polymerase complex, cellular_component, intracellular, cell, nucleus, nucleoplasm, transcription factor complex, holo TFIIH complex, cytoplasm, DNA-directed RNA polymerase II, holoenzyme, cyclin-dependent protein kinase activating kinase holoenzyme complex, nuclear cyclin-dependent protein kinase holoenzyme complex, RNA polymera…	nucleotide binding, transcription factor activity, protein binding, transcription factor activity, transcription factor binding, molecular_function, transcription cofactor activity, transcription coactivator activity, catalytic activity, protein kinase activity, protein serine/threonine kinase activity, cyclin-dependent protein serine/threonine kinase activity, receptor binding, binding, protein …
PHC2	A0A0A0MSI2|B3KPJ4|Q8IXK0|Q8IXK0-2|Q8IXK0-4|Q8IXK0-5	3	7	13	2.08216	1.803	1.71799	1	1	1	1.02631	0.915834	0.867809	1.07739	0.975488	0.918506	1.0331	0.982209	1.01748	1.12338	1.0965	1.06865	1.22127	1.14241	1.03657	1.29909	1.16887	1.15353	1.34972	1.30718	1.1761	1.53852	1.34944	1.38686	1.803	1	0.915834	0.975488	1.01748	1.0965	1.14241	1.16887	1.30718	1.38686	none	1.44878	Supported: Nucleoplasm	ubiquitin ligase complex, nuclear ubiquitin ligase complex, chromatin, heterochromatin, cellular_component, intracellular, cell, nucleus, nucleoplasm, chromosome, PcG protein complex, membrane-enclosed lumen, nuclear lumen, macromolecular complex, PRC1 complex, organelle, membrane-bounded organelle, non-membrane-bounded organelle, intracellular organelle, intracellular membrane-bounded organelle,…	molecular_function, nucleic acid binding, DNA binding, binding, protein binding, zinc ion binding, identical protein binding, ion binding, cation binding, metal ion binding, transition metal ion binding, organic cyclic compound binding, heterocyclic compound binding
TEFM	Q96QE5|J3KTG7|Q96QE5-4	2	2	2	0.892191	0.975259		1	1		1.14728	0.983093		1.09649	1.06956		0.884285	1.06825		0.918485	1.0476		1.07783	0.962891		0.882769	0.790989		1.20794	1.15537		1.05864	1.27375		0.933725	1	1.06519	1.08303	0.976267	0.98304	1.02036	0.836879	1.18166	1.1662	none		Enhanced: Mitochondria	cellular_component, intracellular, cell, cytoplasm, mitochondrion, mitochondrial matrix, nucleoid, intracellular ribonucleoprotein complex, membrane-enclosed lumen, macromolecular complex, mitochondrial nucleoid, organelle, membrane-bounded organelle, non-membrane-bounded organelle, intracellular organelle, intracellular membrane-bounded organelle, intracellular non-membrane-bounded organelle, or…	molecular_function, nucleic acid binding, RNA binding, binding, protein binding, enzyme regulator activity, DNA polymerase processivity factor activity, organic cyclic compound binding, molecular function regulator, heterocyclic compound binding
ATAD5	Q96QE3	3	8	16	1.45402	1.69752	1.56878	1	1	1	1.2261	1.03545	1.01465	1.02477	1.23106	1.01634	1.23579	1.25529	1.09072	1.20379	1.34493	1.14057	1.32259	1.40995	1.18827	1.42873	1.68848	1.15443	1.27101	1.27338	1.15636	1.26334	1.34782	1.20408	1.56878	1	1.03545	1.02477	1.23579	1.20379	1.32259	1.42873	1.27101	1.26334	none	3.01253		cellular_component, intracellular, cell, nucleus, organelle, membrane-bounded organelle, intracellular organelle, intracellular membrane-bounded organelle, intracellular part, cell part	nucleotide binding, molecular_function, binding, ATP binding, purine nucleotide binding, adenyl nucleotide binding, ribonucleotide binding, purine ribonucleotide binding, adenyl ribonucleotide binding, purine ribonucleoside triphosphate binding, small molecule binding, ion binding, anion binding, organic cyclic compound binding, carbohydrate derivative binding, nucleoside phosphate binding, heter…
PIAS4	Q8N2W9	3	2	7	0.953139	0.861452	0.888053	1	1	1	1.00138	0.913692	1.00873	1.0394	0.858572	1.0274	0.9772	0.855114	0.965465	1.01845	0.916731	0.97157	1.03315	0.908743	1.04792	0.961339	0.898554	0.941238	1.03232	0.875473	1.00646	0.994373	0.87837	0.990673	0.888053	1	1.00138	1.0274	0.965465	0.97157	1.03315	0.941238	1.00646	0.990673	none		Approved: Nucleoplasm	cellular_component, intracellular, cell, nucleus, nucleoplasm, cytoplasm, nuclear matrix, nuclear body, PML body, membrane-enclosed lumen, nuclear lumen, macromolecular complex, nuclear periphery, organelle, membrane-bounded organelle, intracellular organelle, intracellular membrane-bounded organelle, organelle lumen, organelle part, intracellular part, nuclear part, intracellular organelle part,…	transcription factor activity, protein binding, transcription factor activity, transcription factor binding, molecular_function, nucleic acid binding, DNA binding, transcription cofactor activity, transcription corepressor activity, catalytic activity, binding, protein binding, protein C-terminus binding, zinc ion binding, transferase activity, ubiquitin-like protein transferase activity, SUMO tr…
RFX5	F8W689|P48382	3	15	18	1.07518	1.05283	1.05032	1	1	1	0.970272	0.960417	0.906015	0.953929	0.962538	0.945445	1.00777	0.980452	0.915859	0.982343	1.0241	0.951251	0.986016	1.03936	0.930172	1.0152	1.03475	0.935555	0.980543	0.981768	0.932701	0.974964	0.930619	0.949052	1.05283	1	0.960417	0.953929	0.980452	0.982343	0.986016	1.0152	0.980543	0.949052	none			cellular_component, intracellular, cell, nucleus, organelle, membrane-bounded organelle, intracellular organelle, intracellular membrane-bounded organelle, intracellular part, cell part	regulatory region DNA binding, transcription regulatory region sequence-specific DNA binding, RNA polymerase II regulatory region sequence-specific DNA binding, RNA polymerase II core promoter proximal region sequence-specific DNA binding, RNA polymerase II transcription factor activity, sequence-specific DNA binding, core promoter proximal region sequence-specific DNA binding, RNA polymerase II …
SNX11	Q9Y5W9|Q9Y5W9-2|B4DJI7	3	2	3	0.838189	1.10709	0.853073	1	1	1	0.96282	1.02141	0.894071	0.821549	1.14097	0.845916	1.01919	1.05199	0.802926	1.01173	1.11209	0.955831	0.95292	1.12471	0.84191	0.88845	1.09275	0.86618	0.886307	0.976914	0.813614	0.958472	1.06423	0.874887	0.853073	1	0.96282	0.845916	1.01919	1.01173	0.95292	0.88845	0.886307	0.958472	none		Approved: Cytosol	cellular_component, intracellular, cell, cytoplasm, endosome, endomembrane system, membrane, extrinsic component of membrane, cytoplasmic vesicle, vesicle, organelle, membrane-bounded organelle, intracellular organelle, intracellular part, membrane part, cytoplasmic part, cell part, intracellular vesicle	molecular_function, binding, protein binding, phospholipid binding, lipid binding, phosphatidylinositol binding, ion binding, anion binding, phosphatidylinositol phosphate binding
AHCYL1	O43865	3	9	11	0.708739	0.83505	0.856011	1	1	1	0.908728	1.02569	1.0314	0.992457	1.0611	1.02443	0.862138	1.05057	1.03304	0.893149	0.993304	1.00886	0.876211	0.997328	1.01622	0.858526	1.00194	1.05949	0.879623	1.04079	0.958379	0.918796	0.990265	0.996691	0.83505	1	1.02569	1.02443	1.03304	0.993304	0.997328	1.00194	0.958379	0.990265	none		Approved: Cytosol	cellular_component, extracellular region, extracellular space, intracellular, cell, cytoplasm, endoplasmic reticulum, endoplasmic reticulum membrane, cytosol, plasma membrane, endomembrane system, membrane, apical plasma membrane, vesicle, organelle subcompartment, nuclear outer membrane-endoplasmic reticulum membrane network, organelle, membrane-bounded organelle, intracellular organelle, extrac…	molecular_function, nucleic acid binding, RNA binding, binding, protein binding, identical protein binding, organic cyclic compound binding, heterocyclic compound binding
ERAL1	O75616	3	4	6	0.900095	1.4538	1.05568	1	1	1	1.03295	1.24295	1.03012	1.04234	1.32081	0.971765	1.08241	1.29623	1.06159	0.978523	1.24952	1.07193	1.03195	1.27252	1.21616	0.944516	1.4055	1.07103	1.03228	1.22188	1.06595	0.932881	1.48555	0.999434	1.05568	1	1.03295	1.04234	1.08241	1.07193	1.21616	1.07103	1.06595	0.999434	none		Enhanced: Cytosol, Mitochondria	cellular_component, intracellular, cell, cytoplasm, mitochondrion, mitochondrial envelope, mitochondrial inner membrane, mitochondrial matrix, cytosol, membrane, organelle inner membrane, organelle membrane, mitochondrial membrane, organelle envelope, membrane-enclosed lumen, envelope, organelle, membrane-bounded organelle, intracellular organelle, intracellular membrane-bounded organelle, organe…	nucleotide binding, nucleoside binding, purine nucleoside binding, molecular_function, nucleic acid binding, RNA binding, binding, protein binding, GTP binding, purine nucleotide binding, guanyl nucleotide binding, rRNA binding, ribonucleoside binding, purine ribonucleoside binding, ribonucleotide binding, purine ribonucleotide binding, guanyl ribonucleotide binding, purine ribonucleoside triphos…
NGLY1	H0Y2P2|Q96IV0|Q96IV0-3|Q96IV0-2|Q96IV0-4|A0A0C4DFP4|Q96IV0-5	3	12	15	0.80255	0.885174	1.003	1	1	1	0.954027	0.954168	1.02295	0.970118	0.936623	1.00148	0.891236	0.959325	1.0186	0.908928	0.939385	0.988872	0.900235	0.933968	0.991012	0.873616	0.886781	0.946055	0.894879	0.930116	0.986014	0.933061	0.944988	0.988426	0.885174	1	0.954168	0.970118	0.959325	0.939385	0.933968	0.886781	0.930116	0.944988	none			cellular_component, intracellular, cell, nucleus, cytoplasm, cytosol, organelle, membrane-bounded organelle, intracellular organelle, intracellular membrane-bounded organelle, intracellular part, cytoplasmic part, cell part	peptide-N4-(N-acetyl-beta-glucosaminyl)asparagine amidase activity, molecular_function, catalytic activity, binding, protein binding, hydrolase activity, hydrolase activity, acting on carbon-nitrogen (but not peptide) bonds, hydrolase activity, acting on carbon-nitrogen (but not peptide) bonds, in linear amides, ion binding, cation binding, metal ion binding
EP400	Q96L91|Q96L91-2|Q96L91-3|Q96L91-5	3	24	28	1.53271	1.50865	1.24763	1	1	1	1.02111	0.995242	0.91193	1.0494	1.09526	0.941876	1.077	1.03448	0.999103	1.14644	1.04245	0.970299	1.15088	1.03237	0.993511	1.14505	1.16946	0.911376	1.18233	1.14337	0.999179	1.18274	1.19555	1.01607	1.50865	1	0.995242	1.0494	1.03448	1.04245	1.03237	1.14505	1.14337	1.18274	none		Supported: Nucleus	histone acetyltransferase complex, nuclear chromosome, chromatin, nuclear chromatin, Swr1 complex, cellular_component, intracellular, cell, nucleus, nucleoplasm, chromosome, nuclear body, nuclear speck, protein acetyltransferase complex, membrane-enclosed lumen, nuclear lumen, macromolecular complex, NuA4 histone acetyltransferase complex, H4/H2A histone acetyltransferase complex, organelle, memb…	nucleotide binding, molecular_function, nucleic acid binding, DNA binding, chromatin binding, antigen binding, catalytic activity, helicase activity, binding, protein binding, ATP binding, pyrophosphatase activity, hydrolase activity, hydrolase activity, acting on acid anhydrides, hydrolase activity, acting on acid anhydrides, in phosphorus-containing anhydrides, purine nucleotide binding, nucleo…
IKBKG	C9J2V2|Q9Y6K9|Q9Y6K9-2	3	20	24	1.21814	0.934482	0.919433	1	1	1	1.01765	1.02129	0.94883	0.996402	0.935805	0.901649	1.06278	0.999746	0.882607	0.999145	0.9409	0.907418	1.00213	0.983983	0.896375	1.01462	0.994321	0.90516	0.963905	0.992037	0.913322	0.979377	0.88453	0.877847	0.934482	1	1.01765	0.935805	0.999746	0.9409	0.983983	0.994321	0.963905	0.88453	none		Enhanced: Cytosol	ubiquitin ligase complex, spindle pole, cellular_component, intracellular, cell, nucleus, cytoplasm, spindle, cytosol, cytoskeleton, IkappaB kinase complex, microtubule cytoskeleton, macromolecular complex, organelle, membrane-bounded organelle, non-membrane-bounded organelle, intracellular organelle, intracellular membrane-bounded organelle, intracellular non-membrane-bounded organelle, organell…	molecular_function, signal transducer activity, receptor binding, binding, protein binding, enzyme binding, protein domain specific binding, polyubiquitin modification-dependent protein binding, ubiquitin protein ligase binding, ubiquitin-like protein binding, identical protein binding, protein homodimerization activity, peroxisome proliferator activated receptor binding, ubiquitin binding, ion b…
GHDC	K7ESN3|Q8N2G8|Q8N2G8-2|Q8N2G8-3	3	2	5	0.935266	0.893536	0.813395	1	1	1	1.18335	0.942754	0.863892	1.14083	1.02773	0.952349	1.20855	0.989506	0.957947	0.947805	0.961497	0.997752	1.07248	1.05413	0.930749	1.05518	1.06093	0.934983	1.09638	1.00902	0.8691	1.02391	1.02805	0.914691	0.893536	1	0.942754	1.02773	0.989506	0.961497	1.05413	1.05518	1.00902	1.02391	none			cellular_component, extracellular region, intracellular, cell, nucleus, nuclear envelope, cytoplasm, endoplasmic reticulum, endomembrane system, membrane, secretory granule, cytoplasmic vesicle, organelle envelope, membrane-enclosed lumen, envelope, vesicle, vesicle lumen, secretory granule lumen, specific granule lumen, specific granule, organelle, membrane-bounded organelle, intracellular organ…	molecular_function
GRAMD1A	M0QZ12|Q96CP6|Q96CP6-2|Q96CP6-3	3	3	8	1.32777	1.13676	1.33366	1	1	1	1.08509	0.947354	1.02645	1.04694	0.92475	1.08334	1.04509	0.920236	1.09711	1.09506	0.829408	1.04648	1.02926	0.925743	1.0642	1.10264	0.819178	1.11102	1.05907	0.799053	1.04065	1.04699	0.940342	1.0415	1.32777	1	1.02645	1.04694	1.04509	1.04648	1.02926	1.10264	1.04065	1.0415	none		Approved: Cytosol, Plasma membrane	cellular_component, membrane, integral component of membrane, intrinsic component of membrane, membrane part	molecular_function, binding, protein binding
MKNK1	Q9BUB5|Q9BUB5-2|Q9BUB5-3	3	4	10	1.14774	0.852109	0.891336	1	1	1	1.00008	1.06407	1.02132	0.987627	1.00073	1.05727	0.998679	1.03843	1.05135	0.981357	1.02729	1.04019	1.0162	1.01669	0.997573	1.01716	0.97724	1.0354	1.02251	0.933816	1.01682	0.972576	0.973994	1.04822	0.891336	1	1.02132	1.00073	1.03843	1.02729	1.0162	1.01716	1.01682	0.973994	none		Supported: Nucleoplasm	cellular_component, intracellular, cell, nucleus, nucleoplasm, cytoplasm, cytosol, membrane-enclosed lumen, nuclear lumen, organelle, membrane-bounded organelle, intracellular organelle, intracellular membrane-bounded organelle, organelle lumen, organelle part, intracellular part, nuclear part, cytoplasmic part, intracellular organelle part, cell part, intracellular organelle lumen	nucleotide binding, molecular_function, catalytic activity, protein kinase activity, protein serine/threonine kinase activity, calmodulin-dependent protein kinase activity, binding, protein binding, calmodulin binding, ATP binding, calcium-dependent protein serine/threonine kinase activity, calcium-dependent protein kinase activity, kinase activity, transferase activity, transferase activity, tra…
PHF21A	Q96BD5|Q96BD5-3|Q96BD5-2	3	8	11	1.26739	1.23992	1.13458	1	1	1	0.952797	1.04398	0.935879	0.962376	1.02189	0.951928	1.0119	1.02923	1.01389	0.975205	1.00267	0.929726	1.00499	1.10087	0.982375	1.01124	1.06552	0.914346	1.04236	1.06022	0.976832	1.02879	0.995403	0.963289	1.23992	1	0.952797	0.962376	1.01389	0.975205	1.00499	1.01124	1.04236	0.995403	none			histone deacetylase complex, cellular_component, intracellular, cell, nucleus, nucleoplasm, membrane-enclosed lumen, nuclear lumen, macromolecular complex, organelle, membrane-bounded organelle, intracellular organelle, intracellular membrane-bounded organelle, organelle lumen, organelle part, intracellular part, nuclear part, intracellular organelle part, nucleoplasm part, cell part, intracellul…	regulatory region DNA binding, transcription regulatory region sequence-specific DNA binding, RNA polymerase II regulatory region sequence-specific DNA binding, transcription factor activity, protein binding, transcription factor activity, transcription factor binding, RNA polymerase II regulatory region DNA binding, regulatory region nucleic acid binding, molecular_function, nucleic acid binding…
TTC13	Q8NBP0	3	2	3	1.0838	1.15166	1.20208	1	1	1	1.07015	1.12556	1.30676	1.01726	1.14454	1.18423	1.06378	1.24194	1.04557	1.02637	1.08279	1.19743	0.930619	1.10035	1.16695	1.06783	1.15458	1.03956	1.03943	1.10743	1.14679	1.12239	1.09532	1.188	1.15166	1	1.12556	1.14454	1.06378	1.08279	1.10035	1.06783	1.10743	1.12239	none		Approved: Nucleoplasm
GNB1L	Q9BYB4	3	6	12	0.862862	0.863165	0.93549	1	1	1	1.05073	1.00297	1.13578	1.00324	1.09499	1.1247	1.03689	1.07509	1.09873	0.999968	1.03641	1.13619	1.04601	1.05328	1.13499	0.948358	1.02391	1.13265	1.01291	1.05823	1.08886	0.973548	1.05917	1.0602	0.863165	1	1.05073	1.09499	1.07509	1.03641	1.05328	1.02391	1.05823	1.05917	none		Approved: Cytosol	cellular_component, intracellular, cell, cytoplasm, plasma membrane, cytoplasmic side of plasma membrane, membrane, intracellular part, membrane part, plasma membrane part, cell part, cell periphery, side of membrane, cytoplasmic side of membrane	molecular_function
LRP1	Q07954	3	8	18	1.06193	0.943342	0.852838	1	1	1	1.03928	0.906491	0.901689	1.01246	0.941797	0.943646	1.08251	0.84418	1.03362	1.00481	0.898145	0.936813	1.1147	0.889188	0.956565	1.05949	0.93137	0.883757	1.06085	0.892879	0.928523	1.02951	0.841826	0.881577	0.943342	1	0.906491	0.943646	1.03362	0.936813	0.956565	0.93137	0.928523	0.881577	none		Approved: Nucleoplasm; Supported: Vesicles	lytic vacuole, cellular_component, intracellular, cell, nucleus, nucleolus, cytoplasm, lysosome, lysosomal membrane, endosome, early endosome, vacuole, vacuolar membrane, cytosol, plasma membrane, integral component of plasma membrane, clathrin-coated pit, adherens junction, cell-substrate adherens junction, focal adhesion, endomembrane system, vesicle membrane, membrane, integral component of me…	protease binding, molecular_function, nucleic acid binding, RNA binding, receptor activity, low-density lipoprotein receptor activity, scavenger receptor activity, receptor binding, transporter activity, binding, calcium ion binding, protein binding, protein transporter activity, peptide transporter activity, alpha-2 macroglobulin receptor activity, enzyme binding, substrate-specific transporter …
SRSF1	J3KTL2|Q07955	3	17	19	3.46724	3.63765	3.33932	1	1	1	1.00289	1.07126	0.918244	1.27136	1.30699	1.19888	1.5534	1.43742	1.24339	1.6607	1.53884	1.38894	1.76723	1.75754	1.57175	2.10922	1.95782	1.73166	1.90038	1.98845	1.79472	2.07243	1.97458	1.88541	3.46724	1	1.00289	1.27136	1.43742	1.53884	1.75754	1.95782	1.90038	1.97458	solubilized	2.57794	Enhanced: Nucleoplasm	cellular_component, extracellular region, extracellular space, intracellular, cell, nucleus, nucleoplasm, spliceosomal complex, cytoplasm, nuclear body, nuclear speck, intracellular ribonucleoprotein complex, membrane-enclosed lumen, nuclear lumen, vesicle, macromolecular complex, exon-exon junction complex, organelle, membrane-bounded organelle, intracellular organelle, extracellular organelle, …	molecular_function, nucleic acid binding, RNA binding, mRNA binding, binding, protein binding, enzyme binding, kinase binding, protein kinase binding, protein domain specific binding, protein kinase B binding, DNA topoisomerase binding, RS domain binding, organic cyclic compound binding, heterocyclic compound binding
TRIM4	Q9C037|Q9C037-2	3	9	11	0.972027	0.799087	0.879817	1	1	1	0.996164	1.07073	1.07171	0.99982	1.01852	1.12177	1.0321	1.02933	1.01041	0.99653	1.05608	1.01591	0.98183	1.01663	1.00284	0.986212	0.982056	1.05864	1.01957	0.998672	1.03482	1.00179	1.02374	1.03654	0.879817	1	1.07073	1.01852	1.02933	1.01591	1.00284	0.986212	1.01957	1.02374	none		Approved: Plasma membrane; Supported: Cytosol	cellular_component, intracellular, cell, cytoplasm, cytosol, plasma membrane, membrane, intracellular part, cytoplasmic part, cell part, cell periphery	molecular_function, catalytic activity, binding, zinc ion binding, transferase activity, ion binding, cation binding, metal ion binding, transition metal ion binding
TBC1D1	Q86TI0|Q86TI0-2	3	17	23	0.892524	1.02317	0.968281	1	1	1	1.03884	1.03326	1.02251	1.02317	1.03521	1.0416	1.03697	1.02982	1.03218	1.06064	1.02231	1.01165	1.03578	1.0224	1.01719	1.02652	1.02969	1.01667	1.03415	1.00923	1.03705	1.03678	1.03086	0.992361	0.968281	1	1.03326	1.03521	1.03218	1.02231	1.0224	1.02652	1.03415	1.03086	none			cellular_component, intracellular, cell, nucleus, cytoplasm, cytosol, endomembrane system, organelle, membrane-bounded organelle, intracellular organelle, intracellular membrane-bounded organelle, intracellular part, cytoplasmic part, cell part	molecular_function, GTPase activator activity, binding, protein binding, enzyme activator activity, Ras GTPase binding, Rab GTPase binding, enzyme binding, enzyme regulator activity, GTPase regulator activity, small GTPase binding, GTPase binding, nucleoside-triphosphatase regulator activity, molecular function regulator
TRIT1	Q9H3H1|S4R3U8|Q9H3H1-4	3	7	11	0.880815	0.91506	0.946679	1	1	1	1.08903	0.966311	1.09365	0.994722	1.02901	1.09904	0.999612	1.03323	1.06105	1.11288	1.01247	1.06455	0.97032	0.990024	1.05684	0.992006	0.989578	1.08682	1.05133	0.973905	1.09293	0.95402	0.991297	1.01855	0.91506	1	1.08903	1.02901	1.03323	1.06455	0.990024	0.992006	1.05133	0.991297	none		Approved: Cytosol, Nucleoplasm	cellular_component, intracellular, cell, cytoplasm, mitochondrion, mitochondrial matrix, membrane-enclosed lumen, organelle, membrane-bounded organelle, intracellular organelle, intracellular membrane-bounded organelle, organelle lumen, organelle part, intracellular part, mitochondrial part, cytoplasmic part, intracellular organelle part, cell part, intracellular organelle lumen	nucleotide binding, molecular_function, nucleic acid binding, catalytic activity, binding, ATP binding, zinc ion binding, transferase activity, transferase activity, transferring alkyl or aryl (other than methyl) groups, purine nucleotide binding, adenyl nucleotide binding, ribonucleotide binding, purine ribonucleotide binding, adenyl ribonucleotide binding, purine ribonucleoside triphosphate bin…
TOMM40	O96008	3	9	11	0.737604	0.791509	0.781546	1	1	1	0.958707	1.01534	1.10529	1.01199	1.0018	1.05919	0.902759	0.974556	1.02795	0.920972	0.986497	1.04837	0.92535	0.931842	1.01323	0.920008	0.863522	1.00986	0.935925	0.961937	1.00746	0.92726	0.97807	0.989762	0.781546	1	1.01534	1.01199	0.974556	0.986497	0.931842	0.920008	0.961937	0.97807	none		Approved: Cytosol; Enhanced: Mitochondria	cellular_component, extracellular region, extracellular space, intracellular, cell, cytoplasm, mitochondrion, mitochondrial envelope, mitochondrial outer membrane, mitochondrial outer membrane translocase complex, mitochondrial inner membrane, cytosol, membrane, integral component of membrane, organelle inner membrane, outer membrane, organelle membrane, intrinsic component of membrane, intrinsic…	molecular_function, transporter activity, binding, protein binding, protein transmembrane transporter activity, protein transporter activity, peptide transporter activity, protein channel activity, channel activity, porin activity, passive transmembrane transporter activity, wide pore channel activity, transmembrane transporter activity, macromolecule transmembrane transporter activity, substrate…
NDUFB10	O96000|O96000-2	3	8	9	1.38827	1.13047	1.03923	1	1	1	1.06197	0.958664	0.775656	1.16174	0.83078	0.814228	1.10314	1.17093	0.830814	0.988774	0.895185	0.810716	1.01183	0.936775	0.805517	0.999074	0.978333	0.755001	0.980498	0.978511	0.843491	1.01733	0.786241	0.74615	1.13047	1	0.958664	0.83078	1.10314	0.895185	0.936775	0.978333	0.978511	0.786241	none			cellular_component, extracellular region, extracellular space, intracellular, cell, cytoplasm, mitochondrion, mitochondrial envelope, mitochondrial inner membrane, mitochondrial respiratory chain, mitochondrial respiratory chain complex I, membrane, organelle inner membrane, NADH dehydrogenase complex, organelle membrane, mitochondrial membrane, organelle envelope, envelope, vesicle, macromolecul…	molecular_function, catalytic activity, NADH dehydrogenase activity, binding, protein binding, NADH dehydrogenase (ubiquinone) activity, oxidoreductase activity, oxidoreductase activity, acting on NAD(P)H, oxidoreductase activity, acting on NAD(P)H, quinone or similar compound as acceptor, NADH dehydrogenase (quinone) activity
CLPTM1	O96005	3	10	11	0.752263	0.831102	0.802052	1	1	1	0.961989	0.963378	0.972844	0.961292	1.04249	0.993528	0.916046	0.961401	1.01043	0.911896	1.01019	1.00587	0.939591	1.02362	1.03451	0.877315	0.908158	1.04676	0.917878	0.976995	0.938212	0.916091	0.998752	1.00268	0.802052	1	0.963378	0.993528	0.961401	1.00587	1.02362	0.908158	0.938212	0.998752	none		Approved: Microtubule organizing center, Nuclear membrane	cellular_component, cell, plasma membrane, integral component of plasma membrane, external side of plasma membrane, cell surface, membrane, integral component of membrane, intrinsic component of membrane, intrinsic component of plasma membrane, membrane part, plasma membrane part, cell part, cell periphery, side of membrane	molecular_function, binding, protein binding
ZBED1	O96006	3	5	8	0.809691	0.817353	0.808011	1	1	1	0.983202	1.0011	1.01928	0.955704	1.01808	1.00271	0.981879	1.05399	0.933144	0.947551	0.995873	1.03209	0.935817	0.94717	0.986523	0.959174	0.955147	0.997893	0.971977	0.967193	0.968044	0.945366	1.01801	0.999077	0.809691	1	1.0011	1.00271	0.981879	0.995873	0.94717	0.959174	0.968044	0.999077	none			nuclear chromosome, cellular_component, intracellular, cell, nucleus, nuclear envelope, nucleoplasm, chromosome, centrosome, microtubule organizing center, cytoskeleton, endomembrane system, microtubule cytoskeleton, membrane, organelle membrane, nuclear membrane, organelle envelope, membrane-enclosed lumen, envelope, nuclear lumen, organelle, membrane-bounded organelle, non-membrane-bounded orga…	regulatory region DNA binding, transcription regulatory region sequence-specific DNA binding, RNA polymerase II regulatory region sequence-specific DNA binding, RNA polymerase II core promoter proximal region sequence-specific DNA binding, RNA polymerase II transcription factor activity, sequence-specific DNA binding, transcription factor activity, RNA polymerase II core promoter proximal region …
MOCS2	O96007|O96033	3	6	9	0.784273	0.725321	0.817052	1	1	1	0.951747	0.960549	1.02163	0.978146	1.0207	0.99716	0.977019	0.899129	0.945818	0.973161	1.021	0.937882	0.931811	0.94664	0.92115	0.959531	0.919383	0.967261	0.867876	0.941051	0.933431	0.906854	0.91728	0.916286	0.784273	1	0.960549	0.99716	0.945818	0.973161	0.931811	0.959531	0.933431	0.916286	none	1.41443	Supported: Cytosol	cellular_component, intracellular, cell, nucleus, nucleoplasm, cytoplasm, cytosol, nuclear body, nuclear speck, molybdopterin synthase complex, membrane-enclosed lumen, nuclear lumen, macromolecular complex, organelle, membrane-bounded organelle, intracellular organelle, intracellular membrane-bounded organelle, organelle lumen, protein complex, organelle part, intracellular part, nuclear part, c…	molecular_function, catalytic activity, transferase activity, transferase activity, transferring sulfur-containing groups, sulfurtransferase activity, molybdopterin synthase activity
MOCS2	O96007|O96033	3	6	9	0.784273	0.725321	0.817052	1	1	1	0.951747	0.960549	1.02163	0.978146	1.0207	0.99716	0.977019	0.899129	0.945818	0.973161	1.021	0.937882	0.931811	0.94664	0.92115	0.959531	0.919383	0.967261	0.867876	0.941051	0.933431	0.906854	0.91728	0.916286	0.784273	1	0.960549	0.99716	0.945818	0.973161	0.931811	0.959531	0.933431	0.916286	none	1.41443	Supported: Cytosol	cellular_component, intracellular, cell, nucleus, nucleoplasm, cytoplasm, cytosol, nuclear body, nuclear speck, molybdopterin synthase complex, membrane-enclosed lumen, nuclear lumen, macromolecular complex, organelle, membrane-bounded organelle, intracellular organelle, intracellular membrane-bounded organelle, organelle lumen, protein complex, organelle part, intracellular part, nuclear part, c…	molecular_function, catalytic activity, transferase activity, transferase activity, transferring sulfur-containing groups, sulfurtransferase activity, molybdopterin synthase activity
PDIA6	Q15084|Q15084-2|Q15084-3|Q15084-4|Q15084-5	3	20	26	0.747973	0.721241	0.778076	1	1	1	0.984269	0.956102	0.971035	0.925777	1.01333	0.916573	0.908576	0.843768	0.868825	0.878323	0.92062	0.829137	0.903803	0.859912	0.86527	0.892805	0.889799	0.927419	0.884591	0.89016	0.881625	0.889774	0.940271	0.853978	0.747973	1	0.971035	0.925777	0.868825	0.878323	0.86527	0.892805	0.884591	0.889774	none	3.27142	Approved: Cytosol; Supported: Endoplasmic reticulum	cellular_component, extracellular region, extracellular space, intracellular, cell, cytoplasm, endoplasmic reticulum, endoplasmic reticulum lumen, endoplasmic reticulum membrane, endoplasmic reticulum-Golgi intermediate compartment, cytosol, plasma membrane, endomembrane system, membrane, cytoplasmic vesicle, membrane-enclosed lumen, vesicle, organelle subcompartment, macromolecular complex, endo…	molecular_function, protein disulfide isomerase activity, catalytic activity, binding, protein binding, disulfide oxidoreductase activity, peptide disulfide oxidoreductase activity, oxidoreductase activity, oxidoreductase activity, acting on a sulfur group of donors, isomerase activity, intramolecular oxidoreductase activity, intramolecular oxidoreductase activity, transposing S-S bonds, catalyti…
TMUB2	Q71RG4|Q71RG4-2	3	4	5	0.873633	0.821881	0.775915	1	1	1	1.06835	0.941961	0.949745	1.05714	0.906161	0.849754	0.98799	0.991152	0.877085	1.03175	0.947641	0.923245	0.99481	0.971339	0.959445	0.98231	0.972496	0.897952	0.912765	0.912971	0.866352	0.956684	0.847182	0.844204	0.821881	1	0.949745	0.906161	0.98799	0.947641	0.971339	0.972496	0.912765	0.847182	none		Approved: Cytosol, Vesicles	cellular_component, membrane, integral component of membrane, intrinsic component of membrane, membrane part	molecular_function, binding, protein binding
TMEM68	Q96MH6|Q96MH6-2	3	2	4	0.970475	0.771125	0.812146	1	1	1	1.16146	1.07392	1.11353	1.16924	1.01596	1.1118	1.22021	0.9042	1.02494	1.22046	1.04155	1.0346	1.01477	0.985031	1.16977	1.08021	0.861225	1.0989	1.11863	1.05768	1.07235	1.02271	1.01404	0.992837	0.812146	1	1.11353	1.1118	1.02494	1.04155	1.01477	1.08021	1.07235	1.01404	none		Approved: Vesicles	cellular_component, membrane, integral component of membrane, intrinsic component of membrane, membrane part	molecular_function, catalytic activity, transferase activity, transferase activity, transferring acyl groups
TST	Q16762	3	6	10	0.773399	0.837491	0.79726	1	1	1	1.02192	1.08104	1.03169	0.987366	1.02096	0.971695	0.88213	1.03171	0.983055	0.899128	1.00084	0.9987	0.957093	1.02342	1.02786	0.828111	0.951639	1.03166	0.93581	0.965245	0.984346	0.887799	0.971537	0.987978	0.79726	1	1.03169	0.987366	0.983055	0.9987	1.02342	0.951639	0.965245	0.971537	none		Supported: Mitochondria	cellular_component, extracellular region, extracellular space, intracellular, cell, cytoplasm, mitochondrion, mitochondrial envelope, mitochondrial inner membrane, mitochondrial matrix, membrane, organelle inner membrane, organelle membrane, mitochondrial membrane, organelle envelope, membrane-enclosed lumen, envelope, vesicle, organelle, membrane-bounded organelle, intracellular organelle, extra…	molecular_function, nucleic acid binding, RNA binding, catalytic activity, thiosulfate sulfurtransferase activity, binding, 5S rRNA binding, transferase activity, transferase activity, transferring sulfur-containing groups, sulfurtransferase activity, rRNA binding, organic cyclic compound binding, heterocyclic compound binding
NSDHL	Q15738	3	16	17	0.699802	0.889095	0.825734	1	1	1	0.999697	0.967981	1.09345	0.964461	1.00521	1.07985	0.918445	0.94983	1.00217	0.895264	0.959765	0.989134	0.920589	0.915944	0.957103	0.83903	0.878185	1.03199	0.926951	0.906065	0.977932	0.869858	0.950538	0.971245	0.825734	1	0.999697	1.00521	0.94983	0.959765	0.920589	0.878185	0.926951	0.950538	none		Enhanced: Endoplasmic reticulum, Lipid droplets	cellular_component, intracellular, cell, cytoplasm, endoplasmic reticulum, endoplasmic reticulum membrane, lipid droplet, endomembrane system, membrane, integral component of membrane, intrinsic component of membrane, organelle subcompartment, nuclear outer membrane-endoplasmic reticulum membrane network, organelle, membrane-bounded organelle, non-membrane-bounded organelle, intracellular organel…	C-3 sterol dehydrogenase (C-4 sterol decarboxylase) activity, molecular_function, catalytic activity, 3-beta-hydroxy-delta5-steroid dehydrogenase activity, steroid dehydrogenase activity, oxidoreductase activity, oxidoreductase activity, acting on CH-OH group of donors, oxidoreductase activity, acting on the CH-OH group of donors, NAD or NADP as acceptor, steroid dehydrogenase activity, acting on…
RARS	P54136|P54136-2	3	31	33	0.803975	0.845794	0.768157	1	1	1	0.977253	1.05383	1.05808	1.00865	1.05056	1.04647	0.963082	1.06587	1.13445	0.958924	0.95427	1.02207	0.931569	0.944565	0.994341	0.916369	1.00241	0.901472	1.00523	1.05501	0.982087	0.929751	1.01256	0.937578	0.803975	1	1.05383	1.04647	1.06587	0.958924	0.944565	0.916369	1.00523	0.937578	none		Approved: Nucleoplasm; Enhanced: Cytosol	cellular_component, extracellular region, extracellular space, intracellular, cell, nucleus, nucleoplasm, cytoplasm, mitochondrion, cytosol, membrane, aminoacyl-tRNA synthetase multienzyme complex, membrane-enclosed lumen, nuclear lumen, vesicle, macromolecular complex, organelle, membrane-bounded organelle, intracellular organelle, extracellular organelle, intracellular membrane-bounded organell…	tRNA binding, nucleotide binding, molecular_function, nucleic acid binding, RNA binding, catalytic activity, aminoacyl-tRNA ligase activity, arginine-tRNA ligase activity, binding, protein binding, ATP binding, amino acid binding, ligase activity, purine nucleotide binding, adenyl nucleotide binding, carboxylic acid binding, ribonucleotide binding, purine ribonucleotide binding, adenyl ribonucleo…
BLM	P54132	3	19	21	1.11968	1.09189	1.34336	1	1	1	0.982679	1.02286	1.06228	0.978589	1.02021	1.03565	0.987793	0.987151	1.03544	0.993941	1.04835	1.04431	1.0329	1.00437	1.07533	1.05631	1.04614	1.08708	1.07826	1.0762	1.16039	1.09754	1.13064	1.17031	1.11968	1	1.02286	1.02021	0.987793	1.04431	1.0329	1.05631	1.07826	1.13064	none	1.74422	Approved: Cytosol; Supported: Nucleus	nuclear chromosome, chromosome, telomeric region, condensed chromosome, condensed nuclear chromosome, synaptonemal complex, lateral element, cellular_component, intracellular, cell, nucleus, nucleoplasm, replication fork, chromosome, nucleolus, cytoplasm, cytosol, nuclear matrix, nuclear body, PML body, membrane-enclosed lumen, nuclear lumen, nuclear periphery, organelle, membrane-bounded organel…	nucleotide binding, DNA secondary structure binding, four-way junction DNA binding, Y-form DNA binding, bubble DNA binding, p53 binding, molecular_function, nucleic acid binding, DNA binding, DNA helicase activity, damaged DNA binding, single-stranded DNA binding, catalytic activity, ATP-dependent DNA helicase activity, helicase activity, binding, protein binding, ATP binding, ATP-dependent helic…
C20ORF27	Q9GZN8|Q9GZN8-2	3	5	7	0.829086	0.960716	0.860692	1	1	1	0.990083	1.16813	1.20002	1.05766	1.01545	1.11359	1.05795	1.14433	1.01779	1.10193	1.02688	1.07309	1.10267	1.08118	1.04975	1.04544	0.991354	1.02752	1.03012	1.06044	1.04699	1.08392	0.981761	1.00893	0.860692	1	1.16813	1.05766	1.05795	1.07309	1.08118	1.02752	1.04699	1.00893	none
GCLM	P48507	3	10	12	0.772093	0.813417	0.782191	1	1	1	0.950785	0.964131	0.957168	0.950756	0.904608	0.947066	0.93442	0.932207	0.939815	0.954961	0.942055	0.958786	0.893188	0.892996	0.920713	0.946429	0.868271	0.973183	0.894115	0.860136	0.918488	0.914236	0.903121	0.950118	0.782191	1	0.957168	0.947066	0.93442	0.954961	0.893188	0.946429	0.894115	0.914236	none	2.95643	Approved: Cytosol, Nucleoplasm, Plasma membrane	cellular_component, intracellular, cell, cytoplasm, cytosol, glutamate-cysteine ligase complex, macromolecular complex, intracellular part, cytoplasmic part, cell part, catalytic complex	molecular_function, catalytic activity, glutamate-cysteine ligase activity, binding, protein binding, ligase activity, ligase activity, forming carbon-nitrogen bonds, acid-amino acid ligase activity, enzyme binding, enzyme regulator activity, glutamate-cysteine ligase catalytic subunit binding, protein heterodimerization activity, protein dimerization activity, molecular function regulator
GCLC	P48506	3	18	22	0.694659	0.827516	0.88882	1	1	1	0.989815	1.06718	1.12255	0.965778	1.03007	1.13774	0.964978	1.0415	1.09091	0.928208	0.988763	1.06237	0.958192	0.965356	1.06494	0.890291	0.940873	1.08794	0.977552	1.00568	1.07754	0.91717	1.01292	1.01894	0.827516	1	1.06718	1.03007	1.0415	0.988763	0.965356	0.940873	1.00568	1.01292	none		Approved: Cytosol, Nucleoli, Nucleus	cellular_component, intracellular, cell, cytoplasm, cytosol, glutamate-cysteine ligase complex, macromolecular complex, intracellular part, cytoplasmic part, cell part, catalytic complex	nucleotide binding, magnesium ion binding, molecular_function, catalytic activity, glutamate-cysteine ligase activity, binding, protein binding, ATP binding, glutamate binding, amino acid binding, ligase activity, ligase activity, forming carbon-nitrogen bonds, acid-amino acid ligase activity, purine nucleotide binding, adenyl nucleotide binding, carboxylic acid binding, ribonucleotide binding, p…
[truncated: 6,137 more rows]
[truncated: 3 more columns]
