# Supplementary material for: Proteome-wide solubility and thermal stability profiling reveals distinct regulatory roles for ATP
Source: Nat Commun. 2019 Mar 11;10:1155. doi: 10.1038/s41467-019-09107-y (PMC6411743; doi:10.1038/s41467-019-09107-y)
Supplement: Supplementary file 9 — Supplementary Data 6 [file 41467_2019_9107_MOESM9_ESM.xlsx]

## Sheet: Table legend
Supplementary Data 6: SPP of GTP
Columns	Description
gene_name	identified protein
protein_id	uniprot identifier
rep_count	number of replicates in which protein was found in a given condition
min_qupm	minimum number of uniquely quantified peptides across replicates
max_qupm	maximum number of uniquely quantified peptides across replicates
pEC50	negative logarithm of the half maximal effective concentration, reflects potentcy of solubilization
human_protein_atlas	protein localization as annotated by the Human Protein Atlas
GO_CC	gene ontology cellular compartment terms associated with given protein
GO_MF	gene ontology molecular function terms associated with given protein
disordered_rank	d2p2 retrieved prediction of which proportion of a given protein is disordered
Avg_pI	average isoelectric point

## Sheet: Table S7
gene_name	protein_id	rep_count	min_qupm	max_qupm	SDS_vehicle_1	SDS_vehicle_2	SDS_vehicle_3	vehicle_1	vehicle_2	vehicle_3	0.1mM_GTP_1	0.1mM_GTP_2	0.1mM_GTP_3	0.5mM_GTP_1	0.5mM_GTP_2	0.5mM_GTP_3	1mM_GTP_1	1mM_GTP_2	1mM_GTP_3	2mM_GTP_1	2mM_GTP_2	2mM_GTP_3	4mM_GTP_1	4mM_GTP_2	4mM_GTP_3	6mM_GTP_1	6mM_GTP_2	6mM_GTP_3	8mM_GTP_1	8mM_GTP_2	8mM_GTP_3	10mM_GTP_1	10mM_GTP_2	10mM_GTP_3	median_SDS	median_vehicle	median_0.1mM_GTP	median_0.5mM_GTP	median_1mM_GTP	median_2mM_GTP	median_4mM_GTP	median_6mM_GTP	median_8mM_GTP	median_10mM_GTP	GTP_effect	pEC50	human_protein_atlas	GO_CC	GO_MF
DTYMK	P23919	3	12	14	0.699872	0.729492	0.742596	1	1	1	0.986717	0.970797	0.979245	0.986517	0.951781	0.946175	0.911296	0.927902	0.859452	0.877482	0.895367	0.894212	0.823837	0.895007	0.875411	0.842076	0.887707	0.851244	0.801741	0.899991	0.801738	0.779093	0.870471	0.801264	0.736044	1	0.979245	0.951781	0.911296	0.894212	0.875411	0.851244	0.801741	0.801264	none	2.60665	Approved: Mitochondria	cellular_component, intracellular, cell, cytoplasm, mitochondrion, mitochondrial envelope, mitochondrial intermembrane space, mitochondrial matrix, cytosol, organelle envelope, organelle envelope lumen, membrane-enclosed lumen, envelope, organelle, membrane-bounded organelle, intracellular organelle, intracellular membrane-bounded organelle, organelle lumen, organelle part, intracellular part, mi…	nucleotide binding, molecular_function, catalytic activity, thymidylate kinase activity, binding, ATP binding, uridylate kinase activity, kinase activity, transferase activity, transferase activity, transferring phosphorus-containing groups, phosphotransferase activity, phosphate group as acceptor, purine nucleotide binding, nucleotide kinase activity, nucleobase-containing compound kinase activi…
RPL13A	M0QYS1|P40429|Q8J015	3	7	8	14.7395	10.1134	19.7521	1	1	1	1.02677	0.866503	1.04093	1.01135	0.910285	1.09897	1.03715	0.844203	1.14877	1.06169	0.731955	1.14396	1.05933	0.595759	1.02827	0.948416	0.568049	0.943772	0.78917	0.496853	0.784992	0.953972	0.590049	0.973257	14.9328	1	1.02677	1.01135	1.03715	1.06169	1.02827	0.943772	0.784992	0.953972	none		Approved: Cytosol, Nucleoli	cellular_component, intracellular, cell, nucleus, nucleolus, cytoplasm, cytosol, ribosome, adherens junction, cell-substrate adherens junction, focal adhesion, large ribosomal subunit, membrane, cytosolic large ribosomal subunit, cytosolic ribosome, cell junction, cell-substrate junction, intracellular ribonucleoprotein complex, membrane-enclosed lumen, nuclear lumen, macromolecular complex, orga…	molecular_function, nucleic acid binding, RNA binding, mRNA binding, structural constituent of ribosome, structural molecule activity, binding, organic cyclic compound binding, heterocyclic compound binding
RFC1	P35251|P35251-2	3	26	32	1.55154	1.43379	1.38019	1	1	1	1.05338	1.0377	1.01569	1.12996	1.15048	1.04831	1.23155	1.16032	1.1376	1.31629	1.23181	1.17574	1.47548	1.31281	1.28273	1.49422	1.38409	1.32272	1.61118	1.36614	1.38608	1.59912	1.40482	1.37149	1.40699	1	1.0377	1.12996	1.16032	1.23181	1.31281	1.38409	1.38608	1.40482	none	2.43905	Enhanced: Nucleus	cellular_component, extracellular region, extracellular space, intracellular, cell, nucleus, nucleoplasm, replication fork, DNA replication factor C complex, chromosome, nucleolus, cytoplasm, membrane-enclosed lumen, nuclear lumen, vesicle, macromolecular complex, organelle, membrane-bounded organelle, non-membrane-bounded organelle, intracellular organelle, extracellular organelle, intracellular…	nucleotide binding, molecular_function, nucleic acid binding, DNA binding, DNA clamp loader activity, double-stranded DNA binding, catalytic activity, binding, protein binding, ATP binding, enzyme activator activity, DNA-dependent ATPase activity, pyrophosphatase activity, hydrolase activity, hydrolase activity, acting on acid anhydrides, hydrolase activity, acting on acid anhydrides, in phosphor…
DPH1	I3L1H5|Q9BZG8	3	3	4	0.799751	0.67047	0.859319	1	1	1	0.904538	0.901597	1.1521	0.919584	0.900238	1.04141	0.929022	0.899977	1.01129	0.932776	0.87834	1.05284	0.931597	0.834795	0.957719	0.850106	0.756205	1.02428	0.874393	0.964299	0.960575	0.864383	0.874477	0.966102	0.764895	1	0.904538	0.919584	0.929022	0.932776	0.931597	0.850106	0.960575	0.874477	none		Supported: Nucleoplasm	cellular_component, intracellular, cell, nucleus, nucleoplasm, cytoplasm, cytosol, cell junction, membrane-enclosed lumen, nuclear lumen, organelle, membrane-bounded organelle, intracellular organelle, intracellular membrane-bounded organelle, organelle lumen, organelle part, intracellular part, nuclear part, cytoplasmic part, intracellular organelle part, cell part, intracellular organelle lumen	molecular_function, catalytic activity, binding, protein binding, transferase activity
HCCS	P53701	3	5	6	0.672319	0.900071	0.747571	1	1	1	1.0205	1.12307	0.931207	1.07327	1.08641	0.952377	0.965967	1.10304	0.869388	0.951925	1.02299	0.866663	0.845423	1.01987	0.81534	0.869357	1.03217	0.818854	0.831187	1.03148	0.828209	0.85806	0.97997	0.79416	0.823821	1	1.0205	1.07327	0.965967	0.951925	0.845423	0.869357	0.831187	0.85806	none		Enhanced: Mitochondria	cellular_component, intracellular, cell, cytoplasm, mitochondrion, mitochondrial envelope, mitochondrial inner membrane, membrane, organelle inner membrane, organelle membrane, mitochondrial membrane, organelle envelope, envelope, organelle, membrane-bounded organelle, intracellular organelle, intracellular membrane-bounded organelle, organelle part, intracellular part, mitochondrial part, cytopl…	molecular_function, catalytic activity, holocytochrome-c synthase activity, binding, lyase activity, carbon-sulfur lyase activity, ion binding, cation binding, metal ion binding
WDR76	A0A0C4DFX7|Q9H967	3	2	3	2.23667	2.03087	1.66296	1	1	1	1.10887	1.15032	0.975303	0.967288	0.891942	0.982439	1.20379	1.26259	0.922313	1.26927	1.14648	1.06683	1.2784	1.35318	1.2079	1.29463	1.3116	1.18833	1.51496	1.37018	1.14324	1.2875	1.479	1.22648	1.84691	1	1.10887	0.967288	1.20379	1.14648	1.2784	1.29463	1.37018	1.2875	none	2.67667	Approved: Nuclear bodies, Nucleoli fibrillar center	cellular_component, intracellular, cell, nucleus, organelle, membrane-bounded organelle, intracellular organelle, intracellular membrane-bounded organelle, intracellular part, cell part	molecular_function, nucleic acid binding, DNA binding, binding, organic cyclic compound binding, heterocyclic compound binding
MCM6	Q14566	3	45	50	0.794485	0.88841	1.09741	1	1	1	1.04558	0.954609	1.16025	1.09025	0.92657	1.23289	1.02431	0.859537	1.06357	1.05235	0.83829	1.17411	1.04206	0.835778	1.09252	1.0719	0.832972	1.12627	0.970472	0.852355	1.00829	0.878714	0.835444	1.04827	0.992909	1	1.04558	1.09025	1.02431	1.05235	1.04206	1.0719	0.970472	0.878714	none		Enhanced: Nucleoplasm	nuclear chromosome, chromosome, telomeric region, nuclear chromosome, telomeric region, cellular_component, intracellular, cell, nucleus, nucleoplasm, chromosome, membrane-enclosed lumen, nuclear lumen, macromolecular complex, MCM complex, organelle, membrane-bounded organelle, non-membrane-bounded organelle, intracellular organelle, intracellular membrane-bounded organelle, intracellular non-mem…	nucleotide binding, molecular_function, nucleic acid binding, DNA binding, DNA helicase activity, single-stranded DNA binding, catalytic activity, ATP-dependent DNA helicase activity, helicase activity, binding, protein binding, ATP binding, ATP-dependent helicase activity, DNA-dependent ATPase activity, pyrophosphatase activity, hydrolase activity, hydrolase activity, acting on acid anhydrides, …
FOXRED1	Q96CU9|Q96CU9-3|Q96CU9-2	3	5	8	0.885812	0.682704	1.01862	1	1	1	1.11331	1.03299	1.11954	1.0836	1.01469	1.15408	0.998346	0.929928	1.06951	1.07008	0.923075	1.08156	1.02254	0.974438	1.12435	1.07811	0.940911	1.16195	1.03789	0.969027	1.05599	0.940885	0.942574	1.04559	0.850661	1	1.11331	1.0836	0.998346	1.07008	1.02254	1.07811	1.03789	0.942574	none		Supported: Mitochondria	cellular_component, intracellular, cell, cytoplasm, mitochondrion, mitochondrial envelope, mitochondrial inner membrane, mitochondrial respiratory chain, mitochondrial respiratory chain complex I, membrane, integral component of membrane, organelle inner membrane, NADH dehydrogenase complex, organelle membrane, intrinsic component of membrane, mitochondrial membrane, organelle envelope, envelope,…	molecular_function, catalytic activity, oxidoreductase activity
TSPYL5	Q86VY4	3	6	8	1.99831	1.74111	1.48114	1	1	1	0.920965	0.923744	0.846133	0.865111	0.893648	0.856568	1.09421	1.05558	0.987092	1.14266	1.14964	0.92627	1.22828	1.14854	0.968495	1.21461	1.16474	0.997463	1.23061	1.09562	1.01541	1.53402	1.18129	1.16116	1.61112	1	0.920965	0.865111	1.05558	1.14266	1.14854	1.16474	1.09562	1.18129	none	1.46704	Approved: Cytosol, Golgi apparatus	cellular_component, intracellular, cell, nucleus, organelle, membrane-bounded organelle, intracellular organelle, intracellular membrane-bounded organelle, intracellular part, cell part	molecular_function, binding, protein binding
NDRG1	Q92597|E7ESM1|Q92597-2|Q92597-3	3	3	4	0.915855	1.04689	0.854033	1	1	1	0.934308	1.02803	0.863284	0.917079	0.959231	0.841638	0.903916	1.03707	0.927917	0.910091	1.09308	0.896329	0.854148	1.05195	0.916024	0.864307	1.05239	0.843128	0.862918	0.910639	0.851157	0.921056	0.968455	0.907405	0.950463	1	0.934308	0.917079	0.927917	0.910091	0.916024	0.864307	0.862918	0.921056	none		Supported: Cytosol, Microtubules	cellular_component, extracellular region, extracellular space, intracellular, cell, nucleus, cytoplasm, endosome, centrosome, microtubule organizing center, cytosol, cytoskeleton, microtubule, plasma membrane, cell-cell junction, adherens junction, cell-cell adherens junction, endosome membrane, endomembrane system, microtubule cytoskeleton, membrane, cell junction, organelle membrane, cytoplasmi…	molecular_function, binding, protein binding, microtubule binding, cytoskeletal protein binding, tubulin binding, Ras GTPase binding, Rab GTPase binding, enzyme binding, small GTPase binding, gamma-tubulin binding, cadherin binding, cell adhesion molecule binding, GTPase binding
B3GNT2	Q9NY97|Q9NY97-2	2	2	3	1.65542	0.913746		1	1		0.951648	1.04163		0.88394	0.91283		0.846184	0.972634		0.945596	0.928206		0.918384	0.941068		0.964416	0.866283		0.886122	0.794893		0.944894	0.903571		0.913746	1	0.99664	0.898385	0.909409	0.936901	0.929726	0.91535	0.840508	0.924233	none		Approved: Vesicles	Golgi membrane, cellular_component, extracellular region, extracellular space, intracellular, cell, cytoplasm, Golgi apparatus, endomembrane system, membrane, integral component of membrane, organelle membrane, intrinsic component of membrane, vesicle, organelle subcompartment, organelle, membrane-bounded organelle, intracellular organelle, extracellular organelle, intracellular membrane-bounded …	molecular_function, catalytic activity, UDP-glycosyltransferase activity, acetylglucosaminyltransferase activity, galactosyltransferase activity, UDP-galactose:beta-N-acetylglucosamine beta-1,3-galactosyltransferase activity, N-acetyllactosaminide beta-1,3-N-acetylglucosaminyltransferase activity, transferase activity, transferase activity, transferring glycosyl groups, transferase activity, tran…
PPP1R13L	Q8WUF5	2	3	5	0.994401		1.18616	1		1	1.01551		1.2558	1.08212		1.35798	1.01733		1.37084	1.08374		1.32063	1.08676		1.20226	1.07176		1.2625	1.08389		1.32572	1.12867		1.15209	1.18616	1	1.13565	1.22005	1.19409	1.20218	1.14451	1.16713	1.20481	1.14038	none		Enhanced: Cytosol	cellular_component, extracellular region, intracellular, cell, nucleus, nucleoplasm, cytoplasm, cytosol, cell junction, membrane-enclosed lumen, nuclear lumen, organelle, membrane-bounded organelle, intracellular organelle, intracellular membrane-bounded organelle, organelle lumen, extracellular region part, organelle part, intracellular part, nuclear part, cytoplasmic part, intracellular organel…	transcription factor activity, protein binding, transcription factor activity, transcription factor binding, molecular_function, transcription cofactor activity, transcription corepressor activity, binding, protein binding, transcription factor binding, identical protein binding, cadherin binding, cell adhesion molecule binding, transcription regulator activity
FHL3	Q13643	3	2	2	2.05888	2.29301	2.66457	1	1	1	1.11895	1.02549	1.28876	1.0776	0.933696	1.36268	1.05888	0.987052	1.23379	0.979513	0.929992	1.24593	1.06557	0.936018	1.33261	1.00879	0.965536	1.26039	1.00492	1.10203	1.29746	1.03436	1.09705	1.38503	2.47879	1	1.11895	1.0776	1.05888	0.979513	1.06557	1.00879	1.10203	1.09705	none		Approved: Nucleus	stress fiber, cellular_component, intracellular, cell, nucleus, cytoplasm, cytoskeleton, adherens junction, cell-substrate adherens junction, focal adhesion, actin cytoskeleton, myofibril, sarcomere, Z disc, cell junction, cell-substrate junction, I band, actin filament bundle, actomyosin, organelle, membrane-bounded organelle, non-membrane-bounded organelle, intracellular organelle, intracellula…	molecular_function, actin binding, binding, protein binding, cytoskeletal protein binding, ion binding, cation binding, metal ion binding
YTHDF2	Q9Y5A9	3	11	14	0.957953	1.08626	0.881555	1	1	1	0.999658	1.02315	0.942331	0.962706	1.03576	0.949239	0.997025	1.03944	0.903102	0.89962	0.987158	0.906649	0.932178	1.03037	0.910271	0.920037	1.02546	0.90521	0.984256	1.04714	0.90761	0.912424	1.00765	0.87129	0.983905	1	0.999658	0.962706	0.997025	0.906649	0.932178	0.920037	0.984256	0.912424	none		Enhanced: Cytosol; Supported: Cytoplasmic bodies	P-body, cellular_component, intracellular, cell, nucleus, cytoplasm, cytosol, intracellular ribonucleoprotein complex, macromolecular complex, ribonucleoprotein granule, cytoplasmic ribonucleoprotein granule, organelle, membrane-bounded organelle, non-membrane-bounded organelle, intracellular organelle, intracellular membrane-bounded organelle, intracellular non-membrane-bounded organelle, intrac…	molecular_function, nucleic acid binding, RNA binding, binding, protein binding, organic cyclic compound binding, heterocyclic compound binding, N6-methyladenosine-containing RNA binding
DHODH	Q02127	3	5	8	0.837793	0.928837	0.723677	1	1	1	1.07133	1.15921	0.983667	1.11316	1.00911	0.917506	1.00468	1.06294	0.868143	0.95974	1.07444	0.918364	0.971657	1.14118	0.870567	0.939906	1.01808	0.848393	0.867099	1.04855	0.862199	0.841432	1.04334	0.832282	0.826257	1	1.07133	1.00911	1.00468	0.95974	0.971657	0.939906	0.867099	0.841432	none		Approved: Nucleoplasm; Enhanced: Mitochondria	cellular_component, intracellular, cell, nucleus, nucleoplasm, cytoplasm, mitochondrion, mitochondrial envelope, mitochondrial inner membrane, cytosol, membrane, integral component of membrane, organelle inner membrane, organelle membrane, intrinsic component of membrane, mitochondrial membrane, organelle envelope, membrane-enclosed lumen, envelope, nuclear lumen, somatodendritic compartment, neu…	nucleotide binding, molecular_function, catalytic activity, dihydroorotate dehydrogenase activity, binding, drug binding, FMN binding, oxidoreductase activity, oxidoreductase activity, acting on the CH-CH group of donors, oxidoreductase activity, acting on the CH-CH group of donors, quinone or related compound as acceptor, ribonucleotide binding, small molecule binding, ion binding, anion binding…
GPSM1	A0A0A0MRC4|A0A0A0MSK4|Q86YR5|Q86YR5-4	3	2	5	0.980827	1.00092	0.939745	1	1	1	0.935009	0.922327	0.952986	0.918495	1.06617	1.07453	0.954882	0.922189	0.94996	0.946634	0.98807	0.906591	0.927798	0.845598	0.854084	0.84996	0.975325	0.932089	0.903679	0.89531	0.910549	0.970126	1.01089	0.867562	0.970332	1	0.935009	1.06617	0.94996	0.946634	0.854084	0.932089	0.903679	0.970126	none		Approved: Nucleoplasm; Supported: Golgi apparatus	Golgi membrane, cellular_component, intracellular, cell, cytoplasm, endoplasmic reticulum, endoplasmic reticulum membrane, Golgi apparatus, cytosol, plasma membrane, cell cortex, endomembrane system, membrane, organelle membrane, organelle subcompartment, macromolecular complex, nuclear outer membrane-endoplasmic reticulum membrane network, organelle, membrane-bounded organelle, intracellular org…	molecular_function, GDP-dissociation inhibitor activity, binding, protein binding, enzyme regulator activity, GTPase regulator activity, nucleoside-triphosphatase regulator activity, molecular function regulator
TRAPPC4	J3KP27|Q9Y296|E9PKS9|E9PQE8|Q9Y296-2	3	2	4	0.666081	0.781038	0.735155	1	1	1	0.946663	0.953988	1.03605	0.925543	0.931409	1.06841	0.884549	0.932318	1.0038	0.858267	0.955645	0.981897	0.865019	0.925419	0.968402	0.804065	0.960149	0.920089	0.929116	0.907429	0.922873	0.86029	0.915895	0.877298	0.758096	1	0.953988	0.931409	0.932318	0.955645	0.925419	0.920089	0.922873	0.877298	none		Approved: Cytosol	Golgi membrane, cellular_component, intracellular, cell, cytoplasm, endoplasmic reticulum, Golgi apparatus, Golgi stack, cytosol, synaptic vesicle, endomembrane system, membrane, TRAPP complex, transport vesicle, dendrite, organelle membrane, cytoplasmic vesicle, vesicle, organelle subcompartment, macromolecular complex, somatodendritic compartment, cell projection, neuron projection, organelle, …	molecular_function, guanyl-nucleotide exchange factor activity, Ras guanyl-nucleotide exchange factor activity, binding, protein binding, Ras GTPase binding, Rab guanyl-nucleotide exchange factor activity, Rab GTPase binding, enzyme binding, small GTPase binding, GTPase binding, molecular function regulator
ASF1A	Q9Y294	3	3	5	0.614474	0.572693	0.661938	1	1	1	1.05663	0.860491	0.777421	1.11985	0.876182	0.874421	0.92514	0.888948	0.807417	0.894877	0.862522	0.792387	0.920248	0.845702	0.798138	0.98802	0.793875	0.752027	0.812494	0.859324	0.795292	0.752498	0.838226	0.829444	0.617315	1	0.860491	0.876182	0.888948	0.862522	0.845702	0.793875	0.812494	0.829444	none		Enhanced: Nucleus	nuclear chromosome, chromatin, nuclear chromatin, cellular_component, intracellular, cell, nucleus, nucleoplasm, chromosome, membrane-enclosed lumen, nuclear lumen, macromolecular complex, organelle, membrane-bounded organelle, non-membrane-bounded organelle, intracellular organelle, intracellular membrane-bounded organelle, intracellular non-membrane-bounded organelle, organelle lumen, protein c…	molecular_function, chromatin binding, binding, protein binding, histone binding
DRG1	Q9Y295	3	14	15	0.653114	0.717252	0.636924	1	1	1	0.967653	0.971788	0.934737	0.999684	0.954973	0.949605	0.886326	0.934271	0.866094	0.884589	0.91893	0.849957	0.895699	1.04643	0.948989	0.898443	0.976203	0.902708	0.884127	1.01067	0.895803	0.834251	0.970647	0.840909	0.677088	1	0.967653	0.954973	0.886326	0.884589	0.948989	0.902708	0.895803	0.840909	none		Approved: Nuclear bodies; Supported: Cytosol	cellular_component, intracellular, cell, nucleus, nucleoplasm, cytoplasm, cytosol, polysome, membrane, nuclear body, intracellular ribonucleoprotein complex, membrane-enclosed lumen, nuclear lumen, macromolecular complex, organelle, membrane-bounded organelle, intracellular organelle, intracellular membrane-bounded organelle, organelle lumen, organelle part, intracellular part, nuclear part, cyto…	nucleotide binding, nucleoside binding, purine nucleoside binding, molecular_function, binding, protein binding, GTP binding, transcription factor binding, purine nucleotide binding, guanyl nucleotide binding, ribonucleoside binding, purine ribonucleoside binding, ribonucleotide binding, purine ribonucleotide binding, guanyl ribonucleotide binding, purine ribonucleoside triphosphate binding, smal…
LRCH4	O75427|H7C5D9	3	2	4	1.56129	1.08261	1.23183	1	1	1	0.923327	0.982035	1.05413	0.959495	0.990918	1.04637	1.20478	1.04313	1.10606	1.44907	1.05303	0.959213	1.46674	1.26037	1.07926	1.31435	1.14163	1.16433	1.50906	1.0581	1.18301	1.41369	1.06914	1.10594	1.15722	1	0.982035	0.990918	1.10606	1.05303	1.26037	1.16433	1.18301	1.10594	none		Approved: Cytosol, Focal adhesion sites, Nucleoplasm	cellular_component, intracellular, cell, nucleus, nucleoplasm, cytoplasm, plasma membrane, membrane, basolateral plasma membrane, nuclear body, PML body, membrane-enclosed lumen, nuclear lumen, organelle, membrane-bounded organelle, intracellular organelle, intracellular membrane-bounded organelle, organelle lumen, organelle part, intracellular part, membrane part, nuclear part, intracellular org…	molecular_function, binding, protein binding
TTC1	Q99614	3	17	20	0.887083	1.11688	0.909466	1	1	1	0.88261	0.914338	0.843918	0.860079	0.949124	0.803628	0.93541	0.965377	0.928447	0.891573	0.995889	0.85123	0.871802	0.95086	0.856651	0.856468	0.975424	0.858339	0.815896	0.975275	0.856913	0.891092	0.941196	0.881189	1.01317	1	0.88261	0.860079	0.93541	0.891573	0.871802	0.858339	0.856913	0.891092	none		Enhanced: Cytosol	cellular_component, intracellular, cell, cytoplasm, peroxisome, peroxisomal membrane, cytosol, membrane, organelle membrane, microbody membrane, microbody, organelle, membrane-bounded organelle, intracellular organelle, intracellular membrane-bounded organelle, organelle part, intracellular part, microbody part, peroxisomal part, cytoplasmic part, intracellular organelle part, cell part, bounding…	molecular_function, binding, protein binding, unfolded protein binding
STK25	O00506	3	2	4	0.856716	0.845581	1.26287	1	1	1	1.08275	1.04953	1.02612	0.977444	1.06377	1.06785	0.95239	1.05388	1.01	0.961405	1.08424	1.03388	1.00378	1.00619	0.970739	0.910541	0.992309	1.0168	0.992966	0.968505	1.0284	1.0151	0.974517	1.05655	1.05423	1	1.04953	1.06377	1.01	1.03388	1.00378	0.992309	0.992966	1.0151	none			Golgi membrane, cellular_component, extracellular region, extracellular space, intracellular, cell, cytoplasm, Golgi apparatus, endomembrane system, membrane, organelle membrane, vesicle, organelle subcompartment, organelle, membrane-bounded organelle, intracellular organelle, extracellular organelle, intracellular membrane-bounded organelle, extracellular region part, organelle part, intracellul…	nucleotide binding, molecular_function, catalytic activity, protein kinase activity, protein serine/threonine kinase activity, signal transducer, downstream of receptor, with serine/threonine kinase activity, signal transducer activity, signal transducer activity, downstream of receptor, binding, protein binding, ATP binding, MAP kinase kinase kinase kinase activity, kinase activity, transferase …
KPNA3	O00505	3	4	5	0.728841	0.980768	0.910153	1	1	1	0.931601	1.01186	0.948526	0.905804	0.981633	1.0254	0.958678	1.04508	1.02943	0.97005	1.07368	1.02352	0.982494	1.07976	1.06368	0.928349	1.04981	1.04306	1.00055	1.06771	1.08917	0.998496	1.01038	1.00469	0.945461	1	0.948526	0.981633	1.02943	1.02352	1.06368	1.04306	1.06771	1.00469	none		Approved: Cytosol, Nucleoplasm	cellular_component, intracellular, cell, nucleus, nuclear envelope, nuclear pore, nucleoplasm, cytoplasm, cytosol, endomembrane system, host, organelle envelope, membrane-enclosed lumen, envelope, nuclear lumen, macromolecular complex, organelle, membrane-bounded organelle, intracellular organelle, intracellular membrane-bounded organelle, organelle lumen, protein complex, host cell, other organi…	molecular_function, signal sequence binding, transporter activity, binding, protein binding, protein C-terminus binding, nuclear localization sequence binding, protein transporter activity, peptide transporter activity, substrate-specific transporter activity, amide binding, peptide binding
GSPT2	Q8IYD1	3	6	9	0.773575	0.832564	0.672925	1	1	1	0.970348	1.01871	0.879271	0.983202	1.03606	0.914553	0.937207	1.00034	0.860746	0.927354	0.989033	0.858779	0.856961	0.99988	0.846903	0.875357	0.971755	0.873782	0.908947	0.960207	0.841181	0.904962	0.962432	0.82932	0.752744	1	0.970348	0.983202	0.937207	0.927354	0.856961	0.875357	0.908947	0.904962	none		Supported: Cytosol	cellular_component, intracellular, cell, cytoplasm, cytosol, translation release factor complex, macromolecular complex, protein complex, intracellular part, cytoplasmic part, cell part	nucleotide binding, nucleoside binding, purine nucleoside binding, molecular_function, nucleic acid binding, RNA binding, translation release factor activity, catalytic activity, GTPase activity, binding, protein binding, GTP binding, translation termination factor activity, translation factor activity, RNA binding, pyrophosphatase activity, hydrolase activity, hydrolase activity, acting on acid …
NUDCD3	Q8IVD9	3	5	9	0.823108	0.76355	0.880429	1	1	1	0.933198	0.914898	0.952757	0.9762	0.945172	0.972962	0.892713	0.926503	0.921193	0.90837	0.930676	0.910934	0.829718	0.948708	0.858283	0.90159	0.931758	0.870088	0.888799	0.929299	0.87804	0.866611	0.93331	0.927797	0.82199	1	0.933198	0.972962	0.921193	0.910934	0.858283	0.90159	0.888799	0.927797	none	3.36458	Approved: Cytosol, Nucleus, Plasma membrane	cellular_component, intracellular, cell, cytoplasm, cytoskeleton, cytoplasmic dynein complex, microtubule associated complex, microtubule cytoskeleton, dynein complex, macromolecular complex, organelle, non-membrane-bounded organelle, intracellular organelle, intracellular non-membrane-bounded organelle, protein complex, organelle part, intracellular part, cytoskeletal part, intracellular organel…	molecular_function, binding, protein binding, unfolded protein binding
C11ORF54	A0A087WT99|Q9H0W9|Q9H0W9-2|E9PPB5|E9PQS1	3	3	7	0.877765	0.736451	0.599915	1	1	1	1.07397	1.01535	0.88993	1.00867	0.946549	0.870813	0.960793	0.942984	0.87088	0.939357	0.936391	0.820638	0.90957	0.900306	0.805605	0.896692	0.983826	0.809813	1.00631	0.908023	0.789021	0.865333	0.890004	0.789101	0.668183	1	1.01535	0.946549	0.942984	0.936391	0.900306	0.896692	0.908023	0.865333	none
CD1E	P15812|P15812-13|P15812-2	3	3	4	0.888865	0.903954	0.751944	1	1	1	0.948152	1.02526	1.009	0.914179	1.03185	0.974446	0.909804	1.02879	0.909006	0.834747	0.859717	0.937625	0.923971	0.865999	1.02738	0.850603	0.888409	1.05857	0.769285	0.935944	0.947984	0.79526	0.918992	0.950587	0.827949	1	1.009	0.974446	0.909804	0.859717	0.923971	0.888409	0.935944	0.918992	none			Golgi membrane, lytic vacuole, cellular_component, intracellular, cell, cytoplasm, lysosome, endosome, early endosome, late endosome, vacuole, vacuolar lumen, Golgi apparatus, plasma membrane, integral component of plasma membrane, endomembrane system, membrane, integral component of membrane, organelle membrane, intrinsic component of membrane, intrinsic component of plasma membrane, cytoplasmic…	molecular_function, antigen binding, binding, protein binding, lipid binding, beta-2-microglobulin binding, lipid antigen binding, endogenous lipid antigen binding, exogenous lipid antigen binding, amide binding, peptide binding, lipopeptide binding
NDUFA12	Q9UI09	3	4	4	0.954246	0.904474	1.10004	1	1	1	0.96611	0.969901	1.16932	1.0319	0.964738	1.20571	1.02816	0.902141	1.11537	1.11958	0.905841	1.25953	1.13457	0.955369	1.22701	1.16279	0.951223	1.23726	1.13714	0.953782	1.23874	1.12005	0.89401	1.28381	1.00226	1	0.969901	1.0319	1.02816	1.11958	1.13457	1.16279	1.13714	1.12005	none		Supported: Mitochondria	cellular_component, intracellular, cell, cytoplasm, mitochondrion, mitochondrial envelope, mitochondrial inner membrane, mitochondrial respiratory chain, mitochondrial respiratory chain complex I, cytosol, membrane, organelle inner membrane, NADH dehydrogenase complex, organelle membrane, mitochondrial membrane, organelle envelope, envelope, macromolecular complex, organelle, membrane-bounded org…	molecular_function, catalytic activity, NADH dehydrogenase activity, NADH dehydrogenase (ubiquinone) activity, electron transfer activity, oxidoreductase activity, oxidoreductase activity, acting on NAD(P)H, oxidoreductase activity, acting on NAD(P)H, quinone or similar compound as acceptor, NADH dehydrogenase (quinone) activity
CELF1	G5EA30|Q92879|Q92879-2|Q92879-3|F5H0D8|Q92879-4|Q92879-6	3	7	9	1.03225	1.09549	1.05833	1	1	1	1.0008	1.0156	0.871024	0.999668	0.979354	0.926295	0.976941	1.01957	0.920491	0.946786	1.00174	0.877769	0.918158	0.973599	0.882121	0.878605	0.993765	0.876638	0.981627	0.957576	0.888205	0.92418	1.0131	0.854345	1.07691	1	1.0008	0.979354	0.976941	0.946786	0.918158	0.878605	0.957576	0.92418	none		Enhanced: Nucleoplasm	cellular_component, intracellular, cell, nucleus, nucleoplasm, cytoplasm, membrane, intracellular ribonucleoprotein complex, membrane-enclosed lumen, nuclear lumen, macromolecular complex, organelle, membrane-bounded organelle, intracellular organelle, intracellular membrane-bounded organelle, organelle lumen, organelle part, intracellular part, nuclear part, intracellular organelle part, cell pa…	translation repressor activity, nucleic acid binding, molecular_function, nucleic acid binding, RNA binding, mRNA binding, binding, protein binding, translation repressor activity, pre-mRNA binding, BRE binding, translation regulator activity, translation regulator activity, nucleic acid binding, organic cyclic compound binding, heterocyclic compound binding
PRPF39	Q86UA1	3	8	9	0.714243	0.895496	0.836728	1	1	1	0.99469	1.09161	1.16023	0.984052	1.04591	1.11019	0.976397	1.09323	1.12849	0.95071	1.06262	0.984261	0.912935	1.05789	1.03785	0.931562	1.0199	1.02226	0.988874	1.04008	1.06206	0.94941	1.00054	0.915596	0.866112	1	1.09161	1.04591	1.09323	0.984261	1.03785	1.0199	1.04008	0.94941	none		Approved: Nucleoplasm	commitment complex, cellular_component, intracellular, cell, nucleus, spliceosomal complex, U2-type spliceosomal complex, U1 snRNP, intracellular ribonucleoprotein complex, small nuclear ribonucleoprotein complex, macromolecular complex, organelle, membrane-bounded organelle, intracellular organelle, intracellular membrane-bounded organelle, organelle part, intracellular part, nuclear part, intra…	molecular_function, nucleic acid binding, RNA binding, binding, pre-mRNA 5'-splice site binding, pre-mRNA binding, organic cyclic compound binding, heterocyclic compound binding
CHN1	B8ZZ96|C9J3G1|C9J3V9|C9JR98|F8W6K2|P15882|P15882-2|P15882-3	3	2	2	0.631855	0.644689	0.78632	1	1	1	0.878057	1.00588	1.04135	1.04841	0.929693	1.10376	0.919338	0.907793	0.976268	0.872237	0.906459	1.12734	0.867426	0.911665	0.89624	0.902	0.974504	0.967043	0.876398	0.863722	0.912493	0.742073	0.903614	0.917051	0.715504	1	1.00588	1.04841	0.919338	0.906459	0.89624	0.967043	0.876398	0.903614	none		Approved: Cytosol	cellular_component, intracellular, cell, cytoplasm, cytosol, intracellular part, cytoplasmic part, cell part	molecular_function, SH3/SH2 adaptor activity, GTPase activator activity, receptor binding, binding, protein binding, enzyme activator activity, enzyme regulator activity, protein binding, bridging, GTPase regulator activity, signaling adaptor activity, ion binding, cation binding, metal ion binding, ephrin receptor binding, molecular adaptor activity, nucleoside-triphosphatase regulator activity,…
PPP1R13B	Q96KQ4	3	3	4	1.24904	0.968894	1.11591	1	1	1	1.04739	0.830975	0.981957	1.00346	0.926286	0.979394	0.983176	1.11499	1.02746	1.04818	0.988317	0.93388	1.04982	0.990355	0.971261	0.987948	1.00176	0.945285	1.02198	0.932893	0.989935	1.06458	0.95771	0.969353	1.0424	1	0.981957	0.979394	1.02746	0.988317	0.990355	0.987948	0.989935	0.969353	none		Supported: Cytosol, Nucleoplasm	cellular_component, intracellular, cell, nucleus, nucleoplasm, cytoplasm, mitochondrion, cytosol, plasma membrane, membrane, membrane-enclosed lumen, nuclear lumen, organelle, membrane-bounded organelle, intracellular organelle, intracellular membrane-bounded organelle, organelle lumen, organelle part, intracellular part, nuclear part, cytoplasmic part, intracellular organelle part, cell part, pe…	molecular_function, binding, protein binding, transcription factor binding
DYNC1LI1	Q9Y6G9	3	24	27	1.33629	1.01087	1.14732	1	1	1	0.992121	1.01497	1.00109	1.05699	1.0261	1.11158	1.1438	1.00099	1.14915	1.24218	1.00174	1.14929	1.25904	0.996391	1.16487	1.29683	0.98342	1.18522	1.32775	0.968421	1.20007	1.35409	0.962393	1.20598	1.07909	1	1.00109	1.05699	1.1438	1.14929	1.16487	1.18522	1.20007	1.20598	none		Supported: Centrosome, Cytosol	chromosome, centromeric region, kinetochore, condensed chromosome kinetochore, condensed chromosome, centromeric region, condensed chromosome, spindle pole, cellular_component, intracellular, cell, chromosome, cytoplasm, centrosome, microtubule organizing center, spindle, cytosol, cytoskeleton, cytoplasmic dynein complex, microtubule, microtubule associated complex, plasma membrane, endomembrane …	nucleotide binding, nucleoside binding, purine nucleoside binding, molecular_function, nucleic acid binding, RNA binding, motor activity, microtubule motor activity, catalytic activity, binding, protein binding, ATP binding, pyrophosphatase activity, hydrolase activity, hydrolase activity, acting on acid anhydrides, hydrolase activity, acting on acid anhydrides, in phosphorus-containing anhydride…
COMMD10	Q9Y6G5|D6RC04	3	5	6	1.10121	0.83075	1.06573	1	1	1	0.987984	1.02808	1.11726	0.983738	1.02081	1.07242	1.10152	0.980472	1.12151	1.15292	0.965391	1.12857	1.19341	0.927852	1.14977	1.16024	0.971266	1.12837	1.11574	0.971386	1.11642	1.23443	0.901582	1.13036	0.948242	1	1.02808	1.02081	1.10152	1.12857	1.14977	1.12837	1.11574	1.13036	none		Supported: Cytosol	cellular_component, intracellular, cell, nucleus, cytoplasm, organelle, membrane-bounded organelle, intracellular organelle, intracellular membrane-bounded organelle, intracellular part, cell part	molecular_function, binding, protein binding
NEMF	O60524|O60524-3|O60524-4|O60524-5	3	9	12	1.29329	1.39349	1.25313	1	1	1	0.954829	0.972222	0.932457	0.962169	1.01059	0.87417	0.906774	1.04208	0.916442	1.05639	1.12792	0.99882	1.08488	1.08241	1.06497	1.13647	1.22109	1.07831	1.17771	1.18999	1.09731	1.3167	1.2447	1.21257	1.32331	1	0.954829	0.962169	0.916442	1.05639	1.08241	1.13647	1.17771	1.2447	none	1.84019	Approved: Cytosol, Nuclear bodies, Nucleoplasm	cellular_component, intracellular, cell, nucleus, organelle, membrane-bounded organelle, intracellular organelle, intracellular membrane-bounded organelle, intracellular part, cell part
IMPA1	P29218|P29218-3	3	11	14	0.850904	0.90652	0.867778	1	1	1	0.993384	1.03705	0.979977	0.999711	1.01398	0.979846	0.912106	0.971178	0.891244	0.865212	0.961631	0.893318	0.870342	0.948014	0.85315	0.842055	0.967287	0.869741	0.879615	0.956947	0.89131	0.817374	0.947656	0.84603	0.887149	1	0.993384	0.999711	0.912106	0.893318	0.870342	0.869741	0.89131	0.84603	none	3.07237	Approved: Mitochondria, Nucleoplasm	cellular_component, extracellular region, extracellular space, intracellular, cell, cytoplasm, cytosol, vesicle, organelle, membrane-bounded organelle, extracellular organelle, extracellular region part, intracellular part, cytoplasmic part, cell part, extracellular exosome, extracellular vesicle	magnesium ion binding, molecular_function, catalytic activity, binding, protein binding, inositol monophosphate 1-phosphatase activity, hydrolase activity, hydrolase activity, acting on ester bonds, phosphatase activity, manganese ion binding, lithium ion binding, alkali metal ion binding, phosphoric ester hydrolase activity, identical protein binding, protein homodimerization activity, ion bindi…
ZMYND8	H7C4X9|Q9ULU4-13|Q9ULU4-16|Q9ULU4-9	3	9	11	1.58934	1.32495	1.6118	1	1	1	0.963917	1.06768	1.12712	0.982545	1.10605	1.19636	1.07511	1.09615	1.25742	1.20562	1.12572	1.28663	1.31297	1.16276	1.37671	1.2781	1.19005	1.37341	1.37439	1.15906	1.38631	1.42827	1.14645	1.4005	1.46838	1	1.06768	1.10605	1.09615	1.20562	1.31297	1.2781	1.37439	1.4005	none	2.70133	Approved: Golgi apparatus, Nucleoplasm	cellular_component, intracellular, cell, nucleus, cytoplasm, dendrite, somatodendritic compartment, cell projection, neuron projection, dendritic spine, dendritic shaft, organelle, membrane-bounded organelle, intracellular organelle, intracellular membrane-bounded organelle, neuron spine, intracellular part, synapse part, cell projection part, cell part, synapse, neuron part, postsynapse, plasma …	regulatory region DNA binding, transcription regulatory region sequence-specific DNA binding, RNA polymerase II regulatory region sequence-specific DNA binding, transcription factor activity, protein binding, transcription factor activity, transcription factor binding, RNA polymerase II regulatory region DNA binding, regulatory region nucleic acid binding, transcription factor activity, RNA polym…
EIF2S3	P41091	3	20	21	0.891156	0.81539	0.919169	1	1	1	1.02157	0.991415	1.03817	1.05193	0.999024	1.088	0.98231	0.967104	0.952944	0.946694	0.931409	1.06082	0.945722	0.973612	1.02475	0.965909	0.981715	1.03784	0.937213	0.984354	0.947317	0.856551	0.966062	0.970986	0.867279	1	1.02157	1.05193	0.967104	0.946694	0.973612	0.981715	0.947317	0.966062	none			cellular_component, extracellular region, extracellular space, intracellular, cell, cytoplasm, cytosol, eukaryotic translation initiation factor 2 complex, vesicle, macromolecular complex, organelle, membrane-bounded organelle, extracellular organelle, protein complex, extracellular region part, intracellular part, cytoplasmic part, cell part, extracellular exosome, extracellular vesicle	nucleotide binding, nucleoside binding, purine nucleoside binding, molecular_function, nucleic acid binding, RNA binding, translation initiation factor activity, catalytic activity, GTPase activity, binding, protein binding, GTP binding, translation factor activity, RNA binding, pyrophosphatase activity, hydrolase activity, hydrolase activity, acting on acid anhydrides, hydrolase activity, acting…
TUBE1	Q9UJT0	3	2	2	1.0377	0.84181	0.921911	1	1	1	1.05576	1.00295	1.07434	1.0337	0.980413	1.11439	1.05562	0.987011	1.03589	1.03801	0.950778	0.955238	1.03612	0.988764	1.09664	0.993893	0.934292	0.966093	1.11298	0.928391	1.0217	1.04099	0.981921	0.98039	0.881861	1	1.05576	1.0337	1.03589	0.955238	1.03612	0.966093	1.0217	0.981921	none			pericentriolar material, cellular_component, intracellular, cell, cytoplasm, centrosome, microtubule organizing center, cytoskeleton, microtubule, microtubule cytoskeleton, organelle, non-membrane-bounded organelle, intracellular organelle, intracellular non-membrane-bounded organelle, organelle part, intracellular part, cytoskeletal part, cytoplasmic part, intracellular organelle part, microtubu…	nucleotide binding, nucleoside binding, purine nucleoside binding, molecular_function, catalytic activity, GTPase activity, structural molecule activity, structural constituent of cytoskeleton, binding, GTP binding, pyrophosphatase activity, hydrolase activity, hydrolase activity, acting on acid anhydrides, hydrolase activity, acting on acid anhydrides, in phosphorus-containing anhydrides, purine…
CLCN3	P51790|P51790-2|P51790-4|A0A087WU31|A0A0A0MTB7|E9PE15|P51790-5	3	3	5	1.00622	0.945531	0.971734	1	1	1	1.09633	1.01907	1.0641	0.971764	0.907368	1.01962	1.04456	0.98374	0.97314	0.97336	0.949908	1.00634	1.06559	0.978293	1.06881	0.991514	0.989206	0.975861	1.0059	1.00066	0.999981	0.944643	0.920173	0.99298	0.958632	1	1.0641	0.971764	0.98374	0.97336	1.06559	0.989206	1.00066	0.944643	none		Approved: Cytosol	Golgi membrane, cellular_component, intracellular, cell, cytoplasm, endosome, early endosome, late endosome, Golgi apparatus, plasma membrane, integral component of plasma membrane, synaptic vesicle, external side of plasma membrane, cell surface, endosome membrane, endomembrane system, vesicle membrane, membrane, integral component of membrane, transport vesicle, endocytic vesicle, secretory gra…	nucleotide binding, molecular_function, transporter activity, ion channel activity, volume-sensitive anion channel activity, voltage-gated ion channel activity, voltage-gated chloride channel activity, anion channel activity, chloride channel activity, binding, protein binding, ATP binding, voltage-gated anion channel activity, anion transmembrane transporter activity, ion transmembrane transport…
PRAF2	O60831	3	2	3	0.683397	0.714513	0.67705	1	1	1	0.988573	0.961014	0.95898	1.01567	0.921104	0.91938	0.857459	0.92211	0.828997	0.852552	0.871005	0.919819	0.896487	0.930736	0.838406	0.828025	0.909936	0.855433	0.770488	1.00339	0.760678	0.797461	0.974454	0.836585	0.695781	1	0.961014	0.921104	0.857459	0.871005	0.896487	0.855433	0.770488	0.836585	none	3.24509	Approved: Endoplasmic reticulum, Vesicles	cellular_component, intracellular, cell, cytoplasm, endosome, endosome membrane, endomembrane system, membrane, integral component of membrane, organelle membrane, intrinsic component of membrane, cytoplasmic vesicle, vesicle, organelle, membrane-bounded organelle, intracellular organelle, organelle part, intracellular part, membrane part, cytoplasmic vesicle part, endosomal part, cytoplasmic par…
DKC1	O60832	3	10	12	3.70028	1.98556	2.92537	1	1	1	1.14096	0.955529	1.13596	0.978315	0.964389	1.08985	1.17032	0.983177	1.17434	1.14942	1.06617	1.22162	1.28316	1.1185	1.26559	1.47719	1.21652	1.39841	1.62891	1.27731	1.53217	1.82517	1.413	1.71638	2.45546	1	1.13596	0.978315	1.17032	1.14942	1.26559	1.39841	1.53217	1.71638	solubilized	1.3491	Supported: Nucleoli fibrillar center, Nucleus	fibrillar center, cellular_component, intracellular, cell, nucleus, nucleoplasm, telomerase holoenzyme complex, nucleolus, small nucleolar ribonucleoprotein complex, cytoplasm, Cajal body, nuclear body, intracellular ribonucleoprotein complex, box H/ACA snoRNP complex, membrane-enclosed lumen, nuclear lumen, macromolecular complex, organelle, membrane-bounded organelle, non-membrane-bounded organ…	molecular_function, nucleic acid binding, telomerase activity, RNA binding, catalytic activity, RNA-directed DNA polymerase activity, binding, protein binding, pseudouridine synthase activity, transferase activity, transferase activity, transferring phosphorus-containing groups, nucleotidyltransferase activity, isomerase activity, intramolecular transferase activity, snoRNA binding, DNA polymeras…
ZFYVE1	G3V5N8|Q9HBF4|Q9HBF4-3	3	2	5	0.669983	0.822649	0.937207	1	1	1	1.01699	0.995765	1.15137	1.10074	0.999624	1.16363	0.951601	0.921974	1.28335	0.94103	1.03778	1.18448	0.832753	0.859409	1.20266	0.925161	0.921884	1.03701	0.85226	0.979142	1.10604	0.876417	0.978083	1.20866	0.879928	1	1.01699	1.10074	0.951601	1.03778	0.859409	0.925161	0.979142	0.978083	none		Supported: Endoplasmic reticulum	pre-autophagosomal structure, cellular_component, intracellular, cell, cytoplasm, vacuole, autophagosome, endoplasmic reticulum, Golgi apparatus, Golgi stack, endomembrane system, membrane, extrinsic component of membrane, organelle membrane, extrinsic component of organelle membrane, organelle subcompartment, organelle, membrane-bounded organelle, intracellular organelle, intracellular membrane-…	molecular_function, binding, protein binding, phospholipid binding, 1-phosphatidylinositol binding, phosphatidylinositol-3,4,5-trisphosphate binding, zinc ion binding, lipid binding, phosphatidylinositol binding, ion binding, anion binding, cation binding, phosphatidylinositol-3,4-bisphosphate binding, metal ion binding, transition metal ion binding, phosphatidylinositol phosphate binding, phosph…
SLC1A4	P43007	3	5	6	0.960518	0.969789	0.844401	1	1	1	1.03492	1.01612	0.939794	0.957815	1.02921	0.927218	0.947107	1.03846	0.956825	0.983695	1.01166	0.876512	0.912931	1.03067	0.877429	0.889378	0.978142	0.885786	0.953265	0.994869	0.918968	0.992826	1.00265	0.852833	0.907095	1	1.01612	0.957815	0.956825	0.983695	0.912931	0.889378	0.953265	0.992826	none		Supported: Centrosome	cellular_component, extracellular region, extracellular space, intracellular, cell, cytoplasm, cytoskeleton, intermediate filament, plasma membrane, integral component of plasma membrane, cell surface, membrane, integral component of membrane, dendrite, intrinsic component of membrane, intrinsic component of plasma membrane, cytoplasmic vesicle, vesicle, somatodendritic compartment, melanosome, c…	sulfur amino acid transmembrane transporter activity, molecular_function, transporter activity, ion channel activity, anion channel activity, chloride channel activity, organic acid transmembrane transporter activity, cation transmembrane transporter activity, anion transmembrane transporter activity, organic anion transmembrane transporter activity, ion transmembrane transporter activity, inorga…
DCP1A	Q9NPI6	3	12	13	0.944234	1.02136	0.909499	1	1	1	0.930742	1.05641	0.966115	0.963466	1.09365	0.92461	0.967384	1.00524	0.911563	0.960037	1.00925	0.926933	0.962212	1.02635	0.920995	0.940645	0.999905	0.923791	0.933673	1.02105	0.876775	0.938775	1.02403	0.882557	0.965429	1	0.966115	0.963466	0.967384	0.960037	0.962212	0.940645	0.933673	0.938775	none		Supported: Cytoplasmic bodies	P-body, cellular_component, intracellular, cell, nucleus, cytoplasm, cytosol, membrane, intracellular ribonucleoprotein complex, macromolecular complex, ribonucleoprotein granule, cytoplasmic ribonucleoprotein granule, organelle, membrane-bounded organelle, non-membrane-bounded organelle, intracellular organelle, intracellular membrane-bounded organelle, intracellular non-membrane-bounded organel…	molecular_function, nucleic acid binding, RNA binding, mRNA binding, catalytic activity, binding, protein binding, enzyme activator activity, cytoskeletal protein binding, hydrolase activity, kinesin binding, enzyme regulator activity, identical protein binding, organic cyclic compound binding, molecular function regulator, heterocyclic compound binding
RPS11	P62280	3	8	10	9.02609	4.97384	11.7116	1	1	1	0.939696	0.920378	0.922561	0.981241	0.962807	1.08381	1.02377	0.824759	1.14212	1.04424	0.714072	1.03418	1.05738	0.572226	0.914397	1.00949	0.552161	0.899573	0.882506	0.500923	0.766006	0.95818	0.475786	0.866442	8.34272	1	0.922561	0.981241	1.02377	1.03418	0.914397	0.899573	0.766006	0.866442	none		Approved: Nucleoli; Supported: Cytosol, Endoplasmic reticulum	cellular_component, extracellular region, extracellular space, intracellular, cell, nucleus, nucleoplasm, nucleolus, cytoplasm, cytosol, ribosome, adherens junction, cell-substrate adherens junction, focal adhesion, small ribosomal subunit, membrane, cytosolic ribosome, cytosolic small ribosomal subunit, cell junction, cell-substrate junction, intracellular ribonucleoprotein complex, extracellula…	molecular_function, nucleic acid binding, RNA binding, structural constituent of ribosome, structural molecule activity, binding, protein binding, rRNA binding, organic cyclic compound binding, heterocyclic compound binding
MCUR1	Q96AQ8|U3KQP8	3	2	4	0.707925	0.8949	0.77143	1	1	1	0.914292	0.920687	0.904255	0.889557	0.937987	0.937986	0.942792	0.999263	0.893776	0.897674	1.02927	0.915042	0.833515	1.01014	0.909497	0.875261	0.947896	0.947775	0.710332	0.973102	0.861946	0.896515	0.94898	0.860408	0.833165	1	0.914292	0.937986	0.942792	0.915042	0.909497	0.947775	0.861946	0.896515	none			cellular_component, intracellular, cell, cytoplasm, mitochondrion, mitochondrial envelope, mitochondrial inner membrane, membrane, integral component of membrane, organelle inner membrane, organelle membrane, intrinsic component of membrane, intrinsic component of organelle membrane, integral component of organelle membrane, intrinsic component of mitochondrial inner membrane, integral component …	molecular_function, binding, protein binding
ZNF830	Q96NB3	3	5	8	1.26707	1.31585	1.14463	1	1	1	1.11278	0.884546	0.89854	1.04671	0.984925	0.917699	1.38594	1.0365	1.13437	1.30521	1.08274	1.04359	1.20399	1.03485	1.11934	1.21187	1.01747	1.05547	1.22325	0.964741	1.11274	1.37421	1.07136	1.11265	1.23024	1	0.89854	0.984925	1.13437	1.08274	1.11934	1.05547	1.11274	1.11265	none		Enhanced: Nucleoplasm	cellular_component, intracellular, cell, nucleus, nucleoplasm, chromosome, nuclear body, nuclear speck, membrane-enclosed lumen, nuclear lumen, organelle, membrane-bounded organelle, non-membrane-bounded organelle, intracellular organelle, intracellular membrane-bounded organelle, intracellular non-membrane-bounded organelle, organelle lumen, organelle part, intracellular part, nuclear part, intr…	molecular_function, nucleic acid binding, binding, protein binding, zinc ion binding, ion binding, cation binding, metal ion binding, transition metal ion binding, organic cyclic compound binding, heterocyclic compound binding
SLC27A4	Q6P1M0	3	7	12	1.04542	0.969336	0.969289	1	1	1	1.03615	1.05535	1.03501	0.998272	1.04428	1.02659	1.03792	1.04267	1.07093	1.02185	1.05148	1.02317	1.06973	1.09057	1.0449	1.03184	1.06174	1.06934	1.20518	1.07891	1.12631	1.16729	1.11463	1.08759	0.969313	1	1.03615	1.02659	1.04267	1.02317	1.06973	1.06174	1.12631	1.11463	none	1.8248	Supported: Vesicles	cellular_component, intracellular, cell, cytoplasm, endoplasmic reticulum, endoplasmic reticulum membrane, plasma membrane, microvillus, brush border, endomembrane system, membrane, integral component of membrane, intrinsic component of membrane, cell projection membrane, brush border membrane, organelle subcompartment, nuclear outer membrane-endoplasmic reticulum membrane network, cell projectio…	nucleotide binding, molecular_function, catalytic activity, long-chain fatty acid-CoA ligase activity, transporter activity, lipid transporter activity, binding, fatty acid transporter activity, fatty acid ligase activity, ligase activity, ligase activity, forming carbon-sulfur bonds, substrate-specific transporter activity, very long-chain fatty acid-CoA ligase activity, small molecule binding, …
COL4A3BP	Q9Y5P4|Q9Y5P4-2|Q9Y5P4-3	3	15	16	0.783663	0.794292	0.741884	1	1	1	1.04367	1.00255	0.942957	1.05685	1.00847	0.979426	0.979439	0.968785	0.897213	0.92288	0.987809	0.926223	0.945111	0.986092	0.890731	0.933718	0.943736	0.882824	0.968601	0.958631	0.896543	0.93879	0.943299	0.902985	0.768088	1	1.00255	1.00847	0.968785	0.926223	0.945111	0.933718	0.958631	0.93879	none	3.0614	Enhanced: Golgi apparatus, Nucleoplasm	cellular_component, intracellular, cell, nucleus, nucleoplasm, cytoplasm, mitochondrion, endoplasmic reticulum, endoplasmic reticulum membrane, Golgi apparatus, cytosol, endomembrane system, membrane, membrane-enclosed lumen, nuclear lumen, organelle subcompartment, nuclear outer membrane-endoplasmic reticulum membrane network, organelle, membrane-bounded organelle, intracellular organelle, intra…	molecular_function, catalytic activity, transporter activity, lipid transporter activity, binding, protein binding, lipid binding, kinase activity, transferase activity, transferase activity, transferring phosphorus-containing groups, substrate-specific transporter activity, amide binding, ceramide transporter activity, sphingolipid transporter activity, sphingolipid binding, ceramide binding, in…
MICAL1	Q8TDZ2|Q8TDZ2-4	3	15	23	0.760608	0.719724	0.792067	1	1	1	1.05412	1.03027	0.947928	1.03681	0.957298	0.900176	0.965688	0.948668	0.923859	0.945878	0.957308	0.939231	0.927965	0.913508	0.929565	0.919274	0.89387	0.88315	0.926648	0.932436	0.902667	0.874051	0.938924	0.824016	0.755895	1	1.03027	0.957298	0.948668	0.945878	0.927965	0.89387	0.926648	0.874051	none	2.50725		cellular_component, intracellular, cell, cytoplasm, cytosol, cytoskeleton, intermediate filament, axon, midbody, axon part, cell projection, neuron projection, terminal bouton, organelle, non-membrane-bounded organelle, intracellular organelle, intracellular non-membrane-bounded organelle, axon terminus, dentate gyrus mossy fiber, neuron projection terminus, organelle part, intracellular part, cy…	nucleotide binding, molecular_function, actin binding, catalytic activity, monooxygenase activity, binding, protein binding, cytoskeletal protein binding, oxidoreductase activity, oxidoreductase activity, acting on paired donors, with incorporation or reduction of molecular oxygen, oxidoreductase activity, acting on paired donors, with incorporation or reduction of molecular oxygen, NAD(P)H as on…
TMEM33	P57088	3	3	5	1.08239	0.702383	0.950344	1	1	1	1.03698	0.878084	1.10844	0.990485	0.906237	1.09586	0.854275	0.791963	0.886185	0.914479	0.738381	1.16302	0.962911	0.759401	1.11806	0.916237	0.726355	0.891729	0.729546	0.818095	0.907435	0.804943	0.820511	1.02225	0.826363	1	1.03698	0.990485	0.854275	0.914479	0.962911	0.891729	0.818095	0.820511	none			cellular_component, extracellular region, extracellular space, intracellular, cell, nucleus, nuclear envelope, nuclear pore, cytoplasm, endoplasmic reticulum, endoplasmic reticulum membrane, endomembrane system, membrane, integral component of membrane, integral component of endoplasmic reticulum membrane, intrinsic component of membrane, intrinsic component of endoplasmic reticulum membrane, cyt…	molecular_function, structural molecule activity, binding, protein binding, structural constituent of nuclear pore
CD226	Q15762	2	2	3	0.925357		1.12815	1		1	0.921261		1.19553	0.856246		1.11459	0.863929		1.13814	0.827287		1.06552	0.868988		1.10926	0.827675		1.09113	0.770352		0.982208	0.896361		1.13369	1.12815	1	1.0584	0.985418	1.00104	0.946402	0.989122	0.959404	0.87628	1.01502	none		Approved: Midbody	cellular_component, cell, plasma membrane, integral component of plasma membrane, cell-cell junction, adherens junction, cell-cell adherens junction, external side of plasma membrane, cell surface, membrane, integral component of membrane, cell junction, intrinsic component of membrane, intrinsic component of plasma membrane, membrane part, plasma membrane part, cell part, membrane raft, anchorin…	molecular_function, receptor activity, receptor binding, integrin binding, binding, protein binding, enzyme binding, kinase binding, protein kinase binding, protein complex binding, identical protein binding, protein homodimerization activity, macromolecular complex binding, protein dimerization activity, cell adhesion molecule binding, molecular transducer activity
SMAP2	Q8WU79	3	7	9	0.861907	1.01908	0.81383	1	1	1	0.981847	0.971055	0.90535	0.931814	0.987232	0.870208	0.939791	1.02217	0.894303	0.856494	0.97601	0.808133	0.861495	0.940589	0.802935	0.833054	0.957087	0.835741	0.890033	0.983446	0.842858	0.885311	0.9424	0.808593	0.916457	1	0.971055	0.931814	0.939791	0.856494	0.861495	0.835741	0.890033	0.885311	none			cellular_component, intracellular, cell, cytoplasm, intracellular part, cell part	molecular_function, GTPase activator activity, binding, protein binding, enzyme activator activity, enzyme regulator activity, GTPase regulator activity, ion binding, cation binding, metal ion binding, nucleoside-triphosphatase regulator activity, molecular function regulator
UTP15	Q8TED0|H0Y8P4|Q8TED0-3	3	2	3	3.5317	3.99705	3.75315	1	1	1	1.06252	1.12271	1.32974	1.05974	0.991715	1.37166	1.11974	1.07137	1.19425	1.12308	1.20127	1.36852	1.17229	1.49017	1.60422	1.30475	1.69157	1.53941	1.49228	1.85381	1.75452	1.3369	1.94924	1.78149	3.8751	1	1.12271	1.05974	1.11974	1.20127	1.49017	1.53941	1.75452	1.78149	solubilized	2.23238	Approved: Endoplasmic reticulum; Supported: Nucleoli	fibrillar center, cellular_component, intracellular, cell, nucleus, nucleoplasm, nucleolus, cytoplasm, endoplasmic reticulum, endomembrane system, membrane-enclosed lumen, nuclear lumen, organelle, membrane-bounded organelle, non-membrane-bounded organelle, intracellular organelle, intracellular membrane-bounded organelle, intracellular non-membrane-bounded organelle, organelle lumen, organelle p…	molecular_function, nucleic acid binding, RNA binding, binding, protein binding, organic cyclic compound binding, heterocyclic compound binding
XPOT	O43592	3	9	10	0.769071	0.79732	0.833992	1	1	1	0.976676	0.976346	1.05023	1.00812	0.936711	1.07916	0.928011	0.877244	0.984321	0.919108	0.845366	1.04849	0.922981	0.908281	1.00606	0.933411	0.875321	1.01219	0.831543	0.907564	0.885053	0.828633	0.865832	0.918904	0.815656	1	0.976676	1.00812	0.928011	0.919108	0.922981	0.933411	0.885053	0.865832	none		Enhanced: Cytosol, Nucleoplasm	cellular_component, intracellular, cell, nucleus, nuclear envelope, nuclear pore, nucleoplasm, cytoplasm, cytosol, endomembrane system, nuclear matrix, organelle envelope, membrane-enclosed lumen, envelope, nuclear lumen, macromolecular complex, nuclear periphery, organelle, membrane-bounded organelle, intracellular organelle, intracellular membrane-bounded organelle, organelle lumen, protein com…	tRNA binding, molecular_function, nucleic acid binding, RNA binding, binding, protein binding, Ran GTPase binding, Ras GTPase binding, enzyme binding, small GTPase binding, GTPase binding, organic cyclic compound binding, heterocyclic compound binding
DECR1	Q16698|Q16698-2	3	8	10	1.00957	1.85925	1.26339	1	1	1	0.981278	1.02926	0.972796	0.947822	1.04208	0.944295	0.958731	1.13424	0.998812	0.940834	1.27956	0.981624	0.996734	1.52081	1.17563	1.06423	1.7694	1.26713	1.12233	1.78874	1.35691	1.11158	1.81902	1.25222	1.56132	1	0.981278	0.947822	0.998812	0.981624	1.17563	1.26713	1.35691	1.25222	none	2.43175	Supported: Mitochondria	cellular_component, extracellular region, extracellular space, intracellular, cell, nucleus, nucleoplasm, cytoplasm, mitochondrion, mitochondrial matrix, cytosol, membrane-enclosed lumen, nuclear lumen, vesicle, organelle, membrane-bounded organelle, intracellular organelle, extracellular organelle, intracellular membrane-bounded organelle, organelle lumen, extracellular region part, organelle pa…	nucleotide binding, molecular_function, catalytic activity, binding, 2,4-dienoyl-CoA reductase (NADPH) activity, oxidoreductase activity, oxidoreductase activity, acting on the CH-CH group of donors, oxidoreductase activity, acting on the CH-CH group of donors, NAD or NADP as acceptor, oxidoreductase activity, acting on NAD(P)H, small molecule binding, ion binding, anion binding, cofactor binding…
ERICH1	Q86X53|E5RHA3	3	2	5	1.08653	1.48993	1.1614	1	1	1	0.974277	1.01013	0.885807	0.854697	0.965865	0.849251	0.988581	1.0377	0.914517	1.02663	0.98525	0.826999	1.00005	1.05142	0.95391	0.978219	1.13919	0.897274	0.995675	1.04867	0.969069	1.0846	1.00683	0.923341	1.32566	1	0.974277	0.854697	0.988581	0.98525	1.00005	0.978219	0.995675	1.00683	none		Approved: Cytosol, Nucleoli fibrillar center, Nucleus
MRPL57	Q9BQC6	3	2	3	3.01507	1.23805	2.57443	1	1	1	0.990956	0.92626	1.17884	1.04801	1.0032	1.36906	1.61135	0.942282	1.7194	2.00453	1.02517	1.78062	2.09711	0.894831	1.5672	1.95333	0.972891	1.82194	1.34936	0.826773	1.55432	1.84162	0.810587	1.82079	1.90624	1	0.990956	1.04801	1.61135	1.78062	1.5672	1.82194	1.34936	1.82079	none		Supported: Mitochondria	organellar ribosome, cellular_component, intracellular, cell, cytoplasm, mitochondrion, mitochondrial envelope, mitochondrial inner membrane, mitochondrial matrix, mitochondrial ribosome, ribosome, membrane, organelle inner membrane, intracellular ribonucleoprotein complex, organelle membrane, mitochondrial membrane, organelle envelope, membrane-enclosed lumen, envelope, macromolecular complex, o…	molecular_function, structural constituent of ribosome, structural molecule activity
MLH1	P40692	3	15	17	1.20887	0.897749	1.12526	1	1	1	1.19202	0.99778	1.18248	1.30198	1.0551	1.20441	1.16754	0.986889	1.17353	1.22301	1.02991	1.16796	1.19314	0.975072	1.20089	1.26346	1.00724	1.12449	1.19764	0.996276	1.14328	1.23332	1.06175	1.12266	1.01151	1	1.18248	1.20441	1.16754	1.16796	1.19314	1.12449	1.14328	1.12266	none		Enhanced: Nucleoplasm	nuclear chromosome, condensed chromosome, condensed nuclear chromosome, synaptonemal complex, male germ cell nucleus, cellular_component, intracellular, cell, nucleus, nucleoplasm, chromosome, chiasma, recombination nodule, late recombination nodule, membrane, membrane-enclosed lumen, nuclear lumen, mismatch repair complex, MutLalpha complex, macromolecular complex, germ cell nucleus, organelle, …	nucleotide binding, molecular_function, nucleic acid binding, DNA binding, chromatin binding, double-stranded DNA binding, single-stranded DNA binding, catalytic activity, binding, protein binding, ATP binding, pyrophosphatase activity, hydrolase activity, hydrolase activity, acting on acid anhydrides, hydrolase activity, acting on acid anhydrides, in phosphorus-containing anhydrides, ATPase acti…
CDC16	Q13042|Q13042-2|Q13042-3	3	4	6	1.08343	0.712576	1.04543	1	1	1	1.14238	1.03446	1.15674	1.12029	1.00368	1.35469	1.13385	0.930099	1.20089	1.27552	0.920939	1.32119	1.39584	0.956168	1.36015	1.32525	0.934003	1.34156	1.32569	0.926868	1.28252	1.18088	0.870822	1.35277	0.879001	1	1.14238	1.12029	1.13385	1.27552	1.36015	1.32525	1.28252	1.18088	none			ubiquitin ligase complex, nuclear ubiquitin ligase complex, cellular_component, intracellular, cell, nucleus, nucleoplasm, anaphase-promoting complex, cytoplasm, centrosome, microtubule organizing center, spindle, cytosol, cytoskeleton, microtubule, spindle microtubule, microtubule cytoskeleton, cullin-RING ubiquitin ligase complex, membrane-enclosed lumen, nuclear lumen, macromolecular complex, …	molecular_function, binding, protein binding
EDF1	O60869|O60869-2|O60869-3	3	8	11	1.9079	2.72546	1.93025	1	1	1	0.96902	1.00447	0.905962	0.972815	1.03252	0.872594	1.02157	1.05257	0.930174	0.974489	1.05507	0.878109	1.06434	1.10546	0.828364	1.06941	1.22912	0.884016	1.13865	1.3768	1.08472	1.29053	1.46873	1.12715	2.32785	1	0.96902	0.972815	1.02157	0.974489	1.06434	1.06941	1.13865	1.29053	none	1.50493	Supported: Cytosol, Nucleus	DNA-directed RNA polymerase complex, cellular_component, extracellular region, extracellular space, intracellular, cell, nucleus, nucleoplasm, transcription factor complex, transcription factor TFIID complex, nucleolus, cytoplasm, cytosol, DNA-directed RNA polymerase II, holoenzyme, RNA polymerase complex, membrane-enclosed lumen, nuclear lumen, vesicle, macromolecular complex, organelle, membran…	transcription factor activity, protein binding, transcription factor activity, transcription factor binding, molecular_function, nucleic acid binding, DNA binding, transcription cofactor activity, transcription coactivator activity, RNA binding, binding, protein binding, calmodulin binding, sequence-specific DNA binding, organic cyclic compound binding, transcription regulator activity, heterocyc…
KIF14	Q15058	3	2	5	1.48024	1.25626	1.69811	1	1	1	1.03755	1.05493	1.06045	1.10575	1.12958	1.19482	1.06891	0.971832	1.078	0.993421	1.03046	1.31782	1.2026	1.14053	1.37432	1.29364	1.04396	1.31124	1.21344	1.00385	1.30398	1.1	1.0685	1.21198	1.47719	1	1.05493	1.12958	1.06891	1.03046	1.2026	1.29364	1.21344	1.1	none		Supported: Cytosol, Midbody ring	cellular_component, intracellular, cell, nucleus, cytoplasm, spindle, cytosol, cytoskeleton, kinesin complex, microtubule, microtubule associated complex, plasma membrane, microtubule cytoskeleton, membrane, midbody, macromolecular complex, organelle, membrane-bounded organelle, non-membrane-bounded organelle, intracellular organelle, intracellular membrane-bounded organelle, intracellular non-me…	nucleotide binding, molecular_function, motor activity, microtubule motor activity, catalytic activity, binding, protein binding, ATP binding, microtubule binding, cytoskeletal protein binding, ATP-dependent microtubule motor activity, plus-end-directed, tubulin binding, pyrophosphatase activity, hydrolase activity, hydrolase activity, acting on acid anhydrides, hydrolase activity, acting on acid…
ARHGEF6	Q15052	3	21	23	0.915732	0.965362	0.99746	1	1	1	1.01308	1.02197	1.04026	1.03344	1.00726	1.04189	0.999655	1.01988	1.07841	1.03359	1.01128	1.03788	1.02465	0.998388	1.06642	1.01242	0.969163	1.04441	1.06785	0.967376	1.05296	1.00082	0.958526	0.99663	0.981411	1	1.02197	1.03344	1.01988	1.03359	1.02465	1.01242	1.05296	0.99663	none		Approved: Cytosol	cellular_component, intracellular, cell, cytoplasm, cytosol, lamellipodium, cell leading edge, cell projection, intracellular part, cytoplasmic part, cell part, plasma membrane bounded cell projection	molecular_function, guanyl-nucleotide exchange factor activity, Ras guanyl-nucleotide exchange factor activity, Rho guanyl-nucleotide exchange factor activity, GTPase activator activity, binding, protein binding, enzyme activator activity, Ras GTPase binding, Rho GTPase binding, enzyme binding, enzyme regulator activity, GTPase regulator activity, small GTPase binding, GTPase binding, nucleoside-…
CD3G	P09693|A8MUH3	3	8	9	0.990778	1.04345	0.795495	1	1	1	0.878894	0.93022	0.812465	0.871409	0.943062	0.831236	0.925425	0.964375	0.849606	0.890178	0.988771	0.784992	0.893832	0.930197	0.784029	0.883511	1.01281	0.817296	0.794241	0.964532	0.818917	0.901366	0.970715	0.827658	0.919474	1	0.878894	0.871409	0.925425	0.890178	0.893832	0.883511	0.818917	0.901366	none			cellular_component, intracellular, cell, cytoplasm, plasma membrane, integral component of plasma membrane, vesicle membrane, membrane, integral component of membrane, coated vesicle, clathrin-coated vesicle, cytoplasmic vesicle membrane, coated vesicle membrane, clathrin-coated vesicle membrane, organelle membrane, intrinsic component of membrane, intrinsic component of plasma membrane, cytoplas…	molecular_function, signal transducer activity, receptor activity, transmembrane signaling receptor activity, receptor binding, structural molecule activity, binding, protein binding, receptor signaling complex scaffold activity, protein complex binding, protein complex scaffold activity, signaling receptor activity, T cell receptor binding, identical protein binding, protein homodimerization act…
MYCBP2	O75592|O75592-2|A0A087WY34	2	2	3	1.9348	1.36339		1	1		1.0855	1.09374		1.30012	1.07692		1.20063	1.28894		1.35862	1.13056		1.84064	1.10137		1.44438	0.901691		1.66866	1.03889		1.60673	1.06606		1.36339	1	1.08962	1.18852	1.24479	1.24459	1.47101	1.17303	1.35378	1.33639	none		Approved: Vesicles; Supported: Nucleus	cellular_component, intracellular, cell, nucleus, membrane, organelle, membrane-bounded organelle, intracellular organelle, intracellular membrane-bounded organelle, intracellular part, cell part	molecular_function, catalytic activity, binding, protein binding, transferase activity, ion binding, cation binding, metal ion binding
STAT1	P42224|P42224-2	3	21	23	0.651955	0.730986	0.726419	1	1	1	0.981359	1.01888	1.04598	0.994803	0.988753	1.03459	0.933465	0.991673	0.991505	0.889794	0.960749	0.973762	0.879502	0.969312	0.935611	0.852967	0.965426	0.943948	0.903095	0.952171	0.923771	0.824702	0.929748	0.870428	0.728703	1	1.01888	0.994803	0.991505	0.960749	0.935611	0.943948	0.923771	0.870428	none	2.3413	Enhanced: Cytosol, Nucleoplasm	nuclear chromosome, chromatin, nuclear chromatin, cellular_component, intracellular, cell, nucleus, nucleoplasm, chromosome, nucleolus, cytoplasm, cytosol, axon, dendrite, membrane-enclosed lumen, nuclear lumen, macromolecular complex, somatodendritic compartment, cell projection, neuron projection, organelle, membrane-bounded organelle, non-membrane-bounded organelle, intracellular organelle, in…	regulatory region DNA binding, transcription regulatory region sequence-specific DNA binding, RNA polymerase II regulatory region sequence-specific DNA binding, RNA polymerase II core promoter proximal region sequence-specific DNA binding, RNA polymerase II core promoter sequence-specific DNA binding, RNA polymerase II transcription factor activity, sequence-specific DNA binding, transcription fa…
STAT6	P42226|P42226-3	3	8	10	0.879618	0.883173	0.867623	1	1	1	1.03226	1.03184	0.944527	1.04801	0.971178	0.944071	0.979945	0.956203	0.943349	0.966477	0.954513	0.890921	0.907801	0.955868	0.921266	0.911206	0.909831	0.866242	0.975033	0.964177	0.91749	0.913557	0.934617	0.841201	0.875398	1	1.03184	0.971178	0.956203	0.954513	0.921266	0.909831	0.964177	0.913557	none	2.95558	Enhanced: Cytosol, Nucleoplasm	nuclear chromosome, chromatin, nuclear chromatin, cellular_component, intracellular, cell, nucleus, nuclear envelope, nucleoplasm, chromosome, cytoplasm, cytosol, endomembrane system, membrane, organelle membrane, nuclear membrane, organelle envelope, membrane-enclosed lumen, envelope, nuclear lumen, organelle, membrane-bounded organelle, non-membrane-bounded organelle, intracellular organelle, i…	regulatory region DNA binding, transcription regulatory region sequence-specific DNA binding, RNA polymerase II regulatory region sequence-specific DNA binding, RNA polymerase II core promoter sequence-specific DNA binding, RNA polymerase II transcription factor activity, sequence-specific DNA binding, RNA polymerase II regulatory region DNA binding, core promoter sequence-specific DNA binding, c…
NDUFV2	E7EPT4|P19404	3	9	12	1.31716	1.16631	1.43285	1	1	1	0.924562	0.864707	1.08753	0.874548	0.855464	1.06567	1.14697	0.945239	1.31402	1.22238	1.01384	1.23928	1.28773	1.0032	1.2941	1.26696	0.96167	1.23195	1.08379	1.03536	1.31454	1.29553	0.969567	1.45002	1.29958	1	0.924562	0.874548	1.14697	1.22238	1.28773	1.23195	1.08379	1.29553	none		Supported: Mitochondria	cellular_component, intracellular, cell, cytoplasm, mitochondrion, mitochondrial envelope, mitochondrial inner membrane, mitochondrial respiratory chain, mitochondrial respiratory chain complex I, membrane, organelle inner membrane, NADH dehydrogenase complex, organelle membrane, mitochondrial membrane, organelle envelope, envelope, macromolecular complex, myelin sheath, organelle, membrane-bound…	molecular_function, catalytic activity, NADH dehydrogenase activity, binding, protein binding, NADH dehydrogenase (ubiquinone) activity, electron transfer activity, oxidoreductase activity, oxidoreductase activity, acting on NAD(P)H, oxidoreductase activity, acting on NAD(P)H, quinone or similar compound as acceptor, ion binding, cation binding, metal ion binding, NADH dehydrogenase (quinone) act…
EZR	E7EQR4|P15311	3	28	34	0.661119	0.751054	0.664773	1	1	1	0.930444	0.987824	0.931622	0.963399	1.02002	0.94994	0.885958	0.968486	0.865282	0.812617	0.949194	0.834315	0.78421	0.915901	0.809761	0.813999	0.953423	0.849811	0.878041	0.929853	0.82712	0.81377	0.928076	0.796728	0.707913	1	0.931622	0.963399	0.885958	0.834315	0.809761	0.849811	0.878041	0.81377	none	3.02768	Enhanced: Plasma membrane	fibrillar center, ruffle, immunological synapse, uropod, cellular_component, extracellular region, extracellular space, intracellular, cell, nucleus, nucleolus, cytoplasm, endosome, microtubule organizing center, cytosol, cytoskeleton, actin filament, plasma membrane, microvillus, brush border, adherens junction, cell-substrate adherens junction, focal adhesion, cilium, cell cortex, cytoplasmic s…	molecular_function, nucleic acid binding, RNA binding, actin binding, binding, protein binding, microtubule binding, protein C-terminus binding, cytoskeletal protein binding, tubulin binding, enzyme binding, kinase binding, protein kinase binding, protein domain specific binding, protein complex binding, protein kinase A catalytic subunit binding, protein kinase A regulatory subunit binding, S100…
GAK	O14976	3	12	15	0.931245	0.979321	1.11333	1	1	1	0.970383	0.948188	1.05525	0.993081	0.970843	1.06469	0.956004	0.944649	0.99755	0.939072	0.958119	1.07685	0.939681	0.994128	1.07047	0.936649	0.97323	1.04668	0.887999	0.998297	0.98578	0.921086	1.00944	1.10505	1.04632	1	0.970383	0.993081	0.956004	0.958119	0.994128	0.97323	0.98578	1.00944	none		Enhanced: Golgi apparatus, Vesicles	cellular_component, intracellular, cell, cytoplasm, Golgi apparatus, cytosol, adherens junction, cell-substrate adherens junction, focal adhesion, endomembrane system, membrane, cell junction, cell-substrate junction, vesicle, organelle, membrane-bounded organelle, intracellular organelle, intracellular membrane-bounded organelle, intracellular part, cytoplasmic part, cell part, synapse, perinucl…	nucleotide binding, molecular_function, catalytic activity, protein kinase activity, protein serine/threonine kinase activity, binding, protein binding, ATP binding, kinase activity, transferase activity, transferase activity, transferring phosphorus-containing groups, phosphotransferase activity, alcohol group as acceptor, purine nucleotide binding, cyclin binding, adenyl nucleotide binding, rib…
PPP1R12A	O14974|O14974-4	3	34	38	1.12054	1.23759	1.04597	1	1	1	0.960658	1.00884	0.921784	0.990544	1.04675	0.966192	1.02938	1.09351	0.962608	1.03958	1.0737	0.912107	1.0109	1.06048	0.924744	1.06287	1.11616	0.976129	1.18867	1.09272	1.03043	1.21441	1.10948	1.01407	1.14178	1	0.960658	0.990544	1.02938	1.03958	1.0109	1.06287	1.09272	1.10948	none		Enhanced: Actin filaments, Cytosol	chromosome, centromeric region, kinetochore, cellular_component, intracellular, cell, nucleus, nucleoplasm, chromosome, cytoplasm, centrosome, microtubule organizing center, cytosol, cytoskeleton, adherens junction, cell-substrate adherens junction, focal adhesion, protein serine/threonine phosphatase complex, actin cytoskeleton, microtubule cytoskeleton, myofibril, sarcomere, Z disc, cell juncti…	molecular_function, enzyme inhibitor activity, signal transducer activity, binding, protein binding, phosphatase regulator activity, enzyme binding, kinase binding, protein kinase binding, enzyme regulator activity, 14-3-3 protein binding, molecular function regulator
GCC1	Q96CN9	3	9	11	1.06174	1.15475	1.06008	1	1	1	0.987398	1.13951	1.00571	0.909617	1.11324	0.959034	0.963489	1.09855	0.919221	0.957492	1.06847	0.895841	0.942033	1.08106	0.96724	0.947693	1.1239	1.0178	0.938291	1.06246	0.905874	1.04688	1.08666	0.966183	1.10742	1	1.00571	0.959034	0.963489	0.957492	0.96724	1.0178	0.938291	1.04688	none		Enhanced: Cytosol, Golgi apparatus, Plasma membrane	Golgi membrane, cellular_component, intracellular, cell, cytoplasm, Golgi apparatus, cytosol, plasma membrane, endomembrane system, membrane, organelle membrane, organelle subcompartment, organelle, membrane-bounded organelle, intracellular organelle, intracellular membrane-bounded organelle, organelle part, intracellular part, Golgi apparatus part, cytoplasmic part, intracellular organelle part,…	molecular_function, binding, protein binding
PPIA	P62937|P62937-2	3	19	21	0.759472	0.85057	0.697333	1	1	1	0.828147	1.00586	0.900441	0.955371	0.970899	0.872135	0.777347	0.998201	0.862624	0.927464	0.939281	0.800997	0.706213	0.944406	0.795582	0.895984	0.942131	0.807897	0.861096	0.918311	0.776252	0.695881	0.923996	0.770905	0.773951	1	0.900441	0.955371	0.862624	0.927464	0.795582	0.895984	0.861096	0.770905	none			cellular_component, extracellular region, extracellular space, intracellular, cell, nucleus, cytoplasm, cytosol, adherens junction, cell-substrate adherens junction, focal adhesion, endomembrane system, membrane, cell junction, cell-substrate junction, secretory granule, cytoplasmic vesicle, membrane-enclosed lumen, vesicle, vesicle lumen, secretory granule lumen, organelle, membrane-bounded orga…	molecular_function, nucleic acid binding, RNA binding, peptidyl-prolyl cis-trans isomerase activity, catalytic activity, binding, protein binding, drug binding, cyclosporin A binding, isomerase activity, cis-trans isomerase activity, amide binding, peptide binding, virion binding, unfolded protein binding, organic cyclic compound binding, catalytic activity, acting on a protein, heterocyclic comp…
TRAPPC10	P48553	2	2	3	0.993908		1.49814	1		1	1.37259		1.38943	1.1555		1.17342	1.31834		1.32129	1.18787		1.30132	1.18093		1.28253	1.21015		1.2015	1.21716		1.22405	1.1696		1.30768	1.49814	1	1.38101	1.16446	1.31981	1.24459	1.23173	1.20583	1.22061	1.23864	none			Golgi membrane, cellular_component, intracellular, cell, cytoplasm, endosome, Golgi apparatus, cytosol, endomembrane system, membrane, integral component of membrane, TRAPP complex, organelle membrane, intrinsic component of membrane, cytoplasmic vesicle, vesicle, organelle subcompartment, macromolecular complex, organelle, membrane-bounded organelle, intracellular organelle, intracellular membra…	molecular_function, guanyl-nucleotide exchange factor activity, Ras guanyl-nucleotide exchange factor activity, transporter activity, binding, protein binding, cation transmembrane transporter activity, ion transmembrane transporter activity, monovalent inorganic cation transmembrane transporter activity, sodium ion transmembrane transporter activity, Ras GTPase binding, Rab guanyl-nucleotide exc…
MRPS33	Q9Y291	3	2	2	3.73185	2.11486	4.14694	1	1	1	0.950676	0.852733	1.17128	0.937303	0.844528	1.32518	1.35723	0.891203	1.90573	1.66659	0.988657	1.77516	1.89575	0.914988	1.67843	1.5132	0.841837	1.56709	1.4013	0.803978	1.54354	1.55738	0.751741	1.89982	3.1309	1	0.950676	0.937303	1.35723	1.66659	1.67843	1.5132	1.4013	1.55738	none			organellar ribosome, organellar small ribosomal subunit, cellular_component, intracellular, cell, cytoplasm, mitochondrion, mitochondrial envelope, mitochondrial inner membrane, mitochondrial matrix, mitochondrial ribosome, mitochondrial small ribosomal subunit, ribosome, small ribosomal subunit, membrane, organelle inner membrane, intracellular ribonucleoprotein complex, organelle membrane, mito…	molecular_function, structural constituent of ribosome, structural molecule activity
HYPK	Q9NX55	3	5	5	0.996268	1.19784	0.988723	1	1	1	0.961125	1.10814	0.930955	0.952024	1.09561	0.884627	0.958407	1.12732	0.982757	0.96836	1.07671	0.938493	0.997313	1.10324	0.910429	0.997022	1.13872	0.998524	1.016	1.21091	1.10675	1.09496	1.06491	1.06694	1.09328	1	0.961125	0.952024	0.982757	0.96836	0.997313	0.998524	1.10675	1.06694	none		Approved: Microtubules; Supported: Nucleoplasm	cellular_component, intracellular, cell, nucleus, nucleoplasm, cytoplasm, cytoskeleton, microtubule cytoskeleton, membrane-enclosed lumen, nuclear lumen, macromolecular complex, organelle, membrane-bounded organelle, non-membrane-bounded organelle, intracellular organelle, intracellular membrane-bounded organelle, intracellular non-membrane-bounded organelle, organelle lumen, protein complex, org…	molecular_function, binding, protein binding, protein N-terminus binding
LYAR	Q9NX58	3	5	6	11.3149	12.0944	13.8446	1	1	1	1.08686	1.06083	1.01384	0.927551	1.10199	1.10942	1.05077	0.989776	1.191	1.15556	1.08948	1.24346	1.09294	1.13706	1.19806	1.14643	1.11465	1.24491	1.12591	1.05641	1.33177	1.30816	1.12042	1.38638	12.9695	1	1.06083	1.10199	1.05077	1.15556	1.13706	1.14643	1.12591	1.30816	none	2.00242	Approved: Nucleus; Supported: Nucleoli	cellular_component, intracellular, cell, nucleus, nucleolus, membrane-enclosed lumen, nuclear lumen, organelle, membrane-bounded organelle, non-membrane-bounded organelle, intracellular organelle, intracellular membrane-bounded organelle, intracellular non-membrane-bounded organelle, organelle lumen, organelle part, intracellular part, nuclear part, intracellular organelle part, cell part, intrac…	molecular_function, nucleic acid binding, RNA binding, binding, protein binding, ion binding, cation binding, metal ion binding, organic cyclic compound binding, heterocyclic compound binding
DESI1	Q6ICB0	3	2	2	0.813056	0.938891	0.603005	1	1	1	0.881567	1.01969	0.708753	0.798855	1.07288	0.721233	0.891988	0.950883	0.784805	0.824814	0.94982	0.696027	0.888995	0.847417	0.667683	0.840465	0.982447	0.665576	0.791915	0.833069	0.646642	0.810362	0.866404	0.660098	0.770948	1	0.881567	0.798855	0.891988	0.824814	0.847417	0.840465	0.791915	0.810362	none		Approved: Cytokinetic bridge, Cytosol	cellular_component, intracellular, cell, nucleus, cytoplasm, organelle, membrane-bounded organelle, intracellular organelle, intracellular membrane-bounded organelle, intracellular part, cell part	molecular_function, catalytic activity, binding, protein binding, peptidase activity, hydrolase activity, identical protein binding, catalytic activity, acting on a protein
TRNT1	Q96Q11|Q96Q11-2	3	16	18	0.650507	0.705939	0.662916	1	1	1	0.981205	1.00878	0.999756	0.963058	0.957805	0.990828	0.911494	0.940188	0.935423	0.877452	0.901797	0.928444	0.846054	0.919766	0.907495	0.834649	0.900325	0.895999	0.855779	0.923386	0.844942	0.818212	0.908196	0.838161	0.684428	1	0.999756	0.963058	0.935423	0.901797	0.907495	0.895999	0.855779	0.838161	none	2.93542	Enhanced: Mitochondria	cellular_component, intracellular, cell, nucleus, nucleoplasm, cytoplasm, mitochondrion, mitochondrial matrix, membrane-enclosed lumen, nuclear lumen, organelle, membrane-bounded organelle, intracellular organelle, intracellular membrane-bounded organelle, organelle lumen, organelle part, intracellular part, nuclear part, mitochondrial part, cytoplasmic part, intracellular organelle part, cell pa…	tRNA binding, nucleotide binding, molecular_function, nucleic acid binding, RNA binding, catalytic activity, polynucleotide adenylyltransferase activity, tRNA adenylyltransferase activity, binding, ATP binding, transferase activity, transferase activity, transferring phosphorus-containing groups, nucleotidyltransferase activity, purine nucleotide binding, adenyl nucleotide binding, ribonucleotide…
SKIV2L	Q15477	3	4	6	1.59478	1.21724	1.57896	1	1	1	0.927401	0.894224	1.07639	1.01052	0.940766	1.07763	0.961961	0.939396	1.07551	0.994776	1.00778	1.06703	0.981666	0.935667	1.08323	1.00054	0.927065	1.12672	0.949264	0.909032	1.05258	1.06639	0.97118	1.08907	1.3981	1	0.927401	1.01052	0.961961	1.00778	0.981666	1.00054	0.949264	1.06639	none		Approved: Nucleoplasm	cellular_component, intracellular, cell, nucleus, cytoplasm, cytosol, macromolecular complex, organelle, membrane-bounded organelle, intracellular organelle, intracellular membrane-bounded organelle, protein complex, intracellular part, cytoplasmic part, cell part, Ski complex	nucleotide binding, molecular_function, nucleic acid binding, RNA binding, RNA helicase activity, catalytic activity, ATP-dependent RNA helicase activity, helicase activity, binding, ATP binding, ATP-dependent helicase activity, RNA-dependent ATPase activity, pyrophosphatase activity, hydrolase activity, hydrolase activity, acting on acid anhydrides, hydrolase activity, acting on acid anhydrides,…
TRA2B	P62995|P62995-3	3	6	7	15.3196	6.74093	20.9983	1	1	1	1.02963	1.04499	1.17026	1.20493	1.2303	1.63657	1.50314	1.18401	2.24099	1.79997	1.23517	2.16014	1.87736	0.876403	2.0738	1.75356	0.87701	1.97848	1.76379	0.840121	2.02396	1.60402	0.68664	1.9264	13.8696	1	1.04499	1.2303	1.50314	1.79997	1.87736	1.75356	1.76379	1.60402	none		Enhanced: Nucleoplasm	cellular_component, intracellular, cell, nucleus, nuclear envelope, nuclear inner membrane, nucleoplasm, spliceosomal complex, endomembrane system, membrane, organelle inner membrane, intracellular ribonucleoprotein complex, organelle membrane, nuclear membrane, organelle envelope, membrane-enclosed lumen, envelope, nuclear lumen, macromolecular complex, organelle, membrane-bounded organelle, int…	molecular_function, nucleic acid binding, RNA binding, single-stranded RNA binding, mRNA binding, binding, protein binding, protein domain specific binding, pre-mRNA binding, identical protein binding, poly-purine tract binding, organic cyclic compound binding, heterocyclic compound binding
NPEPPS	E9PLK3|P55786	3	19	22	0.660883	0.664682	0.6844	1	1	1	1.03517	1.03557	0.952974	1.07893	1.00776	1.00136	0.934361	0.930785	0.873032	0.911617	0.905601	0.943695	0.878357	0.917929	0.903376	0.898066	0.893245	0.880443	0.818223	0.937242	0.801753	0.763028	0.911757	0.828039	0.674541	1	1.03517	1.00776	0.930785	0.911617	0.903376	0.893245	0.818223	0.828039	none	2.60775	Supported: Cytosol	cellular_component, extracellular region, extracellular space, intracellular, cell, nucleus, cytoplasm, cytosol, vesicle, organelle, membrane-bounded organelle, intracellular organelle, extracellular organelle, intracellular membrane-bounded organelle, extracellular region part, intracellular part, cytoplasmic part, cell part, extracellular exosome, extracellular vesicle	molecular_function, catalytic activity, aminopeptidase activity, binding, peptidase activity, metalloexopeptidase activity, metallopeptidase activity, exopeptidase activity, zinc ion binding, hydrolase activity, amide binding, peptide binding, ion binding, cation binding, metal ion binding, transition metal ion binding, metalloaminopeptidase activity, peptidase activity, acting on L-amino acid pe…
SMN2|SMN1	B4DP61|E7EQZ4|Q16637|Q16637-2|Q16637-3|Q16637-4	3	2	5	1.7961	1.61078	2.58923	1	1	1	1.04977	1.02685	1.08984	1.02606	1.03687	1.1635	1.14997	0.945922	1.45868	1.21122	1.03782	1.40918	1.38902	0.996707	1.33703	1.36633	0.984895	1.40825	1.31588	1.02113	1.50678	1.23946	0.909123	1.47996	2.1	1	1.04977	1.03687	1.14997	1.21122	1.33703	1.36633	1.31588	1.23946	none
PDIA4	P13667	3	45	48	0.762229	0.853088	0.70973	1	1	1	0.916587	0.976881	0.830528	0.954253	0.994431	0.867861	0.910144	0.971835	0.833877	0.876533	0.955324	0.79491	0.829772	0.931893	0.776063	0.868647	0.961227	0.825985	0.873028	0.932893	0.787054	0.884269	0.938343	0.779099	0.781409	1	0.916587	0.954253	0.910144	0.876533	0.829772	0.868647	0.873028	0.884269	none		Supported: Endoplasmic reticulum	cellular_component, extracellular region, extracellular space, intracellular, cell, cytoplasm, endoplasmic reticulum, endoplasmic reticulum lumen, cell surface, endomembrane system, cytoplasmic vesicle, membrane-enclosed lumen, vesicle, melanosome, organelle, membrane-bounded organelle, intracellular organelle, intracellular membrane-bounded organelle, organelle lumen, extracellular region part, …	molecular_function, nucleic acid binding, RNA binding, protein disulfide isomerase activity, catalytic activity, binding, protein binding, disulfide oxidoreductase activity, peptide disulfide oxidoreductase activity, oxidoreductase activity, oxidoreductase activity, acting on a sulfur group of donors, isomerase activity, intramolecular oxidoreductase activity, intramolecular oxidoreductase activi…
FHL1	Q13642-1|Q13642-4|Q13642-5	3	7	9	0.640835	0.619555	0.813967	1	1	1	1.08258	0.905423	1.22839	1.07034	0.937117	1.26901	0.929995	0.828585	1.07855	0.867149	0.813184	1.08295	0.916953	0.816431	1.06192	0.861538	0.824793	1.04659	0.904598	0.893394	1.05927	0.770392	0.904091	1.07017	0.716761	1	1.08258	1.07034	0.929995	0.867149	0.916953	0.861538	0.904598	0.904091	none		Approved: Plasma membrane; Supported: Cytosol	cellular_component, intracellular, cell, nucleus, cytoplasm, cytosol, plasma membrane, adherens junction, cell-substrate adherens junction, focal adhesion, membrane, cell junction, cell-substrate junction, organelle, membrane-bounded organelle, intracellular organelle, intracellular membrane-bounded organelle, intracellular part, cytoplasmic part, cell part, anchoring junction, cell periphery	molecular_function, binding, protein binding, ion binding, cation binding, ion channel binding, metal ion binding
TRIOBP	Q9H2D6-5|Q9H2D6|Q9H2D6-2|Q9H2D6-3|Q9H2D6-7	3	3	6	1.0706	1.0399	0.859935	1	1	1	1.09362	1.07125	0.877162	1.07688	1.19354	0.786279	1.12107	1.14362	0.845945	1.09509	1.23673	0.86562	1.02428	1.03161	0.89083	1.09399	1.19093	0.856445	1.08703	1.04236	0.947024	1.07254	0.915144	0.864899	0.949916	1	1.07125	1.07688	1.12107	1.09509	1.02428	1.09399	1.04236	0.915144	none			cellular_component, intracellular, cell, nucleus, cytoplasm, microtubule organizing center, cytoskeleton, adherens junction, cell-substrate adherens junction, focal adhesion, actin cytoskeleton, microtubule cytoskeleton, cell junction, cell-substrate junction, midbody, organelle, membrane-bounded organelle, non-membrane-bounded organelle, intracellular organelle, intracellular membrane-bounded or…	molecular_function, actin binding, binding, protein binding, cytoskeletal protein binding, Ras GTPase binding, myosin binding, Rho GTPase binding, GTP-Rho binding, enzyme binding, small GTPase binding, ubiquitin protein ligase binding, protein complex binding, ubiquitin-like protein ligase binding, macromolecular complex binding, myosin II binding, actin filament binding, GTPase binding
HGS	O14964	3	14	18	0.758745	0.863742	0.727361	1	1	1	0.974002	0.997473	0.87885	0.975443	0.981666	0.855144	0.939297	0.968359	0.846235	0.869018	0.93986	0.798295	0.859981	0.916741	0.817294	0.856537	0.937588	0.79448	0.888429	0.943225	0.797909	0.866436	0.925859	0.796139	0.795552	1	0.974002	0.975443	0.939297	0.869018	0.859981	0.856537	0.888429	0.866436	none	3.22963	Enhanced: Endosomes; Supported: Cytosol, Lysosomes	lytic vacuole, cellular_component, extracellular region, extracellular space, intracellular, cell, cytoplasm, lysosome, endosome, early endosome, late endosome, multivesicular body, vacuole, cytosol, endosome membrane, endomembrane system, membrane, organelle membrane, cytoplasmic vesicle, early endosome membrane, late endosome membrane, vesicle, multivesicular body membrane, macromolecular compl…	molecular_function, binding, protein binding, enzyme binding, protein domain specific binding, ion binding, cation binding, ubiquitin-like protein ligase binding, metal ion binding
SMAD1	Q15797	2	2	2	0.838183		0.694174	1		1	1.041		1.09308	0.914083		0.906441	1.00325		0.842897	0.988508		0.891364	0.940022		1.01666	1.12778		0.89355	0.96996		1.01468	0.936457		0.798085	0.694174	1	1.06704	0.910262	0.923075	0.939936	0.97834	1.01067	0.992317	0.867271	none		Supported: Cytosol, Nucleus, Plasma membrane	cellular_component, intracellular, cell, nucleus, nuclear envelope, nuclear inner membrane, nucleoplasm, transcription factor complex, cytoplasm, cytosol, endomembrane system, membrane, integral component of membrane, organelle inner membrane, organelle membrane, intrinsic component of membrane, nuclear membrane, organelle envelope, membrane-enclosed lumen, envelope, nuclear lumen, macromolecular…	regulatory region DNA binding, transcription regulatory region sequence-specific DNA binding, RNA polymerase II regulatory region sequence-specific DNA binding, RNA polymerase II core promoter proximal region sequence-specific DNA binding, RNA polymerase II core promoter sequence-specific DNA binding, RNA polymerase II transcription factor activity, sequence-specific DNA binding, transcription fa…
EIF3G	K7EL60|K7ER90|O75821	3	15	18	1.8859	1.4435	1.85471	1	1	1	0.975867	0.986073	1.01303	0.96249	0.986616	1.02151	1.00805	1.00426	1.11495	1.09105	1.001	1.06685	1.23311	1.04514	1.25376	1.38223	1.13222	1.37859	1.61449	1.17031	1.58057	1.8061	1.26108	1.69296	1.6491	1	0.986073	0.986616	1.00805	1.06685	1.23311	1.37859	1.58057	1.69296	solubilized	1.6888	Enhanced: Cytosol	cellular_component, intracellular, cell, cytoplasm, cytosol, eukaryotic translation initiation factor 3 complex, macromolecular complex, protein complex, intracellular part, cytoplasmic part, cell part, perinuclear region of cytoplasm	molecular_function, nucleic acid binding, RNA binding, translation initiation factor activity, binding, protein binding, translation factor activity, RNA binding, organic cyclic compound binding, heterocyclic compound binding
POC5	D6RDG4|Q8NA72|Q8NA72-3	2	2	3	1.42709		1.71867	1		1	1.0122		0.935438	0.926985		0.992707	1.04042		1.05035	0.97605		0.975747	0.916665		0.983775	1.01985		1.00719	0.992904		0.968706	0.972733		0.959765	1.71867	1	0.973817	0.959846	1.04539	0.975898	0.95022	1.01352	0.980805	0.966249	none		Approved: Nucleus	cellular_component, intracellular, cell, cytoplasm, centrosome, centriole, microtubule organizing center, cytoskeleton, microtubule cytoskeleton, organelle, non-membrane-bounded organelle, intracellular organelle, intracellular non-membrane-bounded organelle, organelle part, intracellular part, cytoskeletal part, cytoplasmic part, intracellular organelle part, microtubule organizing center part, …	molecular_function, binding, protein binding
SETD2	Q9BYW2	3	25	26	1.05497	1.07136	1.02226	1	1	1	0.998983	1.01959	0.969982	0.976856	1.02536	0.978272	1.04963	1.052	1.02781	1.03976	1.04674	0.951612	1.00519	1.046	0.99757	1.02826	1.07062	1.02664	1.12528	1.04455	1.07425	1.09774	1.0528	1.03905	1.04681	1	0.998983	0.978272	1.04963	1.03976	1.00519	1.02826	1.07425	1.0528	none	1.82629	Approved: Cytosol, Nuclear speckles	cellular_component, intracellular, cell, nucleus, nucleoplasm, chromosome, membrane-enclosed lumen, nuclear lumen, organelle, membrane-bounded organelle, non-membrane-bounded organelle, intracellular organelle, intracellular membrane-bounded organelle, intracellular non-membrane-bounded organelle, organelle lumen, organelle part, intracellular part, nuclear part, intracellular organelle part, cel…	molecular_function, catalytic activity, binding, protein binding, cytoskeletal protein binding, methyltransferase activity, N-methyltransferase activity, protein methyltransferase activity, S-adenosylmethionine-dependent methyltransferase activity, tubulin binding, lysine N-methyltransferase activity, protein-lysine N-methyltransferase activity, transferase activity, transferase activity, transfe…
STAG1	Q8WVM7|Q8WVM7-2	3	3	7	1.00556	0.806885	0.843773	1	1	1	1.05681	1.00724	1.08664	1.14693	1.00823	1.09	1.05754	1.04375	1.02937	1.12967	1.01792	1.12822	1.04659	0.94921	1.11055	1.08348	0.952755	1.04726	1.0951	0.954924	0.992435	0.999068	0.940301	1.03134	0.825329	1	1.05681	1.09	1.04375	1.12822	1.04659	1.04726	0.992435	0.999068	none		Enhanced: Nuclear bodies, Nucleus	chromosome, centromeric region, chromatin, condensed chromosome, spindle pole, cellular_component, intracellular, cell, nucleus, nucleoplasm, chromosome, cytoplasm, spindle, cytosol, cytoskeleton, cohesin complex, microtubule cytoskeleton, nuclear matrix, nuclear body, membrane-enclosed lumen, nuclear lumen, macromolecular complex, nuclear periphery, organelle, membrane-bounded organelle, non-mem…	RNA polymerase II transcription factor activity, sequence-specific DNA binding, transcriptional activator activity, RNA polymerase II transcription regulatory region sequence-specific binding, molecular_function, chromatin binding, DNA binding transcription factor activity, binding, protein binding, transcription regulator activity
CMC2	Q9NRP2	3	2	3	0.763503	1.05485	0.85856	1	1	1	0.983358	1.12804	1.05178	0.992192	1.10991	1.04925	0.983086	1.10068	0.985851	0.907721	1.06205	0.928829	0.795841	0.997569	0.958005	0.837631	1.04277	0.873233	0.838229	0.971205	0.938764	0.865461	0.952674	0.893721	0.956706	1	1.05178	1.04925	0.985851	0.928829	0.958005	0.873233	0.938764	0.893721	none	2.72446	Supported: Mitochondria	cellular_component, intracellular, cell, cytoplasm, mitochondrion, organelle, membrane-bounded organelle, intracellular organelle, intracellular membrane-bounded organelle, intracellular part, cytoplasmic part, cell part
CPSF2	Q9P2I0	3	10	18	1.05635	0.851825	1.04512	1	1	1	1.01469	1.00537	1.09122	1.07944	1.03537	1.14227	1.12081	1.0018	1.16026	1.18931	1.05901	1.22378	1.27381	1.03889	1.25055	1.31418	1.06292	1.24665	1.32168	1.05326	1.25681	1.25696	1.08738	1.23418	0.948471	1	1.01469	1.07944	1.12081	1.18931	1.25055	1.24665	1.25681	1.23418	none	2.9367	Approved: Nucleoplasm, Vesicles	cellular_component, intracellular, cell, nucleus, nucleoplasm, mRNA cleavage and polyadenylation specificity factor complex, mRNA cleavage factor complex, membrane, membrane-enclosed lumen, nuclear lumen, macromolecular complex, organelle, membrane-bounded organelle, intracellular organelle, intracellular membrane-bounded organelle, organelle lumen, protein complex, organelle part, intracellular …	molecular_function, nucleic acid binding, RNA binding, binding, protein binding, organic cyclic compound binding, heterocyclic compound binding
PXK	Q7Z7A4|Q7Z7A4-4|Q7Z7A4-6|W5RWE6|A0A0C4DG95|E9PD56|H7BYG4|Q7Z7A4-2|Q7Z7A4-5|Q7Z7A4-7	3	2	6	0.821966	0.533342	0.919642	1	1	1	1.11937	0.95386	1.12171	1.07692	0.991567	1.04163	1.10991	0.888304	1.04157	1.01084	0.818002	0.98997	1.10082	0.909899	1.12694	0.92234	0.766173	0.955444	1.01795	0.899047	0.984842	0.836686	0.875984	0.88513	0.726492	1	1.11937	1.04163	1.04157	0.98997	1.10082	0.92234	0.984842	0.875984	none		Supported: Cytosol, Microtubule organizing center, Plasma membrane	cellular_component, intracellular, cell, cytoplasm, microtubule organizing center, cytosol, cytoskeleton, plasma membrane, microtubule cytoskeleton, membrane, organelle, non-membrane-bounded organelle, intracellular organelle, intracellular non-membrane-bounded organelle, organelle part, intracellular part, cytoskeletal part, cytoplasmic part, intracellular organelle part, cell part, cell periphe…	molecular_function, actin binding, binding, protein binding, phospholipid binding, cytoskeletal protein binding, lipid binding, phosphatidylinositol binding, ion binding, anion binding
ITGB1	E7EUI6|P05556	3	18	22	1.01553	1.07086	0.822311	1	1	1	0.907258	0.962911	0.819649	0.897466	0.990403	0.833618	0.970451	0.986025	0.869377	0.945937	0.993848	0.808454	0.94026	0.949428	0.79459	0.94604	0.975598	0.839954	0.917791	0.970304	0.884879	1.05539	0.95621	0.846383	0.946586	1	0.907258	0.897466	0.970451	0.945937	0.94026	0.94604	0.917791	0.95621	none		Approved: Endoplasmic reticulum; Supported: Focal adhesion sites, Plasma membrane	ruffle, cellular_component, extracellular region, extracellular space, intracellular, cell, cytoplasm, endosome, plasma membrane, integral component of plasma membrane, cell-cell junction, adherens junction, cell-substrate adherens junction, focal adhesion, integrin complex, external side of plasma membrane, cell surface, endomembrane system, intercalated disc, membrane, integral component of mem…	virus receptor activity, fibronectin binding, protease binding, molecular_function, actin binding, signal transducer activity, receptor activity, receptor binding, integrin binding, binding, protein binding, collagen binding, cytoskeletal protein binding, coreceptor activity, enzyme binding, cytokine binding, chemokine binding, C-X3-C chemokine binding, protein complex binding, signaling receptor…
CFAP36	Q96G28|Q96G28-2|B5MCA1	3	4	8	0.820797	1.03693	0.961848	1	1	1	0.816097	0.846559	0.864266	0.78996	0.895249	0.882194	0.923725	0.94322	1.03266	0.882853	1.00922	0.925405	0.80228	0.880117	0.880286	0.801827	0.989572	0.962557	0.777965	0.980524	0.927647	0.868872	0.974074	0.992371	0.99939	1	0.846559	0.882194	0.94322	0.925405	0.880117	0.962557	0.927647	0.974074	none			cellular_component, intracellular, cell, nucleus, cytoplasm, cell projection, organelle, membrane-bounded organelle, intracellular organelle, intracellular membrane-bounded organelle, intracellular part, cell part	molecular_function, binding, protein binding
OGDH|P0619_C466|P0619_N466	A0A0D9SFS3|P0619_C466|P0619_N466|Q02218	3	14	17	1.04227	0.885572	1.00164	1	1	1	1.07874	1.03799	1.20443	1.13377	1.07134	1.34187	1.13489	1.01128	1.29598	1.23246	1.00751	1.39112	1.33842	0.987857	1.36973	1.29616	0.94141	1.33436	1.26762	0.973025	1.32703	1.20732	0.967524	1.27347	0.943607	1	1.07874	1.13377	1.13489	1.23246	1.33842	1.29616	1.26762	1.20732	none
MRRF	Q96E11|Q96E11-3	3	2	4	1.01867	1.22647	1.36704	1	1	1	0.926969	0.816937	0.961245	0.862989	0.86479	0.866005	1.02269	0.877214	1.08529	0.998799	0.977692	1.05869	0.882043	0.867614	0.988583	0.909895	0.995748	0.977542	0.789487	0.866563	1.01795	0.933887	0.931785	1.24421	1.29676	1	0.926969	0.86479	1.02269	0.998799	0.882043	0.977542	0.866563	0.933887	none		Approved: Cytokinetic bridge, Microtubules	cellular_component, intracellular, cell, cytoplasm, mitochondrion, mitochondrial matrix, membrane-enclosed lumen, organelle, membrane-bounded organelle, intracellular organelle, intracellular membrane-bounded organelle, organelle lumen, organelle part, intracellular part, mitochondrial part, cytoplasmic part, intracellular organelle part, cell part, intracellular organelle lumen	molecular_function, binding, ribonucleoprotein complex binding, ribosomal large subunit binding, macromolecular complex binding
GLUL	P15104	3	13	14	0.908473	0.862526	0.837452	1	1	1	1.00183	1.02308	1.01319	1.02985	0.991455	1.06447	1.03618	0.980736	1.00938	1.04523	0.964028	1.00377	1.0889	0.949324	1.01487	1.06528	0.962938	1.06455	1.1092	0.963529	1.0405	1.03629	0.932546	1.01156	0.849989	1	1.01319	1.02985	1.00938	1.00377	1.01487	1.06455	1.0405	1.01156	none		Enhanced: Cytosol; Supported: Mitochondria	cellular_component, extracellular region, extracellular space, intracellular, cell, nucleus, cytoplasm, mitochondrion, endoplasmic reticulum, rough endoplasmic reticulum, cytosol, endomembrane system, vesicle, macromolecular complex, somatodendritic compartment, cell projection, neuron projection, neuronal cell body, perikaryon, myelin sheath, organelle, membrane-bounded organelle, intracellular …	nucleotide binding, magnesium ion binding, molecular_function, catalytic activity, glutamate decarboxylase activity, glutamate-ammonia ligase activity, binding, protein binding, ATP binding, ammonia ligase activity, glutamate binding, amino acid binding, lyase activity, carbon-carbon lyase activity, carboxy-lyase activity, ligase activity, ligase activity, forming carbon-nitrogen bonds, acid-ammo…
PPTC7	Q8NI37	2	3	3	1.02392		0.810597	1		1	1.03694		0.95677	0.973661		0.959909	1.06442		0.953588	0.918542		0.944947	0.868837		0.835497	0.90318		0.873416	0.957388		0.925247	0.965455		0.935216	0.810597	1	0.996855	0.966785	1.009	0.931745	0.852167	0.888298	0.941318	0.950336	none		Approved: Cytosol, Plasma membrane	cellular_component, intracellular, cell, cytoplasm, mitochondrion, organelle, membrane-bounded organelle, intracellular organelle, intracellular membrane-bounded organelle, intracellular part, cytoplasmic part, cell part	molecular_function, catalytic activity, phosphoprotein phosphatase activity, binding, hydrolase activity, hydrolase activity, acting on ester bonds, phosphatase activity, phosphoric ester hydrolase activity, ion binding, cation binding, metal ion binding, catalytic activity, acting on a protein
DGKH	A0A0D9SFR6|Q86XP1|Q86XP1-2|Q86XP1-3|Q86XP1-5	3	4	5	0.800187	1.05831	0.852535	1	1	1	0.911898	1.15358	0.998367	0.969367	1.17069	0.917838	0.95444	1.15738	0.919939	0.945311	0.999371	0.865359	0.88839	1.05281	0.872591	0.898176	1.14333	0.902925	0.988644	1.11379	0.930723	0.926285	0.99494	0.811752	0.955423	1	0.998367	0.969367	0.95444	0.945311	0.88839	0.902925	0.988644	0.926285	none			cellular_component, intracellular, cell, cytoplasm, endosome, plasma membrane, endomembrane system, membrane, cytoplasmic vesicle, vesicle, organelle, membrane-bounded organelle, intracellular organelle, intracellular part, cytoplasmic part, cell part, cell periphery, intracellular vesicle	nucleotide binding, molecular_function, catalytic activity, NAD+ kinase activity, diacylglycerol kinase activity, binding, ATP binding, kinase activity, transferase activity, transferase activity, transferring phosphorus-containing groups, phosphotransferase activity, alcohol group as acceptor, purine nucleotide binding, adenyl nucleotide binding, ribonucleotide binding, purine ribonucleotide bin…
GPKOW	Q92917	3	24	25	0.921441	1.03102	0.864123	1	1	1	0.979276	1.0404	0.901783	1.01399	1.05047	0.921475	1.02446	1.08868	0.935023	0.991101	1.05208	0.883201	0.952774	1.04578	0.90674	0.987748	1.04992	0.931053	1.01692	1.0431	0.934498	1.04812	1.06557	0.905569	0.947573	1	0.979276	1.01399	1.02446	0.991101	0.952774	0.987748	1.01692	1.04812	none		Enhanced: Nucleoplasm	cellular_component, intracellular, cell, nucleus, nucleoplasm, membrane-enclosed lumen, nuclear lumen, organelle, membrane-bounded organelle, intracellular organelle, intracellular membrane-bounded organelle, organelle lumen, organelle part, intracellular part, nuclear part, intracellular organelle part, cell part, intracellular organelle lumen	molecular_function, nucleic acid binding, binding, protein binding, organic cyclic compound binding, heterocyclic compound binding
ZZEF1	O43149	3	8	14	1.08789	0.92664	1.22932	1	1	1	0.994379	1.04656	1.16669	0.976578	1.06879	1.22507	1.06282	1.0375	1.26744	1.13434	1.04196	1.21276	1.12343	0.998139	1.27837	1.16301	0.972811	1.26937	1.14071	1.00368	1.29591	1.11754	0.95573	1.24776	1.07798	1	1.04656	1.06879	1.06282	1.13434	1.12343	1.16301	1.14071	1.11754	none		Approved: Mitochondria, Nucleoplasm		molecular_function, binding, calcium ion binding, zinc ion binding, ion binding, cation binding, metal ion binding, transition metal ion binding
DHX15	O43143	3	35	36	1.00501	0.873004	1.02213	1	1	1	1.11717	1.03627	1.21402	1.27703	1.07837	1.32673	1.21587	1.05652	1.21573	1.2188	1.048	1.32447	1.25177	1.09151	1.32789	1.26498	1.1041	1.30898	1.24166	1.11037	1.22367	1.13536	1.11411	1.25311	0.947568	1	1.11717	1.27703	1.21573	1.2188	1.25177	1.26498	1.22367	1.13536	none		Enhanced: Nuclear speckles	cellular_component, intracellular, cell, nucleus, nucleoplasm, spliceosomal complex, U2-type spliceosomal complex, U12-type spliceosomal complex, nucleolus, cytoplasm, nuclear body, nuclear speck, intracellular ribonucleoprotein complex, membrane-enclosed lumen, nuclear lumen, macromolecular complex, organelle, membrane-bounded organelle, non-membrane-bounded organelle, intracellular organelle, i…	nucleotide binding, molecular_function, nucleic acid binding, RNA binding, RNA helicase activity, double-stranded RNA binding, catalytic activity, ATP-dependent RNA helicase activity, helicase activity, binding, protein binding, ATP binding, ATP-dependent helicase activity, RNA-dependent ATPase activity, pyrophosphatase activity, hydrolase activity, hydrolase activity, acting on acid anhydrides, …
UBAC1	Q9BSL1	3	2	5	0.974827	1.11738	0.982036	1	1	1	1.04236	0.970033	1.03206	0.942631	1.01464	0.969121	0.999572	0.881114	0.903556	0.960973	0.963025	1.00515	1.04086	0.995049	1.04765	0.973492	0.993636	0.927729	1.00021	0.925885	0.90878	1.05059	0.918349	1.02736	1.04971	1	1.03206	0.969121	0.903556	0.963025	1.04086	0.973492	0.925885	1.02736	none		Approved: Golgi apparatus, Plasma membrane; Supported: Cytosol	cellular_component, extracellular region, extracellular space, intracellular, cell, cytoplasm, Golgi apparatus, cytosol, plasma membrane, endomembrane system, membrane, vesicle, organelle, membrane-bounded organelle, intracellular organelle, extracellular organelle, intracellular membrane-bounded organelle, extracellular region part, intracellular part, cytoplasmic part, cell part, extracellular …	molecular_function, binding, protein binding
STK24	B4DR80|Q9Y6E0-2	3	7	9	0.93766	1.20524	0.936943	1	1	1	0.982307	1.04179	0.981212	0.939587	1.0495	0.959318	0.968361	1.10962	1.0027	0.90812	1.07647	0.918736	0.899964	0.999785	0.931496	0.912574	1.06156	0.963749	0.940828	1.05812	0.938838	0.960977	1.00637	0.877515	1.07109	1	0.982307	0.959318	1.0027	0.918736	0.931496	0.963749	0.940828	0.960977	none		Supported: Cytosol, Nucleoli	cellular_component, extracellular region, extracellular space, intracellular, cell, nucleus, nucleoplasm, nucleolus, cytoplasm, Golgi apparatus, cytosol, endomembrane system, membrane, membrane-enclosed lumen, nuclear lumen, vesicle, organelle, membrane-bounded organelle, non-membrane-bounded organelle, intracellular organelle, extracellular organelle, intracellular membrane-bounded organelle, in…	nucleotide binding, molecular_function, catalytic activity, protein kinase activity, protein serine/threonine kinase activity, signal transducer, downstream of receptor, with serine/threonine kinase activity, signal transducer activity, signal transducer activity, downstream of receptor, binding, protein binding, ATP binding, MAP kinase kinase kinase kinase activity, kinase activity, transferase …
MRPS27	Q92552|Q92552-2	3	10	11	1.56967	1.02879	1.58657	1	1	1	1.08176	1.03336	1.15561	1.09436	1.03741	1.32667	1.21851	1.01933	1.39712	1.40765	1.00185	1.39993	1.49569	1.00332	1.36445	1.40552	0.937638	1.34107	1.42758	0.920396	1.39576	1.34222	0.86247	1.30986	1.30768	1	1.08176	1.09436	1.21851	1.39993	1.36445	1.34107	1.39576	1.30986	none			organellar ribosome, organellar small ribosomal subunit, cellular_component, intracellular, cell, cytoplasm, mitochondrion, mitochondrial envelope, mitochondrial inner membrane, mitochondrial matrix, mitochondrial ribosome, mitochondrial small ribosomal subunit, ribosome, small ribosomal subunit, membrane, organelle inner membrane, intracellular ribonucleoprotein complex, organelle membrane, mito…	tRNA binding, molecular_function, nucleic acid binding, RNA binding, binding, protein binding, rRNA binding, ribonucleoprotein complex binding, ribosome binding, macromolecular complex binding, organic cyclic compound binding, mitochondrial ribosome binding, heterocyclic compound binding
COPA	P53621|P53621-2	3	32	34	0.885874	0.66371	0.848549	1	1	1	1.0471	1.00543	1.08256	1.1366	0.976988	1.14413	1.00941	0.895177	1.01764	1.07837	0.866203	1.16209	1.13383	0.909683	1.12123	1.12377	0.8569	1.10041	1.01746	0.915612	1.00121	0.96053	0.892711	1.06034	0.756129	1	1.0471	1.1366	1.00941	1.07837	1.12123	1.10041	1.00121	0.96053	none		Approved: Cytosol, Golgi apparatus, Nucleoplasm	Golgi membrane, cellular_component, extracellular region, extracellular space, intracellular, cell, cytoplasm, endoplasmic reticulum, endoplasmic reticulum membrane, Golgi apparatus, Golgi-associated vesicle, cytosol, endomembrane system, vesicle membrane, membrane, membrane coat, vesicle coat, COPI vesicle coat, transport vesicle, coated vesicle, COPI-coated vesicle, cytoplasmic vesicle membrane…	molecular_function, receptor binding, hormone activity, structural molecule activity, binding, protein binding, receptor regulator activity, receptor ligand activity, molecular function regulator
PPCDC	H3BRQ0|Q96CD2|H3BQB0|H3BSE3|H3BU63|Q96CD2-2	2	2	2	0.847671		0.768266	1		1	0.985682		0.974739	0.988317		0.930504	1.00127		0.949279	0.914623		0.865976	0.972529		0.893623	0.903818		0.852014	0.975575		0.7888	0.883179		0.850222	0.768266	1	0.980211	0.95941	0.975274	0.8903	0.933076	0.877916	0.882187	0.866701	none		Approved: Cytosol	cellular_component, intracellular, cell, cytoplasm, cytosol, intracellular part, cytoplasmic part, cell part	molecular_function, catalytic activity, phosphopantothenoylcysteine decarboxylase activity, binding, protein binding, lyase activity, carbon-carbon lyase activity, carboxy-lyase activity, identical protein binding
CLTB	P09497-2	3	2	4	1.88684	2.10727	2.29773	1	1	1	1.04016	1.03927	1.20158	1.03402	1.01642	1.10352	1.1508	1.09011	1.19264	0.978995	1.01456	1.12351	1.06847	1.07489	1.05044	1.06993	0.998723	1.04032	1.08481	1.09705	1.22193	1.09444	1.0387	1.13199	2.2025	1	1.04016	1.03402	1.1508	1.01456	1.06847	1.04032	1.09705	1.09444	none		Approved: Cytosol, Plasma membrane; Supported: Vesicles	cellular_component, intracellular, cell, cytoplasm, Golgi apparatus, Golgi-associated vesicle, trans-Golgi network, cytosol, plasma membrane, clathrin-coated pit, cilium, endomembrane system, vesicle membrane, trans-Golgi network transport vesicle membrane, membrane, membrane coat, clathrin coat, vesicle coat, clathrin vesicle coat, clathrin coat of trans-Golgi network vesicle, clathrin coat of c…	molecular_function, structural molecule activity, binding, protein binding, clathrin binding, clathrin heavy chain binding, amide binding, peptide binding
COMMD6	Q7Z4G1	3	3	4	1.1193	1.09622	1.13972	1	1	1	0.968799	0.881231	1.04444	0.897871	0.879309	1.00807	1.04613	0.953471	1.08078	1.08707	0.99517	1.04939	1.01865	0.952984	1.04191	0.987381	0.973559	1.06928	0.888123	0.935177	1.03015	1.03614	0.997049	1.11719	1.11797	1	0.968799	0.897871	1.04613	1.04939	1.01865	0.987381	0.935177	1.03614	none			cellular_component, intracellular, cell, nucleus, cytoplasm, organelle, membrane-bounded organelle, intracellular organelle, intracellular membrane-bounded organelle, intracellular part, cell part	molecular_function, binding, protein binding, transcription factor binding, NF-kappaB binding
ACBD3	Q9H3P7	3	7	8	0.658794	0.748301	0.619501	1	1	1	1.02928	1.03102	0.989486	1.03244	1.03222	0.985527	0.953257	1.03764	0.923664	0.934737	0.975167	0.923219	0.948376	0.971708	0.914815	0.91813	0.966149	0.859757	0.877146	1.02025	0.837617	0.795814	0.962273	0.823469	0.683901	1	1.02928	1.03222	0.953257	0.934737	0.948376	0.91813	0.877146	0.823469	none	1.29175	Supported: Golgi apparatus	Golgi membrane, cellular_component, intracellular, cell, cytoplasm, mitochondrion, Golgi apparatus, endomembrane system, membrane, integral component of membrane, organelle membrane, intrinsic component of membrane, organelle subcompartment, organelle, membrane-bounded organelle, intracellular organelle, intracellular membrane-bounded organelle, organelle part, intracellular part, membrane part, …	fatty-acyl-CoA binding, molecular_function, binding, protein binding, protein kinase A regulatory subunit binding, ion binding, anion binding, cofactor binding, coenzyme binding, protein kinase A binding, fatty acid derivative binding, sulfur compound binding
RPRD1A	Q96P16	3	10	10	0.993704	1.05649	1.08126	1	1	1	0.982078	0.918731	0.979531	0.86072	0.972068	0.898084	0.991491	0.992608	1.04191	0.975953	1.06622	0.999008	1.05842	0.981785	1.06681	1.03216	1.03516	0.997086	0.848996	0.975408	1.0617	1.03087	1.06882	1.06255	1.06887	1	0.979531	0.898084	0.992608	0.999008	1.05842	1.03216	0.975408	1.06255	none		Approved: Golgi apparatus; Supported: Nucleus	DNA-directed RNA polymerase complex, cellular_component, intracellular, cell, nucleus, nucleoplasm, DNA-directed RNA polymerase II, holoenzyme, RNA polymerase complex, membrane-enclosed lumen, nuclear lumen, macromolecular complex, organelle, membrane-bounded organelle, intracellular organelle, intracellular membrane-bounded organelle, organelle lumen, organelle part, intracellular part, nuclear …	molecular_function, binding, protein binding
NEPRO	Q6NW34|Q6NW34-2	3	3	6	1.07179	1.11947	0.920574	1	1	1	0.872066	0.881413	0.789682	0.797489	0.949885	0.916478	0.92572	0.922361	0.795439	0.875195	0.859609	0.815621	0.888357	0.871442	0.758105	0.902194	0.963843	0.919881	0.852462	0.937467	0.82281	0.943866	0.920286	0.926505	1.02002	1	0.872066	0.916478	0.922361	0.859609	0.871442	0.919881	0.852462	0.926505	none		Supported: Nucleoli, Nucleus	cellular_component, intracellular, cell, nucleus, nucleolus, membrane-enclosed lumen, nuclear lumen, organelle, membrane-bounded organelle, non-membrane-bounded organelle, intracellular organelle, intracellular membrane-bounded organelle, intracellular non-membrane-bounded organelle, organelle lumen, organelle part, intracellular part, nuclear part, intracellular organelle part, cell part, intrac…
PIP5K1A	A6PW57|Q99755|Q99755-3|Q99755-4	3	5	7	1.02783	1.0262	1.14115	1	1	1	1.00081	1.07965	1.10247	1.03046	1.10012	1.08199	1.08788	1.09641	1.14317	1.14344	1.11201	1.22508	1.16698	1.15228	1.26734	1.16053	1.15926	1.27445	1.219	1.22455	1.36503	1.14003	1.1977	1.23005	1.08367	1	1.07965	1.08199	1.09641	1.14344	1.16698	1.16053	1.22455	1.1977	none	2.73514	Supported: Cytosol, Nucleoplasm, Plasma membrane	ruffle, cellular_component, intracellular, cell, nucleus, nucleoplasm, cytoplasm, cytosol, mRNA cleavage and polyadenylation specificity factor complex, mRNA cleavage factor complex, plasma membrane, adherens junction, cell-substrate adherens junction, focal adhesion, membrane, nuclear body, nuclear speck, lamellipodium, cell junction, cell-substrate junction, cell leading edge, cell projection m…	nucleotide binding, 1-phosphatidylinositol-3-phosphate 5-kinase activity, molecular_function, catalytic activity, binding, protein binding, ATP binding, kinase activity, phosphatidylinositol phosphate kinase activity, 1-phosphatidylinositol-4-phosphate 5-kinase activity, transferase activity, transferase activity, transferring phosphorus-containing groups, phosphotransferase activity, alcohol gro…
EIF4A3	P38919	3	12	15	0.843023	0.673883	0.930809	1	1	1	1.02952	0.96213	1.13283	1.09274	0.940291	1.2079	0.888226	0.834901	0.943034	0.911821	0.785086	1.08847	0.879136	0.781741	0.979873	0.866602	0.771879	0.969829	0.781753	0.807441	0.838505	0.699157	0.774389	0.858315	0.802346	1	1.02952	1.09274	0.888226	0.911821	0.879136	0.866602	0.807441	0.774389	none	2.25708	Supported: Nucleoplasm	cellular_component, intracellular, cell, nucleus, nucleoplasm, spliceosomal complex, nucleolus, cytoplasm, cytosol, membrane, nuclear body, nuclear speck, dendrite, intracellular ribonucleoprotein complex, membrane-enclosed lumen, nuclear lumen, macromolecular complex, exon-exon junction complex, somatodendritic compartment, cell projection, neuron projection, neuronal cell body, organelle, membr…	nucleotide binding, molecular_function, nucleic acid binding, RNA binding, RNA helicase activity, single-stranded RNA binding, mRNA binding, catalytic activity, ATP-dependent RNA helicase activity, helicase activity, binding, protein binding, ATP binding, ATP-dependent helicase activity, poly(A) binding, RNA-dependent ATPase activity, pyrophosphatase activity, hydrolase activity, hydrolase activi…
HAUS4	Q9H6D7	3	5	8	1.17955	1.22161	1.30948	1	1	1	0.965083	0.925191	1.05042	0.895828	0.928212	0.96514	1.0576	0.987679	1.12295	1.08389	1.03905	1.09553	1.07969	0.98689	1.17545	1.03895	1.078	1.16278	0.833095	1.06224	1.13533	1.08636	0.993736	1.25452	1.26554	1	0.965083	0.928212	1.0576	1.08389	1.07969	1.078	1.06224	1.08636	none		Supported: Focal adhesion sites, Plasma membrane	cellular_component, intracellular, cell, cytoplasm, centrosome, microtubule organizing center, spindle, cytosol, cytoskeleton, microtubule, microtubule associated complex, microtubule cytoskeleton, macromolecular complex, organelle, non-membrane-bounded organelle, intracellular organelle, intracellular non-membrane-bounded organelle, protein complex, organelle part, intracellular part, cytoskelet…	molecular_function, binding, protein binding
CMPK1	P30085	3	8	12	0.772419	0.866909	0.810208	1	1	1	0.957936	0.941236	0.917875	0.932462	0.935836	0.883892	0.882317	0.959162	0.885177	0.846366	0.929094	0.844847	0.841765	0.939916	0.839798	0.833515	0.913175	0.880955	0.772161	0.969713	0.865411	0.82019	0.924569	0.851938	0.838559	1	0.941236	0.932462	0.885177	0.846366	0.841765	0.880955	0.865411	0.851938	none	3.54328	Supported: Nucleus	cellular_component, extracellular region, extracellular space, intracellular, cell, nucleus, nucleolus, cytoplasm, cytosol, membrane-enclosed lumen, nuclear lumen, vesicle, organelle, membrane-bounded organelle, non-membrane-bounded organelle, intracellular organelle, extracellular organelle, intracellular membrane-bounded organelle, intracellular non-membrane-bounded organelle, organelle lumen, …	nucleotide binding, molecular_function, catalytic activity, cytidylate kinase activity, nucleoside diphosphate kinase activity, uridine kinase activity, binding, ATP binding, uridylate kinase activity, kinase activity, transferase activity, transferase activity, transferring phosphorus-containing groups, phosphotransferase activity, phosphate group as acceptor, purine nucleotide binding, nucleoti…
ECHS1	P30084	3	9	13	0.877374	0.812867	0.721982	1	1	1	0.999673	0.969086	0.84122	1.01321	0.963978	0.874774	0.980694	0.961755	0.8428	0.943682	0.928333	0.833193	0.991749	0.928256	0.8101	0.976569	0.917132	0.86221	1.00098	0.912113	0.8259	0.960898	0.907441	0.827451	0.767425	1	0.969086	0.963978	0.961755	0.928333	0.928256	0.917132	0.912113	0.907441	none		Enhanced: Mitochondria	cellular_component, extracellular region, extracellular space, intracellular, cell, cytoplasm, mitochondrion, mitochondrial matrix, membrane-enclosed lumen, vesicle, organelle, membrane-bounded organelle, intracellular organelle, extracellular organelle, intracellular membrane-bounded organelle, organelle lumen, extracellular region part, organelle part, intracellular part, mitochondrial part, cy…	molecular_function, catalytic activity, enoyl-CoA hydratase activity, binding, protein binding, lyase activity, carbon-oxygen lyase activity, hydro-lyase activity
PEBP1	P30086	3	11	12	0.769077	0.936225	0.623027	1	1	1	0.896026	0.938483	0.802017	0.897171	0.996032	0.808727	0.895154	0.985257	0.78703	0.833709	0.931719	0.729487	0.827518	0.955291	0.70381	0.816225	0.961548	0.766357	0.811734	0.929981	0.732172	0.848802	0.942932	0.689061	0.779626	1	0.896026	0.897171	0.895154	0.833709	0.827518	0.816225	0.811734	0.848802	none		Supported: Plasma membrane	cellular_component, extracellular region, extracellular space, intracellular, cell, nucleus, cytoplasm, cytosol, vesicle, organelle, membrane-bounded organelle, intracellular organelle, extracellular organelle, intracellular membrane-bounded organelle, extracellular region part, intracellular part, cytoplasmic part, cell part, extracellular exosome, extracellular vesicle	nucleotide binding, molecular_function, nucleic acid binding, RNA binding, enzyme inhibitor activity, endopeptidase inhibitor activity, serine-type endopeptidase inhibitor activity, binding, protein binding, ATP binding, phospholipid binding, lipid binding, phosphatidylethanolamine binding, purine nucleotide binding, enzyme binding, kinase binding, protein kinase binding, enzyme regulator activit…
C11ORF84	Q9BUA3	3	5	8	0.918088	1.21011	1.05888	1	1	1	0.935081	0.985226	0.953287	0.948207	1.03268	0.932476	0.932294	1.14762	0.98171	0.920332	1.08792	0.940864	0.934903	1.10677	0.925805	0.921044	1.10262	0.921088	0.933612	1.12085	0.991781	0.959934	1.09262	1.03033	1.13449	1	0.953287	0.948207	0.98171	0.940864	0.934903	0.921088	0.991781	1.03033	none
TUBB	P07437	3	4	5	1.88646	0.969322	0.902068	1	1	1	0.971415	1.06225	0.747745	1.03623	1.03929	0.806912	1.04729	1.02483	0.778648	1.07745	0.933645	0.798493	1.27462	0.993167	0.81353	1.09978	0.867591	0.774249	1.08195	0.991458	0.788232	1.11355	0.900426	0.789272	0.935695	1	0.971415	1.03623	1.02483	0.933645	0.993167	0.867591	0.991458	0.900426	none		Supported: Microtubules	lytic vacuole, cellular_component, extracellular region, extracellular space, intracellular, cell, nucleus, nuclear envelope, nuclear envelope lumen, cytoplasm, lysosome, primary lysosome, vacuole, vacuolar lumen, cytoskeleton, microtubule, endomembrane system, microtubule cytoskeleton, membrane, secretory granule, intracellular ribonucleoprotein complex, extracellular matrix, cytoplasmic vesicle…	nucleotide binding, nucleoside binding, purine nucleoside binding, molecular_function, catalytic activity, GTPase activity, receptor binding, structural molecule activity, structural constituent of cytoskeleton, binding, protein binding, GTP binding, pyrophosphatase activity, hydrolase activity, hydrolase activity, acting on acid anhydrides, hydrolase activity, acting on acid anhydrides, in phosp…
WIPI2	Q9Y4P8|Q9Y4P8-4|Q9Y4P8-6	3	3	5	0.907586	0.692624	0.8568	1	1	1	1.16006	0.936533	1.03156	1.00729	0.984424	1.04078	1.08927	0.87197	0.966831	0.983349	0.849242	1.05018	1.05185	0.845751	0.980323	0.944048	0.914407	1.018	0.992934	0.908796	0.959338	0.871915	0.905025	0.911061	0.774712	1	1.03156	1.00729	0.966831	0.983349	0.980323	0.944048	0.959338	0.905025	none		Supported: Cytosol, Nucleoplasm	pre-autophagosomal structure, cellular_component, intracellular, cell, cytoplasm, cytosol, membrane, extrinsic component of membrane, macromolecular complex, pre-autophagosomal structure membrane, protein complex, intracellular part, membrane part, cytoplasmic part, cell part, whole membrane	molecular_function, binding, protein binding, phospholipid binding, lipid binding, phosphatidylinositol-3-phosphate binding, phosphatidylinositol binding, ion binding, anion binding, phosphatidylinositol-3,5-bisphosphate binding, phosphatidylinositol phosphate binding, phosphatidylinositol bisphosphate binding
LIG4	A0A0C4DGV9|P49917	3	7	12	0.915351	1.79493	1.04085	1	1	1	1.04213	1.01113	1.10056	1.15758	1.04386	1.32578	1.178	0.990356	1.34132	1.29113	1.00508	1.51947	1.37664	1.07412	1.5076	1.34465	1.0347	1.47741	1.2956	1.05869	1.37262	1.16952	1.06597	1.39285	1.41789	1	1.04213	1.15758	1.178	1.29113	1.37664	1.34465	1.2956	1.16952	none		Approved: Cytoplasmic bodies; Supported: Nucleoplasm	nuclear chromosome, chromosome, telomeric region, nuclear chromosome, telomeric region, condensed chromosome, cellular_component, intracellular, cell, nucleus, nucleoplasm, chromosome, cytoplasm, cytosol, plasma membrane, adherens junction, cell-substrate adherens junction, focal adhesion, DNA-dependent protein kinase-DNA ligase 4 complex, membrane, cell junction, cell-substrate junction, membran…	nucleotide binding, molecular_function, nucleic acid binding, DNA binding, catalytic activity, DNA ligase activity, DNA ligase (ATP) activity, binding, protein binding, ATP binding, protein C-terminus binding, ligase activity, ligase activity, forming phosphoric ester bonds, purine nucleotide binding, adenyl nucleotide binding, ribonucleotide binding, purine ribonucleotide binding, adenyl ribonuc…
PIGK	Q92643	3	2	5	0.711989	0.63007	0.664128	1	1	1	1.0709	0.988951	1.07405	1.14077	0.988864	1.13477	1.00742	0.922813	1.00194	0.991049	0.933693	1.06549	1.00191	0.946819	1.05513	1.00599	0.872423	1.07152	1.01745	0.910915	0.873282	0.861669	0.892115	0.874126	0.647099	1	1.0709	1.13477	1.00194	0.991049	1.00191	1.00599	0.910915	0.874126	none			cellular_component, intracellular, cell, cytoplasm, endoplasmic reticulum, endoplasmic reticulum membrane, endomembrane system, membrane, integral component of membrane, integral component of endoplasmic reticulum membrane, intrinsic component of membrane, intrinsic component of endoplasmic reticulum membrane, organelle subcompartment, macromolecular complex, nuclear outer membrane-endoplasmic re…	molecular_function, protein disulfide isomerase activity, catalytic activity, GPI-anchor transamidase activity, binding, protein binding, phospholipid binding, peptidase activity, cysteine-type peptidase activity, lipid binding, hydrolase activity, isomerase activity, intramolecular oxidoreductase activity, intramolecular oxidoreductase activity, transposing S-S bonds, GPI anchor binding, phospha…
GPN1	Q9HCN4|Q9HCN4-2|Q9HCN4-3|Q9HCN4-4|Q9HCN4-5	3	2	3	0.941024	0.957593	0.934041	1	1	1	0.956896	1.02019	0.91255	0.969913	1.09164	0.967981	0.968379	1.00981	0.970754	0.960293	1.04362	0.946463	0.968132	1.00819	0.933171	0.927693	1.01658	0.970944	0.95408	0.966794	0.905097	0.988541	0.967452	0.931333	0.945817	1	0.956896	0.969913	0.970754	0.960293	0.968132	0.970944	0.95408	0.967452	none		Approved: Mitochondria; Supported: Cytosol, Nucleoplasm	cellular_component, intracellular, cell, nucleus, nucleoplasm, cytoplasm, mitochondrion, cytosol, membrane-enclosed lumen, nuclear lumen, organelle, membrane-bounded organelle, intracellular organelle, intracellular membrane-bounded organelle, organelle lumen, organelle part, intracellular part, nuclear part, cytoplasmic part, intracellular organelle part, cell part, intracellular organelle lumen	nucleotide binding, nucleoside binding, purine nucleoside binding, molecular_function, catalytic activity, GTPase activity, binding, protein binding, GTP binding, pyrophosphatase activity, hydrolase activity, hydrolase activity, acting on acid anhydrides, hydrolase activity, acting on acid anhydrides, in phosphorus-containing anhydrides, purine nucleotide binding, nucleoside-triphosphatase activi…
USP19	O94966-6|O94966-7	3	13	16	0.872368	0.959879	0.959359	1	1	1	0.997922	1.03826	1.10849	1.08021	1.04555	1.15793	0.957791	1.03496	1.02361	0.982005	0.959849	1.0805	0.95551	1.00608	1.03871	0.959702	1.01084	1.03985	0.931994	1.01813	0.981649	0.910353	0.945743	0.996764	0.959619	1	1.03826	1.08021	1.02361	0.982005	1.00608	1.01084	0.981649	0.945743	none			cellular_component, intracellular, cell, nucleus, cytoplasm, endoplasmic reticulum, endoplasmic reticulum membrane, cytosol, endomembrane system, membrane, integral component of membrane, intrinsic component of membrane, organelle subcompartment, nuclear outer membrane-endoplasmic reticulum membrane network, organelle, membrane-bounded organelle, intracellular organelle, intracellular membrane-bo…	molecular_function, catalytic activity, thiol-dependent ubiquitin-specific protease activity, binding, protein binding, peptidase activity, cysteine-type peptidase activity, hydrolase activity, ubiquitin-like protein-specific protease activity, enzyme binding, heat shock protein binding, ubiquitin protein ligase binding, thiol-dependent ubiquitinyl hydrolase activity, ion binding, cation binding,…
PC	P11498	3	19	26	0.830704	0.824511	0.869414	1	1	1	0.997675	1.06074	1.10677	1.04054	1.03576	1.0888	0.987265	0.988874	1.00259	0.951247	1.02146	1.04222	0.953676	1.01557	1.04751	0.966408	0.984578	1.0259	0.957083	0.995067	0.980558	0.891361	0.983236	0.970876	0.846963	1	1.06074	1.04054	0.988874	1.02146	1.01557	0.984578	0.980558	0.970876	none		Enhanced: Mitochondria	cellular_component, intracellular, cell, cytoplasm, mitochondrion, mitochondrial matrix, cytosol, membrane-enclosed lumen, organelle, membrane-bounded organelle, intracellular organelle, intracellular membrane-bounded organelle, organelle lumen, organelle part, intracellular part, mitochondrial part, cytoplasmic part, intracellular organelle part, cell part, intracellular organelle lumen	nucleotide binding, molecular_function, catalytic activity, biotin carboxylase activity, pyruvate carboxylase activity, binding, protein binding, ATP binding, biotin binding, ligase activity, ligase activity, forming carbon-nitrogen bonds, ligase activity, forming carbon-carbon bonds, purine nucleotide binding, vitamin binding, adenyl nucleotide binding, carboxylic acid binding, ribonucleotide bi…
EML2	K7EIK7|O95834|O95834-2|O95834-3	3	6	10	0.666871	0.672173	1.00783	1	1	1	1.02348	0.91869	0.989748	1.07007	0.951349	1.00598	0.894495	0.837379	0.924176	0.906626	0.876606	0.917151	0.892829	0.84582	0.89547	0.89038	0.930974	0.919434	0.81249	0.868556	0.817171	0.802397	0.879241	0.882503	0.840002	1	0.989748	1.00598	0.894495	0.906626	0.892829	0.919434	0.817171	0.879241	none	3.08232	Approved: Vesicles	cellular_component, intracellular, cell, cytoplasm, spindle, cytoskeleton, microtubule, microtubule associated complex, microtubule cytoskeleton, macromolecular complex, organelle, non-membrane-bounded organelle, intracellular organelle, intracellular non-membrane-bounded organelle, protein complex, organelle part, intracellular part, cytoskeletal part, intracellular organelle part, cell part, mi…	molecular_function, receptor binding, binding, protein binding, microtubule binding, protein C-terminus binding, cytoskeletal protein binding, tubulin binding
TMEM43	Q9BTV4	3	2	9	0.642191	0.557034	0.7909	1	1	1	0.995663	0.97481	1.28959	1.07516	1.0055	1.35361	0.911233	0.870766	1.14334	0.957431	0.879765	1.30997	0.87979	0.872705	1.20358	0.971479	0.870864	1.1805	0.84914	0.887289	1.05124	0.810904	0.898531	1.10044	0.673967	1	0.995663	1.07516	0.911233	0.957431	0.87979	0.971479	0.887289	0.898531	none			cellular_component, intracellular, cell, nucleus, nuclear envelope, nuclear inner membrane, integral component of nuclear inner membrane, cytoplasm, endoplasmic reticulum, endoplasmic reticulum lumen, Golgi apparatus, endomembrane system, membrane, integral component of membrane, organelle inner membrane, organelle membrane, intrinsic component of membrane, intrinsic component of nuclear inner me…	molecular_function, binding, protein binding, protein self-association
NMD3	C9JA08|Q96D46	2	2	2	1.00491	1.00239		1	1		1.10746	1.1065		1.17514	1.01997		0.922163	1.02847		0.917266	0.961261		0.780028	0.874641		0.898923	0.849644		0.70511	0.875521		0.630922	0.923387		1.00239	1	1.10698	1.09756	0.975315	0.939264	0.827334	0.874284	0.790316	0.777155	none		Supported: Nucleoli, Nucleus	cellular_component, intracellular, cell, nucleus, nucleoplasm, nucleolus, cytoplasm, membrane, membrane-enclosed lumen, nuclear lumen, organelle, membrane-bounded organelle, non-membrane-bounded organelle, intracellular organelle, intracellular membrane-bounded organelle, intracellular non-membrane-bounded organelle, organelle lumen, organelle part, intracellular part, nuclear part, intracellular…	molecular_function, nucleic acid binding, RNA binding, binding, protein binding, protein binding, bridging, ribonucleoprotein complex binding, ribosomal large subunit binding, macromolecular complex binding, molecular adaptor activity, organic cyclic compound binding, heterocyclic compound binding
TPI1	P60174|P60174-1	3	15	18	0.830524	0.927488	0.652353	1	1	1	0.879581	0.914095	0.736646	0.919849	0.962276	0.770627	0.912371	0.947642	0.765916	0.853221	0.922083	0.697465	0.871589	0.896004	0.683842	0.846442	0.945689	0.733222	0.817285	0.905914	0.714785	0.898439	0.91793	0.690106	0.78992	1	0.879581	0.919849	0.912371	0.853221	0.871589	0.846442	0.817285	0.898439	none		Enhanced: Nucleoplasm	cellular_component, extracellular region, extracellular space, intracellular, cell, nucleus, cytoplasm, cytosol, vesicle, organelle, membrane-bounded organelle, intracellular organelle, extracellular organelle, intracellular membrane-bounded organelle, extracellular region part, intracellular part, cytoplasmic part, cell part, extracellular exosome, extracellular vesicle	molecular_function, catalytic activity, triose-phosphate isomerase activity, binding, protein binding, isomerase activity, intramolecular oxidoreductase activity, intramolecular oxidoreductase activity, interconverting aldoses and ketoses, enzyme binding, ubiquitin protein ligase binding, ubiquitin-like protein ligase binding
MECP2	A0A087WXF0|P51608|P51608-2	3	10	14	1.32018	1.46464	1.23009	1	1	1	0.983378	1.04072	0.977556	0.992947	1.13893	0.950591	1.05745	1.06747	0.943463	1.06624	1.17079	0.959403	1.10642	1.18965	0.999858	1.10277	1.25183	1.01505	1.17293	1.18224	1.0619	1.21257	1.21384	1.12093	1.34737	1	0.983378	0.992947	1.05745	1.06624	1.10642	1.10277	1.17293	1.21257	none	1.96169	Supported: Nucleus	chromatin, heterochromatin, gamma-tubulin complex, cellular_component, extracellular region, extracellular space, intracellular, cell, nucleus, chromosome, cytoplasm, mitochondrion, centrosome, microtubule organizing center, cytosol, cytoskeleton, microtubule cytoskeleton, macromolecular complex, organelle, membrane-bounded organelle, non-membrane-bounded organelle, intracellular organelle, intra…	nucleotide binding, RNA polymerase II transcription factor activity, sequence-specific DNA binding, transcription factor activity, RNA polymerase II core promoter proximal region sequence-specific binding, transcription factor activity, protein binding, transcription factor activity, transcription factor binding, transcriptional repressor activity, RNA polymerase II core promoter proximal region …
RTCA	O00442|O00442-2	3	6	8	0.69813	0.795662	0.823281	1	1	1	1.0079	1.10036	1.05982	1.03999	0.976261	1.01442	0.931904	1.03982	0.939343	0.905684	0.982037	0.996137	0.856404	1.06131	0.993833	0.899376	0.935519	0.936954	0.840972	1.04944	0.92141	0.857846	0.990741	0.924352	0.809471	1	1.05982	1.01442	0.939343	0.982037	0.993833	0.935519	0.92141	0.924352	none		Enhanced: Nucleus	cellular_component, intracellular, cell, nucleus, nucleoplasm, membrane-enclosed lumen, nuclear lumen, organelle, membrane-bounded organelle, intracellular organelle, intracellular membrane-bounded organelle, organelle lumen, organelle part, intracellular part, nuclear part, intracellular organelle part, cell part, intracellular organelle lumen	nucleotide binding, molecular_function, nucleic acid binding, RNA binding, catalytic activity, RNA-3'-phosphate cyclase activity, binding, ATP binding, cyclase activity, ligase activity, ligase activity, forming phosphoric ester bonds, purine nucleotide binding, adenyl nucleotide binding, ribonucleotide binding, purine ribonucleotide binding, adenyl ribonucleotide binding, purine ribonucleoside t…
TMEM65	Q6PI78	3	2	2	0.79845	0.749567	0.669255	1	1	1	1.52038	0.972195	0.808734	0.970814	0.958127	0.828285	1.00111	0.969216	0.824745	1.22518	0.964128	0.798846	0.966437	0.973388	0.824199	0.94975	0.885806	0.711605	0.906862	0.885097	0.768372	0.925022	0.936546	0.777103	0.709411	1	0.972195	0.958127	0.969216	0.964128	0.966437	0.885806	0.885097	0.925022	none		Approved: Nucleoplasm	cellular_component, intracellular, cell, cytoplasm, mitochondrion, mitochondrial envelope, mitochondrial inner membrane, plasma membrane, cell-cell junction, intercalated disc, membrane, integral component of membrane, organelle inner membrane, cell junction, organelle membrane, intrinsic component of membrane, mitochondrial membrane, organelle envelope, envelope, organelle, membrane-bounded orga…
SKP2	A0A0A0MTL5|Q13309|Q13309-2	3	2	3	0.943381	0.853399	0.925233	1	1	1	1.13678	1.03923	1.18861	1.09897	0.927962	1.08966	1.06351	0.936957	1.06924	1.06082	0.914058	0.969313	0.895834	0.927495	1.02879	0.995514	0.866531	1.01269	0.956615	0.868371	0.907468	0.789122	0.849299	0.926292	0.889316	1	1.13678	1.08966	1.06351	0.969313	0.927495	0.995514	0.907468	0.849299	none	1.91462	Supported: Cytosol, Nucleus	ubiquitin ligase complex, cellular_component, intracellular, cell, nucleus, nucleoplasm, nucleolus, cytoplasm, cytosol, SCF ubiquitin ligase complex, cullin-RING ubiquitin ligase complex, membrane-enclosed lumen, nuclear lumen, macromolecular complex, organelle, membrane-bounded organelle, non-membrane-bounded organelle, intracellular organelle, intracellular membrane-bounded organelle, intracell…	molecular_function, catalytic activity, ubiquitin-protein transferase activity, binding, protein binding, transferase activity, ubiquitin-like protein transferase activity, identical protein binding, ubiquitin protein ligase activity, ubiquitin-like protein ligase activity, catalytic activity, acting on a protein
ZW10	O43264	3	11	12	0.910701	0.903482	0.971061	1	1	1	0.984841	1.01916	1.0336	0.993464	1.03152	1.09205	0.951452	0.988047	1.10599	0.992008	1.00718	1.09173	0.977681	0.999895	1.07782	0.994228	0.965041	1.06337	1.02979	0.970516	1.09967	0.997519	0.929015	1.0261	0.937272	1	1.01916	1.03152	0.988047	1.00718	0.999895	0.994228	1.02979	0.997519	none		Supported: Cytosol, Endoplasmic reticulum	chromosome, centromeric region, kinetochore, condensed chromosome kinetochore, condensed chromosome, centromeric region, condensed chromosome, spindle pole, cellular_component, intracellular, cell, nucleus, chromosome, cytoplasm, endoplasmic reticulum, endoplasmic reticulum membrane, spindle, kinetochore microtubule, cytosol, cytoskeleton, microtubule, spindle microtubule, endomembrane system, mi…	molecular_function, nucleic acid binding, DNA binding, double-stranded DNA binding, binding, protein binding, centromeric DNA binding, sequence-specific DNA binding, organic cyclic compound binding, heterocyclic compound binding, sequence-specific double-stranded DNA binding
TTLL12	Q14166	3	20	20	0.602938	0.578893	0.635596	1	1	1	1.00304	1.01019	1.05384	1.05007	0.994637	1.10094	0.924241	0.923032	0.948916	0.918083	0.949881	1.00283	0.944781	0.931982	0.972816	0.902886	0.916741	0.968237	0.855143	0.935966	0.885624	0.810499	0.930522	0.898692	0.607245	1	1.01019	1.05007	0.924241	0.949881	0.944781	0.916741	0.885624	0.898692	none	2.04634	Approved: Cytosol, Plasma membrane		nucleotide binding, molecular_function, catalytic activity, binding, ATP binding, purine nucleotide binding, adenyl nucleotide binding, ribonucleotide binding, purine ribonucleotide binding, adenyl ribonucleotide binding, purine ribonucleoside triphosphate binding, small molecule binding, ion binding, anion binding, organic cyclic compound binding, carbohydrate derivative binding, nucleoside phos…
MLEC	Q14165	3	10	12	0.613222	0.67857	0.650185	1	1	1	1.02172	1.00295	1.00327	1.00456	0.978565	1.05296	0.937132	0.94959	0.909549	0.879492	0.941231	0.950506	0.875876	0.939616	0.90412	0.855522	0.93458	0.907807	0.852892	0.932869	0.834978	0.764673	0.929939	0.849258	0.664378	1	1.00327	1.00456	0.937132	0.941231	0.90412	0.907807	0.852892	0.849258	none	2.61041		cellular_component, intracellular, cell, cytoplasm, endoplasmic reticulum, endoplasmic reticulum membrane, plasma membrane, endomembrane system, vesicle membrane, membrane, integral component of membrane, secretory granule, cytoplasmic vesicle membrane, secretory granule membrane, organelle membrane, intrinsic component of membrane, cytoplasmic vesicle, vesicle, organelle subcompartment, specific…	molecular_function, binding, protein binding, enzyme binding, carbohydrate binding
ITGAV	P06756|P06756-3	3	2	4	1.07219	1.0605	1.02923	1	1	1	0.991978	0.936886	0.958494	1.03515	1.00592	0.989069	1.14337	1.03843	1.0055	1.10815	1.0848	0.934821	1.03574	1.07523	0.945735	1.18783	1.06214	1.00532	1.04666	0.936127	1.02237	1.1437	1.00131	0.970299	1.04487	1	0.958494	1.00592	1.03843	1.0848	1.03574	1.06214	1.02237	1.00131	none		Supported: Focal adhesion sites	ruffle, cellular_component, extracellular region, extracellular space, intracellular, cell, cytoplasm, cytosol, plasma membrane, integral component of plasma membrane, microvillus, adherens junction, cell-substrate adherens junction, focal adhesion, integrin complex, external side of plasma membrane, cell surface, endomembrane system, vesicle membrane, membrane, integral component of membrane, la…	virus receptor activity, opsonin binding, fibronectin binding, protease binding, molecular_function, signal transducer activity, receptor activity, protein kinase C binding, receptor binding, transporter activity, ion channel activity, voltage-gated ion channel activity, voltage-gated calcium channel activity, cation channel activity, calcium channel activity, binding, protein binding, insulin-li…
DHPS	P49366|P49366-2	3	9	12	0.882977	0.811191	0.698223	1	1	1	1.01406	0.969372	0.863078	0.979265	0.999455	0.8949	0.995345	0.987088	0.872029	0.955684	0.957795	0.827022	0.985138	0.923748	0.845862	0.960601	0.942047	0.856432	0.967564	0.90431	0.796514	0.970152	0.900632	0.81235	0.754707	1	0.969372	0.979265	0.987088	0.955684	0.923748	0.942047	0.90431	0.900632	none		Approved: Cytosol, Nucleoplasm, Plasma membrane	cellular_component, intracellular, cell, cytoplasm, cytosol, intracellular part, cytoplasmic part, cell part	molecular_function, catalytic activity, binding, protein binding, transferase activity, transferase activity, transferring alkyl or aryl (other than methyl) groups, deoxyhypusine synthase activity, identical protein binding
CCT3	P49368	3	47	49	1.2745	0.830266	1.06748	1	1	1	1.00309	0.961933	1.01947	1.08725	0.965269	1.16537	1.186	0.871766	1.17113	1.28576	0.836353	1.18705	1.36051	0.88043	1.10306	1.21842	0.813255	1.1574	1.26417	0.847274	1.12785	1.23243	0.787101	1.12079	0.948873	1	1.00309	1.08725	1.17113	1.18705	1.10306	1.1574	1.12785	1.12079	none		Supported: Cytosol, Plasma membrane	zona pellucida receptor complex, cellular_component, extracellular region, extracellular space, intracellular, cell, cytoplasm, cytosol, chaperonin-containing T-complex, cytoskeleton, microtubule, plasma membrane, microtubule cytoskeleton, membrane, vesicle, macromolecular complex, myelin sheath, organelle, membrane-bounded organelle, non-membrane-bounded organelle, intracellular organelle, extra…	nucleotide binding, molecular_function, nucleic acid binding, RNA binding, binding, protein binding, ATP binding, purine nucleotide binding, adenyl nucleotide binding, ribonucleotide binding, purine ribonucleotide binding, adenyl ribonucleotide binding, purine ribonucleoside triphosphate binding, small molecule binding, ion binding, anion binding, protein binding involved in protein folding, unfo…
CTSA	P10619|P10619-2|X6R5C5|X6R8A1	3	6	8	0.84748	0.908083	0.892502	1	1	1	0.960171	0.959096	0.947222	0.831211	0.902099	0.938382	0.962208	0.990614	0.99841	0.892852	0.907545	0.911511	0.901301	0.920627	0.961535	0.880926	0.916062	0.92823	0.796866	0.927722	0.928563	0.825301	0.86613	0.860978	0.900292	1	0.959096	0.902099	0.990614	0.907545	0.920627	0.916062	0.927722	0.860978	none	1.18473	Enhanced: Vesicles	lytic vacuole, cellular_component, extracellular region, extracellular space, intracellular, cell, nucleus, nucleoplasm, cytoplasm, lysosome, lysosomal membrane, primary lysosome, vacuole, vacuolar membrane, vacuolar lumen, endoplasmic reticulum, endomembrane system, membrane, secretory granule, organelle membrane, cytoplasmic vesicle, membrane-enclosed lumen, nuclear lumen, vesicle, vesicle lume…	molecular_function, catalytic activity, carboxypeptidase activity, serine-type carboxypeptidase activity, exo-alpha-sialidase activity, hydrolase activity, hydrolyzing O-glycosyl compounds, enzyme activator activity, peptidase activity, serine-type peptidase activity, exopeptidase activity, hydrolase activity, hydrolase activity, acting on glycosyl bonds, alpha-sialidase activity, serine hydrolas…
FKBP8	Q14318-2|Q14318	3	14	16	0.974374	1.12849	0.956258	1	1	1	0.970003	1.02965	0.923638	0.966554	1.06496	0.935913	0.964411	1.09071	0.948536	0.938564	1.08106	0.90169	0.960836	1.07977	0.912672	0.965819	1.08038	0.934819	1.03801	1.06702	0.953384	1.03622	1.1099	0.937644	1.04237	1	0.970003	0.966554	0.964411	0.938564	0.960836	0.965819	1.03801	1.03622	none		Supported: Cytosol, Endoplasmic reticulum, Mitochondria	cellular_component, intracellular, cell, cytoplasm, mitochondrion, mitochondrial envelope, endoplasmic reticulum, endoplasmic reticulum membrane, cytosol, endomembrane system, membrane, integral component of membrane, integral component of endoplasmic reticulum membrane, organelle membrane, intrinsic component of membrane, intrinsic component of endoplasmic reticulum membrane, mitochondrial membr…	molecular_function, peptidyl-prolyl cis-trans isomerase activity, catalytic activity, binding, protein binding, macrolide binding, FK506 binding, drug binding, isomerase activity, cis-trans isomerase activity, protein domain specific binding, identical protein binding, ion binding, cation binding, metal ion binding, organic cyclic compound binding, disordered domain specific binding, catalytic ac…
PCBD1	P61457	3	2	3	0.976015	1.11759	1.02095	1	1	1	1.06858	0.981689	1.05262	1.01268	1.02889	0.968219	1.12051	1.04854	0.972497	1.06911	1.08707	0.977847	0.986637	1.02755	1.01456	0.929068	0.938476	0.920535	0.96967	0.983628	0.950327	1.0819	0.97949	0.976041	1.06927	1	1.05262	1.01268	1.04854	1.06911	1.01456	0.929068	0.96967	0.97949	none		Enhanced: Cytosol, Nucleoplasm	cellular_component, extracellular region, extracellular space, intracellular, cell, nucleus, nucleoplasm, cytoplasm, cytosol, membrane-enclosed lumen, nuclear lumen, vesicle, organelle, membrane-bounded organelle, intracellular organelle, extracellular organelle, intracellular membrane-bounded organelle, organelle lumen, extracellular region part, organelle part, intracellular part, nuclear part,…	transcription factor activity, protein binding, transcription factor activity, transcription factor binding, molecular_function, transcription cofactor activity, transcription coactivator activity, catalytic activity, monooxygenase activity, phenylalanine 4-monooxygenase activity, binding, protein binding, 4-alpha-hydroxytetrahydrobiopterin dehydratase activity, oxidoreductase activity, oxidoredu…
SZRD1	Q7Z422|Q7Z422-2|Q7Z422-3|Q7Z422-4|Q7Z422-5	3	2	4	1.56203	1.89342	1.32739	1	1	1	0.923812	0.946525	0.897754	1.04015	1.03762	0.88828	1.05832	0.978977	0.915575	0.99062	1.09324	0.855204	1.06113	1.00842	0.832372	1.04582	1.07488	0.857131	1.11265	1.09789	0.918527	1.26384	1.13812	0.976502	1.61041	1	0.923812	1.03762	0.978977	0.99062	1.00842	1.04582	1.09789	1.13812	none		Approved: Cytosol, Nucleoplasm
NOP58	Q9Y2X3	3	12	15	5.63945	4.20743	4.60509	1	1	1	0.977124	0.97739	1.0613	1.02164	1.0058	1.04288	0.992487	1.07939	1.14203	1.19084	1.14986	1.2387	1.41523	1.3226	1.45137	1.69207	1.44041	1.59842	1.85845	1.64575	1.81094	2.17707	1.88015	2.14107	4.40626	1	0.97739	1.02164	1.07939	1.19084	1.41523	1.59842	1.81094	2.14107	solubilized	1.2362	Enhanced: Nucleoli fibrillar center; Supported: Nucleus	fibrillar center, cellular_component, intracellular, cell, nucleus, nucleoplasm, nucleolus, small nucleolar ribonucleoprotein complex, cytoplasm, cytosol, Cajal body, membrane, nuclear body, intracellular ribonucleoprotein complex, preribosome, box C/D snoRNP complex, membrane-enclosed lumen, nuclear lumen, small-subunit processome, macromolecular complex, organelle, membrane-bounded organelle, n…	RNA polymerase II transcription factor binding, RNA polymerase II basal transcription factor binding, TFIID-class transcription factor binding, basal transcription machinery binding, basal RNA polymerase II transcription machinery binding, molecular_function, nucleic acid binding, RNA binding, binding, protein binding, transcription factor binding, enzyme binding, snoRNA binding, ATPase binding, …
GIT1	Q9Y2X7	3	17	18	0.994726	0.971212	0.952447	1	1	1	0.998926	1.04055	1.00135	0.9889	0.994942	1.01647	1.01414	1.05443	1.02717	1.00547	1.0454	0.98831	1.05147	1.06951	1.02861	1.03592	1.02178	1.00423	1.05534	1.0298	1.0505	1.06897	0.994076	1.00082	0.961829	1	1.00135	0.994942	1.02717	1.00547	1.05147	1.02178	1.0505	1.00082	none		Enhanced: Cytosol, Focal adhesion sites	cellular_component, intracellular, cell, cytoplasm, cytosol, adherens junction, cell-substrate adherens junction, focal adhesion, membrane, cell junction, cell-substrate junction, intracellular part, cytoplasmic part, cell part, anchoring junction	molecular_function, GTPase activator activity, binding, protein binding, enzyme activator activity, enzyme regulator activity, GTPase regulator activity, protein complex binding, ion binding, cation binding, macromolecular complex binding, metal ion binding, nucleoside-triphosphatase regulator activity, molecular function regulator
TELO2	Q9Y4R8	3	3	5	0.962883	0.887176	1.10854	1	1	1	1.03376	1.0068	1.01483	1.04138	0.946089	1.11643	1.01065	0.953349	1.03268	1.01607	0.969487	1.11286	0.973722	0.930196	1.03931	0.972776	0.869037	1.08215	0.940895	0.910633	0.971884	0.871038	0.895992	0.964321	0.997857	1	1.01483	1.04138	1.01065	1.01607	0.973722	0.972776	0.940895	0.895992	none		Supported: Cytosol, Nuclear bodies	chromosome, telomeric region, cellular_component, intracellular, cell, nucleus, nucleoplasm, chromosome, cytoplasm, cytosol, membrane, nuclear body, TORC1 complex, TORC2 complex, membrane-enclosed lumen, nuclear lumen, macromolecular complex, nuclear periphery, TOR complex, organelle, membrane-bounded organelle, non-membrane-bounded organelle, intracellular organelle, intracellular membrane-bound…	molecular_function, structural molecule activity, binding, protein binding, enzyme binding, kinase binding, protein kinase binding, heat shock protein binding, protein complex binding, protein complex scaffold activity, macromolecular complex binding, Hsp90 protein binding
URB1	O60287	3	2	4	2.64218	2.67188	2.62588	1	1	1	1.05371	1.0873	1.05489	1.21109	1.09135	1.16821	1.1252	1.25756	1.25659	1.31427	1.41775	1.50781	1.70965	1.80792	1.84936	1.81687	1.96336	2.06684	2.26255	2.09957	2.18369	2.3447	2.30718	2.37231	2.64888	1	1.05489	1.16821	1.25659	1.41775	1.80792	1.96336	2.18369	2.3447	solubilized	1.93729	Supported: Nucleoli fibrillar center	fibrillar center, cellular_component, intracellular, cell, nucleus, nucleolus, membrane-enclosed lumen, nuclear lumen, organelle, membrane-bounded organelle, non-membrane-bounded organelle, intracellular organelle, intracellular membrane-bounded organelle, intracellular non-membrane-bounded organelle, organelle lumen, organelle part, intracellular part, nuclear part, intracellular organelle part,…	molecular_function, nucleic acid binding, RNA binding, binding, organic cyclic compound binding, heterocyclic compound binding
ZNF292	J3KNV1|O60281|O60281-2	2	3	3	1.16023	1.07813		1	1		1.02793	1.0853		0.982975	1.11779		1.07396	1.16664		0.999518	1.18121		0.984247	1.05673		0.931789	1.14774		1.02995	1.11017		1.02759	1.07925		1.07813	1	1.05662	1.05038	1.1203	1.09036	1.02049	1.03977	1.07006	1.05342	none		Approved: Nuclear membrane, Nucleus	cellular_component, intracellular, cell, nucleus, organelle, membrane-bounded organelle, intracellular organelle, intracellular membrane-bounded organelle, intracellular part, cell part	RNA polymerase II transcription factor activity, sequence-specific DNA binding, transcription factor activity, RNA polymerase II core promoter proximal region sequence-specific binding, transcriptional activator activity, RNA polymerase II core promoter proximal region sequence-specific binding, transcriptional activator activity, RNA polymerase II transcription regulatory region sequence-specifi…
TTF2	Q9UNY4	3	7	15	1.06694	1.02463	0.997507	1	1	1	0.995896	1.01959	0.990952	0.968142	1.02748	0.985991	0.924595	1.01242	0.983854	0.942185	1.00809	0.950324	0.875374	0.986552	0.948067	0.900903	1.02966	0.931037	0.963845	1.0265	0.96093	0.946612	1.00698	0.93974	1.01107	1	0.995896	0.985991	0.983854	0.950324	0.948067	0.931037	0.963845	0.946612	none		Supported: Cytosol	cellular_component, intracellular, cell, nucleus, nucleoplasm, spliceosomal complex, cytoplasm, cytosol, transcription elongation factor complex, intracellular ribonucleoprotein complex, membrane-enclosed lumen, nuclear lumen, macromolecular complex, organelle, membrane-bounded organelle, intracellular organelle, intracellular membrane-bounded organelle, organelle lumen, protein complex, organell…	nucleotide binding, molecular_function, nucleic acid binding, DNA binding, catalytic activity, helicase activity, binding, protein binding, ATP binding, DNA-dependent ATPase activity, zinc ion binding, pyrophosphatase activity, hydrolase activity, hydrolase activity, acting on acid anhydrides, hydrolase activity, acting on acid anhydrides, in phosphorus-containing anhydrides, ATPase activity, pur…
USP34	Q70CQ2	3	6	7	0.864055	0.829253	0.992872	1	1	1	1.04569	1.00701	1.15191	1.04245	1.01024	1.11836	0.951507	0.936243	1.06171	0.955987	0.954338	1.11767	1.06862	0.933775	1.11458	0.961408	0.908856	1.13988	0.990774	0.91649	1.0547	0.911319	0.936946	1.04872	0.911062	1	1.04569	1.04245	0.951507	0.955987	1.06862	0.961408	0.990774	0.936946	none		Approved: Nucleus	cellular_component, intracellular, cell, cytoplasm, cytosol, intracellular part, cytoplasmic part, cell part	molecular_function, catalytic activity, endopeptidase activity, cysteine-type endopeptidase activity, thiol-dependent ubiquitin-specific protease activity, binding, protein binding, peptidase activity, cysteine-type peptidase activity, hydrolase activity, ubiquitin-like protein-specific protease activity, thiol-dependent ubiquitinyl hydrolase activity, peptidase activity, acting on L-amino acid p…
USP30	B3KUS5|Q70CQ3	2	2	2	1.03866		0.873691	1		1	1.14874		0.817822	0.967344		0.903688	0.962913		0.899603	1.05086		1.00468	1.17474		0.905802	1.05032		0.94388	0.965052		0.947178	1.03479		0.928814	0.873691	1	0.983281	0.935516	0.931258	1.02777	1.04027	0.997099	0.956115	0.981802	none			cellular_component, intracellular, cell, cytoplasm, mitochondrion, mitochondrial envelope, mitochondrial outer membrane, membrane, integral component of membrane, outer membrane, organelle membrane, intrinsic component of membrane, mitochondrial membrane, organelle envelope, organelle outer membrane, envelope, organelle, membrane-bounded organelle, intracellular organelle, intracellular membrane-…	molecular_function, catalytic activity, endopeptidase activity, cysteine-type endopeptidase activity, thiol-dependent ubiquitin-specific protease activity, peptidase activity, cysteine-type peptidase activity, hydrolase activity, ubiquitin-like protein-specific protease activity, thiol-dependent ubiquitinyl hydrolase activity, peptidase activity, acting on L-amino acid peptides, ubiquitinyl hydro…
A0A0C4DFX4|SRCAP	A0A0C4DFX4|Q6ZRS2|Q6ZRS2-2|Q6ZRS2-3	2	7	11	2.15851		1.6179	1		1	1.17328		1.0675	1.11928		1.10085	1.33429		1.27548	1.55856		1.32068	1.74807		1.44394	1.74634		1.50045	2.09273		1.62907	2.03513		1.62816	1.6179	1	1.12039	1.11006	1.30489	1.43962	1.596	1.6234	1.8609	1.83164	none
ZNF687	Q8N1G0|Q8N1G0-2	3	3	5	0.962	1.22512	1.89787	1	1	1	0.939637	1.14514	1.08091	0.965325	1.10543	1.14739	0.945807	1.21502	1.32688	0.980961	1.10754	1.29042	0.823404	1.21765	1.44404	0.926501	1.1428	1.33156	0.988508	1.24483	1.53125	0.901587	1.08265	1.45568	1.5615	1	1.08091	1.10543	1.21502	1.10754	1.21765	1.1428	1.24483	1.08265	none		Enhanced: Nucleoplasm	cellular_component, intracellular, cell, nucleus, nucleoplasm, cytoplasm, cytosol, membrane-enclosed lumen, nuclear lumen, organelle, membrane-bounded organelle, intracellular organelle, intracellular membrane-bounded organelle, organelle lumen, organelle part, intracellular part, nuclear part, cytoplasmic part, intracellular organelle part, cell part, intracellular organelle lumen	molecular_function, nucleic acid binding, DNA binding, binding, protein binding, ion binding, cation binding, metal ion binding, organic cyclic compound binding, heterocyclic compound binding
GIGYF2	Q6Y7W6|Q6Y7W6-4|Q6Y7W6-5	3	18	19	1.43773	1.37096	1.17882	1	1	1	0.975543	1.02831	0.948099	1.00608	1.04999	0.932197	1.03702	1.11267	1.00349	1.09258	1.16371	1.00413	1.12277	1.19654	1.07295	1.15289	1.24741	1.09128	1.25745	1.24204	1.14346	1.24484	1.25419	1.11266	1.27489	1	0.975543	1.00608	1.03702	1.09258	1.12277	1.15289	1.24204	1.24484	none	2.42575	Enhanced: Cytosol	cellular_component, intracellular, cell, cytoplasm, endosome, endoplasmic reticulum, Golgi apparatus, cytosol, cytoplasmic stress granule, endomembrane system, membrane, integral component of membrane, dendrite, intracellular ribonucleoprotein complex, intrinsic component of membrane, cytoplasmic vesicle, vesicle, macromolecular complex, ribonucleoprotein granule, cytoplasmic ribonucleoprotein gr…	molecular_function, nucleic acid binding, RNA binding, binding, protein binding, cadherin binding, cell adhesion molecule binding, proline-rich region binding, organic cyclic compound binding, heterocyclic compound binding
CHMP5	Q9NZZ3	3	4	5	1.14811	1.33844	1.28954	1	1	1	0.962142	0.88599	1.04894	0.984169	0.918992	0.934193	0.982458	0.918272	1.02976	0.961	0.941821	0.9248	0.803379	0.919285	0.80876	0.843752	1.00114	0.843294	0.988698	1.01115	1.04808	1.04368	1.01888	1.10846	1.31399	1	0.962142	0.934193	0.982458	0.941821	0.80876	0.843752	1.01115	1.04368	none		Approved: Microtubules; Supported: Cytosol, Midbody	cellular_component, extracellular region, extracellular space, intracellular, cell, nucleus, cytoplasm, endosome, cytosol, endosome membrane, endomembrane system, membrane, organelle membrane, cytoplasmic vesicle, vesicle, organelle, membrane-bounded organelle, intracellular organelle, extracellular organelle, intracellular membrane-bounded organelle, extracellular region part, organelle part, in…	molecular_function, binding, protein binding, cadherin binding, cell adhesion molecule binding
ANAPC1	Q9H1A4	3	5	9	0.94025	0.697642	1.13067	1	1	1	1.04711	1.01909	1.33387	1.19473	1.04342	1.48521	1.12056	0.93398	1.38223	1.22013	0.95469	1.52652	1.27799	0.920863	1.43518	1.31125	0.918324	1.48607	1.17003	0.934953	1.45945	1.05954	0.873366	1.47964	0.914155	1	1.04711	1.19473	1.12056	1.22013	1.27799	1.31125	1.17003	1.05954	none		Approved: Vesicles	ubiquitin ligase complex, nuclear ubiquitin ligase complex, cellular_component, intracellular, cell, nucleus, nucleoplasm, anaphase-promoting complex, cytoplasm, cytosol, cullin-RING ubiquitin ligase complex, membrane-enclosed lumen, nuclear lumen, macromolecular complex, organelle, membrane-bounded organelle, intracellular organelle, intracellular membrane-bounded organelle, organelle lumen, org…
MRPL42	J3KPP0|Q9Y6G3	3	2	3	1.58757	1.47419	1.85427	1	1	1	1.20629	0.962259	1.0376	0.992878	1.00044	1.22034	1.21804	1.0136	1.49891	1.14051	1.04919	1.27298	1.32704	1.09901	1.27087	1.24207	1.02489	1.32728	1.19127	0.954889	1.3549	1.24457	0.939801	1.4986	1.66423	1	1.0376	1.00044	1.21804	1.14051	1.27087	1.24207	1.19127	1.24457	none		Approved: Plasma membrane; Supported: Mitochondria	organellar ribosome, organellar small ribosomal subunit, organellar large ribosomal subunit, cellular_component, intracellular, cell, cytoplasm, mitochondrion, mitochondrial envelope, mitochondrial inner membrane, mitochondrial matrix, mitochondrial ribosome, mitochondrial large ribosomal subunit, mitochondrial small ribosomal subunit, ribosome, plasma membrane, large ribosomal subunit, small rib…	molecular_function, nucleic acid binding, RNA binding, structural constituent of ribosome, structural molecule activity, binding, organic cyclic compound binding, heterocyclic compound binding
IL16	Q14005|Q14005-2|Q14005-3	3	10	11	0.863685	1.15838	0.914756	1	1	1	0.982718	0.993166	0.961941	0.935287	0.980999	0.922492	0.960704	1.05232	0.978206	0.909091	0.99384	0.88616	0.845911	1.04606	0.93651	0.854586	1.01873	0.918553	0.943329	0.997726	0.933909	0.934195	1.00107	0.915278	1.03657	1	0.982718	0.935287	0.978206	0.909091	0.93651	0.918553	0.943329	0.934195	none		Approved: Cytosol, Nuclear speckles, Plasma membrane	cellular_component, extracellular region, extracellular space, intracellular, cell, nucleus, nucleoplasm, cytoplasm, cytosol, plasma membrane, membrane, nuclear body, nuclear speck, membrane-enclosed lumen, nuclear lumen, organelle, membrane-bounded organelle, intracellular organelle, intracellular membrane-bounded organelle, organelle lumen, extracellular region part, organelle part, intracellul…	molecular_function, receptor binding, cytokine activity, binding, protein binding, receptor regulator activity, CD4 receptor binding, receptor ligand activity, molecular function regulator
CTSC	P53634	3	6	10	0.87653	0.826487	0.846273	1	1	1	0.989139	0.989211	0.972066	1.01753	0.979666	1.03894	1.00286	0.923178	1.03065	1.01216	0.973423	0.984272	1.05351	0.986442	1.0162	0.956198	0.967092	1.01927	0.953224	0.98381	0.980153	1.02214	0.93638	0.999478	0.83638	1	0.989139	1.01753	1.00286	0.984272	1.0162	0.967092	0.980153	0.999478	none		Supported: Vesicles	Golgi membrane, lytic vacuole, cellular_component, extracellular region, extracellular space, intracellular, cell, nucleus, nucleoplasm, cytoplasm, lysosome, primary lysosome, vacuole, vacuolar lumen, endoplasmic reticulum, endoplasmic reticulum lumen, endoplasmic reticulum-Golgi intermediate compartment, Golgi apparatus, Golgi-associated vesicle, centrosome, microtubule organizing center, cytosk…	molecular_function, catalytic activity, endopeptidase activity, cysteine-type endopeptidase activity, serine-type endopeptidase activity, binding, protein binding, enzyme activator activity, peptidase activity, cysteine-type peptidase activity, serine-type peptidase activity, peptidase activator activity, peptidase activator activity involved in apoptotic process, hydrolase activity, serine hydro…
TCEB2	B8ZZU8|Q15370|Q15370-2	3	9	10	0.911481	1.00032	0.776731	1	1	1	0.878683	0.919169	0.87893	0.855568	0.91229	0.896066	0.955493	0.981318	0.926208	0.895164	0.98168	0.866786	0.946411	0.980966	0.836374	0.896423	0.968605	0.896141	0.821495	0.98194	0.829149	0.933404	0.941589	0.873291	0.888525	1	0.87893	0.896066	0.955493	0.895164	0.946411	0.896423	0.829149	0.933404	none
TWISTNB	Q3B726	3	2	3	1.1387	1.30499	1.32955	1	1	1	1.11067	1.01135	0.970661	1.07406	1.02379	1.14295	0.978442	1.05521	1.21287	1.11667	1.17817	1.19144	1.0433	1.22928	1.17125	1.10628	1.29211	1.30004	1.30462	1.25482	1.49679	1.18495	1.24539	1.43899	1.31727	1	1.01135	1.07406	1.05521	1.17817	1.17125	1.29211	1.30462	1.24539	none	1.6668	Supported: Nucleoli fibrillar center, Nucleus	DNA-directed RNA polymerase complex, cellular_component, intracellular, cell, nucleus, nucleoplasm, nucleolus, DNA-directed RNA polymerase I complex, RNA polymerase complex, membrane-enclosed lumen, nuclear lumen, macromolecular complex, organelle, membrane-bounded organelle, non-membrane-bounded organelle, intracellular organelle, intracellular membrane-bounded organelle, intracellular non-membr…	RNA polymerase I activity, molecular_function, catalytic activity, DNA-directed 5'-3' RNA polymerase activity, transferase activity, transferase activity, transferring phosphorus-containing groups, nucleotidyltransferase activity, 5'-3' RNA polymerase activity, RNA polymerase activity, catalytic activity, acting on RNA
CNOT1	A5YKK6	3	25	30	1.8769	1.43777	1.73622	1	1	1	1.1145	1.0894	1.09429	1.09681	1.05425	1.11817	1.15395	1.09289	1.14096	1.27796	1.0817	1.22369	1.47857	1.12758	1.33098	1.45849	1.11337	1.33352	1.47331	1.17377	1.35697	1.43354	1.16431	1.4132	1.58699	1	1.09429	1.09681	1.14096	1.22369	1.33098	1.33352	1.35697	1.4132	none	2.65701	Supported: Cytosol	P-body, cellular_component, extracellular region, extracellular space, intracellular, cell, nucleus, cytoplasm, cytosol, membrane, CCR4-NOT complex, CCR4-NOT core complex, intracellular ribonucleoprotein complex, macromolecular complex, ribonucleoprotein granule, cytoplasmic ribonucleoprotein granule, organelle, membrane-bounded organelle, non-membrane-bounded organelle, intracellular organelle, …	3'-5'-exoribonuclease activity, molecular_function, nucleic acid binding, RNA binding, catalytic activity, nuclease activity, exonuclease activity, exoribonuclease activity, poly(A)-specific ribonuclease activity, ribonuclease activity, receptor binding, structural molecule activity, binding, protein binding, transcription factor binding, 3'-5' exonuclease activity, hydrolase activity, hydrolase …
ALG13	A0A096LP10|Q9NP73-2	3	2	3	0.807869	1.16814	1.09664	1	1	1	0.948831	1.1489	1.03519	0.986361	0.969768	1.00995	0.973841	1.08438	0.990444	0.802913	0.946286	0.921522	0.855456	1.08268	1.05815	0.841592	0.947945	0.897331	0.875499	1.07151	1.00924	0.861799	0.899718	0.900521	1.13239	1	1.03519	0.986361	0.990444	0.921522	1.05815	0.897331	1.00924	0.899718	none			cellular_component, intracellular, cell, cytoplasm, endoplasmic reticulum, endoplasmic reticulum membrane, endomembrane system, membrane, organelle subcompartment, macromolecular complex, nuclear outer membrane-endoplasmic reticulum membrane network, organelle, membrane-bounded organelle, intracellular organelle, intracellular membrane-bounded organelle, protein complex, UDP-N-acetylglucosamine t…	molecular_function, nucleic acid binding, RNA binding, catalytic activity, N-acetylglucosaminyldiphosphodolichol N-acetylglucosaminyltransferase activity, binding, UDP-glycosyltransferase activity, peptidase activity, cysteine-type peptidase activity, acetylglucosaminyltransferase activity, transferase activity, transferase activity, transferring glycosyl groups, transferase activity, transferrin…
MAFG	O15525	3	2	3	1.37155	1.40295	1.57507	1	1	1	1.00145	0.788055	0.97192	0.936622	0.867213	0.912009	1.15558	0.932501	1.0354	1.13935	0.837199	1.02214	1.15938	1.01416	0.962347	1.04716	0.945138	0.972635	1.03373	0.904114	0.980513	1.20122	1.01054	1.11874	1.48901	1	0.97192	0.912009	1.0354	1.02214	1.01416	0.972635	0.980513	1.11874	none			cellular_component, intracellular, cell, nucleus, nucleoplasm, membrane-enclosed lumen, nuclear lumen, organelle, membrane-bounded organelle, intracellular organelle, intracellular membrane-bounded organelle, organelle lumen, organelle part, intracellular part, nuclear part, intracellular organelle part, cell part, intracellular organelle lumen	regulatory region DNA binding, transcription regulatory region sequence-specific DNA binding, RNA polymerase II regulatory region sequence-specific DNA binding, RNA polymerase II core promoter proximal region sequence-specific DNA binding, RNA polymerase II transcription factor activity, sequence-specific DNA binding, transcription factor activity, RNA polymerase II core promoter proximal region …
NT5C3A	Q9H0P0|Q9H0P0-1|Q9H0P0-2|Q9H0P0-3|X6RM59	3	9	11	0.77996	0.711246	0.692355	1	1	1	0.974552	0.940717	0.950325	0.936857	0.93795	0.96012	0.897419	0.96635	0.910223	0.866494	0.984547	0.869136	0.84101	0.941399	0.894054	0.820055	0.90527	0.859777	0.856305	0.897717	0.839175	0.834422	0.908571	0.819848	0.7018	1	0.950325	0.93795	0.910223	0.869136	0.894054	0.859777	0.856305	0.834422	none	1.88313		cellular_component, intracellular, cell, cytoplasm, mitochondrion, endoplasmic reticulum, cytosol, endomembrane system, organelle, membrane-bounded organelle, intracellular organelle, intracellular membrane-bounded organelle, intracellular part, cytoplasmic part, cell part	nucleotide binding, tRNA 2'-phosphotransferase activity, magnesium ion binding, molecular_function, catalytic activity, binding, nucleotidase activity, 5'-nucleotidase activity, transferase activity, transferase activity, transferring phosphorus-containing groups, phosphotransferase activity, alcohol group as acceptor, hydrolase activity, hydrolase activity, acting on ester bonds, phosphatase act…
AACS	Q86V21	3	6	6	0.741139	0.985892	0.753475	1	1	1	0.978878	1.08743	0.92036	1.03603	0.988015	0.962298	0.902264	0.903964	0.817102	0.906189	0.961421	0.933204	0.97404	0.940757	0.855456	0.900605	0.879018	0.806716	0.82202	0.914565	0.720458	0.794655	0.997286	0.807951	0.869683	1	0.978878	0.988015	0.902264	0.933204	0.940757	0.879018	0.82202	0.807951	none	2.39321	Approved: Vesicles	cellular_component, intracellular, cell, cytoplasm, cytosol, intracellular part, cytoplasmic part, cell part	nucleotide binding, molecular_function, catalytic activity, binding, protein binding, ATP binding, ligase activity, ligase activity, forming carbon-sulfur bonds, acid-thiol ligase activity, purine nucleotide binding, adenyl nucleotide binding, acetoacetate-CoA ligase activity, ribonucleotide binding, purine ribonucleotide binding, adenyl ribonucleotide binding, purine ribonucleoside triphosphate …
NDUFV3	P56181-2|P56181	3	12	15	1.34458	1.28423	1.38361	1	1	1	0.991255	0.944178	1.0242	1.03995	0.994627	1.05542	1.10383	1.01262	1.15446	1.16409	1.02252	1.10821	1.18117	1.00323	1.12527	1.17673	1.013	1.1644	1.25861	1.03956	1.35007	1.33694	1.02425	1.32197	1.33392	1	0.991255	1.03995	1.10383	1.10821	1.12527	1.1644	1.25861	1.32197	none	1.96438	Enhanced: Mitochondria	cellular_component, intracellular, cell, nucleus, nucleoplasm, cytoplasm, mitochondrion, mitochondrial envelope, mitochondrial inner membrane, mitochondrial respiratory chain, mitochondrial respiratory chain complex I, membrane, organelle inner membrane, NADH dehydrogenase complex, organelle membrane, mitochondrial membrane, organelle envelope, membrane-enclosed lumen, envelope, nuclear lumen, ma…	molecular_function, nucleic acid binding, RNA binding, catalytic activity, NADH dehydrogenase activity, binding, NADH dehydrogenase (ubiquinone) activity, oxidoreductase activity, oxidoreductase activity, acting on NAD(P)H, oxidoreductase activity, acting on NAD(P)H, quinone or similar compound as acceptor, NADH dehydrogenase (quinone) activity, organic cyclic compound binding, heterocyclic compo…
RCOR3	Q9P2K3|Q9P2K3-3|Q9P2K3-4	3	7	9	1.46307	1.15641	1.25999	1	1	1	1.02357	0.986689	1.01474	1.02877	1.01483	1.00919	1.1394	0.978683	1.12897	1.17482	1.02191	1.08438	1.1949	0.991509	1.11348	1.24629	1.04734	1.13706	1.32411	1.00926	1.24771	1.36282	1.00425	1.21964	1.2082	1	1.01474	1.01483	1.12897	1.08438	1.11348	1.13706	1.24771	1.21964	none		Approved: Nucleoli, Nucleus	cellular_component, intracellular, cell, nucleus, transcription factor complex, transcriptional repressor complex, macromolecular complex, organelle, membrane-bounded organelle, intracellular organelle, intracellular membrane-bounded organelle, protein complex, intracellular part, cell part	regulatory region DNA binding, transcription factor activity, protein binding, transcription factor activity, transcription factor binding, regulatory region nucleic acid binding, molecular_function, nucleic acid binding, DNA binding, DNA binding transcription factor activity, transcription cofactor activity, transcription corepressor activity, binding, protein binding, transcription factor bindi…
GLIPR2	Q9H4G4|Q5VZR0	3	4	6	0.896046	0.910333	0.795647	1	1	1	0.953009	0.899886	0.816057	0.904908	1.00685	0.797731	0.95884	0.934727	0.87008	0.89756	0.967495	0.794655	0.883025	0.939005	0.848266	0.877269	1.02344	0.800438	0.962614	0.891805	0.821907	0.877822	0.995719	0.778819	0.85299	1	0.899886	0.904908	0.934727	0.89756	0.883025	0.877269	0.891805	0.877822	none			Golgi membrane, cellular_component, extracellular region, extracellular space, intracellular, cell, cytoplasm, Golgi apparatus, endomembrane system, membrane, organelle membrane, vesicle, organelle subcompartment, organelle, membrane-bounded organelle, intracellular organelle, extracellular organelle, intracellular membrane-bounded organelle, extracellular region part, organelle part, intracellul…	molecular_function, binding, protein binding, identical protein binding, protein homodimerization activity, protein dimerization activity
SENP7	J3QT09|Q9BQF6|Q9BQF6-2	2	2	4	1.27888		0.93212	1		1	1.12615		0.901868	1.11579		0.907526	1.05075		0.866274	0.991394		0.895009	1.16834		0.866529	1.06641		0.904707	1.05197		0.866423	1.02682		0.859624	0.93212	1	1.01401	1.01166	0.958512	0.943202	1.01743	0.985558	0.959194	0.943221	none		Approved: Cytosol, Nucleoplasm	cellular_component, intracellular, cell, nucleus, plasma membrane, membrane, organelle, membrane-bounded organelle, intracellular organelle, intracellular membrane-bounded organelle, intracellular part, cell part, cell periphery	molecular_function, catalytic activity, signal transducer activity, receptor activity, transmembrane signaling receptor activity, G-protein coupled receptor activity, binding, protein binding, peptidase activity, cysteine-type peptidase activity, hydrolase activity, signaling receptor activity, molecular transducer activity, peptidase activity, acting on L-amino acid peptides, transmembrane recep…
RBM4	Q9BWF3	3	3	4	0.798574	1.11331	0.990761	1	1	1	0.988048	1.03232	1.09937	0.96494	1.16604	1.03753	0.972305	1.13353	1.09795	0.973534	1.08245	0.991614	0.91056	1.06692	1.05954	0.895099	1.16214	1.11408	0.961118	1.07201	1.06705	0.883637	1.05486	0.978407	1.05204	1	1.03232	1.03753	1.09795	0.991614	1.05954	1.11408	1.06705	0.978407	none		Approved: Cytosol, Nucleoplasm	cellular_component, intracellular, cell, nucleus, nucleoplasm, nucleolus, cytoplasm, cytosol, cytoplasmic stress granule, nuclear body, nuclear speck, intracellular ribonucleoprotein complex, membrane-enclosed lumen, nuclear lumen, macromolecular complex, ribonucleoprotein granule, cytoplasmic ribonucleoprotein granule, organelle, membrane-bounded organelle, non-membrane-bounded organelle, intrac…	molecular_function, nucleic acid binding, RNA binding, mRNA binding, mRNA 3'-UTR binding, binding, protein binding, zinc ion binding, cyclin binding, miRNA binding, pre-mRNA binding, ion binding, cation binding, metal ion binding, transition metal ion binding, pre-mRNA intronic binding, pre-mRNA intronic pyrimidine-rich binding, organic cyclic compound binding, heterocyclic compound binding
UBE2G2	P60604	2	2	2	1.51898		1.28157	1		1	1.128		1.02815	0.994598		0.969275	1.08265		1.15089	1.10584		1.01377	1.08224		1.12446	1.05326		1.0367	1.19546		1.10314	1.17743		1.1146	1.28157	1	1.07808	0.981937	1.11677	1.05981	1.10335	1.04498	1.1493	1.14601	none			cellular_component, intracellular, cell, cytoplasm, endoplasmic reticulum, cytosol, endomembrane system, organelle, membrane-bounded organelle, intracellular organelle, intracellular membrane-bounded organelle, intracellular part, cytoplasmic part, cell part	nucleotide binding, molecular_function, catalytic activity, ubiquitin-protein transferase activity, binding, protein binding, ATP binding, transferase activity, purine nucleotide binding, ubiquitin-like protein transferase activity, enzyme binding, adenyl nucleotide binding, ubiquitin protein ligase binding, ribonucleotide binding, purine ribonucleotide binding, adenyl ribonucleotide binding, pur…
ROMO1	P60602	3	2	3	0.797641	0.771482	0.911987	1	1	1	1.00016	0.939257	0.998959	0.896571	0.883948	1.01323	0.947037	0.895204	0.847589	0.921598	0.861138	1.02796	0.908957	0.824376	0.913444	0.873625	0.807849	0.88347	0.894076	0.874749	0.719849	0.813596	0.89009	0.894545	0.841735	1	0.998959	0.896571	0.895204	0.921598	0.908957	0.873625	0.874749	0.89009	none	2.07206		cellular_component, intracellular, cell, cytoplasm, mitochondrion, mitochondrial envelope, mitochondrial inner membrane, membrane, integral component of membrane, organelle inner membrane, organelle membrane, intrinsic component of membrane, mitochondrial membrane, organelle envelope, envelope, organelle, membrane-bounded organelle, intracellular organelle, intracellular membrane-bounded organell…	molecular_function
UTP3	Q9NQZ2	3	5	7	1.31796	1.59317	1.16169	1	1	1	1.00117	0.963891	0.926224	0.982186	0.978721	0.927534	0.991351	1.05978	0.910536	1.03771	1.10275	0.969202	1.04582	1.08303	0.899371	1.03234	1.10643	0.940124	1.02749	1.10802	0.912612	1.02236	1.08364	0.963331	1.37743	1	0.963891	0.978721	0.991351	1.03771	1.04582	1.03234	1.02749	1.02236	none		Approved: Vesicles; Supported: Nucleoli	cellular_component, intracellular, cell, nucleus, nucleoplasm, nucleolus, intracellular ribonucleoprotein complex, preribosome, membrane-enclosed lumen, nuclear lumen, small-subunit processome, macromolecular complex, organelle, membrane-bounded organelle, non-membrane-bounded organelle, intracellular organelle, intracellular membrane-bounded organelle, intracellular non-membrane-bounded organell…	molecular_function, nucleic acid binding, RNA binding, binding, protein binding, organic cyclic compound binding, heterocyclic compound binding
HMBOX1	E5RGZ2|H0YKJ1|H0YLF2|Q6NT76|Q6NT76-2|Q6NT76-3|Q6NT76-4|Q6NT76-5	3	2	5	1.11186	1.00442	0.946192	1	1	1	0.906657	0.965465	0.888376	0.846086	1.00761	0.776908	0.934887	0.974462	0.870907	0.923408	0.946092	0.839839	0.926319	0.938192	0.805337	0.983591	1.04805	0.857171	0.865339	0.927632	0.877132	0.9963	0.926279	0.832709	0.975306	1	0.906657	0.846086	0.934887	0.923408	0.926319	0.983591	0.877132	0.926279	none		Enhanced: Cytosol, Nuclear bodies, Nucleoplasm	nuclear chromosome, chromosome, telomeric region, nuclear chromosome, telomeric region, cellular_component, intracellular, cell, nucleus, nucleoplasm, chromosome, telomerase holoenzyme complex, cytoplasm, cytosol, nuclear body, intracellular ribonucleoprotein complex, membrane-enclosed lumen, nuclear lumen, macromolecular complex, organelle, membrane-bounded organelle, non-membrane-bounded organe…	RNA polymerase II transcription factor activity, sequence-specific DNA binding, transcriptional repressor activity, RNA polymerase II transcription regulatory region sequence-specific binding, molecular_function, nucleic acid binding, DNA binding, double-stranded DNA binding, double-stranded telomeric DNA binding, DNA binding transcription factor activity, telomerase activity, catalytic activity,…
NACC1	Q96RE7	3	11	13	1.02645	1.17664	1.03823	1	1	1	0.93254	1.00155	0.90857	0.92419	1.00742	0.960586	0.912193	0.993203	0.928409	0.95699	1.00459	0.936048	0.857619	0.961664	0.90095	0.930894	0.953571	0.932157	0.843159	0.979456	0.90572	0.920686	0.966458	0.912264	1.10743	1	0.93254	0.960586	0.928409	0.95699	0.90095	0.932157	0.90572	0.920686	none		Enhanced: Nucleoplasm	cellular_component, intracellular, cell, nucleus, nucleoplasm, cytoplasm, nuclear body, cell junction, membrane-enclosed lumen, nuclear lumen, organelle, membrane-bounded organelle, intracellular organelle, intracellular membrane-bounded organelle, organelle lumen, organelle part, intracellular part, nuclear part, intracellular organelle part, nucleoplasm part, cell part, intracellular organelle …
GTF3C3	Q9Y5Q9	3	6	9	1.02182	1.01447	1.01856	1	1	1	0.974497	1.04788	1.03109	1.06275	1.12778	1.09452	0.970797	1.04589	1.01625	1.04486	1.08546	1.06309	1.04379	0.997912	0.989765	1.03034	1.06251	1.0376	1.10402	0.989916	1.05864	0.984677	1.03685	0.987955	1.01652	1	1.03109	1.09452	1.01625	1.06309	0.997912	1.0376	1.05864	0.987955	none		Approved: Nuclear membrane; Supported: Nucleus	transcription factor TFIIIC complex, cellular_component, intracellular, cell, nucleus, nuclear envelope, nucleoplasm, transcription factor complex, nucleolus, endomembrane system, membrane, organelle membrane, nuclear membrane, organelle envelope, membrane-enclosed lumen, envelope, nuclear lumen, macromolecular complex, organelle, membrane-bounded organelle, non-membrane-bounded organelle, intrac…	transcription factor activity, protein binding, transcription factor activity, core RNA polymerase binding, transcription factor activity, core RNA polymerase III binding, molecular_function, nucleic acid binding, DNA binding, binding, protein binding, organic cyclic compound binding, transcription regulator activity, heterocyclic compound binding
FKBP1A	P62942	3	7	7	0.881409	0.968896	0.883415	1	1	1	0.929628	0.920426	0.886766	0.896684	0.939228	0.90088	0.913022	0.915151	0.939662	0.870065	0.924076	0.910921	0.836121	0.97192	0.922589	0.876661	0.999819	0.930479	0.859613	0.985178	0.933561	0.850463	0.975765	0.942851	0.926155	1	0.920426	0.90088	0.915151	0.910921	0.922589	0.930479	0.933561	0.942851	none			cellular_component, extracellular region, extracellular space, intracellular, cell, cytoplasm, endoplasmic reticulum, endoplasmic reticulum membrane, cytosol, plasma membrane, voltage-gated calcium channel complex, endomembrane system, terminal cisterna, membrane, integral component of membrane, sarcoplasm, sarcoplasmic reticulum, extrinsic component of membrane, myofibril, sarcomere, Z disc, org…	molecular_function, peptidyl-prolyl cis-trans isomerase activity, catalytic activity, signal transducer activity, receptor binding, cytokine receptor binding, transforming growth factor beta receptor binding, binding, protein binding, macrolide binding, FK506 binding, drug binding, isomerase activity, cis-trans isomerase activity, enzyme binding, Hsp70 protein binding, heat shock protein binding,…
GNAO1	P09471-2	3	2	2	0.81223	0.849623	0.699865	1	1	1	0.982437	0.926955	1.14572	1.03593	1.00081	1.09899	1.05644	0.807244	0.970513	1.09599	0.926747	0.997912	0.845116	0.929194	0.925245	0.944874	0.961949	1.01129	0.805231	1.01486	0.828263	0.856201	0.985514	0.901179	0.774744	1	0.982437	1.03593	0.970513	0.997912	0.925245	0.961949	0.828263	0.901179	none			cellular_component, intracellular, cell, heterotrimeric G-protein complex, plasma membrane, cytoplasmic side of plasma membrane, membrane, extrinsic component of plasma membrane, extrinsic component of membrane, dendrite, extrinsic component of cytoplasmic side of plasma membrane, macromolecular complex, somatodendritic compartment, cell projection, neuron projection, myelin sheath, protein compl…	nucleotide binding, G-protein coupled receptor binding, nucleoside binding, purine nucleoside binding, molecular_function, catalytic activity, GTPase activity, signal transducer activity, receptor binding, binding, protein binding, GTP binding, pyrophosphatase activity, hydrolase activity, hydrolase activity, acting on acid anhydrides, hydrolase activity, acting on acid anhydrides, in phosphorus-…
WDR11	Q9BZH6	3	4	5	1.16045	0.670298	1.03731	1	1	1	1.76033	0.924824	1.20693	1.0963	0.934304	1.21155	1.4869	0.935293	1.15889	1.19927	0.907737	1.15018	1.13709	0.812397	1.14779	1.08921	0.923157	1.19788	1.05535	0.840164	1.11879	1.03664	0.87208	1.12354	0.853804	1	1.20693	1.0963	1.15889	1.15018	1.13709	1.08921	1.05535	1.03664	none		Approved: Cytosol, Microtubules	lytic vacuole, cellular_component, intracellular, cell, nucleus, cytoplasm, lysosome, lysosomal membrane, vacuole, vacuolar membrane, cytosol, cytoskeleton, microtubule cytoskeleton, membrane, integral component of membrane, organelle membrane, intrinsic component of membrane, organelle, membrane-bounded organelle, non-membrane-bounded organelle, intracellular organelle, intracellular membrane-bo…	molecular_function, binding, protein binding
IREB2	A0A0A6YY96|P48200	3	5	14	1.2909	0.855611	0.828675	1	1	1	0.890875	0.971709	1.07208	0.904604	0.922379	1.0766	0.893934	0.879251	0.993022	0.878627	0.920547	1.03834	0.878139	0.934578	1.00556	0.87884	0.890455	1.0168	0.900212	0.921588	0.89693	0.987553	0.926737	0.914229	0.842143	1	0.971709	0.922379	0.893934	0.920547	0.934578	0.890455	0.900212	0.926737	none		Approved: Cell Junctions, Cytosol	cellular_component, intracellular, cell, cytoplasm, cytosol, intracellular part, cytoplasmic part, cell part	molecular_function, nucleic acid binding, RNA binding, mRNA binding, binding, protein binding, iron-responsive element binding, translation repressor activity, ion binding, cation binding, translation regulator activity, metal ion binding, iron-sulfur cluster binding, 4 iron, 4 sulfur cluster binding, metal cluster binding, organic cyclic compound binding, heterocyclic compound binding
PSMC1	G3V4X1|P62191|P62191-2	3	34	36	0.967253	0.777118	0.913181	1	1	1	0.983832	1.00202	0.981759	0.996661	1.02233	1.10077	1.02598	0.977451	1.10235	1.1197	0.957541	1.10794	1.17838	0.962246	1.0607	1.17273	0.940482	1.14351	1.20726	0.927327	1.15343	1.13548	0.870573	1.10807	0.84515	1	0.983832	1.02233	1.02598	1.10794	1.0607	1.14351	1.15343	1.10807	none		Enhanced: Cytosol, Nucleoplasm	proteasome complex, cellular_component, intracellular, cell, nucleus, nucleoplasm, cytoplasm, cytosol, proteasome regulatory particle, proteasome regulatory particle, base subcomplex, membrane, proteasome accessory complex, nuclear proteasome complex, cytosolic proteasome complex, membrane-enclosed lumen, nuclear lumen, macromolecular complex, organelle, membrane-bounded organelle, intracellular …	nucleotide binding, molecular_function, nucleic acid binding, RNA binding, catalytic activity, binding, protein binding, ATP binding, transcription factor binding, pyrophosphatase activity, hydrolase activity, hydrolase activity, acting on acid anhydrides, hydrolase activity, acting on acid anhydrides, in phosphorus-containing anhydrides, ATPase activity, TBP-class protein binding, purine nucleot…
PSMC5	P62195	3	25	27	0.841372	0.640855	0.913232	1	1	1	1.00208	0.9834	1.11192	1.02396	0.991755	1.2118	0.996686	0.920304	1.19104	1.10011	0.883382	1.21485	1.14864	0.892208	1.14579	1.17076	0.863208	1.22051	1.09526	0.879908	1.19407	0.996773	0.813255	1.12137	0.777044	1	1.00208	1.02396	0.996686	1.10011	1.14579	1.17076	1.09526	0.996773	none		Supported: Cytosol, Plasma membrane	proteasome complex, cellular_component, extracellular region, extracellular space, intracellular, cell, nucleus, nucleoplasm, cytoplasm, cytosol, proteasome regulatory particle, proteasome regulatory particle, base subcomplex, membrane, inclusion body, proteasome accessory complex, cytoplasmic vesicle, nuclear proteasome complex, cytosolic proteasome complex, membrane-enclosed lumen, nuclear lume…	nucleotide binding, G-protein coupled receptor binding, molecular_function, catalytic activity, receptor binding, binding, protein binding, ATP binding, transcription factor binding, pyrophosphatase activity, hydrolase activity, hydrolase activity, acting on acid anhydrides, hydrolase activity, acting on acid anhydrides, in phosphorus-containing anhydrides, ATPase activity, TBP-class protein bind…
TPMT	P51580	3	3	5	0.554787	0.643775	0.733551	1	1	1	0.98356	0.9823	1.05635	0.968025	0.974941	1.06939	0.865047	0.947725	0.977939	0.839442	0.95436	1.0003	0.78018	0.921095	0.978287	0.801369	0.929717	0.950812	0.804764	0.937191	0.869338	0.717869	0.906581	0.871954	0.688663	1	0.98356	0.974941	0.947725	0.95436	0.921095	0.929717	0.869338	0.871954	none	2.07713		cellular_component, extracellular region, extracellular space, intracellular, cell, cytoplasm, cytosol, vesicle, organelle, membrane-bounded organelle, extracellular organelle, extracellular region part, intracellular part, cytoplasmic part, cell part, extracellular exosome, extracellular vesicle	molecular_function, catalytic activity, thiopurine S-methyltransferase activity, methyltransferase activity, S-methyltransferase activity, S-adenosylmethionine-dependent methyltransferase activity, transferase activity, transferase activity, transferring one-carbon groups
RAB18	Q9NP72|Q9NP72-2	3	9	11	0.593472	0.701115	0.668132	1	1	1	0.968928	1.02203	1.00885	0.992289	1.01657	1.00445	0.870853	0.951779	0.899114	0.849048	0.919671	0.911657	0.799855	0.94952	0.885154	0.820157	0.941926	0.901508	0.769222	0.955756	0.824704	0.752798	0.958122	0.824136	0.684624	1	1.00885	1.00445	0.899114	0.911657	0.885154	0.901508	0.824704	0.824136	none	3.05988		cellular_component, extracellular region, extracellular space, intracellular, cell, cytoplasm, endoplasmic reticulum, endoplasmic reticulum membrane, Golgi apparatus, cytosol, plasma membrane, endomembrane system, vesicle membrane, membrane, secretory granule, cytoplasmic vesicle membrane, secretory granule membrane, organelle membrane, cytoplasmic vesicle, vesicle, organelle subcompartment, nucl…	nucleotide binding, nucleoside binding, purine nucleoside binding, molecular_function, catalytic activity, GTPase activity, binding, protein binding, GTP binding, pyrophosphatase activity, hydrolase activity, hydrolase activity, acting on acid anhydrides, hydrolase activity, acting on acid anhydrides, in phosphorus-containing anhydrides, purine nucleotide binding, nucleoside-triphosphatase activi…
UBE2N	P61088	3	9	10	0.754899	0.896337	0.743779	1	1	1	0.972296	0.926617	0.94501	0.900095	0.976236	0.901652	0.935999	1.01059	0.922482	0.893402	0.946867	0.928676	0.878791	0.906232	0.925985	0.858366	0.957524	0.896235	0.726697	0.945101	0.80999	0.809675	0.960449	0.85323	0.820058	1	0.94501	0.901652	0.935999	0.928676	0.906232	0.896235	0.80999	0.85323	none	0.846023	Supported: Nucleoli fibrillar center, Nucleus	ubiquitin ligase complex, fibrillar center, cellular_component, extracellular region, extracellular space, intracellular, cell, nucleus, nucleoplasm, nucleolus, cytoplasm, cytosol, ubiquitin conjugating enzyme complex, UBC13-MMS2 complex, membrane-enclosed lumen, nuclear lumen, vesicle, macromolecular complex, UBC13-UEV1A complex, organelle, membrane-bounded organelle, non-membrane-bounded organe…	nucleotide binding, molecular_function, nucleic acid binding, RNA binding, catalytic activity, ubiquitin-protein transferase activity, binding, protein binding, ATP binding, transferase activity, purine nucleotide binding, ubiquitin-like protein transferase activity, enzyme binding, adenyl nucleotide binding, ubiquitin protein ligase binding, ubiquitin-like protein binding, ribonucleotide binding…
UBE2K	D6RDM7|P61086	3	6	7	0.901253	0.785086	0.811152	1	1	1	1.07364	0.952844	1.01239	1.04813	0.990306	0.920509	0.88061	0.972406	0.891437	0.928568	0.935095	0.873732	0.943433	0.901142	0.861101	0.893842	0.945149	0.857332	0.807623	0.913134	0.843748	0.879608	0.845926	0.836129	0.798119	1	1.01239	0.990306	0.891437	0.928568	0.901142	0.893842	0.843748	0.845926	none	2.88729	Approved: Actin filaments, Intermediate filaments; Supported: Cytosol	cellular_component, extracellular region, extracellular space, intracellular, cell, nucleus, cytoplasm, cytosol, filopodium, vesicle, filopodium tip, cell projection, organelle, membrane-bounded organelle, intracellular organelle, extracellular organelle, intracellular membrane-bounded organelle, extracellular region part, intracellular part, cytoplasmic part, cell projection part, cell part, ext…	nucleotide binding, molecular_function, catalytic activity, ubiquitin-protein transferase activity, binding, protein binding, ATP binding, transferase activity, purine nucleotide binding, ubiquitin-like protein transferase activity, enzyme binding, adenyl nucleotide binding, ubiquitin protein ligase binding, ribonucleotide binding, purine ribonucleotide binding, adenyl ribonucleotide binding, ubi…
UBE2M	P61081	3	9	11	0.720748	0.805392	0.726188	1	1	1	0.940828	1.00508	0.957735	0.958016	0.981931	0.948446	0.886851	0.972605	0.926496	0.838469	0.932934	0.86548	0.810344	0.930647	0.867682	0.816855	0.950661	0.884558	0.865719	0.935733	0.849583	0.824744	0.927527	0.830305	0.76579	1	0.957735	0.958016	0.926496	0.86548	0.867682	0.884558	0.865719	0.830305	none	3.02281	Approved: Cytosol, Nuclear bodies; Supported: Nucleus	cellular_component, extracellular region, extracellular space, intracellular, cell, nucleus, nucleoplasm, cytoplasm, cytosol, membrane-enclosed lumen, nuclear lumen, vesicle, organelle, membrane-bounded organelle, intracellular organelle, extracellular organelle, intracellular membrane-bounded organelle, organelle lumen, extracellular region part, organelle part, intracellular part, nuclear part,…	nucleotide binding, molecular_function, catalytic activity, ubiquitin-protein transferase activity, binding, protein binding, ATP binding, transferase activity, ligase activity, ligase activity, forming carbon-nitrogen bonds, acid-amino acid ligase activity, purine nucleotide binding, ribosomal S6-glutamic acid ligase activity, ubiquitin-like protein transferase activity, NEDD8 transferase activi…
WASF2	Q9Y6W5	3	6	9	1.11184	1.15713	0.909697	1	1	1	0.98628	0.997683	0.853876	0.943046	0.995216	0.854723	1.07447	1.03813	0.881264	1.01109	0.994247	0.801655	1.04961	0.989632	0.873258	1.01193	1.01696	0.851756	1.1288	1.01448	0.921452	1.13884	0.960423	0.888483	1.03341	1	0.98628	0.943046	1.03813	0.994247	0.989632	1.01193	1.01448	0.960423	none		Approved: Cytosol, Plasma membrane	ruffle, cellular_component, extracellular region, extracellular space, intracellular, cell, cytoplasm, endosome, early endosome, cytosol, cytoskeleton, cell-cell junction, endomembrane system, actin cytoskeleton, lamellipodium, cell junction, SCAR complex, cell leading edge, cytoplasmic vesicle, vesicle, macromolecular complex, cell projection, organelle, membrane-bounded organelle, non-membrane-…	molecular_function, actin binding, binding, protein binding, cytoskeletal protein binding, SH3 domain binding, protein domain specific binding, protein complex binding, macromolecular complex binding, cadherin binding, cell adhesion molecule binding, protein kinase A binding
CAPN7	Q9Y6W3	3	3	5	0.778224	0.783512	0.679558	1	1	1	0.847557	1.04296	0.92498	1.04192	0.965101	0.97074	0.881451	1.03213	0.859787	0.900062	0.882312	0.95511	0.895778	0.921296	0.898091	0.84507	0.92121	1.01006	0.921784	0.950671	0.77781	0.951192	1.00913	0.902828	0.731535	1	0.92498	0.97074	0.881451	0.900062	0.898091	0.92121	0.921784	0.951192	none			cellular_component, extracellular region, extracellular space, intracellular, cell, nucleus, nucleoplasm, cytoplasm, cytosol, nuclear body, membrane-enclosed lumen, nuclear lumen, vesicle, organelle, membrane-bounded organelle, intracellular organelle, extracellular organelle, intracellular membrane-bounded organelle, organelle lumen, extracellular region part, organelle part, intracellular part,…	molecular_function, catalytic activity, endopeptidase activity, cysteine-type endopeptidase activity, calcium-dependent cysteine-type endopeptidase activity, binding, protein binding, peptidase activity, cysteine-type peptidase activity, hydrolase activity, protein domain specific binding, peptidase activity, acting on L-amino acid peptides, MIT domain binding, catalytic activity, acting on a pro…
USMG5	Q96IX5	3	2	2	1.09861	0.989241	1.36825	1	1	1	0.960567	0.758215	0.893163	0.964003	0.793079	0.884444	0.955129	0.861871	1.14771	1.03905	0.909135	1.13499	1.09964	0.94409	1.14276	1.02149	0.878561	1.1372	0.806647	0.861476	0.998925	0.910941	0.955103	1.23429	1.17875	1	0.893163	0.884444	0.955129	1.03905	1.09964	1.02149	0.861476	0.955103	none		Supported: Mitochondria	cellular_component, extracellular region, extracellular space, intracellular, cell, cytoplasm, mitochondrion, mitochondrial envelope, mitochondrial inner membrane, mitochondrial proton-transporting ATP synthase complex, membrane, integral component of membrane, proton-transporting two-sector ATPase complex, organelle inner membrane, organelle membrane, intrinsic component of membrane, mitochondri…
CWC27	Q6UX04	3	10	11	1.08411	1.34473	1.05265	1	1	1	1.03961	1.00744	0.962858	1.01606	1.10505	0.99364	1.02984	1.06941	0.992548	0.963631	1.06602	0.927144	0.952531	1.03116	0.93114	0.975028	1.07623	0.945004	1.09259	1.01643	0.970107	1.05076	1.06198	0.954625	1.19869	1	1.00744	1.01606	1.02984	0.963631	0.952531	0.975028	1.01643	1.05076	none		Enhanced: Nucleoplasm	cellular_component, intracellular, cell, nucleus, nucleoplasm, spliceosomal complex, intracellular ribonucleoprotein complex, membrane-enclosed lumen, nuclear lumen, macromolecular complex, organelle, membrane-bounded organelle, intracellular organelle, intracellular membrane-bounded organelle, organelle lumen, organelle part, intracellular part, nuclear part, intracellular organelle part, cell p…	molecular_function, peptidyl-prolyl cis-trans isomerase activity, catalytic activity, isomerase activity, cis-trans isomerase activity, catalytic activity, acting on a protein
NECTIN1	Q15223	3	2	3	1.1502	1.17165	0.7871	1	1	1	1.12311	1.29277	0.994256	1.03526	1.14286	0.877008	1.08408	1.11554	0.868916	1.1154	1.17952	0.93683	1.09226	1.16278	0.868648	1.03818	1.03377	0.804332	1.02163	1.18613	0.964017	1.00366	1.1419	0.791382	0.979373	1	1.12311	1.03526	1.08408	1.1154	1.09226	1.03377	1.02163	1.00366	none			cellular_component, extracellular region, intracellular, cell, plasma membrane, integral component of plasma membrane, cell-cell junction, adherens junction, cell-cell adherens junction, membrane, integral component of membrane, catenin complex, extrinsic component of plasma membrane, extrinsic component of membrane, cell junction, axon, growth cone, site of polarized growth, intrinsic component …	virus receptor activity, molecular_function, signal transducer activity, receptor activity, receptor binding, binding, protein binding, coreceptor activity, carbohydrate binding, signaling receptor activity, identical protein binding, protein homodimerization activity, virion binding, protein heterodimerization activity, protein dimerization activity, cell adhesion molecule binding, molecular tra…
SGO1	Q5FBB7|Q5FBB7-6	3	2	5	1.53127	1.33581	1.10414	1	1	1	0.993307	0.901421	0.92444	1.04148	0.905348	0.89662	1.13383	1.02567	0.912159	1.14633	1.09474	1.02332	1.07699	0.999708	0.907106	1.08103	1.08706	0.929417	1.10325	0.989881	0.977484	1.19824	0.967676	0.931677	1.21997	1	0.92444	0.905348	1.02567	1.09474	0.999708	1.08103	0.989881	0.967676	none		Approved: Cytosol; Supported: Nucleoplasm	nuclear chromosome, chromosome, centromeric region, kinetochore, condensed chromosome kinetochore, condensed chromosome, centromeric region, condensed nuclear chromosome, centromeric region, condensed chromosome, condensed nuclear chromosome, spindle pole, cellular_component, intracellular, cell, nucleus, chromosome, cytoplasm, centrosome, microtubule organizing center, spindle, cytosol, cytoskel…	molecular_function, binding, protein binding, enzyme binding, kinase binding
RPLP0	F8VWS0|P05388|P05388-2	3	7	9	9.25334	8.63776	10.5224	1	1	1	0.977473	0.837874	0.814694	0.940442	0.846244	0.903421	0.937588	0.79593	0.914263	0.951793	0.726136	0.859396	0.933944	0.672286	0.826791	0.880777	0.625529	0.822733	0.784213	0.60053	0.64534	0.902658	0.649905	0.812351	9.58007	1	0.837874	0.903421	0.914263	0.859396	0.826791	0.822733	0.64534	0.812351	none	1.16808	Supported: Cytosol, Endoplasmic reticulum	cellular_component, extracellular region, extracellular space, intracellular, cell, nucleus, cytoplasm, endoplasmic reticulum, cytosol, ribosome, adherens junction, cell-substrate adherens junction, focal adhesion, endomembrane system, large ribosomal subunit, membrane, cytosolic large ribosomal subunit, cytosolic ribosome, cell junction, cell-substrate junction, intracellular ribonucleoprotein c…	molecular_function, nucleic acid binding, RNA binding, structural constituent of ribosome, structural molecule activity, binding, protein binding, organic cyclic compound binding, heterocyclic compound binding
POMP	Q9Y244	3	7	7	1.02991	1.0874	1.12064	1	1	1	0.856704	0.798597	0.955356	0.827155	0.852576	0.914329	1.0672	0.916041	1.17179	1.01869	0.961589	1.01477	1.03682	0.909543	1.02108	1.04355	0.950366	1.03348	0.953612	0.954129	1.15248	1.10282	0.947409	1.22065	1.10402	1	0.856704	0.852576	1.0672	1.01477	1.02108	1.03348	0.954129	1.10282	none		Supported: Nuclear speckles	cellular_component, intracellular, cell, nucleus, nucleoplasm, cytoplasm, endoplasmic reticulum, cytosol, endomembrane system, membrane, nuclear body, nuclear speck, organelle membrane, membrane-enclosed lumen, nuclear lumen, organelle, membrane-bounded organelle, intracellular organelle, intracellular membrane-bounded organelle, organelle lumen, organelle part, intracellular part, nuclear part, …	molecular_function, binding, protein binding
GINS2	Q9Y248	3	5	5	0.892411	1.05161	0.947263	1	1	1	0.998281	0.899102	0.938459	0.960818	0.920233	0.877377	1.02796	0.98977	0.976208	1.03134	1.02487	0.864818	0.997125	1.03516	0.94364	0.97017	1.0192	0.891808	0.913607	0.993886	0.931541	1.03237	1.00325	1.00939	0.999437	1	0.938459	0.920233	0.98977	1.02487	0.997125	0.97017	0.931541	1.00939	none		Supported: Nucleoplasm	nuclear chromosome, GINS complex, cellular_component, intracellular, cell, nucleus, nucleoplasm, replication fork, chromosome, DNA replication preinitiation complex, replication fork protection complex, membrane-enclosed lumen, nuclear lumen, macromolecular complex, protein-DNA complex, organelle, membrane-bounded organelle, non-membrane-bounded organelle, intracellular organelle, intracellular m…	molecular_function, DNA helicase activity, catalytic activity, helicase activity, binding, protein binding, pyrophosphatase activity, hydrolase activity, hydrolase activity, acting on acid anhydrides, hydrolase activity, acting on acid anhydrides, in phosphorus-containing anhydrides, nucleoside-triphosphatase activity, 3'-5' DNA helicase activity, catalytic activity, acting on DNA
UBA1	P22314|Q5JRS3	3	45	51	0.744933	0.699366	0.714396	1	1	1	0.983883	0.962217	0.942953	1.02012	0.990379	0.977948	0.932746	0.920115	0.885969	0.910569	0.897211	0.908392	0.907769	0.887672	0.883952	0.907975	0.880657	0.885448	0.876763	0.887516	0.821504	0.855682	0.900988	0.831858	0.706881	1	0.962217	0.990379	0.920115	0.908392	0.887672	0.885448	0.876763	0.855682	none	3.04266	Enhanced: Nucleoplasm	lytic vacuole, chromatin, heterochromatin, cellular_component, extracellular region, extracellular space, intracellular, cell, nucleus, nucleoplasm, chromosome, cytoplasm, mitochondrion, lysosome, lysosomal membrane, endosome, vacuole, vacuolar membrane, endoplasmic reticulum, endoplasmic reticulum membrane, rough endoplasmic reticulum, cytosol, cell-cell junction, endosome membrane, endomembrane…	nucleotide binding, molecular_function, nucleic acid binding, RNA binding, catalytic activity, ubiquitin activating enzyme activity, binding, protein binding, ATP binding, ubiquitin-like modifier activating enzyme activity, ligase activity, ligase activity, forming carbon-sulfur bonds, purine nucleotide binding, adenyl nucleotide binding, ribonucleotide binding, purine ribonucleotide binding, ade…
RPL18	H0YHA7|J3QQ67|Q07020|Q07020-2|F8VUA6	3	5	7	21.8329	12.953	29.2077	1	1	1	1.04909	0.959672	0.991341	1.02317	0.972069	1.08858	1.07398	0.906064	1.1953	1.1113	0.782738	1.12716	1.07573	0.681325	0.959869	0.971789	0.607144	0.854319	0.743794	0.557475	0.611095	0.997216	0.61701	0.902399	21.0804	1	0.991341	1.02317	1.07398	1.1113	0.959869	0.854319	0.611095	0.902399	none	2.36891	Enhanced: Cytosol, Endoplasmic reticulum; Supported: Nucleoli	cellular_component, intracellular, cell, nucleus, nucleolus, cytoplasm, endoplasmic reticulum, cytosol, ribosome, adherens junction, cell-substrate adherens junction, focal adhesion, endomembrane system, large ribosomal subunit, membrane, cytosolic large ribosomal subunit, cytosolic ribosome, cell junction, cell-substrate junction, intracellular ribonucleoprotein complex, membrane-enclosed lumen,…	molecular_function, nucleic acid binding, RNA binding, structural constituent of ribosome, structural molecule activity, binding, organic cyclic compound binding, heterocyclic compound binding
UHRF1BP1	Q6BDS2	3	2	5	1.1947	1.01885	0.938037	1	1	1	1.03917	1.05445	1.02857	1.0426	0.959466	0.914632	1.04522	1.09871	1.06527	1.17984	1.03273	0.932476	1.24357	1.08097	1.01427	1.18629	1.00145	0.972313	1.07147	1.02227	0.959658	1.09882	1.03134	0.978097	0.978445	1	1.03917	0.959466	1.06527	1.03273	1.08097	1.00145	1.02227	1.03134	none		Approved: Cytosol, Nuclear membrane, Nucleoplasm		molecular_function, binding, protein binding, enzyme binding, identical protein binding, histone deacetylase binding
RIC1	Q4ADV7|Q4ADV7-3|Q4ADV7-2	2	2	2	0.767782	0.821897		1	1		1.01041	1.16123		1.06356	1.19176		0.990999	1.04811		1.0186	1.1269		0.990733	1.24064		0.92808	0.964044		0.924087	0.923858		0.826422	1.099		0.821897	1	1.08582	1.12766	1.01956	1.07275	1.11569	0.946062	0.923973	0.962711	none			Golgi membrane, cellular_component, intracellular, cell, cytoplasm, Golgi apparatus, trans-Golgi network, cytosol, endomembrane system, membrane, integral component of membrane, organelle membrane, intrinsic component of membrane, organelle subcompartment, guanyl-nucleotide exchange factor complex, trans-Golgi network membrane, macromolecular complex, RIC1-RGP1 guanyl-nucleotide exchange factor c…	molecular_function, guanyl-nucleotide exchange factor activity, Ras guanyl-nucleotide exchange factor activity, binding, protein binding, Ras GTPase binding, Rab guanyl-nucleotide exchange factor activity, Rab GTPase binding, enzyme binding, small GTPase binding, GTPase binding, molecular function regulator
RFX5	F8W689|P48382|P48382-2	3	9	10	1.21112	1.31166	1.2478	1	1	1	0.92297	1.01325	1.01781	0.887474	1.00667	0.970854	1.02524	1.04303	1.09153	0.988727	1.07454	1.08858	1.01835	1.08181	1.01944	1.05682	1.08257	1.09593	0.980474	1.05088	1.0689	1.10553	1.09259	1.18779	1.27973	1	1.01325	0.970854	1.04303	1.07454	1.01944	1.08257	1.05088	1.10553	none			cellular_component, intracellular, cell, nucleus, organelle, membrane-bounded organelle, intracellular organelle, intracellular membrane-bounded organelle, intracellular part, cell part	regulatory region DNA binding, transcription regulatory region sequence-specific DNA binding, RNA polymerase II regulatory region sequence-specific DNA binding, RNA polymerase II core promoter proximal region sequence-specific DNA binding, RNA polymerase II transcription factor activity, sequence-specific DNA binding, core promoter proximal region sequence-specific DNA binding, RNA polymerase II …
EDC4	Q6P2E9	3	28	32	1.06363	1.06163	0.974176	1	1	1	1.00318	0.999094	0.95069	1.02503	1.01877	0.957218	1.02753	1.03918	0.955807	1.03234	1.02098	0.978079	1.05371	1.01017	0.976644	1.05533	0.996829	1.00274	1.08672	0.997651	0.981608	1.09768	1.01426	1.02308	1.0179	1	0.999094	1.01877	1.02753	1.02098	1.01017	1.00274	0.997651	1.02308	none		Enhanced: Cytoplasmic bodies; Supported: Nucleoplasm	P-body, cellular_component, intracellular, cell, nucleus, nucleoplasm, cytoplasm, cytosol, membrane, intracellular ribonucleoprotein complex, membrane-enclosed lumen, nuclear lumen, macromolecular complex, ribonucleoprotein granule, cytoplasmic ribonucleoprotein granule, organelle, membrane-bounded organelle, non-membrane-bounded organelle, intracellular organelle, intracellular membrane-bounded …	molecular_function, binding, protein binding
L2HGDH	Q9H9P8|C9JVN9|Q9H9P8-2	3	6	9	1.01875	0.964698	1.08621	1	1	1	1.05608	0.996294	1.05227	0.971299	0.973944	0.981583	0.950937	1.01787	0.98879	0.961069	0.960919	0.972534	0.959507	0.901987	1.00092	0.906949	0.9047	0.939838	0.922123	0.894962	0.958637	0.885369	0.90772	0.89197	1.02545	1	1.05227	0.973944	0.98879	0.961069	0.959507	0.906949	0.922123	0.89197	none	2.14299	Enhanced: Mitochondria	cellular_component, intracellular, cell, cytoplasm, mitochondrion, mitochondrial envelope, mitochondrial inner membrane, membrane, integral component of membrane, organelle inner membrane, organelle membrane, intrinsic component of membrane, intrinsic component of organelle membrane, integral component of organelle membrane, intrinsic component of mitochondrial inner membrane, integral component …	molecular_function, catalytic activity, oxidoreductase activity, oxidoreductase activity, acting on CH-OH group of donors, 2-hydroxyglutarate dehydrogenase activity
RARS2	Q5T160	3	4	6	0.858471	0.801217	0.734691	1	1	1	1.03278	1.0394	0.978982	1.09204	1.01864	1.06615	0.973728	0.997583	0.950261	1.00539	0.952996	1.03646	1.01384	1.01398	1.02244	0.906565	0.960457	0.936153	0.908674	0.946354	0.895333	0.90397	0.989257	0.941605	0.767954	1	1.03278	1.06615	0.973728	1.00539	1.01398	0.936153	0.908674	0.941605	none	2.29615	Approved: Cytosol, Nuclear bodies	cellular_component, intracellular, cell, cytoplasm, mitochondrion, mitochondrial matrix, membrane-enclosed lumen, organelle, membrane-bounded organelle, intracellular organelle, intracellular membrane-bounded organelle, organelle lumen, organelle part, intracellular part, mitochondrial part, cytoplasmic part, intracellular organelle part, cell part, intracellular organelle lumen	nucleotide binding, molecular_function, nucleic acid binding, RNA binding, catalytic activity, aminoacyl-tRNA ligase activity, arginine-tRNA ligase activity, binding, ATP binding, ligase activity, purine nucleotide binding, adenyl nucleotide binding, ribonucleotide binding, purine ribonucleotide binding, adenyl ribonucleotide binding, purine ribonucleoside triphosphate binding, small molecule bin…
EIF4E2	B8ZZ50|B9A044|O60573|O60573-2|B4E1E4|B8ZZL3|B9A023	3	2	4	1.01291	1.6213	0.929664	1	1	1	1.09725	1.02326	0.947427	1.03551	1.04078	1.06838	1.11975	1.08764	0.90045	1.11629	1.21117	1.01899	1.11609	1.23391	1.10449	1.23572	1.3251	1.03641	1.11082	1.22104	1.06616	1.15734	1.36891	1.10281	1.27548	1	1.02326	1.04078	1.08764	1.11629	1.11609	1.23572	1.11082	1.15734	none	2.54078	Approved: Cytosol, Mitochondria	cellular_component, intracellular, cell, cytoplasm, cytosol, mRNA cap binding complex, macromolecular complex, RNA cap binding complex, intracellular part, cytoplasmic part, cell part	RNA cap binding, molecular_function, nucleic acid binding, RNA binding, translation initiation factor activity, binding, protein binding, translation factor activity, RNA binding, enzyme binding, ubiquitin protein ligase binding, ubiquitin-like protein ligase binding, organic cyclic compound binding, heterocyclic compound binding
PHF20	Q9BVI0|A0A0A0MT13|Q5JWZ0|Q5JXL1	3	3	4	2.08076	1.79281	1.82038	1	1	1	1.03247	1.15673	1.14043	0.981302	1.21568	1.02183	1.10956	1.18103	1.26561	1.20157	1.31189	1.28243	1.4639	1.57588	1.51033	1.5516	1.54119	1.56537	1.85665	1.697	1.76858	1.77739	1.718	1.63597	1.8066	1	1.14043	1.02183	1.18103	1.28243	1.51033	1.5516	1.76858	1.718	solubilized	2.37226	Enhanced: Nucleoplasm; Supported: Nuclear membrane	histone acetyltransferase complex, cellular_component, intracellular, cell, nucleus, nuclear envelope, nucleoplasm, cytoplasm, cytosol, endomembrane system, membrane, organelle membrane, protein acetyltransferase complex, nuclear membrane, organelle envelope, membrane-enclosed lumen, envelope, nuclear lumen, macromolecular complex, methyltransferase complex, histone methyltransferase complex, org…	molecular_function, nucleic acid binding, DNA binding, catalytic activity, histone acetyltransferase activity, binding, protein binding, N-acetyltransferase activity, H4 histone acetyltransferase activity, acetyltransferase activity, N-acyltransferase activity, transferase activity, transferase activity, transferring acyl groups, transferase activity, transferring acyl groups other than amino-acy…
NOC4L	Q9BVI4	3	3	4	1.53299	1.16511	1.30171	1	1	1	0.948052	1.0546	1.05026	0.995256	0.958851	0.972888	0.993246	0.880406	0.94119	1.02445	0.952906	1.09652	1.02457	0.976767	1.00232	0.964244	0.983192	0.979225	0.959749	1.03943	0.896696	0.901997	0.908728	0.96932	1.23341	1	1.05026	0.972888	0.94119	1.02445	1.00232	0.979225	0.959749	0.908728	none		Supported: Nucleoli, Nucleus	cellular_component, intracellular, cell, nucleus, nuclear envelope, nucleoplasm, nucleolus, endomembrane system, membrane, integral component of membrane, intracellular ribonucleoprotein complex, preribosome, 90S preribosome, preribosome, small subunit precursor, Noc complex, Noc4p-Nop14p complex, organelle membrane, intrinsic component of membrane, nuclear membrane, organelle envelope, membrane-…	molecular_function, nucleic acid binding, RNA binding, binding, protein binding, organic cyclic compound binding, heterocyclic compound binding
TBC1D13	Q9NVG8	3	6	9	0.610496	0.741568	0.626905	1	1	1	0.990207	0.974146	0.920908	1.0038	1.02056	0.931243	0.924705	0.973918	0.881294	0.89529	0.943591	0.849337	0.82313	0.938805	0.809747	0.824341	0.942186	0.831029	0.851745	0.949764	0.740672	0.796248	0.920205	0.748251	0.684236	1	0.974146	1.0038	0.924705	0.89529	0.82313	0.831029	0.851745	0.796248	none	2.76519	Approved: Nucleoli	cellular_component, intracellular, cell, cytoplasm, cytosol, endomembrane system, membrane, intracellular part, cytoplasmic part, cell part	molecular_function, GTPase activator activity, binding, protein binding, enzyme activator activity, Ras GTPase binding, Rab GTPase binding, enzyme binding, enzyme regulator activity, GTPase regulator activity, small GTPase binding, GTPase binding, nucleoside-triphosphatase regulator activity, molecular function regulator
HSPA1B|HSPA1A	A0A0G2JIW1|P0DMV8|P0DMV9	3	20	24	0.929502	1.04965	0.807147	1	1	1	0.967884	1.02166	0.895426	0.986462	1.03223	0.898286	0.977117	1.04454	0.883705	0.947203	1.02749	0.868559	0.948773	1.02282	0.873226	0.942638	0.992684	0.889481	1.01383	1.01705	0.87495	0.995245	0.989993	0.867419	0.928396	1	0.967884	0.986462	0.977117	0.947203	0.948773	0.942638	1.01383	0.989993	none
SPATS2	Q86XZ4	2	2	2	1.32754		1.16041	1		1	1.18081		0.914643	1.00231		0.852668	1.02884		0.803468	1.06481		0.95185	1.14197		0.867971	0.970894		1.00589	1.23226		0.984075	1.14818		1.0884	1.16041	1	1.04773	0.927487	0.916153	1.00833	1.00497	0.988394	1.10817	1.11829	none		Enhanced: Cytosol	cellular_component, intracellular, cell, cytoplasm, cytosol, intracellular part, cytoplasmic part, cell part	molecular_function, nucleic acid binding, RNA binding, binding, organic cyclic compound binding, heterocyclic compound binding
KIAA0922	A2VDJ0-3|A2VDJ0-5|A2VDJ0-6|H0Y2M0	3	2	4	1.74474	1.46372	1.65161	1	1	1	1.11755	0.98104	1.20013	1.04769	1.03589	1.09068	1.04344	1.1804	1.06825	1.24335	1.10229	0.990249	1.3373	1.09444	1.04791	1.197	1.0306	1.21258	1.28856	1.10884	1.20267	1.22276	1.08907	0.99389	1.55766	1	1.11755	1.04769	1.06825	1.10229	1.09444	1.197	1.20267	1.08907	none		Approved: Vesicles
TAF6L	Q9Y6J9	3	3	4	1.50994	1.12774	1.40923	1	1	1	1.16231	1.0435	1.15751	1.19984	1.20733	1.13416	1.36148	1.01084	1.12891	1.22622	1.01124	1.10242	1.40028	1.0735	1.1426	1.39834	1.05869	1.24879	1.36291	1.05084	1.26654	1.35457	1.09375	1.30881	1.26848	1	1.15751	1.19984	1.12891	1.10242	1.1426	1.24879	1.26654	1.30881	none		Supported: Nucleoplasm	histone deacetylase complex, histone acetyltransferase complex, cellular_component, extracellular region, extracellular space, intracellular, cell, nucleus, nucleoplasm, STAGA complex, protein acetyltransferase complex, membrane-enclosed lumen, nuclear lumen, vesicle, macromolecular complex, organelle, membrane-bounded organelle, intracellular organelle, extracellular organelle, intracellular mem…	transcription factor activity, protein binding, transcription factor activity, transcription factor binding, molecular_function, nucleic acid binding, DNA binding, transcription cofactor activity, transcription coactivator activity, catalytic activity, histone acetyltransferase activity, binding, protein binding, N-acetyltransferase activity, acetyltransferase activity, N-acyltransferase activity…
CABIN1	Q9Y6J0|A0A087WWW8	3	7	11	1.55206	1.33777	1.59628	1	1	1	1.01664	0.956367	1.12772	0.979854	0.995192	1.07661	1.11542	1.07041	1.08773	1.07259	0.989365	1.11689	1.10829	0.979888	1.16077	1.13397	1.05264	1.26199	1.23288	1.00495	1.23871	1.14829	1.05145	1.28022	1.46702	1	1.01664	0.995192	1.08773	1.07259	1.10829	1.13397	1.23288	1.14829	none		Approved: Aggresome, Cytosol, Nucleoplasm	cellular_component, intracellular, cell, nucleus, nucleoplasm, cytoplasm, cytosol, inclusion body, aggresome, membrane-enclosed lumen, nuclear lumen, organelle, membrane-bounded organelle, intracellular organelle, intracellular membrane-bounded organelle, organelle lumen, organelle part, intracellular part, nuclear part, cytoplasmic part, intracellular organelle part, cell part, intracellular org…	molecular_function, chromatin binding, enzyme inhibitor activity, protein phosphatase inhibitor activity, binding, phosphatase regulator activity, phosphatase inhibitor activity, protein phosphatase regulator activity, enzyme regulator activity, nucleosome binding, macromolecular complex binding, molecular function regulator
CUEDC2	Q9H467	3	5	6	0.9	1.05863	0.99759	1	1	1	0.870403	0.876019	0.985702	0.797403	0.915089	0.888424	0.982581	0.959674	0.967336	0.886936	0.963873	0.907101	0.893858	0.936985	0.972376	0.874467	0.931887	0.86552	0.786785	0.958233	0.957724	0.91472	0.912589	1.00025	1.02811	1	0.876019	0.888424	0.967336	0.907101	0.936985	0.874467	0.957724	0.91472	none		Enhanced: Cytosol, Nucleoplasm	cellular_component, intracellular, cell, nucleus, nuclear envelope, nucleoplasm, cytoplasm, cytosol, endomembrane system, membrane, organelle membrane, nuclear membrane, organelle envelope, membrane-enclosed lumen, envelope, nuclear lumen, organelle, membrane-bounded organelle, intracellular organelle, intracellular membrane-bounded organelle, organelle lumen, organelle part, intracellular part, …	molecular_function, binding, protein binding
PARK7	Q99497	3	15	16	0.710829	0.853521	0.663666	1	1	1	0.912201	0.970679	0.834565	0.92619	0.99815	0.828037	0.901181	0.994755	0.845509	0.837184	0.946188	0.770561	0.817636	0.933992	0.79375	0.831245	0.955107	0.782858	0.812291	0.9641	0.777819	0.832941	0.903149	0.742474	0.758594	1	0.912201	0.92619	0.901181	0.837184	0.817636	0.831245	0.812291	0.832941	none		Supported: Cytosol, Nucleus	chromatin, cellular_component, extracellular region, extracellular space, intracellular, cell, nucleus, nucleoplasm, chromosome, cytoplasm, mitochondrion, mitochondrial envelope, mitochondrial inner membrane, mitochondrial respiratory chain, mitochondrial respiratory chain complex I, mitochondrial intermembrane space, mitochondrial matrix, endoplasmic reticulum, cytosol, plasma membrane, cell-cel…	transcription factor activity, protein binding, transcription factor activity, transcription factor binding, protease binding, molecular_function, nucleic acid binding, transcription cofactor activity, transcription coactivator activity, RNA binding, mRNA binding, catalytic activity, receptor binding, binding, copper ion binding, protein binding, enzyme activator activity, transcription factor bi…
LAMB1	G3XAI2|P07942	3	2	2	0.843557	1.26123	1.03151	1	1	1	1.0721	1.17606	0.807592	0.859665	1.15167	0.845962	0.847116	1.06286	0.856886	0.864227	1.20641	0.700443	0.82597	1.18113	0.858302	0.833574	1.12036	0.831953	0.786296	1.07238	0.984316	0.894579	1.13413	0.867998	1.14637	1	1.0721	0.859665	0.856886	0.864227	0.858302	0.833574	0.984316	0.894579	none			cellular_component, extracellular region, proteinaceous extracellular matrix, basement membrane, basal lamina, laminin-1 complex, laminin-2 complex, extracellular space, intracellular, cell, cytoplasm, endoplasmic reticulum, endoplasmic reticulum lumen, endomembrane system, extracellular matrix, membrane-enclosed lumen, vesicle, macromolecular complex, organelle, membrane-bounded organelle, intra…	molecular_function, structural molecule activity, extracellular matrix structural constituent, binding, protein binding
GPS1	C9JFE4|Q13098|Q13098-5|Q13098-7|A0A096LP07|A0A096LPJ3|A8K070	3	17	21	0.875159	0.782205	0.899597	1	1	1	0.97368	0.914472	1.03045	0.964216	0.925779	1.03225	1.02972	0.901178	1.03367	1.0669	0.924357	1.10404	1.06351	0.929492	1.09826	1.05891	0.915399	1.07698	0.888827	0.91882	1.01215	0.995038	0.943761	1.06389	0.840901	1	0.97368	0.964216	1.02972	1.0669	1.06351	1.05891	0.91882	0.995038	none			cellular_component, intracellular, cell, nucleus, nucleoplasm, cytoplasm, cytosol, COP9 signalosome, membrane-enclosed lumen, nuclear lumen, macromolecular complex, organelle, membrane-bounded organelle, intracellular organelle, intracellular membrane-bounded organelle, organelle lumen, protein complex, organelle part, intracellular part, nuclear part, cytoplasmic part, intracellular organelle pa…	molecular_function, enzyme inhibitor activity, GTPase inhibitor activity, binding, protein binding, enzyme regulator activity, GTPase regulator activity, nucleoside-triphosphatase regulator activity, molecular function regulator
POLR3A	O14802	3	9	16	0.798394	0.854244	1.09035	1	1	1	0.972805	1.05015	1.23532	1.02111	1.0074	1.31417	1.07453	0.947705	1.23492	1.11367	0.94689	1.41236	1.14544	0.948471	1.36814	1.13448	0.907712	1.32868	1.02437	0.958414	1.29301	0.926844	0.930025	1.28299	0.972295	1	1.05015	1.02111	1.07453	1.11367	1.14544	1.13448	1.02437	0.930025	none		Supported: Nucleoplasm	DNA-directed RNA polymerase complex, cellular_component, intracellular, cell, nucleus, nucleoplasm, DNA-directed RNA polymerase III complex, cytoplasm, cytosol, membrane, RNA polymerase complex, membrane-enclosed lumen, nuclear lumen, macromolecular complex, organelle, membrane-bounded organelle, intracellular organelle, intracellular membrane-bounded organelle, organelle lumen, organelle part, i…	RNA polymerase III activity, molecular_function, nucleic acid binding, DNA binding, chromatin binding, catalytic activity, DNA-directed 5'-3' RNA polymerase activity, binding, transferase activity, transferase activity, transferring phosphorus-containing groups, nucleotidyltransferase activity, 5'-3' RNA polymerase activity, ion binding, cation binding, metal ion binding, organic cyclic compound …
USP24	Q9UPU5	3	18	21	0.644669	0.625495	0.759463	1	1	1	1.05095	0.973323	1.13017	1.09057	0.970997	1.15242	0.951056	0.906124	1.04972	0.940642	0.873418	1.09971	0.927081	0.897866	1.04769	0.922632	0.874132	1.03122	0.86306	0.891627	0.9603	0.783241	0.875361	0.942675	0.692479	1	1.05095	1.09057	0.951056	0.940642	0.927081	0.922632	0.891627	0.875361	none		Supported: Cytosol, Nucleoplasm	cellular_component, intracellular, cell, nucleus, nucleoplasm, membrane-enclosed lumen, nuclear lumen, organelle, membrane-bounded organelle, intracellular organelle, intracellular membrane-bounded organelle, organelle lumen, organelle part, intracellular part, nuclear part, intracellular organelle part, cell part, intracellular organelle lumen	molecular_function, catalytic activity, peptidase activity, cysteine-type peptidase activity, hydrolase activity, ubiquitin-like protein-specific protease activity, thiol-dependent ubiquitinyl hydrolase activity, peptidase activity, acting on L-amino acid peptides, ubiquitinyl hydrolase activity, catalytic activity, acting on a protein
TBC1D2B	Q9UPU7|Q9UPU7-2	3	6	9	1.00853	0.96758	0.945724	1	1	1	1.02553	1.03694	0.988505	1.04813	1.07084	0.983152	1.02837	1.01768	1.04325	1.0676	0.987396	0.99838	0.983994	1.02415	0.966214	1.01215	0.96361	1.04832	1.03648	1.00364	1.03453	0.999855	0.926661	0.929384	0.956652	1	1.02553	1.04813	1.02837	0.99838	0.983994	1.01215	1.03453	0.929384	none		Supported: Cytosol	cellular_component, intracellular, cell, endomembrane system, cell part	molecular_function, GTPase activator activity, binding, protein binding, enzyme activator activity, Ras GTPase binding, Rab GTPase binding, enzyme binding, enzyme regulator activity, GTPase regulator activity, small GTPase binding, GTPase binding, nucleoside-triphosphatase regulator activity, molecular function regulator
CLIP2	Q9UDT6|Q9UDT6-2	3	2	5	1.0806	0.873848	1.30523	1	1	1	1.06602	0.871819	1.33256	1.05719	0.967447	1.12701	1.18601	0.90459	1.35386	1.19253	0.975472	1.19945	1.15905	0.892905	1.23568	1.21707	1.05301	1.19624	1.29029	0.911941	1.22972	1.29766	0.96751	1.12269	1.08954	1	1.06602	1.05719	1.18601	1.19253	1.15905	1.19624	1.22972	1.12269	none			cellular_component, intracellular, cell, cytoplasm, cytoskeleton, microtubule, microtubule associated complex, cytoplasmic microtubule, microtubule cytoskeleton, macromolecular complex, microtubule plus-end, organelle, non-membrane-bounded organelle, intracellular organelle, intracellular non-membrane-bounded organelle, protein complex, organelle part, intracellular part, cytoskeletal part, cytop…	molecular_function, binding, protein binding, microtubule binding, cytoskeletal protein binding, tubulin binding, microtubule plus-end binding
KIF23	H7BYN4|Q02241|Q02241-2|Q02241-3	3	5	10	1.32684	1.03522	1.04062	1	1	1	1.15295	1.05953	1.08593	0.986062	1.05777	1.03379	1.07098	1.06974	1.0713	1.10061	1.06537	1.10299	1.11085	1.10913	1.12311	1.17835	1.09483	1.10312	1.20159	1.12152	1.03309	1.13745	1.09238	1.05529	1.03792	1	1.08593	1.03379	1.07098	1.10061	1.11085	1.10312	1.12152	1.09238	none		Enhanced: Nucleoplasm	cellular_component, extracellular region, intracellular, cell, nucleus, nucleoplasm, cytoplasm, centrosome, microtubule organizing center, spindle, cytosol, cytoskeleton, kinesin complex, microtubule, microtubule associated complex, adherens junction, cell-substrate adherens junction, focal adhesion, microtubule cytoskeleton, cell junction, cell-substrate junction, midbody, membrane-enclosed lume…	nucleotide binding, molecular_function, motor activity, microtubule motor activity, catalytic activity, binding, protein binding, ATP binding, microtubule binding, cytoskeletal protein binding, tubulin binding, pyrophosphatase activity, hydrolase activity, hydrolase activity, acting on acid anhydrides, hydrolase activity, acting on acid anhydrides, in phosphorus-containing anhydrides, ATPase acti…
GM2A	P17900	2	2	2	0.793505	0.797726		1	1		0.84044	0.860946		0.914952	0.946795		0.867066	0.885817		0.849826	0.997182		0.823898	0.88252		0.850281	0.868295		0.773052	0.93869		0.879643	0.974653		0.797726	1	0.850693	0.930873	0.876441	0.923504	0.853209	0.859288	0.855871	0.927148	none			lytic vacuole, cellular_component, extracellular region, extracellular space, intracellular, cell, cytoplasm, mitochondrion, lysosome, primary lysosome, vacuole, vacuolar lumen, plasma membrane, integral component of plasma membrane, hydrogen:potassium-exchanging ATPase complex, cell cortex, cytoplasmic side of plasma membrane, endomembrane system, membrane, integral component of membrane, secret…	molecular_function, catalytic activity, hydrolase activity, hydrolyzing O-glycosyl compounds, beta-N-acetylhexosaminidase activity, transporter activity, lipid transporter activity, enzyme activator activity, hexosaminidase activity, phospholipase activator activity, hydrolase activity, hydrolase activity, acting on glycosyl bonds, substrate-specific transporter activity, enzyme regulator activit…
SNUPN	H3BRI5|O95149	3	4	5	0.634666	0.546295	0.703905	1	1	1	1.09896	1.10609	1.21044	1.0408	0.966975	1.0881	0.938357	0.90232	1.07279	0.948757	0.97255	1.11931	0.911911	0.87021	1.1188	0.878878	0.935372	1.07144	0.892522	0.895015	0.899561	0.792162	0.915576	0.921936	0.6251	1	1.10609	1.0408	0.938357	0.97255	0.911911	0.935372	0.895015	0.915576	none		Supported: Nuclear membrane	cellular_component, extracellular region, extracellular space, intracellular, cell, nucleus, nuclear envelope, nuclear pore, cytoplasm, cytosol, endomembrane system, organelle envelope, envelope, vesicle, macromolecular complex, organelle, membrane-bounded organelle, intracellular organelle, extracellular organelle, intracellular membrane-bounded organelle, protein complex, extracellular region p…	RNA cap binding, molecular_function, nucleic acid binding, RNA binding, transporter activity, binding, protein binding, protein transporter activity, peptide transporter activity, substrate-specific transporter activity, organic cyclic compound binding, heterocyclic compound binding
PAN2	Q504Q3|Q504Q3-2|Q504Q3-3	3	3	4	0.823647	0.775684	0.840748	1	1	1	1.11634	1.04006	1.13304	1.05274	1.01288	1.12875	1.04085	0.993715	1.05221	1.06077	0.977349	1.07338	0.982065	1.05679	1.13851	0.907134	1.0335	1.00248	0.891491	0.978103	1.1042	0.862498	0.912963	1.0322	0.808216	1	1.11634	1.05274	1.04085	1.06077	1.05679	1.00248	0.978103	0.912963	none			P-body, cellular_component, intracellular, cell, nucleus, cytoplasm, cytosol, intracellular ribonucleoprotein complex, PAN complex, macromolecular complex, ribonucleoprotein granule, cytoplasmic ribonucleoprotein granule, organelle, membrane-bounded organelle, non-membrane-bounded organelle, intracellular organelle, intracellular membrane-bounded organelle, intracellular non-membrane-bounded orga…	3'-5'-exoribonuclease activity, molecular_function, nucleic acid binding, catalytic activity, nuclease activity, exonuclease activity, exoribonuclease activity, poly(A)-specific ribonuclease activity, ribonuclease activity, binding, protein binding, 3'-5' exonuclease activity, hydrolase activity, hydrolase activity, acting on ester bonds, exonuclease activity, active with either ribo- or deoxyrib…
BCAT2	O15382	3	7	9	0.601826	0.646149	0.635357	1	1	1	0.985011	0.966952	1.06456	1.05416	1.02584	1.10279	0.9318	0.90859	0.962927	0.948981	0.934602	1.02207	0.86201	0.901843	0.958948	0.89598	0.913704	0.95429	0.853239	0.870045	0.889045	0.768901	0.913004	0.887955	0.640753	1	0.985011	1.05416	0.9318	0.948981	0.901843	0.913704	0.870045	0.887955	none	2.2478		cellular_component, intracellular, cell, cytoplasm, mitochondrion, mitochondrial matrix, membrane-enclosed lumen, organelle, membrane-bounded organelle, intracellular organelle, intracellular membrane-bounded organelle, organelle lumen, organelle part, intracellular part, mitochondrial part, cytoplasmic part, intracellular organelle part, cell part, intracellular organelle lumen	molecular_function, catalytic activity, branched-chain-amino-acid transaminase activity, transaminase activity, transferase activity, transferase activity, transferring nitrogenous groups, L-leucine transaminase activity, L-valine transaminase activity, L-isoleucine transaminase activity
NVL	O15381	3	5	12	1.93642	1.5232	1.78935	1	1	1	1.13746	1.1479	1.12577	1.07367	1.21905	1.25479	1.19458	1.21601	1.34286	1.2613	1.30027	1.37462	1.39547	1.36729	1.54552	1.44316	1.45257	1.49825	1.54088	1.37796	1.71604	1.53768	1.4811	1.63536	1.65628	1	1.13746	1.21905	1.21601	1.30027	1.39547	1.45257	1.54088	1.53768	solubilized	1.73296	Enhanced: Nucleoli	cellular_component, intracellular, cell, nucleus, nucleoplasm, telomerase holoenzyme complex, nucleolus, membrane, intracellular ribonucleoprotein complex, membrane-enclosed lumen, nuclear lumen, macromolecular complex, organelle, membrane-bounded organelle, non-membrane-bounded organelle, intracellular organelle, intracellular membrane-bounded organelle, intracellular non-membrane-bounded organe…	nucleotide binding, molecular_function, nucleic acid binding, RNA binding, binding, protein binding, ATP binding, purine nucleotide binding, adenyl nucleotide binding, ribonucleotide binding, purine ribonucleotide binding, adenyl ribonucleotide binding, purine ribonucleoside triphosphate binding, small molecule binding, ribonucleoprotein complex binding, ion binding, anion binding, macromolecular…
SDE2	Q6IQ49|Q6IQ49-2	3	10	10	0.917433	1.14382	0.976062	1	1	1	0.91658	0.931538	0.947789	0.874083	0.945109	0.919485	0.899436	0.972225	0.924747	0.855648	0.971969	0.901417	0.855	0.998769	0.94325	0.887175	1.02692	0.956411	0.928541	1.00176	0.968614	0.955922	1.04028	0.940753	1.05994	1	0.931538	0.919485	0.924747	0.901417	0.94325	0.956411	0.968614	0.955922	none		Approved: Cytosol, Golgi apparatus, Nuclear speckles, Plasma membrane	cellular_component, intracellular, cell, nucleus, organelle, membrane-bounded organelle, intracellular organelle, intracellular membrane-bounded organelle, intracellular part, cell part
HEMGN	Q9BXL5	3	2	3	0.974048	1.44582	1.10467	1	1	1	0.950711	0.98923	0.889395	1.04343	0.958396	0.933391	1.14144	1.05916	0.909181	0.986939	1.16255	0.958627	0.92723	1.10115	0.91041	0.948041	1.15954	0.874235	1.05671	0.968346	1.06151	1.11857	1.10433	1.05404	1.27524	1	0.950711	0.958396	1.05916	0.986939	0.92723	0.948041	1.05671	1.10433	none			cellular_component, intracellular, cell, nucleus, nucleoplasm, membrane-enclosed lumen, nuclear lumen, organelle, membrane-bounded organelle, intracellular organelle, intracellular membrane-bounded organelle, organelle lumen, organelle part, intracellular part, nuclear part, intracellular organelle part, cell part, intracellular organelle lumen	molecular_function, binding, protein binding
ALAD	P13716|P13716-2	3	3	6	0.895854	0.818719	0.879234	1	1	1	1.01587	1.05136	1.02746	1.01668	1.05334	1.00715	1.04023	1.0015	0.943757	1.02426	0.962633	1.00987	1.0318	1.04406	1.00161	0.96172	0.986788	0.943603	1.03219	0.945395	0.998006	1.0362	0.950318	0.986803	0.848977	1	1.02746	1.01668	1.0015	1.00987	1.0318	0.96172	0.998006	0.986803	none			proteasome complex, cellular_component, extracellular region, extracellular space, intracellular, cell, nucleus, cytoplasm, cytosol, proteasome core complex, endomembrane system, secretory granule, cytoplasmic vesicle, membrane-enclosed lumen, vesicle, vesicle lumen, macromolecular complex, secretory granule lumen, organelle, membrane-bounded organelle, intracellular organelle, extracellular orga…	molecular_function, catalytic activity, porphobilinogen synthase activity, binding, protein binding, zinc ion binding, lyase activity, carbon-oxygen lyase activity, hydro-lyase activity, protein complex binding, identical protein binding, ion binding, cation binding, macromolecular complex binding, metal ion binding, transition metal ion binding, proteasome core complex binding
TM9SF2	Q99805	3	6	7	0.640427	0.626805	0.763812	1	1	1	1.04366	0.997486	1.20055	1.08482	0.942298	1.24293	0.903954	0.921328	1.09016	0.934696	0.907002	1.1281	0.86059	0.913764	1.12016	0.860105	0.890552	1.06898	0.861772	0.909867	0.957762	0.807254	0.932247	0.96939	0.695308	1	1.04366	1.08482	0.921328	0.934696	0.913764	0.890552	0.909867	0.932247	none			cellular_component, extracellular region, extracellular space, intracellular, cell, cytoplasm, endosome, plasma membrane, integral component of plasma membrane, endosome membrane, endomembrane system, membrane, integral component of membrane, organelle membrane, intrinsic component of membrane, intrinsic component of plasma membrane, cytoplasmic vesicle, vesicle, organelle, membrane-bounded organ…
SPC24	K7EJH0|K7EJV2|K7EMX1|K7ESQ2	3	5	6	1.33879	1.26603	1.33586	1	1	1	0.992237	0.893917	0.953057	0.957655	0.886302	0.918066	1.0959	0.918292	1.08319	1.05183	0.968445	0.998989	1.05941	0.92579	1.00308	1.02021	0.959861	0.971777	0.937062	0.970396	1.05678	1.08305	1.02589	1.26978	1.30095	1	0.953057	0.918066	1.08319	0.998989	1.00308	0.971777	0.970396	1.08305	none		Supported: Nucleoli, Nucleus	chromosome, centromeric region, kinetochore, condensed chromosome kinetochore, condensed chromosome, centromeric region, condensed chromosome, cellular_component, intracellular, cell, nucleus, chromosome, nucleolus, cytoplasm, cytosol, Ndc80 complex, membrane-enclosed lumen, nuclear lumen, macromolecular complex, organelle, membrane-bounded organelle, non-membrane-bounded organelle, intracellular…	molecular_function, binding, protein binding
HNRNPU	Q00839|Q00839-2	3	50	55	1.84881	1.15919	1.73364	1	1	1	0.999057	0.982658	1.0736	1.09784	1.0243	1.24149	1.20528	0.952776	1.31886	1.38528	0.940642	1.28978	1.55215	0.955398	1.28804	1.48705	0.936406	1.3433	1.55344	0.925476	1.40349	1.42259	0.866604	1.29599	1.44641	1	0.999057	1.09784	1.20528	1.28978	1.28804	1.3433	1.40349	1.29599	none		Supported: Nucleoplasm	nuclear chromosome, chromosome, centromeric region, kinetochore, sex chromosome, cellular_component, extracellular region, intracellular, cell, nucleus, nucleoplasm, transcription factor complex, spliceosomal complex, chromosome, telomerase holoenzyme complex, cytoplasm, centrosome, microtubule organizing center, spindle, cytoskeleton, microtubule, spindle microtubule, cell surface, microtubule c…	nucleotide binding, regulatory region DNA binding, transcription factor activity, protein binding, transcription factor activity, transcription factor binding, RNA polymerase II core binding, core promoter binding, regulatory region nucleic acid binding, RNA polymerase II transcription factor binding, RNA polymerase II basal transcription factor binding, TFIIH-class transcription factor binding, …
PGM1	P36871	3	24	25	0.70753	0.724336	0.765619	1	1	1	1.04691	0.99939	1.04288	1.04803	0.984126	1.03405	0.931168	0.947507	0.932993	0.89281	0.909843	0.996299	0.891409	0.906768	0.957122	0.875381	0.8938	0.904967	0.82168	0.939737	0.84067	0.764361	0.884594	0.848194	0.744978	1	1.04288	1.03405	0.932993	0.909843	0.906768	0.8938	0.84067	0.848194	none	2.01418	Enhanced: Actin filaments	cellular_component, extracellular region, extracellular space, intracellular, cell, cytoplasm, cytosol, cytoskeleton, endomembrane system, actin cytoskeleton, secretory granule, cytoplasmic vesicle, membrane-enclosed lumen, vesicle, organelle, membrane-bounded organelle, non-membrane-bounded organelle, intracellular organelle, extracellular organelle, intracellular non-membrane-bounded organelle,…	magnesium ion binding, molecular_function, catalytic activity, phosphoglucomutase activity, binding, protein binding, isomerase activity, intramolecular transferase activity, intramolecular transferase activity, phosphotransferases, ion binding, cation binding, metal ion binding
LEMD2	Q8NC56	3	8	9	2.12575	2.02652	2.2369	1	1	1	1.06794	1.1326	1.06022	1.30324	1.24946	1.09711	1.38848	1.33477	1.23777	1.45656	1.404	1.16756	1.42714	1.32618	1.25218	1.52578	1.4172	1.30597	1.6488	1.39474	1.3995	1.72928	1.39834	1.35213	2.13171	1	1.06794	1.24946	1.33477	1.404	1.32618	1.4172	1.3995	1.39834	none	2.63321	Enhanced: Nuclear membrane	chromatin, cellular_component, intracellular, cell, nucleus, nuclear envelope, nuclear inner membrane, integral component of nuclear inner membrane, chromosome, cytoplasm, endoplasmic reticulum, endomembrane system, membrane, integral component of membrane, organelle inner membrane, organelle membrane, intrinsic component of membrane, intrinsic component of nuclear inner membrane, intrinsic compo…	molecular_function, nucleic acid binding, DNA binding, chromatin binding, binding, protein binding, chromatin DNA binding, organic cyclic compound binding, heterocyclic compound binding
ANKFY1	Q9P2R3|Q9P2R3-2|Q9P2R3-4	3	9	11	0.775894	0.876297	0.786608	1	1	1	1.05626	1.09496	1.07675	1.002	1.04658	1.03454	0.898468	1.02287	0.951611	0.902456	1.01616	1.00269	0.903213	0.998112	1.01013	0.872517	1.00464	0.98512	0.876497	0.959582	0.952755	0.816115	0.982655	0.91243	0.831453	1	1.07675	1.03454	0.951611	1.00269	0.998112	0.98512	0.952755	0.91243	none		Enhanced: Endosomes	lytic vacuole, cellular_component, extracellular region, extracellular space, intracellular, cell, cytoplasm, lysosome, lysosomal membrane, endosome, early endosome, vacuole, vacuolar membrane, cytosol, endosome membrane, endomembrane system, membrane, retromer complex, organelle membrane, cytoplasmic vesicle, vesicle, macromolecular complex, organelle, membrane-bounded organelle, intracellular o…	molecular_function, binding, protein binding, phospholipid binding, lipid binding, Ras GTPase binding, Rab GTPase binding, enzyme binding, small GTPase binding, phosphatidylinositol binding, ion binding, anion binding, cation binding, metal ion binding, GTPase binding, phosphatidylinositol phosphate binding
NEK1	Q96PY6|Q96PY6-2|Q96PY6-3|Q96PY6-4|Q96PY6-6	2	2	2	1.28087	1.34888		1	1		0.988643	1.07379		0.960235	1.0956		1.03742	1.13662		1.13403	1.11249		1.15567	1.05779		1.11573	1.12183		1.21917	1.10896		1.09567	1.04829		1.34888	1	1.03122	1.02792	1.08702	1.12326	1.10673	1.11878	1.16407	1.07198	none		Approved: Nuclear membrane, Nucleoli	pericentriolar material, cellular_component, intracellular, cell, nucleus, cytoplasm, centrosome, microtubule organizing center, cytoskeleton, microtubule cytoskeleton, organelle, membrane-bounded organelle, non-membrane-bounded organelle, intracellular organelle, intracellular membrane-bounded organelle, intracellular non-membrane-bounded organelle, organelle part, intracellular part, cytoskelet…	nucleotide binding, molecular_function, catalytic activity, protein kinase activity, protein serine/threonine kinase activity, protein tyrosine kinase activity, binding, protein binding, ATP binding, kinase activity, transferase activity, transferase activity, transferring phosphorus-containing groups, phosphotransferase activity, alcohol group as acceptor, purine nucleotide binding, adenyl nucle…
MOCS1	Q9NZB8|Q9NZB8-2|Q9NZB8-7|Q9NZB8-8	3	3	6	0.718114	0.808192	0.767256	1	1	1	1.05945	0.995102	1.00379	1.00463	0.885088	0.975318	0.924	0.935948	0.939006	0.883901	0.93793	1.01755	0.897534	0.865692	0.919417	0.900424	0.867964	0.9775	0.855749	0.890347	0.869204	0.76945	0.890161	0.879913	0.787724	1	1.00379	0.975318	0.935948	0.93793	0.897534	0.900424	0.869204	0.879913	none	1.64537	Approved: Cytosol, Plasma membrane	cellular_component, intracellular, cell, nucleus, cytoplasm, cytosol, molybdopterin synthase complex, macromolecular complex, organelle, membrane-bounded organelle, intracellular organelle, intracellular membrane-bounded organelle, protein complex, intracellular part, cytoplasmic part, cell part	nucleotide binding, nucleoside binding, purine nucleoside binding, molecular_function, catalytic activity, binding, GTP binding, lyase activity, carbon-carbon lyase activity, phosphorus-oxygen lyase activity, purine nucleotide binding, guanyl nucleotide binding, ribonucleoside binding, purine ribonucleoside binding, ribonucleotide binding, purine ribonucleotide binding, guanyl ribonucleotide bind…
YWHAE	P62258	3	23	23	0.802375	0.995564	0.965412	1	1	1	0.852063	0.845353	0.96801	0.779006	0.849506	0.86757	0.935357	0.968369	1.06321	0.874916	0.972819	0.982464	0.850431	0.951587	0.996459	0.859764	0.970927	0.977421	0.74309	0.949406	0.96067	0.858514	0.920503	0.973262	0.980488	1	0.852063	0.849506	0.968369	0.972819	0.951587	0.970927	0.949406	0.920503	none			cellular_component, extracellular region, extracellular space, intracellular, cell, nucleus, cytoplasm, mitochondrion, cytosol, cytoskeleton, kinesin complex, microtubule associated complex, plasma membrane, adherens junction, cell-substrate adherens junction, focal adhesion, vesicle membrane, microtubule cytoskeleton, membrane, cell junction, cell-substrate junction, axon, growth cone, site of p…	molecular_function, nucleic acid binding, RNA binding, guanyl-nucleotide exchange factor activity, Ras guanyl-nucleotide exchange factor activity, calcium channel regulator activity, binding, protein binding, potassium channel regulator activity, channel regulator activity, Ras GTPase binding, Rab guanyl-nucleotide exchange factor activity, Rab GTPase binding, enzyme binding, protein domain speci…
UBE2H	C9J8Q9|P62256|C9JZY6	3	4	5	0.66499	1.11228	0.666772	1	1	1	0.879226	0.968447	0.879025	0.818003	1.01056	0.904729	0.89795	0.99989	0.91452	0.850249	0.954973	0.848124	0.794605	0.991332	0.800818	0.804907	0.977039	0.873807	0.840706	0.995486	0.866087	0.808604	0.932665	0.819702	0.889528	1	0.879226	0.904729	0.91452	0.850249	0.800818	0.873807	0.866087	0.819702	none		Supported: Mitochondria	cellular_component, intracellular, cell, cytoplasm, cytosol, intracellular part, cytoplasmic part, cell part	nucleotide binding, molecular_function, catalytic activity, ubiquitin-protein transferase activity, binding, protein binding, ATP binding, transferase activity, purine nucleotide binding, ubiquitin-like protein transferase activity, enzyme binding, adenyl nucleotide binding, ubiquitin protein ligase binding, ribonucleotide binding, purine ribonucleotide binding, adenyl ribonucleotide binding, pur…
UBE2G1	P62253	3	4	5	0.897221	0.808771	0.690537	1	1	1	0.952499	1.0532	0.977154	0.957104	1.00575	0.905587	0.942188	1.01885	0.904619	0.859423	0.981691	0.816363	0.850547	0.925781	0.851269	0.799733	0.916035	0.814406	0.894819	0.972262	0.829828	0.811453	0.911851	0.765908	0.749654	1	0.977154	0.957104	0.942188	0.859423	0.851269	0.814406	0.894819	0.811453	none	2.8842	Approved: Cytosol, Nucleoplasm	cellular_component, extracellular region, extracellular space, intracellular, cell, cytoplasm, cytosol, vesicle, organelle, membrane-bounded organelle, extracellular organelle, extracellular region part, intracellular part, cytoplasmic part, cell part, extracellular exosome, extracellular vesicle	nucleotide binding, molecular_function, catalytic activity, ubiquitin-protein transferase activity, binding, protein binding, ATP binding, transferase activity, purine nucleotide binding, ubiquitin-like protein transferase activity, enzyme binding, adenyl nucleotide binding, ubiquitin protein ligase binding, ribonucleotide binding, purine ribonucleotide binding, adenyl ribonucleotide binding, pur…
SLC12A2	P55011	3	6	9	0.916117	0.908461	0.884151	1	1	1	0.936794	0.984904	1.01797	0.951399	1.07142	1.00189	0.989501	1.00844	0.943585	0.932288	0.972172	0.963745	0.932538	0.97944	0.963813	0.961148	1.00159	0.931049	0.999496	1.01287	0.922161	0.977346	0.979062	0.943099	0.896306	1	0.984904	1.00189	0.989501	0.963745	0.963813	0.961148	0.999496	0.977346	none		Approved: Plasma membrane, Vesicles	cellular_component, extracellular region, extracellular space, cell, plasma membrane, integral component of plasma membrane, membrane, integral component of membrane, apical plasma membrane, intrinsic component of membrane, intrinsic component of plasma membrane, vesicle, organelle, membrane-bounded organelle, extracellular organelle, extracellular region part, membrane part, plasma membrane part…	nucleotide binding, molecular_function, catalytic activity, transporter activity, binding, protein binding, ATP binding, cation transmembrane transporter activity, anion transmembrane transporter activity, sodium:potassium:chloride symporter activity, ammonium transmembrane transporter activity, ion transmembrane transporter activity, inorganic anion transmembrane transporter activity, chloride t…
EIF5	P55010	3	21	25	0.890655	1.01137	0.831912	1	1	1	0.948914	1.00114	0.894073	0.980311	1.01864	0.91186	0.961708	1.04166	0.906512	0.881029	1.01711	0.8497	0.880265	0.974719	0.839999	0.891637	1.01738	0.854506	0.955912	0.994517	0.869754	0.921778	0.99176	0.852388	0.921643	1	0.948914	0.980311	0.961708	0.881029	0.880265	0.891637	0.955912	0.921778	none		Supported: Cytosol, Plasma membrane	cellular_component, intracellular, cell, cytoplasm, cytosol, plasma membrane, membrane, intracellular part, cytoplasmic part, cell part, cell periphery	nucleotide binding, nucleoside binding, purine nucleoside binding, molecular_function, nucleic acid binding, RNA binding, translation initiation factor activity, catalytic activity, GTPase activity, binding, protein binding, GTP binding, translation factor activity, RNA binding, pyrophosphatase activity, hydrolase activity, hydrolase activity, acting on acid anhydrides, hydrolase activity, acting…
TFAM	H7BYN3|Q00059|Q00059-2	3	2	8	2.47364	3.07159	2.68085	1	1	1	0.892319	0.979174	1.00718	0.835893	0.993065	0.978002	1.14516	1.04219	1.1495	1.04131	1.18752	1.1627	1.07249	1.05451	1.0594	1.08133	1.25745	1.0926	1.0044	1.20553	1.21911	1.17453	1.292	1.51532	2.87622	1	0.979174	0.978002	1.14516	1.1627	1.0594	1.0926	1.20553	1.292	none	1.03944	Enhanced: Mitochondria	cellular_component, intracellular, cell, nucleus, cytoplasm, mitochondrion, mitochondrial matrix, cytosol, nucleoid, membrane-enclosed lumen, mitochondrial nucleoid, organelle, membrane-bounded organelle, non-membrane-bounded organelle, intracellular organelle, intracellular membrane-bounded organelle, intracellular non-membrane-bounded organelle, organelle lumen, organelle part, intracellular pa…	regulatory region DNA binding, transcription regulatory region sequence-specific DNA binding, RNA polymerase II regulatory region sequence-specific DNA binding, RNA polymerase II core promoter proximal region sequence-specific DNA binding, RNA polymerase II transcription factor activity, sequence-specific DNA binding, transcription factor activity, RNA polymerase II core promoter proximal region …
CDC123	O75794	3	4	6	0.792483	0.898524	0.808081	1	1	1	1.04242	1.02667	1.0097	1.03588	1.02982	0.993502	1.01277	1.02262	1.00692	0.956695	0.948396	1.00942	1.00069	1.03395	0.97977	0.902082	1.00447	0.974679	1.02229	1.01543	0.985126	0.892057	0.958326	0.916231	0.853303	1	1.02667	1.02982	1.01277	0.956695	1.00069	0.974679	1.01543	0.916231	none		Approved: Cytosol, Golgi apparatus, Nucleoplasm	cellular_component, intracellular, cell, cytoplasm, intracellular part, cell part
RNASEH2A	O75792	3	15	17	0.704052	0.829813	0.775533	1	1	1	0.971533	0.935605	0.892313	0.98606	0.958232	0.90822	0.931208	0.941089	0.849181	0.868898	0.892751	0.872388	0.841526	0.879926	0.835047	0.862066	0.94666	0.84294	0.886075	0.892808	0.80868	0.835765	0.872889	0.825223	0.802673	1	0.935605	0.958232	0.931208	0.872388	0.841526	0.862066	0.886075	0.835765	none	2.15284	Enhanced: Cytosol, Nucleus	cellular_component, intracellular, cell, nucleus, nucleoplasm, cytoplasm, cytosol, membrane-enclosed lumen, nuclear lumen, ribonuclease H2 complex, macromolecular complex, organelle, membrane-bounded organelle, intracellular organelle, intracellular membrane-bounded organelle, organelle lumen, protein complex, organelle part, intracellular part, nuclear part, cytoplasmic part, intracellular organ…	molecular_function, nucleic acid binding, RNA binding, catalytic activity, nuclease activity, endonuclease activity, endoribonuclease activity, RNA-DNA hybrid ribonuclease activity, ribonuclease activity, binding, hydrolase activity, hydrolase activity, acting on ester bonds, endoribonuclease activity, producing 5'-phosphomonoesters, endonuclease activity, active with either ribo- or deoxyribonuc…
HS1BP3	Q53T59	3	3	7	0.750279	1.16904	0.832927	1	1	1	0.930544	1.18921	0.996751	0.939824	1.16012	0.979553	1.02856	1.06511	1.00526	0.948497	1.30342	0.93366	0.820632	1.11135	0.931378	0.874908	1.21774	0.891352	0.90898	1.12041	0.894655	0.854529	1.03611	0.872957	1.00098	1	0.996751	0.979553	1.02856	0.948497	0.931378	0.891352	0.90898	0.872957	none		Approved: Cytosol, Nucleoli	cellular_component, intracellular, cell, cytoplasm, mitochondrion, endoplasmic reticulum, endomembrane system, organelle, membrane-bounded organelle, intracellular organelle, intracellular membrane-bounded organelle, intracellular part, cytoplasmic part, cell part	molecular_function, binding, phospholipid binding, lipid binding, phosphatidylinositol binding, ion binding, anion binding
TTC37	Q6PGP7	3	2	3	1.13079	1.20364	1.15598	1	1	1	1.0159	0.93005	0.783859	0.952793	1.04884	0.916395	1.0599	0.9934	0.860289	1.15384	0.92637	0.874413	1.08295	0.949911	0.833276	1.10263	0.974239	0.849503	1.13783	0.878499	0.831571	1.0038	0.95437	0.984225	1.17981	1	0.93005	0.952793	0.9934	0.92637	0.949911	0.974239	0.878499	0.984225	none		Supported: Cytosol, Nucleoplasm	chromatin, cellular_component, intracellular, cell, nucleus, nucleoplasm, chromosome, cytoplasm, cytosol, membrane-enclosed lumen, nuclear lumen, macromolecular complex, transcriptionally active chromatin, organelle, membrane-bounded organelle, non-membrane-bounded organelle, intracellular organelle, intracellular membrane-bounded organelle, intracellular non-membrane-bounded organelle, organelle…	molecular_function, binding, protein binding
LUZP1	Q86V48|Q86V48-2|Q86V48-3	3	17	21	1.37848	1.2674	1.18053	1	1	1	1.00457	0.960588	0.893249	0.986217	0.995449	0.918919	1.01893	1.05515	0.955396	0.994748	1.08382	0.890016	1.04151	1.10738	0.933487	1.09896	1.14277	0.98606	1.27915	1.14811	1.08041	1.32942	1.16845	1.11563	1.22397	1	0.960588	0.986217	1.01893	0.994748	1.04151	1.09896	1.14811	1.16845	none	1.41091		cellular_component, extracellular region, extracellular space, intracellular, cell, nucleus, membrane, vesicle, organelle, membrane-bounded organelle, intracellular organelle, extracellular organelle, intracellular membrane-bounded organelle, extracellular region part, intracellular part, cell part, extracellular exosome, extracellular vesicle
RPS6KB2	Q9UBS0	3	2	4	0.862807	0.959873	0.744803	1	1	1	1.00355	1.3051	1.07679	1.11479	1.23537	1.05944	0.935602	1.19938	0.99335	1.0578	1.1705	1.11089	1.02386	1.28441	1.24311	0.957964	1.13348	1.06064	0.976697	1.3485	0.966519	0.876285	1.17458	1.06806	0.852338	1	1.07679	1.11479	0.99335	1.11089	1.24311	1.06064	0.976697	1.06806	none		Supported: Cytosol	cellular_component, intracellular, cell, nucleus, nucleoplasm, cytoplasm, membrane-enclosed lumen, nuclear lumen, organelle, membrane-bounded organelle, intracellular organelle, intracellular membrane-bounded organelle, organelle lumen, organelle part, intracellular part, nuclear part, intracellular organelle part, cell part, intracellular organelle lumen	nucleotide binding, molecular_function, catalytic activity, protein kinase activity, protein serine/threonine kinase activity, ribosomal protein S6 kinase activity, binding, ATP binding, kinase activity, transferase activity, transferase activity, transferring phosphorus-containing groups, phosphotransferase activity, alcohol group as acceptor, purine nucleotide binding, adenyl nucleotide binding…
DNAJB11	Q9UBS4	3	12	14	0.943813	0.981858	0.972943	1	1	1	0.979716	1.03348	1.0114	0.975117	1.06951	1.00722	0.965411	1.07684	1.05461	0.989624	1.05463	0.961647	0.953609	1.0562	1.00806	0.963455	1.0447	1.04284	1.00951	1.00087	1.00408	0.987418	1.00851	0.950719	0.977401	1	1.0114	1.00722	1.05461	0.989624	1.00806	1.04284	1.00408	0.987418	none		Supported: Endoplasmic reticulum	cellular_component, intracellular, cell, nucleus, cytoplasm, endoplasmic reticulum, endoplasmic reticulum lumen, endomembrane system, membrane, membrane-enclosed lumen, macromolecular complex, endoplasmic reticulum chaperone complex, organelle, membrane-bounded organelle, intracellular organelle, intracellular membrane-bounded organelle, organelle lumen, protein complex, organelle part, intracell…	molecular_function, binding, protein binding, unfolded protein binding
STAM	Q92783|Q92783-2	3	7	11	0.948371	1.16463	0.861285	1	1	1	0.923843	0.892169	0.889175	0.947199	0.942855	0.873118	0.959991	0.956142	0.916546	0.930189	0.967021	0.821912	0.878156	0.963057	0.794363	0.889404	0.990272	0.858144	0.870147	0.966001	0.87295	0.946553	0.94628	0.845576	1.01296	1	0.892169	0.942855	0.956142	0.930189	0.878156	0.889404	0.87295	0.94628	none		Supported: Vesicles	cellular_component, intracellular, cell, cytoplasm, endosome, early endosome, cytosol, endosome membrane, endomembrane system, membrane, organelle membrane, cytoplasmic vesicle, early endosome membrane, vesicle, macromolecular complex, ESCRT-0 complex, ESCRT complex, organelle, membrane-bounded organelle, intracellular organelle, protein complex, organelle part, intracellular part, cytoplasmic ve…	molecular_function, SH3/SH2 adaptor activity, binding, protein binding, enzyme binding, protein binding, bridging, signaling adaptor activity, ubiquitin-like protein ligase binding, molecular adaptor activity
ATP2B4	P23634|P23634-2|P23634-4|P23634-6|P23634-3|P23634-5|P23634-7|P23634-8	3	10	15	0.739066	0.749903	0.728092	1	1	1	0.962812	1.03801	0.945401	1.04232	0.964346	1.02281	0.90375	0.939915	0.892127	0.937087	0.918086	0.969023	0.860358	0.983585	0.893312	0.922307	0.925994	0.939592	0.851045	0.94894	0.82385	0.83509	0.956418	0.898796	0.738998	1	0.962812	1.02281	0.90375	0.937087	0.893312	0.925994	0.851045	0.898796	none	3.11798	Supported: Plasma membrane	cellular_component, intracellular, cell, cytoplasm, plasma membrane, integral component of plasma membrane, caveola, cilium, membrane, integral component of membrane, basolateral plasma membrane, myofibril, sarcomere, Z disc, T-tubule, intrinsic component of membrane, intrinsic component of plasma membrane, motile cilium, I band, macromolecular complex, sperm flagellum, sarcolemma, cell projectio…	nucleotide binding, molecular_function, catalytic activity, enzyme inhibitor activity, transporter activity, calcium-transporting ATPase activity, binding, protein binding, calmodulin binding, ATP binding, cation transmembrane transporter activity, ion transmembrane transporter activity, calcium ion transmembrane transporter activity, primary active transmembrane transporter activity, P-P-bond-hy…
CCDC93	F8W9X7|Q567U6	3	13	15	0.862035	0.838138	0.841141	1	1	1	1.0297	0.990093	0.964496	1.0553	0.983368	1.00185	1.02173	0.949391	0.988088	1.033	0.95268	0.950533	1.0301	0.985375	0.984308	1.0665	0.934977	0.955325	1.08878	0.943963	0.98805	1.0383	0.930641	0.982174	0.839639	1	0.990093	1.00185	0.988088	0.95268	0.985375	0.955325	0.98805	0.982174	none		Approved: Plasma membrane; Supported: Vesicles	cellular_component, intracellular, cell, cytoplasm, endosome, early endosome, endomembrane system, cytoplasmic vesicle, vesicle, organelle, membrane-bounded organelle, intracellular organelle, intracellular part, cytoplasmic part, cell part, intracellular vesicle	molecular_function, binding, protein binding
CLIP1	P30622|P30622-1	3	39	42	1.08899	1.21166	0.930651	1	1	1	1.04144	1.0289	0.91737	1.05386	1.05392	0.90467	1.04747	1.06466	0.917933	1.02005	1.04621	0.842251	0.969546	1.01991	0.869615	0.97186	1.01156	0.877245	1.09657	0.991117	0.92123	1.10375	1.04242	0.898241	1.07115	1	1.0289	1.05386	1.04747	1.02005	0.969546	0.97186	0.991117	1.04242	none		Supported: Cytosol, Microtubule ends	chromosome, centromeric region, kinetochore, ruffle, cellular_component, intracellular, cell, nucleus, nuclear envelope, chromosome, cytoplasm, endosome, centrosome, microtubule organizing center, cytosol, cytoskeleton, microtubule, cytoplasmic microtubule, intermediate filament, endomembrane system, vesicle membrane, microtubule cytoskeleton, membrane, cytoplasmic vesicle membrane, organelle mem…	molecular_function, binding, protein binding, microtubule binding, cytoskeletal protein binding, zinc ion binding, tubulin binding, identical protein binding, protein homodimerization activity, ion binding, cation binding, metal ion binding, transition metal ion binding, protein dimerization activity, microtubule plus-end binding
HAUS7	Q99871|Q99871-2	3	5	6	1.09114	1.29245	1.20718	1	1	1	0.894128	0.99649	0.968998	0.856786	1.01147	0.935758	0.990834	1.07814	1.04224	0.984197	1.03534	0.996652	0.956062	1.11627	0.998171	0.928	1.07221	0.97848	0.847986	1.06261	1.09149	0.983796	0.98964	0.962311	1.24981	1	0.968998	0.935758	1.04224	0.996652	0.998171	0.97848	1.06261	0.983796	none		Supported: Centrosome	cellular_component, intracellular, cell, cytoplasm, centrosome, microtubule organizing center, spindle, cytosol, cytoskeleton, microtubule, microtubule associated complex, microtubule cytoskeleton, macromolecular complex, organelle, non-membrane-bounded organelle, intracellular organelle, intracellular non-membrane-bounded organelle, protein complex, organelle part, intracellular part, cytoskelet…	molecular_function, binding, protein binding, enzyme binding, thioesterase binding
FUS	H3BPE7|P35637|P35637-2	3	9	12	1.49983	1.78393	1.32291	1	1	1	0.91585	0.992002	0.908555	0.912018	1.0959	0.890882	1.09744	1.17604	1.02221	1.13892	1.23559	1.00306	1.25684	1.32499	1.08193	1.24525	1.36927	1.11411	1.26632	1.43191	1.20898	1.50419	1.43421	1.25344	1.55342	1	0.91585	0.912018	1.09744	1.13892	1.25684	1.24525	1.26632	1.43421	none	2.02063	Enhanced: Nucleoplasm	cellular_component, intracellular, cell, nucleus, nucleoplasm, cytoplasm, polysome, dendrite, intracellular ribonucleoprotein complex, membrane-enclosed lumen, nuclear lumen, macromolecular complex, somatodendritic compartment, cell projection, neuron projection, neuronal cell body, dendritic spine, perikaryon, organelle, membrane-bounded organelle, intracellular organelle, intracellular membrane…	transcription factor activity, protein binding, transcription factor activity, transcription factor binding, molecular_function, nucleic acid binding, DNA binding, transcription cofactor activity, transcription coactivator activity, RNA binding, receptor binding, binding, protein binding, cytoskeletal protein binding, transcription factor binding, myosin binding, estrogen receptor binding, myosin…
TXN2	Q99757|M0QXH0	3	2	3	1.26742	1.07356	0.789211	1	1	1	0.863564	0.894408	0.723044	0.879479	0.831107	0.658759	1.02775	0.928844	0.831191	0.976295	0.928282	0.71184	1.1498	0.938318	0.711168	0.981152	0.970263	0.701361	0.871243	0.942489	0.749108	1.10296	0.961156	0.819023	0.931383	1	0.863564	0.831107	0.928844	0.928282	0.938318	0.970263	0.871243	0.961156	none		Enhanced: Mitochondria	cellular_component, intracellular, cell, nucleus, nucleolus, cytoplasm, mitochondrion, mitochondrial matrix, dendrite, membrane-enclosed lumen, nuclear lumen, somatodendritic compartment, cell projection, neuron projection, neuronal cell body, organelle, membrane-bounded organelle, non-membrane-bounded organelle, intracellular organelle, intracellular membrane-bounded organelle, intracellular non…	molecular_function, catalytic activity, binding, protein binding, peptide-methionine (S)-S-oxide reductase activity, protein disulfide oxidoreductase activity, disulfide oxidoreductase activity, oxidoreductase activity, oxidoreductase activity, acting on a sulfur group of donors, oxidoreductase activity, acting on a sulfur group of donors, disulfide as acceptor, protein complex binding, peptide-m…
PEX5	B4E0T2|P50542|P50542-4|P50542-2	3	7	12	0.9219	1.1212	0.909559	1	1	1	0.958952	1.03885	0.961856	0.887	1.01538	0.963585	0.983583	1.10176	0.957443	0.947158	1.0827	0.931928	0.890366	1.00261	0.953129	0.939268	1.0403	0.954722	0.94609	1.01305	0.967765	0.916974	0.921843	0.899549	1.01538	1	0.961856	0.963585	0.983583	0.947158	0.953129	0.954722	0.967765	0.916974	none		Supported: Cytosol, Golgi apparatus	cellular_component, intracellular, cell, cytoplasm, peroxisome, peroxisomal membrane, Golgi apparatus, cytosol, endomembrane system, membrane, organelle membrane, microbody membrane, macromolecular complex, microbody, organelle, membrane-bounded organelle, intracellular organelle, intracellular membrane-bounded organelle, protein complex, organelle part, intracellular part, microbody part, peroxi…	peroxisome targeting sequence binding, molecular_function, signal sequence binding, peroxisome matrix targeting signal-1 binding, binding, protein binding, enzyme binding, small GTPase binding, amide binding, peptide binding, protein N-terminus binding, GTPase binding
SNX12	A0A087X0R6|Q9UMY4|Q9UMY4-2	3	5	5	0.883832	0.998282	0.927355	1	1	1	0.929865	0.8046	0.877587	0.841138	0.838559	0.836568	0.95488	0.936348	1.00429	0.915982	0.973254	0.931402	0.869315	0.981551	0.912765	0.817142	0.931998	0.903683	0.760927	0.919866	0.856552	0.869415	0.941672	0.976927	0.962818	1	0.877587	0.838559	0.95488	0.931402	0.912765	0.903683	0.856552	0.941672	none			cellular_component, extracellular region, extracellular space, intracellular, cell, cytoplasm, endosome, early endosome, endomembrane system, membrane, extrinsic component of membrane, cytoplasmic vesicle, vesicle, organelle, membrane-bounded organelle, intracellular organelle, extracellular organelle, extracellular region part, intracellular part, membrane part, cytoplasmic part, cell part, extr…	molecular_function, binding, protein binding, phospholipid binding, lipid binding, enzyme binding, phosphatidylinositol binding, ion binding, anion binding
SYNE2	Q8WXH0|Q8WXH0-2	3	55	81	1.22724	1.24584	1.2202	1	1	1	0.987032	0.995811	0.983889	1.00161	1.04388	1.03176	1.02287	1.02599	1.02689	1.00343	1.0109	1.00752	0.984673	0.993625	0.996639	1.01697	0.98997	1.01484	1.04536	1.00336	1.04003	1.061	0.999329	1.02411	1.23302	1	0.987032	1.03176	1.02599	1.00752	0.993625	1.01484	1.04003	1.02411	none		Enhanced: Nuclear membrane	cellular_component, extracellular region, extracellular space, intracellular, cell, nucleus, nuclear envelope, nuclear outer membrane, nucleoplasm, cytoplasm, mitochondrion, endoplasmic reticulum, endoplasmic reticulum membrane, cytoskeleton, plasma membrane, adherens junction, cell-substrate adherens junction, focal adhesion, endomembrane system, membrane, integral component of membrane, inclusi…	molecular_function, actin binding, binding, protein binding, cytoskeletal protein binding, protein complex binding, macromolecular complex binding, actin filament binding
TRPT1	Q86TN4|Q86TN4-4	3	5	5	1.07674	1.27383	1.25431	1	1	1	1.04562	1.1246	1.06116	0.981591	1.01976	1.03056	1.01878	1.09612	1.09851	1.01781	1.07979	1.07355	1.04935	1.12483	1.09716	1.042	1.12312	1.04776	1.07062	1.12226	1.13697	1.07332	1.13863	1.0908	1.26407	1	1.06116	1.01976	1.09612	1.07355	1.09716	1.04776	1.12226	1.0908	none		Approved: Mitochondria		tRNA 2'-phosphotransferase activity, molecular_function, catalytic activity, transferase activity, transferase activity, transferring phosphorus-containing groups, phosphotransferase activity, alcohol group as acceptor, catalytic activity, acting on RNA, catalytic activity, acting on a tRNA
MAP3K4	F5H4R1|F5H538|J3KNB8|Q9Y6R4|Q9Y6R4-2	3	3	7	1.17085	1.13552	1.35235	1	1	1	1.07678	1.00585	1.14694	1.08413	0.986356	1.20025	1.02082	0.90364	1.07943	1.03612	0.911849	1.21336	1.01047	0.98666	1.1938	0.957938	0.854918	1.09607	0.932203	0.923075	1.03775	0.930564	0.887243	1.12227	1.24394	1	1.07678	1.08413	1.02082	1.03612	1.01047	0.957938	0.932203	0.930564	none		Approved: Cytosol	cellular_component, intracellular, cell, cytoplasm, intracellular part, cytoplasmic part, cell part, perinuclear region of cytoplasm	nucleotide binding, molecular_function, catalytic activity, protein kinase activity, protein serine/threonine kinase activity, signal transducer, downstream of receptor, with serine/threonine kinase activity, MAP kinase kinase kinase activity, signal transducer activity, signal transducer activity, downstream of receptor, binding, protein binding, ATP binding, kinase activity, transferase activit…
GNPAT	O15228	3	7	9	0.600719	0.584427	0.728369	1	1	1	1.03883	0.995248	1.14676	1.09443	0.955014	1.09497	0.926436	0.934163	0.981901	0.921774	0.856505	1.04913	0.883211	0.839315	1.01681	0.866962	0.870474	0.973632	0.847799	0.881601	0.937904	0.711069	0.851869	0.894456	0.656398	1	1.03883	1.09443	0.934163	0.921774	0.883211	0.870474	0.881601	0.851869	none	2.15577		cellular_component, intracellular, cell, cytoplasm, mitochondrion, peroxisome, peroxisomal membrane, peroxisomal matrix, membrane, organelle membrane, microbody membrane, microbody lumen, membrane-enclosed lumen, microbody, organelle, membrane-bounded organelle, intracellular organelle, intracellular membrane-bounded organelle, organelle lumen, organelle part, intracellular part, microbody part, …	molecular_function, catalytic activity, receptor binding, binding, protein binding, O-acyltransferase activity, glycerone-phosphate O-acyltransferase activity, CoA hydrolase activity, palmitoyl-CoA hydrolase activity, acetyltransferase activity, O-acetyltransferase activity, transferase activity, transferase activity, transferring acyl groups, transferase activity, transferring acyl groups other …
LSM7	Q9UK45|A0A087X2I5	3	3	4	0.894183	1.15477	1.5081	1	1	1	0.910844	0.933925	1.30447	0.874091	0.966287	1.17219	0.951383	1.02081	1.39136	0.8702	1.05474	1.28195	0.890588	0.964232	1.26365	0.917164	1.06312	1.25041	0.848027	1.03026	1.29306	0.873184	1.02349	1.29865	1.33144	1	0.933925	0.966287	1.02081	1.05474	0.964232	1.06312	1.03026	1.02349	none		Approved: Nucleoli fibrillar center	cellular_component, intracellular, cell, nucleus, nucleoplasm, spliceosomal complex, U2-type spliceosomal complex, U6 snRNP, U12-type spliceosomal complex, cytoplasm, cytosol, intracellular ribonucleoprotein complex, small nuclear ribonucleoprotein complex, membrane-enclosed lumen, nuclear lumen, macromolecular complex, organelle, membrane-bounded organelle, intracellular organelle, intracellular…	molecular_function, nucleic acid binding, RNA binding, binding, protein binding, snRNA binding, U6 snRNA binding, organic cyclic compound binding, heterocyclic compound binding
INTS5	Q6P9B9	3	3	8	1.551	1.01505	1.33791	1	1	1	1.0828	1.07109	0.998196	1.05289	1.10212	1.1307	1.18319	1.15871	1.08284	1.26584	1.06601	1.26475	1.39863	1.07052	1.17427	1.43335	1.10863	1.13145	1.33754	1.06432	1.29859	1.26645	1.05158	1.22047	1.17648	1	1.07109	1.10212	1.15871	1.26475	1.17427	1.13145	1.29859	1.22047	none		Supported: Nucleus	DNA-directed RNA polymerase complex, cellular_component, intracellular, cell, nucleus, nuclear envelope, nucleoplasm, cytoplasm, endomembrane system, membrane, integral component of membrane, DNA-directed RNA polymerase II, holoenzyme, RNA polymerase complex, organelle membrane, intrinsic component of membrane, nuclear membrane, organelle envelope, membrane-enclosed lumen, envelope, nuclear lumen…	molecular_function, binding, protein binding
GAS2L1	A0A5E8|Q99501|C9JFI0	3	2	5	1.4874	1.4043	1.41896	1	1	1	1.04577	1.21935	1.08972	0.965598	1.27833	1.26151	1.1091	1.31698	1.21266	1.12356	1.36179	1.41457	1.23219	1.39842	1.27545	1.28798	1.4381	1.37074	1.47528	1.48157	1.41799	1.45607	1.29986	1.3798	1.41163	1	1.08972	1.26151	1.21266	1.36179	1.27545	1.37074	1.47528	1.3798	none	2.52589	Approved: Cell Junctions, Plasma membrane	cellular_component, intracellular, cell, cytoplasm, cytoskeleton, organelle, non-membrane-bounded organelle, intracellular organelle, intracellular non-membrane-bounded organelle, intracellular part, cell part	molecular_function, receptor binding, binding, protein binding, microtubule binding, cytoskeletal protein binding, cytoskeletal adaptor activity, transcription factor binding, tubulin binding, protein binding, bridging, nuclear hormone receptor binding, thyroid hormone receptor binding, hormone receptor binding, molecular adaptor activity
FAHD2A	Q96GK7	3	2	3	0.730263	0.895363	0.923062	1	1	1	1.05898	1.02859	1.26577	1.01341	0.972046	1.12066	0.879241	0.94116	1.03379	0.870634	0.888739	1.0181	0.880976	1.04116	1.0195	0.927768	0.960941	1.05417	0.844789	1.10508	1.01812	0.808132	0.905492	0.901224	0.909213	1	1.05898	1.01341	0.94116	0.888739	1.0195	0.960941	1.01812	0.901224	none				molecular_function, catalytic activity, binding, hydrolase activity, ion binding, cation binding, metal ion binding
USP9X	Q93008|Q93008-1	3	20	26	0.929704	0.743497	0.890768	1	1	1	1.09254	1.02477	1.13194	1.08694	0.998598	1.17228	0.980576	0.950701	1.06953	1.05296	0.940758	1.1843	1.04157	0.955023	1.13721	1.03306	0.916397	1.09373	0.986175	0.923503	1.06595	0.912458	0.93492	1.07719	0.817132	1	1.09254	1.08694	0.980576	1.05296	1.04157	1.03306	0.986175	0.93492	none			cellular_component, intracellular, cell, cytoplasm, cytosol, membrane, growth cone, site of polarized growth, cell projection, neuron projection, intracellular part, cytoplasmic part, cell projection part, cell part, neuron part, plasma membrane bounded cell projection, plasma membrane bounded cell projection part	molecular_function, catalytic activity, endopeptidase activity, cysteine-type endopeptidase activity, binding, protein binding, peptidase activity, cysteine-type peptidase activity, hydrolase activity, ubiquitin-like protein-specific protease activity, thiol-dependent ubiquitinyl hydrolase activity, SMAD binding, peptidase activity, acting on L-amino acid peptides, co-SMAD binding, ubiquitinyl hy…
ITPKC	Q96DU7	3	2	3	0.712652	1.07186	0.853385	1	1	1	0.992814	1.0672	1.02967	0.94095	1.23421	0.996255	0.939308	1.07963	0.968949	0.979834	1.03807	0.953715	0.91131	0.879267	0.861644	1.04977	1.1185	0.893562	1.01641	0.994442	1.04354	1.03264	0.970454	0.936123	0.962625	1	1.02967	0.996255	0.968949	0.979834	0.879267	1.04977	1.01641	0.970454	none		Supported: Nuclear speckles	cellular_component, intracellular, cell, nucleus, nucleoplasm, cytoplasm, cytosol, nuclear body, nuclear speck, membrane-enclosed lumen, nuclear lumen, organelle, membrane-bounded organelle, intracellular organelle, intracellular membrane-bounded organelle, organelle lumen, organelle part, intracellular part, nuclear part, cytoplasmic part, intracellular organelle part, nucleoplasm part, cell par…	nucleotide binding, molecular_function, catalytic activity, binding, protein binding, calmodulin binding, ATP binding, inositol-1,4,5-trisphosphate 3-kinase activity, kinase activity, transferase activity, transferase activity, transferring phosphorus-containing groups, phosphotransferase activity, alcohol group as acceptor, purine nucleotide binding, adenyl nucleotide binding, ribonucleotide bin…
RPS3A	P61247|D6R9B6	3	20	21	10.8718	6.5114	12.5887	1	1	1	1.0002	0.940604	1.06828	0.967002	0.933744	1.0691	1.07877	0.859143	1.19807	1.07341	0.743103	1.10922	1.10841	0.627838	1.0683	1.08791	0.59487	1.04499	1.01709	0.545439	0.930061	1.08789	0.560284	1.06648	9.55007	1	1.0002	0.967002	1.07877	1.07341	1.0683	1.04499	0.930061	1.06648	none		Enhanced: Cytosol, Endoplasmic reticulum, Nucleoli	cellular_component, extracellular region, extracellular space, intracellular, cell, nucleus, nucleoplasm, nucleolus, cytoplasm, endoplasmic reticulum, cytosol, ribosome, adherens junction, cell-substrate adherens junction, focal adhesion, endomembrane system, small ribosomal subunit, cytosolic ribosome, cytosolic small ribosomal subunit, cell junction, cell-substrate junction, intracellular ribon…	molecular_function, nucleic acid binding, RNA binding, mRNA binding, structural constituent of ribosome, structural molecule activity, binding, protein binding, mRNA 5'-UTR binding, organic cyclic compound binding, heterocyclic compound binding
LSM8	O95777	3	3	4	1.05734	1.12193	0.948482	1	1	1	0.992876	1.01412	0.957113	1.00767	0.980616	0.905402	1.05713	1.02653	0.998454	1.01976	1.08007	0.979356	1.06676	1.05752	1.06467	1.05593	1.06474	1.0229	0.992853	0.996482	0.914358	1.02774	0.972336	0.942594	1.03521	1	0.992876	0.980616	1.02653	1.01976	1.06467	1.05593	0.992853	0.972336	none		Approved: Nucleoplasm, Vesicles	cellular_component, intracellular, cell, nucleus, nucleoplasm, spliceosomal complex, U6 snRNP, intracellular ribonucleoprotein complex, small nuclear ribonucleoprotein complex, membrane-enclosed lumen, nuclear lumen, macromolecular complex, organelle, membrane-bounded organelle, intracellular organelle, intracellular membrane-bounded organelle, organelle lumen, organelle part, intracellular part,…	molecular_function, nucleic acid binding, RNA binding, binding, protein binding, snRNA binding, U6 snRNA binding, organic cyclic compound binding, heterocyclic compound binding
UVRAG	Q9P2Y5	3	4	7	0.859869	0.945128	0.863287	1	1	1	1.01548	1.01056	1.01946	1.08906	1.08479	1.08781	1.01038	0.971062	1.00388	1.05259	1.00395	1.12424	0.980298	0.977329	1.03508	1.03519	0.936687	1.04151	0.974083	0.99644	1.01943	0.946762	1.01397	1.03203	0.904208	1	1.01548	1.08781	1.00388	1.05259	0.980298	1.03519	0.99644	1.01397	none			lytic vacuole, chromosome, centromeric region, cellular_component, intracellular, cell, nucleus, chromosome, cytoplasm, lysosome, endosome, early endosome, late endosome, vacuole, endoplasmic reticulum, centrosome, microtubule organizing center, cytoskeleton, endomembrane system, microtubule cytoskeleton, membrane, endocytic vesicle, midbody, HOPS complex, cytoplasmic vesicle, vesicle, macromolec…	SNARE binding, molecular_function, binding, protein binding, SH3 domain binding, protein domain specific binding
CDK7	P50613	3	8	11	0.792056	0.763308	0.915573	1	1	1	1.04353	0.979901	1.03575	1.06805	0.97968	1.04433	0.94586	0.938066	0.971477	0.973155	0.94831	1.00723	1.00902	0.951639	0.983761	1.00375	0.937106	0.988006	1.0121	0.932312	0.968395	0.966539	0.925337	0.958265	0.839441	1	1.03575	1.04433	0.94586	0.973155	0.983761	0.988006	0.968395	0.958265	none			cyclin-dependent protein kinase holoenzyme complex, DNA-directed RNA polymerase complex, cellular_component, intracellular, cell, nucleus, nucleoplasm, transcription factor complex, holo TFIIH complex, cytoplasm, DNA-directed RNA polymerase II, holoenzyme, cyclin-dependent protein kinase activating kinase holoenzyme complex, nuclear cyclin-dependent protein kinase holoenzyme complex, RNA polymera…	nucleotide binding, transcription factor activity, protein binding, transcription factor activity, transcription factor binding, molecular_function, transcription cofactor activity, transcription coactivator activity, catalytic activity, protein kinase activity, protein serine/threonine kinase activity, cyclin-dependent protein serine/threonine kinase activity, receptor binding, binding, protein …
LIN9	C9J5J4|H0Y322|H7C4T7|Q5TKA1|Q5TKA1-2|Q5TKA1-3	3	7	8	1.12975	0.956936	1.10184	1	1	1	1.02275	0.951918	1.13983	0.968606	1.03222	1.07313	1.07309	0.998143	1.13641	1.08793	1.05822	1.08289	1.09428	0.986386	1.1197	1.05789	1.08203	1.15775	1.24333	0.990739	1.17284	1.1129	1.07356	1.07026	1.02939	1	1.02275	1.03222	1.07309	1.08289	1.09428	1.08203	1.17284	1.07356	none		Supported: Nucleoplasm	cellular_component, intracellular, cell, nucleus, nucleoplasm, transcriptional repressor complex, membrane-enclosed lumen, nuclear lumen, macromolecular complex, organelle, membrane-bounded organelle, intracellular organelle, intracellular membrane-bounded organelle, organelle lumen, organelle part, intracellular part, nuclear part, intracellular organelle part, cell part, intracellular organelle…	molecular_function, binding, protein binding
ATAD5	Q96QE3	3	7	12	1.32463	1.33315	1.35358	1	1	1	1.25659	1.05123	1.11263	0.95946	0.97962	0.999594	1.04713	1.08754	1.09207	1.09305	1.13722	1.11842	1.22037	1.15653	1.22465	1.15412	1.16474	1.18897	1.13315	1.11684	1.21128	1.10094	1.09139	1.17308	1.34337	1	1.11263	0.97962	1.08754	1.11842	1.22037	1.16474	1.13315	1.10094	none	2.8092		cellular_component, intracellular, cell, nucleus, organelle, membrane-bounded organelle, intracellular organelle, intracellular membrane-bounded organelle, intracellular part, cell part	nucleotide binding, molecular_function, binding, ATP binding, purine nucleotide binding, adenyl nucleotide binding, ribonucleotide binding, purine ribonucleotide binding, adenyl ribonucleotide binding, purine ribonucleoside triphosphate binding, small molecule binding, ion binding, anion binding, organic cyclic compound binding, carbohydrate derivative binding, nucleoside phosphate binding, heter…
CRAMP1	Q96RY5	2	2	4	2.24557	1.35176		1	1		1.27674	1.10383		1.1047	1.03869		1.09825	1.15409		1.13435	0.955373		1.2331	1.01134		1.38054	1.0474		1.56844	1.12207		1.53972	1.03341		1.35176	1	1.19028	1.0717	1.12617	1.04486	1.12222	1.21397	1.34526	1.28657	none		Approved: Cytosol, Nucleoli, Nucleus	cellular_component, intracellular, cell, nucleus, organelle, membrane-bounded organelle, intracellular organelle, intracellular membrane-bounded organelle, intracellular part, cell part	molecular_function, nucleic acid binding, DNA binding, chromatin binding, binding, organic cyclic compound binding, heterocyclic compound binding
PIAS4	Q8N2W9	3	2	3	0.77171	0.79052	0.839588	1	1	1	0.971891	0.997394	1.03319	1.04264	1.01898	0.997344	0.877141	1.00071	0.898673	1.00056	0.916358	0.9412	0.918907	0.97272	0.899441	0.830532	0.956681	0.954378	0.893486	1.03577	0.944022	0.928091	0.984354	0.847938	0.815054	1	0.997394	1.01898	0.898673	0.9412	0.918907	0.954378	0.944022	0.928091	none		Approved: Nucleoplasm	cellular_component, intracellular, cell, nucleus, nucleoplasm, cytoplasm, nuclear matrix, nuclear body, PML body, membrane-enclosed lumen, nuclear lumen, macromolecular complex, nuclear periphery, organelle, membrane-bounded organelle, intracellular organelle, intracellular membrane-bounded organelle, organelle lumen, organelle part, intracellular part, nuclear part, intracellular organelle part,…	transcription factor activity, protein binding, transcription factor activity, transcription factor binding, molecular_function, nucleic acid binding, DNA binding, transcription cofactor activity, transcription corepressor activity, catalytic activity, binding, protein binding, protein C-terminus binding, zinc ion binding, transferase activity, ubiquitin-like protein transferase activity, SUMO tr…
AHCYL1	O43865	3	7	7	0.845286	0.878608	0.840163	1	1	1	0.988054	0.978752	0.940505	1.04045	0.956404	0.973214	1.01463	0.961619	0.901745	0.967906	0.945387	0.91812	0.928856	0.922237	0.889531	0.978078	0.963428	0.922926	1.03519	0.957076	0.926169	1.03353	0.958912	0.946052	0.859385	1	0.978752	0.973214	0.961619	0.945387	0.922237	0.963428	0.957076	0.958912	none		Approved: Cytosol	cellular_component, extracellular region, extracellular space, intracellular, cell, cytoplasm, endoplasmic reticulum, endoplasmic reticulum membrane, cytosol, plasma membrane, endomembrane system, membrane, apical plasma membrane, vesicle, organelle subcompartment, nuclear outer membrane-endoplasmic reticulum membrane network, organelle, membrane-bounded organelle, intracellular organelle, extrac…	molecular_function, nucleic acid binding, RNA binding, binding, protein binding, identical protein binding, organic cyclic compound binding, heterocyclic compound binding
ERAL1	O75616	3	2	5	0.948053	0.934787	1.16232	1	1	1	1.02209	1.06486	1.12212	1.04832	1.02641	1.15332	1.10146	1.03316	1.09465	1.20904	1.01752	1.27741	1.37307	1.03966	1.27421	1.31977	1.04021	1.22269	1.30124	0.990062	1.09096	1.13911	1.05379	1.21264	1.04855	1	1.06486	1.04832	1.09465	1.20904	1.27421	1.22269	1.09096	1.13911	none		Enhanced: Cytosol, Mitochondria	cellular_component, intracellular, cell, cytoplasm, mitochondrion, mitochondrial envelope, mitochondrial inner membrane, mitochondrial matrix, cytosol, membrane, organelle inner membrane, organelle membrane, mitochondrial membrane, organelle envelope, membrane-enclosed lumen, envelope, organelle, membrane-bounded organelle, intracellular organelle, intracellular membrane-bounded organelle, organe…	nucleotide binding, nucleoside binding, purine nucleoside binding, molecular_function, nucleic acid binding, RNA binding, binding, protein binding, GTP binding, purine nucleotide binding, guanyl nucleotide binding, rRNA binding, ribonucleoside binding, purine ribonucleoside binding, ribonucleotide binding, purine ribonucleotide binding, guanyl ribonucleotide binding, purine ribonucleoside triphos…
AP3B1	O00203	3	15	22	0.987743	0.859674	0.92025	1	1	1	1.00325	1.00652	1.00316	1.07657	1.02175	1.05344	1.01643	0.952316	0.972538	1.03266	0.971475	1.0564	1.02865	0.943571	1.00089	1.04571	0.935978	1.01346	1.04382	0.978724	0.958921	0.99852	0.973959	1.00188	0.889962	1	1.00325	1.05344	0.972538	1.03266	1.00089	1.01346	0.978724	0.99852	none		Approved: Golgi apparatus, Nucleoplasm	lytic vacuole, cellular_component, intracellular, cell, cytoplasm, lysosome, lysosomal membrane, vacuole, vacuolar membrane, Golgi apparatus, endomembrane system, vesicle membrane, membrane, membrane coat, clathrin coat, AP-type membrane coat adaptor complex, AP-3 adaptor complex, clathrin adaptor complex, coated vesicle, clathrin-coated vesicle, axon, cytoplasmic vesicle membrane, coated vesicle…	molecular_function, binding, protein binding, enzyme binding, phosphatase binding, protein phosphatase binding, GTP-dependent protein binding
NGLY1	A0A0C4DFP4|Q96IV0|Q96IV0-2|Q96IV0-5|Q96IV0-3	3	2	8	0.799062	0.743602	0.816275	1	1	1	1.00654	0.942834	0.986413	1.01845	1.03391	1.00761	0.930109	0.918988	0.939547	0.944284	0.970768	0.897098	0.920406	0.975775	0.951307	0.92237	1.00697	0.899381	0.895249	0.900481	0.888112	0.873688	0.924256	0.865751	0.779938	1	0.986413	1.01845	0.930109	0.944284	0.951307	0.92237	0.895249	0.873688	none	1.81022		cellular_component, intracellular, cell, nucleus, cytoplasm, cytosol, organelle, membrane-bounded organelle, intracellular organelle, intracellular membrane-bounded organelle, intracellular part, cytoplasmic part, cell part	peptide-N4-(N-acetyl-beta-glucosaminyl)asparagine amidase activity, molecular_function, catalytic activity, binding, protein binding, hydrolase activity, hydrolase activity, acting on carbon-nitrogen (but not peptide) bonds, hydrolase activity, acting on carbon-nitrogen (but not peptide) bonds, in linear amides, ion binding, cation binding, metal ion binding
SLC25A1	P53007	3	3	6	1.13297	0.789071	1.18919	1	1	1	1.0667	1.03891	1.16111	1.09433	1.02977	1.12446	1.03849	0.926938	1.00127	1.08708	1.00326	1.21676	1.15646	0.978706	1.17026	1.28692	0.927394	1.19064	1.06151	1.05334	1.12695	1.06314	1.04147	1.17773	0.989128	1	1.0667	1.09433	1.00127	1.08708	1.15646	1.19064	1.06151	1.06314	none			cellular_component, extracellular region, extracellular space, intracellular, cell, nucleus, cytoplasm, mitochondrion, mitochondrial envelope, mitochondrial inner membrane, membrane, integral component of membrane, organelle inner membrane, organelle membrane, intrinsic component of membrane, mitochondrial membrane, organelle envelope, envelope, vesicle, organelle, membrane-bounded organelle, int…	molecular_function, transporter activity, organic acid transmembrane transporter activity, anion transmembrane transporter activity, organic anion transmembrane transporter activity, ion transmembrane transporter activity, citrate transmembrane transporter activity, tricarboxylic acid transmembrane transporter activity, transmembrane transporter activity, substrate-specific transmembrane transpor…
EP400	Q96L91|Q96L91-2|Q96L91-3|Q96L91-5	3	14	16	1.50128	1.1299	1.31561	1	1	1	1.02574	1.05432	1.01284	1.01941	1.09141	1.08345	1.15041	1.08993	1.12573	1.23211	1.11565	1.20509	1.38359	1.13131	1.21973	1.36787	1.11198	1.31411	1.50647	1.07856	1.373	1.55135	1.09356	1.3667	1.22275	1	1.02574	1.08345	1.12573	1.20509	1.21973	1.31411	1.373	1.3667	none	2.39548	Supported: Nucleus	histone acetyltransferase complex, nuclear chromosome, chromatin, nuclear chromatin, Swr1 complex, cellular_component, intracellular, cell, nucleus, nucleoplasm, chromosome, nuclear body, nuclear speck, protein acetyltransferase complex, membrane-enclosed lumen, nuclear lumen, macromolecular complex, NuA4 histone acetyltransferase complex, H4/H2A histone acetyltransferase complex, organelle, memb…	nucleotide binding, molecular_function, nucleic acid binding, DNA binding, chromatin binding, antigen binding, catalytic activity, helicase activity, binding, protein binding, ATP binding, pyrophosphatase activity, hydrolase activity, hydrolase activity, acting on acid anhydrides, hydrolase activity, acting on acid anhydrides, in phosphorus-containing anhydrides, purine nucleotide binding, nucleo…
IKBKG	Q9Y6K9|Q9Y6K9-2|C9J2V2	3	9	15	1.02371	1.22891	1.17123	1	1	1	0.961974	0.964233	0.965506	0.962212	0.967053	0.917345	1.02141	0.965628	1.05121	1.0007	0.982554	0.967287	0.971655	1.01523	0.958176	0.958508	1.03466	1.00402	1.01771	1.05728	1.0673	1.02042	1.04022	1.10597	1.20007	1	0.964233	0.962212	1.02141	0.982554	0.971655	1.00402	1.05728	1.04022	none	1.58321	Enhanced: Cytosol	ubiquitin ligase complex, spindle pole, cellular_component, intracellular, cell, nucleus, cytoplasm, spindle, cytosol, cytoskeleton, IkappaB kinase complex, microtubule cytoskeleton, macromolecular complex, organelle, membrane-bounded organelle, non-membrane-bounded organelle, intracellular organelle, intracellular membrane-bounded organelle, intracellular non-membrane-bounded organelle, organell…	molecular_function, signal transducer activity, receptor binding, binding, protein binding, enzyme binding, protein domain specific binding, polyubiquitin modification-dependent protein binding, ubiquitin protein ligase binding, ubiquitin-like protein binding, identical protein binding, protein homodimerization activity, peroxisome proliferator activated receptor binding, ubiquitin binding, ion b…
GNB1L	Q9BYB4	3	6	8	0.724332	0.855525	0.783416	1	1	1	0.974496	1.03597	0.994855	0.982804	1.05109	1.00609	0.894278	1.01981	0.921148	0.881141	0.995126	0.940566	0.890373	0.994297	0.912272	0.855885	0.962956	0.937521	0.871938	1.00161	0.88324	0.80377	1.03314	0.896351	0.819471	1	0.994855	1.00609	0.921148	0.940566	0.912272	0.937521	0.88324	0.896351	none		Approved: Cytosol	cellular_component, intracellular, cell, cytoplasm, plasma membrane, cytoplasmic side of plasma membrane, membrane, intracellular part, membrane part, plasma membrane part, cell part, cell periphery, side of membrane, cytoplasmic side of membrane	molecular_function
SRSF1	J3KTL2|Q07955	3	20	22	3.00687	3.22777	2.64003	1	1	1	0.927512	1.02104	0.917037	1.00431	1.19164	1.07094	1.21002	1.29519	1.28269	1.21679	1.35014	1.1617	1.25967	1.273	1.20218	1.36776	1.43514	1.35112	1.6772	1.39142	1.51491	1.70988	1.42655	1.45032	2.9339	1	0.927512	1.07094	1.28269	1.21679	1.25967	1.36776	1.51491	1.45032	none	1.66494	Enhanced: Nucleoplasm	cellular_component, extracellular region, extracellular space, intracellular, cell, nucleus, nucleoplasm, spliceosomal complex, cytoplasm, nuclear body, nuclear speck, intracellular ribonucleoprotein complex, membrane-enclosed lumen, nuclear lumen, vesicle, macromolecular complex, exon-exon junction complex, organelle, membrane-bounded organelle, intracellular organelle, extracellular organelle, …	molecular_function, nucleic acid binding, RNA binding, mRNA binding, binding, protein binding, enzyme binding, kinase binding, protein kinase binding, protein domain specific binding, protein kinase B binding, DNA topoisomerase binding, RS domain binding, organic cyclic compound binding, heterocyclic compound binding
TRIM4	H7C0Q6|Q9C037|Q9C037-2|Q9C037-3	3	4	4	0.64329	0.71853	0.697882	1	1	1	0.995816	1.10955	1.13894	1.03153	1.0345	1.04538	0.949065	1.06943	1.06433	0.937614	1.02439	1.03225	0.888649	0.998025	1.01688	0.922149	1.04773	0.97227	0.900223	1.03282	1.00321	0.851996	0.998254	0.904593	0.708206	1	1.10955	1.0345	1.06433	1.02439	0.998025	0.97227	1.00321	0.904593	none		Approved: Plasma membrane; Supported: Cytosol	cellular_component, intracellular, cell, cytoplasm, cytosol, plasma membrane, membrane, intracellular part, cytoplasmic part, cell part, cell periphery	molecular_function, catalytic activity, binding, zinc ion binding, transferase activity, ion binding, cation binding, metal ion binding, transition metal ion binding
TBC1D1	Q86TI0|Q86TI0-2	3	9	15	0.834621	0.786674	0.738009	1	1	1	1.03902	1.07732	0.946532	1.07875	1.04016	0.893651	1.04654	1.04978	0.882687	1.01219	0.990815	0.903944	1.03053	1.00676	0.917123	1.0086	0.996155	0.90811	1.09053	0.969719	0.872957	1.00739	0.943087	0.837295	0.762342	1	1.03902	1.04016	1.04654	0.990815	1.00676	0.996155	0.969719	0.943087	none			cellular_component, intracellular, cell, nucleus, cytoplasm, cytosol, endomembrane system, organelle, membrane-bounded organelle, intracellular organelle, intracellular membrane-bounded organelle, intracellular part, cytoplasmic part, cell part	molecular_function, GTPase activator activity, binding, protein binding, enzyme activator activity, Ras GTPase binding, Rab GTPase binding, enzyme binding, enzyme regulator activity, GTPase regulator activity, small GTPase binding, GTPase binding, nucleoside-triphosphatase regulator activity, molecular function regulator
FAHD1	Q6P587|Q6P587-2|Q6P587-3	2	2	2	0.62752		0.665492	1		1	0.975234		0.896329	0.948558		0.917412	0.930847		0.898911	0.802988		0.788293	0.815082		0.915746	0.792593		0.922747	0.847958		0.810554	0.78425		0.902132	0.665492	1	0.935782	0.932985	0.914879	0.795641	0.865414	0.85767	0.829256	0.843191	none		Enhanced: Mitochondria, Nucleus	cellular_component, intracellular, cell, nucleus, nucleoplasm, cytoplasm, mitochondrion, mitochondrial envelope, mitochondrial inner membrane, cytosol, membrane, organelle inner membrane, organelle membrane, mitochondrial membrane, organelle envelope, membrane-enclosed lumen, envelope, nuclear lumen, organelle, membrane-bounded organelle, intracellular organelle, intracellular membrane-bounded or…	molecular_function, catalytic activity, binding, oxaloacetate decarboxylase activity, hydrolase activity, hydrolase activity, acting on acid carbon-carbon bonds, hydrolase activity, acting on acid carbon-carbon bonds, in ketonic substances, lyase activity, carbon-carbon lyase activity, carboxy-lyase activity, acetylpyruvate hydrolase activity, fumarylpyruvate hydrolase activity, ion binding, cati…
KIAA0513	H3BMU3|O60268|O60268-3	3	2	2	0.945352	1.32312	0.807229	1	1	1	0.894066	0.957602	0.931354	0.829245	1.16093	0.973509	0.928273	1.22476	0.884971	0.885207	1.12302	0.841269	0.837787	1.11381	0.931587	0.808877	1.14457	0.80066	0.858776	0.991147	0.90837	1.00715	1.08886	0.897613	1.06517	1	0.931354	0.973509	0.928273	0.885207	0.931587	0.808877	0.90837	1.00715	none			cellular_component, intracellular, cell, cytoplasm, intracellular part, cell part
TOMM40	O96008	3	9	11	0.800667	0.803765	0.754709	1	1	1	1.02993	1.04557	0.96075	1.03764	1.06904	1.00716	0.981777	0.970608	0.906493	0.968968	0.984217	0.947588	0.960616	0.979415	0.896871	0.936546	0.972404	0.898848	0.9614	1.00295	0.853976	0.860096	0.975056	0.880106	0.779237	1	1.02993	1.03764	0.970608	0.968968	0.960616	0.936546	0.9614	0.880106	none	2.74282	Approved: Cytosol; Enhanced: Mitochondria	cellular_component, extracellular region, extracellular space, intracellular, cell, cytoplasm, mitochondrion, mitochondrial envelope, mitochondrial outer membrane, mitochondrial outer membrane translocase complex, mitochondrial inner membrane, cytosol, membrane, integral component of membrane, organelle inner membrane, outer membrane, organelle membrane, intrinsic component of membrane, intrinsic…	molecular_function, transporter activity, binding, protein binding, protein transmembrane transporter activity, protein transporter activity, peptide transporter activity, protein channel activity, channel activity, porin activity, passive transmembrane transporter activity, wide pore channel activity, transmembrane transporter activity, macromolecule transmembrane transporter activity, substrate…
ZBED1	O96006	3	3	4	0.726805	0.841129	0.785948	1	1	1	0.98812	1.00184	1.07579	1.04707	1.01962	1.02385	1.02587	0.964872	1.04089	0.900303	0.98848	1.00804	0.978341	0.913174	0.99388	0.90037	0.870588	0.972609	0.864213	0.909481	1.01362	0.840669	0.916468	0.947081	0.813538	1	1.00184	1.02385	1.02587	0.98848	0.978341	0.90037	0.909481	0.916468	none	2.46078		nuclear chromosome, cellular_component, intracellular, cell, nucleus, nuclear envelope, nucleoplasm, chromosome, centrosome, microtubule organizing center, cytoskeleton, endomembrane system, microtubule cytoskeleton, membrane, organelle membrane, nuclear membrane, organelle envelope, membrane-enclosed lumen, envelope, nuclear lumen, organelle, membrane-bounded organelle, non-membrane-bounded orga…	regulatory region DNA binding, transcription regulatory region sequence-specific DNA binding, RNA polymerase II regulatory region sequence-specific DNA binding, RNA polymerase II core promoter proximal region sequence-specific DNA binding, RNA polymerase II transcription factor activity, sequence-specific DNA binding, transcription factor activity, RNA polymerase II core promoter proximal region …
MOCS2	O96007|O96033	3	3	5	0.730298	0.799205	0.672725	1	1	1	0.834673	0.927176	0.805889	0.897168	0.885493	0.816846	0.822462	0.910543	0.764813	0.870055	0.950205	0.82598	0.793309	0.875421	0.798336	0.822013	0.920324	0.822796	0.764036	0.965213	0.767153	0.829769	0.891327	0.777367	0.735965	1	0.834673	0.885493	0.822462	0.870055	0.798336	0.822796	0.767153	0.829769	none	5.44296	Supported: Cytosol	cellular_component, intracellular, cell, nucleus, nucleoplasm, cytoplasm, cytosol, nuclear body, nuclear speck, molybdopterin synthase complex, membrane-enclosed lumen, nuclear lumen, macromolecular complex, organelle, membrane-bounded organelle, intracellular organelle, intracellular membrane-bounded organelle, organelle lumen, protein complex, organelle part, intracellular part, nuclear part, c…	molecular_function, catalytic activity, transferase activity, transferase activity, transferring sulfur-containing groups, sulfurtransferase activity, molybdopterin synthase activity
MOCS2	O96007|O96033	3	3	5	0.730298	0.799205	0.672725	1	1	1	0.834673	0.927176	0.805889	0.897168	0.885493	0.816846	0.822462	0.910543	0.764813	0.870055	0.950205	0.82598	0.793309	0.875421	0.798336	0.822013	0.920324	0.822796	0.764036	0.965213	0.767153	0.829769	0.891327	0.777367	0.735965	1	0.834673	0.885493	0.822462	0.870055	0.798336	0.822796	0.767153	0.829769	none	5.44296	Supported: Cytosol	cellular_component, intracellular, cell, nucleus, nucleoplasm, cytoplasm, cytosol, nuclear body, nuclear speck, molybdopterin synthase complex, membrane-enclosed lumen, nuclear lumen, macromolecular complex, organelle, membrane-bounded organelle, intracellular organelle, intracellular membrane-bounded organelle, organelle lumen, protein complex, organelle part, intracellular part, nuclear part, c…	molecular_function, catalytic activity, transferase activity, transferase activity, transferring sulfur-containing groups, sulfurtransferase activity, molybdopterin synthase activity
PDIA6	Q15084|Q15084-2|Q15084-3|Q15084-4|Q15084-5	3	19	22	0.786693	0.778835	0.669044	1	1	1	0.929503	0.948404	0.845302	0.927363	0.990457	0.867006	0.905474	0.946549	0.848451	0.841002	0.928693	0.804687	0.826776	0.886754	0.769401	0.828151	0.940272	0.82557	0.880638	0.892004	0.790364	0.872621	0.941212	0.790512	0.723939	1	0.929503	0.927363	0.905474	0.841002	0.826776	0.828151	0.880638	0.872621	none	3.97442	Approved: Cytosol; Supported: Endoplasmic reticulum	cellular_component, extracellular region, extracellular space, intracellular, cell, cytoplasm, endoplasmic reticulum, endoplasmic reticulum lumen, endoplasmic reticulum membrane, endoplasmic reticulum-Golgi intermediate compartment, cytosol, plasma membrane, endomembrane system, membrane, cytoplasmic vesicle, membrane-enclosed lumen, vesicle, organelle subcompartment, macromolecular complex, endo…	molecular_function, protein disulfide isomerase activity, catalytic activity, binding, protein binding, disulfide oxidoreductase activity, peptide disulfide oxidoreductase activity, oxidoreductase activity, oxidoreductase activity, acting on a sulfur group of donors, isomerase activity, intramolecular oxidoreductase activity, intramolecular oxidoreductase activity, transposing S-S bonds, catalyti…
TMUB2	E7ESS3|K7EKW3|Q71RG4|Q71RG4-2	3	2	2	1.09462	1.03475	0.957182	1	1	1	1.10321	0.889017	0.847813	1.17812	0.85202	0.884995	1.22427	0.973819	0.886687	1.24152	0.978877	0.829786	1.25512	1.04424	0.847765	1.29098	0.958156	0.758933	0.997831	0.962561	0.882977	0.97034	0.918666	0.793853	0.995967	1	0.889017	0.884995	0.973819	0.978877	1.04424	0.958156	0.962561	0.918666	none		Approved: Cytosol, Vesicles	cellular_component, membrane, integral component of membrane, intrinsic component of membrane, membrane part	molecular_function, binding, protein binding
TST	Q16762	3	2	6	0.714559	0.788867	0.776677	1	1	1	0.972795	0.983925	1.11534	1.04088	1.02472	1.10422	0.947159	0.949972	1.00533	0.866475	0.954768	0.973287	0.829432	0.903885	0.901118	0.857883	0.946702	0.939442	0.848252	0.975732	0.958245	0.815873	0.88016	0.904949	0.782772	1	0.983925	1.04088	0.949972	0.954768	0.901118	0.939442	0.958245	0.88016	none	2.91075	Supported: Mitochondria	cellular_component, extracellular region, extracellular space, intracellular, cell, cytoplasm, mitochondrion, mitochondrial envelope, mitochondrial inner membrane, mitochondrial matrix, membrane, organelle inner membrane, organelle membrane, mitochondrial membrane, organelle envelope, membrane-enclosed lumen, envelope, vesicle, organelle, membrane-bounded organelle, intracellular organelle, extra…	molecular_function, nucleic acid binding, RNA binding, catalytic activity, thiosulfate sulfurtransferase activity, binding, 5S rRNA binding, transferase activity, transferase activity, transferring sulfur-containing groups, sulfurtransferase activity, rRNA binding, organic cyclic compound binding, heterocyclic compound binding
RARS	P54136	3	24	29	1.00742	0.602217	0.998351	1	1	1	1.07522	1.03952	1.22001	1.1248	1.00704	1.3755	1.12404	0.936233	1.30921	1.26344	0.925855	1.50726	1.43692	0.975279	1.43474	1.38166	0.918309	1.48679	1.32391	0.936024	1.40801	1.15489	0.876772	1.38078	0.800284	1	1.07522	1.1248	1.12404	1.26344	1.43474	1.38166	1.32391	1.15489	none		Approved: Nucleoplasm; Enhanced: Cytosol	cellular_component, extracellular region, extracellular space, intracellular, cell, nucleus, nucleoplasm, cytoplasm, mitochondrion, cytosol, membrane, aminoacyl-tRNA synthetase multienzyme complex, membrane-enclosed lumen, nuclear lumen, vesicle, macromolecular complex, organelle, membrane-bounded organelle, intracellular organelle, extracellular organelle, intracellular membrane-bounded organell…	tRNA binding, nucleotide binding, molecular_function, nucleic acid binding, RNA binding, catalytic activity, aminoacyl-tRNA ligase activity, arginine-tRNA ligase activity, binding, protein binding, ATP binding, amino acid binding, ligase activity, purine nucleotide binding, adenyl nucleotide binding, carboxylic acid binding, ribonucleotide binding, purine ribonucleotide binding, adenyl ribonucleo…
BLM	P54132	3	8	10	0.949259	0.81324	0.958109	1	1	1	1.03283	0.960545	1.02643	1.02137	0.992339	1.04515	0.999564	0.984661	1.01002	0.951039	0.957135	1.06277	0.99732	0.953028	1.05436	1.03118	0.976657	1.06356	1.08899	0.966506	0.995508	0.992229	0.989189	1.00893	0.885675	1	1.02643	1.02137	0.999564	0.957135	0.99732	1.03118	0.995508	0.992229	none		Approved: Cytosol; Supported: Nucleus	nuclear chromosome, chromosome, telomeric region, condensed chromosome, condensed nuclear chromosome, synaptonemal complex, lateral element, cellular_component, intracellular, cell, nucleus, nucleoplasm, replication fork, chromosome, nucleolus, cytoplasm, cytosol, nuclear matrix, nuclear body, PML body, membrane-enclosed lumen, nuclear lumen, nuclear periphery, organelle, membrane-bounded organel…	nucleotide binding, DNA secondary structure binding, four-way junction DNA binding, Y-form DNA binding, bubble DNA binding, p53 binding, molecular_function, nucleic acid binding, DNA binding, DNA helicase activity, damaged DNA binding, single-stranded DNA binding, catalytic activity, ATP-dependent DNA helicase activity, helicase activity, binding, protein binding, ATP binding, ATP-dependent helic…
GCLC	P48506	3	10	11	0.563748	0.618884	0.687289	1	1	1	0.975147	0.998069	1.042	1.06371	1.02939	1.07233	0.940296	0.951225	1.00999	0.898766	0.920071	1.02605	0.820862	0.944052	0.971329	0.907335	0.962255	0.984815	0.890773	0.962911	0.937874	0.801454	0.94891	0.931027	0.653086	1	0.998069	1.06371	0.951225	0.920071	0.944052	0.962255	0.937874	0.931027	none	3.0123	Approved: Cytosol, Nucleoli, Nucleus	cellular_component, intracellular, cell, cytoplasm, cytosol, glutamate-cysteine ligase complex, macromolecular complex, intracellular part, cytoplasmic part, cell part, catalytic complex	nucleotide binding, magnesium ion binding, molecular_function, catalytic activity, glutamate-cysteine ligase activity, binding, protein binding, ATP binding, glutamate binding, amino acid binding, ligase activity, ligase activity, forming carbon-nitrogen bonds, acid-amino acid ligase activity, purine nucleotide binding, adenyl nucleotide binding, carboxylic acid binding, ribonucleotide binding, p…
DCXR	J3KS22|J3QS36|Q7Z4W1	3	6	8	1.20721	1.00536	0.918133	1	1	1	1.04569	1.08935	0.981702	0.984831	1.00134	0.944249	0.952534	1.0112	0.891474	0.930309	1.01873	0.898721	0.958152	0.978047	0.901613	0.931743	0.993286	0.916764	0.960751	0.959628	0.87112	0.884941	0.915425	0.833696	0.961748	1	1.04569	0.984831	0.952534	0.930309	0.958152	0.931743	0.959628	0.884941	none	2.17765		cellular_component, extracellular region, extracellular space, intracellular, cell, nucleus, cytoplasm, cytoskeleton, microtubule, cytoplasmic microtubule, plasma membrane, microvillus, brush border, microtubule cytoskeleton, membrane, vesicle, cell projection, organelle, membrane-bounded organelle, non-membrane-bounded organelle, intracellular organelle, extracellular organelle, intracellular me…	molecular_function, catalytic activity, binding, protein binding, oxidoreductase activity, oxidoreductase activity, acting on CH-OH group of donors, oxidoreductase activity, acting on the CH-OH group of donors, NAD or NADP as acceptor, oxidoreductase activity, acting on NAD(P)H, oxidoreductase activity, acting on NAD(P)H, quinone or similar compound as acceptor, identical protein binding, L-xylul…
MARS	P56192	3	27	29	1.23717	0.959326	1.34203	1	1	1	1.04788	1.02749	1.13757	1.08275	1.00232	1.19817	1.11757	0.98029	1.26142	1.24853	0.95181	1.33265	1.38046	1.00131	1.34534	1.34977	0.940708	1.35082	1.34693	0.989774	1.38834	1.24369	0.900376	1.32721	1.15068	1	1.04788	1.08275	1.11757	1.24853	1.34534	1.34977	1.34693	1.24369	none		Enhanced: Cytosol	cellular_component, extracellular region, extracellular space, intracellular, cell, nucleus, nucleolus, cytoplasm, cytosol, membrane, aminoacyl-tRNA synthetase multienzyme complex, membrane-enclosed lumen, nuclear lumen, vesicle, macromolecular complex, organelle, membrane-bounded organelle, non-membrane-bounded organelle, intracellular organelle, extracellular organelle, intracellular membrane-b…	tRNA binding, nucleotide binding, molecular_function, nucleic acid binding, RNA binding, catalytic activity, aminoacyl-tRNA ligase activity, methionine-tRNA ligase activity, binding, ATP binding, ligase activity, purine nucleotide binding, adenyl nucleotide binding, ribonucleotide binding, purine ribonucleotide binding, adenyl ribonucleotide binding, purine ribonucleoside triphosphate binding, sm…
ITGA1	P56199	3	2	2	1.11012	1.1942	0.896766	1	1	1	1.11466	1.14087	0.863206	0.972471	1.02693	0.832743	1.24098	1.02716	0.840803	1.13315	1.2427	0.839192	1.15565	1.12057	0.803255	1.0663	1.12798	0.865739	1.00193	1.09355	0.733917	1.10667	1.07578	0.853528	1.04548	1	1.11466	0.972471	1.02716	1.13315	1.12057	1.0663	1.00193	1.07578	none			acrosomal vesicle, cellular_component, extracellular region, extracellular space, intracellular, cell, cytoplasm, plasma membrane, integral component of plasma membrane, adherens junction, cell-substrate adherens junction, focal adhesion, integrin complex, external side of plasma membrane, cell surface, endomembrane system, membrane, integral component of membrane, cell junction, cell-substrate j…	molecular_function, receptor binding, binding, protein binding, collagen binding, enzyme binding, phosphatase binding, protein phosphatase binding, protein complex binding, ion binding, cation binding, macromolecular complex binding, metal ion binding, cell adhesion mediator activity, cell-matrix adhesion mediator activity, collagen binding involved in cell-matrix adhesion
USP47	Q96K76|Q96K76-4	3	21	29	0.669808	0.785275	0.721654	1	1	1	1.00129	1.00419	1.01035	1.01296	0.991357	1.01743	0.968442	0.976846	0.972562	0.924346	0.973522	0.944873	0.913911	0.989741	0.960614	0.925711	0.988219	0.931664	0.92676	0.954977	0.929381	0.870962	0.960629	0.901886	0.753465	1	1.00419	1.01296	0.972562	0.944873	0.960614	0.931664	0.929381	0.901886	none	2.5398	Approved: Intermediate filaments	ubiquitin ligase complex, cellular_component, intracellular, cell, nucleus, nucleoplasm, cytoplasm, SCF ubiquitin ligase complex, cullin-RING ubiquitin ligase complex, membrane-enclosed lumen, nuclear lumen, macromolecular complex, organelle, membrane-bounded organelle, intracellular organelle, intracellular membrane-bounded organelle, organelle lumen, organelle part, intracellular part, nuclear …	molecular_function, catalytic activity, thiol-dependent ubiquitin-specific protease activity, binding, protein binding, peptidase activity, cysteine-type peptidase activity, hydrolase activity, ubiquitin-like protein-specific protease activity, protein domain specific binding, thiol-dependent ubiquitinyl hydrolase activity, peptidase activity, acting on L-amino acid peptides, WD40-repeat domain b…
KIAA1524	A0A087X211|Q8TCG1|Q8TCG1-2	3	11	14	0.974912	1.03513	0.993253	1	1	1	1.00398	0.985833	0.968196	0.998363	1.03943	0.992862	1.00868	1.00732	0.987083	0.930869	0.969198	0.907118	0.911183	0.985685	0.945257	0.92119	0.996417	0.958505	1.02918	0.987574	0.962955	0.972189	0.972717	0.945314	1.01419	1	0.985833	0.998363	1.00732	0.930869	0.945257	0.958505	0.987574	0.972189	none		Supported: Cytosol, Plasma membrane
PK|ZAK	D4Q8H0|Q9NYL2|Q9NYL2-2|Q9NYL2-3	3	2	4	1.15975	0.844841	0.985669	1	1	1	0.991184	1.0619	1.14914	0.937432	0.985909	1.16699	0.892157	0.994045	0.954736	0.914593	0.962431	1.01671	0.908612	1.05224	0.999381	1.02929	1.0355	1.0728	0.769961	0.995999	1.0242	0.887832	1.02889	1.02578	0.915255	1	1.0619	0.985909	0.954736	0.962431	0.999381	1.0355	0.995999	1.02578	none
RNF219	Q5W0B1	3	5	11	1.90131	1.48463	1.46255	1	1	1	0.936248	1.04213	0.86178	1.01793	1.00404	0.893514	1.03615	1.02048	0.953639	1.04198	1.02745	0.919747	1.18443	1.00112	0.952467	1.22098	1.03638	1.04182	1.34208	1.05781	1.07583	1.374	1.0873	1.1049	1.47359	1	0.936248	1.00404	1.02048	1.02745	1.00112	1.04182	1.07583	1.1049	none	1.76495	Approved: Cytosol, Nuclear bodies, Nucleoplasm		molecular_function, binding, protein binding, ion binding, cation binding, metal ion binding
MGAT5	Q09328	3	3	5	0.865643	1.08291	0.8966	1	1	1	1.02583	0.997232	0.971469	0.873139	1.08063	0.956167	0.947185	1.08305	0.970625	0.882577	1.07919	0.982089	0.814154	0.920578	0.882991	0.847404	1.00877	0.926973	0.918952	1.00282	0.966734	0.897629	0.987995	0.963067	0.989757	1	0.997232	0.956167	0.970625	0.982089	0.882991	0.926973	0.966734	0.963067	none			Golgi membrane, cellular_component, extracellular region, extracellular space, intracellular, cell, cytoplasm, Golgi apparatus, endomembrane system, membrane, integral component of membrane, organelle membrane, intrinsic component of membrane, vesicle, organelle subcompartment, organelle, membrane-bounded organelle, intracellular organelle, extracellular organelle, intracellular membrane-bounded …	molecular_function, catalytic activity, UDP-glycosyltransferase activity, acetylglucosaminyltransferase activity, transferase activity, transferase activity, transferring glycosyl groups, transferase activity, transferring hexosyl groups, alpha-1,6-mannosylglycoprotein 6-beta-N-acetylglucosaminyltransferase activity, catalytic activity, acting on a protein, catalytic activity, acting on a glycopr…
SND1	Q7KZF4	3	38	47	0.98334	1.08083	1.06671	1	1	1	0.984121	1.00407	1.03573	1.0316	1.00299	1.04841	0.972467	1.00959	1.00576	0.998297	1.0356	1.07378	1.07503	1.13981	1.15598	1.13749	1.19852	1.18929	1.1527	1.26929	1.16869	1.10384	1.29709	1.19787	1.07377	1	1.00407	1.0316	1.00576	1.0356	1.13981	1.18929	1.16869	1.19787	none	2.44067	Enhanced: Cytosol	cellular_component, extracellular region, extracellular space, intracellular, cell, nucleus, cytoplasm, mitochondrion, cytosol, membrane, RISC complex, intracellular ribonucleoprotein complex, RNAi effector complex, cytoplasmic vesicle, vesicle, macromolecular complex, melanosome, organelle, membrane-bounded organelle, intracellular organelle, extracellular organelle, intracellular membrane-bound…	transcription factor activity, protein binding, transcription factor activity, transcription factor binding, molecular_function, nucleic acid binding, transcription cofactor activity, RNA binding, catalytic activity, nuclease activity, binding, protein binding, hydrolase activity, hydrolase activity, acting on ester bonds, cadherin binding, cell adhesion molecule binding, organic cyclic compound …
ATP1B1	P05026|P05026-2	3	2	4	0.964508	1.40772	1.09947	1	1	1	0.889913	1.1386	0.872368	0.959041	1.01559	0.915209	0.908063	1.13084	1.04701	1.0139	1.15661	0.99401	0.905536	1.13353	1.01086	0.908147	1.0718	0.974227	0.954045	1.10849	0.972571	0.987607	1.09549	0.993751	1.2536	1	0.889913	0.959041	1.04701	1.0139	1.01086	0.974227	0.972571	0.993751	none			cellular_component, extracellular region, extracellular space, intracellular, cell, plasma membrane, integral component of plasma membrane, sodium:potassium-exchanging ATPase complex, caveola, cell-cell junction, intercalated disc, membrane, integral component of membrane, basolateral plasma membrane, apical plasma membrane, cell junction, intrinsic component of membrane, intrinsic component of p…	nucleotide binding, ATPase activator activity, molecular_function, catalytic activity, transporter activity, sodium:potassium-exchanging ATPase activity, binding, protein binding, ATP binding, protein C-terminus binding, enzyme activator activity, drug binding, cation transmembrane transporter activity, potassium-transporting ATPase activity, ion transmembrane transporter activity, monovalent ino…
IVD	A0A0A0MT83|P26440	3	11	14	0.702632	0.70806	0.786289	1	1	1	1.04157	1.01751	1.06851	1.07001	0.980888	1.07038	0.970231	0.94623	0.997191	0.955239	0.936773	1.01298	0.911926	0.908613	1.01452	0.944091	0.913255	0.984123	0.919439	0.929066	0.929435	0.865976	0.921306	0.924065	0.747174	1	1.04157	1.07001	0.970231	0.955239	0.911926	0.944091	0.929066	0.921306	none	2.66947	Approved: Nucleoplasm; Enhanced: Mitochondria	cellular_component, intracellular, cell, cytoplasm, mitochondrion, mitochondrial matrix, membrane-enclosed lumen, organelle, membrane-bounded organelle, intracellular organelle, intracellular membrane-bounded organelle, organelle lumen, organelle part, intracellular part, mitochondrial part, cytoplasmic part, intracellular organelle part, cell part, intracellular organelle lumen	nucleotide binding, molecular_function, catalytic activity, acyl-CoA dehydrogenase activity, binding, isovaleryl-CoA dehydrogenase activity, oxidoreductase activity, oxidoreductase activity, acting on the CH-CH group of donors, small molecule binding, ion binding, anion binding, cofactor binding, flavin adenine dinucleotide binding, coenzyme binding, organic cyclic compound binding, nucleoside ph…
PTPN23	Q9H3S7	3	20	21	0.87355	0.980129	0.900397	1	1	1	0.970316	1.02602	0.978064	0.993391	1.01292	0.944449	0.936663	1.00246	0.926419	0.938986	1.00626	0.932581	0.890365	0.986771	0.945551	0.920413	0.985987	0.902072	0.907642	0.999375	0.872093	0.916777	0.997005	0.875578	0.940263	1	0.978064	0.993391	0.936663	0.938986	0.945551	0.920413	0.907642	0.916777	none		Supported: Nuclear bodies, Nucleoplasm	cellular_component, extracellular region, extracellular space, intracellular, cell, nucleus, nucleoplasm, cytoplasm, endosome, early endosome, microtubule organizing center, cytosol, cytoskeleton, cilium, endomembrane system, microtubule cytoskeleton, nuclear body, cytoplasmic vesicle, membrane-enclosed lumen, nuclear lumen, vesicle, ciliary basal body, cell projection, organelle, membrane-bounde…	molecular_function, catalytic activity, phosphoprotein phosphatase activity, protein tyrosine phosphatase activity, binding, protein binding, hydrolase activity, hydrolase activity, acting on ester bonds, phosphatase activity, enzyme binding, kinase binding, protein kinase binding, phosphoric ester hydrolase activity, catalytic activity, acting on a protein
DDX23	Q9BUQ8	3	19	21	2.74559	2.1075	2.94315	1	1	1	1.02149	1.02022	1.08267	1.02873	1.09443	1.16173	1.1204	1.12819	1.32915	1.31723	1.18141	1.3049	1.67243	1.34998	1.63573	1.71574	1.39816	1.73346	1.96231	1.57601	2.12846	2.03976	1.67062	2.07909	2.52532	1	1.02149	1.09443	1.12819	1.3049	1.63573	1.71574	1.96231	2.03976	solubilized	1.74993	Supported: Nucleoli, Nucleus	cellular_component, extracellular region, extracellular space, intracellular, cell, nucleus, nucleoplasm, spliceosomal complex, U5 snRNP, nucleolus, cytoplasm, intracellular ribonucleoprotein complex, small nuclear ribonucleoprotein complex, membrane-enclosed lumen, nuclear lumen, vesicle, macromolecular complex, organelle, membrane-bounded organelle, non-membrane-bounded organelle, intracellular…	nucleotide binding, molecular_function, nucleic acid binding, RNA binding, RNA helicase activity, catalytic activity, ATP-dependent RNA helicase activity, helicase activity, binding, protein binding, ATP binding, ATP-dependent helicase activity, RNA-dependent ATPase activity, pyrophosphatase activity, hydrolase activity, hydrolase activity, acting on acid anhydrides, hydrolase activity, acting on…
GOT1	P17174	3	14	17	0.704202	0.78862	0.74906	1	1	1	0.934502	1.00101	0.970968	0.989778	0.983698	0.976559	0.895738	0.957214	0.896545	0.872164	0.948481	0.917099	0.828923	0.907777	0.897115	0.852813	0.926116	0.895791	0.837163	0.915818	0.840514	0.85698	0.914465	0.856705	0.76884	1	0.970968	0.983698	0.896545	0.917099	0.897115	0.895791	0.840514	0.85698	none	2.98065	Supported: Cytosol, Nucleoplasm	lytic vacuole, cellular_component, extracellular region, extracellular space, intracellular, cell, nucleus, nucleoplasm, cytoplasm, lysosome, vacuole, cytosol, membrane-enclosed lumen, nuclear lumen, vesicle, cell projection, neuron projection, organelle, membrane-bounded organelle, intracellular organelle, extracellular organelle, intracellular membrane-bounded organelle, organelle lumen, axon t…	molecular_function, catalytic activity, L-aspartate:2-oxoglutarate aminotransferase activity, phosphatidylserine decarboxylase activity, binding, transaminase activity, transferase activity, transferase activity, transferring nitrogenous groups, lyase activity, carbon-carbon lyase activity, carboxy-lyase activity, vitamin binding, pyridoxal phosphate binding, carboxylic acid binding, small molecu…
TDP1	E7EPD8|G3V2F4|Q9NUW8	3	8	12	0.847261	0.918203	0.872486	1	1	1	1.04001	1.04893	0.955274	0.997654	1.01762	0.975308	0.988895	0.987974	0.9335	0.96024	1.00662	0.959528	0.966576	1.01598	0.986781	0.961965	0.992034	0.945636	1.01923	1.00256	0.927111	1.01912	0.967069	0.905915	0.895345	1	1.04001	0.997654	0.987974	0.96024	0.986781	0.961965	1.00256	0.967069	none		Approved: Plasma membrane; Supported: Nucleus	cellular_component, intracellular, cell, nucleus, cytoplasm, plasma membrane, membrane, organelle, membrane-bounded organelle, intracellular organelle, intracellular membrane-bounded organelle, intracellular part, cell part, cell periphery	molecular_function, nucleic acid binding, DNA binding, double-stranded DNA binding, single-stranded DNA binding, catalytic activity, nuclease activity, exonuclease activity, binding, protein binding, phosphoric diester hydrolase activity, hydrolase activity, hydrolase activity, acting on ester bonds, 3'-tyrosyl-DNA phosphodiesterase activity, phosphoric ester hydrolase activity, tyrosyl-DNA phosp…
NFATC1	O95644|O95644-10|O95644-11|O95644-2|O95644-3|O95644-4|O95644-5|O95644-6|O95644-8	2	2	2	1.72575		1.27854	1		1	0.862757		1.1505	1.00142		1.13453	1.11444		1.37604	1.48839		1.24328	1.52282		1.10588	1.47799		1.20749	1.13647		1.2122	1.55433		1.13106	1.27854	1	1.00663	1.06798	1.24524	1.36584	1.31435	1.34274	1.17434	1.3427	none		Supported: Nuclear bodies, Nucleoplasm	nuclear chromosome, chromatin, nuclear chromatin, cellular_component, intracellular, cell, nucleus, nucleoplasm, chromosome, cytoplasm, cytosol, nuclear body, membrane-enclosed lumen, nuclear lumen, organelle, membrane-bounded organelle, non-membrane-bounded organelle, intracellular organelle, intracellular membrane-bounded organelle, intracellular non-membrane-bounded organelle, organelle lumen,…	regulatory region DNA binding, transcription regulatory region sequence-specific DNA binding, RNA polymerase II regulatory region sequence-specific DNA binding, RNA polymerase II distal enhancer sequence-specific DNA binding, RNA polymerase II transcription factor activity, sequence-specific DNA binding, RNA polymerase II regulatory region DNA binding, regulatory region nucleic acid binding, RNA …
GTPBP10	A4D1E9|C9J8R7|C9JNI1	3	2	4	0.980765	1.38728	1.43994	1	1	1	0.940697	1.05829	1.11033	1.06048	1.03106	1.08079	1.01188	1.06553	1.11427	1.01158	1.11484	1.20847	1.03254	1.23939	1.29099	1.0909	1.21131	1.27289	1.10233	1.33793	1.33487	1.00869	1.3153	1.42086	1.41361	1	1.05829	1.06048	1.06553	1.11484	1.23939	1.21131	1.33487	1.3153	none	2.24915		cellular_component, intracellular, cell, nucleus, chromosome, nucleolus, cytoplasm, mitochondrion, membrane-enclosed lumen, nuclear lumen, organelle, membrane-bounded organelle, non-membrane-bounded organelle, intracellular organelle, intracellular membrane-bounded organelle, intracellular non-membrane-bounded organelle, organelle lumen, organelle part, intracellular part, nuclear part, cytoplasm…	nucleotide binding, nucleoside binding, purine nucleoside binding, molecular_function, nucleic acid binding, RNA binding, binding, protein binding, GTP binding, purine nucleotide binding, guanyl nucleotide binding, ribonucleoside binding, purine ribonucleoside binding, ribonucleotide binding, purine ribonucleotide binding, guanyl ribonucleotide binding, purine ribonucleoside triphosphate binding,…
SMCHD1	A6NHR9	3	38	48	0.841053	0.792375	0.923832	1	1	1	1.0161	1.0286	1.09067	1.07411	1.00265	1.11016	0.972225	0.993437	1.03036	0.983952	1.00438	1.11393	0.985264	1.04243	1.09734	1.01843	1.01433	1.09013	0.957512	1.04721	1.04306	0.896749	1.0759	1.05444	0.858104	1	1.0286	1.07411	0.993437	1.00438	1.04243	1.01843	1.04306	1.05444	none		Approved: Nuclear bodies, Nucleoplasm	nuclear chromosome, chromosome, telomeric region, nuclear chromosome, telomeric region, sex chromosome, X chromosome, Barr body, cellular_component, intracellular, cell, nucleus, chromosome, membrane-enclosed lumen, nuclear lumen, organelle, membrane-bounded organelle, non-membrane-bounded organelle, intracellular organelle, intracellular membrane-bounded organelle, intracellular non-membrane-bou…	nucleotide binding, molecular_function, catalytic activity, binding, ATP binding, pyrophosphatase activity, hydrolase activity, hydrolase activity, acting on acid anhydrides, hydrolase activity, acting on acid anhydrides, in phosphorus-containing anhydrides, ATPase activity, purine nucleotide binding, nucleoside-triphosphatase activity, adenyl nucleotide binding, ribonucleotide binding, purine ri…
GALNS	P34059	2	2	2	0.844125	1.17236		1	1		0.910045	1.24935		0.974881	1.28987		0.870509	1.26502		0.935559	1.3772		0.770937	1.35873		0.891337	1.31528		0.889624	1.11315		0.822788	1.21837		1.17236	1	1.0797	1.13237	1.06776	1.15638	1.06483	1.10331	1.00139	1.02058	none		Approved: Cytosol	lytic vacuole, cellular_component, extracellular region, extracellular space, intracellular, cell, cytoplasm, lysosome, primary lysosome, vacuole, vacuolar lumen, endomembrane system, secretory granule, cytoplasmic vesicle, membrane-enclosed lumen, vesicle, vesicle lumen, secretory granule lumen, azurophil granule lumen, azurophil granule, lysosomal lumen, organelle, membrane-bounded organelle, i…	molecular_function, catalytic activity, N-acetylgalactosamine-4-sulfatase activity, binding, sulfuric ester hydrolase activity, hydrolase activity, hydrolase activity, acting on ester bonds, ion binding, cation binding, N-acetylgalactosamine-6-sulfatase activity, metal ion binding
PHF5A	Q7RTV0	3	5	7	1.17313	1.24545	1.49505	1	1	1	1.0056	1.01318	1.16218	1.05671	1.04605	1.23202	1.06736	1.00745	1.19181	1.06796	0.975464	1.17845	1.05117	1.00486	1.2307	1.17168	1.06356	1.25479	1.15525	1.07274	1.32921	1.15586	1.04353	1.35549	1.37025	1	1.01318	1.05671	1.06736	1.06796	1.05117	1.17168	1.15525	1.15586	none		Enhanced: Nucleoplasm	cellular_component, intracellular, cell, nucleus, nucleoplasm, spliceosomal complex, U2 snRNP, U12-type spliceosomal complex, nuclear matrix, nuclear body, nuclear speck, intracellular ribonucleoprotein complex, small nuclear ribonucleoprotein complex, membrane-enclosed lumen, nuclear lumen, macromolecular complex, nuclear periphery, organelle, membrane-bounded organelle, intracellular organelle,…	molecular_function, nucleic acid binding, DNA binding, DNA binding transcription factor activity, RNA binding, binding, ion binding, cation binding, metal ion binding, organic cyclic compound binding, transcription regulator activity, heterocyclic compound binding
PGK1	P00558|P00558-2	3	34	35	0.77879	0.846976	0.725915	1	1	1	0.943472	0.939491	0.839123	0.93859	0.887826	0.820899	0.908409	0.857747	0.81053	0.836336	0.958651	0.693487	0.83453	0.818559	0.708662	0.808084	0.929995	0.771305	0.832609	0.902466	0.766336	0.828856	0.877537	0.72819	0.786445	1	0.939491	0.887826	0.857747	0.836336	0.818559	0.808084	0.832609	0.828856	none	3.83206		cellular_component, extracellular region, extracellular space, intracellular, cell, cytoplasm, cytosol, membrane, vesicle, organelle, membrane-bounded organelle, extracellular organelle, extracellular region part, intracellular part, membrane part, cytoplasmic part, cell part, membrane raft, extracellular exosome, membrane region, whole membrane, membrane microdomain, extracellular vesicle	nucleotide binding, molecular_function, catalytic activity, phosphoglycerate kinase activity, binding, protein binding, ATP binding, disulfide oxidoreductase activity, kinase activity, oxidoreductase activity, oxidoreductase activity, acting on NAD(P)H, oxidoreductase activity, acting on a sulfur group of donors, oxidoreductase activity, acting on a sulfur group of donors, NAD(P) as acceptor, tra…
CDC27	P30260|P30260-2|G5EA36	3	12	13	1.15148	0.929993	1.09682	1	1	1	1.06262	1.05459	1.12573	1.06993	1.04137	1.19702	1.12255	1.03362	1.20514	1.25422	1.02062	1.26747	1.3266	0.997835	1.23926	1.36089	1.02851	1.3406	1.38071	1.04897	1.32419	1.28052	0.909118	1.30601	1.01341	1	1.06262	1.06993	1.12255	1.25422	1.23926	1.3406	1.32419	1.28052	none		Enhanced: Nucleoplasm	ubiquitin ligase complex, nuclear ubiquitin ligase complex, cellular_component, intracellular, cell, nucleus, nucleoplasm, anaphase-promoting complex, cytoplasm, centrosome, microtubule organizing center, spindle, cytosol, cytoskeleton, microtubule, spindle microtubule, microtubule cytoskeleton, cullin-RING ubiquitin ligase complex, membrane-enclosed lumen, nuclear lumen, macromolecular complex, …	molecular_function, binding, protein binding, enzyme binding, phosphatase binding, protein phosphatase binding
ACTR1B	P42025	3	3	4	1.00759	0.687578	0.846023	1	1	1	1.03712	1.01145	1.08695	1.12091	1.01561	1.13169	1.09388	0.972512	1.10509	1.1945	0.965912	1.24688	1.25387	0.959503	1.20562	1.24633	0.988596	1.16939	1.17827	0.989897	1.1351	1.183	0.942444	1.17047	0.766801	1	1.03712	1.12091	1.09388	1.1945	1.20562	1.16939	1.1351	1.17047	none		Approved: Microtubules	cellular_component, extracellular region, extracellular space, intracellular, cell, cytoplasm, centrosome, microtubule organizing center, cytosol, cytoskeleton, dynactin complex, microtubule associated complex, endomembrane system, actin cytoskeleton, microtubule cytoskeleton, membrane, secretory granule, cytoplasmic vesicle, membrane-enclosed lumen, vesicle, vesicle lumen, macromolecular complex…	nucleotide binding, molecular_function, binding, protein binding, ATP binding, purine nucleotide binding, adenyl nucleotide binding, ribonucleotide binding, purine ribonucleotide binding, adenyl ribonucleotide binding, purine ribonucleoside triphosphate binding, small molecule binding, ion binding, anion binding, organic cyclic compound binding, carbohydrate derivative binding, nucleoside phospha…
MAPK9	P45984|P45984-2|P45984-3|P45984-4	3	2	3	0.689204	1.03866	0.699838	1	1	1	0.956307	1.17954	0.922375	0.963354	1.11198	0.923956	0.93118	1.06148	0.958564	0.87917	1.13206	0.902918	0.81931	1.1221	0.837338	0.838024	1.24038	0.824769	0.866811	1.12502	0.901803	0.828467	1.08811	0.849416	0.869249	1	0.956307	0.963354	0.958564	0.902918	0.837338	0.838024	0.901803	0.849416	none			cellular_component, intracellular, cell, nucleus, nucleoplasm, cytoplasm, mitochondrion, cytosol, membrane-enclosed lumen, nuclear lumen, cell projection, neuron projection, organelle, membrane-bounded organelle, intracellular organelle, intracellular membrane-bounded organelle, organelle lumen, organelle part, intracellular part, nuclear part, cytoplasmic part, intracellular organelle part, cell…	nucleotide binding, molecular_function, catalytic activity, protein kinase activity, protein serine/threonine kinase activity, signal transducer, downstream of receptor, with serine/threonine kinase activity, JUN kinase activity, MAP kinase activity, signal transducer activity, signal transducer activity, downstream of receptor, binding, protein binding, ATP binding, transcription factor binding,…
CBLL1	Q75N03|Q75N03-2	3	2	4	1.29812	1.08433	0.924042	1	1	1	1.12317	1.00686	0.833446	0.949567	1.15461	0.991309	1.12031	1.0863	1.00979	1.13204	1.18564	0.966833	1.0773	0.989916	0.882793	1.15683	1.02846	0.965785	1.0686	0.92079	0.970035	1.17068	1.11985	0.964844	1.00419	1	1.00686	0.991309	1.0863	1.13204	0.989916	1.02846	0.970035	1.11985	none		Supported: Nuclear speckles	ubiquitin ligase complex, cellular_component, intracellular, cell, nucleus, nucleoplasm, cytoplasm, cytosol, nuclear body, nuclear speck, membrane-enclosed lumen, nuclear lumen, macromolecular complex, organelle, membrane-bounded organelle, intracellular organelle, intracellular membrane-bounded organelle, organelle lumen, organelle part, intracellular part, nuclear part, cytoplasmic part, intrac…	molecular_function, catalytic activity, ubiquitin-protein transferase activity, binding, protein binding, transferase activity, ubiquitin-like protein transferase activity, identical protein binding, ion binding, cation binding, metal ion binding, ubiquitin protein ligase activity, ubiquitin-like protein ligase activity, catalytic activity, acting on a protein
CEP290	J3KNF5|O15078	3	5	5	0.906489	0.775725	0.716517	1	1	1	1.01287	1.03529	0.959907	0.987224	0.962596	0.855857	0.937816	0.968895	0.846919	0.870936	0.952429	0.857103	0.934619	0.865463	0.85537	0.9628	0.945382	0.84624	0.928975	0.971859	0.775578	0.893631	0.917798	0.788598	0.746121	1	1.01287	0.962596	0.937816	0.870936	0.865463	0.945382	0.928975	0.893631	none	3.35549	Supported: Centrosome	gamma-tubulin complex, cellular_component, extracellular region, intracellular, cell, nucleus, cytoplasm, centrosome, centriole, microtubule organizing center, cytosol, cytoskeleton, cilium, endomembrane system, microtubule cytoskeleton, membrane, secretory granule, cytoplasmic vesicle, membrane-enclosed lumen, vesicle, vesicle lumen, photoreceptor connecting cilium, macromolecular complex, centr…	molecular_function, binding, protein binding, identical protein binding
NARFL	Q9H6Q4|Q9H6Q4-3	3	2	5	0.851096	0.953278	0.816968	1	1	1	1.0522	1.00398	0.913995	0.972444	1.04071	1.07152	1.00713	1.07086	0.937728	0.930944	1.01992	0.978008	1.05986	0.96149	0.952732	0.956854	0.915252	0.949369	0.899928	0.980088	0.917544	0.874272	1.00377	0.915589	0.885123	1	1.00398	1.04071	1.00713	0.978008	0.96149	0.949369	0.917544	0.915589	none		Approved: Cytosol, Plasma membrane	cellular_component, intracellular, cell, cytoplasm, cytosol, macromolecular complex, protein complex, intracellular part, cytoplasmic part, cytosolic part, cell part, CIA complex	molecular_function, catalytic activity, NADH dehydrogenase activity, binding, oxidoreductase activity, oxidoreductase activity, acting on NAD(P)H, ion binding, cation binding, metal ion binding, iron-sulfur cluster binding, 4 iron, 4 sulfur cluster binding, metal cluster binding
NKAP	Q8N5F7	3	5	5	1.84368	1.55647	1.70147	1	1	1	0.933888	0.920714	0.951386	0.94789	0.983836	0.908461	1.1062	1.08776	1.11582	1.11156	1.00469	0.97981	1.04601	1.00507	1.03849	1.08181	1.10327	1.10338	1.11407	1.0129	1.18629	1.31635	1.14208	1.24736	1.62897	1	0.933888	0.94789	1.1062	1.00469	1.03849	1.10327	1.11407	1.24736	none	1.34282	Approved: Cytosol; Supported: Nucleoplasm	cellular_component, intracellular, cell, nucleus, nucleoplasm, cytoplasm, cytosol, membrane-enclosed lumen, nuclear lumen, organelle, membrane-bounded organelle, intracellular organelle, intracellular membrane-bounded organelle, organelle lumen, organelle part, intracellular part, nuclear part, cytoplasmic part, intracellular organelle part, cell part, intracellular organelle lumen	molecular_function, nucleic acid binding, DNA binding, chromatin binding, RNA binding, binding, protein binding, chromatin DNA binding, organic cyclic compound binding, heterocyclic compound binding
FAM120B	F5GY05	3	2	5	0.756227	0.968694	0.898567	1	1	1	1.04541	1.09931	1.03536	0.900254	1.11745	0.985576	0.985114	1.05425	1.00268	1.01194	1.15253	1.00519	0.952277	1.00183	1.04609	0.966317	1.03842	0.965592	0.967413	1.13293	1.05514	0.942284	1.19172	1.00466	0.933631	1	1.04541	0.985576	1.00268	1.01194	1.00183	0.966317	1.05514	1.00466	none		Approved: Cytosol, Nucleoplasm	cellular_component, intracellular, cell, nucleus, organelle, membrane-bounded organelle, intracellular organelle, intracellular membrane-bounded organelle, intracellular part, cell part	molecular_function, binding, protein binding
PRPF19	Q9UMS4	3	15	16	1.36042	1.08334	1.14869	1	1	1	0.98245	0.976034	0.931894	1.0589	0.996173	0.975132	0.997143	0.943892	0.946884	1.0559	0.971671	0.999048	1.11164	0.983938	1.01509	1.17374	0.996836	1.06433	1.23204	1.04282	1.03146	1.20533	1.07034	1.07948	1.11602	1	0.976034	0.996173	0.946884	0.999048	1.01509	1.06433	1.04282	1.07948	none	2.15298	Enhanced: Nuclear speckles	nuclear chromosome, Prp19 complex, cellular_component, intracellular, cell, nucleus, nucleoplasm, replication fork, DNA replication factor A complex, spliceosomal complex, U2-type spliceosomal complex, chromosome, cytoplasm, lipid droplet, spindle, cytoskeleton, microtubule cytoskeleton, membrane, nuclear body, nuclear speck, intracellular ribonucleoprotein complex, replisome, membrane-enclosed l…	molecular_function, catalytic activity, ubiquitin-protein transferase activity, binding, protein binding, transferase activity, ubiquitin-like protein transferase activity, ubiquitin-ubiquitin ligase activity, identical protein binding, ubiquitin protein ligase activity, ubiquitin-like protein ligase activity, catalytic activity, acting on a protein
CNTRL	Q7Z7A1|Q7Z7A1-5	3	2	6	1.92883	0.973466	0.985306	1	1	1	1.09615	0.942277	0.87537	1.089	0.922766	0.857912	0.996766	0.944737	0.859458	0.927574	0.933591	0.832346	1.11137	0.903418	0.85313	1.03796	0.924247	0.847874	1.10902	0.905888	0.953113	1.00427	0.851537	0.880202	0.979386	1	0.942277	0.922766	0.944737	0.927574	0.903418	0.924247	0.953113	0.880202	none		Approved: Cytosol; Supported: Centrosome	cellular_component, intracellular, cell, cytoplasm, centrosome, microtubule organizing center, cytosol, cytoskeleton, cilium, microtubule cytoskeleton, membrane, midbody, macromolecular complex, cell projection, organelle, non-membrane-bounded organelle, intracellular organelle, intracellular non-membrane-bounded organelle, protein complex, organelle part, intracellular part, cytoskeletal part, c…	molecular_function, catalytic activity, protein kinase activity, protein tyrosine kinase activity, binding, protein binding, kinase activity, transferase activity, transferase activity, transferring phosphorus-containing groups, phosphotransferase activity, alcohol group as acceptor, catalytic activity, acting on a protein
ECH1	Q13011	3	13	15	0.788026	0.662017	0.717076	1	1	1	0.979624	0.955139	0.902833	1.06565	0.964475	0.960004	0.948511	0.864152	0.851001	0.968505	0.873465	0.940375	0.978906	0.866975	0.895937	0.971527	0.882934	0.927035	0.901162	0.865542	0.846161	0.897805	0.915681	0.898209	0.689547	1	0.955139	0.964475	0.864152	0.940375	0.895937	0.927035	0.865542	0.898209	none		Supported: Mitochondria	cellular_component, extracellular region, extracellular space, intracellular, cell, cytoplasm, mitochondrion, peroxisome, membrane, vesicle, microbody, organelle, membrane-bounded organelle, intracellular organelle, extracellular organelle, intracellular membrane-bounded organelle, extracellular region part, intracellular part, cytoplasmic part, cell part, extracellular exosome, extracellular ves…	molecular_function, catalytic activity, receptor binding, binding, protein binding, isomerase activity
MLLT11	Q13015	3	2	3	1.71984	1.37344	1.41637	1	1	1	0.924887	0.876978	0.90978	0.936382	1.03749	1.05707	1.40658	1.37731	1.51691	1.63009	1.53637	1.34189	1.76952	1.35137	1.2518	1.4859	1.37778	1.22654	1.4546	1.28696	1.31815	1.5653	1.17378	1.39175	1.3949	1	0.90978	1.03749	1.40658	1.53637	1.35137	1.37778	1.31815	1.39175	none	3.21574	Supported: Cytosol, Nucleoplasm	cellular_component, intracellular, cell, nucleus, nucleoplasm, cytoplasm, microtubule organizing center, cytosol, cytoskeleton, microtubule cytoskeleton, membrane-enclosed lumen, nuclear lumen, organelle, membrane-bounded organelle, non-membrane-bounded organelle, intracellular organelle, intracellular membrane-bounded organelle, intracellular non-membrane-bounded organelle, organelle lumen, orga…	molecular_function
GTF2A1	P52655	2	3	3	1.35166	1.37955		1	1		0.920205	1.00196		1.00803	0.988762		1.0875	0.982169		0.984318	0.998885		1.03052	0.954256		0.953155	0.847624		0.88273	1.02023		0.989743	0.950707		1.37955	1	0.961082	0.998397	1.03484	0.991601	0.992387	0.90039	0.951482	0.970225	none		Supported: Nucleoplasm	DNA-directed RNA polymerase complex, cellular_component, intracellular, cell, nucleus, nucleoplasm, transcription factor complex, transcription factor TFIID complex, transcription factor TFIIA complex, cytoplasm, cytosol, DNA-directed RNA polymerase II, holoenzyme, RNA polymerase complex, membrane-enclosed lumen, nuclear lumen, macromolecular complex, organelle, membrane-bounded organelle, intrac…	transcription factor activity, protein binding, transcription factor activity, transcription factor binding, RNA polymerase II transcription factor binding, RNA polymerase II repressing transcription factor binding, molecular_function, nucleic acid binding, DNA binding, transcription cofactor activity, transcription coactivator activity, binding, protein binding, transcription factor binding, TBP…
GTF2A2	A0A0B4J1Z5|P52657	3	2	3	0.895287	1.23489	1.1565	1	1	1	0.847904	0.838997	1.05715	0.711066	0.808819	0.943059	0.934363	0.933064	1.14056	0.902942	1.01924	1.10286	0.936146	1.0055	1.06755	0.870985	1.02505	1.00708	0.771446	1.00516	1.02252	0.886931	1.0463	1.1861	1.19569	1	0.847904	0.808819	0.934363	1.01924	1.0055	1.00708	1.00516	1.0463	none		Supported: Nucleoplasm	DNA-directed RNA polymerase complex, cellular_component, intracellular, cell, nucleus, nucleoplasm, transcription factor complex, transcription factor TFIID complex, transcription factor TFIIA complex, DNA-directed RNA polymerase II, holoenzyme, cell junction, RNA polymerase complex, membrane-enclosed lumen, nuclear lumen, macromolecular complex, organelle, membrane-bounded organelle, intracellul…	transcription factor activity, protein binding, transcription factor activity, transcription factor binding, RNA polymerase II transcription factor binding, RNA polymerase II repressing transcription factor binding, molecular_function, transcription cofactor activity, transcription coactivator activity, binding, protein binding, transcription factor binding, TBP-class protein binding, identical p…
D2HGDH	Q8N465	2	2	3	0.887404		0.854097	1		1	1.01975		0.926742	0.920378		0.991751	0.981944		0.845989	0.951148		0.985205	0.947846		0.9963	0.902753		0.976825	0.957142		0.888123	0.91976		0.784585	0.854097	1	0.973248	0.956065	0.913966	0.968176	0.972073	0.939789	0.922633	0.852172	none		Approved: Mitochondria	cellular_component, intracellular, cell, cytoplasm, mitochondrion, mitochondrial matrix, membrane-enclosed lumen, organelle, membrane-bounded organelle, intracellular organelle, intracellular membrane-bounded organelle, organelle lumen, organelle part, intracellular part, mitochondrial part, cytoplasmic part, intracellular organelle part, cell part, intracellular organelle lumen	nucleotide binding, molecular_function, catalytic activity, lactate dehydrogenase activity, D-lactate dehydrogenase (cytochrome) activity, binding, oxidoreductase activity, oxidoreductase activity, acting on CH-OH group of donors, oxidoreductase activity, acting on the CH-OH group of donors, cytochrome as acceptor, small molecule binding, ion binding, anion binding, cofactor binding, flavin adeni…
ERLIN2	E5RHW4|O94905	3	11	13	1.6542	1.06684	1.39533	1	1	1	0.951551	1.01698	1.05093	1.03493	1.06846	1.19663	1.12311	1.01884	1.25621	1.34072	1.04745	1.28488	1.50882	1.06627	1.30484	1.49686	1.01278	1.37768	1.53006	0.976262	1.40156	1.58181	0.957328	1.35835	1.23109	1	1.01698	1.06846	1.12311	1.28488	1.30484	1.37768	1.40156	1.35835	none		Supported: Endoplasmic reticulum	cellular_component, extracellular region, extracellular space, intracellular, cell, cytoplasm, endoplasmic reticulum, endoplasmic reticulum membrane, cytosol, plasma membrane, endomembrane system, membrane, integral component of membrane, intrinsic component of membrane, vesicle, organelle subcompartment, macromolecular complex, nuclear outer membrane-endoplasmic reticulum membrane network, organ…	molecular_function, catalytic activity, protein kinase activity, protein tyrosine kinase activity, binding, steroid binding, protein binding, lipid binding, cholesterol binding, kinase activity, transferase activity, transferase activity, transferring phosphorus-containing groups, phosphotransferase activity, alcohol group as acceptor, enzyme binding, ubiquitin protein ligase binding, sterol bind…
PROSC	O94903	3	12	12	0.87684	0.957657	0.753937	1	1	1	0.976192	1.03513	0.903662	0.911576	0.973274	0.851845	0.940777	1.02522	0.879695	0.880829	1.00205	0.813049	0.872431	0.985818	0.816892	0.833477	0.967399	0.822348	0.922766	0.959138	0.825155	0.931175	0.952729	0.808137	0.855797	1	0.976192	0.911576	0.940777	0.880829	0.872431	0.833477	0.922766	0.931175	none		Approved: Cytosol
TOX	O94900	3	2	4	1.22412	1.48671	1.31338	1	1	1	1.05023	0.92495	0.958184	0.940381	0.967799	0.885136	1.04997	0.943352	1.04166	0.968881	0.933289	0.930715	1.05078	0.893027	0.858243	0.971481	0.972984	0.853384	0.969749	0.994966	0.988592	1.05206	0.978188	0.965785	1.40005	1	0.958184	0.940381	1.04166	0.933289	0.893027	0.971481	0.988592	0.978188	none		Approved: Nucleoli fibrillar center, Nucleus	cellular_component, intracellular, cell, nucleus, organelle, membrane-bounded organelle, intracellular organelle, intracellular membrane-bounded organelle, intracellular part, cell part	molecular_function, nucleic acid binding, DNA binding, binding, organic cyclic compound binding, heterocyclic compound binding
ITCH	Q96J02|Q96J02-2	3	6	7	0.933642	0.810806	0.905787	1	1	1	1.12963	0.992356	1.12462	1.11777	1.0427	1.11445	1.06285	1.02661	1.14719	1.12614	1.01618	1.16709	1.0107	0.991122	1.13266	1.08213	1.01323	1.11207	1.07813	0.999372	1.09887	0.983217	1.03593	1.09496	0.858296	1	1.12462	1.11445	1.06285	1.12614	1.0107	1.08213	1.07813	1.03593	none		Supported: Nucleoplasm	cellular_component, extracellular region, extracellular space, intracellular, cell, nucleus, nucleoplasm, cytoplasm, endosome, early endosome, cytosol, plasma membrane, cell cortex, endosome membrane, endomembrane system, membrane, organelle membrane, cytoplasmic vesicle, early endosome membrane, membrane-enclosed lumen, nuclear lumen, vesicle, macromolecular complex, organelle, membrane-bounded …	G-protein coupled receptor binding, molecular_function, catalytic activity, ubiquitin-protein transferase activity, receptor binding, cytokine receptor binding, binding, protein binding, transferase activity, ligase activity, ubiquitin-like protein transferase activity, enzyme binding, chemokine receptor binding, ribonucleoprotein complex binding, ubiquitin-like protein ligase binding, macromolec…
ZFAND2B	B4DEN4|E7EV05|E9PFU9|Q8WV99|Q8WV99-2	3	3	3	0.8997	1.24254	1.26776	1	1	1	0.968294	0.935952	1.03802	0.928976	1.00601	1.08146	0.985029	1.04466	1.19004	0.982868	0.949897	1.06015	0.871831	1.02481	0.976644	0.872461	1.07618	1.134	0.89665	1.06768	1.2016	0.945841	1.0077	1.18781	1.25515	1	0.968294	1.00601	1.04466	0.982868	0.976644	1.07618	1.06768	1.0077	none		Approved: Cytosol, Nucleoli, Nucleus	cellular_component, intracellular, cell, cytoplasm, endoplasmic reticulum, endomembrane system, organelle, membrane-bounded organelle, intracellular organelle, intracellular membrane-bounded organelle, intracellular part, cytoplasmic part, cell part	molecular_function, binding, protein binding, zinc ion binding, ion binding, cation binding, metal ion binding, transition metal ion binding
DDX56	Q9NY93|Q9NY93-2	3	5	8	1.84569	1.84026	1.69661	1	1	1	0.998687	1.06857	0.984153	0.992987	1.05427	0.994455	0.966171	1.00879	0.978001	1.02006	0.992194	0.978535	0.977878	1.05741	0.93243	0.964276	1.02088	0.956223	1.00962	1.00888	0.947572	1.07546	1.04032	0.945029	1.76843	1	0.998687	0.994455	0.978001	0.992194	0.977878	0.964276	1.00888	1.04032	none			cellular_component, intracellular, cell, nucleus, nucleolus, cytoplasm, membrane, membrane-enclosed lumen, nuclear lumen, organelle, membrane-bounded organelle, non-membrane-bounded organelle, intracellular organelle, intracellular membrane-bounded organelle, intracellular non-membrane-bounded organelle, organelle lumen, organelle part, intracellular part, nuclear part, intracellular organelle pa…	nucleotide binding, molecular_function, nucleic acid binding, RNA binding, RNA helicase activity, catalytic activity, ATP-dependent RNA helicase activity, helicase activity, binding, ATP binding, ATP-dependent helicase activity, RNA-dependent ATPase activity, pyrophosphatase activity, hydrolase activity, hydrolase activity, acting on acid anhydrides, hydrolase activity, acting on acid anhydrides,…
STK38L	Q9Y2H1	3	7	10	0.71224	0.658729	0.771489	1	1	1	1.03212	1.04604	1.13083	1.06923	1.02625	1.22506	0.975596	0.982583	1.0396	0.954648	0.946253	1.15654	0.944543	0.964501	1.04204	0.91989	0.993393	1.0912	0.982316	1.00357	0.96174	0.828726	0.963469	0.996208	0.715109	1	1.04604	1.06923	0.982583	0.954648	0.964501	0.993393	0.982316	0.963469	none		Approved: Cytosol	cellular_component, intracellular, cell, cytoplasm, cytosol, cytoskeleton, actin cytoskeleton, membrane, organelle, non-membrane-bounded organelle, intracellular organelle, intracellular non-membrane-bounded organelle, intracellular part, cytoplasmic part, cell part	nucleotide binding, magnesium ion binding, molecular_function, actin binding, catalytic activity, protein kinase activity, protein serine/threonine kinase activity, binding, protein binding, ATP binding, cytoskeletal protein binding, kinase activity, transferase activity, transferase activity, transferring phosphorus-containing groups, phosphotransferase activity, alcohol group as acceptor, purin…
RNF181	Q9P0P0	3	6	7	0.983977	1.15804	1.17907	1	1	1	0.942515	0.949124	0.992658	0.895245	0.950257	0.929325	0.974257	1.03548	1.12809	0.992564	1.07754	1.00958	1.02068	0.995273	1.00876	0.969077	1.06865	1.01707	0.922706	1.06151	1.1263	1.04316	1.05645	1.17992	1.16855	1	0.949124	0.929325	1.03548	1.00958	1.00876	1.01707	1.06151	1.05645	none		Approved: Cytosol, Nucleoplasm	cellular_component, intracellular, cell, cytoplasm, intracellular part, cell part	molecular_function, catalytic activity, ubiquitin-protein transferase activity, binding, transferase activity, ubiquitin-like protein transferase activity, ion binding, cation binding, metal ion binding, ubiquitin protein ligase activity, ubiquitin-like protein ligase activity, catalytic activity, acting on a protein
YTHDC1	J3QR07|Q96MU7	3	10	12	3.55212	2.51214	2.77583	1	1	1	0.966042	1.04597	0.965451	1.02397	1.04487	0.985588	1.10268	1.06995	1.09338	1.14656	1.06315	1.05363	1.12776	0.983473	1.08978	1.12863	1.00391	1.14605	1.33278	1.01837	1.2172	1.49643	1.10446	1.36507	2.64399	1	0.966042	1.02397	1.09338	1.06315	1.08978	1.12863	1.2172	1.36507	none	1.58923	Approved: Nucleoplasm, Plasma membrane	cellular_component, intracellular, cell, nucleus, nucleoplasm, plasma membrane, membrane, nuclear body, nuclear speck, membrane-enclosed lumen, nuclear lumen, organelle, membrane-bounded organelle, intracellular organelle, intracellular membrane-bounded organelle, organelle lumen, organelle part, intracellular part, nuclear part, intracellular organelle part, nucleoplasm part, cell part, intracel…	molecular_function, nucleic acid binding, RNA binding, binding, protein binding, organic cyclic compound binding, heterocyclic compound binding, N6-methyladenosine-containing RNA binding
CNST	Q6PJW8|Q6PJW8-2	3	2	3	1.17205	1.26047	0.873724	1	1	1	1.15807	1.03738	0.828781	1.14033	1.01739	0.797008	1.12883	1.07845	0.911705	1.1437	1.08482	0.745113	1.03747	1.12741	0.816144	1.04249	1.14803	0.79191	1.07315	0.911142	0.845412	1.12106	1.00197	0.820883	1.0671	1	1.03738	1.01739	1.07845	1.08482	1.03747	1.04249	0.911142	1.00197	none		Supported: Vesicles	cellular_component, intracellular, cell, cytoplasm, Golgi apparatus, trans-Golgi network, plasma membrane, endomembrane system, membrane, integral component of membrane, transport vesicle, intrinsic component of membrane, cytoplasmic vesicle, vesicle, organelle subcompartment, macromolecular complex, organelle, membrane-bounded organelle, intracellular organelle, intracellular membrane-bounded or…	molecular_function, binding, protein binding, enzyme binding, phosphatase binding, connexin binding
PPID	Q08752	3	22	23	0.736321	0.870113	0.708678	1	1	1	0.956037	0.958148	0.898296	0.890174	0.96084	0.876665	0.903882	0.966167	0.87262	0.828981	0.949648	0.812249	0.810443	0.923845	0.788509	0.79923	0.931932	0.807249	0.82938	0.898817	0.797248	0.818559	0.917709	0.787613	0.789395	1	0.956037	0.890174	0.903882	0.828981	0.810443	0.807249	0.82938	0.818559	none	2.82264	Supported: Cytosol, Nucleoli, Nucleus	cellular_component, intracellular, cell, nucleus, nucleoplasm, nucleolus, cytoplasm, cytosol, membrane-enclosed lumen, nuclear lumen, organelle, membrane-bounded organelle, non-membrane-bounded organelle, intracellular organelle, intracellular membrane-bounded organelle, intracellular non-membrane-bounded organelle, organelle lumen, organelle part, intracellular part, nuclear part, cytoplasmic pa…	molecular_function, peptidyl-prolyl cis-trans isomerase activity, catalytic activity, receptor binding, binding, protein binding, transcription factor binding, drug binding, cyclosporin A binding, isomerase activity, cis-trans isomerase activity, estrogen receptor binding, Hsp70 protein binding, heat shock protein binding, amide binding, nuclear hormone receptor binding, steroid hormone receptor …
XPO7	Q9UIA9|E7ESC6	3	19	25	0.809636	0.773641	0.795067	1	1	1	1.01865	0.96175	0.955804	1.01403	0.95797	0.940635	0.942164	0.906682	0.874217	0.939897	0.895475	0.954213	0.934901	0.928897	0.987824	0.911018	0.880396	0.902905	0.85448	0.920266	0.863913	0.851273	0.916415	0.874431	0.784354	1	0.96175	0.95797	0.906682	0.939897	0.934901	0.902905	0.863913	0.874431	none	1.94327	Approved: Nucleus	cellular_component, intracellular, cell, nucleus, nuclear envelope, nuclear pore, cytoplasm, endomembrane system, organelle envelope, envelope, macromolecular complex, organelle, membrane-bounded organelle, intracellular organelle, intracellular membrane-bounded organelle, protein complex, organelle part, intracellular part, nuclear part, intracellular organelle part, cell part	molecular_function, nuclear export signal receptor activity, transporter activity, nucleocytoplasmic transporter activity, binding, protein binding, Ran GTPase binding, protein transporter activity, peptide transporter activity, Ras GTPase binding, enzyme binding, substrate-specific transporter activity, small GTPase binding, GTPase binding
LYRM7	Q5U5X0	3	3	4	0.974313	1.08576	0.99321	1	1	1	0.845229	0.878005	0.877966	0.837893	0.948436	0.882467	0.999253	1.00468	1.00971	0.95704	1.14812	0.971508	0.895451	1.05159	0.957618	0.910157	1.11596	0.942338	0.754683	0.912376	0.885194	0.894509	1.02872	1.0357	1.03948	1	0.877966	0.882467	1.00468	0.971508	0.957618	0.942338	0.885194	1.02872	none			cellular_component, intracellular, cell, cytoplasm, mitochondrion, mitochondrial envelope, mitochondrial matrix, membrane, organelle membrane, mitochondrial membrane, organelle envelope, membrane-enclosed lumen, envelope, organelle, membrane-bounded organelle, intracellular organelle, intracellular membrane-bounded organelle, organelle lumen, organelle part, intracellular part, mitochondrial part…	molecular_function, binding, protein binding
EEF1D	E9PMW7|P29692|P29692-3	3	9	21	1.08278	1.04884	1.21811	1	1	1	0.888985	0.906179	1.05297	0.904789	0.91769	1.02568	1.02124	0.973946	1.22208	1.08535	0.999708	1.19002	1.05477	0.962739	1.17954	1.10404	0.996649	1.21846	1.00296	0.948037	1.24464	1.19177	0.930756	1.31182	1.13348	1	0.906179	0.91769	1.02124	1.08535	1.05477	1.10404	1.00296	1.19177	none		Supported: Nucleoli fibrillar center, Nucleus	fibrillar center, cellular_component, intracellular, cell, nucleus, nucleolus, cytoplasm, endoplasmic reticulum, cytosol, eukaryotic translation elongation factor 1 complex, endomembrane system, membrane-enclosed lumen, nuclear lumen, macromolecular complex, organelle, membrane-bounded organelle, non-membrane-bounded organelle, intracellular organelle, intracellular membrane-bounded organelle, in…	molecular_function, nucleic acid binding, DNA binding, RNA binding, translation elongation factor activity, signal transducer activity, binding, protein binding, translation factor activity, RNA binding, cadherin binding, cell adhesion molecule binding, organic cyclic compound binding, heterocyclic compound binding
DEK	P35659	3	16	18	1.36601	1.66621	1.2916	1	1	1	0.863281	0.957512	0.865452	0.876807	0.99258	0.857981	1.02249	1.09999	0.940983	0.98773	1.13643	0.889708	1.03154	1.18669	0.981925	1.08008	1.19426	0.981271	1.18755	1.23215	1.07844	1.321	1.26353	1.06354	1.47891	1	0.865452	0.876807	1.02249	0.98773	1.03154	1.08008	1.18755	1.26353	none	1.71535	Enhanced: Nucleus	cellular_component, intracellular, cell, nucleus, nucleoplasm, cytoplasm, membrane-enclosed lumen, nuclear lumen, organelle, membrane-bounded organelle, non-membrane-bounded organelle, intracellular organelle, intracellular membrane-bounded organelle, intracellular non-membrane-bounded organelle, organelle lumen, contractile fiber, organelle part, intracellular part, nuclear part, cytoplasmic par…	molecular_function, nucleic acid binding, DNA binding, chromatin binding, RNA binding, binding, protein binding, histone binding, organic cyclic compound binding, heterocyclic compound binding
RPA1	P27694	3	27	30	0.739346	0.693865	0.755745	1	1	1	1.01413	0.965822	1.00313	1.04711	0.97395	1.03633	0.959947	0.909933	0.944	0.954131	0.906645	0.977409	0.936857	0.897813	0.946202	0.934799	0.917545	0.965895	0.912254	0.925673	0.910533	0.85578	0.941798	0.903404	0.724805	1	1.00313	1.03633	0.944	0.954131	0.936857	0.934799	0.912254	0.903404	none	3.06603	Enhanced: Nucleoplasm	nuclear chromosome, chromosome, telomeric region, nuclear chromosome, telomeric region, cellular_component, intracellular, cell, nucleus, nucleoplasm, replication fork, DNA replication factor A complex, chromosome, nuclear body, PML body, replisome, membrane-enclosed lumen, nuclear lumen, macromolecular complex, protein-DNA complex, organelle, membrane-bounded organelle, non-membrane-bounded orga…	molecular_function, nucleic acid binding, DNA binding, damaged DNA binding, single-stranded DNA binding, binding, protein binding, telomeric DNA binding, single-stranded telomeric DNA binding, ion binding, cation binding, sequence-specific DNA binding, metal ion binding, organic cyclic compound binding, G-rich strand telomeric DNA binding, sequence-specific single stranded DNA binding, heterocycl…
APEX1	G3V3M6|G3V5Q1|P27695	3	14	16	0.790446	0.920714	0.706393	1	1	1	0.929654	0.987186	0.807237	0.953722	1.0685	0.835328	0.928556	0.981367	0.785095	0.859247	0.989259	0.781409	0.885109	0.95636	0.755998	0.889705	0.981489	0.802462	0.880235	0.962552	0.772877	0.879752	0.988436	0.772874	0.813553	1	0.929654	0.953722	0.928556	0.859247	0.885109	0.889705	0.880235	0.879752	none		Enhanced: Nucleus	nuclear chromosome, chromosome, telomeric region, nuclear chromosome, telomeric region, cellular_component, intracellular, cell, nucleus, nucleoplasm, transcription factor complex, chromosome, nucleolus, cytoplasm, mitochondrion, endoplasmic reticulum, centrosome, microtubule organizing center, ribosome, cytoskeleton, endomembrane system, microtubule cytoskeleton, nuclear body, nuclear speck, int…	transcription factor activity, protein binding, transcription factor activity, transcription factor binding, molecular_function, nucleic acid binding, DNA binding, chromatin binding, damaged DNA binding, double-stranded DNA binding, double-stranded telomeric DNA binding, transcription cofactor activity, transcription coactivator activity, transcription corepressor activity, RNA binding, catalytic…
CETN2	P41208	3	6	8	2.08241	1.75103	1.5628	1	1	1	0.734461	0.745893	0.827598	0.764693	0.790286	0.779102	0.982217	0.864419	1.0433	0.993348	1.026	0.936246	1.06055	0.925673	0.890951	1.05874	1.02686	0.971329	0.808091	1.01774	0.961481	1.16056	0.977952	1.14867	1.65692	1	0.745893	0.779102	0.982217	0.993348	0.925673	1.02686	0.961481	1.14867	none			nucleotide-excision repair complex, cellular_component, intracellular, cell, nucleus, nucleoplasm, cytoplasm, centrosome, centriole, microtubule organizing center, cytosol, cytoskeleton, cilium, microtubule cytoskeleton, membrane-enclosed lumen, nuclear lumen, photoreceptor connecting cilium, macromolecular complex, ciliary transition zone, ciliary basal body, cell projection, neuron projection, …	molecular_function, binding, calcium ion binding, protein binding, microtubule binding, cytoskeletal protein binding, tubulin binding, G-protein beta/gamma-subunit complex binding, protein complex binding, heterotrimeric G-protein binding, ion binding, cation binding, macromolecular complex binding, metal ion binding
MEF2D	Q14814|Q14814-4|Q14814-2|Q14814-3|Q14814-5|Q14814-6	3	2	5	0.962585	1.12614	1.08805	1	1	1	0.93402	0.969617	0.936419	0.962921	1.01983	0.955493	0.951725	0.992702	0.980323	0.932798	1.08059	0.948136	0.847988	1.02983	0.915722	0.86492	1.08171	0.930838	0.878628	0.979991	0.9472	0.957055	1.11181	1.08013	1.1071	1	0.936419	0.962921	0.980323	0.948136	0.915722	0.930838	0.9472	1.08013	none		Enhanced: Nucleoplasm	cellular_component, intracellular, cell, nucleus, nucleoplasm, cytoplasm, membrane-enclosed lumen, nuclear lumen, organelle, membrane-bounded organelle, intracellular organelle, intracellular membrane-bounded organelle, organelle lumen, organelle part, intracellular part, nuclear part, intracellular organelle part, cell part, intracellular organelle lumen	regulatory region DNA binding, transcription regulatory region sequence-specific DNA binding, RNA polymerase II regulatory region sequence-specific DNA binding, RNA polymerase II core promoter proximal region sequence-specific DNA binding, RNA polymerase II transcription factor activity, sequence-specific DNA binding, transcription factor activity, RNA polymerase II core promoter proximal region …
GIMAP2	Q9UG22	2	2	2	1.05332	1.05689		1	1		0.939277	0.898694		1.08562	0.941644		0.769729	0.850988		0.935424	0.916863		0.849324	0.844065		0.975308	0.864503		0.817426	0.799988		0.894299	0.955338		1.05689	1	0.918985	1.01363	0.810358	0.926143	0.846695	0.919905	0.808707	0.924818	none			cellular_component, intracellular, cell, cytoplasm, lipid droplet, membrane, integral component of membrane, intrinsic component of membrane, organelle, non-membrane-bounded organelle, intracellular organelle, intracellular non-membrane-bounded organelle, intracellular part, membrane part, cell part	nucleotide binding, nucleoside binding, purine nucleoside binding, molecular_function, binding, protein binding, GTP binding, purine nucleotide binding, guanyl nucleotide binding, ribonucleoside binding, purine ribonucleoside binding, ribonucleotide binding, purine ribonucleotide binding, guanyl ribonucleotide binding, purine ribonucleoside triphosphate binding, small molecule binding, identical …
SETMAR	B9ZVV8|Q53H47|Q53H47-3	3	3	3	0.927615	0.95361	0.823053	1	1	1	1.16051	1.05317	1.05645	1.05962	1.02766	0.992922	1.12605	1.04143	0.964727	1.08383	1.01852	0.937626	1.02029	1.05539	0.942377	1.04981	1.05622	0.955279	1.0549	1.02066	0.972775	1.0782	1.0711	0.880862	0.888332	1	1.05645	1.02766	1.04143	1.01852	1.02029	1.04981	1.02066	1.0711	none		Supported: Nucleoli	condensed chromosome, cellular_component, intracellular, cell, nucleus, chromosome, nucleolus, membrane-enclosed lumen, nuclear lumen, site of double-strand break, organelle, membrane-bounded organelle, non-membrane-bounded organelle, intracellular organelle, intracellular membrane-bounded organelle, intracellular non-membrane-bounded organelle, organelle lumen, organelle part, intracellular part…	single-stranded DNA endodeoxyribonuclease activity, molecular_function, nucleic acid binding, DNA binding, double-stranded DNA binding, single-stranded DNA binding, catalytic activity, nuclease activity, endonuclease activity, endodeoxyribonuclease activity, deoxyribonuclease activity, binding, protein binding, methyltransferase activity, N-methyltransferase activity, zinc ion binding, protein me…
TAOK1	Q7L7X3	3	6	10	0.752833	0.647256	0.840881	1	1	1	1.03982	0.953639	1.12757	1.12312	0.920293	1.17228	1.00384	0.907004	1.01393	0.996369	0.877554	1.1415	0.983945	0.974712	1.14861	0.934353	0.85075	1.06194	1.00036	0.901795	0.992275	0.904221	0.948198	1.04622	0.744069	1	1.03982	1.12312	1.00384	0.996369	0.983945	0.934353	0.992275	0.948198	none		Approved: Vesicles	cellular_component, extracellular region, extracellular space, intracellular, cell, cytoplasm, cytosol, vesicle, organelle, membrane-bounded organelle, extracellular organelle, extracellular region part, intracellular part, cytoplasmic part, cell part, extracellular exosome, extracellular vesicle	nucleotide binding, molecular_function, catalytic activity, protein kinase activity, protein serine/threonine kinase activity, signal transducer, downstream of receptor, with serine/threonine kinase activity, MAP kinase kinase kinase activity, signal transducer activity, signal transducer activity, downstream of receptor, binding, protein binding, ATP binding, kinase activity, transferase activit…
DTL	F5GZ90|Q9NZJ0	3	5	8	0.942668	0.896084	1.04436	1	1	1	1.06527	1.00407	1.09736	1.09412	0.937918	1.134	0.990202	0.883411	1.06818	1.0407	0.875002	1.08881	0.988207	0.93706	1.09578	0.959435	0.898879	1.11496	1.01747	0.92014	1.00565	0.905116	0.912898	1.05744	0.970221	1	1.06527	1.09412	0.990202	1.0407	0.988207	0.959435	1.00565	0.912898	none		Approved: Cytosol; Enhanced: Nucleus	ubiquitin ligase complex, cellular_component, intracellular, cell, nucleus, nuclear envelope, nucleoplasm, chromosome, nucleolus, cytoplasm, centrosome, microtubule organizing center, cytosol, cytoskeleton, endomembrane system, microtubule cytoskeleton, membrane, organelle membrane, cullin-RING ubiquitin ligase complex, Cul4A-RING E3 ubiquitin ligase complex, Cul4B-RING E3 ubiquitin ligase comple…	molecular_function, catalytic activity, ubiquitin-protein transferase activity, binding, protein binding, transferase activity, ubiquitin-like protein transferase activity, catalytic activity, acting on a protein
COQ3	Q5T063|Q9NZJ6	3	2	3	0.75718	0.869745	0.800358	1	1	1	0.921137	0.968257	1.00452	0.957008	1.09275	0.92707	0.893191	0.991388	0.948935	0.902173	1.0273	0.907499	0.869347	1.03447	0.842308	0.82064	0.942491	0.92677	0.932055	0.905682	0.913738	0.865143	0.93187	0.86902	0.835052	1	0.968257	0.957008	0.948935	0.907499	0.869347	0.92677	0.913738	0.86902	none		Approved: Mitochondria, Nucleoplasm	cellular_component, intracellular, cell, cytoplasm, mitochondrion, mitochondrial envelope, mitochondrial inner membrane, mitochondrial matrix, membrane, organelle inner membrane, organelle membrane, mitochondrial membrane, organelle envelope, membrane-enclosed lumen, envelope, organelle, membrane-bounded organelle, intracellular organelle, intracellular membrane-bounded organelle, organelle lumen…	molecular_function, catalytic activity, hexaprenyldihydroxybenzoate methyltransferase activity, methyltransferase activity, C-methyltransferase activity, O-methyltransferase activity, 2-polyprenyl-6-methoxy-1,4-benzoquinone methyltransferase activity, 3-demethylubiquinone-9 3-O-methyltransferase activity, S-adenosylmethionine-dependent methyltransferase activity, polyprenyldihydroxybenzoate methy…
SACS	Q9NZJ4|Q9NZJ4-2	3	2	4	0.800536	0.705739	0.853847	1	1	1	0.96974	1.015	1.19342	1.12626	0.990995	1.16416	1.01031	0.974377	1.09492	1.08098	0.927428	1.18093	1.10006	0.931474	1.12928	1.03942	0.987827	1.1066	0.961647	0.923543	1.05747	0.868252	0.96241	1.04114	0.779793	1	1.015	1.12626	1.01031	1.08098	1.10006	1.03942	0.961647	0.96241	none			cellular_component, intracellular, cell, nucleus, cytoplasm, mitochondrion, axon, dendrite, somatodendritic compartment, cell projection, neuron projection, organelle, membrane-bounded organelle, intracellular organelle, intracellular membrane-bounded organelle, intracellular part, cytoplasmic part, cell part, cell body fiber, neuron part, plasma membrane bounded cell projection	molecular_function, binding, protein binding, Hsp70 protein binding, heat shock protein binding, protein complex binding, macromolecular complex binding, chaperone binding, proteasome binding
EIF2AK3	C9J185|E7ER02|Q9NZJ5	3	2	3	0.939112	0.989683	1.3658	1	1	1	1.07526	0.95351	1.06259	1.01583	1.05427	1.0071	1.07408	1.12105	0.966779	1.09606	1.15022	0.981509	1.04676	1.11374	1.03538	1.09601	1.15143	1.1019	1.0012	1.06088	1.15456	1.13929	1.19403	1.17121	1.17774	1	1.06259	1.01583	1.07408	1.09606	1.04676	1.1019	1.06088	1.17121	none			cellular_component, intracellular, cell, cytoplasm, endoplasmic reticulum, endoplasmic reticulum membrane, endomembrane system, membrane, integral component of membrane, integral component of endoplasmic reticulum membrane, intrinsic component of membrane, intrinsic component of endoplasmic reticulum membrane, organelle subcompartment, nuclear outer membrane-endoplasmic reticulum membrane network…	nucleotide binding, molecular_function, catalytic activity, protein kinase activity, protein serine/threonine kinase activity, eukaryotic translation initiation factor 2alpha kinase activity, binding, protein binding, ATP binding, kinase activity, transferase activity, transferase activity, transferring phosphorus-containing groups, phosphotransferase activity, alcohol group as acceptor, purine n…
THRAP3	Q9Y2W1	3	25	34	2.72943	2.27085	2.20219	1	1	1	0.980713	1.02071	0.969213	1.0463	1.14067	1.04804	1.15397	1.23022	1.14385	1.19776	1.28983	1.13142	1.19227	1.29493	1.1948	1.30293	1.42516	1.28213	1.46457	1.40892	1.40782	1.58144	1.51098	1.44787	2.23652	1	0.980713	1.04804	1.15397	1.19776	1.1948	1.30293	1.40892	1.51098	solubilized	1.62542	Enhanced: Nuclear speckles	cellular_component, extracellular region, extracellular space, intracellular, cell, nucleus, nucleoplasm, mediator complex, nuclear body, nuclear speck, membrane-enclosed lumen, nuclear lumen, vesicle, macromolecular complex, exon-exon junction complex, organelle, membrane-bounded organelle, intracellular organelle, extracellular organelle, intracellular membrane-bounded organelle, organelle lume…	nucleotide binding, regulatory region DNA binding, transcription regulatory region sequence-specific DNA binding, transcription factor activity, protein binding, transcription factor activity, transcription factor binding, core promoter sequence-specific DNA binding, core promoter binding, regulatory region nucleic acid binding, transcription factor activity, RNA polymerase II transcription facto…
TDRKH	F6TB26|Q5SZR4|Q9Y2W6	3	7	8	0.960084	1.05188	0.793133	1	1	1	1.0434	1.04062	0.881059	1.08396	1.00534	0.880411	1.04097	1.03181	0.841361	0.963806	1.12282	0.840339	0.949194	0.997847	0.820702	0.934856	1.05914	0.836608	1.03989	0.976734	0.861012	1.01517	0.978131	0.868773	0.922504	1	1.04062	1.00534	1.03181	0.963806	0.949194	0.934856	0.976734	0.978131	none		Approved: Centrosome, Cytosol	cellular_component, intracellular, cell, cytoplasm, mitochondrion, intracellular ribonucleoprotein complex, macromolecular complex, ribonucleoprotein granule, cytoplasmic ribonucleoprotein granule, P granule, organelle, membrane-bounded organelle, non-membrane-bounded organelle, intracellular organelle, intracellular membrane-bounded organelle, intracellular non-membrane-bounded organelle, intrac…	molecular_function, nucleic acid binding, RNA binding, binding, organic cyclic compound binding, heterocyclic compound binding
ABI1	A0A0A0MRT6|B6VEX4|Q8IZP0|Q8IZP0-10|Q8IZP0-2|Q8IZP0-3|Q8IZP0-4|Q8IZP0-5|Q8IZP0-6|Q8IZP0-7|Q8IZP0-8|Q8IZP0-9	3	8	9	1.17703	1.33211	1.17387	1	1	1	0.898407	0.929116	0.918773	0.835594	0.928154	0.842681	1.03399	1.00708	1.07058	1.07374	1.07576	1.01055	1.07411	1.04796	1.06211	0.988011	1.01667	0.978016	0.94784	0.96814	0.997599	1.08706	0.955937	1.07386	1.25299	1	0.918773	0.842681	1.03399	1.07374	1.06211	0.988011	0.96814	1.07386	none		Supported: Cell Junctions, Plasma membrane	cellular_component, extracellular region, extracellular space, intracellular, cell, nucleus, cytoplasm, endoplasmic reticulum, cytosol, cytoskeleton, plasma membrane, endomembrane system, postsynaptic density, membrane, lamellipodium, cell junction, filopodium, growth cone, site of polarized growth, SCAR complex, cell leading edge, vesicle, asymmetric synapse, macromolecular complex, cell project…	molecular_function, binding, protein binding, enzyme activator activity, cytoskeletal protein binding, SH3 domain binding, kinase regulator activity, kinase activator activity, protein kinase regulator activity, protein domain specific binding, enzyme regulator activity, protein kinase activator activity, protein tyrosine kinase activator activity, protein complex binding, macromolecular complex …
C16ORF13	Q96S19	3	3	5	0.883952	1.01663	1.01244	1	1	1	1.02759	1.08092	1.11338	1.0019	0.980031	0.981857	0.936945	0.999231	0.926189	0.928832	1.07173	0.940933	0.923803	1.03811	0.895078	0.841682	1.00371	0.911069	0.894646	0.943056	0.913706	0.84282	0.946266	0.886883	1.01453	1	1.08092	0.981857	0.936945	0.940933	0.923803	0.911069	0.913706	0.886883	none	2.28069
USP15	Q9Y4E8	3	12	17	0.794123	0.766202	0.769802	1	1	1	0.954757	1.0145	1.04312	0.938567	0.978456	1.00791	0.947908	0.985941	1.04022	0.925273	0.967108	1.00731	0.967021	0.961541	1.02521	0.935972	0.946663	0.999509	0.927731	0.973036	1.03734	0.926159	0.930866	0.950816	0.768002	1	1.0145	0.978456	0.985941	0.967108	0.967021	0.946663	0.973036	0.930866	none		Enhanced: Cytosol	cellular_component, intracellular, cell, nucleus, cytoplasm, mitochondrion, cytosol, organelle, membrane-bounded organelle, intracellular organelle, intracellular membrane-bounded organelle, intracellular part, cytoplasmic part, cell part	molecular_function, catalytic activity, endopeptidase activity, cysteine-type endopeptidase activity, thiol-dependent ubiquitin-specific protease activity, receptor binding, cytokine receptor binding, transforming growth factor beta receptor binding, binding, protein binding, peptidase activity, cysteine-type peptidase activity, hydrolase activity, ubiquitin-like protein-specific protease activit…
CHAMP1	Q96JM3	3	30	31	1.52168	1.37519	1.3278	1	1	1	0.991462	1.0188	0.942029	0.966507	1.0493	0.901319	1.0536	1.07942	0.967695	1.09055	1.08146	0.97094	1.20811	1.10586	1.08319	1.21685	1.13931	1.08223	1.4528	1.18544	1.20226	1.44228	1.14688	1.19966	1.3515	1	0.991462	0.966507	1.0536	1.08146	1.10586	1.13931	1.20226	1.19966	none	2.00779	Enhanced: Nucleoplasm	chromosome, centromeric region, kinetochore, condensed chromosome kinetochore, condensed chromosome, centromeric region, condensed chromosome, cellular_component, intracellular, cell, nucleus, nucleoplasm, chromosome, cytoplasm, spindle, cytoskeleton, microtubule cytoskeleton, nuclear body, membrane-enclosed lumen, nuclear lumen, macromolecular complex, organelle, membrane-bounded organelle, non-…	molecular_function, nucleic acid binding, binding, protein binding, ion binding, cation binding, metal ion binding, organic cyclic compound binding, heterocyclic compound binding
ATXN3	A0A087X1A8|D3VVH9|F5H211|G3V3R7|P54252|P54252-2|P54252-4|C9JQV6|G3V328|P54252-3	3	5	8	0.790722	1.04285	0.865208	1	1	1	0.888517	0.933233	0.875223	0.833857	0.971946	0.800679	0.920665	1.02578	0.897244	0.865647	1.03808	0.791727	0.80129	0.946077	0.830934	0.826445	1.02732	0.801113	0.788128	0.958619	0.838955	0.863499	0.98398	0.839897	0.954029	1	0.888517	0.833857	0.920665	0.865647	0.830934	0.826445	0.838955	0.863499	none		Approved: Nucleoli, Nucleus, Plasma membrane	cellular_component, intracellular, cell, nucleus, nucleoplasm, nucleolus, cytoplasm, mitochondrion, mitochondrial envelope, mitochondrial matrix, endoplasmic reticulum, endoplasmic reticulum membrane, cytosol, plasma membrane, endomembrane system, membrane, inclusion body, nuclear matrix, organelle membrane, mitochondrial membrane, organelle envelope, membrane-enclosed lumen, envelope, nuclear lu…	molecular_function, catalytic activity, thiol-dependent ubiquitin-specific protease activity, binding, protein binding, peptidase activity, cysteine-type peptidase activity, hydrolase activity, ubiquitin-like protein-specific protease activity, enzyme binding, ubiquitin protein ligase binding, thiol-dependent ubiquitinyl hydrolase activity, identical protein binding, ubiquitin-like protein ligase…
ROCK2	O75116	3	25	35	0.886327	0.897086	0.805958	1	1	1	0.985728	1.01104	0.928873	0.991812	1.04533	0.915404	0.953003	1.02812	0.927314	0.968973	1.05127	0.861226	0.953771	1.03489	0.879892	0.940394	1.02152	0.8792	1.0376	0.976355	0.918513	1.03059	1.01734	0.888785	0.851522	1	0.985728	0.991812	0.953003	0.968973	0.953771	0.940394	0.976355	1.01734	none		Supported: Cytosol	cellular_component, intracellular, cell, nucleus, cytoplasm, centrosome, microtubule organizing center, cytosol, cytoskeleton, plasma membrane, microtubule cytoskeleton, membrane, intracellular ribonucleoprotein complex, macromolecular complex, ribonucleoprotein granule, cytoplasmic ribonucleoprotein granule, organelle, membrane-bounded organelle, non-membrane-bounded organelle, intracellular org…	nucleotide binding, molecular_function, nucleic acid binding, RNA binding, catalytic activity, protein kinase activity, protein serine/threonine kinase activity, structural molecule activity, binding, protein binding, ATP binding, kinase activity, transferase activity, transferase activity, transferring phosphorus-containing groups, phosphotransferase activity, alcohol group as acceptor, Ras GTPa…
WDR61	Q9GZS3	3	8	9	0.843221	0.782585	0.882389	1	1	1	1.00568	0.984532	1.04565	1.04134	0.963217	1.10846	0.951703	0.927504	1.03935	0.983533	0.912022	1.08027	1.00491	0.911517	1.04319	1.04936	0.922302	1.04222	0.986091	0.906631	1.00363	0.916486	0.86773	0.928053	0.832487	1	1.00568	1.04134	0.951703	0.983533	1.00491	1.04222	0.986091	0.916486	none		Enhanced: Nucleoplasm; Supported: Cytosol	DNA-directed RNA polymerase complex, chromatin, cellular_component, intracellular, cell, nucleus, nucleoplasm, chromosome, cytoplasm, cytosol, transcription elongation factor complex, DNA-directed RNA polymerase II, holoenzyme, Cdc73/Paf1 complex, RNA polymerase complex, membrane-enclosed lumen, nuclear lumen, macromolecular complex, transcriptionally active chromatin, organelle, membrane-bounded…	molecular_function, binding, protein binding
UBE2Q1	Q7Z7E8	3	9	10	0.8765	1.01582	0.894917	1	1	1	0.936603	1.0396	0.927648	0.910903	0.999324	0.94817	0.895607	1.00242	0.888193	0.882776	0.974806	0.908429	0.839476	0.942634	0.85695	0.883393	0.999648	0.853453	0.841152	0.955998	0.825243	0.858937	0.950231	0.849508	0.955369	1	0.936603	0.94817	0.895607	0.908429	0.85695	0.883393	0.841152	0.858937	none		Approved: Centrosome, Nucleoplasm	cellular_component, intracellular, cell, nucleus, cytoplasm, cytosol, filopodium, cell projection, organelle, membrane-bounded organelle, intracellular organelle, intracellular membrane-bounded organelle, intracellular part, cytoplasmic part, cell part, actin-based cell projection, plasma membrane bounded cell projection	nucleotide binding, molecular_function, catalytic activity, ubiquitin-protein transferase activity, binding, protein binding, ATP binding, transferase activity, purine nucleotide binding, ubiquitin-like protein transferase activity, adenyl nucleotide binding, ribonucleotide binding, purine ribonucleotide binding, adenyl ribonucleotide binding, purine ribonucleoside triphosphate binding, small mol…
GMFG	M0R1D2|O60234	3	8	9	0.704766	0.817256	0.815424	1	1	1	0.90459	0.932721	1.02469	0.864283	0.949677	0.938343	0.904911	0.992313	1.03407	0.851476	1.01482	0.912179	0.820527	0.972992	0.956445	0.844586	1.01279	0.937478	0.810627	0.946348	0.956752	0.810353	0.991657	0.866575	0.81634	1	0.932721	0.938343	0.992313	0.912179	0.956445	0.937478	0.946348	0.866575	none		Approved: Cytosol, Nuclear bodies, Nucleoplasm	cellular_component, extracellular region, intracellular, cell, cytoplasm, endomembrane system, secretory granule, cytoplasmic vesicle, membrane-enclosed lumen, vesicle, vesicle lumen, secretory granule lumen, organelle, membrane-bounded organelle, intracellular organelle, organelle lumen, organelle part, intracellular part, cytoplasmic vesicle part, cytoplasmic part, intracellular organelle part,…	molecular_function, actin binding, enzyme inhibitor activity, protein kinase inhibitor activity, receptor binding, binding, protein binding, enzyme activator activity, growth factor activity, cytoskeletal protein binding, kinase regulator activity, kinase inhibitor activity, protein kinase regulator activity, enzyme regulator activity, receptor regulator activity, protein complex binding, macromo…
SSSCA1	H0YEB6|O60232	3	3	3	1.20164	1.12631	1.30891	1	1	1	1.22855	1.00385	1.17204	1.10565	0.99899	1.11141	1.03602	0.993907	1.15276	1.12722	0.932754	1.12706	1.2072	1.00872	1.14066	1.09853	0.953555	1.08427	1.30804	1.04758	1.18949	1.16389	0.961079	1.30648	1.21761	1	1.17204	1.10565	1.03602	1.12706	1.14066	1.08427	1.18949	1.16389	none		Approved: Cytosol		molecular_function, binding, protein binding, identical protein binding
DHX16	O60231	3	13	20	1.09118	1.13295	1.04759	1	1	1	1.01793	0.97587	0.963006	1.05492	0.991145	0.971293	1.06218	1.01137	0.985827	1.02511	0.999116	0.959057	1.00319	1.01543	0.966574	0.986276	0.999411	0.944793	1.06022	0.966166	0.953547	1.03765	1.00092	0.964123	1.09027	1	0.97587	0.991145	1.01137	0.999116	1.00319	0.986276	0.966166	1.00092	none		Supported: Nucleoplasm	cellular_component, intracellular, cell, nucleus, nucleoplasm, spliceosomal complex, cytoplasm, intracellular ribonucleoprotein complex, membrane-enclosed lumen, nuclear lumen, macromolecular complex, organelle, membrane-bounded organelle, intracellular organelle, intracellular membrane-bounded organelle, organelle lumen, organelle part, intracellular part, nuclear part, intracellular organelle p…	nucleotide binding, molecular_function, nucleic acid binding, RNA binding, RNA helicase activity, catalytic activity, ATP-dependent RNA helicase activity, helicase activity, binding, protein binding, ATP binding, ATP-dependent helicase activity, RNA-dependent ATPase activity, pyrophosphatase activity, hydrolase activity, hydrolase activity, acting on acid anhydrides, hydrolase activity, acting on…
SH3BP5	O60239	3	2	3	0.907006	1.13339	1.01222	1	1	1	1.00732	0.849662	0.987688	0.962509	1.05858	1.03651	0.897488	0.979028	0.913313	0.97095	0.971168	0.91087	0.869922	0.949731	0.995361	0.966681	1.05955	1.04009	0.90615	0.882934	0.991086	0.938415	0.982266	1.03534	1.0728	1	0.987688	1.03651	0.913313	0.97095	0.949731	1.04009	0.90615	0.982266	none		Supported: Nuclear bodies, Nucleoplasm	cellular_component, intracellular, cell, cytoplasm, mitochondrion, organelle, membrane-bounded organelle, intracellular organelle, intracellular membrane-bounded organelle, intracellular part, cytoplasmic part, cell part	molecular_function, enzyme inhibitor activity, protein kinase inhibitor activity, binding, protein binding, SH3 domain binding, kinase regulator activity, kinase inhibitor activity, protein kinase regulator activity, protein domain specific binding, enzyme regulator activity, molecular function regulator
LSS	P48449|P48449-3	3	11	14	0.639998	0.634823	0.713399	1	1	1	1.04342	1.01391	1.07245	1.09385	0.990392	1.05995	0.933179	0.89814	0.903644	0.923759	0.841044	1.00203	0.898483	0.924966	0.946986	0.895161	0.883202	0.897512	0.840286	0.912419	0.847598	0.777189	0.905737	0.882111	0.674111	1	1.04342	1.05995	0.903644	0.923759	0.924966	0.895161	0.847598	0.882111	none	3.06677	Approved: Cytosol	cellular_component, intracellular, cell, cytoplasm, endoplasmic reticulum, endoplasmic reticulum membrane, lipid droplet, endomembrane system, membrane, organelle subcompartment, nuclear outer membrane-endoplasmic reticulum membrane network, organelle, membrane-bounded organelle, non-membrane-bounded organelle, intracellular organelle, intracellular membrane-bounded organelle, intracellular non-m…	lanosterol synthase activity, molecular_function, catalytic activity, isomerase activity, intramolecular transferase activity, oxidosqualene cyclase activity
RCL1	Q9Y2P8	3	4	4	1.25026	1.12398	1.22261	1	1	1	1.00426	1.00712	1.06918	1.09086	0.994464	1.11238	0.995202	0.960617	1.02402	1.00374	0.995421	1.05354	0.964008	1.04235	1.06607	1.01874	1.01213	1.03487	0.916624	1.02181	0.970246	0.96921	1.03272	1.01814	1.17329	1	1.00712	1.09086	0.995202	1.00374	1.04235	1.01874	0.970246	1.01814	none		Approved: Nucleoplasm	cellular_component, intracellular, cell, nucleus, nucleoplasm, nucleolus, membrane-enclosed lumen, nuclear lumen, organelle, membrane-bounded organelle, non-membrane-bounded organelle, intracellular organelle, intracellular membrane-bounded organelle, intracellular non-membrane-bounded organelle, organelle lumen, organelle part, intracellular part, nuclear part, intracellular organelle part, cell…	molecular_function, catalytic activity, nuclease activity, endonuclease activity, endoribonuclease activity, ribonuclease activity, hydrolase activity, hydrolase activity, acting on ester bonds, catalytic activity, acting on RNA
ENOSF1	Q7L5Y1|Q7L5Y1-4|Q7L5Y1-5	2	2	2	0.694635	0.79829		1	1		1.03928	0.921443		0.941191	1.02626		0.885005	0.953542		0.875174	0.953268		0.771604	1.02893		0.861739	0.915481		0.730349	0.992195		0.718949	1.00184		0.79829	1	0.980362	0.983727	0.919273	0.914221	0.90027	0.88861	0.861272	0.860395	none			cellular_component, intracellular, cell, cytoplasm, mitochondrion, organelle, membrane-bounded organelle, intracellular organelle, intracellular membrane-bounded organelle, intracellular part, cytoplasmic part, cell part	magnesium ion binding, molecular_function, catalytic activity, binding, lyase activity, carbon-oxygen lyase activity, hydro-lyase activity, isomerase activity, ion binding, cation binding, metal ion binding, L-fuconate dehydratase activity
ATG7	O95352	3	4	7	0.777399	0.616317	0.860611	1	1	1	0.979862	0.963006	1.06708	1.04634	0.952955	1.062	0.938615	0.966858	1.04098	1.00769	0.897012	1.00267	0.909105	0.925606	1.07502	0.924534	0.913526	1.0511	0.943043	0.914695	0.987297	0.941963	0.925548	0.985051	0.738464	1	0.979862	1.04634	0.966858	1.00267	0.925606	0.924534	0.943043	0.941963	none		Approved: Nucleoplasm, Plasma membrane; Supported: Cytosol	pre-autophagosomal structure, cellular_component, extracellular region, intracellular, cell, cytoplasm, cytosol, cytoskeleton, cilium, axoneme, endomembrane system, secretory granule, axon, cytoplasmic vesicle, membrane-enclosed lumen, vesicle, vesicle lumen, secretory granule lumen, cell projection, neuron projection, organelle, membrane-bounded organelle, non-membrane-bounded organelle, intrace…	molecular_function, catalytic activity, ubiquitin activating enzyme activity, binding, protein binding, transcription factor binding, ubiquitin-like modifier activating enzyme activity, transferase activity, ligase activity, ligase activity, forming carbon-sulfur bonds, Atg12 activating enzyme activity, Atg8 activating enzyme activity, identical protein binding, protein homodimerization activity,…
RAP1A	P62834	3	2	2	0.9591	0.900257	0.658014	1	1	1	1.13454	0.953376	0.845636	1.04981	1.09131	0.827616	0.905543	1.06315	0.773258	0.991088	0.926617	0.802031	0.968155	0.99999	0.744439	0.906591	1.00621	0.725121	0.92204	0.921199	0.800772	0.907463	0.98547	0.846988	0.779135	1	0.953376	1.04981	0.905543	0.926617	0.968155	0.906591	0.921199	0.907463	none			cellular_component, extracellular region, extracellular space, intracellular, cell, cytoplasm, endosome, early endosome, late endosome, cytosol, plasma membrane, endomembrane system, vesicle membrane, membrane, cell junction, endocytic vesicle, secretory granule, cytoplasmic vesicle membrane, secretory granule membrane, organelle membrane, cytoplasmic vesicle, vesicle, guanyl-nucleotide exchange …	nucleotide binding, nucleoside binding, purine nucleoside binding, molecular_function, catalytic activity, GTPase activity, guanyl-nucleotide exchange factor activity, Ras guanyl-nucleotide exchange factor activity, transporter activity, binding, protein binding, GTP binding, protein transporter activity, peptide transporter activity, pyrophosphatase activity, hydrolase activity, hydrolase activi…
FOXK2	Q01167	3	7	9	1.17437	1.10751	1.00348	1	1	1	0.988131	0.972266	0.903063	1.00578	1.0162	0.908025	1.01418	0.960497	0.96261	1.00363	0.929437	0.944095	1.02793	0.975836	0.952197	1.0395	0.926222	0.97104	1.09994	0.985461	0.915504	1.06984	0.961186	0.946974	1.0555	1	0.972266	1.00578	0.96261	0.944095	0.975836	0.97104	0.985461	0.961186	none		Supported: Nucleoplasm, Vesicles	cellular_component, intracellular, cell, nucleus, nucleoplasm, membrane-enclosed lumen, nuclear lumen, organelle, membrane-bounded organelle, intracellular organelle, intracellular membrane-bounded organelle, organelle lumen, organelle part, intracellular part, nuclear part, intracellular organelle part, cell part, intracellular organelle lumen	magnesium ion binding, regulatory region DNA binding, transcription regulatory region sequence-specific DNA binding, RNA polymerase II regulatory region sequence-specific DNA binding, RNA polymerase II core promoter proximal region sequence-specific DNA binding, RNA polymerase II transcription factor activity, sequence-specific DNA binding, transcription factor activity, RNA polymerase II core pr…
RER1	O15258|Q9P0H9	3	3	4	0.889458	0.759466	0.669944	1	1	1	1.02933	0.960262	0.882284	1.03511	0.990999	0.952857	0.944908	0.949445	0.78961	0.976845	0.904997	0.918607	0.982862	0.950064	0.842814	0.93795	0.823605	0.819494	0.877271	0.957617	0.750887	0.900887	0.920726	0.860763	0.714705	1	0.960262	0.990999	0.944908	0.918607	0.950064	0.823605	0.877271	0.900887	none		Enhanced: Golgi apparatus	Golgi membrane, cellular_component, intracellular, cell, cytoplasm, endoplasmic reticulum-Golgi intermediate compartment, Golgi apparatus, plasma membrane, cell surface, endomembrane system, membrane, integral component of membrane, integral component of Golgi membrane, organelle membrane, intrinsic component of membrane, intrinsic component of Golgi membrane, intrinsic component of organelle mem…	molecular_function, receptor binding, binding, protein binding, acetylcholine receptor binding
PECAM1	P16284|P16284-3|P16284-6|P16284-2	3	14	25	0.951871	1.14355	0.871451	1	1	1	0.897456	1.01759	0.874964	0.866862	0.980943	0.841674	0.925537	1.01019	0.869507	0.880496	1.03691	0.797855	0.871108	1.01057	0.809753	0.838732	1.00124	0.82894	0.843756	0.983018	0.869777	0.948335	1.00452	0.828267	1.0075	1	0.897456	0.866862	0.925537	0.880496	0.871108	0.838732	0.869777	0.948335	none			cellular_component, extracellular region, extracellular space, intracellular, cell, cytoplasm, plasma membrane, endomembrane system, vesicle membrane, membrane, integral component of membrane, cell junction, secretory granule, cytoplasmic vesicle membrane, secretory granule membrane, organelle membrane, platelet alpha granule, platelet alpha granule membrane, intrinsic component of membrane, cyto…	molecular_function, binding, protein binding
ABHD14A|ACY1	C9JMV9|Q03154|Q03154-4	3	3	6	0.750396	0.758068	1.0406	1	1	1	1.04467	1.02162	1.02663	1.01728	1.0239	1.03925	0.914055	1.05907	0.937968	0.898686	0.965741	0.90897	0.932345	0.96178	0.969018	0.907765	0.967316	0.922897	0.9362	0.992374	0.891731	0.828332	1.07365	0.966807	0.899333	1	1.02663	1.0239	0.937968	0.90897	0.96178	0.922897	0.9362	0.966807	none
EIF3B	P55884|P55884-2	3	14	17	1.8064	1.24543	1.94154	1	1	1	1.06156	0.978161	1.0161	1.10157	1.00568	1.10309	1.07066	0.955465	1.07412	1.25966	0.939706	1.2346	1.494	0.99609	1.38017	1.70252	1.08171	1.58732	1.77029	1.15902	1.70718	1.92585	1.34231	1.99292	1.59348	1	1.0161	1.10157	1.07066	1.2346	1.38017	1.58732	1.70718	1.92585	solubilized	1.53808	Approved: Cytosol, Nucleoplasm	cellular_component, extracellular region, extracellular space, intracellular, cell, cytoplasm, cytosol, eukaryotic translation initiation factor 3 complex, vesicle, macromolecular complex, organelle, membrane-bounded organelle, extracellular organelle, protein complex, extracellular region part, intracellular part, cytoplasmic part, cell part, extracellular exosome, eukaryotic translation initiat…	molecular_function, nucleic acid binding, RNA binding, translation initiation factor activity, structural molecule activity, binding, protein binding, translation factor activity, RNA binding, translation initiation factor binding, protein complex scaffold activity, organic cyclic compound binding, heterocyclic compound binding
ARPC1A	E9PF58|Q92747|Q92747-2	3	2	5	0.71613	0.616498	0.820288	1	1	1	1.0796	0.962541	1.11454	1.20601	0.897977	1.19402	1.00378	0.842505	0.964782	1.01429	0.839162	1.11975	1.04064	0.849413	1.09282	1.03833	0.817496	1.03726	0.977997	0.911515	0.990039	0.804458	0.88806	1.01577	0.718393	1	1.0796	1.19402	0.964782	1.01429	1.04064	1.03726	0.977997	0.88806	none		Approved: Cell Junctions, Cytosol	cellular_component, extracellular region, extracellular space, intracellular, cell, cytoplasm, cytosol, cytoskeleton, Arp2/3 protein complex, plasma membrane, actin cytoskeleton, membrane, cell projection membrane, vesicle, macromolecular complex, muscle cell projection, muscle cell projection membrane, cell projection, organelle, membrane-bounded organelle, non-membrane-bounded organelle, intrac…	molecular_function, actin binding, binding, protein binding, cytoskeletal protein binding, protein complex binding, macromolecular complex binding, actin filament binding
MMAB	Q96EY8	3	2	3	0.896946	1.10821	0.76275	1	1	1	0.858371	0.975172	0.99551	0.885803	0.966176	0.825052	0.941848	0.989074	0.896726	0.91416	0.98606	0.81083	0.891134	0.992988	0.909607	0.906261	1.0334	0.908656	0.867173	1.01139	0.892651	0.964522	0.974596	0.829054	0.935479	1	0.975172	0.885803	0.941848	0.91416	0.909607	0.908656	0.892651	0.964522	none		Approved: Mitochondria	cellular_component, intracellular, cell, cytoplasm, mitochondrion, mitochondrial matrix, membrane-enclosed lumen, organelle, membrane-bounded organelle, intracellular organelle, intracellular membrane-bounded organelle, organelle lumen, organelle part, intracellular part, mitochondrial part, cytoplasmic part, intracellular organelle part, cell part, intracellular organelle lumen	nucleotide binding, molecular_function, catalytic activity, binding, protein binding, ATP binding, cob(I)yrinic acid a,c-diamide adenosyltransferase activity, transferase activity, transferase activity, transferring alkyl or aryl (other than methyl) groups, purine nucleotide binding, adenyl nucleotide binding, ribonucleotide binding, purine ribonucleotide binding, adenyl ribonucleotide binding, p…
ANKRD54	Q6NXT1	3	4	6	0.883904	1.12632	1.06954	1	1	1	0.938071	0.89548	1.00389	0.786833	0.913899	0.920318	0.95589	1.02348	1.06634	0.902293	1.00015	0.933547	0.879138	1.04227	1.03203	0.866815	1.02777	0.927519	0.803411	0.943395	1.02102	0.931549	0.99782	0.923828	1.09793	1	0.938071	0.913899	1.02348	0.933547	1.03203	0.927519	0.943395	0.931549	none		Approved: Microtubules, Midbody, Nucleoplasm	cellular_component, intracellular, cell, nucleus, cytoplasm, midbody, organelle, membrane-bounded organelle, intracellular organelle, intracellular membrane-bounded organelle, intracellular part, cell part	molecular_function, binding, protein binding, kinase regulator activity, protein kinase regulator activity, enzyme regulator activity, protein complex binding, macromolecular complex binding, molecular function regulator
PTCD3	Q96EY7	3	11	13	1.43875	0.96269	1.36686	1	1	1	1.08558	1.02012	1.07713	1.14562	1.01758	1.31033	1.22564	0.983634	1.33522	1.37538	1.01043	1.38775	1.5184	0.982745	1.33158	1.38553	0.901374	1.30604	1.34131	0.910258	1.28735	1.26446	0.859745	1.2281	1.16478	1	1.07713	1.14562	1.22564	1.37538	1.33158	1.30604	1.28735	1.2281	none		Enhanced: Mitochondria	cellular_component, intracellular, cell, nucleus, nucleoplasm, cytoplasm, mitochondrion, mitochondrial envelope, mitochondrial inner membrane, cytosol, ribosome, plasma membrane, membrane, organelle inner membrane, intracellular ribonucleoprotein complex, organelle membrane, mitochondrial membrane, organelle envelope, membrane-enclosed lumen, envelope, nuclear lumen, macromolecular complex, organ…	molecular_function, nucleic acid binding, RNA binding, binding, protein binding, rRNA binding, ribonucleoprotein complex binding, ribosomal small subunit binding, macromolecular complex binding, organic cyclic compound binding, heterocyclic compound binding
RAB12	Q6IQ22	3	3	4	0.685754	0.730483	0.869399	1	1	1	0.986857	0.983631	1.14038	0.88491	1.00111	1.06204	0.849504	0.884466	1.08033	0.904298	0.959714	1.04014	0.803771	0.881409	1.08655	0.886849	0.901434	0.96742	0.793078	0.942292	0.945709	0.750097	0.953063	0.959741	0.799941	1	0.986857	1.00111	0.884466	0.959714	0.881409	0.901434	0.942292	0.953063	none		Approved: Vesicles	Golgi membrane, lytic vacuole, cellular_component, intracellular, cell, cytoplasm, lysosome, lysosomal membrane, endosome, vacuole, vacuolar membrane, autophagosome, Golgi apparatus, cytosol, endosome membrane, endomembrane system, membrane, organelle membrane, cytoplasmic vesicle, vesicle, organelle subcompartment, organelle, membrane-bounded organelle, intracellular organelle, intracellular mem…	nucleotide binding, nucleoside binding, purine nucleoside binding, molecular_function, catalytic activity, GTPase activity, binding, protein binding, GTP binding, pyrophosphatase activity, hydrolase activity, hydrolase activity, acting on acid anhydrides, hydrolase activity, acting on acid anhydrides, in phosphorus-containing anhydrides, purine nucleotide binding, nucleoside-triphosphatase activi…
OXCT1	P55809	3	22	25	0.813702	0.841453	0.757657	1	1	1	0.945115	0.975135	0.896459	1.00992	0.956585	0.920022	0.915618	0.936546	0.863571	0.900291	0.941861	0.878406	0.895721	0.94379	0.870912	0.886541	0.918539	0.856091	0.892533	0.911187	0.811246	0.889881	0.944862	0.829671	0.799555	1	0.945115	0.956585	0.915618	0.900291	0.895721	0.886541	0.892533	0.889881	none	2.04982	Enhanced: Mitochondria	cellular_component, intracellular, cell, nucleus, nucleoplasm, cytoplasm, mitochondrion, mitochondrial matrix, membrane-enclosed lumen, nuclear lumen, organelle, membrane-bounded organelle, intracellular organelle, intracellular membrane-bounded organelle, organelle lumen, organelle part, intracellular part, nuclear part, mitochondrial part, cytoplasmic part, intracellular organelle part, cell pa…	molecular_function, catalytic activity, binding, protein binding, 3-oxoacid CoA-transferase activity, CoA-transferase activity, transferase activity, transferase activity, transferring sulfur-containing groups, identical protein binding, protein homodimerization activity, protein dimerization activity
NFKBIB	G5E9C2|I3L4X3|Q15653|Q15653-2	3	3	7	0.928707	1.123	1.01724	1	1	1	1.18528	0.992274	0.949841	1.1049	0.934748	0.886059	1.06111	1.01175	0.923637	1.04728	0.99427	0.909356	1.04438	0.954297	0.947554	1.02761	0.925853	0.896215	0.987188	0.977692	0.976845	0.923987	0.981441	0.935869	1.07012	1	0.992274	0.934748	1.01175	0.99427	0.954297	0.925853	0.977692	0.935869	none		Approved: Centrosome, Cytosol, Nucleoplasm	cellular_component, intracellular, cell, nucleus, cytoplasm, cytosol, organelle, membrane-bounded organelle, intracellular organelle, intracellular membrane-bounded organelle, intracellular part, cytoplasmic part, cell part	transcription factor activity, protein binding, transcription factor activity, transcription factor binding, molecular_function, transcription cofactor activity, transcription coactivator activity, signal transducer activity, binding, protein binding, transcription regulator activity
ATP11C	A0A067XG54|Q8NB49|Q8NB49-2|Q8NB49-3|Q8NB49-4	3	3	6	0.71169	0.837578	0.994668	1	1	1	1.02683	1.08267	1.23482	1.05833	1.00556	1.21448	0.998143	1.04202	1.19103	0.925028	1.04534	1.14184	0.964766	1.14179	1.27182	0.912838	0.980044	1.20017	1.02606	1.03246	1.10848	0.829841	0.980468	1.06733	0.916123	1	1.08267	1.05833	1.04202	1.04534	1.14179	0.980044	1.03246	0.980468	none			lytic vacuole, cellular_component, intracellular, cell, cytoplasm, lysosome, lysosomal membrane, endosome, vacuole, vacuolar membrane, endoplasmic reticulum, endoplasmic reticulum membrane, plasma membrane, endomembrane system, membrane, integral component of membrane, organelle membrane, intrinsic component of membrane, cytoplasmic vesicle, vesicle, organelle subcompartment, nuclear outer membra…	nucleotide binding, magnesium ion binding, molecular_function, catalytic activity, phospholipid-translocating ATPase activity, transporter activity, lipid transporter activity, binding, protein binding, ATP binding, phospholipid transporter activity, pyrophosphatase activity, hydrolase activity, hydrolase activity, acting on acid anhydrides, hydrolase activity, acting on acid anhydrides, in phosp…
[truncated: 5,030 more rows]
[truncated: 2 more columns]
