# Supplementary material for: Proteome-wide solubility and thermal stability profiling reveals distinct regulatory roles for ATP
Source: Nat Commun. 2019 Mar 11;10:1155. doi: 10.1038/s41467-019-09107-y (PMC6411743; doi:10.1038/s41467-019-09107-y)
Supplement: Supplementary file 10 — Supplementary Data 7 [file 41467_2019_9107_MOESM10_ESM.xlsx]

## Sheet: Table legend
Supplementary Data 7: SPP of AMP-PNP
Columns	Description
gene_name	identified protein
protein_id	uniprot identifier
rep_count	number of replicates in which protein was found in a given condition
min_qupm	minimum number of uniquely quantified peptides across replicates
max_qupm	maximum number of uniquely quantified peptides across replicates
pEC50	negative logarithm of the half maximal effective concentration, reflects potentcy of solubilization
human_protein_atlas	protein localization as annotated by the Human Protein Atlas
GO_CC	gene ontology cellular compartment terms associated with given protein
GO_MF	gene ontology molecular function terms associated with given protein
disordered_rank	d2p2 retrieved prediction of which proportion of a given protein is disordered
Avg_pI	average isoelectric point

## Sheet: Table S8
gene_name	protein_id	rep_count	min_qupm	max_qupm	SDS_vehicle_2	SDS_vehicle_3	vehicle_1	vehicle_2	vehicle_3	0.1mM_AMP-PNP_1	0.1mM_AMP-PNP_2	0.1mM_AMP-PNP_3	0.5mM_AMP-PNP_1	0.5mM_AMP-PNP_2	0.5mM_AMP-PNP_3	1mM_AMP-PNP_1	1mM_AMP-PNP_2	1mM_AMP-PNP_3	2mM_AMP-PNP_1	2mM_AMP-PNP_2	2mM_AMP-PNP_3	4mM_AMP-PNP_1	4mM_AMP-PNP_2	4mM_AMP-PNP_3	6mM_AMP-PNP_1	6mM_AMP-PNP_2	6mM_AMP-PNP_3	8mM_AMP-PNP_1	8mM_AMP-PNP_2	8mM_AMP-PNP_3	10mM_AMP-PNP_1	10mM_AMP-PNP_2	10mM_AMP-PNP_3	median_SDS	median_vehicle	median_0.1mM_AMP-PNP	median_0.5mM_AMP-PNP	median_1mM_AMP-PNP	median_2mM_AMP-PNP	median_4mM_AMP-PNP	median_6mM_AMP-PNP	median_8mM_AMP-PNP	median_10mM_AMP-PNP	AMP-PNP_effect	pEC50	human_protein_atlas	GO_CC	GO_MF	protein
DTYMK	P23919	3	13	18	0.929661	0.913896	1	1	1	1.00627	1.02259	1.01028	1.00018	0.99309	0.967697	1.0005	0.976927	0.947394	0.912773	0.950511	0.943865	0.979154	0.992107	0.97573	1.01847	1.06111	0.949965	0.999632	1.02668	0.966278	1.01702	1.01003	1.01035	0.921779	1	1.01028	0.99309	0.976927	0.943865	0.979154	1.01847	0.999632	1.01035	none		Approved: Mitochondria	cellular_component, intracellular, cell, cytoplasm, mitochondrion, mitochondrial envelope, mitochondrial intermembrane space, mitochondrial matrix, cytosol, organelle envelope, organelle envelope lumen, membrane-enclosed lumen, envelope, organelle, membrane-bounded organelle, intracellular organelle, intracellular membrane-bounded organelle, organelle lumen, organelle part, intracellular part, mi…	nucleotide binding, molecular_function, catalytic activity, thymidylate kinase activity, binding, ATP binding, uridylate kinase activity, kinase activity, transferase activity, transferase activity, transferring phosphorus-containing groups, phosphotransferase activity, phosphate group as acceptor, purine nucleotide binding, nucleotide kinase activity, nucleobase-containing compound kinase activi…	P23919
PBX2	P40425	3	2	4	1.07697	1.05936	1	1	1	1.01432	1.04369	0.965475	1.01934	1.02416	0.980799	1.01029	1.00551	0.96664	1.06242	1.01902	0.956925	1.00376	0.978171	0.964318	1.00076	1.03853	0.943072	1.01171	1.05623	0.952337	0.984348	1.06873	0.967327	1.06817	1	1.01432	1.01934	1.00551	1.01902	0.978171	1.00076	1.01171	0.984348	none		Approved: Nucleoplasm	cellular_component, intracellular, cell, nucleus, transcription factor complex, macromolecular complex, organelle, membrane-bounded organelle, intracellular organelle, intracellular membrane-bounded organelle, protein complex, intracellular part, cell part	regulatory region DNA binding, transcription regulatory region sequence-specific DNA binding, RNA polymerase II regulatory region sequence-specific DNA binding, RNA polymerase II transcription factor activity, sequence-specific DNA binding, RNA polymerase II regulatory region DNA binding, regulatory region nucleic acid binding, transcriptional activator activity, RNA polymerase II transcription r…	P40425
RFC1	P35251|P35251-2	3	29	40	1.45629	1.60878	1	1	1	0.982316	0.975216	0.998023	1.01636	1.07587	1.09887	1.07242	1.04689	1.0934	1.19164	1.10109	1.10726	1.18652	1.09996	1.10115	1.23139	1.14713	1.24254	1.22737	1.11034	1.20257	1.30747	1.24698	1.23828	1.53253	1	0.982316	1.07587	1.07242	1.10726	1.10115	1.23139	1.20257	1.24698	none	2.06658	Enhanced: Nucleus	cellular_component, extracellular region, extracellular space, intracellular, cell, nucleus, nucleoplasm, replication fork, DNA replication factor C complex, chromosome, nucleolus, cytoplasm, membrane-enclosed lumen, nuclear lumen, vesicle, macromolecular complex, organelle, membrane-bounded organelle, non-membrane-bounded organelle, intracellular organelle, extracellular organelle, intracellular…	nucleotide binding, molecular_function, nucleic acid binding, DNA binding, DNA clamp loader activity, double-stranded DNA binding, catalytic activity, binding, protein binding, ATP binding, enzyme activator activity, DNA-dependent ATPase activity, pyrophosphatase activity, hydrolase activity, hydrolase activity, acting on acid anhydrides, hydrolase activity, acting on acid anhydrides, in phosphor…	P35251
LARS	Q9P2J5	3	53	61	0.59311	0.782405	1	1	1	1.0566	0.999186	1.07733	1.03686	0.904856	1.07002	0.902067	0.982877	1.04612	0.701257	0.89839	1.04332	0.865692	0.858625	1.05119	0.858925	0.814004	1.06389	0.898783	0.806063	1.08311	0.817075	0.758549	1.11799	0.687757	1	1.0566	1.03686	0.982877	0.89839	0.865692	0.858925	0.898783	0.817075	none		Approved: Nuclear bodies; Supported: Cytosol	lytic vacuole, cellular_component, intracellular, cell, nucleus, nucleoplasm, cytoplasm, lysosome, vacuole, endoplasmic reticulum, cytosol, endomembrane system, nuclear body, aminoacyl-tRNA synthetase multienzyme complex, membrane-enclosed lumen, nuclear lumen, macromolecular complex, organelle, membrane-bounded organelle, intracellular organelle, intracellular membrane-bounded organelle, organel…	nucleotide binding, aminoacyl-tRNA editing activity, molecular_function, catalytic activity, aminoacyl-tRNA ligase activity, glutamine-tRNA ligase activity, leucine-tRNA ligase activity, valine-tRNA ligase activity, GTPase activator activity, binding, protein binding, ATP binding, enzyme activator activity, hydrolase activity, hydrolase activity, acting on ester bonds, ligase activity, purine nuc…	Q9P2J5
PDP2	Q9P2J9	2	2	2	0.964778		1	1		1.00661	0.946745		1.03381	0.961573		1.02476	0.955338		0.985347	0.955836		0.979797	0.914682		0.975223	0.960518		0.978584	0.949699		0.972591	0.938876		0.964778	1	0.976679	0.99769	0.990052	0.970591	0.94724	0.967871	0.964141	0.955733	none		Supported: Mitochondria	cellular_component, intracellular, cell, cytoplasm, mitochondrion, mitochondrial matrix, membrane-enclosed lumen, organelle, membrane-bounded organelle, intracellular organelle, intracellular membrane-bounded organelle, organelle lumen, organelle part, intracellular part, mitochondrial part, cytoplasmic part, intracellular organelle part, cell part, intracellular organelle lumen	molecular_function, catalytic activity, phosphoprotein phosphatase activity, protein serine/threonine phosphatase activity, [pyruvate dehydrogenase (lipoamide)] phosphatase activity, binding, hydrolase activity, hydrolase activity, acting on ester bonds, phosphatase activity, phosphoric ester hydrolase activity, ion binding, cation binding, metal ion binding, catalytic activity, acting on a prote…	Q9P2J9
DPH1	I3L1H5|Q9BZG8	3	4	5	0.998118	0.922369	1	1	1	1.02155	1.01709	1.02269	1.02247	0.993623	1.02933	0.995814	0.998134	1.01043	0.976059	0.973818	0.975708	1.02537	0.997864	1.02952	0.981871	0.982011	1.01207	1.03198	1.0033	0.999407	0.99863	0.930189	0.956795	0.960243	1	1.02155	1.02247	0.998134	0.975708	1.02537	0.982011	1.0033	0.956795	none		Supported: Nucleoplasm	cellular_component, intracellular, cell, nucleus, nucleoplasm, cytoplasm, cytosol, cell junction, membrane-enclosed lumen, nuclear lumen, organelle, membrane-bounded organelle, intracellular organelle, intracellular membrane-bounded organelle, organelle lumen, organelle part, intracellular part, nuclear part, cytoplasmic part, intracellular organelle part, cell part, intracellular organelle lumen	molecular_function, catalytic activity, binding, protein binding, transferase activity	Q9BZG8
MRPL3	E7ETU7|H0Y9G6|P09001	3	3	4	1.11447	1.21696	1	1	1	1.05496	1.0004	1.11679	0.959802	0.877804	1.08096	0.839033	1.00101	1.07165	0.861431	0.926187	1.09647	0.880897	0.87339	1.12883	0.804774	0.776723	1.19824	0.82829	0.817479	1.16699	0.797579	0.768579	1.14209	1.16572	1	1.05496	0.959802	1.00101	0.926187	0.880897	0.804774	0.82829	0.797579	none			organellar ribosome, organellar large ribosomal subunit, cellular_component, intracellular, cell, cytoplasm, mitochondrion, mitochondrial envelope, mitochondrial inner membrane, mitochondrial matrix, mitochondrial ribosome, mitochondrial large ribosomal subunit, ribosome, large ribosomal subunit, membrane, organelle inner membrane, intracellular ribonucleoprotein complex, organelle membrane, mito…	molecular_function, nucleic acid binding, RNA binding, structural constituent of ribosome, structural molecule activity, binding, organic cyclic compound binding, heterocyclic compound binding	P09001
HCCS	P53701	3	8	9	0.997856	0.872499	1	1	1	0.979978	1.02573	0.989341	0.998367	0.947898	1.01226	1.04287	1.0403	1.01573	1.06968	1.00087	0.968583	1.0142	1.05225	1.014	1.03777	1.00558	1.01879	1.0006	1.0502	0.997589	1.02405	1.00382	0.929877	0.935177	1	0.989341	0.998367	1.0403	1.00087	1.0142	1.01879	1.0006	1.00382	none		Enhanced: Mitochondria	cellular_component, intracellular, cell, cytoplasm, mitochondrion, mitochondrial envelope, mitochondrial inner membrane, membrane, organelle inner membrane, organelle membrane, mitochondrial membrane, organelle envelope, envelope, organelle, membrane-bounded organelle, intracellular organelle, intracellular membrane-bounded organelle, organelle part, intracellular part, mitochondrial part, cytopl…	molecular_function, catalytic activity, holocytochrome-c synthase activity, binding, lyase activity, carbon-sulfur lyase activity, ion binding, cation binding, metal ion binding	P53701
DHX8	Q14562	3	13	18	0.953381	1.49034	1	1	1	1.08074	1.03181	1.0089	1.03262	0.938207	1.01051	1.02881	1.04655	1.0826	1.00164	1.0443	1.07566	1.09299	1.0455	1.09972	1.07687	0.990125	1.04454	1.1322	1.03956	1.11293	1.12727	1.02109	1.12657	1.22186	1	1.03181	1.01051	1.04655	1.0443	1.09299	1.04454	1.11293	1.12657	none		Supported: Nuclear bodies, Nucleoplasm	cellular_component, intracellular, cell, nucleus, nucleoplasm, spliceosomal complex, cytoplasm, nuclear body, intracellular ribonucleoprotein complex, membrane-enclosed lumen, nuclear lumen, macromolecular complex, organelle, membrane-bounded organelle, intracellular organelle, intracellular membrane-bounded organelle, organelle lumen, organelle part, intracellular part, nuclear part, intracellul…	nucleotide binding, molecular_function, nucleic acid binding, RNA binding, RNA helicase activity, catalytic activity, ATP-dependent RNA helicase activity, helicase activity, binding, protein binding, ATP binding, ATP-dependent helicase activity, RNA-dependent ATPase activity, pyrophosphatase activity, hydrolase activity, hydrolase activity, acting on acid anhydrides, hydrolase activity, acting on…	Q14562
MCM6	Q14566	3	57	62	0.648334	0.744738	1	1	1	1.00938	0.968967	0.970195	1.03264	0.869348	0.928576	0.920558	0.889163	0.894343	0.709838	0.845229	0.884041	0.883356	0.826723	0.912248	0.911373	0.863913	0.873742	0.928393	0.859675	0.919451	0.85541	0.767531	0.876958	0.696536	1	0.970195	0.928576	0.894343	0.845229	0.883356	0.873742	0.919451	0.85541	none	3.206	Enhanced: Nucleoplasm	nuclear chromosome, chromosome, telomeric region, nuclear chromosome, telomeric region, cellular_component, intracellular, cell, nucleus, nucleoplasm, chromosome, membrane-enclosed lumen, nuclear lumen, macromolecular complex, MCM complex, organelle, membrane-bounded organelle, non-membrane-bounded organelle, intracellular organelle, intracellular membrane-bounded organelle, intracellular non-mem…	nucleotide binding, molecular_function, nucleic acid binding, DNA binding, DNA helicase activity, single-stranded DNA binding, catalytic activity, ATP-dependent DNA helicase activity, helicase activity, binding, protein binding, ATP binding, ATP-dependent helicase activity, DNA-dependent ATPase activity, pyrophosphatase activity, hydrolase activity, hydrolase activity, acting on acid anhydrides, …	Q14566
PRPF3	O43395	3	19	24	1.40744	1.68198	1	1	1	1.0575	1.01713	1.04023	1.01192	1.04056	0.994158	0.98481	1.01955	0.984953	0.995612	1.04023	0.978028	1.03938	1.03079	1.01153	1.09115	1.02089	1.08362	1.16471	1.05212	1.09466	1.20474	1.08514	1.17197	1.54471	1	1.04023	1.01192	0.984953	0.995612	1.03079	1.08362	1.09466	1.17197	none	1.46533	Enhanced: Nucleoplasm	cellular_component, intracellular, cell, nucleus, nucleoplasm, spliceosomal complex, cytoplasm, cytosol, Cajal body, nuclear body, nuclear speck, intracellular ribonucleoprotein complex, small nuclear ribonucleoprotein complex, membrane-enclosed lumen, nuclear lumen, macromolecular complex, organelle, membrane-bounded organelle, intracellular organelle, intracellular membrane-bounded organelle, o…	molecular_function, nucleic acid binding, RNA binding, binding, protein binding, identical protein binding, organic cyclic compound binding, heterocyclic compound binding	O43395
FOXRED1	Q96CU9|Q96CU9-3	3	7	10	0.911357	0.98401	1	1	1	1.04263	0.999737	1.04878	1.05111	0.988401	0.995787	1.01793	0.951658	0.985615	0.79865	0.962632	0.96944	1.01028	0.98656	1.09984	1.0723	1.02634	1.03241	1.12497	1.07181	1.0847	1.07906	1.03147	1.11012	0.947683	1	1.04263	0.995787	0.985615	0.962632	1.01028	1.03241	1.0847	1.07906	none		Supported: Mitochondria	cellular_component, intracellular, cell, cytoplasm, mitochondrion, mitochondrial envelope, mitochondrial inner membrane, mitochondrial respiratory chain, mitochondrial respiratory chain complex I, membrane, integral component of membrane, organelle inner membrane, NADH dehydrogenase complex, organelle membrane, intrinsic component of membrane, mitochondrial membrane, organelle envelope, envelope,…	molecular_function, catalytic activity, oxidoreductase activity	Q96CU9
TSPYL5	Q86VY4	3	9	12	1.49438	1.60301	1	1	1	0.982164	0.970136	1.00684	0.984187	1.05656	1.0376	1.09251	1.02898	1.06751	1.19607	1.05215	1.02936	1.1157	1.07701	0.997436	1.12269	1.04105	1.08491	1.11803	1.06171	1.08555	1.17663	1.11547	1.06907	1.5487	1	0.982164	1.0376	1.06751	1.05215	1.07701	1.08491	1.08555	1.11547	none	3.17271	Approved: Cytosol, Golgi apparatus	cellular_component, intracellular, cell, nucleus, organelle, membrane-bounded organelle, intracellular organelle, intracellular membrane-bounded organelle, intracellular part, cell part	molecular_function, binding, protein binding	Q86VY4
TRPV2	Q9Y5S1	3	6	8	0.958147	0.922389	1	1	1	1.03186	1.01673	1.0091	0.947981	1.01758	0.980044	1.01766	0.995946	0.974511	1.03612	1.02049	1.02164	1.0306	1.0327	1.01415	0.959399	1.00869	0.997981	0.941902	0.979281	0.936079	0.92752	0.977511	1.00214	0.940268	1	1.01673	0.980044	0.995946	1.02164	1.0306	0.997981	0.941902	0.977511	none		Supported: Plasma membrane	cellular_component, intracellular, cell, cytoplasm, plasma membrane, integral component of plasma membrane, cell surface, membrane, integral component of membrane, axon, growth cone, site of polarized growth, intrinsic component of membrane, intrinsic component of plasma membrane, cytoplasmic vesicle, vesicle, growth cone membrane, axon part, melanosome, cell projection, neuron projection, organe…	molecular_function, transporter activity, ion channel activity, cation channel activity, calcium channel activity, cation transmembrane transporter activity, ion transmembrane transporter activity, calcium ion transmembrane transporter activity, channel activity, passive transmembrane transporter activity, substrate-specific channel activity, transmembrane transporter activity, inorganic cation t…	Q9Y5S1
STAT2	P52630|P52630-4	3	7	11	0.955672	1.02787	1	1	1	1.00423	0.983347	1.04834	1.03147	0.962567	1.00032	1.00718	0.946897	1.01085	0.947917	0.999035	1.00508	1.06114	0.993721	1.06541	1.05126	1.03074	0.999845	1.05024	1.0364	1.04283	1.04888	0.994599	1.03966	0.991771	1	1.00423	1.00032	1.00718	0.999035	1.06114	1.03074	1.04283	1.03966	none		Supported: Cytosol, Plasma membrane	cellular_component, intracellular, cell, nucleus, nucleoplasm, cytoplasm, cytosol, plasma membrane, membrane, membrane-enclosed lumen, nuclear lumen, organelle, membrane-bounded organelle, intracellular organelle, intracellular membrane-bounded organelle, organelle lumen, organelle part, intracellular part, nuclear part, cytoplasmic part, intracellular organelle part, cell part, intracellular org…	molecular_function, nucleic acid binding, DNA binding, DNA binding transcription factor activity, signal transducer activity, binding, protein binding, enzyme binding, identical protein binding, ubiquitin-like protein ligase binding, organic cyclic compound binding, transcription regulator activity, heterocyclic compound binding	P52630
PPP1R13L	Q8WUF5	3	2	7	1.05473	1.10148	1	1	1	1.00478	1.01942	0.998635	1.00931	1.00417	1.01967	0.990199	1.01429	1.0226	1.0055	0.9953	0.998326	0.985952	0.986716	1.02924	0.985295	1.00161	1.04087	0.997278	0.989034	0.924791	0.984366	0.987367	1.00419	1.0781	1	1.00478	1.00931	1.01429	0.998326	0.986716	1.00161	0.989034	0.987367	none		Enhanced: Cytosol	cellular_component, extracellular region, intracellular, cell, nucleus, nucleoplasm, cytoplasm, cytosol, cell junction, membrane-enclosed lumen, nuclear lumen, organelle, membrane-bounded organelle, intracellular organelle, intracellular membrane-bounded organelle, organelle lumen, extracellular region part, organelle part, intracellular part, nuclear part, cytoplasmic part, intracellular organel…	transcription factor activity, protein binding, transcription factor activity, transcription factor binding, molecular_function, transcription cofactor activity, transcription corepressor activity, binding, protein binding, transcription factor binding, identical protein binding, cadherin binding, cell adhesion molecule binding, transcription regulator activity	Q8WUF5
NEU1	Q99519	3	2	3	1.01014	1.00269	1	1	1	0.974496	1.01399	0.983618	1.00713	1.03255	1.04149	1.01687	1.01483	1.03437	0.99457	1.01165	0.992755	0.97237	1.00268	0.996515	0.989389	1.02978	0.991645	0.96883	1.01302	1.02373	0.979085	0.994965	1.01029	1.00642	1	0.983618	1.03255	1.01687	0.99457	0.996515	0.991645	1.01302	0.994965	none		Supported: Cell Junctions, Vesicles	lytic vacuole, cellular_component, extracellular region, extracellular space, intracellular, cell, cytoplasm, lysosome, lysosomal membrane, vacuole, vacuolar membrane, vacuolar lumen, plasma membrane, endomembrane system, membrane, cell junction, secretory granule, organelle membrane, cytoplasmic vesicle, membrane-enclosed lumen, vesicle, vesicle lumen, secretory granule lumen, specific granule l…	molecular_function, catalytic activity, exo-alpha-sialidase activity, hydrolase activity, hydrolyzing O-glycosyl compounds, binding, protein binding, hydrolase activity, hydrolase activity, acting on glycosyl bonds, alpha-sialidase activity, exo-alpha-(2->3)-sialidase activity, exo-alpha-(2->6)-sialidase activity, exo-alpha-(2->8)-sialidase activity	Q99519
FHL3	Q13643	3	4	5	1.58358	1.09523	1	1	1	0.990408	0.9534	0.941572	0.959451	0.95442	0.964895	0.986567	1.01337	0.981681	0.96942	1.03887	0.955069	0.963042	1.0142	0.94251	0.920771	1.00117	0.965843	0.885776	1.00146	0.90138	0.884328	0.999188	0.903297	1.3394	1	0.9534	0.959451	0.986567	0.96942	0.963042	0.965843	0.90138	0.903297	none		Approved: Nucleus	stress fiber, cellular_component, intracellular, cell, nucleus, cytoplasm, cytoskeleton, adherens junction, cell-substrate adherens junction, focal adhesion, actin cytoskeleton, myofibril, sarcomere, Z disc, cell junction, cell-substrate junction, I band, actin filament bundle, actomyosin, organelle, membrane-bounded organelle, non-membrane-bounded organelle, intracellular organelle, intracellula…	molecular_function, actin binding, binding, protein binding, cytoskeletal protein binding, ion binding, cation binding, metal ion binding	Q13643
YTHDF2	Q9Y5A9	3	9	12	1.00471	1.08559	1	1	1	0.986714	1.03596	1.02439	0.979137	1.07642	1.07355	1.0334	1.07545	1.05873	1.06227	1.0514	1.02991	1.00934	1.06998	0.98933	1.00212	1.0805	1.00693	0.963844	1.04869	1.0022	0.976605	1.11003	0.997907	1.04515	1	1.02439	1.07355	1.05873	1.0514	1.00934	1.00693	1.0022	0.997907	none		Enhanced: Cytosol; Supported: Cytoplasmic bodies	P-body, cellular_component, intracellular, cell, nucleus, cytoplasm, cytosol, intracellular ribonucleoprotein complex, macromolecular complex, ribonucleoprotein granule, cytoplasmic ribonucleoprotein granule, organelle, membrane-bounded organelle, non-membrane-bounded organelle, intracellular organelle, intracellular membrane-bounded organelle, intracellular non-membrane-bounded organelle, intrac…	molecular_function, nucleic acid binding, RNA binding, binding, protein binding, organic cyclic compound binding, heterocyclic compound binding, N6-methyladenosine-containing RNA binding	Q9Y5A9
DHODH	Q02127	3	11	14	0.75964	0.746723	1	1	1	1.00925	1.00735	0.994455	1.02016	0.928626	0.959288	1.00076	1.01524	0.954699	0.852808	0.979359	0.926323	0.977608	1.00916	0.994241	0.955981	0.997466	0.946217	0.985505	0.98374	0.959883	0.944136	0.980637	0.942601	0.753181	1	1.00735	0.959288	1.00076	0.926323	0.994241	0.955981	0.98374	0.944136	none		Approved: Nucleoplasm; Enhanced: Mitochondria	cellular_component, intracellular, cell, nucleus, nucleoplasm, cytoplasm, mitochondrion, mitochondrial envelope, mitochondrial inner membrane, cytosol, membrane, integral component of membrane, organelle inner membrane, organelle membrane, intrinsic component of membrane, mitochondrial membrane, organelle envelope, membrane-enclosed lumen, envelope, nuclear lumen, somatodendritic compartment, neu…	nucleotide binding, molecular_function, catalytic activity, dihydroorotate dehydrogenase activity, binding, drug binding, FMN binding, oxidoreductase activity, oxidoreductase activity, acting on the CH-CH group of donors, oxidoreductase activity, acting on the CH-CH group of donors, quinone or related compound as acceptor, ribonucleotide binding, small molecule binding, ion binding, anion binding…	Q02127
TRIM14	Q14142|Q14142-3	2	2	2	1.03349		1	1		0.972554	0.99597		0.972769	0.982377		1.01834	0.987434		1.03103	1.00606		1.0102	1.00624		1.04036	1.0793		1.0048	1.03736		1.03461	1.05513		1.03349	1	0.984262	0.977573	1.00289	1.01855	1.00822	1.05983	1.02108	1.04487	none		Approved: Cytosol, Nucleoplasm	cellular_component, intracellular, cell, cell part	molecular_function, binding, zinc ion binding, ion binding, cation binding, metal ion binding, transition metal ion binding	Q14142
MRPS33	Q9Y291|C9JBY7	3	2	2	2.11633	2.10017	1	1	1	1.04672	1.10507	1.06671	1.01087	1.08415	1.03733	0.995438	1.00245	1.02359	1.12788	0.902353	1.04196	1.03817	0.887343	1.07617	1.02914	0.943788	1.00908	1.03116	0.916826	1.06555	0.992145	0.870045	1.1288	2.10825	1	1.06671	1.03733	1.00245	1.04196	1.03817	1.00908	1.03116	0.992145	none			organellar ribosome, organellar small ribosomal subunit, cellular_component, intracellular, cell, cytoplasm, mitochondrion, mitochondrial envelope, mitochondrial inner membrane, mitochondrial matrix, mitochondrial ribosome, mitochondrial small ribosomal subunit, ribosome, small ribosomal subunit, membrane, organelle inner membrane, intracellular ribonucleoprotein complex, organelle membrane, mito…	molecular_function, structural constituent of ribosome, structural molecule activity	Q9Y291
TRAPPC4	J3KP27|Q9Y296	3	4	7	0.843323	0.80576	1	1	1	1.04465	1.0579	1.03109	1.01186	0.928395	1.02387	1.00715	0.977739	0.998524	0.911002	0.942262	1.02668	0.961959	0.983064	0.970531	0.926226	0.957282	0.993399	0.950335	1.00387	1.00276	0.889023	0.886	0.943356	0.824541	1	1.04465	1.01186	0.998524	0.942262	0.970531	0.957282	1.00276	0.889023	none		Approved: Cytosol	Golgi membrane, cellular_component, intracellular, cell, cytoplasm, endoplasmic reticulum, Golgi apparatus, Golgi stack, cytosol, synaptic vesicle, endomembrane system, membrane, TRAPP complex, transport vesicle, dendrite, organelle membrane, cytoplasmic vesicle, vesicle, organelle subcompartment, macromolecular complex, somatodendritic compartment, cell projection, neuron projection, organelle, …	molecular_function, guanyl-nucleotide exchange factor activity, Ras guanyl-nucleotide exchange factor activity, binding, protein binding, Ras GTPase binding, Rab guanyl-nucleotide exchange factor activity, Rab GTPase binding, enzyme binding, small GTPase binding, GTPase binding, molecular function regulator	Q9Y296
ASF1A	Q9Y294	3	7	7	0.608612	0.612565	1	1	1	1.02717	0.934934	0.972618	1.06628	0.810322	1.01217	1.03049	0.877196	0.966649	0.802089	0.819353	0.967665	0.952626	0.826757	0.931862	0.95836	0.884834	0.919581	0.963044	0.909476	0.965692	0.923148	0.717751	0.890634	0.610589	1	0.972618	1.01217	0.966649	0.819353	0.931862	0.919581	0.963044	0.890634	none		Enhanced: Nucleus	nuclear chromosome, chromatin, nuclear chromatin, cellular_component, intracellular, cell, nucleus, nucleoplasm, chromosome, membrane-enclosed lumen, nuclear lumen, macromolecular complex, organelle, membrane-bounded organelle, non-membrane-bounded organelle, intracellular organelle, intracellular membrane-bounded organelle, intracellular non-membrane-bounded organelle, organelle lumen, protein c…	molecular_function, chromatin binding, binding, protein binding, histone binding	Q9Y294
DRG1	Q9Y295	3	15	16	0.906703	0.870243	1	1	1	1.00776	1.00676	1.03179	1.01715	0.971141	0.998121	0.999549	0.963612	1.02784	0.970064	0.957586	0.994532	1.00036	0.983298	1.03411	1.08975	1.04141	0.984093	1.06346	1.01559	1.06362	1.08403	1.00949	1.0232	0.888473	1	1.00776	0.998121	0.999549	0.970064	1.00036	1.04141	1.06346	1.0232	none		Approved: Nuclear bodies; Supported: Cytosol	cellular_component, intracellular, cell, nucleus, nucleoplasm, cytoplasm, cytosol, polysome, membrane, nuclear body, intracellular ribonucleoprotein complex, membrane-enclosed lumen, nuclear lumen, macromolecular complex, organelle, membrane-bounded organelle, intracellular organelle, intracellular membrane-bounded organelle, organelle lumen, organelle part, intracellular part, nuclear part, cyto…	nucleotide binding, nucleoside binding, purine nucleoside binding, molecular_function, binding, protein binding, GTP binding, transcription factor binding, purine nucleotide binding, guanyl nucleotide binding, ribonucleoside binding, purine ribonucleoside binding, ribonucleotide binding, purine ribonucleotide binding, guanyl ribonucleotide binding, purine ribonucleoside triphosphate binding, smal…	Q9Y295
DESI1	Q6ICB0	3	2	2	0.957203	0.956125	1	1	1	0.974292	0.987172	1.04493	0.999364	0.977082	1.03666	0.991006	0.964543	0.996084	1.03801	0.952272	0.983416	0.967027	0.911626	0.982326	1.00713	0.986088	0.985319	0.957926	0.965287	0.985003	1.01531	0.930555	0.992579	0.956664	1	0.987172	0.999364	0.991006	0.983416	0.967027	0.986088	0.965287	0.992579	none		Approved: Cytokinetic bridge, Cytosol	cellular_component, intracellular, cell, nucleus, cytoplasm, organelle, membrane-bounded organelle, intracellular organelle, intracellular membrane-bounded organelle, intracellular part, cell part	molecular_function, catalytic activity, binding, protein binding, peptidase activity, hydrolase activity, identical protein binding, catalytic activity, acting on a protein	Q6ICB0
LRCH4	H7C5D9|O75427	3	3	5	1.14477	1.46475	1	1	1	0.937868	0.962375	1.10417	0.900773	1.06125	1.02681	1.03069	1.0207	1.08997	1.10655	1.01863	1.02136	0.998398	0.995865	1.06881	0.975886	1.03149	1.11573	0.978273	1.05053	1.07702	1.05672	1.01444	1.11637	1.30476	1	0.962375	1.02681	1.03069	1.02136	0.998398	1.03149	1.05053	1.05672	none		Approved: Cytosol, Focal adhesion sites, Nucleoplasm	cellular_component, intracellular, cell, nucleus, nucleoplasm, cytoplasm, plasma membrane, membrane, basolateral plasma membrane, nuclear body, PML body, membrane-enclosed lumen, nuclear lumen, organelle, membrane-bounded organelle, intracellular organelle, intracellular membrane-bounded organelle, organelle lumen, organelle part, intracellular part, membrane part, nuclear part, intracellular org…	molecular_function, binding, protein binding	O75427
KPNA3	O00505	3	5	6	0.784586	0.740206	1	1	1	1.05201	1.04591	1.01356	1.04248	1.01421	1.01806	1.0563	1.03846	1.02775	1.0584	1.0316	1.00854	1.04283	1.027	1.00356	0.990847	0.969879	0.968168	0.994673	0.966198	1.00242	1.01271	0.975951	0.91899	0.762396	1	1.04591	1.01806	1.03846	1.0316	1.027	0.969879	0.994673	0.975951	none	0.956982	Approved: Cytosol, Nucleoplasm	cellular_component, intracellular, cell, nucleus, nuclear envelope, nuclear pore, nucleoplasm, cytoplasm, cytosol, endomembrane system, host, organelle envelope, membrane-enclosed lumen, envelope, nuclear lumen, macromolecular complex, organelle, membrane-bounded organelle, intracellular organelle, intracellular membrane-bounded organelle, organelle lumen, protein complex, host cell, other organi…	molecular_function, signal sequence binding, transporter activity, binding, protein binding, protein C-terminus binding, nuclear localization sequence binding, protein transporter activity, peptide transporter activity, substrate-specific transporter activity, amide binding, peptide binding	O00505
GSPT2	Q8IYD1	3	9	10	0.863495	0.869003	1	1	1	0.943268	1.03796	1.07609	0.973578	1.10492	1.08434	1.03695	1.07304	1.09131	1.01545	1.07019	1.09285	1.04877	1.09333	1.03698	1.03509	1.05172	1.06356	1.00907	1.07111	1.05158	1.02071	1.10705	1.04611	0.866249	1	1.03796	1.08434	1.07304	1.07019	1.04877	1.05172	1.05158	1.04611	none		Supported: Cytosol	cellular_component, intracellular, cell, cytoplasm, cytosol, translation release factor complex, macromolecular complex, protein complex, intracellular part, cytoplasmic part, cell part	nucleotide binding, nucleoside binding, purine nucleoside binding, molecular_function, nucleic acid binding, RNA binding, translation release factor activity, catalytic activity, GTPase activity, binding, protein binding, GTP binding, translation termination factor activity, translation factor activity, RNA binding, pyrophosphatase activity, hydrolase activity, hydrolase activity, acting on acid …	Q8IYD1
C11ORF54	Q9H0W9|Q9H0W9-2	3	5	11	0.788855	0.759039	1	1	1	0.959268	1.00158	0.971371	0.97158	1.01019	0.981637	0.982198	1.02869	0.960159	0.937948	1.00953	0.968054	0.964054	1.00504	0.949781	0.962361	0.986856	0.971902	0.924337	0.997751	0.923713	0.959148	0.953708	0.893062	0.773947	1	0.971371	0.981637	0.982198	0.968054	0.964054	0.971902	0.924337	0.953708	none
CD1E	P15812|P15812-13|P15812-2	3	3	4	1.14571	1.05838	1	1	1	0.977864	1.02479	1.00312	1.01183	1.03608	0.962091	0.976009	0.980002	0.958414	0.949583	0.991376	0.953581	0.962159	0.950641	0.972043	0.988924	1.05381	0.989471	0.975076	1.07993	1.02459	0.98047	1.06085	1.05824	1.10205	1	1.00312	1.01183	0.976009	0.953581	0.962159	0.989471	1.02459	1.05824	none			Golgi membrane, lytic vacuole, cellular_component, intracellular, cell, cytoplasm, lysosome, endosome, early endosome, late endosome, vacuole, vacuolar lumen, Golgi apparatus, plasma membrane, integral component of plasma membrane, endomembrane system, membrane, integral component of membrane, organelle membrane, intrinsic component of membrane, intrinsic component of plasma membrane, cytoplasmic…	molecular_function, antigen binding, binding, protein binding, lipid binding, beta-2-microglobulin binding, lipid antigen binding, endogenous lipid antigen binding, exogenous lipid antigen binding, amide binding, peptide binding, lipopeptide binding	P15812
NDUFA12	Q9UI09	3	3	3	1.02396	0.879435	1	1	1	1.04926	0.97809	0.982292	1.07083	1.02971	1.01437	1.03183	0.968051	0.933195	1.02832	0.965347	0.92814	1.01955	0.971234	0.971483	1.04246	1.01944	0.970565	1.08132	1.02053	1.0434	1.00197	1.02083	1.03948	0.951698	1	0.982292	1.02971	0.968051	0.965347	0.971483	1.01944	1.0434	1.02083	none		Supported: Mitochondria	cellular_component, intracellular, cell, cytoplasm, mitochondrion, mitochondrial envelope, mitochondrial inner membrane, mitochondrial respiratory chain, mitochondrial respiratory chain complex I, cytosol, membrane, organelle inner membrane, NADH dehydrogenase complex, organelle membrane, mitochondrial membrane, organelle envelope, envelope, macromolecular complex, organelle, membrane-bounded org…	molecular_function, catalytic activity, NADH dehydrogenase activity, NADH dehydrogenase (ubiquinone) activity, electron transfer activity, oxidoreductase activity, oxidoreductase activity, acting on NAD(P)H, oxidoreductase activity, acting on NAD(P)H, quinone or similar compound as acceptor, NADH dehydrogenase (quinone) activity	Q9UI09
IPO11	F8WDV0|Q9UI26|Q9UI26-2	3	4	5	0.773255	0.791862	1	1	1	1.05384	1.02832	0.930595	1.09252	0.937951	0.96392	1.00744	0.990539	0.957371	0.870577	0.976613	0.958582	0.962205	0.984035	0.97413	1.00111	0.977369	0.955213	0.993068	0.96557	0.907935	0.984234	0.942313	0.934604	0.782558	1	1.02832	0.96392	0.990539	0.958582	0.97413	0.977369	0.96557	0.942313	none		Enhanced: Nucleoli fibrillar center, Nucleus	fibrillar center, cellular_component, intracellular, cell, nucleus, nuclear envelope, nucleolus, cytoplasm, cytosol, endomembrane system, organelle envelope, membrane-enclosed lumen, envelope, nuclear lumen, organelle, membrane-bounded organelle, non-membrane-bounded organelle, intracellular organelle, intracellular membrane-bounded organelle, intracellular non-membrane-bounded organelle, organel…	molecular_function, transporter activity, binding, protein binding, Ran GTPase binding, protein transporter activity, peptide transporter activity, Ras GTPase binding, enzyme binding, substrate-specific transporter activity, small GTPase binding, GTPase binding	Q9UI26
IRF9	Q00978|H0YMB0|H0YNP4	3	2	4	0.994844	0.994343	1	1	1	0.995704	1.02343	1.02884	0.96467	1.01793	1.00152	0.984656	0.990012	1.01012	1.0205	0.983271	0.994794	0.962717	1.00055	0.980135	0.96673	1.00379	0.999001	0.956998	1.01208	1.01832	0.965231	1.01896	1.01019	0.994594	1	1.02343	1.00152	0.990012	0.994794	0.980135	0.999001	1.01208	1.01019	none		Supported: Cytosol	cellular_component, intracellular, cell, nucleus, nucleoplasm, cytoplasm, cytosol, membrane-enclosed lumen, nuclear lumen, organelle, membrane-bounded organelle, intracellular organelle, intracellular membrane-bounded organelle, organelle lumen, organelle part, intracellular part, nuclear part, cytoplasmic part, intracellular organelle part, cell part, intracellular organelle lumen	regulatory region DNA binding, core promoter binding, regulatory region nucleic acid binding, molecular_function, nucleic acid binding, DNA binding, DNA binding transcription factor activity, binding, protein binding, transcription regulatory region DNA binding, organic cyclic compound binding, transcription regulator activity, heterocyclic compound binding	Q00978
CELF1	G5EA30|Q92879|Q92879-2|Q92879-3	3	9	13	1.15721	1.01933	1	1	1	0.967864	1.01154	1.0321	1.02	1.08748	1.04544	1.06889	1.02732	1.07348	1.14499	1.04673	1.01848	1.13354	1.08112	1.05405	1.16735	1.12523	1.0367	1.17707	1.10635	1.06542	1.23463	1.16457	1.12319	1.08827	1	1.01154	1.04544	1.06889	1.04673	1.08112	1.12523	1.10635	1.16457	none	1.9975	Enhanced: Nucleoplasm	cellular_component, intracellular, cell, nucleus, nucleoplasm, cytoplasm, membrane, intracellular ribonucleoprotein complex, membrane-enclosed lumen, nuclear lumen, macromolecular complex, organelle, membrane-bounded organelle, intracellular organelle, intracellular membrane-bounded organelle, organelle lumen, organelle part, intracellular part, nuclear part, intracellular organelle part, cell pa…	translation repressor activity, nucleic acid binding, molecular_function, nucleic acid binding, RNA binding, mRNA binding, binding, protein binding, translation repressor activity, pre-mRNA binding, BRE binding, translation regulator activity, translation regulator activity, nucleic acid binding, organic cyclic compound binding, heterocyclic compound binding	Q92879
PRPF39	Q86UA1	3	5	9	0.900087	0.815587	1	1	1	0.97824	1.01376	0.972407	0.994459	1.02224	0.932396	1.0037	1.01658	0.940786	1.05141	1.00872	0.945985	1.05528	1.00348	1.02414	1.00974	1.04958	0.941857	0.966771	1.05199	0.970602	1.015	1.05508	1.0215	0.857837	1	0.97824	0.994459	1.0037	1.00872	1.02414	1.00974	0.970602	1.0215	none		Approved: Nucleoplasm	commitment complex, cellular_component, intracellular, cell, nucleus, spliceosomal complex, U2-type spliceosomal complex, U1 snRNP, intracellular ribonucleoprotein complex, small nuclear ribonucleoprotein complex, macromolecular complex, organelle, membrane-bounded organelle, intracellular organelle, intracellular membrane-bounded organelle, organelle part, intracellular part, nuclear part, intra…	molecular_function, nucleic acid binding, RNA binding, binding, pre-mRNA 5'-splice site binding, pre-mRNA binding, organic cyclic compound binding, heterocyclic compound binding	Q86UA1
DYNC1LI1	Q9Y6G9	3	26	30	1.02229	1.09853	1	1	1	0.998825	0.967092	1.05591	0.947846	1.01686	1.06869	0.948294	1.02784	1.10443	1.05609	1.01086	1.10022	0.948765	0.982466	1.0672	0.920655	0.909688	1.08967	0.915949	0.917719	1.07166	0.928559	0.922982	1.11348	1.06041	1	0.998825	1.01686	1.02784	1.05609	0.982466	0.920655	0.917719	0.928559	none		Supported: Centrosome, Cytosol	chromosome, centromeric region, kinetochore, condensed chromosome kinetochore, condensed chromosome, centromeric region, condensed chromosome, spindle pole, cellular_component, intracellular, cell, chromosome, cytoplasm, centrosome, microtubule organizing center, spindle, cytosol, cytoskeleton, cytoplasmic dynein complex, microtubule, microtubule associated complex, plasma membrane, endomembrane …	nucleotide binding, nucleoside binding, purine nucleoside binding, molecular_function, nucleic acid binding, RNA binding, motor activity, microtubule motor activity, catalytic activity, binding, protein binding, ATP binding, pyrophosphatase activity, hydrolase activity, hydrolase activity, acting on acid anhydrides, hydrolase activity, acting on acid anhydrides, in phosphorus-containing anhydride…	Q9Y6G9
COMMD10	D6RC04|Q9Y6G5	3	6	7	1.10102	0.996764	1	1	1	0.995458	1.06548	0.974647	1.01176	1.0771	0.965006	0.973836	1.00891	0.92869	0.972337	1.0296	0.959747	0.999429	1.02447	0.972126	1.00864	0.984021	0.93112	1.00127	0.96975	0.992771	0.971373	0.969339	0.940154	1.04889	1	0.995458	1.01176	0.973836	0.972337	0.999429	0.984021	0.992771	0.969339	none		Supported: Cytosol	cellular_component, intracellular, cell, nucleus, cytoplasm, organelle, membrane-bounded organelle, intracellular organelle, intracellular membrane-bounded organelle, intracellular part, cell part	molecular_function, binding, protein binding	Q9Y6G5
NEMF	O60524|O60524-3|O60524-4	3	16	19	1.23283	1.16637	1	1	1	1.00033	0.987312	1.0215	1.01674	1.01197	1.05388	1.07734	1.04127	1.1007	1.05906	1.07884	1.09605	1.14391	1.11111	1.06148	1.1377	1.11135	1.15505	1.13948	1.16464	1.1416	1.1572	1.23258	1.15694	1.1996	1	1.00033	1.01674	1.07734	1.07884	1.11111	1.1377	1.1416	1.1572	none	2.03242	Approved: Cytosol, Nuclear bodies, Nucleoplasm	cellular_component, intracellular, cell, nucleus, organelle, membrane-bounded organelle, intracellular organelle, intracellular membrane-bounded organelle, intracellular part, cell part		O60524
UTP18	Q9Y5J1	3	4	8	3.57037	4.43404	1	1	1	1.00642	1.00999	0.999675	1.04664	1.05188	0.990191	1.05872	1.01234	1.06529	1.01901	1.11454	1.07324	1.10463	1.1445	1.05694	1.23467	1.26032	1.20474	1.28437	1.34466	1.22119	1.35104	1.41151	1.31348	4.0022	1	1.00642	1.04664	1.05872	1.07324	1.10463	1.23467	1.28437	1.35104	none	1.80582	Approved: Nuclear membrane, Nucleus; Supported: Nucleoli	cellular_component, intracellular, cell, nucleus, nuclear envelope, nucleoplasm, nucleolus, endomembrane system, membrane, intracellular ribonucleoprotein complex, preribosome, 90S preribosome, organelle membrane, nuclear membrane, organelle envelope, membrane-enclosed lumen, envelope, nuclear lumen, small-subunit processome, macromolecular complex, Pwp2p-containing subcomplex of 90S preribosome,…	molecular_function, nucleic acid binding, RNA binding, binding, organic cyclic compound binding, heterocyclic compound binding	Q9Y5J1
TIMM9	Q9Y5J7|G3V502	3	4	5	1.07599	0.981835	1	1	1	1.02976	1.00696	0.903141	1.0476	1.01254	0.963646	0.954575	0.984426	0.987955	1.02317	0.974512	0.96738	0.910697	0.984649	0.950955	0.89148	0.842492	0.92824	0.895129	0.858647	0.863316	0.901157	0.885698	0.88192	1.02891	1	1.00696	1.01254	0.984426	0.974512	0.950955	0.89148	0.863316	0.885698	none	2.3737	Enhanced: Mitochondria	cellular_component, intracellular, cell, cytoplasm, mitochondrion, mitochondrial envelope, mitochondrial inner membrane, mitochondrial intermembrane space, membrane, organelle inner membrane, organelle membrane, mitochondrial membrane, organelle envelope, organelle envelope lumen, membrane-enclosed lumen, envelope, macromolecular complex, mitochondrial intermembrane space protein transporter comp…	molecular_function, transporter activity, binding, protein binding, zinc ion binding, protein transporter activity, peptide transporter activity, substrate-specific transporter activity, identical protein binding, protein homodimerization activity, ion binding, cation binding, metal ion binding, transition metal ion binding, protein dimerization activity, chaperone binding	Q9Y5J7
ZMYND8	Q9ULU4-11|Q9ULU4-19|Q9ULU4-7|A0A087WYS3|Q9ULU4-13|Q9ULU4-22|Q9ULU4-8|Q9ULU4-9	3	16	24	1.32388	1.51018	1	1	1	1.00627	0.961222	1.02191	0.961564	0.998928	0.998321	0.981478	1.04979	1.05749	1.12908	1.04045	1.04563	1.02591	1.04741	1.06747	1.01821	1.01644	1.12436	1.0557	1.01946	1.06424	1.09413	1.11626	1.13516	1.41703	1	1.00627	0.998321	1.04979	1.04563	1.04741	1.01821	1.0557	1.11626	none	2.58729	Approved: Golgi apparatus, Nucleoplasm	cellular_component, intracellular, cell, nucleus, cytoplasm, dendrite, somatodendritic compartment, cell projection, neuron projection, dendritic spine, dendritic shaft, organelle, membrane-bounded organelle, intracellular organelle, intracellular membrane-bounded organelle, neuron spine, intracellular part, synapse part, cell projection part, cell part, synapse, neuron part, postsynapse, plasma …	regulatory region DNA binding, transcription regulatory region sequence-specific DNA binding, RNA polymerase II regulatory region sequence-specific DNA binding, transcription factor activity, protein binding, transcription factor activity, transcription factor binding, RNA polymerase II regulatory region DNA binding, regulatory region nucleic acid binding, transcription factor activity, RNA polym…	Q9ULU4
EIF2S3	P41091	3	22	23	1.19931	0.920756	1	1	1	0.990637	1.03457	1.00953	1.09125	1.07003	1.02339	1.04825	1.00584	1.00838	0.917371	1.00712	1.01081	1.03658	1.01626	1.04243	1.17814	1.20684	1.04755	1.16294	1.17966	1.11471	1.16497	1.11983	1.11321	1.06003	1	1.00953	1.07003	1.00838	1.00712	1.03658	1.17814	1.16294	1.11983	none	2.32644		cellular_component, extracellular region, extracellular space, intracellular, cell, cytoplasm, cytosol, eukaryotic translation initiation factor 2 complex, vesicle, macromolecular complex, organelle, membrane-bounded organelle, extracellular organelle, protein complex, extracellular region part, intracellular part, cytoplasmic part, cell part, extracellular exosome, extracellular vesicle	nucleotide binding, nucleoside binding, purine nucleoside binding, molecular_function, nucleic acid binding, RNA binding, translation initiation factor activity, catalytic activity, GTPase activity, binding, protein binding, GTP binding, translation factor activity, RNA binding, pyrophosphatase activity, hydrolase activity, hydrolase activity, acting on acid anhydrides, hydrolase activity, acting…	P41091
TUBE1	Q9UJT0	3	3	5	0.919169	0.917126	1	1	1	0.988754	1.02862	0.978783	1.00206	1.01475	0.965201	0.965356	0.982079	0.981608	0.880186	1.0206	0.99488	0.990098	1.0594	0.986979	0.971355	0.97889	0.997554	0.978879	1.03479	0.988675	0.962327	0.990906	1.00741	0.918148	1	0.988754	1.00206	0.981608	0.99488	0.990098	0.97889	0.988675	0.990906	none			pericentriolar material, cellular_component, intracellular, cell, cytoplasm, centrosome, microtubule organizing center, cytoskeleton, microtubule, microtubule cytoskeleton, organelle, non-membrane-bounded organelle, intracellular organelle, intracellular non-membrane-bounded organelle, organelle part, intracellular part, cytoskeletal part, cytoplasmic part, intracellular organelle part, microtubu…	nucleotide binding, nucleoside binding, purine nucleoside binding, molecular_function, catalytic activity, GTPase activity, structural molecule activity, structural constituent of cytoskeleton, binding, GTP binding, pyrophosphatase activity, hydrolase activity, hydrolase activity, acting on acid anhydrides, hydrolase activity, acting on acid anhydrides, in phosphorus-containing anhydrides, purine…	Q9UJT0
SHQ1	Q6PI26|Q6PI26-2	2	2	2	0.986189		1	1		1.01026	0.988664		1.02698	1.01141		1.01797	0.996082		1.04114	0.973649		0.995532	0.994081		1.00282	1.01109		1.00595	0.985776		0.986855	1.03445		0.986189	1	0.999461	1.01919	1.00703	1.00739	0.994806	1.00695	0.995861	1.01065	none		Supported: Nucleoplasm	cellular_component, intracellular, cell, nucleus, nucleoplasm, cytoplasm, cytosol, membrane-enclosed lumen, nuclear lumen, organelle, membrane-bounded organelle, intracellular organelle, intracellular membrane-bounded organelle, organelle lumen, organelle part, intracellular part, nuclear part, cytoplasmic part, intracellular organelle part, cell part, intracellular organelle lumen	molecular_function, binding, protein binding, unfolded protein binding	Q6PI26
SAMSN1	Q9NSI8|Q9NSI8-3	3	5	10	1.0854	0.955335	1	1	1	0.99127	1.00007	1.02521	0.978849	1.07154	0.971243	1.04099	1.03668	0.98173	1.05384	1.0111	1.02492	1.04093	1.0551	0.9862	1.02328	1.11398	0.996442	1.03271	1.09974	1.00501	1.05641	1.04827	1.0073	1.02037	1	1.00007	0.978849	1.03668	1.02492	1.04093	1.02328	1.03271	1.04827	none		Enhanced: Plasma membrane	ruffle, cellular_component, intracellular, cell, nucleus, cytoplasm, cytosol, cell leading edge, cell projection, organelle, membrane-bounded organelle, intracellular organelle, intracellular membrane-bounded organelle, intracellular part, cytoplasmic part, cell part, plasma membrane bounded cell projection	phosphotyrosine residue binding, molecular_function, nucleic acid binding, RNA binding, binding, protein binding, protein phosphorylated amino acid binding, phosphoprotein binding, organic cyclic compound binding, heterocyclic compound binding	Q9NSI8
CLCN3	P51790|P51790-2|P51790-4	3	4	4	1.11819	0.984221	1	1	1	0.962815	1.05181	1.02601	1.02673	1.00975	1.01583	0.98944	0.988787	0.997577	0.968343	0.91527	0.975251	0.976136	0.974443	0.986225	1.01514	1.04432	0.945317	1.04839	1.03738	1.03964	1.04805	0.969115	1.05589	1.05121	1	1.02601	1.01583	0.98944	0.968343	0.976136	1.01514	1.03964	1.04805	none		Approved: Cytosol	Golgi membrane, cellular_component, intracellular, cell, cytoplasm, endosome, early endosome, late endosome, Golgi apparatus, plasma membrane, integral component of plasma membrane, synaptic vesicle, external side of plasma membrane, cell surface, endosome membrane, endomembrane system, vesicle membrane, membrane, integral component of membrane, transport vesicle, endocytic vesicle, secretory gra…	nucleotide binding, molecular_function, transporter activity, ion channel activity, volume-sensitive anion channel activity, voltage-gated ion channel activity, voltage-gated chloride channel activity, anion channel activity, chloride channel activity, binding, protein binding, ATP binding, voltage-gated anion channel activity, anion transmembrane transporter activity, ion transmembrane transport…	P51790
DKC1	O60832	3	12	17	2.42429	3.38297	1	1	1	1.03262	1.01799	0.97032	1.04539	1.02867	1.01675	1.04182	1.05984	1.0445	1.15612	1.04151	1.09649	1.14454	1.09686	1.14558	1.22399	1.15195	1.25005	1.3246	1.23698	1.30297	1.42743	1.26935	1.39168	2.90363	1	1.01799	1.02867	1.0445	1.09649	1.14454	1.22399	1.30297	1.39168	none	1.55801	Supported: Nucleoli fibrillar center, Nucleus	fibrillar center, cellular_component, intracellular, cell, nucleus, nucleoplasm, telomerase holoenzyme complex, nucleolus, small nucleolar ribonucleoprotein complex, cytoplasm, Cajal body, nuclear body, intracellular ribonucleoprotein complex, box H/ACA snoRNP complex, membrane-enclosed lumen, nuclear lumen, macromolecular complex, organelle, membrane-bounded organelle, non-membrane-bounded organ…	molecular_function, nucleic acid binding, telomerase activity, RNA binding, catalytic activity, RNA-directed DNA polymerase activity, binding, protein binding, pseudouridine synthase activity, transferase activity, transferase activity, transferring phosphorus-containing groups, nucleotidyltransferase activity, isomerase activity, intramolecular transferase activity, snoRNA binding, DNA polymeras…	O60832
GM2A	P17900	3	4	6	0.898406	0.794245	1	1	1	0.982164	0.99378	1.03042	0.998602	1.00504	0.970416	0.963046	1.03122	0.984653	0.983035	1.01444	0.964018	0.953097	1.02975	0.96249	0.983612	0.966273	0.969703	0.969997	0.987537	0.954768	0.985206	0.95467	0.923639	0.846326	1	0.99378	0.998602	0.984653	0.983035	0.96249	0.969703	0.969997	0.95467	none			lytic vacuole, cellular_component, extracellular region, extracellular space, intracellular, cell, cytoplasm, mitochondrion, lysosome, primary lysosome, vacuole, vacuolar lumen, plasma membrane, integral component of plasma membrane, hydrogen:potassium-exchanging ATPase complex, cell cortex, cytoplasmic side of plasma membrane, endomembrane system, membrane, integral component of membrane, secret…	molecular_function, catalytic activity, hydrolase activity, hydrolyzing O-glycosyl compounds, beta-N-acetylhexosaminidase activity, transporter activity, lipid transporter activity, enzyme activator activity, hexosaminidase activity, phospholipase activator activity, hydrolase activity, hydrolase activity, acting on glycosyl bonds, substrate-specific transporter activity, enzyme regulator activit…	P17900
ERLIN1	O75477	3	11	12	1.08614	1.15811	1	1	1	0.981431	0.96226	1.07703	0.939768	1.04281	1.06717	0.909928	0.938752	1.07877	0.979925	0.938771	1.0529	0.862906	0.859057	1.05899	0.936548	0.912185	1.11073	0.931231	0.853029	1.04408	0.913802	0.863953	1.19527	1.12212	1	0.981431	1.04281	0.938752	0.979925	0.862906	0.936548	0.931231	0.913802	none		Supported: Endoplasmic reticulum	cellular_component, intracellular, cell, cytoplasm, endoplasmic reticulum, endoplasmic reticulum membrane, endomembrane system, membrane, integral component of membrane, intrinsic component of membrane, organelle subcompartment, macromolecular complex, nuclear outer membrane-endoplasmic reticulum membrane network, organelle, membrane-bounded organelle, intracellular organelle, intracellular membr…	molecular_function, binding, steroid binding, protein binding, lipid binding, cholesterol binding, enzyme binding, ubiquitin protein ligase binding, sterol binding, small molecule binding, alcohol binding, ubiquitin-like protein ligase binding, organic cyclic compound binding	O75477
SLC1A4	P43007	3	7	8	0.921319	0.917747	1	1	1	0.996535	0.968566	0.963357	0.984217	0.984249	0.999221	1.02947	1.02719	1.02933	1.07703	1.03194	1.04102	1.0196	1.00993	1.02144	1.00017	0.956165	1.038	0.97449	1.02043	0.992724	0.99118	0.958746	0.98781	0.919533	1	0.968566	0.984249	1.02933	1.04102	1.0196	1.00017	0.992724	0.98781	none		Supported: Centrosome	cellular_component, extracellular region, extracellular space, intracellular, cell, cytoplasm, cytoskeleton, intermediate filament, plasma membrane, integral component of plasma membrane, cell surface, membrane, integral component of membrane, dendrite, intrinsic component of membrane, intrinsic component of plasma membrane, cytoplasmic vesicle, vesicle, somatodendritic compartment, melanosome, c…	sulfur amino acid transmembrane transporter activity, molecular_function, transporter activity, ion channel activity, anion channel activity, chloride channel activity, organic acid transmembrane transporter activity, cation transmembrane transporter activity, anion transmembrane transporter activity, organic anion transmembrane transporter activity, ion transmembrane transporter activity, inorga…	P43007
DCP1A	Q9NPI6	3	16	18	1.06844	1.04558	1	1	1	1.0144	0.946139	1.02934	0.974076	0.972382	1.03184	1.01338	0.955665	1.04312	1.02839	1.00711	1.01828	1.04112	1.00777	1.02334	1.00822	1.00123	1.06783	0.985666	1.00328	1.00614	0.99003	1.0341	1.02115	1.05701	1	1.0144	0.974076	1.01338	1.01828	1.02334	1.00822	1.00328	1.02115	none		Supported: Cytoplasmic bodies	P-body, cellular_component, intracellular, cell, nucleus, cytoplasm, cytosol, membrane, intracellular ribonucleoprotein complex, macromolecular complex, ribonucleoprotein granule, cytoplasmic ribonucleoprotein granule, organelle, membrane-bounded organelle, non-membrane-bounded organelle, intracellular organelle, intracellular membrane-bounded organelle, intracellular non-membrane-bounded organel…	molecular_function, nucleic acid binding, RNA binding, mRNA binding, catalytic activity, binding, protein binding, enzyme activator activity, cytoskeletal protein binding, hydrolase activity, kinesin binding, enzyme regulator activity, identical protein binding, organic cyclic compound binding, molecular function regulator, heterocyclic compound binding	Q9NPI6
RPS11	P62280	3	8	10	6.89345	10.0433	1	1	1	1.03047	0.949406	1.07307	1.07282	0.924433	1.05953	0.898959	0.936317	1.02301	0.869147	0.857853	0.992475	0.80578	0.758534	1.00803	0.816932	0.757667	0.958141	0.799337	0.684604	0.846678	0.754862	0.734784	0.972103	8.46835	1	1.03047	1.05953	0.936317	0.869147	0.80578	0.816932	0.799337	0.754862	none	2.65542	Approved: Nucleoli; Supported: Cytosol, Endoplasmic reticulum	cellular_component, extracellular region, extracellular space, intracellular, cell, nucleus, nucleoplasm, nucleolus, cytoplasm, cytosol, ribosome, adherens junction, cell-substrate adherens junction, focal adhesion, small ribosomal subunit, membrane, cytosolic ribosome, cytosolic small ribosomal subunit, cell junction, cell-substrate junction, intracellular ribonucleoprotein complex, extracellula…	molecular_function, nucleic acid binding, RNA binding, structural constituent of ribosome, structural molecule activity, binding, protein binding, rRNA binding, organic cyclic compound binding, heterocyclic compound binding	P62280
CEP131	I3L2J8|I3L2X7|Q9UPN4|Q9UPN4-2|Q9UPN4-3	3	2	11	2.23961	1.95712	1	1	1	0.966225	0.994835	1.02831	0.97422	0.949873	1.01786	1.00737	0.98361	1.00529	1.05438	0.98835	1.0279	1.02431	1.02754	1.05183	0.985484	1.01837	1.03088	0.960813	1.0392	1.04745	0.950055	1.01291	1.06095	2.09837	1	0.994835	0.97422	1.00529	1.0279	1.02754	1.01837	1.0392	1.01291	none		Supported: Cytokinetic bridge, Microtubule organizing center, Microtubules	acrosomal vesicle, cellular_component, extracellular region, intracellular, cell, cytoplasm, centrosome, microtubule organizing center, cytosol, cytoskeleton, cilium, endomembrane system, microtubule cytoskeleton, secretory granule, cytoplasmic vesicle, vesicle, centriolar satellite, ciliary transition zone, cell projection, organelle, membrane-bounded organelle, non-membrane-bounded organelle, i…	molecular_function, binding, protein binding, protein complex binding, identical protein binding, protein homodimerization activity, macromolecular complex binding, protein dimerization activity	Q9UPN4
FAHD2A	Q96GK7	3	4	13	0.698341	0.781949	1	1	1	1.04065	0.995851	1.01145	1.04622	0.961866	1.04471	1.01492	1.03236	1.0196	0.855098	1.0123	0.995776	0.978716	1.00823	1.01385	0.942447	0.967508	0.977801	0.95686	0.988581	0.966712	0.957737	1.01725	0.971432	0.740145	1	1.01145	1.04471	1.0196	0.995776	1.00823	0.967508	0.966712	0.971432	none				molecular_function, catalytic activity, binding, hydrolase activity, ion binding, cation binding, metal ion binding	Q96GK7
TDG	G8JL98|Q13569|F5H0I7	2	2	2		0.927498	1		1	0.948461		0.977855	1.01468		0.992304	0.998462		0.956955	0.964773		0.960689	0.960307		0.928235	0.985744		0.927922	0.934468		0.948299	0.950389		0.940933	0.927498	1	0.963158	1.00349	0.977708	0.962731	0.944271	0.956833	0.941384	0.945661	none		Supported: Nucleoplasm	cellular_component, intracellular, cell, nucleus, nucleoplasm, plasma membrane, membrane, nuclear body, PML body, membrane-enclosed lumen, nuclear lumen, organelle, membrane-bounded organelle, intracellular organelle, intracellular membrane-bounded organelle, organelle lumen, organelle part, intracellular part, nuclear part, intracellular organelle part, nucleoplasm part, cell part, intracellular…	nucleotide binding, magnesium ion binding, mismatch base pair DNA N-glycosylase activity, transcription factor activity, protein binding, transcription factor activity, transcription factor binding, transcription factor activity, RNA polymerase II transcription factor binding, RNA polymerase II transcription cofactor activity, molecular_function, nucleic acid binding, DNA binding, damaged DNA bin…	Q13569
DCTN2	Q13561|Q13561-2|Q13561-3	3	20	24	1.0612	1.02524	1	1	1	0.961725	0.958302	1.05256	0.938312	1.01763	1.04573	0.933897	1.01655	1.03531	1.05439	1.00408	1.05041	0.941096	0.939394	1.01075	0.904619	0.907176	1.03004	0.882308	0.887034	0.989313	0.913695	0.871729	0.989595	1.04322	1	0.961725	1.01763	1.01655	1.05041	0.941096	0.907176	0.887034	0.913695	none		Enhanced: Centrosome	chromosome, centromeric region, kinetochore, cellular_component, extracellular region, extracellular space, intracellular, cell, chromosome, cytoplasm, centrosome, microtubule organizing center, cytosol, cytoskeleton, dynactin complex, microtubule, microtubule associated complex, actin cytoskeleton, microtubule cytoskeleton, membrane, dynein complex, growth cone, site of polarized growth, vesicle…	molecular_function, motor activity, catalytic activity, binding, protein binding, cytoskeletal protein binding, pyrophosphatase activity, hydrolase activity, hydrolase activity, acting on acid anhydrides, hydrolase activity, acting on acid anhydrides, in phosphorus-containing anhydrides, nucleoside-triphosphatase activity, enzyme binding, kinase binding, protein kinase binding, spectrin binding, …	Q13561
AP3B1	O00203	3	17	20	1.10404	0.906803	1	1	1	0.999243	1.03723	1.03111	1.05	1.02992	0.996327	1.04631	1.03602	0.984186	1.08181	0.965632	0.942285	1.07764	0.958901	1.03274	1.14539	1.06433	0.977742	1.12236	1.04013	1.02324	1.17432	1.04638	1.10513	1.00542	1	1.03111	1.02992	1.03602	0.965632	1.03274	1.06433	1.04013	1.10513	none		Approved: Golgi apparatus, Nucleoplasm	lytic vacuole, cellular_component, intracellular, cell, cytoplasm, lysosome, lysosomal membrane, vacuole, vacuolar membrane, Golgi apparatus, endomembrane system, vesicle membrane, membrane, membrane coat, clathrin coat, AP-type membrane coat adaptor complex, AP-3 adaptor complex, clathrin adaptor complex, coated vesicle, clathrin-coated vesicle, axon, cytoplasmic vesicle membrane, coated vesicle…	molecular_function, binding, protein binding, enzyme binding, phosphatase binding, protein phosphatase binding, GTP-dependent protein binding	O00203
MCUR1	Q96AQ8	3	6	9	0.941902	0.823653	1	1	1	0.940958	1.03092	0.972583	0.964005	1.02107	0.975512	0.993691	1.03342	0.965571	1.03952	0.985216	0.952419	0.99575	1.02097	0.931165	1.01302	1.02568	0.952569	0.98903	0.990137	1.00677	1.01356	0.992912	0.903133	0.882778	1	0.972583	0.975512	0.993691	0.985216	0.99575	1.01302	0.990137	0.992912	none			cellular_component, intracellular, cell, cytoplasm, mitochondrion, mitochondrial envelope, mitochondrial inner membrane, membrane, integral component of membrane, organelle inner membrane, organelle membrane, intrinsic component of membrane, intrinsic component of organelle membrane, integral component of organelle membrane, intrinsic component of mitochondrial inner membrane, integral component …	molecular_function, binding, protein binding	Q96AQ8
MPPED2	Q15777|Q15777-2	3	3	3	0.823152	0.824112	1	1	1	1.01962	1.00477	0.967682	1.01204	0.942918	1.01524	0.971377	0.965128	0.987917	0.937533	0.945339	1.01433	0.980371	0.948344	0.995149	1.00521	0.954641	0.960925	1.00261	0.987967	0.978958	1.00966	0.920238	0.961226	0.823632	1	1.00477	1.01204	0.971377	0.945339	0.980371	0.960925	0.987967	0.961226	none		Approved: Mitochondria, Nucleoli, Vesicles		molecular_function, catalytic activity, binding, protein binding, hydrolase activity, ion binding, cation binding, metal ion binding	Q15777
SLC27A4	Q6P1M0	3	12	14	0.876915	0.883489	1	1	1	1.00852	0.995274	1.02658	0.988072	0.995048	1.00461	1.00884	1.05004	1.04332	0.975755	1.04532	0.989872	1.01107	1.08362	1.02671	0.972627	0.999227	1.04655	0.977728	1.03236	1.01724	0.988255	1.09047	1.02638	0.880202	1	1.00852	0.995048	1.04332	0.989872	1.02671	0.999227	1.01724	1.02638	none		Supported: Vesicles	cellular_component, intracellular, cell, cytoplasm, endoplasmic reticulum, endoplasmic reticulum membrane, plasma membrane, microvillus, brush border, endomembrane system, membrane, integral component of membrane, intrinsic component of membrane, cell projection membrane, brush border membrane, organelle subcompartment, nuclear outer membrane-endoplasmic reticulum membrane network, cell projectio…	nucleotide binding, molecular_function, catalytic activity, long-chain fatty acid-CoA ligase activity, transporter activity, lipid transporter activity, binding, fatty acid transporter activity, fatty acid ligase activity, ligase activity, ligase activity, forming carbon-sulfur bonds, substrate-specific transporter activity, very long-chain fatty acid-CoA ligase activity, small molecule binding, …	Q6P1M0
COL4A3BP	Q9Y5P4|Q9Y5P4-2|Q9Y5P4-3	3	19	22	0.807929	0.838018	1	1	1	0.974053	0.96512	0.982869	0.984482	0.991864	0.942651	1.00299	0.965671	0.977195	1.02237	0.985037	0.931639	0.974538	0.961824	0.948325	0.984964	0.997023	0.941798	0.963984	0.988025	0.946465	0.974433	0.989215	0.972301	0.822973	1	0.974053	0.984482	0.977195	0.985037	0.961824	0.984964	0.963984	0.974433	none		Enhanced: Golgi apparatus, Nucleoplasm	cellular_component, intracellular, cell, nucleus, nucleoplasm, cytoplasm, mitochondrion, endoplasmic reticulum, endoplasmic reticulum membrane, Golgi apparatus, cytosol, endomembrane system, membrane, membrane-enclosed lumen, nuclear lumen, organelle subcompartment, nuclear outer membrane-endoplasmic reticulum membrane network, organelle, membrane-bounded organelle, intracellular organelle, intra…	molecular_function, catalytic activity, transporter activity, lipid transporter activity, binding, protein binding, lipid binding, kinase activity, transferase activity, transferase activity, transferring phosphorus-containing groups, substrate-specific transporter activity, amide binding, ceramide transporter activity, sphingolipid transporter activity, sphingolipid binding, ceramide binding, in…	Q9Y5P4
MICAL1	Q8TDZ2|Q8TDZ2-4	3	20	28	0.830925	0.856433	1	1	1	0.958559	0.972534	1.00679	0.950884	0.986871	1.02746	1.00681	0.965542	1.00213	1.0001	0.995144	1.01779	1.00113	0.983003	1.00096	0.953612	0.988558	0.994735	0.956225	0.999767	0.962587	0.962768	0.99553	0.987198	0.843679	1	0.972534	0.986871	1.00213	1.0001	1.00096	0.988558	0.962587	0.987198	none			cellular_component, intracellular, cell, cytoplasm, cytosol, cytoskeleton, intermediate filament, axon, midbody, axon part, cell projection, neuron projection, terminal bouton, organelle, non-membrane-bounded organelle, intracellular organelle, intracellular non-membrane-bounded organelle, axon terminus, dentate gyrus mossy fiber, neuron projection terminus, organelle part, intracellular part, cy…	nucleotide binding, molecular_function, actin binding, catalytic activity, monooxygenase activity, binding, protein binding, cytoskeletal protein binding, oxidoreductase activity, oxidoreductase activity, acting on paired donors, with incorporation or reduction of molecular oxygen, oxidoreductase activity, acting on paired donors, with incorporation or reduction of molecular oxygen, NAD(P)H as on…	Q8TDZ2
TMEM33	P57088	3	3	6	1.07355	0.877197	1	1	1	0.953286	1.00913	1.07408	1.04536	0.971735	0.992743	1.01063	0.9412	0.934643	0.902653	0.960439	0.913413	0.972387	0.933613	1.06194	1.14693	1.15946	0.962881	1.22309	1.17589	1.03614	1.18541	1.02821	1.09269	0.975372	1	1.00913	0.992743	0.9412	0.913413	0.972387	1.14693	1.17589	1.09269	none	2.28118		cellular_component, extracellular region, extracellular space, intracellular, cell, nucleus, nuclear envelope, nuclear pore, cytoplasm, endoplasmic reticulum, endoplasmic reticulum membrane, endomembrane system, membrane, integral component of membrane, integral component of endoplasmic reticulum membrane, intrinsic component of membrane, intrinsic component of endoplasmic reticulum membrane, cyt…	molecular_function, structural molecule activity, binding, protein binding, structural constituent of nuclear pore	P57088
SMAP2	Q8WU79|A0A087WV97|Q8WU79-2|Q8WU79-3	3	8	14	0.976489	0.978991	1	1	1	0.967101	0.966465	0.988542	0.981481	1.07225	1.04054	1.00723	1.04766	1.0266	1.04371	1.06071	1.0035	0.982729	1.01362	0.954655	1.00793	0.971313	1.02391	0.954683	0.996345	0.940498	0.977265	1.01999	0.910069	0.97774	1	0.967101	1.04054	1.0266	1.04371	0.982729	1.00793	0.954683	0.977265	none			cellular_component, intracellular, cell, cytoplasm, intracellular part, cell part	molecular_function, GTPase activator activity, binding, protein binding, enzyme activator activity, enzyme regulator activity, GTPase regulator activity, ion binding, cation binding, metal ion binding, nucleoside-triphosphatase regulator activity, molecular function regulator	Q8WU79
XPOT	O43592	3	10	11	0.871332	0.856115	1	1	1	1.01512	1.04824	1.00853	1.0246	0.966848	0.97754	1.01611	0.967577	0.961221	0.961432	0.938404	0.998271	1.03436	0.991123	1.00713	1.02816	0.99125	0.98331	1.06036	0.987716	0.967263	1.04728	0.989856	1.01711	0.863724	1	1.01512	0.97754	0.967577	0.961432	1.00713	0.99125	0.987716	1.01711	none		Enhanced: Cytosol, Nucleoplasm	cellular_component, intracellular, cell, nucleus, nuclear envelope, nuclear pore, nucleoplasm, cytoplasm, cytosol, endomembrane system, nuclear matrix, organelle envelope, membrane-enclosed lumen, envelope, nuclear lumen, macromolecular complex, nuclear periphery, organelle, membrane-bounded organelle, intracellular organelle, intracellular membrane-bounded organelle, organelle lumen, protein com…	tRNA binding, molecular_function, nucleic acid binding, RNA binding, binding, protein binding, Ran GTPase binding, Ras GTPase binding, enzyme binding, small GTPase binding, GTPase binding, organic cyclic compound binding, heterocyclic compound binding	O43592
DECR1	Q16698-2|Q16698	3	11	13	1.23581	1.20494	1	1	1	1.00491	1.06455	1.01562	0.944251	1.06721	1.02515	0.992407	1.1573	1.03956	1.12165	1.16102	1.04706	1.13327	1.27785	1.14449	1.21027	1.23059	1.20266	1.22628	1.30581	1.24639	1.25077	1.27236	1.23223	1.22037	1	1.01562	1.02515	1.03956	1.12165	1.14449	1.21027	1.24639	1.25077	none	2.52787	Supported: Mitochondria	cellular_component, extracellular region, extracellular space, intracellular, cell, nucleus, nucleoplasm, cytoplasm, mitochondrion, mitochondrial matrix, cytosol, membrane-enclosed lumen, nuclear lumen, vesicle, organelle, membrane-bounded organelle, intracellular organelle, extracellular organelle, intracellular membrane-bounded organelle, organelle lumen, extracellular region part, organelle pa…	nucleotide binding, molecular_function, catalytic activity, binding, 2,4-dienoyl-CoA reductase (NADPH) activity, oxidoreductase activity, oxidoreductase activity, acting on the CH-CH group of donors, oxidoreductase activity, acting on the CH-CH group of donors, NAD or NADP as acceptor, oxidoreductase activity, acting on NAD(P)H, small molecule binding, ion binding, anion binding, cofactor binding…	Q16698
DPH2	Q9BQC3	3	2	4	1.05654	0.966896	1	1	1	1.04477	1.01015	1.0401	1.03321	0.966284	1.02102	1.01722	0.960144	1.04011	0.979421	0.94212	0.996427	1.0022	0.980434	1.02132	1.01786	0.988269	0.988375	1.019	1.00474	1.04903	1.01908	0.998987	0.998832	1.01172	1	1.0401	1.02102	1.01722	0.979421	1.0022	0.988375	1.019	0.998987	none		Approved: Nucleus	cellular_component, intracellular, cell, cytoplasm, cytosol, intracellular part, cytoplasmic part, cell part	molecular_function, catalytic activity, binding, protein binding, transferase activity, transferase activity, transferring alkyl or aryl (other than methyl) groups, 2-(3-amino-3-carboxypropyl)histidine synthase activity	Q9BQC3
ERICH1	Q86X53|E5RHA3|H0YB25	3	3	5	1.29329	1.21209	1	1	1	0.975642	1.00101	0.975425	0.978771	0.994011	0.992634	1.00033	1.00982	0.978103	1.06302	0.980103	0.993074	0.993483	1.0593	1.03787	1.02157	1.07647	1.06054	0.988412	1.07408	1.08697	0.993824	1.06792	1.10621	1.25269	1	0.975642	0.992634	1.00033	0.993074	1.03787	1.06054	1.07408	1.06792	none	2.44994	Approved: Cytosol, Nucleoli fibrillar center, Nucleus			Q86X53
MLH1	P40692	3	20	24	1.13971	1.31257	1	1	1	1.05328	0.974611	1.07758	1.11654	1.02264	1.08704	1.03292	1.10192	1.1734	0.913758	1.13948	1.23446	1.04841	1.18994	1.28997	1.06581	1.17346	1.27672	1.09144	1.1736	1.33208	1.06583	1.1794	1.29615	1.22614	1	1.05328	1.08704	1.10192	1.13948	1.18994	1.17346	1.1736	1.1794	none		Enhanced: Nucleoplasm	nuclear chromosome, condensed chromosome, condensed nuclear chromosome, synaptonemal complex, male germ cell nucleus, cellular_component, intracellular, cell, nucleus, nucleoplasm, chromosome, chiasma, recombination nodule, late recombination nodule, membrane, membrane-enclosed lumen, nuclear lumen, mismatch repair complex, MutLalpha complex, macromolecular complex, germ cell nucleus, organelle, …	nucleotide binding, molecular_function, nucleic acid binding, DNA binding, chromatin binding, double-stranded DNA binding, single-stranded DNA binding, catalytic activity, binding, protein binding, ATP binding, pyrophosphatase activity, hydrolase activity, hydrolase activity, acting on acid anhydrides, hydrolase activity, acting on acid anhydrides, in phosphorus-containing anhydrides, ATPase acti…	P40692
CDC16	Q13042|Q13042-2|Q13042-3	3	9	11	0.688928	0.81941	1	1	1	1.10268	0.977468	0.974302	1.14043	0.838897	0.968144	0.977031	0.937858	0.966638	0.731225	0.943798	1.00099	0.921715	0.956124	1.0356	0.948783	0.858488	1.01951	0.999739	0.875296	0.997917	0.91382	0.830368	1.0485	0.754169	1	0.977468	0.968144	0.966638	0.943798	0.956124	0.948783	0.997917	0.91382	none			ubiquitin ligase complex, nuclear ubiquitin ligase complex, cellular_component, intracellular, cell, nucleus, nucleoplasm, anaphase-promoting complex, cytoplasm, centrosome, microtubule organizing center, spindle, cytosol, cytoskeleton, microtubule, spindle microtubule, microtubule cytoskeleton, cullin-RING ubiquitin ligase complex, membrane-enclosed lumen, nuclear lumen, macromolecular complex, …	molecular_function, binding, protein binding	Q13042
CSTA	C9J0E4|P01040	2	2	2	0.998757		1	1		0.996786	0.97531		1.00246	1.13845		1.00969	0.991652		1.0539	1.00899		1.01219	1.02456		0.98255	1.01061		0.971413	1.10667		0.998204	1.02118		0.998757	1	0.986048	1.07045	1.00067	1.03145	1.01838	0.99658	1.03904	1.00969	none		Approved: Cytosol, Nucleus	cornified envelope, cellular_component, extracellular region, extracellular space, intracellular, cell, cytoplasm, cytosol, plasma membrane, membrane, extracellular matrix, vesicle, organelle, membrane-bounded organelle, extracellular organelle, extracellular region part, intracellular part, cytoplasmic part, cell part, extracellular exosome, cell periphery, extracellular vesicle	protease binding, molecular_function, enzyme inhibitor activity, endopeptidase inhibitor activity, cysteine-type endopeptidase inhibitor activity, structural molecule activity, binding, protein binding, enzyme binding, enzyme regulator activity, peptidase inhibitor activity, protein binding, bridging, molecular adaptor activity, peptidase regulator activity, endopeptidase regulator activity, mole…	P01040
ARHGEF6	Q15052	3	20	25	1.01556	1.22584	1	1	1	0.99782	0.997551	0.978583	0.993651	0.997321	1.00767	0.981856	1.00019	0.994676	0.99901	1.0108	0.98416	0.981463	0.992849	0.977651	0.928234	0.961977	0.976571	0.922975	0.95852	0.939011	0.932166	0.966903	0.963362	1.1207	1	0.997551	0.997321	0.994676	0.99901	0.981463	0.961977	0.939011	0.963362	none	2.32952	Approved: Cytosol	cellular_component, intracellular, cell, cytoplasm, cytosol, lamellipodium, cell leading edge, cell projection, intracellular part, cytoplasmic part, cell part, plasma membrane bounded cell projection	molecular_function, guanyl-nucleotide exchange factor activity, Ras guanyl-nucleotide exchange factor activity, Rho guanyl-nucleotide exchange factor activity, GTPase activator activity, binding, protein binding, enzyme activator activity, Ras GTPase binding, Rho GTPase binding, enzyme binding, enzyme regulator activity, GTPase regulator activity, small GTPase binding, GTPase binding, nucleoside-…	Q15052
MYCBP2	O75592|O75592-2	3	4	6	1.15991	1.35664	1	1	1	1.00187	1.05042	1.02508	0.982841	0.994534	1.02079	0.976068	1.00119	1.00071	0.956537	1.00688	1.02896	0.968176	1.0185	1.01531	0.960435	0.994482	1.02609	0.982021	0.988461	1.01708	1.01779	1.0011	1.03493	1.25827	1	1.02508	0.994534	1.00071	1.00688	1.01531	0.994482	0.988461	1.01779	none		Approved: Vesicles; Supported: Nucleus	cellular_component, intracellular, cell, nucleus, membrane, organelle, membrane-bounded organelle, intracellular organelle, intracellular membrane-bounded organelle, intracellular part, cell part	molecular_function, catalytic activity, binding, protein binding, transferase activity, ion binding, cation binding, metal ion binding	O75592
STAT1	P42224	3	26	31	0.680145	0.716391	1	1	1	1.00622	0.997478	0.983327	1.01069	0.970596	0.988278	1.01972	1.03357	0.993048	0.940207	1.02601	0.99485	0.986909	1.02115	0.980249	0.960282	0.932176	0.964107	0.948247	0.958403	0.939635	0.914869	0.985265	0.908205	0.698268	1	0.997478	0.988278	1.01972	0.99485	0.986909	0.960282	0.948247	0.914869	none	2.27975	Enhanced: Cytosol, Nucleoplasm	nuclear chromosome, chromatin, nuclear chromatin, cellular_component, intracellular, cell, nucleus, nucleoplasm, chromosome, nucleolus, cytoplasm, cytosol, axon, dendrite, membrane-enclosed lumen, nuclear lumen, macromolecular complex, somatodendritic compartment, cell projection, neuron projection, organelle, membrane-bounded organelle, non-membrane-bounded organelle, intracellular organelle, in…	regulatory region DNA binding, transcription regulatory region sequence-specific DNA binding, RNA polymerase II regulatory region sequence-specific DNA binding, RNA polymerase II core promoter proximal region sequence-specific DNA binding, RNA polymerase II core promoter sequence-specific DNA binding, RNA polymerase II transcription factor activity, sequence-specific DNA binding, transcription fa…	P42224
STAT6	P42226	3	11	15	1.02304	0.947933	1	1	1	0.982933	0.992004	0.98518	0.998459	0.998131	0.990082	1.00272	0.996161	0.966089	1.00521	1.00072	0.970603	0.987169	1.00226	0.980348	0.997922	0.998071	0.952655	1.00567	1.0018	0.960023	1.01153	0.99591	0.987831	0.985488	1	0.98518	0.998131	0.996161	1.00072	0.987169	0.997922	1.0018	0.99591	none		Enhanced: Cytosol, Nucleoplasm	nuclear chromosome, chromatin, nuclear chromatin, cellular_component, intracellular, cell, nucleus, nuclear envelope, nucleoplasm, chromosome, cytoplasm, cytosol, endomembrane system, membrane, organelle membrane, nuclear membrane, organelle envelope, membrane-enclosed lumen, envelope, nuclear lumen, organelle, membrane-bounded organelle, non-membrane-bounded organelle, intracellular organelle, i…	regulatory region DNA binding, transcription regulatory region sequence-specific DNA binding, RNA polymerase II regulatory region sequence-specific DNA binding, RNA polymerase II core promoter sequence-specific DNA binding, RNA polymerase II transcription factor activity, sequence-specific DNA binding, RNA polymerase II regulatory region DNA binding, core promoter sequence-specific DNA binding, c…	P42226
NDUFV2	E7EPT4|P19404	3	12	15	1.04389	0.862293	1	1	1	1.04792	0.996202	0.985077	0.941886	1.0155	0.962058	0.891665	0.951279	0.92838	0.913903	0.924781	1.04574	0.889898	0.912406	0.938981	0.829208	0.860534	0.908242	0.854317	0.847376	0.941112	0.848916	0.830253	0.928644	0.953089	1	0.996202	0.962058	0.92838	0.924781	0.912406	0.860534	0.854317	0.848916	none	2.22222	Supported: Mitochondria	cellular_component, intracellular, cell, cytoplasm, mitochondrion, mitochondrial envelope, mitochondrial inner membrane, mitochondrial respiratory chain, mitochondrial respiratory chain complex I, membrane, organelle inner membrane, NADH dehydrogenase complex, organelle membrane, mitochondrial membrane, organelle envelope, envelope, macromolecular complex, myelin sheath, organelle, membrane-bound…	molecular_function, catalytic activity, NADH dehydrogenase activity, binding, protein binding, NADH dehydrogenase (ubiquinone) activity, electron transfer activity, oxidoreductase activity, oxidoreductase activity, acting on NAD(P)H, oxidoreductase activity, acting on NAD(P)H, quinone or similar compound as acceptor, ion binding, cation binding, metal ion binding, NADH dehydrogenase (quinone) act…	P19404
ACSL1	E7EPM6|P33121|P33121-3	3	9	10	0.665152	0.761464	1	1	1	0.991383	1.00252	0.963103	0.995902	0.89121	0.957553	0.987073	0.999046	0.972793	0.837479	0.963813	1.00632	0.967289	1.00886	0.994348	0.90174	0.953327	0.957919	0.928534	0.973056	0.986994	0.886489	0.923317	0.938317	0.713308	1	0.991383	0.957553	0.987073	0.963813	0.994348	0.953327	0.973056	0.923317	none		Supported: Mitochondria, Nucleus	cellular_component, intracellular, cell, cytoplasm, mitochondrion, mitochondrial envelope, mitochondrial outer membrane, peroxisome, peroxisomal membrane, endoplasmic reticulum, endoplasmic reticulum membrane, plasma membrane, endomembrane system, membrane, integral component of membrane, outer membrane, organelle membrane, intrinsic component of membrane, microbody membrane, mitochondrial membra…	nucleotide binding, molecular_function, catalytic activity, long-chain fatty acid-CoA ligase activity, binding, ATP binding, fatty acid ligase activity, ligase activity, ligase activity, forming carbon-sulfur bonds, acid-thiol ligase activity, purine nucleotide binding, adenyl nucleotide binding, ribonucleotide binding, purine ribonucleotide binding, adenyl ribonucleotide binding, purine ribonucl…	P33121
DSCR3	A8MTY9|O14972	3	2	5	0.957173	0.831371	1	1	1	1.03249	1.05038	1.00715	0.98924	0.990996	1.00679	0.963261	0.983809	1.00614	0.859702	0.970328	0.991978	0.945284	1.00397	0.985708	0.961377	0.989719	1.0092	0.928391	0.983782	1.0503	0.894756	0.937861	1.03405	0.894272	1	1.03249	0.990996	0.983809	0.970328	0.985708	0.989719	0.983782	0.937861	none		Approved: Mitochondria	cellular_component, intracellular, cell, nucleus, cytoplasm, endosome, endomembrane system, cytoplasmic vesicle, vesicle, organelle, membrane-bounded organelle, intracellular organelle, intracellular membrane-bounded organelle, intracellular part, cytoplasmic part, cell part, intracellular vesicle	molecular_function, transporter activity, protein transporter activity, peptide transporter activity, substrate-specific transporter activity	O14972
GAK	O14976	3	18	22	1.05674	0.962972	1	1	1	0.99201	0.985361	0.980032	0.981097	0.96383	0.96772	0.984133	0.985647	1.01132	0.924358	0.999858	0.996024	0.972253	1.04634	1.01671	0.975139	1.03606	0.996423	0.991682	1.05011	0.982707	0.993678	1.04033	0.954527	1.00985	1	0.985361	0.96772	0.985647	0.996024	1.01671	0.996423	0.991682	0.993678	none		Enhanced: Golgi apparatus, Vesicles	cellular_component, intracellular, cell, cytoplasm, Golgi apparatus, cytosol, adherens junction, cell-substrate adherens junction, focal adhesion, endomembrane system, membrane, cell junction, cell-substrate junction, vesicle, organelle, membrane-bounded organelle, intracellular organelle, intracellular membrane-bounded organelle, intracellular part, cytoplasmic part, cell part, synapse, perinucl…	nucleotide binding, molecular_function, catalytic activity, protein kinase activity, protein serine/threonine kinase activity, binding, protein binding, ATP binding, kinase activity, transferase activity, transferase activity, transferring phosphorus-containing groups, phosphotransferase activity, alcohol group as acceptor, purine nucleotide binding, cyclin binding, adenyl nucleotide binding, rib…	O14976
HNRNPDL	A0A087WUK2|O14979|O14979-3	3	19	22	1.33038	1.26135	1	1	1	0.961129	0.962661	1.05807	0.945425	1.09209	1.10918	0.92925	0.995709	1.11411	1.03741	1.00975	1.08346	0.938499	0.961209	1.0515	0.911472	0.927358	1.07814	0.904039	0.897198	1.03025	0.916789	1.01195	1.06499	1.29586	1	0.962661	1.09209	0.995709	1.03741	0.961209	0.927358	0.904039	1.01195	none		Enhanced: Nucleoplasm	cellular_component, extracellular region, extracellular space, intracellular, cell, nucleus, nucleoplasm, cytoplasm, cytosol, membrane-enclosed lumen, nuclear lumen, vesicle, organelle, membrane-bounded organelle, intracellular organelle, extracellular organelle, intracellular membrane-bounded organelle, organelle lumen, extracellular region part, organelle part, intracellular part, nuclear part,…	molecular_function, nucleic acid binding, DNA binding, RNA binding, binding, protein binding, organic cyclic compound binding, heterocyclic compound binding	O14979
FERMT2	Q96AC1|Q96AC1-3|H0YJ34|Q96AC1-2	3	4	8	0.847035	0.817715	1	1	1	0.997554	1.0396	0.964317	1.01488	0.975537	0.95939	1.05867	0.957698	0.988703	0.941064	0.968873	0.974663	0.97891	0.995133	0.926485	0.984513	0.993686	0.940981	1.01598	1.03817	0.969076	1.00287	0.949992	0.957475	0.832375	1	0.997554	0.975537	0.988703	0.968873	0.97891	0.984513	1.01598	0.957475	none		Supported: Focal adhesion sites, Nucleoplasm	stress fiber, cellular_component, intracellular, cell, nucleus, nucleoplasm, cytoplasm, cytosol, cytoskeleton, actin filament, plasma membrane, adherens junction, cell-substrate adherens junction, focal adhesion, cell cortex, cytoplasmic side of plasma membrane, cell surface, actin cytoskeleton, membrane, extrinsic component of plasma membrane, extrinsic component of membrane, myofibril, sarcomer…	molecular_function, binding, protein binding, phospholipid binding, phosphatidylinositol-3,4,5-trisphosphate binding, lipid binding, phosphatidylinositol binding, ion binding, anion binding, phosphatidylinositol phosphate binding	Q96AC1
DDX39A	O00148	3	11	12	0.775769	0.866726	1	1	1	1.10771	1.02131	0.973002	1.04431	0.937019	0.935869	0.996087	0.977025	0.923395	0.83879	0.966898	0.901962	0.951082	0.941339	0.937123	0.999566	1.00429	0.938736	1.00807	0.971025	1.00987	0.992996	0.985764	1.00429	0.821248	1	1.02131	0.937019	0.977025	0.901962	0.941339	0.999566	1.00807	0.992996	none		Approved: Nuclear speckles	cellular_component, intracellular, cell, nucleus, nucleoplasm, spliceosomal complex, nucleolus, cytoplasm, membrane, nuclear body, nuclear speck, intracellular ribonucleoprotein complex, membrane-enclosed lumen, nuclear lumen, macromolecular complex, organelle, membrane-bounded organelle, non-membrane-bounded organelle, intracellular organelle, intracellular membrane-bounded organelle, intracellu…	nucleotide binding, molecular_function, nucleic acid binding, RNA binding, RNA helicase activity, catalytic activity, ATP-dependent RNA helicase activity, helicase activity, binding, protein binding, ATP binding, ATP-dependent helicase activity, RNA-dependent ATPase activity, pyrophosphatase activity, hydrolase activity, hydrolase activity, acting on acid anhydrides, hydrolase activity, acting on…	O00148
TRAPPC10	P48553	3	3	8	0.870518	0.862354	1	1	1	0.95914	0.973516	0.998509	0.972644	0.953313	1.01227	0.950449	0.959755	0.979511	0.880735	0.91949	1.00575	0.947212	0.939722	1.01717	0.958844	0.936236	0.960774	0.930604	0.988414	1.01898	0.936296	0.925584	1.02089	0.866436	1	0.973516	0.972644	0.959755	0.91949	0.947212	0.958844	0.988414	0.936296	none			Golgi membrane, cellular_component, intracellular, cell, cytoplasm, endosome, Golgi apparatus, cytosol, endomembrane system, membrane, integral component of membrane, TRAPP complex, organelle membrane, intrinsic component of membrane, cytoplasmic vesicle, vesicle, organelle subcompartment, macromolecular complex, organelle, membrane-bounded organelle, intracellular organelle, intracellular membra…	molecular_function, guanyl-nucleotide exchange factor activity, Ras guanyl-nucleotide exchange factor activity, transporter activity, binding, protein binding, cation transmembrane transporter activity, ion transmembrane transporter activity, monovalent inorganic cation transmembrane transporter activity, sodium ion transmembrane transporter activity, Ras GTPase binding, Rab guanyl-nucleotide exc…	P48553
FAM96A	Q9H5X1	3	2	2	0.954339	0.873968	1	1	1	1.01543	1.0012	0.996217	0.973311	1.00266	1.0379	1.02231	0.996986	0.984635	0.997885	1.00081	0.969661	0.959622	0.975555	0.931309	0.95597	1.004	0.951417	0.942517	0.963406	0.931121	0.952953	0.998848	0.92628	0.914153	1	1.0012	1.00266	0.996986	0.997885	0.959622	0.95597	0.942517	0.952953	none	2.62629	Supported: Cytosol, Nucleoplasm	cellular_component, intracellular, cell, nucleus, nucleoplasm, cytoplasm, cytosol, membrane-enclosed lumen, nuclear lumen, organelle, membrane-bounded organelle, intracellular organelle, intracellular membrane-bounded organelle, organelle lumen, organelle part, intracellular part, nuclear part, cytoplasmic part, intracellular organelle part, cell part, intracellular organelle lumen	molecular_function, binding, protein binding, ion binding, cation binding, metal ion binding	Q9H5X1
HYPK	Q9NX55	3	5	7	0.985032	1.00595	1	1	1	1.01908	1.01238	1.00358	0.995381	1.04294	0.994386	1.02985	1.05626	1.05186	1.12689	1.06895	1.03915	1.06755	1.05018	1.05918	1.00865	0.998606	1.02747	1.01517	1.03413	1.01687	1.00879	1.01764	1.0248	0.995493	1	1.01238	0.995381	1.05186	1.06895	1.05918	1.00865	1.01687	1.01764	none		Approved: Microtubules; Supported: Nucleoplasm	cellular_component, intracellular, cell, nucleus, nucleoplasm, cytoplasm, cytoskeleton, microtubule cytoskeleton, membrane-enclosed lumen, nuclear lumen, macromolecular complex, organelle, membrane-bounded organelle, non-membrane-bounded organelle, intracellular organelle, intracellular membrane-bounded organelle, intracellular non-membrane-bounded organelle, organelle lumen, protein complex, org…	molecular_function, binding, protein binding, protein N-terminus binding	Q9NX55
LYAR	Q9NX58	3	4	10	10.0447	8.96408	1	1	1	0.924726	1.02558	1.08576	0.957046	1.08301	1.0017	0.990728	1.08761	1.05336	1.07187	1.16691	1.16378	0.965105	1.15665	1.08351	1.04751	1.22451	1.08383	1.02754	1.17385	1.10528	1.06163	1.33448	1.13678	9.50438	1	1.02558	1.0017	1.05336	1.16378	1.08351	1.08383	1.10528	1.13678	none		Approved: Nucleus; Supported: Nucleoli	cellular_component, intracellular, cell, nucleus, nucleolus, membrane-enclosed lumen, nuclear lumen, organelle, membrane-bounded organelle, non-membrane-bounded organelle, intracellular organelle, intracellular membrane-bounded organelle, intracellular non-membrane-bounded organelle, organelle lumen, organelle part, intracellular part, nuclear part, intracellular organelle part, cell part, intrac…	molecular_function, nucleic acid binding, RNA binding, binding, protein binding, ion binding, cation binding, metal ion binding, organic cyclic compound binding, heterocyclic compound binding	Q9NX58
RSPRY1	Q96DX4	3	2	3	0.863708	0.935241	1	1	1	0.997014	1.04503	1.00485	1.01594	0.957051	0.9856	0.987091	1.01156	0.997128	0.978136	0.977641	0.997395	0.967027	1.0061	0.959247	0.979728	1.02715	0.948125	0.975469	1.00994	0.968689	0.973398	1.04892	0.9887	0.899474	1	1.00485	0.9856	0.997128	0.978136	0.967027	0.979728	0.975469	0.9887	none			cellular_component, extracellular region	molecular_function, binding, ion binding, cation binding, metal ion binding	Q96DX4
TRNT1	Q96Q11|Q96Q11-2	3	17	18	0.84879	0.844531	1	1	1	0.933944	1.04003	1.05323	0.955203	1.11272	1.04201	1.02843	0.998876	1.04229	0.959421	1.05329	1.04051	1.02804	1.04509	1.03597	1.04838	1.10368	1.01359	1.01669	1.1173	1.04881	1.00369	1.13274	1.02027	0.84666	1	1.04003	1.04201	1.02843	1.04051	1.03597	1.04838	1.04881	1.02027	none		Enhanced: Mitochondria	cellular_component, intracellular, cell, nucleus, nucleoplasm, cytoplasm, mitochondrion, mitochondrial matrix, membrane-enclosed lumen, nuclear lumen, organelle, membrane-bounded organelle, intracellular organelle, intracellular membrane-bounded organelle, organelle lumen, organelle part, intracellular part, nuclear part, mitochondrial part, cytoplasmic part, intracellular organelle part, cell pa…	tRNA binding, nucleotide binding, molecular_function, nucleic acid binding, RNA binding, catalytic activity, polynucleotide adenylyltransferase activity, tRNA adenylyltransferase activity, binding, ATP binding, transferase activity, transferase activity, transferring phosphorus-containing groups, nucleotidyltransferase activity, purine nucleotide binding, adenyl nucleotide binding, ribonucleotide…	Q96Q11
SKIV2L	Q15477	3	8	14	0.938657	1.11071	1	1	1	0.779876	0.915056	0.765696	0.755567	0.892189	0.831263	0.755587	0.932336	0.780326	0.674575	0.939894	0.809258	0.714675	0.927523	0.77249	0.711318	0.836261	0.762195	0.707875	0.832354	0.695288	0.709781	0.832159	0.719061	1.02469	1	0.779876	0.831263	0.780326	0.809258	0.77249	0.762195	0.707875	0.719061	none	5.3943	Approved: Nucleoplasm	cellular_component, intracellular, cell, nucleus, cytoplasm, cytosol, macromolecular complex, organelle, membrane-bounded organelle, intracellular organelle, intracellular membrane-bounded organelle, protein complex, intracellular part, cytoplasmic part, cell part, Ski complex	nucleotide binding, molecular_function, nucleic acid binding, RNA binding, RNA helicase activity, catalytic activity, ATP-dependent RNA helicase activity, helicase activity, binding, ATP binding, ATP-dependent helicase activity, RNA-dependent ATPase activity, pyrophosphatase activity, hydrolase activity, hydrolase activity, acting on acid anhydrides, hydrolase activity, acting on acid anhydrides,…	Q15477
TRA2B	P62995|P62995-3	3	3	6	9.44891	10.5937	1	1	1	0.967775	1.01424	1.09552	0.936218	1.06896	1.11364	0.920935	1.03071	1.11176	1.03066	1.0148	1.08632	0.918116	1.00763	1.1318	0.867403	1.01634	1.09536	0.853363	0.970277	1.02541	0.817931	1.04777	1.16659	10.0213	1	1.01424	1.06896	1.03071	1.03066	1.00763	1.01634	0.970277	1.04777	none		Enhanced: Nucleoplasm	cellular_component, intracellular, cell, nucleus, nuclear envelope, nuclear inner membrane, nucleoplasm, spliceosomal complex, endomembrane system, membrane, organelle inner membrane, intracellular ribonucleoprotein complex, organelle membrane, nuclear membrane, organelle envelope, membrane-enclosed lumen, envelope, nuclear lumen, macromolecular complex, organelle, membrane-bounded organelle, int…	molecular_function, nucleic acid binding, RNA binding, single-stranded RNA binding, mRNA binding, binding, protein binding, protein domain specific binding, pre-mRNA binding, identical protein binding, poly-purine tract binding, organic cyclic compound binding, heterocyclic compound binding	P62995
GFER	P55789|H3BRD2	3	3	8	1.48695	1.29139	1	1	1	1.05661	1.13684	0.961361	0.955029	1.1473	0.933801	1.03308	1.05248	0.947146	1.34102	1.08868	1.09962	1.10666	1.13239	0.958348	1.04573	1.0601	0.877918	1.05526	1.09472	0.956657	1.02171	0.97528	0.848105	1.38917	1	1.05661	0.955029	1.03308	1.09962	1.10666	1.04573	1.05526	0.97528	none		Enhanced: Cytosol, Mitochondria	cellular_component, extracellular region, intracellular, cell, cytoplasm, mitochondrion, mitochondrial envelope, mitochondrial intermembrane space, cytosol, organelle envelope, organelle envelope lumen, membrane-enclosed lumen, envelope, organelle, membrane-bounded organelle, intracellular organelle, intracellular membrane-bounded organelle, organelle lumen, organelle part, intracellular part, mi…	nucleotide binding, molecular_function, catalytic activity, receptor binding, binding, protein binding, growth factor activity, protein disulfide oxidoreductase activity, disulfide oxidoreductase activity, oxidoreductase activity, oxidoreductase activity, acting on a sulfur group of donors, oxidoreductase activity, acting on a sulfur group of donors, oxygen as acceptor, flavin-linked sulfhydryl o…	P55789
NPEPPS	E9PLK3|P55786	3	33	35	0.551724	0.55462	1	1	1	1.01533	1.05158	1.01355	1.06652	0.887766	0.960878	0.969202	0.975299	0.916155	0.726252	0.899238	0.914403	0.915831	0.958072	0.950203	0.924291	0.930922	0.882888	0.920965	0.968162	0.934074	0.876656	0.903253	0.863826	0.553172	1	1.01533	0.960878	0.969202	0.899238	0.950203	0.924291	0.934074	0.876656	none	3.1729	Supported: Cytosol	cellular_component, extracellular region, extracellular space, intracellular, cell, nucleus, cytoplasm, cytosol, vesicle, organelle, membrane-bounded organelle, intracellular organelle, extracellular organelle, intracellular membrane-bounded organelle, extracellular region part, intracellular part, cytoplasmic part, cell part, extracellular exosome, extracellular vesicle	molecular_function, catalytic activity, aminopeptidase activity, binding, peptidase activity, metalloexopeptidase activity, metallopeptidase activity, exopeptidase activity, zinc ion binding, hydrolase activity, amide binding, peptide binding, ion binding, cation binding, metal ion binding, transition metal ion binding, metalloaminopeptidase activity, peptidase activity, acting on L-amino acid pe…	P55786
SMN2|SMN1	B4DP61|E7EQZ4|Q16637|Q16637-2|Q16637-3|Q16637-4	2	2	2		1.56899	1		1	1.01352		1.01419	0.931406		1.05457	0.895362		1.02728	0.980378		1.07125	0.875619		0.984471	0.924976		1.0808	0.912176		0.987142	0.902809		1.08357	1.56899	1	1.01385	0.99299	0.961319	1.02581	0.930045	1.00289	0.949659	0.99319	none
PDIA4	P13667	3	50	52	0.834463	0.77541	1	1	1	0.961499	0.939903	0.959988	0.965107	1.00296	1.00001	0.968131	0.986494	0.993052	1.02611	0.994469	0.981444	0.919212	0.952018	0.930764	0.948124	0.974727	0.992592	0.90608	0.950155	0.928914	0.92833	0.981157	0.898773	0.804937	1	0.959988	1.00001	0.986494	0.994469	0.930764	0.974727	0.928914	0.92833	none		Supported: Endoplasmic reticulum	cellular_component, extracellular region, extracellular space, intracellular, cell, cytoplasm, endoplasmic reticulum, endoplasmic reticulum lumen, cell surface, endomembrane system, cytoplasmic vesicle, membrane-enclosed lumen, vesicle, melanosome, organelle, membrane-bounded organelle, intracellular organelle, intracellular membrane-bounded organelle, organelle lumen, extracellular region part, …	molecular_function, nucleic acid binding, RNA binding, protein disulfide isomerase activity, catalytic activity, binding, protein binding, disulfide oxidoreductase activity, peptide disulfide oxidoreductase activity, oxidoreductase activity, oxidoreductase activity, acting on a sulfur group of donors, isomerase activity, intramolecular oxidoreductase activity, intramolecular oxidoreductase activi…	P13667
MNX1	P50219	3	2	2	1.08116	1.10051	1	1	1	0.983475	1.02327	1.03167	1.01388	1.02396	1.00808	0.98799	0.968108	1.00781	1.0457	0.985181	1.00876	1.02482	0.992862	1.03702	1.00679	0.978337	0.995702	0.997572	1.00252	0.991399	1.0152	1.01896	1.00952	1.09083	1	1.02327	1.01388	0.98799	1.00876	1.02482	0.995702	0.997572	1.0152	none		Approved: Cytosol, Nucleoli, Nucleus	cellular_component, intracellular, cell, nucleus, nucleolus, cytoplasm, cytosol, membrane-enclosed lumen, nuclear lumen, organelle, membrane-bounded organelle, non-membrane-bounded organelle, intracellular organelle, intracellular membrane-bounded organelle, intracellular non-membrane-bounded organelle, organelle lumen, organelle part, intracellular part, nuclear part, cytoplasmic part, intracell…	molecular_function, nucleic acid binding, DNA binding, DNA binding transcription factor activity, binding, sequence-specific DNA binding, organic cyclic compound binding, transcription regulator activity, heterocyclic compound binding	P50219
FHL1	Q13642-1|Q13642-4|Q13642-5	3	10	17	0.688077	0.724917	1	1	1	0.961978	0.980639	0.974363	0.995747	0.947505	0.962822	1.01449	0.96766	0.932721	0.981642	1.00631	0.961936	1.01675	1.00087	0.968284	1.01068	1.03257	0.94573	0.986425	1.05663	0.991125	0.995385	0.946216	0.965876	0.706497	1	0.974363	0.962822	0.96766	0.981642	1.00087	1.01068	0.991125	0.965876	none		Approved: Plasma membrane; Supported: Cytosol	cellular_component, intracellular, cell, nucleus, cytoplasm, cytosol, plasma membrane, adherens junction, cell-substrate adherens junction, focal adhesion, membrane, cell junction, cell-substrate junction, organelle, membrane-bounded organelle, intracellular organelle, intracellular membrane-bounded organelle, intracellular part, cytoplasmic part, cell part, anchoring junction, cell periphery	molecular_function, binding, protein binding, ion binding, cation binding, ion channel binding, metal ion binding	Q13642
SLC25A46	Q96AG3|Q96AG3-3	3	2	4	0.961745	0.993437	1	1	1	0.975805	1.03348	1.00547	1.01209	1.02226	0.989239	0.980463	0.981224	1.02189	1.00735	0.988044	0.995989	0.952733	0.996166	1.02245	0.978303	1.02361	1.00669	0.960847	1.03802	0.974262	1.007	1.01978	1.02585	0.977591	1	1.00547	1.01209	0.981224	0.995989	0.996166	1.00669	0.974262	1.01978	none		Supported: Mitochondria	cellular_component, intracellular, cell, cytoplasm, mitochondrion, mitochondrial envelope, mitochondrial outer membrane, membrane, integral component of membrane, outer membrane, organelle membrane, intrinsic component of membrane, mitochondrial membrane, organelle envelope, organelle outer membrane, envelope, organelle, membrane-bounded organelle, intracellular organelle, intracellular membrane-…	molecular_function, binding, protein binding	Q96AG3
SLC19A1	P41440	3	3	4	0.999346	1.05994	1	1	1	1.02447	0.96204	1.02789	1.0194	0.980135	1.0118	1.02131	1.0065	1.06634	1.05562	0.987333	1.02263	0.982969	1.0097	1.04331	1.02656	0.95969	0.97464	1.03549	1.02536	1.0684	0.986387	0.972543	1.05165	1.02965	1	1.02447	1.0118	1.02131	1.02263	1.0097	0.97464	1.03549	0.986387	none		Approved: Plasma membrane	cellular_component, cell, plasma membrane, integral component of plasma membrane, membrane, integral component of membrane, basolateral plasma membrane, apical plasma membrane, intrinsic component of membrane, intrinsic component of plasma membrane, membrane part, plasma membrane part, cell part, apical part of cell, cell periphery, plasma membrane region	molecular_function, transporter activity, binding, folic acid binding, folic acid transporter activity, reduced folate carrier activity, secondary active transmembrane transporter activity, methotrexate transporter activity, vitamin binding, active transmembrane transporter activity, transmembrane transporter activity, carboxylic acid binding, amide binding, small molecule binding, ion binding, a…	P41440
TRIOBP	Q9H2D6-5|Q9H2D6|Q9H2D6-2|Q9H2D6-3|Q9H2D6-7	3	3	8	1.04316	0.951062	1	1	1	0.958493	0.998561	0.961918	0.942391	0.993916	0.96458	0.992245	0.998277	0.952201	1.09243	1.0071	1.02173	0.982692	0.99369	1.00632	0.973239	0.989968	0.976614	0.940648	0.964043	0.989823	0.96829	0.971533	0.976806	0.997113	1	0.961918	0.96458	0.992245	1.02173	0.99369	0.976614	0.964043	0.971533	none			cellular_component, intracellular, cell, nucleus, cytoplasm, microtubule organizing center, cytoskeleton, adherens junction, cell-substrate adherens junction, focal adhesion, actin cytoskeleton, microtubule cytoskeleton, cell junction, cell-substrate junction, midbody, organelle, membrane-bounded organelle, non-membrane-bounded organelle, intracellular organelle, intracellular membrane-bounded or…	molecular_function, actin binding, binding, protein binding, cytoskeletal protein binding, Ras GTPase binding, myosin binding, Rho GTPase binding, GTP-Rho binding, enzyme binding, small GTPase binding, ubiquitin protein ligase binding, protein complex binding, ubiquitin-like protein ligase binding, macromolecular complex binding, myosin II binding, actin filament binding, GTPase binding	Q9H2D6
RALB	P11234|P11234-2|P11234-3	3	3	3	1.00739	0.916026	1	1	1	0.976492	0.986951	0.979888	1.03406	1.02698	0.98779	1.05689	1.01556	0.989954	1.03769	0.996617	0.959634	1.03827	1.01236	0.950386	1.0682	1.0442	0.994706	1.03868	1.09119	0.963813	1.04091	1.06216	0.942682	0.96171	1	0.979888	1.02698	1.01556	0.996617	1.01236	1.0442	1.03868	1.04091	none			exocyst, cellular_component, extracellular region, extracellular space, intracellular, cell, cytoplasm, vacuole, autophagosome, plasma membrane, cell cortex, membrane, midbody, vesicle, macromolecular complex, organelle, membrane-bounded organelle, intracellular organelle, extracellular organelle, intracellular membrane-bounded organelle, protein complex, extracellular region part, intracellular …	nucleotide binding, nucleoside binding, purine nucleoside binding, molecular_function, catalytic activity, GTPase activity, binding, protein binding, GTP binding, pyrophosphatase activity, hydrolase activity, hydrolase activity, acting on acid anhydrides, hydrolase activity, acting on acid anhydrides, in phosphorus-containing anhydrides, purine nucleotide binding, nucleoside-triphosphatase activi…	P11234
TNRC6C	Q9HCJ0|Q9HCJ0-2	2	2	6		1.11607	1		1	0.997943		0.984907	1.02374		1.01306	1.04382		1.04196	1.03079		1.0357	1.01517		0.99673	1.02687		0.995252	0.99328		1.01611	1.00566		1.03416	1.11607	1	0.991425	1.0184	1.04289	1.03324	1.00595	1.01106	1.00469	1.01991	none		Approved: Nucleus	cellular_component, intracellular, cell, cytoplasm, cytosol, intracellular part, cytoplasmic part, cell part	molecular_function, nucleic acid binding, RNA binding, binding, protein binding, organic cyclic compound binding, heterocyclic compound binding	Q9HCJ0
SETD2	Q9BYW2	3	33	37	0.992094	1.10873	1	1	1	1.01453	0.999533	1.03603	0.961792	0.997473	1.02463	1.01964	1.0753	1.0918	1.17274	1.07181	1.07085	1.07066	1.10251	1.05918	1.02352	0.978771	1.06352	1.02602	1.00611	1.02201	1.06607	1.04953	1.04167	1.05041	1	1.01453	0.997473	1.0753	1.07181	1.07066	1.02352	1.02201	1.04953	none		Approved: Cytosol, Nuclear speckles	cellular_component, intracellular, cell, nucleus, nucleoplasm, chromosome, membrane-enclosed lumen, nuclear lumen, organelle, membrane-bounded organelle, non-membrane-bounded organelle, intracellular organelle, intracellular membrane-bounded organelle, intracellular non-membrane-bounded organelle, organelle lumen, organelle part, intracellular part, nuclear part, intracellular organelle part, cel…	molecular_function, catalytic activity, binding, protein binding, cytoskeletal protein binding, methyltransferase activity, N-methyltransferase activity, protein methyltransferase activity, S-adenosylmethionine-dependent methyltransferase activity, tubulin binding, lysine N-methyltransferase activity, protein-lysine N-methyltransferase activity, transferase activity, transferase activity, transfe…	Q9BYW2
STAG1	Q8WVM7|Q8WVM7-2	3	3	6	0.849802	0.848595	1	1	1	1.00359	1.06007	0.96188	1.01078	0.931739	0.954006	0.995771	0.989868	0.955591	0.975664	1.03029	0.985555	0.968634	1.04003	1.05776	0.956054	0.997321	1.02288	0.98535	1.07057	1.0961	0.97301	0.923895	1.00809	0.849198	1	1.00359	0.954006	0.989868	0.985555	1.04003	0.997321	1.07057	0.97301	none		Enhanced: Nuclear bodies, Nucleus	chromosome, centromeric region, chromatin, condensed chromosome, spindle pole, cellular_component, intracellular, cell, nucleus, nucleoplasm, chromosome, cytoplasm, spindle, cytosol, cytoskeleton, cohesin complex, microtubule cytoskeleton, nuclear matrix, nuclear body, membrane-enclosed lumen, nuclear lumen, macromolecular complex, nuclear periphery, organelle, membrane-bounded organelle, non-mem…	RNA polymerase II transcription factor activity, sequence-specific DNA binding, transcriptional activator activity, RNA polymerase II transcription regulatory region sequence-specific binding, molecular_function, chromatin binding, DNA binding transcription factor activity, binding, protein binding, transcription regulator activity	Q8WVM7
TPD52	P55327-2|P55327-4	3	3	3	1.17879	1.03261	1	1	1	1.05529	0.961412	0.907775	1.04312	1.01508	0.899727	0.867722	0.894373	0.898515	0.8573	0.905838	0.965745	0.877046	0.897311	0.969189	0.914045	0.957365	0.91903	0.914345	0.924242	0.800127	0.924582	0.857609	0.752848	1.1057	1	0.961412	1.01508	0.894373	0.905838	0.897311	0.91903	0.914345	0.857609	none		Approved: Cytosol, Golgi apparatus	cellular_component, intracellular, cell, cytoplasm, endoplasmic reticulum, endomembrane system, organelle, membrane-bounded organelle, intracellular organelle, intracellular membrane-bounded organelle, intracellular part, cytoplasmic part, cell part, perinuclear region of cytoplasm	molecular_function, binding, calcium ion binding, protein binding, identical protein binding, protein homodimerization activity, ion binding, cation binding, metal ion binding, protein heterodimerization activity, protein dimerization activity	P55327
OSTC	Q9NRP0	3	2	2	1.03136	0.996192	1	1	1	1.03523	1.02442	1.03102	1.03599	0.995646	1.05479	1.0186	0.984734	1.06118	1.04334	0.994319	1.02297	1.04799	0.973457	1.06612	1.05158	1.00683	1.02878	1.02972	1.03981	1.0485	1.02504	1.05249	1.04798	1.01378	1	1.03102	1.03599	1.0186	1.02297	1.04799	1.02878	1.03981	1.04798	none		Approved: Nucleoplasm	cellular_component, intracellular, cell, cytoplasm, endoplasmic reticulum, endoplasmic reticulum membrane, oligosaccharyltransferase complex, endomembrane system, membrane, integral component of membrane, intrinsic component of membrane, organelle subcompartment, macromolecular complex, nuclear outer membrane-endoplasmic reticulum membrane network, organelle, membrane-bounded organelle, intracell…	molecular_function, catalytic activity, oligosaccharyl transferase activity, dolichyl-diphosphooligosaccharide-protein glycotransferase activity, binding, protein binding, transferase activity, transferase activity, transferring glycosyl groups, transferase activity, transferring hexosyl groups	Q9NRP0
FAN1	H3BQ24|Q9Y2M0|Q9Y2M0-2	2	2	2	0.533812		1	1		0.967488	0.900623		1.06728	0.818093		0.947782	0.904761		0.73774	0.874872		0.837825	0.845064		0.919048	0.834688		0.911874	0.803866		0.856925	0.782979		0.533812	1	0.934055	0.942687	0.926272	0.806306	0.841444	0.876868	0.85787	0.819952	none		Supported: Nucleoplasm	cellular_component, extracellular region, intracellular, cell, nucleus, nucleoplasm, cytoplasm, cytosol, membrane-enclosed lumen, nuclear lumen, organelle, membrane-bounded organelle, intracellular organelle, intracellular membrane-bounded organelle, organelle lumen, extracellular region part, organelle part, intracellular part, nuclear part, cytoplasmic part, intracellular organelle part, cell p…	magnesium ion binding, molecular_function, nucleic acid binding, DNA binding, catalytic activity, nuclease activity, endonuclease activity, endodeoxyribonuclease activity, exonuclease activity, phosphodiesterase I activity, deoxyribonuclease activity, binding, protein binding, phosphoric diester hydrolase activity, 5'-3' exonuclease activity, hydrolase activity, hydrolase activity, acting on este…	Q9Y2M0
CMC2	Q9NRP2|H3BNN8	3	2	4	1.02731	0.974701	1	1	1	0.964295	0.985358	1.00285	0.983274	1.07103	0.948693	1.01703	1.01871	0.981645	1.29946	0.969891	0.998734	1.01202	0.948578	0.974657	0.925774	1.01717	0.967937	0.889825	0.956188	0.885352	0.928935	0.9804	0.907039	1.001	1	0.985358	0.983274	1.01703	0.998734	0.974657	0.967937	0.889825	0.928935	none		Supported: Mitochondria	cellular_component, intracellular, cell, cytoplasm, mitochondrion, organelle, membrane-bounded organelle, intracellular organelle, intracellular membrane-bounded organelle, intracellular part, cytoplasmic part, cell part		Q9NRP2
CPSF2	Q9P2I0	3	18	23	0.818031	1.30704	1	1	1	1.02906	0.995911	0.991332	1.02814	0.997241	1.02439	0.993335	1.02489	1.01409	0.939987	1.02427	1.03681	1.00771	1.03066	1.0619	1.0269	0.971373	1.0933	1.05138	1.00812	1.07757	1.06953	1.00828	1.11823	1.06254	1	0.995911	1.02439	1.01409	1.02427	1.03066	1.0269	1.05138	1.06953	none		Approved: Nucleoplasm, Vesicles	cellular_component, intracellular, cell, nucleus, nucleoplasm, mRNA cleavage and polyadenylation specificity factor complex, mRNA cleavage factor complex, membrane, membrane-enclosed lumen, nuclear lumen, macromolecular complex, organelle, membrane-bounded organelle, intracellular organelle, intracellular membrane-bounded organelle, organelle lumen, protein complex, organelle part, intracellular …	molecular_function, nucleic acid binding, RNA binding, binding, protein binding, organic cyclic compound binding, heterocyclic compound binding	Q9P2I0
RALGAPA2	Q2PPJ7|Q2PPJ7-2|Q2PPJ7-3	3	5	6	1.01874	0.960718	1	1	1	0.889268	0.98402	1.00857	0.877193	1.15457	1.05991	1.00116	1.06635	0.999837	1.37142	1.08875	1.02334	0.995137	1.08823	1.0126	0.922046	0.942717	1.00879	0.895693	0.947159	1.00219	0.953604	1.15919	0.96129	0.989731	1	0.98402	1.05991	1.00116	1.08875	1.0126	0.942717	0.947159	0.96129	none		Approved: Plasma membrane; Supported: Cytosol	cellular_component, extracellular region, extracellular space, intracellular, cell, nucleus, cytoplasm, cytosol, plasma membrane, membrane, organelle, membrane-bounded organelle, intracellular organelle, intracellular membrane-bounded organelle, extracellular region part, intracellular part, cytoplasmic part, cell part, cell periphery	molecular_function, GTPase activator activity, binding, protein binding, enzyme activator activity, enzyme regulator activity, GTPase regulator activity, protein heterodimerization activity, protein dimerization activity, nucleoside-triphosphatase regulator activity, molecular function regulator	Q2PPJ7
MIF4GD	A9UHW6	3	8	8	0.978457	0.795654	1	1	1	1.03104	1.00242	0.943741	1.02972	0.988457	0.94671	0.988791	0.998895	0.916764	0.969482	0.965144	0.976501	0.985567	0.951703	0.917131	0.98135	0.930147	0.903927	0.953477	0.90998	0.891353	0.954197	0.896269	0.864491	0.887055	1	1.00242	0.988457	0.988791	0.969482	0.951703	0.930147	0.90998	0.896269	none	1.58498	Supported: Cytosol, Nucleoli	cellular_component, intracellular, cell, nucleus, nucleolus, cytoplasm, cytosol, membrane-enclosed lumen, nuclear lumen, organelle, membrane-bounded organelle, non-membrane-bounded organelle, intracellular organelle, intracellular membrane-bounded organelle, intracellular non-membrane-bounded organelle, organelle lumen, organelle part, intracellular part, nuclear part, cytoplasmic part, intracell…	molecular_function, nucleic acid binding, RNA binding, binding, protein binding, protein C-terminus binding, organic cyclic compound binding, heterocyclic compound binding	A9UHW6
PXK	Q7Z7A4|Q7Z7A4-4|Q7Z7A4-6|W5RWE6|Q7Z7A4-7	3	3	6	1.01954	0.978339	1	1	1	0.930458	1.05489	1.05966	0.948202	0.968217	1.02969	1.01137	0.952013	1.008	1.00586	0.949935	0.964631	1.07268	0.93993	1.05783	1.2135	1.14168	1.06516	1.20424	1.14742	1.07611	1.31132	1.01464	1.1182	0.998941	1	1.05489	0.968217	1.008	0.964631	1.05783	1.14168	1.14742	1.1182	none	2.32607	Supported: Cytosol, Microtubule organizing center, Plasma membrane	cellular_component, intracellular, cell, cytoplasm, microtubule organizing center, cytosol, cytoskeleton, plasma membrane, microtubule cytoskeleton, membrane, organelle, non-membrane-bounded organelle, intracellular organelle, intracellular non-membrane-bounded organelle, organelle part, intracellular part, cytoskeletal part, cytoplasmic part, intracellular organelle part, cell part, cell periphe…	molecular_function, actin binding, binding, protein binding, phospholipid binding, cytoskeletal protein binding, lipid binding, phosphatidylinositol binding, ion binding, anion binding	Q7Z7A4
ITGB1	E7EUI6|P05556	3	26	29	0.950765	0.871013	1	1	1	0.941643	0.955582	0.92591	0.935964	1.03468	0.980649	0.996485	1.01314	0.962948	1.23116	1.04288	0.983914	0.968726	1.02399	0.911645	0.962166	0.969571	0.979993	0.912556	0.958563	0.915788	0.957622	0.957076	0.913039	0.910889	1	0.941643	0.980649	0.996485	1.04288	0.968726	0.969571	0.915788	0.957076	none		Approved: Endoplasmic reticulum; Supported: Focal adhesion sites, Plasma membrane	ruffle, cellular_component, extracellular region, extracellular space, intracellular, cell, cytoplasm, endosome, plasma membrane, integral component of plasma membrane, cell-cell junction, adherens junction, cell-substrate adherens junction, focal adhesion, integrin complex, external side of plasma membrane, cell surface, endomembrane system, intercalated disc, membrane, integral component of mem…	virus receptor activity, fibronectin binding, protease binding, molecular_function, actin binding, signal transducer activity, receptor activity, receptor binding, integrin binding, binding, protein binding, collagen binding, cytoskeletal protein binding, coreceptor activity, enzyme binding, cytokine binding, chemokine binding, C-X3-C chemokine binding, protein complex binding, signaling receptor…	P05556
CFAP36	Q96G28|Q96G28-2	3	7	10	1.05764	0.887384	1	1	1	1.00604	1.00365	0.943146	0.944115	1.07906	0.99364	0.998665	1.05131	0.941904	1.11437	1.05889	1.0301	0.974755	1.04409	0.879821	0.944625	0.973449	0.912239	0.928131	0.991162	0.909882	0.928012	1.01768	0.821061	0.972511	1	1.00365	0.99364	0.998665	1.05889	0.974755	0.944625	0.928131	0.928012	none			cellular_component, intracellular, cell, nucleus, cytoplasm, cell projection, organelle, membrane-bounded organelle, intracellular organelle, intracellular membrane-bounded organelle, intracellular part, cell part	molecular_function, binding, protein binding	Q96G28
OGDH	Q02218	3	22	26	0.886762	0.937785	1	1	1	1.02001	1.00773	1.02791	0.983133	0.975156	1.08177	0.903504	1.05645	1.07421	0.860115	1.02734	1.0956	0.92939	1.03175	1.10057	0.905396	0.97977	1.11134	0.952403	0.993502	1.08833	0.917575	1.01377	1.11915	0.912273	1	1.02001	0.983133	1.05645	1.02734	1.03175	0.97977	0.993502	1.01377	none		Enhanced: Mitochondria	cellular_component, intracellular, cell, cytoplasm, mitochondrion, mitochondrial envelope, mitochondrial matrix, membrane, organelle membrane, mitochondrial membrane, organelle envelope, membrane-enclosed lumen, envelope, macromolecular complex, organelle, membrane-bounded organelle, intracellular organelle, intracellular membrane-bounded organelle, organelle lumen, protein complex, organelle par…	molecular_function, catalytic activity, oxoglutarate dehydrogenase (succinyl-transferring) activity, binding, protein binding, oxidoreductase activity, oxidoreductase activity, acting on the aldehyde or oxo group of donors, NAD or NADP as acceptor, oxidoreductase activity, acting on the aldehyde or oxo group of donors, disulfide as acceptor, oxidoreductase activity, acting on the aldehyde or oxo …	Q02218
NUDCD3	Q8IVD9	3	12	16	0.908764	0.972021	1	1	1	0.950982	0.943907	0.98903	0.96258	1.05451	1.06135	0.974134	1.05531	1.05618	1.10123	1.09926	1.06528	0.954895	1.0493	0.998701	0.928129	0.963513	1.04065	0.875651	0.935008	1.01003	0.948089	1.05859	1.00949	0.940392	1	0.950982	1.05451	1.05531	1.09926	0.998701	0.963513	0.935008	1.00949	none		Approved: Cytosol, Nucleus, Plasma membrane	cellular_component, intracellular, cell, cytoplasm, cytoskeleton, cytoplasmic dynein complex, microtubule associated complex, microtubule cytoskeleton, dynein complex, macromolecular complex, organelle, non-membrane-bounded organelle, intracellular organelle, intracellular non-membrane-bounded organelle, protein complex, organelle part, intracellular part, cytoskeletal part, intracellular organel…	molecular_function, binding, protein binding, unfolded protein binding	Q8IVD9
GLUL	P15104	3	18	21	0.694368	0.894194	1	1	1	0.967985	0.951116	0.979414	0.984852	0.928378	1.02858	0.979677	0.948648	1.00668	1.00537	0.974943	0.985656	0.944989	0.939072	0.971214	0.938222	0.884072	1.03155	0.912058	0.876806	0.964676	0.912305	0.861064	0.971523	0.794281	1	0.967985	0.984852	0.979677	0.985656	0.944989	0.938222	0.912058	0.912305	none		Enhanced: Cytosol; Supported: Mitochondria	cellular_component, extracellular region, extracellular space, intracellular, cell, nucleus, cytoplasm, mitochondrion, endoplasmic reticulum, rough endoplasmic reticulum, cytosol, endomembrane system, vesicle, macromolecular complex, somatodendritic compartment, cell projection, neuron projection, neuronal cell body, perikaryon, myelin sheath, organelle, membrane-bounded organelle, intracellular …	nucleotide binding, magnesium ion binding, molecular_function, catalytic activity, glutamate decarboxylase activity, glutamate-ammonia ligase activity, binding, protein binding, ATP binding, ammonia ligase activity, glutamate binding, amino acid binding, lyase activity, carbon-carbon lyase activity, carboxy-lyase activity, ligase activity, ligase activity, forming carbon-nitrogen bonds, acid-ammo…	P15104
WDR36	A0A0A0MTB8|Q8NI36	3	7	12	1.82206	2.31211	1	1	1	0.972454	1.05006	1.02005	1.08378	0.997716	1.06978	1.04255	1.16332	1.10373	1.03077	1.23257	1.18636	1.24004	1.48298	1.37617	1.4777	1.48628	1.67282	1.56059	1.74207	1.88228	1.71962	1.74477	1.87958	2.06709	1	1.02005	1.06978	1.10373	1.18636	1.37617	1.48628	1.74207	1.74477	solubilized	2.13369	Supported: Nucleoli	cellular_component, intracellular, cell, nucleus, nucleoplasm, nucleolus, intracellular ribonucleoprotein complex, preribosome, 90S preribosome, membrane-enclosed lumen, nuclear lumen, small-subunit processome, macromolecular complex, Pwp2p-containing subcomplex of 90S preribosome, organelle, membrane-bounded organelle, non-membrane-bounded organelle, intracellular organelle, intracellular membra…	molecular_function, nucleic acid binding, RNA binding, binding, organic cyclic compound binding, heterocyclic compound binding	Q8NI36
PYGL	P06737|P06737-2	3	5	10	0.87142	0.915095	1	1	1	1.01514	1.05739	1.01666	1.03358	0.943517	1.02657	1.01177	1.04231	1.00838	0.916487	1.02251	1.06013	0.996944	1.02648	1.026	0.997718	0.965928	0.995867	0.994946	0.986386	1.0237	0.964877	0.996557	1.03206	0.893258	1	1.01666	1.02657	1.01177	1.02251	1.026	0.995867	0.994946	0.996557	none		Supported: Cytosol, Plasma membrane	cellular_component, extracellular region, extracellular space, intracellular, cell, cytoplasm, cytosol, endomembrane system, secretory granule, cytoplasmic vesicle, membrane-enclosed lumen, vesicle, vesicle lumen, secretory granule lumen, organelle, membrane-bounded organelle, intracellular organelle, extracellular organelle, organelle lumen, extracellular region part, organelle part, intracellul…	nucleotide binding, nucleobase binding, purine nucleobase binding, molecular_function, catalytic activity, phosphorylase activity, binding, steroid binding, protein binding, ATP binding, glucose binding, drug binding, glycogen phosphorylase activity, lipid binding, AMP binding, transferase activity, transferase activity, transferring glycosyl groups, transferase activity, transferring hexosyl gro…	P06737
PLEKHG2	H7BXC7|Q9H7P9|Q9H7P9-3	2	3	4		1.23144	1		1	1.00955		1.04418	1.01018		0.996509	1.03013		1.0369	1.06045		0.991328	1.00253		1.03579	0.976137		0.959407	0.988539		0.966963	0.978692		1.02349	1.23144	1	1.02687	1.00335	1.03351	1.02589	1.01916	0.967772	0.977751	1.00109	none		Approved: Cytosol, Nucleoplasm	cellular_component, intracellular, cell, cytoplasm, cytosol, intracellular part, cytoplasmic part, cell part	molecular_function, guanyl-nucleotide exchange factor activity, Ras guanyl-nucleotide exchange factor activity, Rho guanyl-nucleotide exchange factor activity, binding, protein binding, Ras GTPase binding, Rho GTPase binding, enzyme binding, small GTPase binding, GTPase binding, molecular function regulator	Q9H7P9
DENND4A	A0A0U1RR27|Q7Z401|Q7Z401-2	2	3	4		0.944442	1		1	1.13786		1.12308	0.990365		1.03878	1.02281		1.00867	1.10829		1.08156	1.00904		0.947033	1.00563		0.981714	0.966188		0.938299	0.967961		0.951999	0.944442	1	1.13047	1.01457	1.01574	1.09492	0.978037	0.993674	0.952244	0.95998	none		Approved: Nucleoli, Nucleus	cellular_component, intracellular, cell, nucleus, cytoplasm, cytosol, organelle, membrane-bounded organelle, intracellular organelle, intracellular membrane-bounded organelle, intracellular part, cytoplasmic part, cell part	molecular_function, nucleic acid binding, DNA binding, guanyl-nucleotide exchange factor activity, Ras guanyl-nucleotide exchange factor activity, binding, protein binding, Ras GTPase binding, Rab guanyl-nucleotide exchange factor activity, Rab GTPase binding, enzyme binding, small GTPase binding, GTPase binding, organic cyclic compound binding, molecular function regulator, heterocyclic compound…	Q7Z401
GPKOW	Q92917	3	26	31	0.99012	0.986133	1	1	1	0.975038	0.986692	1.0239	0.966148	1.06072	1.07268	1.06257	1.0443	1.08592	1.16424	1.05943	1.07263	1.09094	1.05905	0.999495	1.04453	1.02281	1.06088	1.02067	1.00418	1.02037	1.06212	1.07975	1.03011	0.988126	1	0.986692	1.06072	1.06257	1.07263	1.05905	1.04453	1.02037	1.06212	none		Enhanced: Nucleoplasm	cellular_component, intracellular, cell, nucleus, nucleoplasm, membrane-enclosed lumen, nuclear lumen, organelle, membrane-bounded organelle, intracellular organelle, intracellular membrane-bounded organelle, organelle lumen, organelle part, intracellular part, nuclear part, intracellular organelle part, cell part, intracellular organelle lumen	molecular_function, nucleic acid binding, binding, protein binding, organic cyclic compound binding, heterocyclic compound binding	Q92917
SDHAF4	Q5VUM1	2	2	2	1.00389		1	1		1.0048	0.964766		0.975671	0.98649		0.994731	0.989418		1.05995	1.00997		0.94706	0.952162		0.928948	0.905475		0.894166	0.919928		0.908835	0.951361		1.00389	1	0.984781	0.981081	0.992074	1.03496	0.949611	0.917211	0.907047	0.930098	none		Approved: Mitochondria, Nucleus	cellular_component, intracellular, cell, cytoplasm, mitochondrion, mitochondrial envelope, mitochondrial inner membrane, mitochondrial respiratory chain, mitochondrial respiratory chain complex II, succinate dehydrogenase complex (ubiquinone), mitochondrial matrix, membrane, organelle inner membrane, organelle membrane, mitochondrial membrane, organelle envelope, membrane-enclosed lumen, envelope…	succinate dehydrogenase activity, molecular_function, catalytic activity, succinate dehydrogenase (ubiquinone) activity, oxidoreductase activity, oxidoreductase activity, acting on the CH-CH group of donors, oxidoreductase activity, acting on the CH-CH group of donors, quinone or related compound as acceptor	Q5VUM1
ZZEF1	O43149	3	21	30	0.836277	0.897219	1	1	1	1.02612	0.924547	1.04197	0.982192	0.91993	1.01101	0.913849	0.974561	1.03269	0.937554	0.953042	1.04233	0.906219	0.9082	1.03206	0.892323	0.859004	1.04505	0.894665	0.852308	0.998611	0.853726	0.830509	1.02777	0.866748	1	1.02612	0.982192	0.974561	0.953042	0.9082	0.892323	0.894665	0.853726	none		Approved: Mitochondria, Nucleoplasm		molecular_function, binding, calcium ion binding, zinc ion binding, ion binding, cation binding, metal ion binding, transition metal ion binding	O43149
DHX15	O43143	3	34	39	0.911679	1.0297	1	1	1	1.06149	1.06739	1.09256	1.12256	1.01315	1.10425	1.07156	1.08318	1.13497	0.981843	1.06139	1.13965	1.09231	1.1002	1.22383	1.17837	1.11808	1.22415	1.19404	1.16474	1.16606	1.2122	1.12211	1.1679	0.970689	1	1.06739	1.10425	1.08318	1.06139	1.1002	1.17837	1.16606	1.1679	none	2.50332	Enhanced: Nuclear speckles	cellular_component, intracellular, cell, nucleus, nucleoplasm, spliceosomal complex, U2-type spliceosomal complex, U12-type spliceosomal complex, nucleolus, cytoplasm, nuclear body, nuclear speck, intracellular ribonucleoprotein complex, membrane-enclosed lumen, nuclear lumen, macromolecular complex, organelle, membrane-bounded organelle, non-membrane-bounded organelle, intracellular organelle, i…	nucleotide binding, molecular_function, nucleic acid binding, RNA binding, RNA helicase activity, double-stranded RNA binding, catalytic activity, ATP-dependent RNA helicase activity, helicase activity, binding, protein binding, ATP binding, ATP-dependent helicase activity, RNA-dependent ATPase activity, pyrophosphatase activity, hydrolase activity, hydrolase activity, acting on acid anhydrides, …	O43143
RAB33A	Q14088	3	2	3	0.891763	0.98237	1	1	1	1.02719	0.967605	0.996555	1.03124	0.955982	1.00758	0.998724	1.01176	1.03959	0.984683	0.961116	0.981436	1.01296	0.96362	0.995065	0.999491	0.935989	0.985523	1.04828	0.96546	0.997227	1.03399	0.929444	1.00202	0.937067	1	0.996555	1.00758	1.01176	0.981436	0.995065	0.985523	0.997227	1.00202	none		Approved: Vesicles	Golgi membrane, cellular_component, intracellular, cell, cytoplasm, Golgi apparatus, plasma membrane, endomembrane system, membrane, organelle membrane, organelle subcompartment, organelle, membrane-bounded organelle, intracellular organelle, intracellular membrane-bounded organelle, organelle part, intracellular part, Golgi apparatus part, cytoplasmic part, intracellular organelle part, cell par…	nucleotide binding, nucleoside binding, purine nucleoside binding, molecular_function, catalytic activity, GTPase activity, binding, protein binding, GTP binding, pyrophosphatase activity, hydrolase activity, hydrolase activity, acting on acid anhydrides, hydrolase activity, acting on acid anhydrides, in phosphorus-containing anhydrides, purine nucleotide binding, nucleoside-triphosphatase activi…	Q14088
UBAC1	Q9BSL1	3	5	9	0.97418	0.907789	1	1	1	1.00705	0.95279	0.946515	0.979424	0.945119	0.968021	0.953356	0.969076	0.971303	1.02211	1.00282	1.005	0.980941	1.03033	0.982619	0.962057	0.966058	0.937595	0.964715	0.938583	0.894207	0.960816	0.942636	0.895943	0.940985	1	0.95279	0.968021	0.969076	1.005	0.982619	0.962057	0.938583	0.942636	none		Approved: Golgi apparatus, Plasma membrane; Supported: Cytosol	cellular_component, extracellular region, extracellular space, intracellular, cell, cytoplasm, Golgi apparatus, cytosol, plasma membrane, endomembrane system, membrane, vesicle, organelle, membrane-bounded organelle, intracellular organelle, extracellular organelle, intracellular membrane-bounded organelle, extracellular region part, intracellular part, cytoplasmic part, cell part, extracellular …	molecular_function, binding, protein binding	Q9BSL1
STK24	B4DR80|Q9Y6E0-2	3	8	9	1.01822	0.999179	1	1	1	0.939925	0.964351	0.99587	0.980379	1.00679	1.0027	1.00163	0.977223	1.01689	1.14963	0.983604	0.978104	1.00134	1.00608	0.983179	1.0109	0.972287	1.02517	0.969613	0.997097	0.998355	0.998435	0.989899	1.02764	1.0087	1	0.964351	1.0027	1.00163	0.983604	1.00134	1.0109	0.997097	0.998435	none		Supported: Cytosol, Nucleoli	cellular_component, extracellular region, extracellular space, intracellular, cell, nucleus, nucleoplasm, nucleolus, cytoplasm, Golgi apparatus, cytosol, endomembrane system, membrane, membrane-enclosed lumen, nuclear lumen, vesicle, organelle, membrane-bounded organelle, non-membrane-bounded organelle, intracellular organelle, extracellular organelle, intracellular membrane-bounded organelle, in…	nucleotide binding, molecular_function, catalytic activity, protein kinase activity, protein serine/threonine kinase activity, signal transducer, downstream of receptor, with serine/threonine kinase activity, signal transducer activity, signal transducer activity, downstream of receptor, binding, protein binding, ATP binding, MAP kinase kinase kinase kinase activity, kinase activity, transferase …	Q9Y6E0
CBLB	Q13191|B5MC15|Q13191-2|Q13191-3	3	3	5	0.967294	1.05464	1	1	1	0.984371	0.965224	1.02892	0.973734	0.995363	1.00655	1.01516	0.997855	1.01045	1.02867	1.02406	1.06445	1.02471	1.00905	1.01548	1.0126	0.986171	1.04773	0.960495	0.973453	1.00532	0.986985	0.975481	1.04324	1.01097	1	0.984371	0.995363	1.01045	1.02867	1.01548	1.0126	0.973453	0.986985	none		Approved: Nucleoplasm; Supported: Cytosol	cellular_component, intracellular, cell, nucleus, nucleoplasm, cytoplasm, cytosol, plasma membrane, membrane, membrane-enclosed lumen, nuclear lumen, organelle, membrane-bounded organelle, intracellular organelle, intracellular membrane-bounded organelle, organelle lumen, organelle part, intracellular part, membrane part, nuclear part, cytoplasmic part, intracellular organelle part, cell part, me…	phosphotyrosine residue binding, molecular_function, catalytic activity, ubiquitin-protein transferase activity, signal transducer activity, receptor binding, binding, calcium ion binding, protein binding, zinc ion binding, transferase activity, SH3 domain binding, ubiquitin-like protein transferase activity, enzyme binding, kinase binding, protein kinase binding, protein domain specific binding,…	Q13191
MRPS27	Q92552|Q92552-2	3	10	12	1.16067	1.1689	1	1	1	1.05132	0.972651	1.02803	1.02821	0.951911	1.01854	0.935911	0.963512	1.02817	0.947526	0.924348	1.0173	0.947071	0.864204	1.05128	0.955605	0.837529	1.09344	0.970331	0.819469	0.994459	0.952083	0.794195	1.10571	1.16479	1	1.02803	1.01854	0.963512	0.947526	0.947071	0.955605	0.970331	0.952083	none			organellar ribosome, organellar small ribosomal subunit, cellular_component, intracellular, cell, cytoplasm, mitochondrion, mitochondrial envelope, mitochondrial inner membrane, mitochondrial matrix, mitochondrial ribosome, mitochondrial small ribosomal subunit, ribosome, small ribosomal subunit, membrane, organelle inner membrane, intracellular ribonucleoprotein complex, organelle membrane, mito…	tRNA binding, molecular_function, nucleic acid binding, RNA binding, binding, protein binding, rRNA binding, ribonucleoprotein complex binding, ribosome binding, macromolecular complex binding, organic cyclic compound binding, mitochondrial ribosome binding, heterocyclic compound binding	Q92552
RUVBL1	Q9Y265	3	28	30	0.940938	1.16759	1	1	1	1.01498	1.01844	1.08624	1.04255	1.02614	1.0959	0.982904	1.01716	1.0626	0.920096	1.00942	1.07551	0.979326	0.984024	1.05743	0.989576	0.946045	1.10341	0.999883	0.945297	1.10852	0.989976	0.95623	1.1765	1.05426	1	1.01844	1.04255	1.01716	1.00942	0.984024	0.989576	0.999883	0.989976	none		Supported: Cytosol, Nucleoplasm	histone acetyltransferase complex, nuclear chromosome, chromatin, nuclear chromatin, Swr1 complex, cellular_component, extracellular region, extracellular space, intracellular, cell, nucleus, nucleoplasm, chromosome, cytoplasm, microtubule organizing center, cytosol, cytoskeleton, microtubule cytoskeleton, membrane, nuclear matrix, intracellular ribonucleoprotein complex, Ino80 complex, protein a…	nucleotide binding, RNA polymerase II transcription factor binding, RNA polymerase II basal transcription factor binding, TFIID-class transcription factor binding, basal transcription machinery binding, basal RNA polymerase II transcription machinery binding, molecular_function, DNA helicase activity, catalytic activity, ATP-dependent DNA helicase activity, helicase activity, binding, protein bin…	Q9Y265
FBXL18	Q96ME1-4	3	4	6	0.78669	0.911411	1	1	1	1.02213	0.989764	1.0065	1.01053	0.918339	1.02332	0.975916	0.952988	0.98186	0.969595	0.946177	0.97761	0.989456	0.951595	1.03838	1.0107	0.964438	0.978735	1.00789	0.984238	1.01881	1.01807	0.905687	1.04083	0.849051	1	1.0065	1.01053	0.975916	0.969595	0.989456	0.978735	1.00789	1.01807	none		Approved: Cytosol, Nucleoplasm	cellular_component, intracellular, cell, cytoplasm, cytosol, intracellular part, cytoplasmic part, cell part	molecular_function, catalytic activity, ubiquitin-protein transferase activity, transferase activity, ubiquitin-like protein transferase activity, catalytic activity, acting on a protein
CLTB	P09497-2	3	7	10	1.83646	2.33757	1	1	1	1.0298	0.96047	1.02138	1.0022	0.987937	0.985535	0.957837	0.962633	1.05096	1.04824	0.902513	0.90998	0.863915	0.941692	0.905028	0.809939	0.824637	0.895276	0.80443	0.816971	0.827087	0.765931	0.854005	0.849102	2.08701	1	1.02138	0.987937	0.962633	0.90998	0.905028	0.824637	0.816971	0.849102	none	2.40013	Approved: Cytosol, Plasma membrane; Supported: Vesicles	cellular_component, intracellular, cell, cytoplasm, Golgi apparatus, Golgi-associated vesicle, trans-Golgi network, cytosol, plasma membrane, clathrin-coated pit, cilium, endomembrane system, vesicle membrane, trans-Golgi network transport vesicle membrane, membrane, membrane coat, clathrin coat, vesicle coat, clathrin vesicle coat, clathrin coat of trans-Golgi network vesicle, clathrin coat of c…	molecular_function, structural molecule activity, binding, protein binding, clathrin binding, clathrin heavy chain binding, amide binding, peptide binding	P09497
ACBD3	Q9H3P7	3	13	15	0.843201	0.947395	1	1	1	0.967779	1.02599	1.01855	0.974732	0.97489	1.01621	1.03062	1.02788	1.06214	1.01207	1.00772	1.05417	1.0077	1.03659	1.01259	0.996286	1.0019	1.01088	0.975265	1.04491	0.988276	0.97207	0.997483	1.02022	0.895298	1	1.01855	0.97489	1.03062	1.01207	1.01259	1.0019	0.988276	0.997483	none		Supported: Golgi apparatus	Golgi membrane, cellular_component, intracellular, cell, cytoplasm, mitochondrion, Golgi apparatus, endomembrane system, membrane, integral component of membrane, organelle membrane, intrinsic component of membrane, organelle subcompartment, organelle, membrane-bounded organelle, intracellular organelle, intracellular membrane-bounded organelle, organelle part, intracellular part, membrane part, …	fatty-acyl-CoA binding, molecular_function, binding, protein binding, protein kinase A regulatory subunit binding, ion binding, anion binding, cofactor binding, coenzyme binding, protein kinase A binding, fatty acid derivative binding, sulfur compound binding	Q9H3P7
RPRD1A	Q96P16	3	8	10	1.39496	1.28174	1	1	1	0.957616	1.02218	1.03611	0.978819	1.06916	0.971783	0.966324	0.984375	0.990282	1.10755	1.01063	0.999493	1.03013	0.981581	1.02856	1.07321	1.12821	0.967605	1.07474	1.09046	1.10318	1.12721	1.0257	1.01853	1.33835	1	1.02218	0.978819	0.984375	1.01063	1.02856	1.07321	1.09046	1.0257	none		Approved: Golgi apparatus; Supported: Nucleus	DNA-directed RNA polymerase complex, cellular_component, intracellular, cell, nucleus, nucleoplasm, DNA-directed RNA polymerase II, holoenzyme, RNA polymerase complex, membrane-enclosed lumen, nuclear lumen, macromolecular complex, organelle, membrane-bounded organelle, intracellular organelle, intracellular membrane-bounded organelle, organelle lumen, organelle part, intracellular part, nuclear …	molecular_function, binding, protein binding	Q96P16
NEPRO	Q6NW34|Q6NW34-2	3	4	9	1.09558	1.11847	1	1	1	0.95131	0.956356	1.02758	0.982419	1.01493	0.999765	1.00563	0.989504	1.0425	1.06265	1.00117	1.01001	0.906776	0.955017	1.06935	0.94752	0.985146	1.00229	0.935398	0.929834	1.00772	0.933722	0.96343	0.998474	1.10702	1	0.956356	0.999765	1.00563	1.01001	0.955017	0.985146	0.935398	0.96343	none		Supported: Nucleoli, Nucleus	cellular_component, intracellular, cell, nucleus, nucleolus, membrane-enclosed lumen, nuclear lumen, organelle, membrane-bounded organelle, non-membrane-bounded organelle, intracellular organelle, intracellular membrane-bounded organelle, intracellular non-membrane-bounded organelle, organelle lumen, organelle part, intracellular part, nuclear part, intracellular organelle part, cell part, intrac…		Q6NW34
PIP5K1A	A6PW57|Q99755|Q99755-3|Q99755-4	2	6	12		1.07148	1		1	1.01952		1.04218	1.04728		1.0479	1.05307		1.08953	0.957095		1.12204	1.06035		1.15549	1.11131		1.17756	1.12142		1.19301	1.09842		1.14105	1.07148	1	1.03085	1.04759	1.0713	1.03957	1.10792	1.14444	1.15722	1.11973	none		Supported: Cytosol, Nucleoplasm, Plasma membrane	ruffle, cellular_component, intracellular, cell, nucleus, nucleoplasm, cytoplasm, cytosol, mRNA cleavage and polyadenylation specificity factor complex, mRNA cleavage factor complex, plasma membrane, adherens junction, cell-substrate adherens junction, focal adhesion, membrane, nuclear body, nuclear speck, lamellipodium, cell junction, cell-substrate junction, cell leading edge, cell projection m…	nucleotide binding, 1-phosphatidylinositol-3-phosphate 5-kinase activity, molecular_function, catalytic activity, binding, protein binding, ATP binding, kinase activity, phosphatidylinositol phosphate kinase activity, 1-phosphatidylinositol-4-phosphate 5-kinase activity, transferase activity, transferase activity, transferring phosphorus-containing groups, phosphotransferase activity, alcohol gro…	Q99755
PDRG1	Q9NUG6	3	3	4	1.03886	0.901639	1	1	1	0.968576	0.996093	0.967521	1.01008	1.07318	0.980831	1.01553	1.00309	0.967812	1.0319	0.955695	1.00526	0.963729	0.978596	0.961704	0.916397	0.897472	0.930133	0.879969	0.899293	0.934092	0.873077	0.86005	0.860064	0.970248	1	0.968576	1.01008	1.00309	1.00526	0.963729	0.916397	0.899293	0.860064	none	2.14648	Approved: Actin filaments	cellular_component, intracellular, cell, cytoplasm, prefoldin complex, macromolecular complex, protein complex, intracellular part, cell part	molecular_function, binding, protein binding, unfolded protein binding	Q9NUG6
HAUS4	Q9H6D7	3	8	12	1.12883	1.26432	1	1	1	1.01059	1.01454	0.992229	1.03058	1.03465	1.01297	0.996932	1.01752	1.00684	1.02895	1.01512	1.04636	1.03433	0.987445	0.98202	1.00107	0.95345	0.953335	0.961915	0.94606	0.961974	0.966089	0.929663	0.879373	1.19657	1	1.01059	1.03058	1.00684	1.02895	0.987445	0.95345	0.961915	0.929663	none	1.27175	Supported: Focal adhesion sites, Plasma membrane	cellular_component, intracellular, cell, cytoplasm, centrosome, microtubule organizing center, spindle, cytosol, cytoskeleton, microtubule, microtubule associated complex, microtubule cytoskeleton, macromolecular complex, organelle, non-membrane-bounded organelle, intracellular organelle, intracellular non-membrane-bounded organelle, protein complex, organelle part, intracellular part, cytoskelet…	molecular_function, binding, protein binding	Q9H6D7
CMPK1	P30085	3	12	14	0.921391	0.730971	1	1	1	0.916166	0.989229	0.863636	0.979352	1.04605	1.03231	0.999618	1.04134	0.915956	1.01311	1.08711	0.977895	0.888465	1.05581	0.838078	0.969612	1.01436	1.00087	0.893532	1.005	0.836283	0.894157	1.09653	0.879585	0.826181	1	0.916166	1.03231	0.999618	1.01311	0.888465	1.00087	0.893532	0.894157	none		Supported: Nucleus	cellular_component, extracellular region, extracellular space, intracellular, cell, nucleus, nucleolus, cytoplasm, cytosol, membrane-enclosed lumen, nuclear lumen, vesicle, organelle, membrane-bounded organelle, non-membrane-bounded organelle, intracellular organelle, extracellular organelle, intracellular membrane-bounded organelle, intracellular non-membrane-bounded organelle, organelle lumen, …	nucleotide binding, molecular_function, catalytic activity, cytidylate kinase activity, nucleoside diphosphate kinase activity, uridine kinase activity, binding, ATP binding, uridylate kinase activity, kinase activity, transferase activity, transferase activity, transferring phosphorus-containing groups, phosphotransferase activity, phosphate group as acceptor, purine nucleotide binding, nucleoti…	P30085
ECHS1	P30084	3	12	17	0.761827	0.748375	1	1	1	0.956473	1.0019	0.982404	0.995693	1.01747	1.00887	0.997908	1.0042	0.990581	0.985188	0.995488	0.984894	0.952007	0.984509	0.927223	0.982822	1.01758	0.982511	0.959546	0.982156	0.948053	0.961312	0.976543	0.946267	0.755101	1	0.982404	1.00887	0.997908	0.985188	0.952007	0.982822	0.959546	0.961312	none		Enhanced: Mitochondria	cellular_component, extracellular region, extracellular space, intracellular, cell, cytoplasm, mitochondrion, mitochondrial matrix, membrane-enclosed lumen, vesicle, organelle, membrane-bounded organelle, intracellular organelle, extracellular organelle, intracellular membrane-bounded organelle, organelle lumen, extracellular region part, organelle part, intracellular part, mitochondrial part, cy…	molecular_function, catalytic activity, enoyl-CoA hydratase activity, binding, protein binding, lyase activity, carbon-oxygen lyase activity, hydro-lyase activity	P30084
PEBP1	P30086	3	11	13	0.972041	0.826765	1	1	1	0.975178	1.01851	1.00474	1.00384	1.05193	1.01065	1.01813	1.00102	1.00567	1.05345	1.00866	0.980715	1.02596	1.00312	0.994857	1.08105	1.07155	1.00884	1.06593	1.06867	1.01585	1.08285	1.06886	1.00282	0.899403	1	1.00474	1.01065	1.00567	1.00866	1.00312	1.07155	1.06593	1.06886	none		Supported: Plasma membrane	cellular_component, extracellular region, extracellular space, intracellular, cell, nucleus, cytoplasm, cytosol, vesicle, organelle, membrane-bounded organelle, intracellular organelle, extracellular organelle, intracellular membrane-bounded organelle, extracellular region part, intracellular part, cytoplasmic part, cell part, extracellular exosome, extracellular vesicle	nucleotide binding, molecular_function, nucleic acid binding, RNA binding, enzyme inhibitor activity, endopeptidase inhibitor activity, serine-type endopeptidase inhibitor activity, binding, protein binding, ATP binding, phospholipid binding, lipid binding, phosphatidylethanolamine binding, purine nucleotide binding, enzyme binding, kinase binding, protein kinase binding, enzyme regulator activit…	P30086
C11ORF84	Q9BUA3	3	4	8	1.02265	1.01878	1	1	1	0.983373	0.975997	1.01216	0.941926	1.00358	0.997653	0.987934	1.02562	1.03697	1.04332	1.03023	1.03477	1.01076	1.01014	1.01723	0.93311	0.979397	1.02958	0.93091	1.02367	0.97681	0.936724	1.02162	0.986069	1.02071	1	0.983373	0.997653	1.02562	1.03477	1.01076	0.979397	0.97681	0.986069	none
TUBB	P07437	3	4	5	1.03972	1.37432	1	1	1	1.02039	0.979718	1.00987	1.00105	0.948163	1.01517	0.981633	1.0001	1.0299	0.906471	0.949478	0.95704	0.919297	0.958528	0.967217	0.893254	0.84706	0.919132	0.890876	0.841393	0.877714	0.896474	0.87996	0.877282	1.20702	1	1.00987	1.00105	1.0001	0.949478	0.958528	0.893254	0.877714	0.87996	none	2.38703	Supported: Microtubules	lytic vacuole, cellular_component, extracellular region, extracellular space, intracellular, cell, nucleus, nuclear envelope, nuclear envelope lumen, cytoplasm, lysosome, primary lysosome, vacuole, vacuolar lumen, cytoskeleton, microtubule, endomembrane system, microtubule cytoskeleton, membrane, secretory granule, intracellular ribonucleoprotein complex, extracellular matrix, cytoplasmic vesicle…	nucleotide binding, nucleoside binding, purine nucleoside binding, molecular_function, catalytic activity, GTPase activity, receptor binding, structural molecule activity, structural constituent of cytoskeleton, binding, protein binding, GTP binding, pyrophosphatase activity, hydrolase activity, hydrolase activity, acting on acid anhydrides, hydrolase activity, acting on acid anhydrides, in phosp…	P07437
WIPI2	Q9Y4P8|Q9Y4P8-4|Q9Y4P8-6	3	5	7	0.978118	0.808553	1	1	1	1.04004	1.05635	0.981157	1.05153	1.05861	0.940158	1.05545	1.00463	0.929	0.946836	0.977204	0.950808	1.07426	1.00385	0.961653	1.07255	1.06706	0.954105	1.11213	1.0689	0.980146	1.07245	1.02581	0.971092	0.893335	1	1.04004	1.05153	1.00463	0.950808	1.00385	1.06706	1.0689	1.02581	none		Supported: Cytosol, Nucleoplasm	pre-autophagosomal structure, cellular_component, intracellular, cell, cytoplasm, cytosol, membrane, extrinsic component of membrane, macromolecular complex, pre-autophagosomal structure membrane, protein complex, intracellular part, membrane part, cytoplasmic part, cell part, whole membrane	molecular_function, binding, protein binding, phospholipid binding, lipid binding, phosphatidylinositol-3-phosphate binding, phosphatidylinositol binding, ion binding, anion binding, phosphatidylinositol-3,5-bisphosphate binding, phosphatidylinositol phosphate binding, phosphatidylinositol bisphosphate binding	Q9Y4P8
PIGK	Q92643	3	7	9	0.844862	0.753351	1	1	1	1.03561	1.06179	1.00409	1.09259	0.943632	0.977816	1.04138	1.06371	0.996768	0.853707	0.99796	1.00259	0.961546	1.00227	0.976666	0.923225	0.960181	0.974683	0.940172	0.990041	1.00015	0.928993	0.987108	0.999569	0.799106	1	1.03561	0.977816	1.04138	0.99796	0.976666	0.960181	0.990041	0.987108	none			cellular_component, intracellular, cell, cytoplasm, endoplasmic reticulum, endoplasmic reticulum membrane, endomembrane system, membrane, integral component of membrane, integral component of endoplasmic reticulum membrane, intrinsic component of membrane, intrinsic component of endoplasmic reticulum membrane, organelle subcompartment, macromolecular complex, nuclear outer membrane-endoplasmic re…	molecular_function, protein disulfide isomerase activity, catalytic activity, GPI-anchor transamidase activity, binding, protein binding, phospholipid binding, peptidase activity, cysteine-type peptidase activity, lipid binding, hydrolase activity, isomerase activity, intramolecular oxidoreductase activity, intramolecular oxidoreductase activity, transposing S-S bonds, GPI anchor binding, phospha…	Q92643
MTHFS	P49914	3	5	7	0.831216	1.0173	1	1	1	0.980066	0.965107	0.999994	0.963852	0.97434	0.993194	1.02451	0.960614	1.02347	1.00032	1.03422	0.996938	1.07043	0.976874	0.990079	1.0587	1.02047	0.998289	1.05746	0.963227	1.06512	1.07953	1.06924	1.03695	0.924258	1	0.980066	0.97434	1.02347	1.00032	0.990079	1.02047	1.05746	1.06924	none		Supported: Cytosol	cellular_component, intracellular, cell, cytoplasm, mitochondrion, mitochondrial matrix, cytosol, membrane-enclosed lumen, organelle, membrane-bounded organelle, intracellular organelle, intracellular membrane-bounded organelle, organelle lumen, organelle part, intracellular part, mitochondrial part, cytoplasmic part, intracellular organelle part, cell part, intracellular organelle lumen	nucleotide binding, molecular_function, catalytic activity, binding, ATP binding, folic acid binding, ligase activity, ligase activity, forming carbon-nitrogen bonds, cyclo-ligase activity, purine nucleotide binding, vitamin binding, 5-formyltetrahydrofolate cyclo-ligase activity, adenyl nucleotide binding, carboxylic acid binding, ribonucleotide binding, purine ribonucleotide binding, adenyl rib…	P49914
KCTD21	E9PJJ5|E9PMS5|E9PRT1|Q4G0X4	2	2	2		0.970559	1		1	1.03484		1.04695	1.00607		0.986066	0.992199		1.00881	0.972472		1.02423	0.994469		0.966632	0.94607		1.00587	0.955715		0.996883	0.949522		0.977786	0.970559	1	1.0409	0.996068	1.0005	0.998351	0.98055	0.975968	0.976299	0.963654	none		Approved: Cytosol		molecular_function, binding, protein binding, enzyme binding, histone deacetylase binding, cullin family protein binding	Q4G0X4
USP19	O94966-6|O94966-7	3	14	16	0.832302	0.772855	1	1	1	1.00777	0.976086	0.977829	0.984441	0.910908	0.985995	0.995998	0.957124	0.975735	0.88702	0.965852	0.983521	0.98494	0.962601	0.987051	0.976102	0.943535	0.969751	0.996107	0.934552	0.974978	0.974628	0.93125	0.932066	0.802578	1	0.977829	0.984441	0.975735	0.965852	0.98494	0.969751	0.974978	0.932066	none			cellular_component, intracellular, cell, nucleus, cytoplasm, endoplasmic reticulum, endoplasmic reticulum membrane, cytosol, endomembrane system, membrane, integral component of membrane, intrinsic component of membrane, organelle subcompartment, nuclear outer membrane-endoplasmic reticulum membrane network, organelle, membrane-bounded organelle, intracellular organelle, intracellular membrane-bo…	molecular_function, catalytic activity, thiol-dependent ubiquitin-specific protease activity, binding, protein binding, peptidase activity, cysteine-type peptidase activity, hydrolase activity, ubiquitin-like protein-specific protease activity, enzyme binding, heat shock protein binding, ubiquitin protein ligase binding, thiol-dependent ubiquitinyl hydrolase activity, ion binding, cation binding,…	O94966
PC	P11498|P11498-2	3	29	38	0.956455	0.887461	1	1	1	1.01364	1.02471	1.01633	0.989319	0.967088	0.994981	1.02096	1.03082	1.02881	0.912202	1.02531	1.01649	1.0055	1.03762	1.01833	0.977483	0.984317	0.979319	0.971641	0.99153	0.987531	0.934281	0.987496	0.972574	0.921958	1	1.01633	0.989319	1.02881	1.01649	1.01833	0.979319	0.987531	0.972574	none		Enhanced: Mitochondria	cellular_component, intracellular, cell, cytoplasm, mitochondrion, mitochondrial matrix, cytosol, membrane-enclosed lumen, organelle, membrane-bounded organelle, intracellular organelle, intracellular membrane-bounded organelle, organelle lumen, organelle part, intracellular part, mitochondrial part, cytoplasmic part, intracellular organelle part, cell part, intracellular organelle lumen	nucleotide binding, molecular_function, catalytic activity, biotin carboxylase activity, pyruvate carboxylase activity, binding, protein binding, ATP binding, biotin binding, ligase activity, ligase activity, forming carbon-nitrogen bonds, ligase activity, forming carbon-carbon bonds, purine nucleotide binding, vitamin binding, adenyl nucleotide binding, carboxylic acid binding, ribonucleotide bi…	P11498
RIC8B	B7WPL0|Q9NVN3	3	2	5	0.950644	0.902224	1	1	1	1.01619	1.03722	0.992855	1.01122	1.00734	0.972725	0.97957	0.997025	0.970786	0.955872	0.997813	0.960664	0.993694	0.981372	1.01456	0.93675	0.951373	0.997093	0.963277	0.993629	0.989009	0.971149	0.974279	0.95488	0.926434	1	1.01619	1.00734	0.97957	0.960664	0.993694	0.951373	0.989009	0.971149	none		Approved: Centrosome, Cytosol	cellular_component, intracellular, cell, cytoplasm, centrosome, microtubule organizing center, cytosol, cytoskeleton, plasma membrane, cell cortex, microtubule cytoskeleton, membrane, organelle, non-membrane-bounded organelle, intracellular organelle, intracellular non-membrane-bounded organelle, organelle part, intracellular part, cytoskeletal part, cytoplasmic part, intracellular organelle part…	G-protein alpha-subunit binding, molecular_function, guanyl-nucleotide exchange factor activity, GTPase activator activity, binding, protein binding, enzyme activator activity, enzyme binding, enzyme regulator activity, GTPase regulator activity, GTPase binding, nucleoside-triphosphatase regulator activity, molecular function regulator	Q9NVN3
PSMA8	Q8TAA3|Q8TAA3-2|Q8TAA3-5	3	2	3	1.42242	1.15893	1	1	1	0.982553	0.998204	1.01735	1.01359	0.965935	0.973698	0.985205	0.917014	0.903451	0.958196	0.917532	0.926718	0.996902	0.919478	1.02897	1.06906	1.07009	0.984538	1.08603	1.05829	0.971482	1.09534	0.92947	1.11538	1.29068	1	0.998204	0.973698	0.917014	0.926718	0.996902	1.06906	1.05829	1.09534	none			proteasome complex, cellular_component, extracellular region, extracellular space, intracellular, cell, nucleus, cytoplasm, cytosol, proteasome core complex, proteasome core complex, alpha-subunit complex, vesicle, macromolecular complex, organelle, membrane-bounded organelle, intracellular organelle, extracellular organelle, intracellular membrane-bounded organelle, protein complex, extracellula…	molecular_function, catalytic activity, endopeptidase activity, threonine-type endopeptidase activity, peptidase activity, hydrolase activity, threonine-type peptidase activity, peptidase activity, acting on L-amino acid peptides, catalytic activity, acting on a protein	Q8TAA3
NMD3	C9JA08|Q96D46	3	3	4	1.10113	1.00824	1	1	1	1.02425	0.976912	0.988201	1.00754	0.984422	1.00002	0.981814	0.961359	0.963868	0.964635	0.932766	0.964044	0.984268	0.955765	0.919478	0.935118	0.90992	0.898676	0.942564	0.891406	0.899227	0.891416	0.891103	0.882003	1.05468	1	0.988201	1.00002	0.963868	0.964044	0.955765	0.90992	0.899227	0.891103	none	1.69448	Supported: Nucleoli, Nucleus	cellular_component, intracellular, cell, nucleus, nucleoplasm, nucleolus, cytoplasm, membrane, membrane-enclosed lumen, nuclear lumen, organelle, membrane-bounded organelle, non-membrane-bounded organelle, intracellular organelle, intracellular membrane-bounded organelle, intracellular non-membrane-bounded organelle, organelle lumen, organelle part, intracellular part, nuclear part, intracellular…	molecular_function, nucleic acid binding, RNA binding, binding, protein binding, protein binding, bridging, ribonucleoprotein complex binding, ribosomal large subunit binding, macromolecular complex binding, molecular adaptor activity, organic cyclic compound binding, heterocyclic compound binding	Q96D46
CABLES2	Q9BTV7	3	2	2	1.00298	0.988235	1	1	1	0.983788	1.01183	0.997771	1.00759	0.993325	1.003	1.00367	1.01379	0.982314	1.00348	1.01322	0.986448	0.988577	0.989843	0.988824	0.989274	1.02703	0.970222	0.995565	1.01566	0.997732	0.967008	1.00057	0.988326	0.995609	1	0.997771	1.003	1.00367	1.00348	0.988824	0.989274	0.997732	0.988326	none		Approved: Cell Junctions, Nuclear bodies			Q9BTV7
WARS	P23381	3	18	23	0.735971	0.725498	1	1	1	0.999643	1.00705	0.975245	1.04268	0.937921	0.998756	1.01734	0.952826	0.989816	0.883507	0.995612	0.996989	1.01193	0.96586	1.01295	1.02242	1.00122	0.962727	1.04312	1.00428	0.99969	1.01435	0.968624	0.990298	0.730734	1	0.999643	0.998756	0.989816	0.995612	1.01193	1.00122	1.00428	0.990298	none		Enhanced: Cytosol	cellular_component, extracellular region, extracellular space, intracellular, cell, nucleus, cytoplasm, cytosol, vesicle, macromolecular complex, organelle, membrane-bounded organelle, intracellular organelle, extracellular organelle, intracellular membrane-bounded organelle, protein complex, extracellular region part, intracellular part, cytoplasmic part, cell part, extracellular exosome, extrac…	nucleotide binding, molecular_function, catalytic activity, aminoacyl-tRNA ligase activity, tryptophan-tRNA ligase activity, enzyme inhibitor activity, binding, protein binding, ATP binding, ligase activity, purine nucleotide binding, kinase regulator activity, kinase inhibitor activity, enzyme binding, kinase binding, protein kinase binding, protein domain specific binding, enzyme regulator acti…	P23381
TPI1	P60174|P60174-1	3	20	22	0.914815	0.810502	1	1	1	0.970884	1.00484	0.977226	0.960345	1.06629	1.03609	1.02427	1.03833	1.01806	1.06442	0.996279	0.987518	0.986713	1.00522	0.910143	1.00252	1.01443	1.0011	0.974916	0.995296	0.935566	0.958675	0.998521	0.926542	0.862658	1	0.977226	1.03609	1.02427	0.996279	0.986713	1.00252	0.974916	0.958675	none		Enhanced: Nucleoplasm	cellular_component, extracellular region, extracellular space, intracellular, cell, nucleus, cytoplasm, cytosol, vesicle, organelle, membrane-bounded organelle, intracellular organelle, extracellular organelle, intracellular membrane-bounded organelle, extracellular region part, intracellular part, cytoplasmic part, cell part, extracellular exosome, extracellular vesicle	molecular_function, catalytic activity, triose-phosphate isomerase activity, binding, protein binding, isomerase activity, intramolecular oxidoreductase activity, intramolecular oxidoreductase activity, interconverting aldoses and ketoses, enzyme binding, ubiquitin protein ligase binding, ubiquitin-like protein ligase binding	P60174
MECP2	P51608-2|P51608|A0A087WXF0	3	9	14	1.4874	1.33604	1	1	1	0.984064	0.973639	1.01745	1.00205	1.02739	1.04353	1.01431	1.05443	1.0527	1.07671	1.06328	1.0441	0.99434	1.0418	1.08613	1.04677	1.07982	1.08088	1.0479	1.07115	1.10273	1.10087	1.16864	1.17899	1.41172	1	0.984064	1.02739	1.0527	1.06328	1.0418	1.07982	1.07115	1.16864	none	1.43272	Supported: Nucleus	chromatin, heterochromatin, gamma-tubulin complex, cellular_component, extracellular region, extracellular space, intracellular, cell, nucleus, chromosome, cytoplasm, mitochondrion, centrosome, microtubule organizing center, cytosol, cytoskeleton, microtubule cytoskeleton, macromolecular complex, organelle, membrane-bounded organelle, non-membrane-bounded organelle, intracellular organelle, intra…	nucleotide binding, RNA polymerase II transcription factor activity, sequence-specific DNA binding, transcription factor activity, RNA polymerase II core promoter proximal region sequence-specific binding, transcription factor activity, protein binding, transcription factor activity, transcription factor binding, transcriptional repressor activity, RNA polymerase II core promoter proximal region …	P51608
ZW10	O43264	3	14	21	0.839386	0.928639	1	1	1	1.02959	0.994424	0.991256	0.994653	0.928095	1.00794	0.999819	0.960062	1.02136	0.986014	0.92576	1.00918	0.991349	0.924713	1.01454	0.967842	0.86258	0.976831	0.949788	0.828012	0.980299	0.963029	0.86251	0.997538	0.884012	1	0.994424	0.994653	0.999819	0.986014	0.991349	0.967842	0.949788	0.963029	none		Supported: Cytosol, Endoplasmic reticulum	chromosome, centromeric region, kinetochore, condensed chromosome kinetochore, condensed chromosome, centromeric region, condensed chromosome, spindle pole, cellular_component, intracellular, cell, nucleus, chromosome, cytoplasm, endoplasmic reticulum, endoplasmic reticulum membrane, spindle, kinetochore microtubule, cytosol, cytoskeleton, microtubule, spindle microtubule, endomembrane system, mi…	molecular_function, nucleic acid binding, DNA binding, double-stranded DNA binding, binding, protein binding, centromeric DNA binding, sequence-specific DNA binding, organic cyclic compound binding, heterocyclic compound binding, sequence-specific double-stranded DNA binding	O43264
TTLL12	Q14166	3	24	28	0.568474	0.672784	1	1	1	1.02693	1.02866	1.0324	1.07712	0.979243	1.01784	1.02428	1.02958	1.02527	0.765792	0.997412	1.01868	0.981186	1.0022	1.05869	0.943381	0.974973	0.973825	0.992791	1.01674	1.04589	0.909581	0.947275	0.976426	0.620629	1	1.02866	1.01784	1.02527	0.997412	1.0022	0.973825	1.01674	0.947275	none		Approved: Cytosol, Plasma membrane		nucleotide binding, molecular_function, catalytic activity, binding, ATP binding, purine nucleotide binding, adenyl nucleotide binding, ribonucleotide binding, purine ribonucleotide binding, adenyl ribonucleotide binding, purine ribonucleoside triphosphate binding, small molecule binding, ion binding, anion binding, organic cyclic compound binding, carbohydrate derivative binding, nucleoside phos…	Q14166
ITGAV	P06756|P06756-3	3	7	9	1.10646	0.959488	1	1	1	0.972177	0.95734	0.994664	0.974327	1.0027	0.977965	0.9614	0.995757	0.957562	1.09355	1.02893	0.952345	0.993323	1.00438	0.991633	0.996177	0.994821	0.970407	0.954871	0.965791	0.936223	1.01356	1.00072	1.00693	1.03297	1	0.972177	0.977965	0.9614	1.02893	0.993323	0.994821	0.954871	1.00693	none		Supported: Focal adhesion sites	ruffle, cellular_component, extracellular region, extracellular space, intracellular, cell, cytoplasm, cytosol, plasma membrane, integral component of plasma membrane, microvillus, adherens junction, cell-substrate adherens junction, focal adhesion, integrin complex, external side of plasma membrane, cell surface, endomembrane system, vesicle membrane, membrane, integral component of membrane, la…	virus receptor activity, opsonin binding, fibronectin binding, protease binding, molecular_function, signal transducer activity, receptor activity, protein kinase C binding, receptor binding, transporter activity, ion channel activity, voltage-gated ion channel activity, voltage-gated calcium channel activity, cation channel activity, calcium channel activity, binding, protein binding, insulin-li…	P06756
DHPS	P49366	3	13	15	0.803983	0.862951	1	1	1	1.00089	1.01987	0.987031	0.981117	1.02854	1.02627	1.00834	1.01324	1.03112	0.98497	1.03044	1.02221	0.973615	1.03158	0.997162	0.961625	1.00406	1.00126	0.960026	0.987818	0.982871	0.940812	1.01833	0.965756	0.833467	1	1.00089	1.02627	1.01324	1.02221	0.997162	1.00126	0.982871	0.965756	none		Approved: Cytosol, Nucleoplasm, Plasma membrane	cellular_component, intracellular, cell, cytoplasm, cytosol, intracellular part, cytoplasmic part, cell part	molecular_function, catalytic activity, binding, protein binding, transferase activity, transferase activity, transferring alkyl or aryl (other than methyl) groups, deoxyhypusine synthase activity, identical protein binding	P49366
CCT3	P49368|E9PQ35	3	50	55	0.98583	0.944771	1	1	1	0.979398	1.01659	1.02473	0.945707	1.00799	1.0007	0.88512	0.952482	0.997332	0.887529	0.914163	0.979161	0.908201	0.873078	1.02034	0.927133	0.881199	1.00138	0.947595	0.876138	0.942899	0.926925	0.80259	1.06599	0.965301	1	1.01659	1.0007	0.952482	0.914163	0.908201	0.927133	0.942899	0.926925	none		Supported: Cytosol, Plasma membrane	zona pellucida receptor complex, cellular_component, extracellular region, extracellular space, intracellular, cell, cytoplasm, cytosol, chaperonin-containing T-complex, cytoskeleton, microtubule, plasma membrane, microtubule cytoskeleton, membrane, vesicle, macromolecular complex, myelin sheath, organelle, membrane-bounded organelle, non-membrane-bounded organelle, intracellular organelle, extra…	nucleotide binding, molecular_function, nucleic acid binding, RNA binding, binding, protein binding, ATP binding, purine nucleotide binding, adenyl nucleotide binding, ribonucleotide binding, purine ribonucleotide binding, adenyl ribonucleotide binding, purine ribonucleoside triphosphate binding, small molecule binding, ion binding, anion binding, protein binding involved in protein folding, unfo…	P49368
CTSA	P10619|P10619-2|X6R5C5|X6R8A1	3	4	7	1.41743	0.995415	1	1	1	0.96174	1.04793	1.03798	1.00093	1.0344	1.00467	0.965384	0.998887	0.971214	1.08613	0.936513	0.937481	1.03468	0.964212	0.952247	1.1608	1.02828	0.950954	1.14996	0.991557	1.02644	1.20678	0.947024	1.04888	1.20642	1	1.03798	1.00467	0.971214	0.937481	0.964212	1.02828	1.02644	1.04888	none		Enhanced: Vesicles	lytic vacuole, cellular_component, extracellular region, extracellular space, intracellular, cell, nucleus, nucleoplasm, cytoplasm, lysosome, lysosomal membrane, primary lysosome, vacuole, vacuolar membrane, vacuolar lumen, endoplasmic reticulum, endomembrane system, membrane, secretory granule, organelle membrane, cytoplasmic vesicle, membrane-enclosed lumen, nuclear lumen, vesicle, vesicle lume…	molecular_function, catalytic activity, carboxypeptidase activity, serine-type carboxypeptidase activity, exo-alpha-sialidase activity, hydrolase activity, hydrolyzing O-glycosyl compounds, enzyme activator activity, peptidase activity, serine-type peptidase activity, exopeptidase activity, hydrolase activity, hydrolase activity, acting on glycosyl bonds, alpha-sialidase activity, serine hydrolas…	P10619
FKBP8	Q14318-2|Q14318	3	16	17	1.097	1.07432	1	1	1	0.992112	1.04742	1.01629	1.00073	1.06531	1.02954	1.00856	1.00856	1.01171	1.01179	1.02306	1.01588	1.04301	1.0045	0.995782	1.03466	1.04121	0.984442	1.03514	1.02626	0.993727	1.0682	1.0832	1.04086	1.08566	1	1.01629	1.02954	1.00856	1.01588	1.0045	1.03466	1.02626	1.0682	none		Supported: Cytosol, Endoplasmic reticulum, Mitochondria	cellular_component, intracellular, cell, cytoplasm, mitochondrion, mitochondrial envelope, endoplasmic reticulum, endoplasmic reticulum membrane, cytosol, endomembrane system, membrane, integral component of membrane, integral component of endoplasmic reticulum membrane, organelle membrane, intrinsic component of membrane, intrinsic component of endoplasmic reticulum membrane, mitochondrial membr…	molecular_function, peptidyl-prolyl cis-trans isomerase activity, catalytic activity, binding, protein binding, macrolide binding, FK506 binding, drug binding, isomerase activity, cis-trans isomerase activity, protein domain specific binding, identical protein binding, ion binding, cation binding, metal ion binding, organic cyclic compound binding, disordered domain specific binding, catalytic ac…	Q14318
SZRD1	Q7Z422|Q7Z422-2|Q7Z422-3|Q7Z422-4|Q7Z422-5	3	3	5	1.1243	1.10136	1	1	1	1.00092	1.00336	1.0755	1.02252	1.05113	1.0743	1.05029	1.08039	1.14134	1.14979	1.03624	1.07139	0.990905	1.06042	1.0861	0.946721	0.950509	1.0787	0.975013	0.958641	1.03294	0.941763	1.0731	1.03023	1.11283	1	1.00336	1.05113	1.08039	1.07139	1.06042	0.950509	0.975013	1.03023	none		Approved: Cytosol, Nucleoplasm			Q7Z422
NOP58	Q9Y2X3	3	14	19	3.05156	4.42706	1	1	1	1.02804	1.02072	1.02906	1.06924	1.17349	1.05572	1.0864	1.12196	1.12266	1.17692	1.1512	1.1676	1.15331	1.1624	1.18157	1.23324	1.18821	1.29609	1.34225	1.28274	1.33855	1.4938	1.39097	1.48469	3.73931	1	1.02804	1.06924	1.12196	1.1676	1.1624	1.23324	1.33855	1.48469	none	1.47579	Enhanced: Nucleoli fibrillar center; Supported: Nucleus	fibrillar center, cellular_component, intracellular, cell, nucleus, nucleoplasm, nucleolus, small nucleolar ribonucleoprotein complex, cytoplasm, cytosol, Cajal body, membrane, nuclear body, intracellular ribonucleoprotein complex, preribosome, box C/D snoRNP complex, membrane-enclosed lumen, nuclear lumen, small-subunit processome, macromolecular complex, organelle, membrane-bounded organelle, n…	RNA polymerase II transcription factor binding, RNA polymerase II basal transcription factor binding, TFIID-class transcription factor binding, basal transcription machinery binding, basal RNA polymerase II transcription machinery binding, molecular_function, nucleic acid binding, RNA binding, binding, protein binding, transcription factor binding, enzyme binding, snoRNA binding, ATPase binding, …	Q9Y2X3
GIT1	Q9Y2X7	3	18	25	1.21402	1.30978	1	1	1	0.979154	0.994266	1.0319	0.961175	1.07945	1.01626	0.985696	0.998024	1.06885	1.03234	1.02248	1.03171	1.03468	1.01408	1.02947	0.982454	1.02259	1.04806	0.991719	1.00934	0.995554	0.964276	1.04088	1.03786	1.2619	1	0.994266	1.01626	0.998024	1.03171	1.02947	1.02259	0.995554	1.03786	none		Enhanced: Cytosol, Focal adhesion sites	cellular_component, intracellular, cell, cytoplasm, cytosol, adherens junction, cell-substrate adherens junction, focal adhesion, membrane, cell junction, cell-substrate junction, intracellular part, cytoplasmic part, cell part, anchoring junction	molecular_function, GTPase activator activity, binding, protein binding, enzyme activator activity, enzyme regulator activity, GTPase regulator activity, protein complex binding, ion binding, cation binding, macromolecular complex binding, metal ion binding, nucleoside-triphosphatase regulator activity, molecular function regulator	Q9Y2X7
TELO2	Q9Y4R8	3	3	9	1.13378	0.984445	1	1	1	1.01349	1.01562	1.02648	1.0558	0.955167	0.96097	1.01297	0.923638	0.952406	0.939824	0.932864	0.944031	1.02879	0.94018	0.94219	1.08016	0.948881	0.906286	1.08517	0.97149	0.963554	1.05507	0.886118	0.998207	1.05911	1	1.01562	0.96097	0.952406	0.939824	0.94219	0.948881	0.97149	0.998207	none		Supported: Cytosol, Nuclear bodies	chromosome, telomeric region, cellular_component, intracellular, cell, nucleus, nucleoplasm, chromosome, cytoplasm, cytosol, membrane, nuclear body, TORC1 complex, TORC2 complex, membrane-enclosed lumen, nuclear lumen, macromolecular complex, nuclear periphery, TOR complex, organelle, membrane-bounded organelle, non-membrane-bounded organelle, intracellular organelle, intracellular membrane-bound…	molecular_function, structural molecule activity, binding, protein binding, enzyme binding, kinase binding, protein kinase binding, heat shock protein binding, protein complex binding, protein complex scaffold activity, macromolecular complex binding, Hsp90 protein binding	Q9Y4R8
LNPEP	Q9UIQ6	3	17	20	1.19179	1.06296	1	1	1	0.99178	1.02456	1.01229	1.00392	1.10102	0.985693	1.03738	1.01393	0.995946	1.18205	0.974191	0.986888	1.07981	0.971352	0.99522	1.10107	1.08312	0.981478	1.11473	1.04991	1.03106	1.15998	1.00126	1.07819	1.12737	1	1.01229	1.00392	1.01393	0.986888	0.99522	1.08312	1.04991	1.07819	none			lytic vacuole, cellular_component, extracellular region, intracellular, cell, cytoplasm, lysosome, lysosomal membrane, endosome, early endosome, vacuole, vacuolar membrane, cytosol, plasma membrane, integral component of plasma membrane, endomembrane system, vesicle membrane, membrane, integral component of membrane, cytoplasmic vesicle membrane, organelle membrane, intrinsic component of membran…	molecular_function, catalytic activity, aminopeptidase activity, binding, protein binding, peptidase activity, metalloexopeptidase activity, metallopeptidase activity, exopeptidase activity, zinc ion binding, hydrolase activity, amide binding, peptide binding, ion binding, cation binding, metal ion binding, transition metal ion binding, metalloaminopeptidase activity, peptidase activity, acting o…	Q9UIQ6
URB1	O60287|Q96HZ7	3	3	5	1.5849	1.33678	1	1	1	0.988111	1.04479	0.993071	1.00501	1.02865	0.980716	1.01216	1.02703	0.988267	1.06885	1.01174	0.994953	1.0675	1.11956	1.03377	1.08808	1.20424	1.13767	1.12828	1.2418	1.2109	1.13512	1.26554	1.26656	1.46084	1	0.993071	1.00501	1.01216	1.01174	1.0675	1.13767	1.2109	1.26554	none	2.19781	Supported: Nucleoli fibrillar center	fibrillar center, cellular_component, intracellular, cell, nucleus, nucleolus, membrane-enclosed lumen, nuclear lumen, organelle, membrane-bounded organelle, non-membrane-bounded organelle, intracellular organelle, intracellular membrane-bounded organelle, intracellular non-membrane-bounded organelle, organelle lumen, organelle part, intracellular part, nuclear part, intracellular organelle part,…	molecular_function, nucleic acid binding, RNA binding, binding, organic cyclic compound binding, heterocyclic compound binding	O60287
ZNF292	J3KNV1|O60281	3	5	12	1.15763	1.15954	1	1	1	1.04917	1.0342	1.00954	0.979528	0.966371	1.02652	1.00036	1.00433	1.06044	1.06257	1.10951	1.07827	1.01228	1.01675	1.01751	0.929332	0.996546	0.973294	0.951721	0.963004	0.990686	0.959713	1.03211	0.962304	1.15859	1	1.0342	0.979528	1.00433	1.07827	1.01675	0.973294	0.963004	0.962304	none		Approved: Nuclear membrane, Nucleus	cellular_component, intracellular, cell, nucleus, organelle, membrane-bounded organelle, intracellular organelle, intracellular membrane-bounded organelle, intracellular part, cell part	RNA polymerase II transcription factor activity, sequence-specific DNA binding, transcription factor activity, RNA polymerase II core promoter proximal region sequence-specific binding, transcriptional activator activity, RNA polymerase II core promoter proximal region sequence-specific binding, transcriptional activator activity, RNA polymerase II transcription regulatory region sequence-specifi…	O60281
TTF2	Q9UNY4	3	14	24	1.1422	1.15735	1	1	1	0.987506	1.02548	1.00982	0.967375	1.02435	1.00466	1.03385	1.08671	1.08501	1.0769	1.07053	1.03138	1.06093	1.10532	1.02695	1.01191	1.01929	1.02607	0.999268	1.03922	0.989218	1.02822	1.05075	0.996611	1.14978	1	1.00982	1.00466	1.08501	1.07053	1.06093	1.01929	0.999268	1.02822	none		Supported: Cytosol	cellular_component, intracellular, cell, nucleus, nucleoplasm, spliceosomal complex, cytoplasm, cytosol, transcription elongation factor complex, intracellular ribonucleoprotein complex, membrane-enclosed lumen, nuclear lumen, macromolecular complex, organelle, membrane-bounded organelle, intracellular organelle, intracellular membrane-bounded organelle, organelle lumen, protein complex, organell…	nucleotide binding, molecular_function, nucleic acid binding, DNA binding, catalytic activity, helicase activity, binding, protein binding, ATP binding, DNA-dependent ATPase activity, zinc ion binding, pyrophosphatase activity, hydrolase activity, hydrolase activity, acting on acid anhydrides, hydrolase activity, acting on acid anhydrides, in phosphorus-containing anhydrides, ATPase activity, pur…	Q9UNY4
MUT	P22033	3	26	31	0.722984	0.766372	1	1	1	0.985166	0.990022	1.02318	0.981821	0.97909	0.992234	1.00872	1.0159	1.00467	0.886049	0.992301	1.01726	0.981744	0.99004	0.965144	0.948746	0.95101	0.991771	0.929979	0.949827	0.94217	0.913466	0.957098	0.951448	0.744678	1	0.990022	0.981821	1.00872	0.992301	0.981744	0.95101	0.94217	0.951448	none	1.47227	Approved: Cytosol, Mitochondria	cellular_component, intracellular, cell, cytoplasm, mitochondrion, mitochondrial matrix, membrane-enclosed lumen, organelle, membrane-bounded organelle, intracellular organelle, intracellular membrane-bounded organelle, organelle lumen, organelle part, intracellular part, mitochondrial part, cytoplasmic part, intracellular organelle part, cell part, intracellular organelle lumen	molecular_function, catalytic activity, methylmalonyl-CoA mutase activity, binding, isomerase activity, intramolecular transferase activity, vitamin binding, cobalamin binding, small molecule binding, ion binding, cation binding, metal ion binding, tetrapyrrole binding, modified amino acid binding, organic cyclic compound binding, heterocyclic compound binding	P22033
USP34	Q70CQ2	3	16	20	0.815721	0.889098	1	1	1	1.01148	0.99168	0.937587	0.992491	0.883902	0.938322	0.94997	0.992912	0.930965	0.873903	0.949028	0.952619	0.92866	0.9549	0.981282	0.868067	0.878999	0.908166	0.884111	0.842121	0.906186	0.882594	0.856791	0.88014	0.852409	1	0.99168	0.938322	0.94997	0.949028	0.9549	0.878999	0.884111	0.88014	none	1.30664	Approved: Nucleus	cellular_component, intracellular, cell, cytoplasm, cytosol, intracellular part, cytoplasmic part, cell part	molecular_function, catalytic activity, endopeptidase activity, cysteine-type endopeptidase activity, thiol-dependent ubiquitin-specific protease activity, binding, protein binding, peptidase activity, cysteine-type peptidase activity, hydrolase activity, ubiquitin-like protein-specific protease activity, thiol-dependent ubiquitinyl hydrolase activity, peptidase activity, acting on L-amino acid p…	Q70CQ2
USP30	B3KUS5|Q70CQ3	3	2	3	1.00874	0.937857	1	1	1	0.973448	0.970117	0.98332	0.984919	0.989493	0.948884	0.933721	0.99658	0.968963	0.880997	0.998857	0.95118	0.970943	0.980989	0.958469	0.95449	0.994074	0.945205	0.941746	0.947261	1.02629	0.906382	1.01401	0.934195	0.973298	1	0.973448	0.984919	0.968963	0.95118	0.970943	0.95449	0.947261	0.934195	none			cellular_component, intracellular, cell, cytoplasm, mitochondrion, mitochondrial envelope, mitochondrial outer membrane, membrane, integral component of membrane, outer membrane, organelle membrane, intrinsic component of membrane, mitochondrial membrane, organelle envelope, organelle outer membrane, envelope, organelle, membrane-bounded organelle, intracellular organelle, intracellular membrane-…	molecular_function, catalytic activity, endopeptidase activity, cysteine-type endopeptidase activity, thiol-dependent ubiquitin-specific protease activity, peptidase activity, cysteine-type peptidase activity, hydrolase activity, ubiquitin-like protein-specific protease activity, thiol-dependent ubiquitinyl hydrolase activity, peptidase activity, acting on L-amino acid peptides, ubiquitinyl hydro…	Q70CQ3
SRCAP	Q6ZRS2|Q6ZRS2-2	3	11	15	1.40958	1.40633	1	1	1	0.971298	0.944368	1.01338	0.963304	1.04303	1.04371	0.966789	1.03037	1.06527	1.16243	1.09298	1.15097	1.11947	1.10766	1.19412	1.18891	1.07766	1.29721	1.15496	1.07149	1.24435	1.24902	1.14329	1.35088	1.40796	1	0.971298	1.04303	1.03037	1.15097	1.11947	1.18891	1.15496	1.24902	none	2.62425	Supported: Nuclear bodies, Nucleoplasm	cellular_component, intracellular, cell, nucleus, nucleoplasm, cytoplasm, Golgi apparatus, endomembrane system, nuclear body, membrane-enclosed lumen, nuclear lumen, macromolecular complex, organelle, membrane-bounded organelle, intracellular organelle, intracellular membrane-bounded organelle, organelle lumen, protein complex, organelle part, intracellular part, nuclear part, cytoplasmic part, i…	nucleotide binding, transcription factor activity, protein binding, transcription factor activity, transcription factor binding, molecular_function, nucleic acid binding, DNA binding, transcription cofactor activity, transcription coactivator activity, catalytic activity, helicase activity, histone acetyltransferase activity, binding, protein binding, ATP binding, N-acetyltransferase activity, ac…	Q6ZRS2
GIGYF2	Q6Y7W6|Q6Y7W6-4|Q6Y7W6-5	3	28	31	1.20235	1.45695	1	1	1	0.955371	0.974566	0.991347	0.932801	1.00714	1.02614	0.97255	1.03353	1.0594	1.15535	1.051	1.06544	1.0164	1.09096	1.07268	1.01638	1.0672	1.13214	1.00084	1.07294	1.07578	1.05903	1.10887	1.14883	1.32965	1	0.974566	1.00714	1.03353	1.06544	1.07268	1.0672	1.07294	1.10887	none	2.993	Enhanced: Cytosol	cellular_component, intracellular, cell, cytoplasm, endosome, endoplasmic reticulum, Golgi apparatus, cytosol, cytoplasmic stress granule, endomembrane system, membrane, integral component of membrane, dendrite, intracellular ribonucleoprotein complex, intrinsic component of membrane, cytoplasmic vesicle, vesicle, macromolecular complex, ribonucleoprotein granule, cytoplasmic ribonucleoprotein gr…	molecular_function, nucleic acid binding, RNA binding, binding, protein binding, cadherin binding, cell adhesion molecule binding, proline-rich region binding, organic cyclic compound binding, heterocyclic compound binding	Q6Y7W6
CHMP5	Q9NZZ3	3	5	6	1.27122	1.45668	1	1	1	1.01788	1.04249	0.892572	1.03837	1.00316	0.856227	0.976103	0.995447	0.834623	1.04405	0.932405	0.882305	0.864955	0.8547	0.784069	0.889143	0.90443	0.713121	0.907803	0.898541	0.86335	0.922067	0.885822	0.813335	1.36395	1	1.01788	1.00316	0.976103	0.932405	0.8547	0.889143	0.898541	0.885822	none	2.63371	Approved: Microtubules; Supported: Cytosol, Midbody	cellular_component, extracellular region, extracellular space, intracellular, cell, nucleus, cytoplasm, endosome, cytosol, endosome membrane, endomembrane system, membrane, organelle membrane, cytoplasmic vesicle, vesicle, organelle, membrane-bounded organelle, intracellular organelle, extracellular organelle, intracellular membrane-bounded organelle, extracellular region part, organelle part, in…	molecular_function, binding, protein binding, cadherin binding, cell adhesion molecule binding	Q9NZZ3
PHF12	Q96QT6|Q96QT6-4	2	2	3	1.15999		1	1		0.97582	1.00294		0.981592	1.04361		0.978615	1.01003		1.01383	1.01518		0.996035	1.00905		1.02909	1.02504		1.02059	1.08662		1.04387	1.10522		1.15999	1	0.98938	1.0126	0.99432	1.01451	1.00254	1.02707	1.0536	1.07455	none		Enhanced: Nucleoplasm	histone deacetylase complex, nuclear chromosome, chromatin, nuclear chromatin, cellular_component, intracellular, cell, nucleus, nucleoplasm, chromosome, Sin3 complex, transcriptional repressor complex, membrane-enclosed lumen, nuclear lumen, macromolecular complex, organelle, membrane-bounded organelle, non-membrane-bounded organelle, intracellular organelle, intracellular membrane-bounded organ…	regulatory region DNA binding, transcription regulatory region sequence-specific DNA binding, RNA polymerase II regulatory region sequence-specific DNA binding, transcription factor activity, protein binding, transcription factor activity, transcription factor binding, RNA polymerase II regulatory region DNA binding, regulatory region nucleic acid binding, transcription factor activity, RNA polym…	Q96QT6
DAB2	P98082|P98082-2|P98082-3	2	2	3	1.00788		1	1		0.962132	1.01419		1.00575	1.02613		1.01276	1.01876		1.06283	1.00333		1.03559	1.04924		1.01909	1.01338		1.02082	1.01399		1.03085	1.03996		1.00788	1	0.988162	1.01594	1.01576	1.03308	1.04242	1.01623	1.01741	1.03541	none		Approved: Nucleoli fibrillar center; Enhanced: Plasma membrane, Vesicles	lytic vacuole, fibrillar center, cellular_component, extracellular region, extracellular space, intracellular, cell, nucleus, nucleolus, cytoplasm, lysosome, lysosomal membrane, vacuole, vacuolar membrane, cytosol, plasma membrane, integral component of plasma membrane, clathrin-coated pit, adherens junction, cell-substrate adherens junction, focal adhesion, endomembrane system, vesicle membrane,…	molecular_function, receptor activity, transporter activity, binding, protein binding, protein C-terminus binding, clathrin binding, protein binding, bridging, clathrin adaptor activity, cargo receptor activity, SMAD binding, molecular transducer activity, molecular adaptor activity, endocytic adaptor activity	P98082
POLR2J3|POLR2J2|POLR2J	A0A0B4J2F8|A6NFM0|E2QRJ6|F6S314|P52435|Q9GZM3|Q9H1A7	2	2	2	1.2194		1	1		1.00928	1.03705		1.10086	1.07086		0.96959	0.953151		1.02723	0.968218		0.964944	0.912983		1.01222	0.968538		1.03794	1.01641		1.05001	0.880207		1.2194	1	1.02317	1.08586	0.961371	0.997725	0.938963	0.990378	1.02717	0.96511	none
ANAPC1	Q9H1A4	3	10	12	0.684486	0.875061	1	1	1	1.0622	0.981649	0.99351	1.02994	0.833894	0.987775	0.944405	0.977187	1.00972	0.832221	0.943476	1.01207	0.915042	0.962173	1.01291	0.896049	0.861244	1.01346	0.876246	0.817467	1.00954	0.868253	0.826719	1.04213	0.779773	1	0.99351	0.987775	0.977187	0.943476	0.962173	0.896049	0.876246	0.868253	none		Approved: Vesicles	ubiquitin ligase complex, nuclear ubiquitin ligase complex, cellular_component, intracellular, cell, nucleus, nucleoplasm, anaphase-promoting complex, cytoplasm, cytosol, cullin-RING ubiquitin ligase complex, membrane-enclosed lumen, nuclear lumen, macromolecular complex, organelle, membrane-bounded organelle, intracellular organelle, intracellular membrane-bounded organelle, organelle lumen, org…		Q9H1A4
IL16	Q14005|Q14005-2|Q14005-3	3	11	20	1.05596	0.926092	1	1	1	1.02453	1.0057	0.960462	0.953879	0.983243	0.981822	1.00482	1.0074	1.02842	1.08626	0.993651	0.995739	0.988085	1.04121	0.97941	0.980234	0.976399	0.987667	0.954521	1.00737	0.937689	0.975977	0.977188	0.941535	0.991028	1	1.0057	0.981822	1.0074	0.995739	0.988085	0.980234	0.954521	0.975977	none		Approved: Cytosol, Nuclear speckles, Plasma membrane	cellular_component, extracellular region, extracellular space, intracellular, cell, nucleus, nucleoplasm, cytoplasm, cytosol, plasma membrane, membrane, nuclear body, nuclear speck, membrane-enclosed lumen, nuclear lumen, organelle, membrane-bounded organelle, intracellular organelle, intracellular membrane-bounded organelle, organelle lumen, extracellular region part, organelle part, intracellul…	molecular_function, receptor binding, cytokine activity, binding, protein binding, receptor regulator activity, CD4 receptor binding, receptor ligand activity, molecular function regulator	Q14005
OTUD7B	Q6GQQ9|Q6GQQ9-2	3	2	5	1.06692	1.13201	1	1	1	0.983497	0.992875	0.983773	0.994239	1.03369	1.00299	1.01118	1.00855	0.987413	1.08925	1.04036	0.983947	1.063	1.0318	1.00133	1.01658	1.00131	0.98091	0.980166	1.01226	1.01066	0.984187	1.03775	0.981601	1.09946	1	0.983773	1.00299	1.00855	1.04036	1.0318	1.00131	1.01066	0.984187	none		Approved: Microtubules, Nucleoplasm	cellular_component, intracellular, cell, nucleus, cytoplasm, cytosol, organelle, membrane-bounded organelle, intracellular organelle, intracellular membrane-bounded organelle, intracellular part, cytoplasmic part, cell part	molecular_function, nucleic acid binding, DNA binding, catalytic activity, thiol-dependent ubiquitin-specific protease activity, binding, protein binding, peptidase activity, cysteine-type peptidase activity, zinc ion binding, hydrolase activity, ubiquitin-like protein-specific protease activity, polyubiquitin modification-dependent protein binding, thiol-dependent ubiquitinyl hydrolase activity,…	Q6GQQ9
C12ORF29	Q8N999	3	7	9	0.8235	0.879182	1	1	1	0.963392	0.952009	0.994551	0.982729	0.973811	1.01929	0.95104	0.985182	1.04927	0.920183	0.996855	0.978896	0.935196	0.978383	0.986678	0.954956	1.01181	0.982993	0.941491	0.987201	0.977005	0.949655	1.00238	0.958617	0.851341	1	0.963392	0.982729	0.985182	0.978896	0.978383	0.982993	0.977005	0.958617	none
CTSC	P53634	3	8	10	1.16061	0.889979	1	1	1	0.995047	1.04806	0.992619	1.02846	1.05991	0.939699	1.01258	1.00105	0.97593	1.21673	1.0483	1.00801	1.06676	1.00951	1.00725	1.06672	1.06549	0.977298	1.08112	1.10858	0.980524	1.11541	1.03057	1.03958	1.02529	1	0.995047	1.02846	1.00105	1.0483	1.00951	1.06549	1.08112	1.03958	none		Supported: Vesicles	Golgi membrane, lytic vacuole, cellular_component, extracellular region, extracellular space, intracellular, cell, nucleus, nucleoplasm, cytoplasm, lysosome, primary lysosome, vacuole, vacuolar lumen, endoplasmic reticulum, endoplasmic reticulum lumen, endoplasmic reticulum-Golgi intermediate compartment, Golgi apparatus, Golgi-associated vesicle, centrosome, microtubule organizing center, cytosk…	molecular_function, catalytic activity, endopeptidase activity, cysteine-type endopeptidase activity, serine-type endopeptidase activity, binding, protein binding, enzyme activator activity, peptidase activity, cysteine-type peptidase activity, serine-type peptidase activity, peptidase activator activity, peptidase activator activity involved in apoptotic process, hydrolase activity, serine hydro…	P53634
CNOT1	A5YKK6	3	36	43	1.20144	1.81398	1	1	1	0.946627	1.00225	0.92668	0.945071	0.933426	0.954574	0.940691	0.964421	0.974801	0.947699	0.95771	1.01267	1.03985	0.974115	1.0958	1.03526	0.957971	1.17853	1.07226	0.940352	1.23115	1.08593	0.93057	1.24534	1.50771	1	0.946627	0.945071	0.964421	0.95771	1.03985	1.03526	1.07226	1.08593	none		Supported: Cytosol	P-body, cellular_component, extracellular region, extracellular space, intracellular, cell, nucleus, cytoplasm, cytosol, membrane, CCR4-NOT complex, CCR4-NOT core complex, intracellular ribonucleoprotein complex, macromolecular complex, ribonucleoprotein granule, cytoplasmic ribonucleoprotein granule, organelle, membrane-bounded organelle, non-membrane-bounded organelle, intracellular organelle, …	3'-5'-exoribonuclease activity, molecular_function, nucleic acid binding, RNA binding, catalytic activity, nuclease activity, exonuclease activity, exoribonuclease activity, poly(A)-specific ribonuclease activity, ribonuclease activity, receptor binding, structural molecule activity, binding, protein binding, transcription factor binding, 3'-5' exonuclease activity, hydrolase activity, hydrolase …	A5YKK6
MBP	J3KS94|J3QQK6|P02686|P02686-2	3	5	8	1.15887	1.08613	1	1	1	0.981135	0.952491	0.976661	0.94481	1.10561	0.986676	0.905295	1.00143	0.997375	0.953428	1.00655	1.01872	0.928128	0.96289	0.987571	0.890469	0.94411	0.950712	0.896117	0.90808	0.882601	0.913725	0.925442	0.870602	1.1225	1	0.976661	0.986676	0.997375	1.00655	0.96289	0.94411	0.896117	0.913725	none	2.30276	Approved: Plasma membrane	cellular_component, intracellular, cell, nucleus, plasma membrane, membrane, axon, macromolecular complex, axon part, internode region of axon, somatodendritic compartment, cell projection, neuron projection, neuronal cell body, myelin sheath, compact myelin, organelle, membrane-bounded organelle, intracellular organelle, intracellular membrane-bounded organelle, protein complex, cell body, main …	protease binding, molecular_function, structural molecule activity, binding, protein binding, calmodulin binding, enzyme binding, structural constituent of myelin sheath	P02686
ZC3H6	P61129	3	4	7	1.16491	1.32537	1	1	1	1.00668	1.04894	0.998868	1.03649	1.12654	1.06391	1.05066	1.06689	0.959562	1.05399	1.0445	1.08316	1.03608	1.05694	0.882098	1.00525	1.00199	0.968445	1.0735	1.00186	0.955009	1.09038	1.0364	0.875777	1.24514	1	1.00668	1.06391	1.05066	1.05399	1.03608	1.00199	1.00186	1.0364	none		Approved: Golgi apparatus, Nucleoplasm	cellular_component	molecular_function, binding, ion binding, cation binding, metal ion binding	P61129
ALG13	A0A096LP10|Q9NP73-2|Q9NP73	3	2	4	0.945326	0.852643	1	1	1	0.958304	1.00461	0.979489	0.998305	1.03573	1.02045	0.997165	1.03588	1.01063	1.02677	1.02705	1.01443	0.949144	1.02596	1.01526	0.963159	0.990925	0.933661	0.964023	1.02409	0.966021	0.949123	0.987799	0.881219	0.898985	1	0.979489	1.02045	1.01063	1.02677	1.01526	0.963159	0.966021	0.949123	none			cellular_component, intracellular, cell, cytoplasm, endoplasmic reticulum, endoplasmic reticulum membrane, endomembrane system, membrane, organelle subcompartment, macromolecular complex, nuclear outer membrane-endoplasmic reticulum membrane network, organelle, membrane-bounded organelle, intracellular organelle, intracellular membrane-bounded organelle, protein complex, UDP-N-acetylglucosamine t…	molecular_function, nucleic acid binding, RNA binding, catalytic activity, N-acetylglucosaminyldiphosphodolichol N-acetylglucosaminyltransferase activity, binding, UDP-glycosyltransferase activity, peptidase activity, cysteine-type peptidase activity, acetylglucosaminyltransferase activity, transferase activity, transferase activity, transferring glycosyl groups, transferase activity, transferrin…	Q9NP73
MAFG	O15525	3	4	7	1.27812	1.17002	1	1	1	0.975198	1.01682	0.930791	0.984996	1.06022	0.887517	0.960513	1.00767	0.912075	1.01216	0.965457	0.939021	0.961099	0.95835	0.929436	0.985098	1.10263	0.954719	0.97925	1.02413	0.968103	1.00694	1.0262	0.976049	1.22407	1	0.975198	0.984996	0.960513	0.965457	0.95835	0.985098	0.97925	1.00694	none			cellular_component, intracellular, cell, nucleus, nucleoplasm, membrane-enclosed lumen, nuclear lumen, organelle, membrane-bounded organelle, intracellular organelle, intracellular membrane-bounded organelle, organelle lumen, organelle part, intracellular part, nuclear part, intracellular organelle part, cell part, intracellular organelle lumen	regulatory region DNA binding, transcription regulatory region sequence-specific DNA binding, RNA polymerase II regulatory region sequence-specific DNA binding, RNA polymerase II core promoter proximal region sequence-specific DNA binding, RNA polymerase II transcription factor activity, sequence-specific DNA binding, transcription factor activity, RNA polymerase II core promoter proximal region …	O15525
NT5C3A	Q9H0P0|Q9H0P0-1|Q9H0P0-2|Q9H0P0-3|X6RM59	3	8	10	0.750388	0.780853	1	1	1	0.999864	1.01767	0.981309	1.01821	0.955626	1.00287	0.996646	1.01748	0.98593	0.928943	1.03321	1.00511	0.998118	1.05007	0.972922	0.948196	1.00428	1.01224	0.933988	1.01165	0.987999	0.925249	1.0232	0.930751	0.76562	1	0.999864	1.00287	0.996646	1.00511	0.998118	1.00428	0.987999	0.930751	none			cellular_component, intracellular, cell, cytoplasm, mitochondrion, endoplasmic reticulum, cytosol, endomembrane system, organelle, membrane-bounded organelle, intracellular organelle, intracellular membrane-bounded organelle, intracellular part, cytoplasmic part, cell part	nucleotide binding, tRNA 2'-phosphotransferase activity, magnesium ion binding, molecular_function, catalytic activity, binding, nucleotidase activity, 5'-nucleotidase activity, transferase activity, transferase activity, transferring phosphorus-containing groups, phosphotransferase activity, alcohol group as acceptor, hydrolase activity, hydrolase activity, acting on ester bonds, phosphatase act…	Q9H0P0
AACS	Q86V21	3	10	10	0.650978	0.701143	1	1	1	0.998701	0.988454	0.948814	0.988979	0.89041	0.956746	0.979801	0.991961	0.950999	0.888398	0.958323	0.922787	0.95816	1.00121	0.959928	0.942552	0.927517	0.922294	0.947007	0.934001	0.926475	0.922399	0.929303	0.925324	0.67606	1	0.988454	0.956746	0.979801	0.922787	0.959928	0.927517	0.934001	0.925324	none		Approved: Vesicles	cellular_component, intracellular, cell, cytoplasm, cytosol, intracellular part, cytoplasmic part, cell part	nucleotide binding, molecular_function, catalytic activity, binding, protein binding, ATP binding, ligase activity, ligase activity, forming carbon-sulfur bonds, acid-thiol ligase activity, purine nucleotide binding, adenyl nucleotide binding, acetoacetate-CoA ligase activity, ribonucleotide binding, purine ribonucleotide binding, adenyl ribonucleotide binding, purine ribonucleoside triphosphate …	Q86V21
NDUFV3	P56181|P56181-2	3	16	22	1.14269	1.15785	1	1	1	0.962408	0.959731	0.997203	0.925283	1.07216	1.05848	0.929714	1.04713	1.03145	1.07265	1.04849	1.06434	0.917033	1.01336	1.02719	0.913328	0.93259	1.06599	0.872902	0.915782	1.00316	0.9135	0.948502	1.04193	1.15027	1	0.962408	1.05848	1.03145	1.06434	1.01336	0.93259	0.915782	0.948502	none		Enhanced: Mitochondria	cellular_component, intracellular, cell, nucleus, nucleoplasm, cytoplasm, mitochondrion, mitochondrial envelope, mitochondrial inner membrane, mitochondrial respiratory chain, mitochondrial respiratory chain complex I, membrane, organelle inner membrane, NADH dehydrogenase complex, organelle membrane, mitochondrial membrane, organelle envelope, membrane-enclosed lumen, envelope, nuclear lumen, ma…	molecular_function, nucleic acid binding, RNA binding, catalytic activity, NADH dehydrogenase activity, binding, NADH dehydrogenase (ubiquinone) activity, oxidoreductase activity, oxidoreductase activity, acting on NAD(P)H, oxidoreductase activity, acting on NAD(P)H, quinone or similar compound as acceptor, NADH dehydrogenase (quinone) activity, organic cyclic compound binding, heterocyclic compo…	P56181
STX11	O75558	2	2	3	0.931414		1	1		0.969088	0.99721		1.01253	1.03746		1.0402	0.98212		1.02129	1.00223		1.00082	1.03918		1.00742	0.997537		1.01309	0.964026		0.983189	0.992526		0.931414	1	0.983149	1.025	1.01116	1.01176	1.02	1.00248	0.988559	0.987858	none		Approved: Nuclear bodies; Supported: Mitochondria	cellular_component, intracellular, cell, cytoplasm, Golgi apparatus, plasma membrane, synaptic vesicle, endomembrane system, membrane, integral component of membrane, transport vesicle, SNARE complex, intrinsic component of membrane, cytoplasmic vesicle, vesicle, macromolecular complex, organelle, membrane-bounded organelle, intracellular organelle, intracellular membrane-bounded organelle, prote…	SNARE binding, molecular_function, SNAP receptor activity, binding, protein binding	O75558
WBP4	O75554	3	6	10	1.21932	1.1291	1	1	1	0.933496	0.948232	0.942919	0.950257	1.02935	0.977479	0.992564	1.00868	1.05397	1.17127	1.02459	1.03824	1.03391	1.03115	1.00997	1.0351	1.03588	1.07444	1.00927	0.997132	0.964942	1.07213	1.0517	1.05151	1.17421	1	0.942919	0.977479	1.00868	1.03824	1.03115	1.03588	0.997132	1.0517	none		Supported: Nucleoplasm	cellular_component, intracellular, cell, nucleus, nucleoplasm, spliceosomal complex, nuclear body, nuclear speck, intracellular ribonucleoprotein complex, membrane-enclosed lumen, nuclear lumen, macromolecular complex, organelle, membrane-bounded organelle, intracellular organelle, intracellular membrane-bounded organelle, organelle lumen, organelle part, intracellular part, nuclear part, intrace…	molecular_function, nucleic acid binding, binding, protein binding, zinc ion binding, ion binding, cation binding, metal ion binding, transition metal ion binding, proline-rich region binding, organic cyclic compound binding, heterocyclic compound binding	O75554
RCOR3	Q9P2K3-3|Q9P2K3-4	3	9	13	1.16287	1.32364	1	1	1	0.975209	0.94395	1.02062	0.950432	1.02096	1.04107	0.956894	0.972377	1.05067	1.06746	0.979657	1.04014	0.975422	0.943268	1.03514	0.986738	0.947758	1.0764	0.974435	0.95336	1.01947	0.965432	0.99399	1.08447	1.24325	1	0.975209	1.02096	0.972377	1.04014	0.975422	0.986738	0.974435	0.99399	none		Approved: Nucleoli, Nucleus	cellular_component, intracellular, cell, nucleus, transcription factor complex, transcriptional repressor complex, macromolecular complex, organelle, membrane-bounded organelle, intracellular organelle, intracellular membrane-bounded organelle, protein complex, intracellular part, cell part	regulatory region DNA binding, transcription factor activity, protein binding, transcription factor activity, transcription factor binding, regulatory region nucleic acid binding, molecular_function, nucleic acid binding, DNA binding, DNA binding transcription factor activity, transcription cofactor activity, transcription corepressor activity, binding, protein binding, transcription factor bindi…	Q9P2K3
VAV3	Q9UKW4|Q9UKW4-2|Q9UKW4-4	3	20	22	0.666037	0.729325	1	1	1	1.00463	1.01385	0.991055	1.03862	0.99069	1.01798	0.981149	0.996936	0.977583	0.857557	1.01829	0.988368	0.952535	0.998922	0.971918	0.945505	0.987458	0.940391	0.960559	1.0058	0.977449	0.940001	1.00297	0.949982	0.697681	1	1.00463	1.01798	0.981149	0.988368	0.971918	0.945505	0.977449	0.949982	none			cellular_component, extracellular region, extracellular space, intracellular, cell, cytoplasm, cytosol, plasma membrane, membrane, vesicle, organelle, membrane-bounded organelle, extracellular organelle, extracellular region part, intracellular part, cytoplasmic part, cell part, extracellular exosome, cell periphery, extracellular vesicle	molecular_function, SH3/SH2 adaptor activity, guanyl-nucleotide exchange factor activity, Ras guanyl-nucleotide exchange factor activity, Rho guanyl-nucleotide exchange factor activity, GTPase activator activity, receptor binding, epidermal growth factor receptor binding, binding, protein binding, enzyme activator activity, Ras GTPase binding, Rho GTPase binding, enzyme binding, enzyme regulator …	Q9UKW4
SUMO2	P61956	3	2	2	0.85236	0.862796	1	1	1	1.01457	0.991579	1.00756	1.06479	1.04137	1.04509	0.991224	1.01519	1.04027	1.01109	1.02127	1.05651	0.940901	0.981527	0.963514	0.876018	0.882511	0.98829	0.864276	0.890413	0.952484	0.900243	0.909159	0.822222	0.857578	1	1.00756	1.04509	1.01519	1.02127	0.963514	0.882511	0.890413	0.900243	none	2.34388	Approved: Nuclear bodies, Nucleoplasm	cellular_component, intracellular, cell, nucleus, nucleoplasm, nuclear body, PML body, membrane-enclosed lumen, nuclear lumen, organelle, membrane-bounded organelle, intracellular organelle, intracellular membrane-bounded organelle, organelle lumen, organelle part, intracellular part, nuclear part, intracellular organelle part, nucleoplasm part, cell part, intracellular organelle lumen	transcription cofactor binding, transcription corepressor binding, molecular_function, nucleic acid binding, RNA binding, catalytic activity, binding, protein binding, transcription factor binding, transferase activity, ubiquitin-like protein transferase activity, SUMO transferase activity, enzyme binding, protein tag, ubiquitin protein ligase binding, ubiquitin-like protein ligase binding, organ…	P61956
PPP2R1B	P30154|P30154-2	3	15	17	0.966172	0.854859	1	1	1	0.987668	0.967487	0.924543	0.978179	1.00497	0.952033	0.999414	0.993129	0.94722	1.0333	0.997726	0.944092	1.0031	0.986304	0.916675	0.952924	0.964441	0.909087	0.929484	0.906911	0.88544	0.963712	0.980757	0.92388	0.910515	1	0.967487	0.978179	0.993129	0.997726	0.986304	0.952924	0.906911	0.963712	none		Approved: Centrosome, Cytosol, Nucleus, Plasma membrane	cellular_component, extracellular region, extracellular space, membrane, vesicle, organelle, membrane-bounded organelle, extracellular organelle, extracellular region part, membrane part, membrane raft, extracellular exosome, membrane region, whole membrane, membrane microdomain, extracellular vesicle	molecular_function, binding, protein binding	P30154
GLIPR2	Q9H4G4	3	5	6	1.18337	1.11457	1	1	1	0.987063	0.975708	1.07887	1.01146	1.03925	0.964313	1.03194	0.971452	1.01427	1.12953	1.00826	0.976725	1.05203	0.983227	1.03648	1.12132	1.09178	1.0425	1.08422	1.03597	1.21267	1.12019	1.09196	1.14124	1.14897	1	0.987063	1.01146	1.01427	1.00826	1.03648	1.09178	1.08422	1.12019	none	1.43016		Golgi membrane, cellular_component, extracellular region, extracellular space, intracellular, cell, cytoplasm, Golgi apparatus, endomembrane system, membrane, organelle membrane, vesicle, organelle subcompartment, organelle, membrane-bounded organelle, intracellular organelle, extracellular organelle, intracellular membrane-bounded organelle, extracellular region part, organelle part, intracellul…	molecular_function, binding, protein binding, identical protein binding, protein homodimerization activity, protein dimerization activity	Q9H4G4
SENP7	J3QT09|Q9BQF6|Q9BQF6-2	3	3	7	1.08765	1.37909	1	1	1	1.03804	0.938675	0.973577	0.9939	0.999867	0.999018	1.05092	0.967609	1.00361	0.964685	0.980532	0.985389	0.984296	0.954372	1.05272	1.04882	1.0141	0.995744	1.02155	1.01301	1.06199	1.05732	0.984565	0.994788	1.23337	1	0.973577	0.999018	1.00361	0.980532	0.984296	1.0141	1.02155	0.994788	none		Approved: Cytosol, Nucleoplasm	cellular_component, intracellular, cell, nucleus, plasma membrane, membrane, organelle, membrane-bounded organelle, intracellular organelle, intracellular membrane-bounded organelle, intracellular part, cell part, cell periphery	molecular_function, catalytic activity, signal transducer activity, receptor activity, transmembrane signaling receptor activity, G-protein coupled receptor activity, binding, protein binding, peptidase activity, cysteine-type peptidase activity, hydrolase activity, signaling receptor activity, molecular transducer activity, peptidase activity, acting on L-amino acid peptides, transmembrane recep…	Q9BQF6
RBM4	Q9BWF3|Q9BWF3-3	3	4	6	1.04024	0.995122	1	1	1	0.973588	1.00187	1.02642	0.953109	1.10495	1.04392	1.06337	1.09537	1.08987	1.1386	1.12247	1.05727	1.09513	1.15477	0.970678	0.976588	1.03808	1.02253	0.987808	1.02929	0.992722	0.984683	1.13259	1.00468	1.01768	1	1.00187	1.04392	1.08987	1.12247	1.09513	1.02253	0.992722	1.00468	none		Approved: Cytosol, Nucleoplasm	cellular_component, intracellular, cell, nucleus, nucleoplasm, nucleolus, cytoplasm, cytosol, cytoplasmic stress granule, nuclear body, nuclear speck, intracellular ribonucleoprotein complex, membrane-enclosed lumen, nuclear lumen, macromolecular complex, ribonucleoprotein granule, cytoplasmic ribonucleoprotein granule, organelle, membrane-bounded organelle, non-membrane-bounded organelle, intrac…	molecular_function, nucleic acid binding, RNA binding, mRNA binding, mRNA 3'-UTR binding, binding, protein binding, zinc ion binding, cyclin binding, miRNA binding, pre-mRNA binding, ion binding, cation binding, metal ion binding, transition metal ion binding, pre-mRNA intronic binding, pre-mRNA intronic pyrimidine-rich binding, organic cyclic compound binding, heterocyclic compound binding	Q9BWF3
MLLT3	P42568|P42568-2	2	2	3	1.11047		1	1		0.969329	1.02849		0.994986	1.05261		0.99171	1.01814		1.01467	0.99616		1.00472	1.05935		0.996293	1.01977		1.01424	1.02997		1.05767	1.06485		1.11047	1	0.998907	1.0238	1.00492	1.00542	1.03203	1.00803	1.02211	1.06126	none		Approved: Cytosol, Nucleoplasm	cellular_component, extracellular region, extracellular space, intracellular, cell, nucleus, nucleoplasm, chromosome, transcription elongation factor complex, membrane-enclosed lumen, nuclear lumen, vesicle, macromolecular complex, organelle, membrane-bounded organelle, non-membrane-bounded organelle, intracellular organelle, extracellular organelle, intracellular membrane-bounded organelle, intr…	molecular_function, chromatin binding, binding, protein binding, histone binding, lysine-acetylated histone binding, modification-dependent protein binding, acetylation-dependent protein binding	P42568
UTP3	Q9NQZ2	3	4	6	2.36511	2.18032	1	1	1	1.04934	1.02733	1.01411	1.04832	1.04889	1.01088	1.02365	1.0351	0.973602	1.06823	1.07416	1.0044	1.03143	1.08032	0.987364	1.09974	1.09591	0.978537	1.17527	1.09205	1.08085	1.2062	1.11898	1.0955	2.27272	1	1.02733	1.04832	1.02365	1.06823	1.03143	1.09591	1.09205	1.11898	none	1.43556	Approved: Vesicles; Supported: Nucleoli	cellular_component, intracellular, cell, nucleus, nucleoplasm, nucleolus, intracellular ribonucleoprotein complex, preribosome, membrane-enclosed lumen, nuclear lumen, small-subunit processome, macromolecular complex, organelle, membrane-bounded organelle, non-membrane-bounded organelle, intracellular organelle, intracellular membrane-bounded organelle, intracellular non-membrane-bounded organell…	molecular_function, nucleic acid binding, RNA binding, binding, protein binding, organic cyclic compound binding, heterocyclic compound binding	Q9NQZ2
ELP5	I3L1Q3|I3L2A9|I3L2T0|I3L3N8|I3L437|Q8TE02|Q8TE02-2|Q8TE02-3|Q8TE02-4	2	2	3		0.954284	1		1	0.978278		1.02186	0.976137		1.02819	0.944577		1.01824	0.945855		0.990991	0.921886		1.01013	0.929426		0.982115	0.921487		1.01283	0.933765		0.987004	0.954284	1	1.00007	1.00216	0.981408	0.968423	0.966005	0.95577	0.967158	0.960385	none		Supported: Cytosol	cellular_component, intracellular, cell, nucleus, cytoplasm, cytosol, macromolecular complex, Elongator holoenzyme complex, organelle, membrane-bounded organelle, intracellular organelle, intracellular membrane-bounded organelle, protein complex, intracellular part, cytoplasmic part, cell part	molecular_function, binding, protein binding	Q8TE02
TM6SF1	Q9BZW5	2	2	3	0.848254		1	1		1.00545	1.01138		1.0074	0.921314		0.987817	0.977882		0.973128	0.955417		1.01163	0.933529		0.990042	0.957218		1.06658	1.04666		1.02145	0.946457		0.848254	1	1.00842	0.964357	0.982849	0.964272	0.972581	0.97363	1.05662	0.983954	none			lytic vacuole, cellular_component, intracellular, cell, cytoplasm, lysosome, lysosomal membrane, vacuole, vacuolar membrane, membrane, integral component of membrane, organelle membrane, intrinsic component of membrane, organelle, membrane-bounded organelle, intracellular organelle, intracellular membrane-bounded organelle, organelle part, intracellular part, membrane part, vacuolar part, cytopla…	molecular_function	Q9BZW5
TIMM23|TIMM23B	O14925|Q5SRD1	3	2	3	1.07364	0.952222	1	1	1	0.99733	1.00521	0.999582	0.987391	1.01204	1.00186	1.04237	0.973878	1.01774	1.01033	0.993665	0.988367	1.01836	1.00296	0.96937	1.03005	1.03553	0.943542	1.01411	1.06267	0.995514	1.0419	1.0056	1.01273	1.01293	1	0.999582	1.00186	1.01774	0.993665	1.00296	1.03005	1.01411	1.01273	none
DCLRE1C	Q96SD1|Q96SD1-2|Q96SD1-3|Q96SD1-4	3	2	3	0.971985	0.874099	1	1	1	0.954665	0.974644	0.958714	1.00575	1.05632	0.972703	1.00295	1.03369	0.979643	1.16028	1.07362	0.953486	1.06515	0.989001	0.936608	1.04465	0.9848	0.95323	0.9749	0.956176	0.924045	0.998914	0.975629	0.936432	0.923042	1	0.958714	1.00575	1.00295	1.07362	0.989001	0.9848	0.956176	0.975629	none		Approved: Golgi apparatus; Supported: Nucleoplasm	nuclear chromosome, chromosome, telomeric region, nuclear chromosome, telomeric region, cellular_component, intracellular, cell, nucleus, nucleoplasm, chromosome, cytoplasm, Golgi apparatus, endomembrane system, membrane-enclosed lumen, nuclear lumen, macromolecular complex, organelle, membrane-bounded organelle, non-membrane-bounded organelle, intracellular organelle, intracellular membrane-boun…	single-stranded DNA endodeoxyribonuclease activity, molecular_function, nucleic acid binding, DNA binding, damaged DNA binding, catalytic activity, nuclease activity, endonuclease activity, endodeoxyribonuclease activity, exonuclease activity, exodeoxyribonuclease activity, deoxyribonuclease activity, binding, protein binding, 5'-3' exonuclease activity, hydrolase activity, hydrolase activity, ac…	Q96SD1
HMBOX1	Q6NT76|Q6NT76-3|Q6NT76-5|E5RGZ2|H0YKJ1|Q6NT76-2	3	2	5	1.02522	1.03508	1	1	1	0.973343	1.02172	1.01729	0.946967	1.02403	1.04067	0.983301	1.0321	1.05093	1.08503	0.995088	1.01882	0.990534	1.03029	1.0438	0.949599	0.981727	0.987933	0.968652	1.02206	1.0552	0.979219	0.977747	1.0041	1.03015	1	1.01729	1.02403	1.0321	1.01882	1.03029	0.981727	1.02206	0.979219	none		Enhanced: Cytosol, Nuclear bodies, Nucleoplasm	nuclear chromosome, chromosome, telomeric region, nuclear chromosome, telomeric region, cellular_component, intracellular, cell, nucleus, nucleoplasm, chromosome, telomerase holoenzyme complex, cytoplasm, cytosol, nuclear body, intracellular ribonucleoprotein complex, membrane-enclosed lumen, nuclear lumen, macromolecular complex, organelle, membrane-bounded organelle, non-membrane-bounded organe…	RNA polymerase II transcription factor activity, sequence-specific DNA binding, transcriptional repressor activity, RNA polymerase II transcription regulatory region sequence-specific binding, molecular_function, nucleic acid binding, DNA binding, double-stranded DNA binding, double-stranded telomeric DNA binding, DNA binding transcription factor activity, telomerase activity, catalytic activity,…	Q6NT76
NACC1	Q96RE7	3	12	13	1.37659	1.10094	1	1	1	0.986982	0.992371	1.00841	0.992863	1.03063	0.946695	0.975689	1.01201	1.01127	1.08573	1.01984	0.983278	1.05219	1.00747	0.954736	1.02905	1.00037	0.96138	1.01995	0.972732	0.936564	1.08127	0.985037	0.951459	1.23877	1	0.992371	0.992863	1.01127	1.01984	1.00747	1.00037	0.972732	0.985037	none		Enhanced: Nucleoplasm	cellular_component, intracellular, cell, nucleus, nucleoplasm, cytoplasm, nuclear body, cell junction, membrane-enclosed lumen, nuclear lumen, organelle, membrane-bounded organelle, intracellular organelle, intracellular membrane-bounded organelle, organelle lumen, organelle part, intracellular part, nuclear part, intracellular organelle part, nucleoplasm part, cell part, intracellular organelle …		Q96RE7
GTF3C3	Q9Y5Q9	3	10	16	1.00583	1.06851	1	1	1	1.02968	1.02834	1.03737	1.01253	1.01708	1.05077	0.998391	1.01758	1.04356	1.01568	0.992351	1.03145	0.998608	1.00769	1.04085	0.917755	0.909187	0.98648	0.91861	0.872579	0.957192	0.889192	0.893369	0.932516	1.03717	1	1.02968	1.01708	1.01758	1.01568	1.00769	0.917755	0.91861	0.893369	none	2.17489	Approved: Nuclear membrane; Supported: Nucleus	transcription factor TFIIIC complex, cellular_component, intracellular, cell, nucleus, nuclear envelope, nucleoplasm, transcription factor complex, nucleolus, endomembrane system, membrane, organelle membrane, nuclear membrane, organelle envelope, membrane-enclosed lumen, envelope, nuclear lumen, macromolecular complex, organelle, membrane-bounded organelle, non-membrane-bounded organelle, intrac…	transcription factor activity, protein binding, transcription factor activity, core RNA polymerase binding, transcription factor activity, core RNA polymerase III binding, molecular_function, nucleic acid binding, DNA binding, binding, protein binding, organic cyclic compound binding, transcription regulator activity, heterocyclic compound binding	Q9Y5Q9
RHOA	P61586	3	8	9	1.22033	1.02359	1	1	1	0.97977	0.983214	0.997281	0.960884	1.04461	1.10363	1.08104	1.05537	1.1059	1.27903	1.00833	1.06225	1.07486	1.0544	0.978875	1.01829	0.955671	1.04997	0.962674	0.948323	0.968465	1.02852	1.10048	1.00673	1.12196	1	0.983214	1.04461	1.08104	1.06225	1.0544	1.01829	0.962674	1.02852	none			cellular_component, extracellular region, extracellular space, intracellular, cell, cytoplasm, endosome, endoplasmic reticulum, endoplasmic reticulum membrane, cytosol, cytoskeleton, plasma membrane, cell-cell junction, adherens junction, cell-substrate adherens junction, focal adhesion, cell cortex, cytoplasmic side of plasma membrane, cell surface, endomembrane system, vesicle membrane, membran…	nucleotide binding, nucleoside binding, purine nucleoside binding, molecular_function, catalytic activity, GTPase activity, binding, protein binding, GTP binding, cytoskeletal protein binding, pyrophosphatase activity, hydrolase activity, hydrolase activity, acting on acid anhydrides, hydrolase activity, acting on acid anhydrides, in phosphorus-containing anhydrides, myosin binding, purine nucleo…	P61586
FKBP1A	P62942	3	7	8	0.991715	0.934329	1	1	1	1.0285	0.999425	0.975637	1.00657	1.10173	0.976091	1.02232	0.985863	1.02047	1.1435	1.08969	1.11639	1.01358	1.05637	0.976201	1.02253	1.05283	0.976162	0.971754	1.03266	0.97674	1.00104	1.07884	0.952904	0.963022	1	0.999425	1.00657	1.02047	1.11639	1.01358	1.02253	0.97674	1.00104	none			cellular_component, extracellular region, extracellular space, intracellular, cell, cytoplasm, endoplasmic reticulum, endoplasmic reticulum membrane, cytosol, plasma membrane, voltage-gated calcium channel complex, endomembrane system, terminal cisterna, membrane, integral component of membrane, sarcoplasm, sarcoplasmic reticulum, extrinsic component of membrane, myofibril, sarcomere, Z disc, org…	molecular_function, peptidyl-prolyl cis-trans isomerase activity, catalytic activity, signal transducer activity, receptor binding, cytokine receptor binding, transforming growth factor beta receptor binding, binding, protein binding, macrolide binding, FK506 binding, drug binding, isomerase activity, cis-trans isomerase activity, enzyme binding, Hsp70 protein binding, heat shock protein binding,…	P62942
CMTR2	A0A0U1RRB3|Q8IYT2	3	3	4	0.761256	0.88051	1	1	1	1.02469	1.07264	0.985206	1.03346	0.988379	0.960681	1.00194	1.04332	0.980963	0.871817	1.00857	0.965224	0.936694	1.01444	0.951487	0.966148	0.975503	0.93909	0.973201	1.01055	0.931109	0.921112	0.934779	0.922019	0.820883	1	1.02469	0.988379	1.00194	0.965224	0.951487	0.966148	0.973201	0.922019	none		Approved: Cell Junctions, Nuclear speckles	cellular_component, intracellular, cell, nucleus, cytoplasm, organelle, membrane-bounded organelle, intracellular organelle, intracellular membrane-bounded organelle, intracellular part, cell part	molecular_function, catalytic activity, mRNA (nucleoside-2'-O-)-methyltransferase activity, methyltransferase activity, O-methyltransferase activity, RNA methyltransferase activity, mRNA methyltransferase activity, S-adenosylmethionine-dependent methyltransferase activity, transferase activity, transferase activity, transferring one-carbon groups, catalytic activity, acting on RNA	Q8IYT2
ZNF407	Q9C0G0	3	2	6	0.973967	1.04017	1	1	1	1.01828	0.980263	0.951719	1.0113	0.964018	0.988801	1.00991	0.940123	0.978587	1.04006	1.0142	0.95288	1.05956	0.947704	0.995288	1.02083	0.935568	0.929216	0.994463	0.95099	0.937857	0.96915	0.923459	0.928839	1.00707	1	0.980263	0.988801	0.978587	1.0142	0.995288	0.935568	0.95099	0.928839	none		Approved: Nucleoplasm, Plasma membrane	cellular_component, intracellular, cell, nucleus, organelle, membrane-bounded organelle, intracellular organelle, intracellular membrane-bounded organelle, intracellular part, cell part	molecular_function, nucleic acid binding, DNA binding, binding, zinc ion binding, ion binding, cation binding, metal ion binding, transition metal ion binding, organic cyclic compound binding, heterocyclic compound binding	Q9C0G0
GNAO1	P09471-2	2	3	3	0.885256		1	1		0.992433	0.97087		0.931724	0.93376		0.92405	0.988238		0.875109	0.980745		0.920758	1.00958		0.89909	0.979027		0.887754	0.952106		0.908243	0.986453		0.885256	1	0.981651	0.932742	0.956144	0.927927	0.965168	0.939059	0.91993	0.947348	none			cellular_component, intracellular, cell, heterotrimeric G-protein complex, plasma membrane, cytoplasmic side of plasma membrane, membrane, extrinsic component of plasma membrane, extrinsic component of membrane, dendrite, extrinsic component of cytoplasmic side of plasma membrane, macromolecular complex, somatodendritic compartment, cell projection, neuron projection, myelin sheath, protein compl…	nucleotide binding, G-protein coupled receptor binding, nucleoside binding, purine nucleoside binding, molecular_function, catalytic activity, GTPase activity, signal transducer activity, receptor binding, binding, protein binding, GTP binding, pyrophosphatase activity, hydrolase activity, hydrolase activity, acting on acid anhydrides, hydrolase activity, acting on acid anhydrides, in phosphorus-…	P09471
WDR11	Q9BZH6	3	8	12	0.709639	0.761949	1	1	1	1.00379	1.01638	1.05489	1.00088	0.94179	1.04188	0.992935	0.989555	1.00182	0.967144	0.953432	0.946873	0.974227	0.910816	0.927294	0.95052	0.951814	1.02337	0.953602	0.919106	0.986451	0.923403	0.891334	0.948938	0.735794	1	1.01638	1.00088	0.992935	0.953432	0.927294	0.951814	0.953602	0.923403	none	2.88074	Approved: Cytosol, Microtubules	lytic vacuole, cellular_component, intracellular, cell, nucleus, cytoplasm, lysosome, lysosomal membrane, vacuole, vacuolar membrane, cytosol, cytoskeleton, microtubule cytoskeleton, membrane, integral component of membrane, organelle membrane, intrinsic component of membrane, organelle, membrane-bounded organelle, non-membrane-bounded organelle, intracellular organelle, intracellular membrane-bo…	molecular_function, binding, protein binding	Q9BZH6
IREB2	A0A0A6YY96|P48200	3	5	7	1.02883	1.22878	1	1	1	0.960318	0.989213	1.03916	0.950227	0.994436	1.09466	0.996002	0.954435	1.07868	1.01515	0.9497	1.04027	1.03118	0.946739	0.935314	1.01499	0.998642	0.993681	1.00766	0.971726	1.01464	1.02039	0.968947	0.932726	1.1288	1	0.989213	0.994436	0.996002	1.01515	0.946739	0.998642	1.00766	0.968947	none		Approved: Cell Junctions, Cytosol	cellular_component, intracellular, cell, cytoplasm, cytosol, intracellular part, cytoplasmic part, cell part	molecular_function, nucleic acid binding, RNA binding, mRNA binding, binding, protein binding, iron-responsive element binding, translation repressor activity, ion binding, cation binding, translation regulator activity, metal ion binding, iron-sulfur cluster binding, 4 iron, 4 sulfur cluster binding, metal cluster binding, organic cyclic compound binding, heterocyclic compound binding	P48200
PALLD	Q8WX93|Q8WX93-3|Q8WX93-4|Q8WX93-2|Q8WX93-5|Q8WX93-8|Q8WX93-9	3	7	10	1.07732	0.915854	1	1	1	0.948486	1.00487	1.0186	0.925512	1.03683	1.02151	1.04102	1.05251	1.04201	1.21436	1.06955	1.02578	1.04832	1.0646	1.00352	1.00021	1.05668	1.01169	0.979398	1.04542	0.97789	1.01271	1.07984	0.99837	0.996585	1	1.00487	1.02151	1.04201	1.06955	1.04832	1.01169	0.979398	1.01271	none		Approved: Plasma membrane; Supported: Actin filaments, Cytosol	ruffle, podosome, cellular_component, intracellular, cell, nucleus, cytoplasm, cytosol, cytoskeleton, actin filament, plasma membrane, adherens junction, cell-substrate adherens junction, focal adhesion, actin cytoskeleton, membrane, myofibril, sarcomere, Z disc, lamellipodium, cell junction, cell-substrate junction, axon, growth cone, site of polarized growth, cell leading edge, I band, macromol…	molecular_function, actin binding, binding, protein binding, cytoskeletal protein binding, actinin binding, muscle alpha-actinin binding, alpha-actinin binding	Q8WX93
ASPH	Q12797|Q12797-10	3	6	9	1.1613	1.11266	1	1	1	0.91987	0.982757	1.03774	0.951556	1.02773	0.947705	1.00684	0.952486	0.96286	1.09723	0.964258	0.950716	1.03242	0.970099	0.997399	1.03435	1.09379	0.978236	1.0418	1.03743	1.02184	1.08044	1.02125	1.10738	1.13698	1	0.982757	0.951556	0.96286	0.964258	0.997399	1.03435	1.03743	1.08044	none		Supported: Endoplasmic reticulum	cellular_component, intracellular, cell, cytoplasm, endoplasmic reticulum, endoplasmic reticulum membrane, plasma membrane, cell cortex, endomembrane system, membrane, integral component of membrane, sarcoplasm, sarcoplasmic reticulum, organelle membrane, intrinsic component of membrane, organelle subcompartment, cortical endoplasmic reticulum, sarcoplasmic reticulum membrane, nuclear outer membr…	molecular_function, catalytic activity, peptide-aspartate beta-dioxygenase activity, structural molecule activity, binding, calcium ion binding, protein binding, structural constituent of muscle, electron transfer activity, oxidoreductase activity, oxidoreductase activity, acting on paired donors, with incorporation or reduction of molecular oxygen, oxidoreductase activity, acting on paired donor…	Q12797
TWF1	Q12792	3	5	6	0.756426	0.809181	1	1	1	0.998227	0.959486	0.936953	1.02379	0.9437	0.978056	0.974881	0.920882	0.933585	0.929347	0.931932	0.957437	0.942686	0.937969	0.934369	0.968562	0.912508	0.941573	0.910575	0.916618	0.928203	0.927939	0.953606	0.980101	0.782804	1	0.959486	0.978056	0.933585	0.931932	0.937969	0.941573	0.916618	0.953606	none	3.49004	Enhanced: Cytosol	ruffle, cellular_component, intracellular, cell, cytoplasm, cytosol, cytoskeleton, plasma membrane, cell-cell junction, adherens junction, cell-substrate adherens junction, focal adhesion, actin cytoskeleton, membrane, myofibril, cell junction, cell-substrate junction, filopodium, cell leading edge, cell projection membrane, leading edge membrane, ruffle membrane, cell projection, organelle, non-…	nucleotide binding, molecular_function, actin binding, actin monomer binding, binding, protein binding, ATP binding, phospholipid binding, phosphatidylinositol-4,5-bisphosphate binding, cytoskeletal protein binding, lipid binding, purine nucleotide binding, adenyl nucleotide binding, protein complex binding, ribonucleotide binding, purine ribonucleotide binding, adenyl ribonucleotide binding, pho…	Q12792
PSMC1	G3V4X1|P62191|P62191-2	3	33	41	0.79256	0.857006	1	1	1	1.0031	0.958538	1.00773	0.993349	0.933302	1.01173	0.906782	0.927532	0.992626	0.872916	0.884143	0.962151	0.883879	0.810443	0.969122	0.886034	0.796051	1.00508	0.894916	0.775625	0.976273	0.867522	0.78371	1.01878	0.824783	1	1.0031	0.993349	0.927532	0.884143	0.883879	0.886034	0.894916	0.867522	none		Enhanced: Cytosol, Nucleoplasm	proteasome complex, cellular_component, intracellular, cell, nucleus, nucleoplasm, cytoplasm, cytosol, proteasome regulatory particle, proteasome regulatory particle, base subcomplex, membrane, proteasome accessory complex, nuclear proteasome complex, cytosolic proteasome complex, membrane-enclosed lumen, nuclear lumen, macromolecular complex, organelle, membrane-bounded organelle, intracellular …	nucleotide binding, molecular_function, nucleic acid binding, RNA binding, catalytic activity, binding, protein binding, ATP binding, transcription factor binding, pyrophosphatase activity, hydrolase activity, hydrolase activity, acting on acid anhydrides, hydrolase activity, acting on acid anhydrides, in phosphorus-containing anhydrides, ATPase activity, TBP-class protein binding, purine nucleot…	P62191
PSMC5	P62195	3	29	31	0.828519	0.788577	1	1	1	0.971114	0.976271	1.02403	0.988821	0.963205	0.977115	0.898186	0.820423	0.956108	0.829524	0.816164	0.933405	0.904478	0.762246	0.99434	0.925703	0.864633	0.969745	0.94198	0.873286	0.981568	0.916169	0.799135	1.03464	0.808548	1	0.976271	0.977115	0.898186	0.829524	0.904478	0.925703	0.94198	0.916169	none		Supported: Cytosol, Plasma membrane	proteasome complex, cellular_component, extracellular region, extracellular space, intracellular, cell, nucleus, nucleoplasm, cytoplasm, cytosol, proteasome regulatory particle, proteasome regulatory particle, base subcomplex, membrane, inclusion body, proteasome accessory complex, cytoplasmic vesicle, nuclear proteasome complex, cytosolic proteasome complex, membrane-enclosed lumen, nuclear lume…	nucleotide binding, G-protein coupled receptor binding, molecular_function, catalytic activity, receptor binding, binding, protein binding, ATP binding, transcription factor binding, pyrophosphatase activity, hydrolase activity, hydrolase activity, acting on acid anhydrides, hydrolase activity, acting on acid anhydrides, in phosphorus-containing anhydrides, ATPase activity, TBP-class protein bind…	P62195
TPMT	P51580	3	6	9	0.717951	0.652743	1	1	1	1.02099	1.00903	0.966806	1.07141	0.95933	0.947266	1.05627	1.00764	0.927055	0.901113	0.968705	0.921858	1.02782	0.974721	0.936541	1.04925	1.02443	0.907878	1.08694	1.04136	0.968451	1.07749	0.969428	0.915443	0.685347	1	1.00903	0.95933	1.00764	0.921858	0.974721	1.02443	1.04136	0.969428	none			cellular_component, extracellular region, extracellular space, intracellular, cell, cytoplasm, cytosol, vesicle, organelle, membrane-bounded organelle, extracellular organelle, extracellular region part, intracellular part, cytoplasmic part, cell part, extracellular exosome, extracellular vesicle	molecular_function, catalytic activity, thiopurine S-methyltransferase activity, methyltransferase activity, S-methyltransferase activity, S-adenosylmethionine-dependent methyltransferase activity, transferase activity, transferase activity, transferring one-carbon groups	P51580
UBE2N	P61088	3	8	9	0.989818	1.05541	1	1	1	0.989209	1.07398	0.990337	1.03659	1.04861	1.03189	1.04412	1.00275	0.996632	0.989542	0.940633	0.999839	1.07874	0.938304	0.945266	1.08427	1.06078	0.957044	1.09864	1.09129	0.98994	1.11334	1.00379	1.02149	1.02261	1	0.990337	1.03659	1.00275	0.989542	0.945266	1.06078	1.09129	1.02149	none		Supported: Nucleoli fibrillar center, Nucleus	ubiquitin ligase complex, fibrillar center, cellular_component, extracellular region, extracellular space, intracellular, cell, nucleus, nucleoplasm, nucleolus, cytoplasm, cytosol, ubiquitin conjugating enzyme complex, UBC13-MMS2 complex, membrane-enclosed lumen, nuclear lumen, vesicle, macromolecular complex, UBC13-UEV1A complex, organelle, membrane-bounded organelle, non-membrane-bounded organe…	nucleotide binding, molecular_function, nucleic acid binding, RNA binding, catalytic activity, ubiquitin-protein transferase activity, binding, protein binding, ATP binding, transferase activity, purine nucleotide binding, ubiquitin-like protein transferase activity, enzyme binding, adenyl nucleotide binding, ubiquitin protein ligase binding, ubiquitin-like protein binding, ribonucleotide binding…	P61088
UBE2K	P61086|D6RDM7	3	7	9	0.828831	0.854806	1	1	1	0.973717	1.03129	0.958989	0.991387	1.00035	0.925853	0.982432	1.0262	0.928485	0.914328	0.977387	0.953395	0.988899	0.99195	0.904081	0.958403	0.974528	0.926396	0.956983	1.03655	0.930795	0.94934	0.998732	0.867267	0.841818	1	0.973717	0.991387	0.982432	0.953395	0.988899	0.958403	0.956983	0.94934	none		Approved: Actin filaments, Intermediate filaments; Supported: Cytosol	cellular_component, extracellular region, extracellular space, intracellular, cell, nucleus, cytoplasm, cytosol, filopodium, vesicle, filopodium tip, cell projection, organelle, membrane-bounded organelle, intracellular organelle, extracellular organelle, intracellular membrane-bounded organelle, extracellular region part, intracellular part, cytoplasmic part, cell projection part, cell part, ext…	nucleotide binding, molecular_function, catalytic activity, ubiquitin-protein transferase activity, binding, protein binding, ATP binding, transferase activity, purine nucleotide binding, ubiquitin-like protein transferase activity, enzyme binding, adenyl nucleotide binding, ubiquitin protein ligase binding, ribonucleotide binding, purine ribonucleotide binding, adenyl ribonucleotide binding, ubi…	P61086
UBE2M	P61081	3	12	13	0.801165	0.818961	1	1	1	0.969514	0.981717	0.990411	0.974894	1.0317	1.03816	0.988222	1.00986	1.02529	1.00592	1.01331	0.994358	0.957662	1.00075	0.957261	0.961621	0.99712	0.994032	0.928112	0.982354	0.969452	0.936388	1.01973	0.935139	0.810063	1	0.981717	1.0317	1.00986	1.00592	0.957662	0.994032	0.969452	0.936388	none		Approved: Cytosol, Nuclear bodies; Supported: Nucleus	cellular_component, extracellular region, extracellular space, intracellular, cell, nucleus, nucleoplasm, cytoplasm, cytosol, membrane-enclosed lumen, nuclear lumen, vesicle, organelle, membrane-bounded organelle, intracellular organelle, extracellular organelle, intracellular membrane-bounded organelle, organelle lumen, extracellular region part, organelle part, intracellular part, nuclear part,…	nucleotide binding, molecular_function, catalytic activity, ubiquitin-protein transferase activity, binding, protein binding, ATP binding, transferase activity, ligase activity, ligase activity, forming carbon-nitrogen bonds, acid-amino acid ligase activity, purine nucleotide binding, ribosomal S6-glutamic acid ligase activity, ubiquitin-like protein transferase activity, NEDD8 transferase activi…	P61081
WASF2	Q9Y6W5	3	15	18	1.02826	1.08162	1	1	1	0.974581	0.979108	1.02413	0.934836	0.980828	1.04421	0.939333	1.0202	1.05066	1.06914	1.03395	1.03884	0.957155	1.02146	1.03496	0.93319	0.95358	1.03639	0.910667	0.941449	1.01918	0.949144	0.97465	1.03367	1.05494	1	0.979108	0.980828	1.0202	1.03884	1.02146	0.95358	0.941449	0.97465	none		Approved: Cytosol, Plasma membrane	ruffle, cellular_component, extracellular region, extracellular space, intracellular, cell, cytoplasm, endosome, early endosome, cytosol, cytoskeleton, cell-cell junction, endomembrane system, actin cytoskeleton, lamellipodium, cell junction, SCAR complex, cell leading edge, cytoplasmic vesicle, vesicle, macromolecular complex, cell projection, organelle, membrane-bounded organelle, non-membrane-…	molecular_function, actin binding, binding, protein binding, cytoskeletal protein binding, SH3 domain binding, protein domain specific binding, protein complex binding, macromolecular complex binding, cadherin binding, cell adhesion molecule binding, protein kinase A binding	Q9Y6W5
CAPN7	Q9Y6W3	3	8	12	0.92463	0.953828	1	1	1	0.972854	1.0212	0.971577	0.957838	0.945268	0.985731	1.02797	1.05311	0.988921	1.06387	0.987332	0.961092	1.02317	1.05318	1.0109	0.964491	0.98611	0.976018	0.955276	0.993224	0.993703	1.02085	1.00805	0.941205	0.939229	1	0.972854	0.957838	1.02797	0.987332	1.02317	0.976018	0.993224	1.00805	none			cellular_component, extracellular region, extracellular space, intracellular, cell, nucleus, nucleoplasm, cytoplasm, cytosol, nuclear body, membrane-enclosed lumen, nuclear lumen, vesicle, organelle, membrane-bounded organelle, intracellular organelle, extracellular organelle, intracellular membrane-bounded organelle, organelle lumen, extracellular region part, organelle part, intracellular part,…	molecular_function, catalytic activity, endopeptidase activity, cysteine-type endopeptidase activity, calcium-dependent cysteine-type endopeptidase activity, binding, protein binding, peptidase activity, cysteine-type peptidase activity, hydrolase activity, protein domain specific binding, peptidase activity, acting on L-amino acid peptides, MIT domain binding, catalytic activity, acting on a pro…	Q9Y6W3
USMG5	Q96IX5	2	2	2	1.83593		1	1		0.97094	1.06479		1.00784	1.22477		1.01759	0.990722		1.11578	1.00183		1.06457	1.00418		1.06686	1.12007		1.13636	1.14483		1.16204	1.11253		1.83593	1	1.01787	1.11631	1.00415	1.05881	1.03437	1.09346	1.14059	1.13728	none		Supported: Mitochondria	cellular_component, extracellular region, extracellular space, intracellular, cell, cytoplasm, mitochondrion, mitochondrial envelope, mitochondrial inner membrane, mitochondrial proton-transporting ATP synthase complex, membrane, integral component of membrane, proton-transporting two-sector ATPase complex, organelle inner membrane, organelle membrane, intrinsic component of membrane, mitochondri…		Q96IX5
CWC27	Q6UX04	3	13	19	1.18773	1.11276	1	1	1	0.949359	0.959682	0.998353	0.95993	1.04106	1.08916	1.04511	1.03994	1.09008	1.15133	1.04603	1.05905	1.03771	1.01001	1.02124	1.02281	1.01839	1.10931	0.979904	1.01624	1.05195	0.994606	1.03671	1.04784	1.15024	1	0.959682	1.04106	1.04511	1.05905	1.02124	1.02281	1.01624	1.03671	none		Enhanced: Nucleoplasm	cellular_component, intracellular, cell, nucleus, nucleoplasm, spliceosomal complex, intracellular ribonucleoprotein complex, membrane-enclosed lumen, nuclear lumen, macromolecular complex, organelle, membrane-bounded organelle, intracellular organelle, intracellular membrane-bounded organelle, organelle lumen, organelle part, intracellular part, nuclear part, intracellular organelle part, cell p…	molecular_function, peptidyl-prolyl cis-trans isomerase activity, catalytic activity, isomerase activity, cis-trans isomerase activity, catalytic activity, acting on a protein	Q6UX04
NECTIN1	Q15223	3	4	5	1.13359	1.01774	1	1	1	0.954592	0.984511	1.02767	0.976182	1.05217	1.00604	0.987265	1.03841	1.01201	1.03261	1.01806	1.03192	1.02147	1.00827	1.00444	0.995599	1.01681	1.00895	0.973371	1.0186	0.99966	0.984529	1.03939	1.00156	1.07566	1	0.984511	1.00604	1.01201	1.03192	1.00827	1.00895	0.99966	1.00156	none			cellular_component, extracellular region, intracellular, cell, plasma membrane, integral component of plasma membrane, cell-cell junction, adherens junction, cell-cell adherens junction, membrane, integral component of membrane, catenin complex, extrinsic component of plasma membrane, extrinsic component of membrane, cell junction, axon, growth cone, site of polarized growth, intrinsic component …	virus receptor activity, molecular_function, signal transducer activity, receptor activity, receptor binding, binding, protein binding, coreceptor activity, carbohydrate binding, signaling receptor activity, identical protein binding, protein homodimerization activity, virion binding, protein heterodimerization activity, protein dimerization activity, cell adhesion molecule binding, molecular tra…	Q15223
WDR3	Q9UNX4	3	7	15	1.4275	1.89964	1	1	1	1.02682	1.0908	1.0182	1.11922	0.930019	1.01963	1.0821	1.07172	1.052	0.975131	1.13543	1.15939	1.28724	1.354	1.35512	1.57867	1.54259	1.52894	1.80053	1.73299	1.86063	1.83362	1.61534	1.89243	1.66357	1	1.02682	1.01963	1.07172	1.13543	1.354	1.54259	1.80053	1.83362	solubilized	2.2963	Approved: Nuclear membrane, Nucleus; Enhanced: Nucleoli	cellular_component, intracellular, cell, nucleus, nuclear envelope, nucleoplasm, nucleolus, endomembrane system, membrane, intracellular ribonucleoprotein complex, preribosome, 90S preribosome, organelle membrane, nuclear membrane, organelle envelope, membrane-enclosed lumen, envelope, nuclear lumen, small-subunit processome, macromolecular complex, Pwp2p-containing subcomplex of 90S preribosome,…	molecular_function, nucleic acid binding, RNA binding, binding, snoRNA binding, organic cyclic compound binding, heterocyclic compound binding	Q9UNX4
ATP9B	O43861|O43861-2	2	3	3		1.02733	1		1	1.02502		0.96362	1.03432		0.981911	1.02814		0.996524	0.9961		1.01364	1.02682		0.990732	0.977205		0.995754	1.0306		0.972677	1.0279		1.02103	1.02733	1	0.994319	1.00812	1.01233	1.00487	1.00878	0.986479	1.00164	1.02447	none			cellular_component, intracellular, cell, cytoplasm, endosome, Golgi apparatus, trans-Golgi network, plasma membrane, endomembrane system, membrane, integral component of membrane, intrinsic component of membrane, cytoplasmic vesicle, vesicle, organelle subcompartment, organelle, membrane-bounded organelle, intracellular organelle, intracellular membrane-bounded organelle, organelle part, intracel…	nucleotide binding, magnesium ion binding, molecular_function, catalytic activity, phospholipid-translocating ATPase activity, transporter activity, lipid transporter activity, binding, ATP binding, phospholipid transporter activity, pyrophosphatase activity, hydrolase activity, hydrolase activity, acting on acid anhydrides, hydrolase activity, acting on acid anhydrides, in phosphorus-containing …	O43861
POMP	Q9Y244	3	9	10	0.891299	0.866468	1	1	1	0.968974	1.0693	0.97235	1.02886	1.07569	0.9993	0.945849	1.06375	0.981048	1.08133	0.974712	0.997348	0.924659	0.960209	0.871369	0.967183	0.942571	0.931101	0.908603	0.914901	0.929072	0.936568	0.88339	0.885537	0.878884	1	0.97235	1.02886	0.981048	0.997348	0.924659	0.942571	0.914901	0.885537	none	2.53473	Supported: Nuclear speckles	cellular_component, intracellular, cell, nucleus, nucleoplasm, cytoplasm, endoplasmic reticulum, cytosol, endomembrane system, membrane, nuclear body, nuclear speck, organelle membrane, membrane-enclosed lumen, nuclear lumen, organelle, membrane-bounded organelle, intracellular organelle, intracellular membrane-bounded organelle, organelle lumen, organelle part, intracellular part, nuclear part, …	molecular_function, binding, protein binding	Q9Y244
CLEC11A	A0A0A6YY95|Q9Y240	3	5	6	2.15145	1.62134	1	1	1	0.981847	1.01879	1.0038	0.962694	1.0379	0.978073	0.956791	0.953714	1.00053	0.969397	0.944621	1.00283	0.984978	0.978496	1.05616	0.972576	0.966144	1.01538	1.01843	1.02009	1.01488	1.01933	1.05152	1.04851	1.88639	1	1.0038	0.978073	0.956791	0.969397	0.984978	0.972576	1.01843	1.04851	none		Approved: Centrosome	cellular_component, extracellular region, extracellular space, intracellular, cell, cytoplasm, extracellular region part, intracellular part, cell part	molecular_function, receptor binding, binding, protein binding, growth factor activity, carbohydrate binding, receptor regulator activity, receptor ligand activity, molecular function regulator	Q9Y240
GINS2	Q9Y248	3	7	8	0.999564	1.08222	1	1	1	1.00309	1.00068	0.992529	1.03104	1.00251	1.01595	0.98708	0.97129	0.981934	0.985064	0.97582	1.01511	0.992742	0.996464	1.03473	1.0262	0.944354	0.992694	0.986591	0.929382	0.999409	1.00832	0.950834	0.948822	1.04089	1	1.00068	1.01595	0.981934	0.985064	0.996464	0.992694	0.986591	0.950834	none		Supported: Nucleoplasm	nuclear chromosome, GINS complex, cellular_component, intracellular, cell, nucleus, nucleoplasm, replication fork, chromosome, DNA replication preinitiation complex, replication fork protection complex, membrane-enclosed lumen, nuclear lumen, macromolecular complex, protein-DNA complex, organelle, membrane-bounded organelle, non-membrane-bounded organelle, intracellular organelle, intracellular m…	molecular_function, DNA helicase activity, catalytic activity, helicase activity, binding, protein binding, pyrophosphatase activity, hydrolase activity, hydrolase activity, acting on acid anhydrides, hydrolase activity, acting on acid anhydrides, in phosphorus-containing anhydrides, nucleoside-triphosphatase activity, 3'-5' DNA helicase activity, catalytic activity, acting on DNA	Q9Y248
UBA1	P22314	3	55	61	0.73448	0.757525	1	1	1	0.990006	1.0155	1.0003	0.998706	0.992157	1.00538	0.994969	0.987745	0.985732	0.928961	0.973164	0.961757	0.974341	0.981785	0.978807	0.977248	0.998632	0.957077	0.962359	1.01771	0.874208	0.95293	0.991005	0.924429	0.746003	1	1.0003	0.998706	0.987745	0.961757	0.978807	0.977248	0.962359	0.95293	none		Enhanced: Nucleoplasm	lytic vacuole, chromatin, heterochromatin, cellular_component, extracellular region, extracellular space, intracellular, cell, nucleus, nucleoplasm, chromosome, cytoplasm, mitochondrion, lysosome, lysosomal membrane, endosome, vacuole, vacuolar membrane, endoplasmic reticulum, endoplasmic reticulum membrane, rough endoplasmic reticulum, cytosol, cell-cell junction, endosome membrane, endomembrane…	nucleotide binding, molecular_function, nucleic acid binding, RNA binding, catalytic activity, ubiquitin activating enzyme activity, binding, protein binding, ATP binding, ubiquitin-like modifier activating enzyme activity, ligase activity, ligase activity, forming carbon-sulfur bonds, purine nucleotide binding, adenyl nucleotide binding, ribonucleotide binding, purine ribonucleotide binding, ade…	P22314
UHRF1BP1	Q6BDS2	3	2	6	0.975474	1.03628	1	1	1	1.00408	0.970381	1.01924	0.923991	0.963421	1.02391	0.96367	1.00258	1.04725	1.01094	0.999519	1.00817	1.04283	0.991464	1.02566	0.989962	1.03939	1.05114	0.997564	1.01904	0.977249	1.00444	1.01791	1.00923	1.00588	1	1.00408	0.963421	1.00258	1.00817	1.02566	1.03939	0.997564	1.00923	none		Approved: Cytosol, Nuclear membrane, Nucleoplasm		molecular_function, binding, protein binding, enzyme binding, identical protein binding, histone deacetylase binding	Q6BDS2
RIC1	Q4ADV7|Q4ADV7-3|H0YFN7	2	2	2		0.971835	1		1	0.985632		0.932107	0.978865		0.96735	0.924223		0.961481	0.93314		0.993446	0.946153		0.952073	0.917066		0.957376	0.914691		0.934107	0.912465		0.927607	0.971835	1	0.958869	0.973108	0.942852	0.963293	0.949113	0.937221	0.924399	0.920036	none			Golgi membrane, cellular_component, intracellular, cell, cytoplasm, Golgi apparatus, trans-Golgi network, cytosol, endomembrane system, membrane, integral component of membrane, organelle membrane, intrinsic component of membrane, organelle subcompartment, guanyl-nucleotide exchange factor complex, trans-Golgi network membrane, macromolecular complex, RIC1-RGP1 guanyl-nucleotide exchange factor c…	molecular_function, guanyl-nucleotide exchange factor activity, Ras guanyl-nucleotide exchange factor activity, binding, protein binding, Ras GTPase binding, Rab guanyl-nucleotide exchange factor activity, Rab GTPase binding, enzyme binding, small GTPase binding, GTPase binding, molecular function regulator	Q4ADV7
ADA	P00813	3	34	36	0.881862	0.791497	1	1	1	0.984525	0.985512	1.00507	1.00498	0.999836	0.987536	1.01612	0.963996	0.993651	0.971706	0.948718	0.936497	0.978788	0.96751	0.960641	1.00827	1.0222	0.947872	1.00443	1.04305	0.910012	0.994602	1.0282	0.845105	0.83668	1	0.985512	0.999836	0.993651	0.948718	0.96751	1.00827	1.00443	0.994602	none		Approved: Cytosol; Supported: Plasma membrane	lytic vacuole, cellular_component, extracellular region, extracellular space, intracellular, cell, cytoplasm, lysosome, vacuole, cytosol, plasma membrane, external side of plasma membrane, cell surface, membrane, cell junction, dendrite, cytoplasmic vesicle, membrane-enclosed lumen, vesicle, vesicle lumen, cell projection cytoplasm, dendrite cytoplasm, somatodendritic compartment, cell projection…	nucleoside binding, purine nucleoside binding, molecular_function, catalytic activity, adenosine deaminase activity, binding, protein binding, zinc ion binding, hydrolase activity, hydrolase activity, acting on carbon-nitrogen (but not peptide) bonds, hydrolase activity, acting on carbon-nitrogen (but not peptide) bonds, in cyclic amidines, deaminase activity, small molecule binding, ion binding,…	P00813
EDC4	Q6P2E9	3	33	39	1.34417	1.02253	1	1	1	0.985819	0.989383	0.970789	0.981266	1.0265	1.00762	0.94772	0.998337	0.943792	0.975452	1.01689	0.962353	0.943498	1.00069	0.926846	0.919411	0.989454	0.961308	0.92862	0.992235	0.904155	0.911814	0.998057	0.959654	1.18335	1	0.985819	1.00762	0.94772	0.975452	0.943498	0.961308	0.92862	0.959654	none		Enhanced: Cytoplasmic bodies; Supported: Nucleoplasm	P-body, cellular_component, intracellular, cell, nucleus, nucleoplasm, cytoplasm, cytosol, membrane, intracellular ribonucleoprotein complex, membrane-enclosed lumen, nuclear lumen, macromolecular complex, ribonucleoprotein granule, cytoplasmic ribonucleoprotein granule, organelle, membrane-bounded organelle, non-membrane-bounded organelle, intracellular organelle, intracellular membrane-bounded …	molecular_function, binding, protein binding	Q6P2E9
L2HGDH	Q9H9P8	3	9	10	0.9831	0.925643	1	1	1	1.00051	1.01673	1.00609	1.00701	1.02115	0.997306	0.998408	1.01779	1.00876	0.933469	0.938747	0.95817	0.965707	0.938574	0.951123	0.960021	1.00053	0.943039	0.955587	0.972983	0.946429	0.921151	0.947506	0.929577	0.954372	1	1.00609	1.00701	1.00876	0.938747	0.951123	0.960021	0.955587	0.929577	none	2.86466	Enhanced: Mitochondria	cellular_component, intracellular, cell, cytoplasm, mitochondrion, mitochondrial envelope, mitochondrial inner membrane, membrane, integral component of membrane, organelle inner membrane, organelle membrane, intrinsic component of membrane, intrinsic component of organelle membrane, integral component of organelle membrane, intrinsic component of mitochondrial inner membrane, integral component …	molecular_function, catalytic activity, oxidoreductase activity, oxidoreductase activity, acting on CH-OH group of donors, 2-hydroxyglutarate dehydrogenase activity	Q9H9P8
RARS2	Q5T160	3	8	11	0.769141	0.833064	1	1	1	1.01223	0.981653	0.940541	1.05699	0.905763	0.990353	1.00842	0.939767	0.942517	0.850622	0.941278	0.967574	0.955293	0.945914	0.986893	0.986621	0.967407	0.961689	0.99099	0.931318	0.978338	0.95109	0.91505	1.01041	0.801103	1	0.981653	0.990353	0.942517	0.941278	0.955293	0.967407	0.978338	0.95109	none		Approved: Cytosol, Nuclear bodies	cellular_component, intracellular, cell, cytoplasm, mitochondrion, mitochondrial matrix, membrane-enclosed lumen, organelle, membrane-bounded organelle, intracellular organelle, intracellular membrane-bounded organelle, organelle lumen, organelle part, intracellular part, mitochondrial part, cytoplasmic part, intracellular organelle part, cell part, intracellular organelle lumen	nucleotide binding, molecular_function, nucleic acid binding, RNA binding, catalytic activity, aminoacyl-tRNA ligase activity, arginine-tRNA ligase activity, binding, ATP binding, ligase activity, purine nucleotide binding, adenyl nucleotide binding, ribonucleotide binding, purine ribonucleotide binding, adenyl ribonucleotide binding, purine ribonucleoside triphosphate binding, small molecule bin…	Q5T160
SMARCA1	A0A0A0MRP6|B7ZLQ5|P28370|P28370-2	3	3	6	1.13074	1.18473	1	1	1	1.13027	1.00581	0.965937	1.05573	0.965647	0.992354	1.09207	1.0034	0.982978	1.07664	0.984986	1.00169	1.15592	1.06673	1.03277	1.12546	1.04614	1.02005	1.16311	1.0718	1.08522	1.14484	1.06158	1.06792	1.15773	1	1.00581	0.992354	1.0034	1.00169	1.06673	1.04614	1.08522	1.06792	none		Approved: Vesicles; Supported: Nucleoplasm	nuclear chromosome, chromatin, nuclear chromatin, cellular_component, intracellular, cell, nucleus, nucleoplasm, chromosome, NURF complex, ISWI-type complex, membrane-enclosed lumen, nuclear lumen, macromolecular complex, organelle, membrane-bounded organelle, non-membrane-bounded organelle, intracellular organelle, intracellular membrane-bounded organelle, intracellular non-membrane-bounded orga…	nucleotide binding, molecular_function, nucleic acid binding, DNA binding, chromatin binding, catalytic activity, helicase activity, binding, protein binding, ATP binding, DNA-dependent ATPase activity, transcription factor binding, pyrophosphatase activity, hydrolase activity, hydrolase activity, acting on acid anhydrides, hydrolase activity, acting on acid anhydrides, in phosphorus-containing a…	P28370
DAZAP1	K7EK33|K7EQ55|Q96EP5|Q96EP5-2	3	11	13	1.06914	1.00081	1	1	1	0.970824	0.996483	1.00579	0.962211	1.05297	1.06852	1.04765	1.01876	1.07232	1.15978	1.07596	1.05638	1.04963	1.07347	0.992839	1.01696	1.0171	1.02987	1.0202	1.0587	0.990319	1.01734	1.0811	0.973188	1.03498	1	0.996483	1.05297	1.04765	1.07596	1.04963	1.0171	1.0202	1.01734	none		Enhanced: Cytosol, Nucleoplasm	cellular_component, intracellular, cell, nucleus, nucleoplasm, cytoplasm, cytosol, membrane-enclosed lumen, nuclear lumen, macromolecular complex, organelle, membrane-bounded organelle, intracellular organelle, intracellular membrane-bounded organelle, organelle lumen, protein complex, organelle part, intracellular part, nuclear part, cytoplasmic part, intracellular organelle part, cell part, int…	molecular_function, nucleic acid binding, RNA binding, single-stranded RNA binding, binding, protein binding, poly-pyrimidine tract binding, poly(U) RNA binding, poly(G) binding, RNA stem-loop binding, poly-purine tract binding, organic cyclic compound binding, heterocyclic compound binding	Q96EP5
EIF4E2	B4E1E4|B8ZZ50|B8ZZL3|B9A023|B9A044|O60573|O60573-2	3	2	4	1.04581	1.24876	1	1	1	0.967843	0.97844	1.00668	0.925387	0.944192	0.973708	1.02847	0.939275	1.04186	1.06892	0.900296	1.04384	1.06734	0.916437	1.07067	0.999956	1.03344	1.04613	1.05983	1.01476	1.06836	1.05425	0.974049	1.09552	1.14728	1	0.97844	0.944192	1.02847	1.04384	1.06734	1.03344	1.05983	1.05425	none		Approved: Cytosol, Mitochondria	cellular_component, intracellular, cell, cytoplasm, cytosol, mRNA cap binding complex, macromolecular complex, RNA cap binding complex, intracellular part, cytoplasmic part, cell part	RNA cap binding, molecular_function, nucleic acid binding, RNA binding, translation initiation factor activity, binding, protein binding, translation factor activity, RNA binding, enzyme binding, ubiquitin protein ligase binding, ubiquitin-like protein ligase binding, organic cyclic compound binding, heterocyclic compound binding	O60573
PHF20	Q9BVI0	3	5	10	1.49813	1.68292	1	1	1	1.00261	0.981555	1.09293	1.00727	1.03047	1.0368	1.04398	1.03678	1.09757	1.18521	1.11539	1.09342	1.11937	1.14634	1.09624	1.12723	1.19356	1.20519	1.1018	1.23471	1.13921	1.188	1.27263	1.25988	1.59052	1	1.00261	1.03047	1.04398	1.11539	1.11937	1.19356	1.13921	1.25988	none	2.05302	Enhanced: Nucleoplasm; Supported: Nuclear membrane	histone acetyltransferase complex, cellular_component, intracellular, cell, nucleus, nuclear envelope, nucleoplasm, cytoplasm, cytosol, endomembrane system, membrane, organelle membrane, protein acetyltransferase complex, nuclear membrane, organelle envelope, membrane-enclosed lumen, envelope, nuclear lumen, macromolecular complex, methyltransferase complex, histone methyltransferase complex, org…	molecular_function, nucleic acid binding, DNA binding, catalytic activity, histone acetyltransferase activity, binding, protein binding, N-acetyltransferase activity, H4 histone acetyltransferase activity, acetyltransferase activity, N-acyltransferase activity, transferase activity, transferase activity, transferring acyl groups, transferase activity, transferring acyl groups other than amino-acy…	Q9BVI0
NOC4L	Q9BVI4	3	2	4	1.25761	1.33941	1	1	1	1.00607	1.03213	1.01728	1.0149	1.00262	1.02236	1.03482	1.00352	0.998895	1.02772	0.995859	0.987722	1.00003	0.990074	0.958754	0.993292	1.01785	0.958896	0.983109	1.0529	1.00738	0.980361	0.969996	0.967893	1.29851	1	1.01728	1.0149	1.00352	0.995859	0.990074	0.993292	1.00738	0.969996	none		Supported: Nucleoli, Nucleus	cellular_component, intracellular, cell, nucleus, nuclear envelope, nucleoplasm, nucleolus, endomembrane system, membrane, integral component of membrane, intracellular ribonucleoprotein complex, preribosome, 90S preribosome, preribosome, small subunit precursor, Noc complex, Noc4p-Nop14p complex, organelle membrane, intrinsic component of membrane, nuclear membrane, organelle envelope, membrane-…	molecular_function, nucleic acid binding, RNA binding, binding, protein binding, organic cyclic compound binding, heterocyclic compound binding	Q9BVI4
TBC1D13	Q9NVG8	3	10	11	0.716675	0.673888	1	1	1	1.03278	0.989382	0.973575	1.02778	0.878169	0.968435	1.00738	0.989622	0.975611	0.930087	0.973888	0.975214	0.967198	1.04618	0.972754	0.940802	0.906036	0.928362	0.971897	0.943311	0.9654	0.911417	0.937418	0.914517	0.695281	1	0.989382	0.968435	0.989622	0.973888	0.972754	0.928362	0.9654	0.914517	none		Approved: Nucleoli	cellular_component, intracellular, cell, cytoplasm, cytosol, endomembrane system, membrane, intracellular part, cytoplasmic part, cell part	molecular_function, GTPase activator activity, binding, protein binding, enzyme activator activity, Ras GTPase binding, Rab GTPase binding, enzyme binding, enzyme regulator activity, GTPase regulator activity, small GTPase binding, GTPase binding, nucleoside-triphosphatase regulator activity, molecular function regulator	Q9NVG8
HSPA1B|HSPA1A	A0A0G2JIW1|P0DMV8|P0DMV9	3	25	28	0.93234	0.937472	1	1	1	0.986954	1.01205	1.07143	0.982884	1.0788	1.06248	1.02459	1.04224	1.0663	1.01323	1.06076	1.05279	1.00039	1.05408	1.06801	0.993083	1.06142	1.08818	0.98301	1.08678	1.04545	0.973352	1.10442	1.06711	0.934906	1	1.01205	1.06248	1.04224	1.05279	1.05408	1.06142	1.04545	1.06711	none
KIAA0922	A2VDJ0|A2VDJ0-3|A2VDJ0-5|A2VDJ0-6|H0Y2M0	3	2	5	1.09597	1.1223	1	1	1	0.955707	0.979473	1.01582	0.951853	0.963684	1.01817	0.955509	0.980894	0.973586	1.04111	1.01179	0.992867	1.00995	0.994348	1.01663	0.933938	1.0317	1.03986	0.961294	1.02631	1.00416	0.989374	0.9753	0.9787	1.10914	1	0.979473	0.963684	0.973586	1.01179	1.00995	1.0317	1.00416	0.9787	none		Approved: Vesicles
TAF6L	Q9Y6J9	3	4	6	1.06904	1.15276	1	1	1	0.960021	0.96605	1.04696	0.950764	0.954947	1.00798	0.931345	0.970675	1.03401	0.941882	0.972814	0.998864	0.955263	1.00155	1.06792	0.906937	0.935927	1.01885	0.946215	0.938727	1.04729	0.970307	0.93038	1.00145	1.1109	1	0.96605	0.954947	0.970675	0.972814	1.00155	0.935927	0.946215	0.970307	none		Supported: Nucleoplasm	histone deacetylase complex, histone acetyltransferase complex, cellular_component, extracellular region, extracellular space, intracellular, cell, nucleus, nucleoplasm, STAGA complex, protein acetyltransferase complex, membrane-enclosed lumen, nuclear lumen, vesicle, macromolecular complex, organelle, membrane-bounded organelle, intracellular organelle, extracellular organelle, intracellular mem…	transcription factor activity, protein binding, transcription factor activity, transcription factor binding, molecular_function, nucleic acid binding, DNA binding, transcription cofactor activity, transcription coactivator activity, catalytic activity, histone acetyltransferase activity, binding, protein binding, N-acetyltransferase activity, acetyltransferase activity, N-acyltransferase activity…	Q9Y6J9
CABIN1	Q9Y6J0|A0A087WWW8|Q9Y6J0-2	3	13	22	1.1214	1.3649	1	1	1	0.97489	0.975963	0.96815	0.939861	0.963701	1.00958	0.943402	1.00615	0.978194	0.999983	0.981675	1.00329	0.980547	1.01483	0.965793	0.965014	0.974324	1.01853	0.97576	0.931886	0.943633	1.01031	1.0334	0.975216	1.24315	1	0.97489	0.963701	0.978194	0.999983	0.980547	0.974324	0.943633	1.01031	none		Approved: Aggresome, Cytosol, Nucleoplasm	cellular_component, intracellular, cell, nucleus, nucleoplasm, cytoplasm, cytosol, inclusion body, aggresome, membrane-enclosed lumen, nuclear lumen, organelle, membrane-bounded organelle, intracellular organelle, intracellular membrane-bounded organelle, organelle lumen, organelle part, intracellular part, nuclear part, cytoplasmic part, intracellular organelle part, cell part, intracellular org…	molecular_function, chromatin binding, enzyme inhibitor activity, protein phosphatase inhibitor activity, binding, phosphatase regulator activity, phosphatase inhibitor activity, protein phosphatase regulator activity, enzyme regulator activity, nucleosome binding, macromolecular complex binding, molecular function regulator	Q9Y6J0
FBXL15	A0A0C4DFV0|Q9H469	2	2	3		0.924116	1		1	0.98067		0.97661	0.997162		0.973512	0.963032		0.998686	0.97393		0.928198	0.995444		0.963303	1.01821		0.924866	0.965939		0.938731	0.982675		0.974903	0.924116	1	0.97864	0.985337	0.980859	0.951064	0.979373	0.971538	0.952335	0.978789	none			ubiquitin ligase complex, cellular_component, intracellular, cell, cytoplasm, cytosol, SCF ubiquitin ligase complex, cullin-RING ubiquitin ligase complex, macromolecular complex, intracellular part, cytoplasmic part, cell part, catalytic complex, transferase complex	molecular_function, catalytic activity, ubiquitin-protein transferase activity, binding, protein binding, transferase activity, ubiquitin-like protein transferase activity, catalytic activity, acting on a protein	Q9H469
CUEDC2	Q9H467	3	4	8	1.09345	0.939056	1	1	1	0.929505	1.01524	0.985463	0.96628	1.11049	1.00388	0.988016	1.03617	1.01802	1.1085	1.06491	1.00863	0.980859	1.05047	0.976694	0.983405	1.01577	0.975967	0.959428	1.02884	0.973319	1.00933	1.06047	0.881129	1.01625	1	0.985463	1.00388	1.01802	1.06491	0.980859	0.983405	0.973319	1.00933	none		Enhanced: Cytosol, Nucleoplasm	cellular_component, intracellular, cell, nucleus, nuclear envelope, nucleoplasm, cytoplasm, cytosol, endomembrane system, membrane, organelle membrane, nuclear membrane, organelle envelope, membrane-enclosed lumen, envelope, nuclear lumen, organelle, membrane-bounded organelle, intracellular organelle, intracellular membrane-bounded organelle, organelle lumen, organelle part, intracellular part, …	molecular_function, binding, protein binding	Q9H467
SENP8	Q96LD8	3	2	2	0.825516	0.802851	1	1	1	1.03765	1.03634	1.0153	1.04431	0.94228	1.01537	0.995985	1.03398	1.00773	0.923219	1.00502	0.99464	0.985315	1.05244	0.985869	1.00336	1.0117	0.938854	0.961293	1.00446	0.995271	0.97583	0.994383	0.942366	0.814183	1	1.03634	1.01537	1.00773	0.99464	0.985869	1.00336	0.995271	0.97583	none		Approved: Nucleoplasm, Vesicles	cellular_component, intracellular, cell, nucleus, cytoplasm, cytosol, organelle, membrane-bounded organelle, intracellular organelle, intracellular membrane-bounded organelle, intracellular part, cytoplasmic part, cell part	molecular_function, catalytic activity, endopeptidase activity, peptidase activity, cysteine-type peptidase activity, hydrolase activity, ubiquitin-like protein-specific protease activity, NEDD8-specific protease activity, peptidase activity, acting on L-amino acid peptides, catalytic activity, acting on a protein	Q96LD8
SDR39U1	Q9NRG7-2|Q9NRG7	3	3	5	0.945004	1.00685	1	1	1	0.996567	0.888411	0.951583	0.989209	0.813729	0.92794	0.951086	0.862424	0.931366	0.819289	0.888975	0.922835	0.963384	0.876283	0.912674	0.97397	0.848412	0.910255	0.980894	0.837358	0.891799	0.929578	0.850174	0.863501	0.975926	1	0.951583	0.92794	0.931366	0.888975	0.912674	0.910255	0.891799	0.863501	none		Approved: Cytosol, Nucleoplasm	cellular_component, intracellular, cell, nucleus, organelle, membrane-bounded organelle, intracellular organelle, intracellular membrane-bounded organelle, intracellular part, cell part	molecular_function, catalytic activity, oxidoreductase activity	Q9NRG7
RNF2	Q99496	3	4	6	1.08456	1.36985	1	1	1	0.989127	1.04044	1.04458	1.00368	1.07904	1.03564	0.997958	1.04199	1.03042	1.06548	1.09615	1.00791	1.03049	1.08678	1.05469	1.03119	1.07977	1.06298	1.08404	1.12994	1.08573	1.11134	1.16126	1.15836	1.2272	1	1.04044	1.03564	1.03042	1.06548	1.05469	1.06298	1.08573	1.15836	none	1.63592	Enhanced: Nucleoplasm; Supported: Nuclear bodies	ubiquitin ligase complex, nuclear ubiquitin ligase complex, nuclear chromosome, chromatin, nuclear chromatin, euchromatin, heterochromatin, sex chromosome, sex chromatin, cellular_component, intracellular, cell, nucleus, nucleoplasm, chromosome, nuclear heterochromatin, nuclear body, PcG protein complex, membrane-enclosed lumen, nuclear lumen, macromolecular complex, methyltransferase complex, hi…	molecular_function, chromatin binding, catalytic activity, ubiquitin-protein transferase activity, binding, protein binding, zinc ion binding, transferase activity, ubiquitin-like protein transferase activity, protein domain specific binding, ion binding, cation binding, metal ion binding, transition metal ion binding, ubiquitin protein ligase activity, ubiquitin-like protein ligase activity, RIN…	Q99496
PARK7	Q99497	3	17	19	0.821994	0.767041	1	1	1	0.954172	0.963433	0.959775	0.964749	1.04421	1.01069	0.988572	1.02331	1.00343	1.03354	1.04756	1.00902	0.935511	1.0116	0.940011	0.94373	0.982767	0.981698	0.909194	0.96286	0.904678	0.92273	1.01877	0.859393	0.794518	1	0.959775	1.01069	1.00343	1.03354	0.940011	0.981698	0.909194	0.92273	none		Supported: Cytosol, Nucleus	chromatin, cellular_component, extracellular region, extracellular space, intracellular, cell, nucleus, nucleoplasm, chromosome, cytoplasm, mitochondrion, mitochondrial envelope, mitochondrial inner membrane, mitochondrial respiratory chain, mitochondrial respiratory chain complex I, mitochondrial intermembrane space, mitochondrial matrix, endoplasmic reticulum, cytosol, plasma membrane, cell-cel…	transcription factor activity, protein binding, transcription factor activity, transcription factor binding, protease binding, molecular_function, nucleic acid binding, transcription cofactor activity, transcription coactivator activity, RNA binding, mRNA binding, catalytic activity, receptor binding, binding, copper ion binding, protein binding, enzyme activator activity, transcription factor bi…	Q99497
LAMB1	G3XAI2|P07942	3	6	8	0.985099	1.02224	1	1	1	1.0189	0.978061	0.990216	0.980297	0.960257	1.00776	0.985121	1.01672	1.04257	1.10021	0.988643	0.977313	1.02322	1.04704	0.989084	1.01013	1.00074	1.01213	1.02129	0.956493	0.984813	1.03052	1.03592	1.01743	1.00367	1	0.990216	0.980297	1.01672	0.988643	1.02322	1.01013	0.984813	1.03052	none			cellular_component, extracellular region, proteinaceous extracellular matrix, basement membrane, basal lamina, laminin-1 complex, laminin-2 complex, extracellular space, intracellular, cell, cytoplasm, endoplasmic reticulum, endoplasmic reticulum lumen, endomembrane system, extracellular matrix, membrane-enclosed lumen, vesicle, macromolecular complex, organelle, membrane-bounded organelle, intra…	molecular_function, structural molecule activity, extracellular matrix structural constituent, binding, protein binding	P07942
GPS1	C9JFE4|J3KRJ4|Q13098|Q13098-5|Q13098-7|A0A096LP07|A0A096LPJ3|A8K070	3	17	21	1.29258	1.04963	1	1	1	0.947834	1.02468	1.00423	1.04327	1.09299	0.980243	0.994338	0.934717	0.962819	0.992748	0.934429	0.95664	1.04197	0.913978	0.997743	1.19699	1.15425	0.953323	1.19697	1.09034	1.05204	1.20137	0.987409	1.12862	1.17111	1	1.00423	1.04327	0.962819	0.95664	0.997743	1.15425	1.09034	1.12862	none			cellular_component, intracellular, cell, nucleus, nucleoplasm, cytoplasm, cytosol, COP9 signalosome, membrane-enclosed lumen, nuclear lumen, macromolecular complex, organelle, membrane-bounded organelle, intracellular organelle, intracellular membrane-bounded organelle, organelle lumen, protein complex, organelle part, intracellular part, nuclear part, cytoplasmic part, intracellular organelle pa…	molecular_function, enzyme inhibitor activity, GTPase inhibitor activity, binding, protein binding, enzyme regulator activity, GTPase regulator activity, nucleoside-triphosphatase regulator activity, molecular function regulator	Q13098
POLR3A	O14802	3	22	25	0.800211	0.972069	1	1	1	1.055	0.986025	1.03363	1.00189	0.906124	1.01703	0.913734	0.948851	1.00715	0.752099	0.922108	1.02487	0.918469	0.946166	1.0242	0.864486	0.891006	0.989247	0.904401	0.915353	1.02746	0.872074	0.885073	1.06099	0.88614	1	1.03363	1.00189	0.948851	0.922108	0.946166	0.891006	0.915353	0.885073	none		Supported: Nucleoplasm	DNA-directed RNA polymerase complex, cellular_component, intracellular, cell, nucleus, nucleoplasm, DNA-directed RNA polymerase III complex, cytoplasm, cytosol, membrane, RNA polymerase complex, membrane-enclosed lumen, nuclear lumen, macromolecular complex, organelle, membrane-bounded organelle, intracellular organelle, intracellular membrane-bounded organelle, organelle lumen, organelle part, i…	RNA polymerase III activity, molecular_function, nucleic acid binding, DNA binding, chromatin binding, catalytic activity, DNA-directed 5'-3' RNA polymerase activity, binding, transferase activity, transferase activity, transferring phosphorus-containing groups, nucleotidyltransferase activity, 5'-3' RNA polymerase activity, ion binding, cation binding, metal ion binding, organic cyclic compound …	O14802
USP24	Q9UPU5	3	29	34	0.740561	0.748272	1	1	1	1.01591	1.00853	0.973997	1.01946	0.95095	0.922768	0.973352	0.994894	0.967603	0.913124	0.959722	0.950478	0.95705	0.993492	0.982343	0.931746	0.967622	0.945948	0.940167	0.983495	0.979431	0.900206	0.920468	0.965884	0.744416	1	1.00853	0.95095	0.973352	0.950478	0.982343	0.945948	0.979431	0.920468	none		Supported: Cytosol, Nucleoplasm	cellular_component, intracellular, cell, nucleus, nucleoplasm, membrane-enclosed lumen, nuclear lumen, organelle, membrane-bounded organelle, intracellular organelle, intracellular membrane-bounded organelle, organelle lumen, organelle part, intracellular part, nuclear part, intracellular organelle part, cell part, intracellular organelle lumen	molecular_function, catalytic activity, peptidase activity, cysteine-type peptidase activity, hydrolase activity, ubiquitin-like protein-specific protease activity, thiol-dependent ubiquitinyl hydrolase activity, peptidase activity, acting on L-amino acid peptides, ubiquitinyl hydrolase activity, catalytic activity, acting on a protein	Q9UPU5
CLIP2	Q9UDT6|Q9UDT6-2	3	4	10	1.03514	1.37805	1	1	1	0.988097	1.0165	1.06156	0.948729	1.05832	1.04674	1.01462	1.0206	1.08788	1.05796	1.07603	1.05699	1.03915	1.07252	1.13242	1.01724	1.06604	1.20404	0.984547	1.04091	1.26192	1.01941	1.04229	1.24133	1.20659	1	1.0165	1.04674	1.0206	1.05796	1.07252	1.06604	1.04091	1.04229	none			cellular_component, intracellular, cell, cytoplasm, cytoskeleton, microtubule, microtubule associated complex, cytoplasmic microtubule, microtubule cytoskeleton, macromolecular complex, microtubule plus-end, organelle, non-membrane-bounded organelle, intracellular organelle, intracellular non-membrane-bounded organelle, protein complex, organelle part, intracellular part, cytoskeletal part, cytop…	molecular_function, binding, protein binding, microtubule binding, cytoskeletal protein binding, tubulin binding, microtubule plus-end binding	Q9UDT6
SNUPN	O95149	3	5	6	0.862381	0.923702	1	1	1	0.996624	1.03821	0.988325	1.033	0.938444	0.93895	0.993776	0.940275	1.01433	0.955431	0.908241	0.973228	0.988697	0.953036	1.06887	1.02038	1.04453	0.966139	1.06504	1.09374	1.00476	1.02823	1.02181	1.0784	0.893042	1	0.996624	0.93895	0.993776	0.955431	0.988697	1.02038	1.06504	1.02823	none		Supported: Nuclear membrane	cellular_component, extracellular region, extracellular space, intracellular, cell, nucleus, nuclear envelope, nuclear pore, cytoplasm, cytosol, endomembrane system, organelle envelope, envelope, vesicle, macromolecular complex, organelle, membrane-bounded organelle, intracellular organelle, extracellular organelle, intracellular membrane-bounded organelle, protein complex, extracellular region p…	RNA cap binding, molecular_function, nucleic acid binding, RNA binding, transporter activity, binding, protein binding, protein transporter activity, peptide transporter activity, substrate-specific transporter activity, organic cyclic compound binding, heterocyclic compound binding	O95149
MFN2	O95140	3	5	8	0.843534	0.804214	1	1	1	1.03392	1.05034	0.96486	1.05267	0.994353	0.926998	1.06418	1.0207	0.938777	0.956972	0.98795	0.9233	1.04525	1.05421	0.921978	0.972461	0.998324	0.92495	1.0168	1.01282	0.929849	1.00412	1.00089	0.961704	0.823874	1	1.03392	0.994353	1.0207	0.956972	1.04525	0.972461	1.01282	1.00089	none			cellular_component, intracellular, cell, cytoplasm, mitochondrion, mitochondrial envelope, mitochondrial outer membrane, cytosol, cytoskeleton, microtubule cytoskeleton, membrane, integral component of membrane, outer membrane, organelle membrane, intrinsic component of membrane, intrinsic component of organelle membrane, intrinsic component of mitochondrial outer membrane, mitochondrial membrane…	nucleotide binding, nucleoside binding, purine nucleoside binding, molecular_function, catalytic activity, GTPase activity, binding, protein binding, GTP binding, pyrophosphatase activity, hydrolase activity, hydrolase activity, acting on acid anhydrides, hydrolase activity, acting on acid anhydrides, in phosphorus-containing anhydrides, purine nucleotide binding, nucleoside-triphosphatase activi…	O95140
PAN2	Q504Q3|Q504Q3-2|Q504Q3-3	3	8	10	0.837891	0.972188	1	1	1	1.02728	0.990319	0.989783	1.00016	0.998995	1.01538	1.01312	0.942276	1.02305	0.968085	0.961071	1.04196	1.00694	0.976728	1.02081	0.958728	0.996516	0.986451	0.986889	0.983189	0.968923	0.965332	0.975123	1.01251	0.905039	1	0.990319	1.00016	1.01312	0.968085	1.00694	0.986451	0.983189	0.975123	none			P-body, cellular_component, intracellular, cell, nucleus, cytoplasm, cytosol, intracellular ribonucleoprotein complex, PAN complex, macromolecular complex, ribonucleoprotein granule, cytoplasmic ribonucleoprotein granule, organelle, membrane-bounded organelle, non-membrane-bounded organelle, intracellular organelle, intracellular membrane-bounded organelle, intracellular non-membrane-bounded orga…	3'-5'-exoribonuclease activity, molecular_function, nucleic acid binding, catalytic activity, nuclease activity, exonuclease activity, exoribonuclease activity, poly(A)-specific ribonuclease activity, ribonuclease activity, binding, protein binding, 3'-5' exonuclease activity, hydrolase activity, hydrolase activity, acting on ester bonds, exonuclease activity, active with either ribo- or deoxyrib…	Q504Q3
BCAT2	O15382	3	12	12	0.698959	0.634463	1	1	1	1.07443	1.01459	0.991743	1.16613	0.917229	1.00355	1.01852	0.978632	0.953889	0.79405	0.931791	0.984587	0.932305	0.937356	0.992577	0.924551	0.930301	0.923748	0.976928	0.953628	0.97648	0.894713	0.897079	0.906969	0.666711	1	1.01459	1.00355	0.978632	0.931791	0.937356	0.924551	0.97648	0.897079	none			cellular_component, intracellular, cell, cytoplasm, mitochondrion, mitochondrial matrix, membrane-enclosed lumen, organelle, membrane-bounded organelle, intracellular organelle, intracellular membrane-bounded organelle, organelle lumen, organelle part, intracellular part, mitochondrial part, cytoplasmic part, intracellular organelle part, cell part, intracellular organelle lumen	molecular_function, catalytic activity, branched-chain-amino-acid transaminase activity, transaminase activity, transferase activity, transferase activity, transferring nitrogenous groups, L-leucine transaminase activity, L-valine transaminase activity, L-isoleucine transaminase activity	O15382
NVL	O15381	3	7	10	1.1613	1.61989	1	1	1	1.0313	1.06514	1.00021	1.04445	1.0564	1.06017	1.05272	1.11259	1.0583	1.08112	1.11521	1.15762	1.12466	1.19943	1.15224	1.11834	1.07782	1.18168	1.12775	1.07009	1.14062	1.12389	1.10985	1.18841	1.39059	1	1.0313	1.0564	1.0583	1.11521	1.15224	1.11834	1.12775	1.12389	none	3.08097	Enhanced: Nucleoli	cellular_component, intracellular, cell, nucleus, nucleoplasm, telomerase holoenzyme complex, nucleolus, membrane, intracellular ribonucleoprotein complex, membrane-enclosed lumen, nuclear lumen, macromolecular complex, organelle, membrane-bounded organelle, non-membrane-bounded organelle, intracellular organelle, intracellular membrane-bounded organelle, intracellular non-membrane-bounded organe…	nucleotide binding, molecular_function, nucleic acid binding, RNA binding, binding, protein binding, ATP binding, purine nucleotide binding, adenyl nucleotide binding, ribonucleotide binding, purine ribonucleotide binding, adenyl ribonucleotide binding, purine ribonucleoside triphosphate binding, small molecule binding, ribonucleoprotein complex binding, ion binding, anion binding, macromolecular…	O15381
SDE2	Q6IQ49|Q6IQ49-2	3	11	14	1.10122	0.977177	1	1	1	0.976901	0.936657	0.946227	0.958487	0.973072	0.948333	0.991757	0.977688	0.94247	1.05713	1.00647	0.95423	0.976907	1.01474	0.967207	0.994128	0.99285	0.955598	0.983219	0.998562	0.918315	1.02644	1.00957	0.928496	1.0392	1	0.946227	0.958487	0.977688	1.00647	0.976907	0.99285	0.983219	1.00957	none		Approved: Cytosol, Golgi apparatus, Nuclear speckles, Plasma membrane	cellular_component, intracellular, cell, nucleus, organelle, membrane-bounded organelle, intracellular organelle, intracellular membrane-bounded organelle, intracellular part, cell part		Q6IQ49
ALAD	P13716|P13716-2	3	5	9	0.870501	0.846034	1	1	1	1.00292	1.05484	0.998217	0.990942	1.03279	0.988576	1.00209	1.02184	1.04443	0.924107	0.996541	1.00804	0.998782	1.00591	1.07101	0.951029	1.05584	1.03945	0.965467	1.08464	0.982389	0.960897	1.05147	1.04248	0.858268	1	1.00292	0.990942	1.02184	0.996541	1.00591	1.03945	0.982389	1.04248	none			proteasome complex, cellular_component, extracellular region, extracellular space, intracellular, cell, nucleus, cytoplasm, cytosol, proteasome core complex, endomembrane system, secretory granule, cytoplasmic vesicle, membrane-enclosed lumen, vesicle, vesicle lumen, macromolecular complex, secretory granule lumen, organelle, membrane-bounded organelle, intracellular organelle, extracellular orga…	molecular_function, catalytic activity, porphobilinogen synthase activity, binding, protein binding, zinc ion binding, lyase activity, carbon-oxygen lyase activity, hydro-lyase activity, protein complex binding, identical protein binding, ion binding, cation binding, macromolecular complex binding, metal ion binding, transition metal ion binding, proteasome core complex binding	P13716
TM9SF2	Q99805	3	6	7	0.65612	0.563737	1	1	1	1.04469	0.980544	0.884902	1.07511	0.926805	0.908926	1.02417	0.998201	0.819388	0.849847	0.932699	0.862469	0.967693	0.964977	0.88622	0.980667	0.97849	0.816663	1.0333	0.978739	0.926913	0.940135	0.887894	0.790706	0.609929	1	0.980544	0.926805	0.998201	0.862469	0.964977	0.97849	0.978739	0.887894	none			cellular_component, extracellular region, extracellular space, intracellular, cell, cytoplasm, endosome, plasma membrane, integral component of plasma membrane, endosome membrane, endomembrane system, membrane, integral component of membrane, organelle membrane, intrinsic component of membrane, intrinsic component of plasma membrane, cytoplasmic vesicle, vesicle, organelle, membrane-bounded organ…		Q99805
SPC24	K7ESQ2|K7EJH0|K7EMX1	3	5	6	0.947416	1.0186	1	1	1	1.00185	1.02885	0.875311	0.97646	1.03855	0.92672	0.965875	0.997768	0.886907	1.03185	0.964779	0.997714	0.967186	0.931619	0.840904	0.853852	0.85636	0.838745	0.867241	0.822923	0.815966	0.825975	0.89056	0.762147	0.983008	1	1.00185	0.97646	0.965875	0.997714	0.931619	0.853852	0.822923	0.825975	none	2.3762	Supported: Nucleoli, Nucleus	chromosome, centromeric region, kinetochore, condensed chromosome kinetochore, condensed chromosome, centromeric region, condensed chromosome, cellular_component, intracellular, cell, nucleus, chromosome, nucleolus, cytoplasm, cytosol, Ndc80 complex, membrane-enclosed lumen, nuclear lumen, macromolecular complex, organelle, membrane-bounded organelle, non-membrane-bounded organelle, intracellular…	molecular_function, binding, protein binding	Q8NBT2
IFIT5	Q13325	3	7	9	0.951268	0.838574	1	1	1	0.925177	1.0391	0.946863	1.00881	1.00024	0.976235	0.950677	1.01647	0.933892	0.988611	1.02055	0.914587	0.935392	1.02648	0.922639	1.00917	1.0424	0.934078	0.985207	1.09272	0.959466	0.997861	1.03701	0.948706	0.894921	1	0.946863	1.00024	0.950677	0.988611	0.935392	1.00917	0.985207	0.997861	none		Approved: Vesicles; Supported: Plasma membrane	ruffle, cellular_component, intracellular, cell, cytoplasm, cytosol, cytoskeleton, plasma membrane, IkappaB kinase complex, actin cytoskeleton, membrane, cell leading edge, cell projection membrane, leading edge membrane, ruffle membrane, macromolecular complex, cell projection, organelle, membrane-bounded organelle, non-membrane-bounded organelle, intracellular organelle, intracellular membrane-…	tRNA binding, RNA cap binding, molecular_function, nucleic acid binding, DNA binding, double-stranded DNA binding, RNA binding, single-stranded RNA binding, binding, protein binding, poly-pyrimidine tract binding, poly(U) RNA binding, organic cyclic compound binding, heterocyclic compound binding	Q13325
HNRNPU	Q00839|Q00839-2	3	47	56	1.66673	1.73539	1	1	1	0.970916	0.9773	1.14733	0.990422	1.0053	1.1679	0.924321	1.01941	1.14131	0.975158	0.969329	1.10215	0.973979	0.85831	1.1913	0.993358	0.848735	1.18523	1.02731	0.810761	1.24278	0.975281	0.847129	1.1197	1.70106	1	0.9773	1.0053	1.01941	0.975158	0.973979	0.993358	1.02731	0.975281	none		Supported: Nucleoplasm	nuclear chromosome, chromosome, centromeric region, kinetochore, sex chromosome, cellular_component, extracellular region, intracellular, cell, nucleus, nucleoplasm, transcription factor complex, spliceosomal complex, chromosome, telomerase holoenzyme complex, cytoplasm, centrosome, microtubule organizing center, spindle, cytoskeleton, microtubule, spindle microtubule, cell surface, microtubule c…	nucleotide binding, regulatory region DNA binding, transcription factor activity, protein binding, transcription factor activity, transcription factor binding, RNA polymerase II core binding, core promoter binding, regulatory region nucleic acid binding, RNA polymerase II transcription factor binding, RNA polymerase II basal transcription factor binding, TFIIH-class transcription factor binding, …	Q00839
PPP1CC	F8W1A0|P36873	3	4	5	1.09544	0.799069	1	1	1	0.97987	1.00355	1.00424	0.987215	0.943529	0.955723	0.987919	0.959307	1.00178	0.863701	0.966399	0.95406	0.955838	0.981127	0.980368	0.955938	0.981049	1.01654	0.962239	0.998223	0.998047	0.958913	0.967949	0.973347	0.947256	1	1.00355	0.955723	0.987919	0.95406	0.980368	0.981049	0.998047	0.967949	none			nuclear chromosome, chromosome, centromeric region, kinetochore, condensed chromosome kinetochore, condensed chromosome, centromeric region, chromosome, telomeric region, nuclear chromosome, telomeric region, condensed chromosome, cellular_component, intracellular, cell, nucleus, nucleoplasm, chromosome, nucleolus, cytoplasm, mitochondrion, mitochondrial envelope, mitochondrial outer membrane, cy…	molecular_function, nucleic acid binding, RNA binding, catalytic activity, phosphoprotein phosphatase activity, protein serine/threonine phosphatase activity, binding, protein binding, lamin binding, protein C-terminus binding, protein phosphatase 1 binding, hydrolase activity, hydrolase activity, acting on ester bonds, phosphatase activity, enzyme binding, kinase binding, protein kinase binding,…	P36873
PGM1	P36871	3	23	30	0.691955	0.668372	1	1	1	1.05034	0.998916	0.984448	1.07741	0.935674	0.980296	1.02652	0.954484	0.953288	0.868521	0.935076	0.939588	0.967356	0.932427	0.918121	1.01212	0.976717	0.932466	1.00719	0.962781	0.938201	0.948348	0.936242	0.919838	0.680164	1	0.998916	0.980296	0.954484	0.935076	0.932427	0.976717	0.962781	0.936242	none		Enhanced: Actin filaments	cellular_component, extracellular region, extracellular space, intracellular, cell, cytoplasm, cytosol, cytoskeleton, endomembrane system, actin cytoskeleton, secretory granule, cytoplasmic vesicle, membrane-enclosed lumen, vesicle, organelle, membrane-bounded organelle, non-membrane-bounded organelle, intracellular organelle, extracellular organelle, intracellular non-membrane-bounded organelle,…	magnesium ion binding, molecular_function, catalytic activity, phosphoglucomutase activity, binding, protein binding, isomerase activity, intramolecular transferase activity, intramolecular transferase activity, phosphotransferases, ion binding, cation binding, metal ion binding	P36871
LEMD2	Q8NC56	3	9	13	1.85327	2.23384	1	1	1	1.05106	1.05177	1.05327	1.00809	1.04985	1.08455	1.08321	1.07758	1.08696	1.22389	1.08586	1.13719	1.19752	1.09798	1.13989	1.24727	1.11218	1.22228	1.28383	1.14893	1.25276	1.31055	1.20995	1.28401	2.04355	1	1.05177	1.04985	1.08321	1.13719	1.13989	1.22228	1.25276	1.28401	none	2.10851	Enhanced: Nuclear membrane	chromatin, cellular_component, intracellular, cell, nucleus, nuclear envelope, nuclear inner membrane, integral component of nuclear inner membrane, chromosome, cytoplasm, endoplasmic reticulum, endomembrane system, membrane, integral component of membrane, organelle inner membrane, organelle membrane, intrinsic component of membrane, intrinsic component of nuclear inner membrane, intrinsic compo…	molecular_function, nucleic acid binding, DNA binding, chromatin binding, binding, protein binding, chromatin DNA binding, organic cyclic compound binding, heterocyclic compound binding	Q8NC56
ANKFY1	Q9P2R3|Q9P2R3-2	3	15	23	0.777905	0.838814	1	1	1	1.01933	1.00015	1.00039	1.02216	0.962941	0.978405	1.00838	0.97729	0.974782	0.879181	0.958057	0.96766	1.02158	0.972111	1.0081	0.998968	0.998902	0.931006	0.997865	1.00678	1.00271	0.976247	0.986426	0.972072	0.80836	1	1.00039	0.978405	0.97729	0.958057	1.0081	0.998902	1.00271	0.976247	none		Enhanced: Endosomes	lytic vacuole, cellular_component, extracellular region, extracellular space, intracellular, cell, cytoplasm, lysosome, lysosomal membrane, endosome, early endosome, vacuole, vacuolar membrane, cytosol, endosome membrane, endomembrane system, membrane, retromer complex, organelle membrane, cytoplasmic vesicle, vesicle, macromolecular complex, organelle, membrane-bounded organelle, intracellular o…	molecular_function, binding, protein binding, phospholipid binding, lipid binding, Ras GTPase binding, Rab GTPase binding, enzyme binding, small GTPase binding, phosphatidylinositol binding, ion binding, anion binding, cation binding, metal ion binding, GTPase binding, phosphatidylinositol phosphate binding	Q9P2R3
NEK1	Q96PY6|Q96PY6-2|Q96PY6-3|Q96PY6-4|Q96PY6-6	3	7	10	1.00448	1.09543	1	1	1	0.999067	0.983525	0.986015	1.02314	0.977957	0.979541	0.987663	0.993351	1.00673	0.970115	0.999554	1.01014	0.982152	0.976039	1.04458	0.906005	0.937332	1.00363	0.939071	0.953085	0.977085	0.925515	0.94744	0.960411	1.04996	1	0.986015	0.979541	0.993351	0.999554	0.982152	0.937332	0.953085	0.94744	none	2.29681	Approved: Nuclear membrane, Nucleoli	pericentriolar material, cellular_component, intracellular, cell, nucleus, cytoplasm, centrosome, microtubule organizing center, cytoskeleton, microtubule cytoskeleton, organelle, membrane-bounded organelle, non-membrane-bounded organelle, intracellular organelle, intracellular membrane-bounded organelle, intracellular non-membrane-bounded organelle, organelle part, intracellular part, cytoskelet…	nucleotide binding, molecular_function, catalytic activity, protein kinase activity, protein serine/threonine kinase activity, protein tyrosine kinase activity, binding, protein binding, ATP binding, kinase activity, transferase activity, transferase activity, transferring phosphorus-containing groups, phosphotransferase activity, alcohol group as acceptor, purine nucleotide binding, adenyl nucle…	Q96PY6
MOCS1	Q9NZB8|Q9NZB8-2|Q9NZB8-8	3	8	9	0.88656	0.882694	1	1	1	1.02529	0.982447	1.00047	1.02729	0.909323	0.926785	1.00145	0.951627	0.964964	0.93656	0.926277	0.958875	1.00168	0.920332	0.979413	1.02656	0.99529	0.909493	1.05078	0.925826	1.00207	1.06033	0.908362	0.93643	0.884627	1	1.00047	0.926785	0.964964	0.93656	0.979413	0.99529	1.00207	0.93643	none		Approved: Cytosol, Plasma membrane	cellular_component, intracellular, cell, nucleus, cytoplasm, cytosol, molybdopterin synthase complex, macromolecular complex, organelle, membrane-bounded organelle, intracellular organelle, intracellular membrane-bounded organelle, protein complex, intracellular part, cytoplasmic part, cell part	nucleotide binding, nucleoside binding, purine nucleoside binding, molecular_function, catalytic activity, binding, GTP binding, lyase activity, carbon-carbon lyase activity, phosphorus-oxygen lyase activity, purine nucleotide binding, guanyl nucleotide binding, ribonucleoside binding, purine ribonucleoside binding, ribonucleotide binding, purine ribonucleotide binding, guanyl ribonucleotide bind…	Q9NZB8
YWHAE	P62258	3	22	23	1.07365	0.919889	1	1	1	0.960949	1.02333	0.971353	0.96797	1.11381	0.991844	0.99063	0.998143	0.978359	1.11414	0.99579	1.01844	1.00569	0.99783	0.959474	1.07184	1.11033	0.976283	1.04073	1.08444	0.963301	1.06176	1.02698	0.91942	0.99677	1	0.971353	0.991844	0.99063	1.01844	0.99783	1.07184	1.04073	1.02698	none			cellular_component, extracellular region, extracellular space, intracellular, cell, nucleus, cytoplasm, mitochondrion, cytosol, cytoskeleton, kinesin complex, microtubule associated complex, plasma membrane, adherens junction, cell-substrate adherens junction, focal adhesion, vesicle membrane, microtubule cytoskeleton, membrane, cell junction, cell-substrate junction, axon, growth cone, site of p…	molecular_function, nucleic acid binding, RNA binding, guanyl-nucleotide exchange factor activity, Ras guanyl-nucleotide exchange factor activity, calcium channel regulator activity, binding, protein binding, potassium channel regulator activity, channel regulator activity, Ras GTPase binding, Rab guanyl-nucleotide exchange factor activity, Rab GTPase binding, enzyme binding, protein domain speci…	P62258
UBE2H	P62256	3	6	9	0.963265	0.837168	1	1	1	0.920936	0.967434	1.06276	0.952825	1.0699	1.02754	0.985684	1.02707	1.05532	1.20046	1.05879	1.02469	0.997208	1.02629	1.01332	1.0336	1.05206	1.03048	0.970455	1.01395	0.996183	0.998536	1.02148	0.9929	0.900217	1	0.967434	1.02754	1.02707	1.05879	1.01332	1.0336	0.996183	0.998536	none		Supported: Mitochondria	cellular_component, intracellular, cell, cytoplasm, cytosol, intracellular part, cytoplasmic part, cell part	nucleotide binding, molecular_function, catalytic activity, ubiquitin-protein transferase activity, binding, protein binding, ATP binding, transferase activity, purine nucleotide binding, ubiquitin-like protein transferase activity, enzyme binding, adenyl nucleotide binding, ubiquitin protein ligase binding, ribonucleotide binding, purine ribonucleotide binding, adenyl ribonucleotide binding, pur…	P62256
UBE2G1	P62253	3	8	9	0.817468	0.739453	1	1	1	1.01662	0.98183	0.970241	1.02868	0.926121	1.01576	1.01932	0.982074	0.984266	0.962074	0.980657	1.00202	0.975805	0.990537	0.971344	0.951438	0.935811	0.981415	0.932597	0.927005	0.953589	0.930795	0.947473	0.894296	0.778461	1	0.98183	1.01576	0.984266	0.980657	0.975805	0.951438	0.932597	0.930795	none	1.8884	Approved: Cytosol, Nucleoplasm	cellular_component, extracellular region, extracellular space, intracellular, cell, cytoplasm, cytosol, vesicle, organelle, membrane-bounded organelle, extracellular organelle, extracellular region part, intracellular part, cytoplasmic part, cell part, extracellular exosome, extracellular vesicle	nucleotide binding, molecular_function, catalytic activity, ubiquitin-protein transferase activity, binding, protein binding, ATP binding, transferase activity, purine nucleotide binding, ubiquitin-like protein transferase activity, enzyme binding, adenyl nucleotide binding, ubiquitin protein ligase binding, ribonucleotide binding, purine ribonucleotide binding, adenyl ribonucleotide binding, pur…	P62253
SLC12A2	P55011	3	10	12	0.779619	0.909473	1	1	1	0.959978	0.977045	1.00383	0.994323	0.930143	0.981541	1.02302	1.00767	0.98856	1.03045	1.01093	1.00774	1.01055	0.984898	1.05334	0.98829	0.931296	1.00139	0.984006	0.90992	0.982051	1.00881	0.916058	0.992362	0.844546	1	0.977045	0.981541	1.00767	1.01093	1.01055	0.98829	0.982051	0.992362	none		Approved: Plasma membrane, Vesicles	cellular_component, extracellular region, extracellular space, cell, plasma membrane, integral component of plasma membrane, membrane, integral component of membrane, apical plasma membrane, intrinsic component of membrane, intrinsic component of plasma membrane, vesicle, organelle, membrane-bounded organelle, extracellular organelle, extracellular region part, membrane part, plasma membrane part…	nucleotide binding, molecular_function, catalytic activity, transporter activity, binding, protein binding, ATP binding, cation transmembrane transporter activity, anion transmembrane transporter activity, sodium:potassium:chloride symporter activity, ammonium transmembrane transporter activity, ion transmembrane transporter activity, inorganic anion transmembrane transporter activity, chloride t…	P55011
EIF5	P55010	3	25	27	1.00894	0.957473	1	1	1	0.952298	0.985149	0.957553	0.993879	1.07261	1.02963	0.993863	1.0338	1.0072	1.13354	1.03303	1.00633	1.00249	1.04996	0.944818	1.06378	1.0519	1.01427	1.02972	1.04103	0.955372	1.0709	1.09709	1.00433	0.983205	1	0.957553	1.02963	1.0072	1.03303	1.00249	1.0519	1.02972	1.0709	none		Supported: Cytosol, Plasma membrane	cellular_component, intracellular, cell, cytoplasm, cytosol, plasma membrane, membrane, intracellular part, cytoplasmic part, cell part, cell periphery	nucleotide binding, nucleoside binding, purine nucleoside binding, molecular_function, nucleic acid binding, RNA binding, translation initiation factor activity, catalytic activity, GTPase activity, binding, protein binding, GTP binding, translation factor activity, RNA binding, pyrophosphatase activity, hydrolase activity, hydrolase activity, acting on acid anhydrides, hydrolase activity, acting…	P55010
TFAM	Q00059	3	16	19	2.64441	2.53263	1	1	1	1.03841	1.13127	0.89994	1.09208	1.20623	0.862835	1.01153	0.997657	0.794242	1.07568	0.946538	1.00986	0.979194	0.923786	0.774716	1.02893	0.957586	0.788315	0.976983	0.966605	0.934905	1.00582	0.87121	0.846382	2.58852	1	1.03841	1.09208	0.997657	1.00986	0.923786	0.957586	0.966605	0.87121	none		Enhanced: Mitochondria	cellular_component, intracellular, cell, nucleus, cytoplasm, mitochondrion, mitochondrial matrix, cytosol, nucleoid, membrane-enclosed lumen, mitochondrial nucleoid, organelle, membrane-bounded organelle, non-membrane-bounded organelle, intracellular organelle, intracellular membrane-bounded organelle, intracellular non-membrane-bounded organelle, organelle lumen, organelle part, intracellular pa…	regulatory region DNA binding, transcription regulatory region sequence-specific DNA binding, RNA polymerase II regulatory region sequence-specific DNA binding, RNA polymerase II core promoter proximal region sequence-specific DNA binding, RNA polymerase II transcription factor activity, sequence-specific DNA binding, transcription factor activity, RNA polymerase II core promoter proximal region …	Q00059
PNPLA2	Q96AD5	3	4	5	0.959929	0.94738	1	1	1	1.03681	1.00857	1.01191	1.04175	0.992138	0.978419	1.00491	0.999392	0.994481	0.98362	0.959056	0.963396	0.977866	1.0028	0.993344	1.01059	0.954022	0.925202	1.01502	0.998181	0.994538	0.973038	0.951958	0.976378	0.953654	1	1.01191	0.992138	0.999392	0.963396	0.993344	0.954022	0.998181	0.973038	none		Approved: Nucleoplasm; Enhanced: Lipid droplets	cellular_component, intracellular, cell, nucleus, nucleoplasm, cytoplasm, endoplasmic reticulum, endoplasmic reticulum lumen, endoplasmic reticulum membrane, lipid droplet, cytosol, plasma membrane, endomembrane system, membrane, integral component of membrane, intrinsic component of membrane, membrane-enclosed lumen, nuclear lumen, organelle subcompartment, nuclear outer membrane-endoplasmic ret…	molecular_function, catalytic activity, lipoprotein lipase activity, triglyceride lipase activity, O-acyltransferase activity, lipase activity, acylglycerol O-acyltransferase activity, transferase activity, transferase activity, transferring acyl groups, transferase activity, transferring acyl groups other than amino-acyl groups, hydrolase activity, hydrolase activity, acting on ester bonds, carb…	Q96AD5
CTC1	Q2NKJ3	2	2	2	0.977978		1	1		0.984479	0.989339		0.96861	0.965696		0.979978	0.993987		0.996045	0.968116		0.986994	0.974033		0.946285	0.996524		0.967838	0.974521		0.976911	0.936496		0.977978	1	0.986909	0.967153	0.986982	0.982081	0.980514	0.971404	0.97118	0.956703	none			nuclear chromosome, chromosome, telomeric region, telomere cap complex, nuclear telomere cap complex, nuclear chromosome, telomeric region, cellular_component, intracellular, cell, nucleus, chromosome, membrane-enclosed lumen, nuclear lumen, macromolecular complex, protein-DNA complex, organelle, membrane-bounded organelle, non-membrane-bounded organelle, intracellular organelle, intracellular me…	molecular_function, nucleic acid binding, DNA binding, single-stranded DNA binding, binding, protein binding, telomeric DNA binding, single-stranded telomeric DNA binding, sequence-specific DNA binding, organic cyclic compound binding, G-rich strand telomeric DNA binding, sequence-specific single stranded DNA binding, heterocyclic compound binding	Q2NKJ3
CDC123	O75794	3	6	7	0.956815	0.958103	1	1	1	1.00362	1.0658	1.10345	1.00913	0.990329	1.10371	1.01686	0.937389	1.0883	1.01506	0.961379	1.08782	1.04206	0.983	1.07384	1.03606	1.11351	1.03096	1.04809	1.0545	1.11579	0.994075	0.997311	1.09219	0.957459	1	1.0658	1.00913	1.01686	1.01506	1.04206	1.03606	1.0545	0.997311	none		Approved: Cytosol, Golgi apparatus, Nucleoplasm	cellular_component, intracellular, cell, cytoplasm, intracellular part, cell part		O75794
RNASEH2A	O75792	3	17	20	0.746432	0.768824	1	1	1	0.99742	0.970276	1.00418	0.99799	0.960438	1.04607	0.950216	1.00166	1.00966	0.857164	1.01161	0.973415	0.886109	0.990778	0.923759	0.914093	0.943674	0.961301	0.888949	0.947502	0.961585	0.86555	0.961216	0.913333	0.757628	1	0.99742	0.99799	1.00166	0.973415	0.923759	0.943674	0.947502	0.913333	none	2.43031	Enhanced: Cytosol, Nucleus	cellular_component, intracellular, cell, nucleus, nucleoplasm, cytoplasm, cytosol, membrane-enclosed lumen, nuclear lumen, ribonuclease H2 complex, macromolecular complex, organelle, membrane-bounded organelle, intracellular organelle, intracellular membrane-bounded organelle, organelle lumen, protein complex, organelle part, intracellular part, nuclear part, cytoplasmic part, intracellular organ…	molecular_function, nucleic acid binding, RNA binding, catalytic activity, nuclease activity, endonuclease activity, endoribonuclease activity, RNA-DNA hybrid ribonuclease activity, ribonuclease activity, binding, hydrolase activity, hydrolase activity, acting on ester bonds, endoribonuclease activity, producing 5'-phosphomonoesters, endonuclease activity, active with either ribo- or deoxyribonuc…	O75792
GRAP2	O75791	3	14	18	0.775135	0.694852	1	1	1	1.05718	1.06303	1.05003	1.05712	0.934591	0.972582	0.993649	1.01361	0.960611	0.814637	0.939948	0.941091	0.961193	0.976181	1.01428	0.959789	0.958341	0.906946	0.982238	1.00126	1.00687	0.927431	0.976055	0.928005	0.734994	1	1.05718	0.972582	0.993649	0.939948	0.976181	0.958341	1.00126	0.928005	none			cellular_component, intracellular, cell, nucleus, cytoplasm, endosome, cytosol, plasma membrane, cytoplasmic side of plasma membrane, endomembrane system, membrane, extrinsic component of plasma membrane, extrinsic component of membrane, extrinsic component of cytoplasmic side of plasma membrane, cytoplasmic vesicle, vesicle, organelle, membrane-bounded organelle, intracellular organelle, intrace…	molecular_function, catalytic activity, protein kinase activity, protein tyrosine kinase activity, non-membrane spanning protein tyrosine kinase activity, SH3/SH2 adaptor activity, receptor binding, binding, protein binding, kinase activity, transferase activity, transferase activity, transferring phosphorus-containing groups, phosphotransferase activity, alcohol group as acceptor, protein bindin…	O75791
TTC37	Q6PGP7	3	5	8	0.908459	1.04456	1	1	1	0.78329	0.920879	0.841955	0.759137	0.872367	0.808755	0.733089	0.899744	0.832319	0.64033	0.909432	0.827798	0.673485	0.889369	0.810134	0.679402	0.820064	0.804983	0.674671	0.827714	0.780259	0.671539	0.785572	0.82271	0.97651	1	0.841955	0.808755	0.832319	0.827798	0.810134	0.804983	0.780259	0.785572	none	5.07654	Supported: Cytosol, Nucleoplasm	chromatin, cellular_component, intracellular, cell, nucleus, nucleoplasm, chromosome, cytoplasm, cytosol, membrane-enclosed lumen, nuclear lumen, macromolecular complex, transcriptionally active chromatin, organelle, membrane-bounded organelle, non-membrane-bounded organelle, intracellular organelle, intracellular membrane-bounded organelle, intracellular non-membrane-bounded organelle, organelle…	molecular_function, binding, protein binding	Q6PGP7
RNF14	Q9UBS8|Q9UBS8-2	3	5	6	0.868104	0.848967	1	1	1	0.961002	0.987789	0.994219	0.996592	1.01458	0.96879	1.00754	1.04828	0.971161	0.871755	1.04479	1.02496	0.960612	1.02794	0.964389	0.952511	1.02111	0.968706	0.965045	0.992528	0.967341	0.925415	1.06305	0.927335	0.858536	1	0.987789	0.996592	1.00754	1.02496	0.964389	0.968706	0.967341	0.927335	none		Supported: Cytosol	ubiquitin ligase complex, cellular_component, intracellular, cell, nucleus, cytoplasm, cytosol, macromolecular complex, organelle, membrane-bounded organelle, intracellular organelle, intracellular membrane-bounded organelle, intracellular part, cytoplasmic part, cell part, catalytic complex, transferase complex	transcription factor activity, protein binding, transcription factor activity, transcription factor binding, molecular_function, transcription cofactor activity, transcription coactivator activity, catalytic activity, ubiquitin-protein transferase activity, receptor binding, binding, protein binding, transferase activity, ubiquitin-like protein transferase activity, enzyme binding, ubiquitin conj…	Q9UBS8
RPS6KB2	Q9UBS0	3	4	6	1.0696	1.10695	1	1	1	1.01186	1.09094	1.07175	0.985541	1.11563	1.10897	1.04152	1.1404	1.08403	0.973158	1.16534	1.14325	1.0399	1.20531	1.05982	1.04519	1.10016	1.11085	1.02979	1.08004	1.09854	1.02012	1.10641	1.06848	1.08828	1	1.07175	1.10897	1.08403	1.14325	1.05982	1.10016	1.08004	1.06848	none		Supported: Cytosol	cellular_component, intracellular, cell, nucleus, nucleoplasm, cytoplasm, membrane-enclosed lumen, nuclear lumen, organelle, membrane-bounded organelle, intracellular organelle, intracellular membrane-bounded organelle, organelle lumen, organelle part, intracellular part, nuclear part, intracellular organelle part, cell part, intracellular organelle lumen	nucleotide binding, molecular_function, catalytic activity, protein kinase activity, protein serine/threonine kinase activity, ribosomal protein S6 kinase activity, binding, ATP binding, kinase activity, transferase activity, transferase activity, transferring phosphorus-containing groups, phosphotransferase activity, alcohol group as acceptor, purine nucleotide binding, adenyl nucleotide binding…	Q9UBS0
DNAJB11	Q9UBS4	3	16	18	0.734115	0.810758	1	1	1	0.997385	0.987248	1.01488	0.957923	0.925673	0.980113	0.953399	0.993536	0.988116	0.894757	0.99237	0.973223	0.888652	0.966292	0.971016	0.836596	0.880042	0.951199	0.841097	0.896043	0.945709	0.775438	0.876907	0.884305	0.772436	1	0.997385	0.957923	0.988116	0.973223	0.966292	0.880042	0.896043	0.876907	none	0.966955	Supported: Endoplasmic reticulum	cellular_component, intracellular, cell, nucleus, cytoplasm, endoplasmic reticulum, endoplasmic reticulum lumen, endomembrane system, membrane, membrane-enclosed lumen, macromolecular complex, endoplasmic reticulum chaperone complex, organelle, membrane-bounded organelle, intracellular organelle, intracellular membrane-bounded organelle, organelle lumen, protein complex, organelle part, intracell…	molecular_function, binding, protein binding, unfolded protein binding	Q9UBS4
STAM	Q92783|Q92783-2	3	8	10	1.15362	0.919329	1	1	1	0.970334	0.990535	1.00643	1.02532	1.10481	1.05969	1.04265	1.03519	1.04662	1.05875	1.0027	1.01203	0.998879	0.973558	0.921325	1.02428	0.96814	0.976139	0.979709	0.935818	0.940564	1.00438	0.999478	0.932232	1.03647	1	0.990535	1.05969	1.04265	1.01203	0.973558	0.976139	0.940564	0.999478	none		Supported: Vesicles	cellular_component, intracellular, cell, cytoplasm, endosome, early endosome, cytosol, endosome membrane, endomembrane system, membrane, organelle membrane, cytoplasmic vesicle, early endosome membrane, vesicle, macromolecular complex, ESCRT-0 complex, ESCRT complex, organelle, membrane-bounded organelle, intracellular organelle, protein complex, organelle part, intracellular part, cytoplasmic ve…	molecular_function, SH3/SH2 adaptor activity, binding, protein binding, enzyme binding, protein binding, bridging, signaling adaptor activity, ubiquitin-like protein ligase binding, molecular adaptor activity	Q92783
POLI	J3KQ09|J3KSW2|J3KTN3|Q9UNA4|X6R2I3	3	2	5	1.01916	0.991466	1	1	1	1.05254	1.03622	0.982496	1.0321	1.01029	0.960118	1.03815	1.05486	0.99453	1.01778	0.982224	0.960921	0.996893	1.0185	1.00454	0.973296	1.02379	0.973031	1.01437	1.00753	0.985612	0.989925	0.978671	0.987265	1.00531	1	1.03622	1.01029	1.03815	0.982224	1.00454	0.973296	1.00753	0.987265	none		Approved: Cytoplasmic bodies; Supported: Nuclear speckles	cellular_component, intracellular, cell, nucleus, nucleoplasm, cytoplasm, nuclear body, nuclear speck, intracellular ribonucleoprotein complex, membrane-enclosed lumen, nuclear lumen, macromolecular complex, ribonucleoprotein granule, cytoplasmic ribonucleoprotein granule, organelle, membrane-bounded organelle, non-membrane-bounded organelle, intracellular organelle, intracellular membrane-bounde…	molecular_function, nucleic acid binding, DNA binding, damaged DNA binding, catalytic activity, DNA-directed DNA polymerase activity, binding, protein binding, transferase activity, transferase activity, transferring phosphorus-containing groups, nucleotidyltransferase activity, DNA polymerase activity, ion binding, cation binding, metal ion binding, organic cyclic compound binding, catalytic act…	Q9UNA4
ERC1	Q8IUD2|K7EPP6|Q8IUD2-3|X6RLX0	3	18	27	0.994437	0.988675	1	1	1	0.957526	0.920196	0.97957	0.933888	0.989584	0.98323	1.01502	0.969693	1.01662	1.14569	0.989845	1.02762	1.01159	1.03097	0.997551	0.976588	0.986813	1.03766	0.979251	0.984307	0.97074	0.99515	0.986725	0.983322	0.991556	1	0.957526	0.98323	1.01502	1.02762	1.01159	0.986813	0.979251	0.986725	none		Supported: Cytosol, Plasma membrane, Vesicles	Golgi membrane, cellular_component, intracellular, cell, cytoplasm, Golgi apparatus, cytosol, plasma membrane, IkappaB kinase complex, endomembrane system, membrane, organelle membrane, organelle subcompartment, macromolecular complex, presynaptic membrane, organelle, membrane-bounded organelle, intracellular organelle, intracellular membrane-bounded organelle, organelle part, intracellular part,…	molecular_function, binding, protein binding, Ras GTPase binding, Rab GTPase binding, enzyme binding, protein domain specific binding, PDZ domain binding, LRR domain binding, small GTPase binding, leucine zipper domain binding, cadherin binding, cell adhesion molecule binding, GTPase binding	Q8IUD2
ATP2B4	P23634|P23634-6	3	17	24	0.700523	0.866322	1	1	1	1.04326	1.00695	0.962312	1.02703	0.930155	0.999756	1.00656	0.945089	0.927071	0.88459	0.943659	0.982915	0.985466	0.934974	0.950387	0.958261	0.948048	0.929151	0.977522	0.944285	0.943264	0.943316	0.927743	1.00547	0.783422	1	1.00695	0.999756	0.945089	0.943659	0.950387	0.948048	0.944285	0.943316	none		Supported: Plasma membrane	cellular_component, intracellular, cell, cytoplasm, plasma membrane, integral component of plasma membrane, caveola, cilium, membrane, integral component of membrane, basolateral plasma membrane, myofibril, sarcomere, Z disc, T-tubule, intrinsic component of membrane, intrinsic component of plasma membrane, motile cilium, I band, macromolecular complex, sperm flagellum, sarcolemma, cell projectio…	nucleotide binding, molecular_function, catalytic activity, enzyme inhibitor activity, transporter activity, calcium-transporting ATPase activity, binding, protein binding, calmodulin binding, ATP binding, cation transmembrane transporter activity, ion transmembrane transporter activity, calcium ion transmembrane transporter activity, primary active transmembrane transporter activity, P-P-bond-hy…	P23634
CCDC93	F8W9X7|Q567U6	3	17	20	0.946996	0.999345	1	1	1	0.981656	0.962874	0.995945	0.945536	0.990171	0.992329	0.956948	0.94981	0.990471	1.04966	0.954855	0.96902	0.972604	0.924535	0.972506	0.952523	0.942783	0.989007	0.944982	0.919515	0.991813	0.969572	0.956161	1.04353	0.973171	1	0.981656	0.990171	0.956948	0.96902	0.972506	0.952523	0.944982	0.969572	none		Approved: Plasma membrane; Supported: Vesicles	cellular_component, intracellular, cell, cytoplasm, endosome, early endosome, endomembrane system, cytoplasmic vesicle, vesicle, organelle, membrane-bounded organelle, intracellular organelle, intracellular part, cytoplasmic part, cell part, intracellular vesicle	molecular_function, binding, protein binding	Q567U6
CLIP1	P30622|P30622-1|P30622-2	3	56	63	1.01853	1.01191	1	1	1	0.975844	0.949622	1.02112	0.933601	0.979117	1.0231	1.00582	1.00827	1.05694	1.13785	1.05782	1.04728	1.0147	1.07682	1.04574	0.986366	1.01306	1.08197	0.950173	0.976301	0.990589	0.986534	1.08083	1.00927	1.01522	1	0.975844	0.979117	1.00827	1.05782	1.04574	1.01306	0.976301	1.00927	none		Supported: Cytosol, Microtubule ends	chromosome, centromeric region, kinetochore, ruffle, cellular_component, intracellular, cell, nucleus, nuclear envelope, chromosome, cytoplasm, endosome, centrosome, microtubule organizing center, cytosol, cytoskeleton, microtubule, cytoplasmic microtubule, intermediate filament, endomembrane system, vesicle membrane, microtubule cytoskeleton, membrane, cytoplasmic vesicle membrane, organelle mem…	molecular_function, binding, protein binding, microtubule binding, cytoskeletal protein binding, zinc ion binding, tubulin binding, identical protein binding, protein homodimerization activity, ion binding, cation binding, metal ion binding, transition metal ion binding, protein dimerization activity, microtubule plus-end binding	P30622
HAUS7	Q99871|Q99871-2|Q99871-3	3	3	6	1.00207	1.02522	1	1	1	0.964609	0.945104	0.935148	0.981844	0.967163	0.966156	0.959758	0.969375	0.920017	0.939354	0.951146	0.951404	0.920233	0.918867	0.910927	0.930722	0.871902	0.907652	0.924745	0.833714	0.86538	0.926944	0.813527	0.886702	1.01364	1	0.945104	0.967163	0.959758	0.951146	0.918867	0.907652	0.86538	0.886702	none	1.23097	Supported: Centrosome	cellular_component, intracellular, cell, cytoplasm, centrosome, microtubule organizing center, spindle, cytosol, cytoskeleton, microtubule, microtubule associated complex, microtubule cytoskeleton, macromolecular complex, organelle, non-membrane-bounded organelle, intracellular organelle, intracellular non-membrane-bounded organelle, protein complex, organelle part, intracellular part, cytoskelet…	molecular_function, binding, protein binding, enzyme binding, thioesterase binding	Q99871
MSI2	Q96DH6	3	9	10	0.908482	0.835034	1	1	1	0.983949	1.02306	1.01942	1.0073	1.08027	0.993748	1.03441	0.978288	0.99392	1.05388	1.03993	0.990906	1.0763	0.989535	1.01922	1.07149	1.09245	1.00426	1.06135	1.05946	1.0249	1.08852	1.10626	1.02226	0.871758	1	1.01942	1.0073	0.99392	1.03993	1.01922	1.07149	1.05946	1.08852	none		Supported: Cytosol	cellular_component, intracellular, cell, cytoplasm, polysome, intracellular ribonucleoprotein complex, macromolecular complex, intracellular part, cell part, ribonucleoprotein complex	molecular_function, nucleic acid binding, RNA binding, single-stranded RNA binding, binding, protein binding, poly-pyrimidine tract binding, poly(U) RNA binding, organic cyclic compound binding, heterocyclic compound binding	Q96DH6
FUS	H3BPE7|P35637|P35637-2	3	11	12	1.30171	1.38905	1	1	1	0.947276	0.991375	1.01098	0.984039	1.12286	1.03661	1.03377	1.08906	1.07956	1.25599	1.1772	1.14477	1.09256	1.16214	1.20259	1.20673	1.17226	1.27074	1.16634	1.18522	1.32651	1.29335	1.29783	1.29631	1.34538	1	0.991375	1.03661	1.07956	1.1772	1.16214	1.20673	1.18522	1.29631	none	2.5011	Enhanced: Nucleoplasm	cellular_component, intracellular, cell, nucleus, nucleoplasm, cytoplasm, polysome, dendrite, intracellular ribonucleoprotein complex, membrane-enclosed lumen, nuclear lumen, macromolecular complex, somatodendritic compartment, cell projection, neuron projection, neuronal cell body, dendritic spine, perikaryon, organelle, membrane-bounded organelle, intracellular organelle, intracellular membrane…	transcription factor activity, protein binding, transcription factor activity, transcription factor binding, molecular_function, nucleic acid binding, DNA binding, transcription cofactor activity, transcription coactivator activity, RNA binding, receptor binding, binding, protein binding, cytoskeletal protein binding, transcription factor binding, myosin binding, estrogen receptor binding, myosin…	P35637
TXN2	Q99757	3	4	5	0.953369	0.866969	1	1	1	0.995579	0.961624	0.894764	0.986865	1.05049	0.995879	1.0013	1.04828	0.919488	1.03032	1.02682	1.03766	0.995134	1.04603	0.887554	0.965445	1.00863	0.984363	0.94851	0.943366	0.923395	0.965749	0.968314	0.901153	0.910169	1	0.961624	0.995879	1.0013	1.03032	0.995134	0.984363	0.943366	0.965749	none		Enhanced: Mitochondria	cellular_component, intracellular, cell, nucleus, nucleolus, cytoplasm, mitochondrion, mitochondrial matrix, dendrite, membrane-enclosed lumen, nuclear lumen, somatodendritic compartment, cell projection, neuron projection, neuronal cell body, organelle, membrane-bounded organelle, non-membrane-bounded organelle, intracellular organelle, intracellular membrane-bounded organelle, intracellular non…	molecular_function, catalytic activity, binding, protein binding, peptide-methionine (S)-S-oxide reductase activity, protein disulfide oxidoreductase activity, disulfide oxidoreductase activity, oxidoreductase activity, oxidoreductase activity, acting on a sulfur group of donors, oxidoreductase activity, acting on a sulfur group of donors, disulfide as acceptor, protein complex binding, peptide-m…	Q99757
PEX5	B4E0T2|P50542|P50542-3|P50542-4	3	10	16	1.66159	0.953019	1	1	1	0.971225	1.01374	0.99599	0.932858	0.993859	0.999914	0.973959	1.02049	1.03414	1.05721	1.02736	1.01628	0.96304	1.01869	0.973068	0.91562	0.947153	0.97408	0.909684	0.979281	0.938608	0.909354	0.958585	0.9597	1.3073	1	0.99599	0.993859	1.02049	1.02736	0.973068	0.947153	0.938608	0.958585	none	2.32849	Supported: Cytosol, Golgi apparatus	cellular_component, intracellular, cell, cytoplasm, peroxisome, peroxisomal membrane, Golgi apparatus, cytosol, endomembrane system, membrane, organelle membrane, microbody membrane, macromolecular complex, microbody, organelle, membrane-bounded organelle, intracellular organelle, intracellular membrane-bounded organelle, protein complex, organelle part, intracellular part, microbody part, peroxi…	peroxisome targeting sequence binding, molecular_function, signal sequence binding, peroxisome matrix targeting signal-1 binding, binding, protein binding, enzyme binding, small GTPase binding, amide binding, peptide binding, protein N-terminus binding, GTPase binding	P50542
SNX12	A0A087X0R6|Q9UMY4|Q9UMY4-2	3	6	8	1.13762	1.14652	1	1	1	1.1791	1.06295	1.07872	1.04713	1.10409	1.06611	1.07705	1.07212	1.02423	1.15378	1.07874	1.08841	1.0927	1.11524	1.0042	1.04211	0.978828	0.979016	1.08187	1.01551	1.06011	1.05046	1.02117	0.99025	1.14207	1	1.07872	1.06611	1.07212	1.08841	1.0927	0.979016	1.06011	1.02117	none			cellular_component, extracellular region, extracellular space, intracellular, cell, cytoplasm, endosome, early endosome, endomembrane system, membrane, extrinsic component of membrane, cytoplasmic vesicle, vesicle, organelle, membrane-bounded organelle, intracellular organelle, extracellular organelle, extracellular region part, intracellular part, membrane part, cytoplasmic part, cell part, extr…	molecular_function, binding, protein binding, phospholipid binding, lipid binding, enzyme binding, phosphatidylinositol binding, ion binding, anion binding	Q9UMY4
SYNE2	Q8WXH0|Q8WXH0-2	3	94	120	1.19057	1.20219	1	1	1	1.00187	1.0107	1.01719	1.01919	1.00177	1.0147	1.0087	1.00299	1.01077	1.02599	0.996013	1.00383	0.980274	1.00057	0.972467	0.942525	0.952971	0.927669	0.896008	0.934622	0.885972	0.905972	0.939748	0.910261	1.19638	1	1.0107	1.0147	1.0087	1.00383	0.980274	0.942525	0.896008	0.910261	none	2.28429	Enhanced: Nuclear membrane	cellular_component, extracellular region, extracellular space, intracellular, cell, nucleus, nuclear envelope, nuclear outer membrane, nucleoplasm, cytoplasm, mitochondrion, endoplasmic reticulum, endoplasmic reticulum membrane, cytoskeleton, plasma membrane, adherens junction, cell-substrate adherens junction, focal adhesion, endomembrane system, membrane, integral component of membrane, inclusi…	molecular_function, actin binding, binding, protein binding, cytoskeletal protein binding, protein complex binding, macromolecular complex binding, actin filament binding	Q8WXH0
YWHAH	Q04917	3	15	16	1.19285	1.06468	1	1	1	0.961894	1.00445	0.991463	0.985906	1.10557	1.00868	1.06363	0.993388	0.977655	1.31271	1.02741	1.02185	1.08266	1.00909	0.926466	1.09083	1.03346	0.941414	1.04653	1.0039	0.98201	1.102	0.981006	0.889437	1.12877	1	0.991463	1.00868	0.993388	1.02741	1.00909	1.03346	1.0039	0.981006	none			cellular_component, extracellular region, extracellular space, intracellular, cell, cytoplasm, mitochondrion, cytosol, plasma membrane, cell-cell junction, vesicle membrane, intercalated disc, membrane, cell junction, cytoplasmic vesicle membrane, organelle membrane, cytoplasmic vesicle, vesicle, organelle, membrane-bounded organelle, intracellular organelle, extracellular organelle, intracellula…	molecular_function, actin binding, receptor binding, insulin-like growth factor receptor binding, binding, protein binding, cytoskeletal protein binding, channel regulator activity, sodium channel regulator activity, enzyme binding, protein domain specific binding, nuclear hormone receptor binding, steroid hormone receptor binding, glucocorticoid receptor binding, identical protein binding, ion c…	Q04917
PPP6C	O00743|O00743-2|O00743-3	3	7	11	0.612595	0.663652	1	1	1	1.04239	1.03824	1.04389	1.05375	0.912253	1.00995	0.963492	0.958498	0.971782	0.743216	0.886823	0.973921	0.878755	0.849624	0.967773	0.931986	0.951938	0.958977	0.937737	0.942667	1.01775	0.865546	0.810704	1.03068	0.638123	1	1.04239	1.00995	0.963492	0.886823	0.878755	0.951938	0.942667	0.865546	none			Golgi membrane, cellular_component, intracellular, cell, cytoplasm, Golgi apparatus, cytosol, endomembrane system, membrane, organelle membrane, organelle subcompartment, organelle, membrane-bounded organelle, intracellular organelle, intracellular membrane-bounded organelle, organelle part, intracellular part, Golgi apparatus part, cytoplasmic part, intracellular organelle part, cell part, bound…	molecular_function, catalytic activity, phosphoprotein phosphatase activity, protein serine/threonine phosphatase activity, binding, protein binding, hydrolase activity, hydrolase activity, acting on ester bonds, phosphatase activity, phosphoric ester hydrolase activity, ion binding, cation binding, metal ion binding, catalytic activity, acting on a protein	O00743
GNPAT	O15228	3	14	18	0.59443	0.60992	1	1	1	1.0353	1.04072	0.970295	1.04938	0.917694	0.941215	0.976444	0.986733	0.945972	0.803524	0.9531	0.929969	0.943913	0.992094	0.942276	0.908717	0.93465	0.922528	0.933778	0.970224	0.97778	0.877302	0.926021	0.87616	0.602175	1	1.0353	0.941215	0.976444	0.929969	0.943913	0.922528	0.970224	0.877302	none			cellular_component, intracellular, cell, cytoplasm, mitochondrion, peroxisome, peroxisomal membrane, peroxisomal matrix, membrane, organelle membrane, microbody membrane, microbody lumen, membrane-enclosed lumen, microbody, organelle, membrane-bounded organelle, intracellular organelle, intracellular membrane-bounded organelle, organelle lumen, organelle part, intracellular part, microbody part, …	molecular_function, catalytic activity, receptor binding, binding, protein binding, O-acyltransferase activity, glycerone-phosphate O-acyltransferase activity, CoA hydrolase activity, palmitoyl-CoA hydrolase activity, acetyltransferase activity, O-acetyltransferase activity, transferase activity, transferase activity, transferring acyl groups, transferase activity, transferring acyl groups other …	O15228
VPS28	Q9UK41	3	11	14	0.958156	0.890628	1	1	1	0.988564	1.05226	0.922159	1.02582	1.04846	0.93643	1.01957	1.03735	0.918827	1.07265	0.98352	1.00958	0.976378	1.0033	0.939858	0.94229	0.928397	0.913812	0.93922	0.931209	0.906157	0.923883	0.886214	0.74808	0.924392	1	0.988564	1.02582	1.01957	1.00958	0.976378	0.928397	0.931209	0.886214	none	1.40653		ESCRT I complex, cellular_component, extracellular region, extracellular space, intracellular, cell, cytoplasm, endosome, early endosome, late endosome, cytosol, plasma membrane, endosome membrane, endomembrane system, membrane, host, organelle membrane, cytoplasmic vesicle, late endosome membrane, vesicle, macromolecular complex, ESCRT complex, organelle, membrane-bounded organelle, intracellula…	molecular_function, binding, protein binding, ubiquitin-like protein binding, protein complex binding, ubiquitin binding, macromolecular complex binding	Q9UK41
LSM7	Q9UK45	3	3	5	1.24148	1.16093	1	1	1	0.917988	1.06705	1.07744	0.96298	1.21522	0.98812	1.00546	1.0787	1.00846	1.20502	1.07213	1.0388	0.994371	1.07002	0.999305	1.06622	1.17784	1.04298	1.07003	1.17957	1.08907	1.08895	1.15104	1.08816	1.20121	1	1.06705	0.98812	1.00846	1.07213	0.999305	1.06622	1.08907	1.08895	none		Approved: Nucleoli fibrillar center	cellular_component, intracellular, cell, nucleus, nucleoplasm, spliceosomal complex, U2-type spliceosomal complex, U6 snRNP, U12-type spliceosomal complex, cytoplasm, cytosol, intracellular ribonucleoprotein complex, small nuclear ribonucleoprotein complex, membrane-enclosed lumen, nuclear lumen, macromolecular complex, organelle, membrane-bounded organelle, intracellular organelle, intracellular…	molecular_function, nucleic acid binding, RNA binding, binding, protein binding, snRNA binding, U6 snRNA binding, organic cyclic compound binding, heterocyclic compound binding	Q9UK45
TLDC1	Q6P9B6	3	3	6	0.957837	0.955731	1	1	1	1.01922	1.05986	0.966952	1.01317	1.01396	1.02502	0.956766	1.07516	1.05761	0.931002	1.11825	1.04361	0.952111	1.09223	1.00064	0.973192	1.03137	0.969196	0.970681	1.07016	0.985393	0.930371	1.07871	1.02305	0.956784	1	1.01922	1.01396	1.05761	1.04361	1.00064	0.973192	0.985393	1.02305	none		Approved: Cytosol, Nucleoli, Nucleus	lytic vacuole, cellular_component, intracellular, cell, cytoplasm, lysosome, lysosomal membrane, vacuole, vacuolar membrane, membrane, organelle membrane, organelle, membrane-bounded organelle, intracellular organelle, intracellular membrane-bounded organelle, organelle part, intracellular part, vacuolar part, cytoplasmic part, intracellular organelle part, cell part, bounding membrane of organel…	molecular_function, binding, protein binding	Q6P9B6
EMC10	M0R2A0|Q5UCC4|Q5UCC4-2	3	4	5	1.19975	0.977678	1	1	1	0.99516	1.03029	1.04091	0.985896	1.01265	0.934975	0.99926	1.01813	1.06436	1.0139	0.986628	0.972253	1.00305	0.956423	0.956454	1.04557	1.01001	0.94463	1.05417	0.975771	0.93137	1.05958	0.969518	0.977364	1.08872	1	1.03029	0.985896	1.01813	0.986628	0.956454	1.01001	0.975771	0.977364	none			cellular_component, extracellular region, intracellular, cell, cytoplasm, endoplasmic reticulum, endoplasmic reticulum membrane, endomembrane system, membrane, integral component of membrane, integral component of endoplasmic reticulum membrane, intrinsic component of membrane, intrinsic component of endoplasmic reticulum membrane, organelle subcompartment, macromolecular complex, nuclear outer m…		Q5UCC4
AIF1L	Q9BQI0|Q9BQI0-3|Q9BQI0-2	3	3	5	1.14861	1.04151	1	1	1	1.01319	1.02473	0.95685	1.04149	1.06452	0.95893	1.00184	1.01287	0.959548	1.02691	0.98907	0.975277	1.00992	1.01352	0.915682	0.98758	0.974025	0.923841	1.01769	0.969941	0.926001	1.01832	0.99983	0.940848	1.09506	1	1.01319	1.04149	1.00184	0.98907	1.00992	0.974025	0.969941	0.99983	none			ruffle, cellular_component, extracellular region, extracellular space, intracellular, cell, cytoplasm, cytoskeleton, actin filament, plasma membrane, adherens junction, cell-substrate adherens junction, focal adhesion, actin cytoskeleton, membrane, cell junction, cell-substrate junction, cell leading edge, cell projection membrane, leading edge membrane, vesicle, ruffle membrane, macromolecular c…	molecular_function, actin binding, binding, calcium ion binding, protein binding, cytoskeletal protein binding, protein complex binding, ion binding, cation binding, macromolecular complex binding, metal ion binding, actin filament binding	Q9BQI0
ITPKC	Q96DU7	2	2	2		0.909299	1		1	0.991784		0.94558	0.979302		0.947109	0.989023		0.944956	1.00081		0.931557	0.986865		0.915058	1.00294		0.943312	0.969144		0.937452	0.984909		0.913713	0.909299	1	0.968682	0.963206	0.96699	0.966184	0.950962	0.973127	0.953298	0.949311	none		Supported: Nuclear speckles	cellular_component, intracellular, cell, nucleus, nucleoplasm, cytoplasm, cytosol, nuclear body, nuclear speck, membrane-enclosed lumen, nuclear lumen, organelle, membrane-bounded organelle, intracellular organelle, intracellular membrane-bounded organelle, organelle lumen, organelle part, intracellular part, nuclear part, cytoplasmic part, intracellular organelle part, nucleoplasm part, cell par…	nucleotide binding, molecular_function, catalytic activity, binding, protein binding, calmodulin binding, ATP binding, inositol-1,4,5-trisphosphate 3-kinase activity, kinase activity, transferase activity, transferase activity, transferring phosphorus-containing groups, phosphotransferase activity, alcohol group as acceptor, purine nucleotide binding, adenyl nucleotide binding, ribonucleotide bin…	Q96DU7
ELL	P55199	3	7	10	1.01206	1.15451	1	1	1	0.986496	0.964361	1.02238	0.984637	0.982085	0.996557	1.01842	0.985968	1.05351	1.13262	1.00671	1.02159	1.06333	1.02073	1.10599	1.07697	1.03688	1.08624	1.08576	1.02938	1.04386	1.14394	1.06628	1.11817	1.08328	1	0.986496	0.984637	1.01842	1.02159	1.06333	1.07697	1.04386	1.11817	none	2.73285		chromatin, cellular_component, intracellular, cell, nucleus, nucleoplasm, chromosome, transcription elongation factor complex, Cajal body, nuclear body, nuclear speck, membrane-enclosed lumen, nuclear lumen, macromolecular complex, transcriptionally active chromatin, histone locus body, organelle, membrane-bounded organelle, non-membrane-bounded organelle, intracellular organelle, intracellular m…	molecular_function, binding, protein binding, enzyme binding, phosphatase binding	P55199
MLLT4	A8MQ02|J3KN01|P55196|P55196-3|P55196-5	3	12	17	0.915638	0.949188	1	1	1	1.003	0.982768	0.987497	0.964422	0.972059	0.988305	1.02343	1.01112	1.04156	1.05493	1.05537	1.02096	1.01752	1.07809	1.01762	0.998246	0.987307	1.0224	0.985341	1.00331	0.983662	1.01484	1.04844	0.995456	0.932413	1	0.987497	0.972059	1.02343	1.05493	1.01762	0.998246	0.985341	1.01484	none
RPS3A	P61247	3	17	23	9.96387	10.8474	1	1	1	1.01586	1.00808	1.03168	1.0001	0.989071	1.00684	0.912327	0.953151	1.01557	0.944086	0.881945	0.967038	0.880646	0.832906	1.03914	0.860526	0.837185	0.988264	0.856842	0.764393	0.86844	0.883279	0.879751	1.07861	10.4056	1	1.01586	1.0001	0.953151	0.944086	0.880646	0.860526	0.856842	0.883279	none		Enhanced: Cytosol, Endoplasmic reticulum, Nucleoli	cellular_component, extracellular region, extracellular space, intracellular, cell, nucleus, nucleoplasm, nucleolus, cytoplasm, endoplasmic reticulum, cytosol, ribosome, adherens junction, cell-substrate adherens junction, focal adhesion, endomembrane system, small ribosomal subunit, cytosolic ribosome, cytosolic small ribosomal subunit, cell junction, cell-substrate junction, intracellular ribon…	molecular_function, nucleic acid binding, RNA binding, mRNA binding, structural constituent of ribosome, structural molecule activity, binding, protein binding, mRNA 5'-UTR binding, organic cyclic compound binding, heterocyclic compound binding	P61247
LSM8	O95777|C9JIZ0	3	4	6	0.895641	0.720277	1	1	1	1.01215	1.03625	0.981119	1.06763	0.915538	0.892566	0.985497	0.951078	0.944474	0.995014	0.968088	0.923151	1.00363	0.978858	0.99529	0.975888	0.972091	0.949169	1.03169	1.04072	0.963151	1.01802	0.972514	0.919826	0.807959	1	1.01215	0.915538	0.951078	0.968088	0.99529	0.972091	1.03169	0.972514	none		Approved: Nucleoplasm, Vesicles	cellular_component, intracellular, cell, nucleus, nucleoplasm, spliceosomal complex, U6 snRNP, intracellular ribonucleoprotein complex, small nuclear ribonucleoprotein complex, membrane-enclosed lumen, nuclear lumen, macromolecular complex, organelle, membrane-bounded organelle, intracellular organelle, intracellular membrane-bounded organelle, organelle lumen, organelle part, intracellular part,…	molecular_function, nucleic acid binding, RNA binding, binding, protein binding, snRNA binding, U6 snRNA binding, organic cyclic compound binding, heterocyclic compound binding	O95777
UVRAG	Q9P2Y5	3	8	11	0.945775	0.95186	1	1	1	0.977381	1.01627	1.0315	0.990581	1.00551	0.951268	0.960145	0.980771	0.984975	0.88304	0.95894	0.96511	0.941687	1.00426	1.00637	0.970445	1.01841	0.959821	0.970376	1.05578	1.00221	0.934631	0.965129	1.00932	0.948818	1	1.01627	0.990581	0.980771	0.95894	1.00426	0.970445	1.00221	0.965129	none			lytic vacuole, chromosome, centromeric region, cellular_component, intracellular, cell, nucleus, chromosome, cytoplasm, lysosome, endosome, early endosome, late endosome, vacuole, endoplasmic reticulum, centrosome, microtubule organizing center, cytoskeleton, endomembrane system, microtubule cytoskeleton, membrane, endocytic vesicle, midbody, HOPS complex, cytoplasmic vesicle, vesicle, macromolec…	SNARE binding, molecular_function, binding, protein binding, SH3 domain binding, protein domain specific binding	Q9P2Y5
ZNF219	Q9P2Y4	3	4	6	1.06348	1.12507	1	1	1	0.952523	1.00994	1.00687	0.971912	1.01657	1.04858	1.00464	0.974033	1.03373	1.0609	0.989384	1.01172	1.00527	1.00726	1.06253	0.979779	0.999523	1.05134	0.996462	0.997261	1.00755	0.992041	0.99474	1.02631	1.09428	1	1.00687	1.01657	1.00464	1.01172	1.00726	0.999523	0.997261	0.99474	none		Supported: Nucleus	cellular_component, intracellular, cell, nucleus, membrane, integral component of membrane, intrinsic component of membrane, organelle, membrane-bounded organelle, intracellular organelle, intracellular membrane-bounded organelle, intracellular part, membrane part, cell part	regulatory region DNA binding, transcription regulatory region sequence-specific DNA binding, RNA polymerase II regulatory region sequence-specific DNA binding, RNA polymerase II core promoter proximal region sequence-specific DNA binding, RNA polymerase II transcription factor activity, sequence-specific DNA binding, transcription factor activity, RNA polymerase II core promoter proximal region …	Q9P2Y4
CDK7	P50613	3	8	10	0.727089	0.914434	1	1	1	1.02004	1.00149	0.995661	1.04044	0.96323	1.03012	0.982126	0.953021	1.03499	0.884562	0.930729	1.01197	0.967244	0.929943	1.00721	0.980528	1.00767	1.03448	0.994556	0.99091	1.04599	0.961518	0.986803	1.03312	0.820761	1	1.00149	1.03012	0.982126	0.930729	0.967244	1.00767	0.994556	0.986803	none			cyclin-dependent protein kinase holoenzyme complex, DNA-directed RNA polymerase complex, cellular_component, intracellular, cell, nucleus, nucleoplasm, transcription factor complex, holo TFIIH complex, cytoplasm, DNA-directed RNA polymerase II, holoenzyme, cyclin-dependent protein kinase activating kinase holoenzyme complex, nuclear cyclin-dependent protein kinase holoenzyme complex, RNA polymera…	nucleotide binding, transcription factor activity, protein binding, transcription factor activity, transcription factor binding, molecular_function, transcription cofactor activity, transcription coactivator activity, catalytic activity, protein kinase activity, protein serine/threonine kinase activity, cyclin-dependent protein serine/threonine kinase activity, receptor binding, binding, protein …	P50613
LIN9	Q5TKA1|Q5TKA1-3|H0Y322|C9J5J4|H7C4T7|Q5TKA1-2	3	3	6	1.01048	1.11664	1	1	1	0.969217	1.00521	1.00079	0.96981	1.00686	1.04981	0.972671	0.964328	0.980787	1.03182	1.03984	1.01176	1.00614	1.07051	0.977947	0.980432	0.982526	0.993317	0.957684	0.995324	0.983805	0.938886	1.00113	1.01178	1.06356	1	1.00079	1.00686	0.972671	1.03182	1.00614	0.982526	0.983805	1.00113	none		Supported: Nucleoplasm	cellular_component, intracellular, cell, nucleus, nucleoplasm, transcriptional repressor complex, membrane-enclosed lumen, nuclear lumen, macromolecular complex, organelle, membrane-bounded organelle, intracellular organelle, intracellular membrane-bounded organelle, organelle lumen, organelle part, intracellular part, nuclear part, intracellular organelle part, cell part, intracellular organelle…	molecular_function, binding, protein binding	Q5TKA1
PHC2	A0A0A0MSI2|B3KPJ4|Q8IXK0|Q8IXK0-2|Q8IXK0-4|Q8IXK0-5	3	5	10	2.58282	2.29048	1	1	1	0.989671	0.971932	1.03094	1.01022	0.98825	1.03923	1.04328	1.00072	1.03352	1.10306	1.00191	1.07114	1.08279	1.05791	1.07407	1.12179	1.17539	1.15517	1.15895	1.13423	1.1764	1.23401	1.19809	1.32539	2.43665	1	0.989671	1.01022	1.03352	1.07114	1.07407	1.15517	1.15895	1.23401	none	1.52027	Supported: Nucleoplasm	ubiquitin ligase complex, nuclear ubiquitin ligase complex, chromatin, heterochromatin, cellular_component, intracellular, cell, nucleus, nucleoplasm, chromosome, PcG protein complex, membrane-enclosed lumen, nuclear lumen, macromolecular complex, PRC1 complex, organelle, membrane-bounded organelle, non-membrane-bounded organelle, intracellular organelle, intracellular membrane-bounded organelle,…	molecular_function, nucleic acid binding, DNA binding, binding, protein binding, zinc ion binding, identical protein binding, ion binding, cation binding, metal ion binding, transition metal ion binding, organic cyclic compound binding, heterocyclic compound binding	Q8IXK0
ATAD5	Q96QE3	3	7	9	1.11969	1.19644	1	1	1	1.01078	1.00534	1.02463	1.00744	1.0162	1.00117	1.01309	1.01321	1.05875	1.09415	1.05517	1.00279	1.09898	1.08882	1.04563	1.10546	1.04398	1.08587	1.09989	1.05657	1.07119	1.16781	1.096	1.08523	1.15807	1	1.01078	1.00744	1.01321	1.05517	1.08882	1.08587	1.07119	1.096	none	2.23577		cellular_component, intracellular, cell, nucleus, organelle, membrane-bounded organelle, intracellular organelle, intracellular membrane-bounded organelle, intracellular part, cell part	nucleotide binding, molecular_function, binding, ATP binding, purine nucleotide binding, adenyl nucleotide binding, ribonucleotide binding, purine ribonucleotide binding, adenyl ribonucleotide binding, purine ribonucleoside triphosphate binding, small molecule binding, ion binding, anion binding, organic cyclic compound binding, carbohydrate derivative binding, nucleoside phosphate binding, heter…	Q96QE3
PIAS4	Q8N2W9	3	3	6	0.883263	0.86511	1	1	1	1.02784	1.02095	0.957515	1.08139	0.994599	0.985266	1.05746	0.980511	0.964062	1.01684	0.993791	0.948534	1.03728	1.02027	1.00229	1.09239	1.0305	0.946393	1.0824	1.00516	0.997532	1.04156	1.039	0.983114	0.874186	1	1.02095	0.994599	0.980511	0.993791	1.02027	1.0305	1.00516	1.039	none		Approved: Nucleoplasm	cellular_component, intracellular, cell, nucleus, nucleoplasm, cytoplasm, nuclear matrix, nuclear body, PML body, membrane-enclosed lumen, nuclear lumen, macromolecular complex, nuclear periphery, organelle, membrane-bounded organelle, intracellular organelle, intracellular membrane-bounded organelle, organelle lumen, organelle part, intracellular part, nuclear part, intracellular organelle part,…	transcription factor activity, protein binding, transcription factor activity, transcription factor binding, molecular_function, nucleic acid binding, DNA binding, transcription cofactor activity, transcription corepressor activity, catalytic activity, binding, protein binding, protein C-terminus binding, zinc ion binding, transferase activity, ubiquitin-like protein transferase activity, SUMO tr…	Q8N2W9
RFX5	F8W689|P48382	3	10	16	1.50533	1.31694	1	1	1	0.962547	1.02206	1.0293	0.955597	1.16607	1.00589	1.01492	1.01268	1.01992	1.21114	1.0347	1.01876	1.10112	1.05195	1.01026	1.10777	1.13829	1.04791	1.1131	1.11537	1.02006	1.11868	1.09869	1.06485	1.41113	1	1.02206	1.00589	1.01492	1.0347	1.05195	1.10777	1.1131	1.09869	none			cellular_component, intracellular, cell, nucleus, organelle, membrane-bounded organelle, intracellular organelle, intracellular membrane-bounded organelle, intracellular part, cell part	regulatory region DNA binding, transcription regulatory region sequence-specific DNA binding, RNA polymerase II regulatory region sequence-specific DNA binding, RNA polymerase II core promoter proximal region sequence-specific DNA binding, RNA polymerase II transcription factor activity, sequence-specific DNA binding, core promoter proximal region sequence-specific DNA binding, RNA polymerase II …	P48382
AHCYL1	O43865	3	10	11	0.858962	0.846903	1	1	1	0.96843	1.01249	0.976136	0.980082	1.05762	0.990901	0.978078	1.03398	0.968736	1.00568	1.08978	1.00083	0.999363	1.06576	1.01006	1.02186	1.04927	0.980877	1.01575	1.05406	0.943803	1.01557	1.09771	1.01616	0.852933	1	0.976136	0.990901	0.978078	1.00568	1.01006	1.02186	1.01575	1.01616	none		Approved: Cytosol	cellular_component, extracellular region, extracellular space, intracellular, cell, cytoplasm, endoplasmic reticulum, endoplasmic reticulum membrane, cytosol, plasma membrane, endomembrane system, membrane, apical plasma membrane, vesicle, organelle subcompartment, nuclear outer membrane-endoplasmic reticulum membrane network, organelle, membrane-bounded organelle, intracellular organelle, extrac…	molecular_function, nucleic acid binding, RNA binding, binding, protein binding, identical protein binding, organic cyclic compound binding, heterocyclic compound binding	O43865
AXIN1	O15169|O15169-2	2	2	2		1.06483	1		1	1.0224		1.02533	1.03143		1.08101	1.05756		1.036	1.04954		1.04427	1.03318		1.02705	1.04505		1.03187	1.0169		1.0194	1.02587		1.0373	1.06483	1	1.02387	1.05622	1.04678	1.04691	1.03011	1.03846	1.01815	1.03159	none		Supported: Nucleoli, Vesicles	cellular_component, intracellular, cell, nucleus, cytoplasm, cytosol, plasma membrane, membrane, lateral plasma membrane, beta-catenin destruction complex, cytoplasmic vesicle, vesicle, macromolecular complex, organelle, membrane-bounded organelle, intracellular organelle, intracellular membrane-bounded organelle, protein complex, intracellular part, membrane part, cytoplasmic part, plasma membra…	molecular_function, signal transducer activity, GTPase activator activity, structural molecule activity, binding, protein binding, beta-catenin binding, enzyme activator activity, enzyme binding, kinase binding, protein kinase binding, protein domain specific binding, receptor signaling complex scaffold activity, enzyme regulator activity, GTPase regulator activity, ubiquitin protein ligase bindi…	O15169
ERAL1	O75616	2	3	3	0.597004		1	1		0.818186	0.766017		0.826194	0.778548		0.767367	0.76205		0.665261	0.669699		0.740932	0.690515		0.688743	0.673197		0.717631	0.630239		0.664289	0.607821		0.597004	1	0.792102	0.802371	0.764709	0.66748	0.715724	0.68097	0.673935	0.636055	none		Enhanced: Cytosol, Mitochondria	cellular_component, intracellular, cell, cytoplasm, mitochondrion, mitochondrial envelope, mitochondrial inner membrane, mitochondrial matrix, cytosol, membrane, organelle inner membrane, organelle membrane, mitochondrial membrane, organelle envelope, membrane-enclosed lumen, envelope, organelle, membrane-bounded organelle, intracellular organelle, intracellular membrane-bounded organelle, organe…	nucleotide binding, nucleoside binding, purine nucleoside binding, molecular_function, nucleic acid binding, RNA binding, binding, protein binding, GTP binding, purine nucleotide binding, guanyl nucleotide binding, rRNA binding, ribonucleoside binding, purine ribonucleoside binding, ribonucleotide binding, purine ribonucleotide binding, guanyl ribonucleotide binding, purine ribonucleoside triphos…	O75616
NGLY1	Q96IV0|Q96IV0-2|A0A0C4DFP4|Q96IV0-5|H0Y2P2	3	8	11	0.764642	0.85895	1	1	1	1.02284	0.930927	0.977194	1.00753	0.965391	0.942958	0.95921	0.980357	0.928455	0.879519	0.933992	0.910749	0.916722	0.904829	0.975567	0.898401	0.896485	0.908733	0.888199	0.927336	0.924035	0.875399	0.869422	0.913203	0.811796	1	0.977194	0.965391	0.95921	0.910749	0.916722	0.898401	0.924035	0.875399	none	2.67336		cellular_component, intracellular, cell, nucleus, cytoplasm, cytosol, organelle, membrane-bounded organelle, intracellular organelle, intracellular membrane-bounded organelle, intracellular part, cytoplasmic part, cell part	peptide-N4-(N-acetyl-beta-glucosaminyl)asparagine amidase activity, molecular_function, catalytic activity, binding, protein binding, hydrolase activity, hydrolase activity, acting on carbon-nitrogen (but not peptide) bonds, hydrolase activity, acting on carbon-nitrogen (but not peptide) bonds, in linear amides, ion binding, cation binding, metal ion binding	Q96IV0
EP400	Q96L91|Q96L91-2|Q96L91-3|Q96L91-5	3	22	34	1.40043	1.57056	1	1	1	1.00173	1.03816	1.06293	0.984711	1.04889	1.02733	0.984751	1.04521	1.04911	1.12876	1.06055	1.06593	1.02697	1.03677	1.07971	1.04015	0.99333	1.1147	1.01872	0.972617	1.08583	1.08327	1.03133	1.19483	1.48549	1	1.03816	1.02733	1.04521	1.06593	1.03677	1.04015	1.01872	1.08327	none		Supported: Nucleus	histone acetyltransferase complex, nuclear chromosome, chromatin, nuclear chromatin, Swr1 complex, cellular_component, intracellular, cell, nucleus, nucleoplasm, chromosome, nuclear body, nuclear speck, protein acetyltransferase complex, membrane-enclosed lumen, nuclear lumen, macromolecular complex, NuA4 histone acetyltransferase complex, H4/H2A histone acetyltransferase complex, organelle, memb…	nucleotide binding, molecular_function, nucleic acid binding, DNA binding, chromatin binding, antigen binding, catalytic activity, helicase activity, binding, protein binding, ATP binding, pyrophosphatase activity, hydrolase activity, hydrolase activity, acting on acid anhydrides, hydrolase activity, acting on acid anhydrides, in phosphorus-containing anhydrides, purine nucleotide binding, nucleo…	Q96L91
IKBKG	C9J2V2|Q9Y6K9|Q9Y6K9-2|A0A087X1B1	3	18	25	1.04871	1.09464	1	1	1	0.952209	1.01689	1.03144	0.954875	1.06274	0.982345	0.97794	1.04172	1.01178	1.14104	1.06997	1.08921	0.987946	1.05703	1.03699	0.952419	1.00399	1.01123	0.909072	1.03135	1.02773	0.953667	1.00786	1.00737	1.07168	1	1.01689	0.982345	1.01178	1.08921	1.03699	1.00399	1.02773	1.00737	none		Enhanced: Cytosol	ubiquitin ligase complex, spindle pole, cellular_component, intracellular, cell, nucleus, cytoplasm, spindle, cytosol, cytoskeleton, IkappaB kinase complex, microtubule cytoskeleton, macromolecular complex, organelle, membrane-bounded organelle, non-membrane-bounded organelle, intracellular organelle, intracellular membrane-bounded organelle, intracellular non-membrane-bounded organelle, organell…	molecular_function, signal transducer activity, receptor binding, binding, protein binding, enzyme binding, protein domain specific binding, polyubiquitin modification-dependent protein binding, ubiquitin protein ligase binding, ubiquitin-like protein binding, identical protein binding, protein homodimerization activity, peroxisome proliferator activated receptor binding, ubiquitin binding, ion b…	Q9Y6K9
GHDC	K7ESN3|Q8N2G8|Q8N2G8-2|Q8N2G8-3	3	2	3	0.883135	0.95276	1	1	1	0.987561	1.00653	1.01897	0.952352	0.956258	1.00617	0.961334	1.01533	1.02212	0.95061	1.01049	1.02768	0.980487	0.977195	1.01061	0.971138	0.961285	1.009	0.966274	0.962764	1.03545	0.989973	0.969166	1.00428	0.917947	1	1.00653	0.956258	1.01533	1.01049	0.980487	0.971138	0.966274	0.989973	none			cellular_component, extracellular region, intracellular, cell, nucleus, nuclear envelope, cytoplasm, endoplasmic reticulum, endomembrane system, membrane, secretory granule, cytoplasmic vesicle, organelle envelope, membrane-enclosed lumen, envelope, vesicle, vesicle lumen, secretory granule lumen, specific granule lumen, specific granule, organelle, membrane-bounded organelle, intracellular organ…	molecular_function	Q8N2G8
GRAMD1A	Q96CP6|Q96CP6-2|Q96CP6-3	3	4	5	1.06854	1.2011	1	1	1	1.02138	1.0269	0.995283	1.0303	1.03854	1.04122	1.00031	1.05885	1.01438	1.0107	1.00462	1.03802	0.978258	1.03941	1.02667	0.976891	1.00406	1.07087	1.01803	1.0228	1.01292	0.962034	1.00968	1.0687	1.13482	1	1.02138	1.03854	1.01438	1.0107	1.02667	1.00406	1.01803	1.00968	none		Approved: Cytosol, Plasma membrane	cellular_component, membrane, integral component of membrane, intrinsic component of membrane, membrane part	molecular_function, binding, protein binding	Q96CP6
TTC13	Q8NBP0|Q8NBP0-2	3	2	3	0.938177	1.03631	1	1	1	0.999262	1.02563	0.978828	0.997755	0.976374	0.963642	1.01386	0.977229	1.00343	0.940344	0.986219	0.982628	0.989738	0.979394	0.984824	1.00295	0.955933	0.993949	0.991238	1.02348	0.960559	0.960533	1.00243	1.01148	0.987246	1	0.999262	0.976374	1.00343	0.982628	0.984824	0.993949	0.991238	1.00243	none		Approved: Nucleoplasm			Q8NBP0
SOS1	G5E9C8|Q07889	2	2	4		0.929761	1		1	1.00467		0.999405	1.01882		0.977053	1.02702		0.993464	0.987074		0.989412	0.966226		0.956569	0.948887		0.930088	1		0.941162	0.9692		0.968235	0.929761	1	1.00204	0.997935	1.01024	0.988243	0.961398	0.939487	0.970581	0.968717	none			cellular_component, intracellular, cell, cytoplasm, cytosol, plasma membrane, postsynaptic density, membrane, asymmetric synapse, somatodendritic compartment, neuronal cell body, organelle, cell body, intracellular part, cytoplasmic part, synapse part, cell part, synapse, cell periphery, neuron part, postsynapse, neuron to neuron synapse, postsynaptic specialization	molecular_function, nucleic acid binding, DNA binding, guanyl-nucleotide exchange factor activity, Ras guanyl-nucleotide exchange factor activity, Rho guanyl-nucleotide exchange factor activity, GTPase activator activity, binding, protein binding, enzyme activator activity, Ras GTPase binding, Rho GTPase binding, SH3 domain binding, enzyme binding, protein domain specific binding, enzyme regulato…	Q07889
GNB1L	Q9BYB4	3	8	11	0.755513	0.797396	1	1	1	0.988366	0.970235	0.996378	1.00728	0.956679	0.95914	0.990685	1.00655	0.983691	0.85387	1.0042	0.974685	0.964883	0.987221	0.978795	0.937751	0.960974	0.954831	0.952748	0.988118	0.985357	0.914115	0.968503	0.920562	0.776455	1	0.988366	0.95914	0.990685	0.974685	0.978795	0.954831	0.985357	0.920562	none		Approved: Cytosol	cellular_component, intracellular, cell, cytoplasm, plasma membrane, cytoplasmic side of plasma membrane, membrane, intracellular part, membrane part, plasma membrane part, cell part, cell periphery, side of membrane, cytoplasmic side of membrane	molecular_function	Q9BYB4
LRP1	Q07954	3	6	11	1.01474	1.03682	1	1	1	0.963881	0.970026	0.990902	0.956423	0.995851	0.945295	0.984664	0.932484	0.944487	1.10795	1.00852	0.977955	1.00093	0.937827	0.999166	0.986439	0.925675	0.998758	0.96793	0.944182	0.966499	0.995006	0.953539	1.03809	1.02578	1	0.970026	0.956423	0.944487	1.00852	0.999166	0.986439	0.966499	0.995006	none		Approved: Nucleoplasm; Supported: Vesicles	lytic vacuole, cellular_component, intracellular, cell, nucleus, nucleolus, cytoplasm, lysosome, lysosomal membrane, endosome, early endosome, vacuole, vacuolar membrane, cytosol, plasma membrane, integral component of plasma membrane, clathrin-coated pit, adherens junction, cell-substrate adherens junction, focal adhesion, endomembrane system, vesicle membrane, membrane, integral component of me…	protease binding, molecular_function, nucleic acid binding, RNA binding, receptor activity, low-density lipoprotein receptor activity, scavenger receptor activity, receptor binding, transporter activity, binding, calcium ion binding, protein binding, protein transporter activity, peptide transporter activity, alpha-2 macroglobulin receptor activity, enzyme binding, substrate-specific transporter …	Q07954
SRSF1	J3KTL2|Q07955	3	18	22	3.68875	3.72553	1	1	1	0.94902	1.01151	1.0238	0.950064	1.18775	1.07427	1.01269	1.13737	1.09307	1.26814	1.13053	1.05713	1.00082	1.13263	1.01442	0.97681	1.02789	1.07533	0.901925	0.988473	0.983029	0.959225	1.23114	1.04701	3.70714	1	1.01151	1.07427	1.09307	1.13053	1.01442	1.02789	0.983029	1.04701	none		Enhanced: Nucleoplasm	cellular_component, extracellular region, extracellular space, intracellular, cell, nucleus, nucleoplasm, spliceosomal complex, cytoplasm, nuclear body, nuclear speck, intracellular ribonucleoprotein complex, membrane-enclosed lumen, nuclear lumen, vesicle, macromolecular complex, exon-exon junction complex, organelle, membrane-bounded organelle, intracellular organelle, extracellular organelle, …	molecular_function, nucleic acid binding, RNA binding, mRNA binding, binding, protein binding, enzyme binding, kinase binding, protein kinase binding, protein domain specific binding, protein kinase B binding, DNA topoisomerase binding, RS domain binding, organic cyclic compound binding, heterocyclic compound binding	Q07955
TRIM4	Q9C037|Q9C037-2	3	10	14	0.717531	0.828623	1	1	1	1.00341	0.979294	1.0011	0.990734	0.926668	0.982665	1.0442	0.99432	1.01975	0.970388	0.97739	0.96963	0.999849	1.01668	1.03524	0.977167	0.973673	0.965392	0.998724	0.965141	1.03419	0.981301	0.984748	0.947128	0.773077	1	1.0011	0.982665	1.01975	0.970388	1.01668	0.973673	0.998724	0.981301	none		Approved: Plasma membrane; Supported: Cytosol	cellular_component, intracellular, cell, cytoplasm, cytosol, plasma membrane, membrane, intracellular part, cytoplasmic part, cell part, cell periphery	molecular_function, catalytic activity, binding, zinc ion binding, transferase activity, ion binding, cation binding, metal ion binding, transition metal ion binding	Q9C037
TBC1D1	Q86TI0|Q86TI0-2	3	12	17	0.988282	0.90797	1	1	1	1.02806	1.04915	1.04629	0.973987	1.03897	1.01096	1.07554	1.0715	1.03567	1.0491	1.07079	1.00848	1.04168	1.11098	0.999358	0.968621	1.02181	0.976764	0.947135	1.09359	0.982106	0.95556	1.07222	0.979137	0.948126	1	1.04629	1.01096	1.0715	1.0491	1.04168	0.976764	0.982106	0.979137	none			cellular_component, intracellular, cell, nucleus, cytoplasm, cytosol, endomembrane system, organelle, membrane-bounded organelle, intracellular organelle, intracellular membrane-bounded organelle, intracellular part, cytoplasmic part, cell part	molecular_function, GTPase activator activity, binding, protein binding, enzyme activator activity, Ras GTPase binding, Rab GTPase binding, enzyme binding, enzyme regulator activity, GTPase regulator activity, small GTPase binding, GTPase binding, nucleoside-triphosphatase regulator activity, molecular function regulator	Q86TI0
KIAA0513	O60268|O60268-3|O60268-2	2	2	2	1.08826		1	1		0.967819	1.03419		0.938316	1.07304		0.953344	1.04201		0.99738	1.05428		0.971431	1.05189		0.954095	1.08602		0.96478	1.02416		0.975167	1.06878		1.08826	1	1.00101	1.00568	0.997675	1.02583	1.01166	1.02006	0.994472	1.02197	none			cellular_component, intracellular, cell, cytoplasm, intracellular part, cell part		O60268
TOMM40	O96008	3	9	10	1.06701	0.844247	1	1	1	0.94934	0.984562	1.0096	1.06205	1.0466	0.98693	1.01602	0.973089	0.979885	0.975067	0.960613	0.991947	1.00251	0.953314	0.997143	1.06798	1.0965	0.96433	1.06254	1.08399	1.04308	1.04061	1.04769	1.0361	0.955631	1	0.984562	1.0466	0.979885	0.975067	0.997143	1.06798	1.06254	1.04061	none		Approved: Cytosol; Enhanced: Mitochondria	cellular_component, extracellular region, extracellular space, intracellular, cell, cytoplasm, mitochondrion, mitochondrial envelope, mitochondrial outer membrane, mitochondrial outer membrane translocase complex, mitochondrial inner membrane, cytosol, membrane, integral component of membrane, organelle inner membrane, outer membrane, organelle membrane, intrinsic component of membrane, intrinsic…	molecular_function, transporter activity, binding, protein binding, protein transmembrane transporter activity, protein transporter activity, peptide transporter activity, protein channel activity, channel activity, porin activity, passive transmembrane transporter activity, wide pore channel activity, transmembrane transporter activity, macromolecule transmembrane transporter activity, substrate…	O96008
NDUFB10	H3BPJ9|O96000|O96000-2	3	5	6	1.31616	1.19339	1	1	1	1.03341	1.08316	0.902551	0.999037	1.18357	0.893782	0.927025	0.978291	0.883723	1.01965	0.973241	1.02799	0.93662	0.940968	0.866781	0.896511	0.898228	0.84998	0.908882	0.853436	0.889102	0.880389	0.86079	0.81716	1.25477	1	1.03341	0.999037	0.927025	1.01965	0.93662	0.896511	0.889102	0.86079	none	2.43123		cellular_component, extracellular region, extracellular space, intracellular, cell, cytoplasm, mitochondrion, mitochondrial envelope, mitochondrial inner membrane, mitochondrial respiratory chain, mitochondrial respiratory chain complex I, membrane, organelle inner membrane, NADH dehydrogenase complex, organelle membrane, mitochondrial membrane, organelle envelope, envelope, vesicle, macromolecul…	molecular_function, catalytic activity, NADH dehydrogenase activity, binding, protein binding, NADH dehydrogenase (ubiquinone) activity, oxidoreductase activity, oxidoreductase activity, acting on NAD(P)H, oxidoreductase activity, acting on NAD(P)H, quinone or similar compound as acceptor, NADH dehydrogenase (quinone) activity	O96000
ZBED1	O96006	3	4	6	0.915183	0.863759	1	1	1	1.00978	0.994136	0.935627	1.02993	0.954582	1.01172	1.03908	1.0245	1.01329	1.01093	1.00404	0.987189	0.995724	1.00216	0.957977	0.966884	0.999113	0.977373	0.977657	0.989157	0.919598	1.00119	0.960321	0.96353	0.889471	1	0.994136	1.01172	1.0245	1.00404	0.995724	0.977373	0.977657	0.96353	none			nuclear chromosome, cellular_component, intracellular, cell, nucleus, nuclear envelope, nucleoplasm, chromosome, centrosome, microtubule organizing center, cytoskeleton, endomembrane system, microtubule cytoskeleton, membrane, organelle membrane, nuclear membrane, organelle envelope, membrane-enclosed lumen, envelope, nuclear lumen, organelle, membrane-bounded organelle, non-membrane-bounded orga…	regulatory region DNA binding, transcription regulatory region sequence-specific DNA binding, RNA polymerase II regulatory region sequence-specific DNA binding, RNA polymerase II core promoter proximal region sequence-specific DNA binding, RNA polymerase II transcription factor activity, sequence-specific DNA binding, transcription factor activity, RNA polymerase II core promoter proximal region …	O96006
MOCS2	O96007|O96033	3	5	7	0.966993	0.786633	1	1	1	1.02304	0.949885	1.01896	1.01596	1.01072	1.00662	0.997812	1.01758	1.00386	0.98489	0.980246	1.0332	0.963166	0.99996	0.98703	0.957303	0.998699	1.00112	0.937964	1.00264	0.966345	0.955684	1.04982	0.966331	0.876813	1	1.01896	1.01072	1.00386	0.98489	0.98703	0.998699	0.966345	0.966331	none		Supported: Cytosol	cellular_component, intracellular, cell, nucleus, nucleoplasm, cytoplasm, cytosol, nuclear body, nuclear speck, molybdopterin synthase complex, membrane-enclosed lumen, nuclear lumen, macromolecular complex, organelle, membrane-bounded organelle, intracellular organelle, intracellular membrane-bounded organelle, organelle lumen, protein complex, organelle part, intracellular part, nuclear part, c…	molecular_function, catalytic activity, transferase activity, transferase activity, transferring sulfur-containing groups, sulfurtransferase activity, molybdopterin synthase activity	O96033
MOCS2	O96007|O96033	3	5	7	0.966993	0.786633	1	1	1	1.02304	0.949885	1.01896	1.01596	1.01072	1.00662	0.997812	1.01758	1.00386	0.98489	0.980246	1.0332	0.963166	0.99996	0.98703	0.957303	0.998699	1.00112	0.937964	1.00264	0.966345	0.955684	1.04982	0.966331	0.876813	1	1.01896	1.01072	1.00386	0.98489	0.98703	0.998699	0.966345	0.966331	none		Supported: Cytosol	cellular_component, intracellular, cell, nucleus, nucleoplasm, cytoplasm, cytosol, nuclear body, nuclear speck, molybdopterin synthase complex, membrane-enclosed lumen, nuclear lumen, macromolecular complex, organelle, membrane-bounded organelle, intracellular organelle, intracellular membrane-bounded organelle, organelle lumen, protein complex, organelle part, intracellular part, nuclear part, c…	molecular_function, catalytic activity, transferase activity, transferase activity, transferring sulfur-containing groups, sulfurtransferase activity, molybdopterin synthase activity	O96007
PDIA6	Q15084|Q15084-2|Q15084-3|Q15084-4|Q15084-5	3	21	23	0.739453	0.764853	1	1	1	0.983862	0.917897	0.956817	0.94354	0.989559	0.973116	0.964879	0.9287	0.954689	0.988279	1.00933	0.968399	0.946263	0.93506	0.934624	0.913743	0.965918	0.972011	0.9263	0.93914	0.895445	0.937787	0.987749	0.894502	0.752153	1	0.956817	0.973116	0.954689	0.988279	0.93506	0.965918	0.9263	0.937787	none		Approved: Cytosol; Supported: Endoplasmic reticulum	cellular_component, extracellular region, extracellular space, intracellular, cell, cytoplasm, endoplasmic reticulum, endoplasmic reticulum lumen, endoplasmic reticulum membrane, endoplasmic reticulum-Golgi intermediate compartment, cytosol, plasma membrane, endomembrane system, membrane, cytoplasmic vesicle, membrane-enclosed lumen, vesicle, organelle subcompartment, macromolecular complex, endo…	molecular_function, protein disulfide isomerase activity, catalytic activity, binding, protein binding, disulfide oxidoreductase activity, peptide disulfide oxidoreductase activity, oxidoreductase activity, oxidoreductase activity, acting on a sulfur group of donors, isomerase activity, intramolecular oxidoreductase activity, intramolecular oxidoreductase activity, transposing S-S bonds, catalyti…	Q15084
TMUB2	E7ESS3|K7EKW3|Q71RG4|Q71RG4-2	3	2	3	0.995845	0.91813	1	1	1	1.02566	0.945704	0.959916	1.02845	0.96438	0.987188	0.996972	0.989104	1.05639	1.06724	1.04405	0.979602	1.01109	1.03958	0.962082	1.00894	0.995055	0.984225	1.0484	0.973805	1.01743	1.0372	0.989193	0.975935	0.956988	1	0.959916	0.987188	0.996972	1.04405	1.01109	0.995055	1.01743	0.989193	none		Approved: Cytosol, Vesicles	cellular_component, membrane, integral component of membrane, intrinsic component of membrane, membrane part	molecular_function, binding, protein binding	Q71RG4
TST	Q16762	3	6	6	0.941466	0.794156	1	1	1	1.01548	1.00531	0.981732	1.0406	1.02568	0.978796	1.06779	1.05791	0.994234	1.01102	1.01341	0.965611	1.08912	1.0452	0.993095	1.07195	1.03902	0.985119	1.13293	0.999887	0.965708	1.04531	1.04855	0.936026	0.867811	1	1.00531	1.02568	1.05791	1.01102	1.0452	1.03902	0.999887	1.04531	none		Supported: Mitochondria	cellular_component, extracellular region, extracellular space, intracellular, cell, cytoplasm, mitochondrion, mitochondrial envelope, mitochondrial inner membrane, mitochondrial matrix, membrane, organelle inner membrane, organelle membrane, mitochondrial membrane, organelle envelope, membrane-enclosed lumen, envelope, vesicle, organelle, membrane-bounded organelle, intracellular organelle, extra…	molecular_function, nucleic acid binding, RNA binding, catalytic activity, thiosulfate sulfurtransferase activity, binding, 5S rRNA binding, transferase activity, transferase activity, transferring sulfur-containing groups, sulfurtransferase activity, rRNA binding, organic cyclic compound binding, heterocyclic compound binding	Q16762
RARS	P54136|P54136-2	3	32	34	0.657649	0.74684	1	1	1	1.06814	1.02539	1.04567	1.06203	0.934971	1.03859	0.908449	0.954013	1.00975	0.737259	0.919838	1.00686	0.869349	0.849541	1.04133	0.87634	0.851609	1.03068	0.917816	0.827498	1.08912	0.845232	0.767769	1.07041	0.702244	1	1.04567	1.03859	0.954013	0.919838	0.869349	0.87634	0.917816	0.845232	none		Approved: Nucleoplasm; Enhanced: Cytosol	cellular_component, extracellular region, extracellular space, intracellular, cell, nucleus, nucleoplasm, cytoplasm, mitochondrion, cytosol, membrane, aminoacyl-tRNA synthetase multienzyme complex, membrane-enclosed lumen, nuclear lumen, vesicle, macromolecular complex, organelle, membrane-bounded organelle, intracellular organelle, extracellular organelle, intracellular membrane-bounded organell…	tRNA binding, nucleotide binding, molecular_function, nucleic acid binding, RNA binding, catalytic activity, aminoacyl-tRNA ligase activity, arginine-tRNA ligase activity, binding, protein binding, ATP binding, amino acid binding, ligase activity, purine nucleotide binding, adenyl nucleotide binding, carboxylic acid binding, ribonucleotide binding, purine ribonucleotide binding, adenyl ribonucleo…	P54136
BLM	H0YNU5|P54132	3	12	17	0.949145	1.14155	1	1	1	1.01543	1.0225	1.0101	1.02577	1.00983	0.985645	1.03592	0.980453	1.03879	1.07142	0.985306	0.992142	1.03784	0.963128	1.01638	1.08623	1.02981	1.05677	1.09573	1.00792	1.03867	1.12087	1.01277	1.10368	1.04535	1	1.01543	1.00983	1.03592	0.992142	1.01638	1.05677	1.03867	1.10368	none		Approved: Cytosol; Supported: Nucleus	nuclear chromosome, chromosome, telomeric region, condensed chromosome, condensed nuclear chromosome, synaptonemal complex, lateral element, cellular_component, intracellular, cell, nucleus, nucleoplasm, replication fork, chromosome, nucleolus, cytoplasm, cytosol, nuclear matrix, nuclear body, PML body, membrane-enclosed lumen, nuclear lumen, nuclear periphery, organelle, membrane-bounded organel…	nucleotide binding, DNA secondary structure binding, four-way junction DNA binding, Y-form DNA binding, bubble DNA binding, p53 binding, molecular_function, nucleic acid binding, DNA binding, DNA helicase activity, damaged DNA binding, single-stranded DNA binding, catalytic activity, ATP-dependent DNA helicase activity, helicase activity, binding, protein binding, ATP binding, ATP-dependent helic…	P54132
C20ORF27	Q9GZN8|Q9GZN8-2	3	4	7	0.762701	0.873397	1	1	1	1.03184	1.01211	0.95763	1.02666	0.942805	1.00114	1.02014	0.999387	1.00108	0.913444	0.961295	0.968096	0.988064	0.975686	0.968181	0.996145	0.958991	1.01635	0.97709	1.00497	0.997865	0.981581	1.01095	0.987666	0.818049	1	1.01211	1.00114	1.00108	0.961295	0.975686	0.996145	0.997865	0.987666	none
GCLM	P48507	3	8	9	1.1023	0.895957	1	1	1	0.988288	1.02358	1.00423	1.02744	1.01004	1.04367	1.01772	1.01408	1.04562	1.00906	1.01697	1.02797	0.994282	1.02701	0.984927	1.02374	1.00181	0.972818	0.989331	1.01507	1.02049	0.988615	0.995989	0.968701	0.999126	1	1.00423	1.02744	1.01772	1.01697	0.994282	1.00181	1.01507	0.988615	none		Approved: Cytosol, Nucleoplasm, Plasma membrane	cellular_component, intracellular, cell, cytoplasm, cytosol, glutamate-cysteine ligase complex, macromolecular complex, intracellular part, cytoplasmic part, cell part, catalytic complex	molecular_function, catalytic activity, glutamate-cysteine ligase activity, binding, protein binding, ligase activity, ligase activity, forming carbon-nitrogen bonds, acid-amino acid ligase activity, enzyme binding, enzyme regulator activity, glutamate-cysteine ligase catalytic subunit binding, protein heterodimerization activity, protein dimerization activity, molecular function regulator	P48507
GCLC	P48506	3	18	20	0.609824	0.666364	1	1	1	1.01547	1.01147	0.994561	1.02348	0.905702	0.978118	1.01451	1.00124	0.962312	0.880387	0.962146	0.942362	0.958204	1.01441	0.956262	0.927564	0.955274	0.940209	0.944797	0.948492	0.996512	0.910598	0.944463	0.910149	0.638094	1	1.01147	0.978118	1.00124	0.942362	0.958204	0.940209	0.948492	0.910598	none		Approved: Cytosol, Nucleoli, Nucleus	cellular_component, intracellular, cell, cytoplasm, cytosol, glutamate-cysteine ligase complex, macromolecular complex, intracellular part, cytoplasmic part, cell part, catalytic complex	nucleotide binding, magnesium ion binding, molecular_function, catalytic activity, glutamate-cysteine ligase activity, binding, protein binding, ATP binding, glutamate binding, amino acid binding, ligase activity, ligase activity, forming carbon-nitrogen bonds, acid-amino acid ligase activity, purine nucleotide binding, adenyl nucleotide binding, carboxylic acid binding, ribonucleotide binding, p…	P48506
DCXR	J3KS22|J3QS36|Q7Z4W1	3	9	10	1.11855	0.843559	1	1	1	0.974351	1.03689	1.00752	1.01102	1.06722	0.971365	1.04731	0.961425	0.974296	0.934065	0.940618	0.958664	1.08284	0.965434	0.989728	1.17761	1.14593	0.947682	1.11508	1.13462	0.984933	1.14832	1.0944	0.995378	0.981056	1	1.00752	1.01102	0.974296	0.940618	0.989728	1.14593	1.11508	1.0944	none			cellular_component, extracellular region, extracellular space, intracellular, cell, nucleus, cytoplasm, cytoskeleton, microtubule, cytoplasmic microtubule, plasma membrane, microvillus, brush border, microtubule cytoskeleton, membrane, vesicle, cell projection, organelle, membrane-bounded organelle, non-membrane-bounded organelle, intracellular organelle, extracellular organelle, intracellular me…	molecular_function, catalytic activity, binding, protein binding, oxidoreductase activity, oxidoreductase activity, acting on CH-OH group of donors, oxidoreductase activity, acting on the CH-OH group of donors, NAD or NADP as acceptor, oxidoreductase activity, acting on NAD(P)H, oxidoreductase activity, acting on NAD(P)H, quinone or similar compound as acceptor, identical protein binding, L-xylul…	Q7Z4W1
MARS	P56192	3	34	38	0.796405	0.90593	1	1	1	1.00952	0.97952	1.04378	1.00355	0.952164	1.05745	0.884515	0.970309	1.0301	0.841457	0.93017	1.03041	0.891673	0.868733	1.07901	0.90209	0.848243	1.09472	0.92986	0.820488	1.03223	0.868348	0.791006	1.06033	0.851167	1	1.00952	1.00355	0.970309	0.93017	0.891673	0.90209	0.92986	0.868348	none		Enhanced: Cytosol	cellular_component, extracellular region, extracellular space, intracellular, cell, nucleus, nucleolus, cytoplasm, cytosol, membrane, aminoacyl-tRNA synthetase multienzyme complex, membrane-enclosed lumen, nuclear lumen, vesicle, macromolecular complex, organelle, membrane-bounded organelle, non-membrane-bounded organelle, intracellular organelle, extracellular organelle, intracellular membrane-b…	tRNA binding, nucleotide binding, molecular_function, nucleic acid binding, RNA binding, catalytic activity, aminoacyl-tRNA ligase activity, methionine-tRNA ligase activity, binding, ATP binding, ligase activity, purine nucleotide binding, adenyl nucleotide binding, ribonucleotide binding, purine ribonucleotide binding, adenyl ribonucleotide binding, purine ribonucleoside triphosphate binding, sm…	P56192
ITGA1	P56199	3	2	4	1.00845	1.00435	1	1	1	1.02357	0.986545	1.02929	0.993217	1.03161	1.00008	1.04486	1.03832	1.00974	1.06715	1.03421	1.01718	1.07242	1.05538	0.998707	1.03987	1.02483	0.986194	1.01261	0.997742	0.99749	1.00056	0.949	0.96627	1.0064	1	1.02357	1.00008	1.03832	1.03421	1.05538	1.02483	0.997742	0.96627	none			acrosomal vesicle, cellular_component, extracellular region, extracellular space, intracellular, cell, cytoplasm, plasma membrane, integral component of plasma membrane, adherens junction, cell-substrate adherens junction, focal adhesion, integrin complex, external side of plasma membrane, cell surface, endomembrane system, membrane, integral component of membrane, cell junction, cell-substrate j…	molecular_function, receptor binding, binding, protein binding, collagen binding, enzyme binding, phosphatase binding, protein phosphatase binding, protein complex binding, ion binding, cation binding, macromolecular complex binding, metal ion binding, cell adhesion mediator activity, cell-matrix adhesion mediator activity, collagen binding involved in cell-matrix adhesion	P56199
VARS2	A0A0A0MTG1|A0A0G2JIA5|A0A140T8Y0|A0A140TA35|A0A140TA36|A0A140TA40|A0A140TA45|Q5ST30|Q5ST30-4|A0A0G2JL52|B4E0K6|B7ZL25	3	15	17	0.865418	0.883785	1	1	1	1.02027	0.980902	1.01265	1.00855	0.993765	0.990554	1.00193	1.02017	0.985779	0.938873	1.04144	0.996899	0.970579	0.994661	1.01088	0.961613	0.960167	1.01964	0.971691	0.960744	1.00404	0.942948	1.01461	0.949459	0.874602	1	1.01265	0.993765	1.00193	0.996899	0.994661	0.961613	0.971691	0.949459	none		Approved: Mitochondria	cellular_component, intracellular, cell, cytoplasm, mitochondrion, organelle, membrane-bounded organelle, intracellular organelle, intracellular membrane-bounded organelle, intracellular part, cytoplasmic part, cell part	nucleotide binding, aminoacyl-tRNA editing activity, molecular_function, catalytic activity, aminoacyl-tRNA ligase activity, valine-tRNA ligase activity, binding, ATP binding, hydrolase activity, hydrolase activity, acting on ester bonds, ligase activity, purine nucleotide binding, adenyl nucleotide binding, ribonucleotide binding, purine ribonucleotide binding, adenyl ribonucleotide binding, pur…	Q5ST30
USP47	Q96K76|Q96K76-4	3	36	39	0.647766	0.715083	1	1	1	1.01222	0.954192	0.99127	1.01184	0.928195	1.01595	0.992529	1.00309	1.00246	0.914099	0.987708	0.993774	0.946145	0.97594	0.97798	0.920064	0.937926	0.978818	0.907011	0.929384	0.967862	0.88369	0.92371	0.956242	0.681424	1	0.99127	1.01184	1.00246	0.987708	0.97594	0.937926	0.929384	0.92371	none	1.64389	Approved: Intermediate filaments	ubiquitin ligase complex, cellular_component, intracellular, cell, nucleus, nucleoplasm, cytoplasm, SCF ubiquitin ligase complex, cullin-RING ubiquitin ligase complex, membrane-enclosed lumen, nuclear lumen, macromolecular complex, organelle, membrane-bounded organelle, intracellular organelle, intracellular membrane-bounded organelle, organelle lumen, organelle part, intracellular part, nuclear …	molecular_function, catalytic activity, thiol-dependent ubiquitin-specific protease activity, binding, protein binding, peptidase activity, cysteine-type peptidase activity, hydrolase activity, ubiquitin-like protein-specific protease activity, protein domain specific binding, thiol-dependent ubiquitinyl hydrolase activity, peptidase activity, acting on L-amino acid peptides, WD40-repeat domain b…	Q96K76
KIAA1524	A0A087X211|Q8TCG1|Q8TCG1-2	3	17	21	1.24185	1.30215	1	1	1	0.949507	0.968709	1.0263	0.915837	1.03285	1.03569	0.98817	1.05347	1.04443	1.06805	1.0112	1.04495	0.953156	1.00426	0.953059	0.921107	0.899521	0.981335	0.900025	0.899653	0.90836	0.900347	0.929549	0.931268	1.272	1	0.968709	1.03285	1.04443	1.04495	0.953156	0.921107	0.900025	0.929549	none	2.35319	Supported: Cytosol, Plasma membrane
PK|ZAK	D4Q8H0|Q9NYL2|Q9NYL2-2	2	5	6		1.00688	1		1	1.02546		1.01533	1.07327		0.979391	1.04972		1.00573	1.05036		0.992987	1.05447		1.07081	1.041		0.988606	1.04728		0.996541	1.03952		1.01504	1.00688	1	1.02039	1.02633	1.02772	1.02167	1.06264	1.0148	1.02191	1.02728	none
RNF219	Q5W0B1	3	7	10	1.24765	1.83916	1	1	1	0.97456	1.00939	1.01468	0.957498	1.07303	1.00803	0.972326	1.02808	1.02241	1.05438	1.03021	1.03029	1.00102	1.04556	1.04977	0.975406	1.00227	1.03639	0.948509	0.97113	0.979895	0.986207	1.08843	0.994257	1.54341	1	1.00939	1.00803	1.02241	1.03029	1.04556	1.00227	0.97113	0.994257	none		Approved: Cytosol, Nuclear bodies, Nucleoplasm		molecular_function, binding, protein binding, ion binding, cation binding, metal ion binding	Q5W0B1
MGAT5	Q09328	3	4	7	1.00608	0.924563	1	1	1	0.956699	1.02606	0.998521	0.953817	0.994628	0.980656	0.964846	1.01234	0.995047	1.0088	1.03246	0.998211	0.995825	1.09762	0.973299	0.953859	0.99309	0.999877	0.914608	0.984889	0.960669	0.992789	1.0617	0.989757	0.965321	1	0.998521	0.980656	0.995047	1.0088	0.995825	0.99309	0.960669	0.992789	none			Golgi membrane, cellular_component, extracellular region, extracellular space, intracellular, cell, cytoplasm, Golgi apparatus, endomembrane system, membrane, integral component of membrane, organelle membrane, intrinsic component of membrane, vesicle, organelle subcompartment, organelle, membrane-bounded organelle, intracellular organelle, extracellular organelle, intracellular membrane-bounded …	molecular_function, catalytic activity, UDP-glycosyltransferase activity, acetylglucosaminyltransferase activity, transferase activity, transferase activity, transferring glycosyl groups, transferase activity, transferring hexosyl groups, alpha-1,6-mannosylglycoprotein 6-beta-N-acetylglucosaminyltransferase activity, catalytic activity, acting on a protein, catalytic activity, acting on a glycopr…	Q09328
MMTAG2	Q9BU76|Q9BU76-4	3	6	7	1.4185	1.80981	1	1	1	1.0381	1.00238	0.9538	1.03124	0.969812	0.985704	1.07899	1.01253	1.00593	1.079	0.97745	1.05002	1.07146	0.998653	0.937772	1.04003	0.973986	1.02785	1.01727	0.997278	0.956298	1.00542	0.945276	1.01665	1.61416	1	1.00238	0.985704	1.01253	1.05002	0.998653	1.02785	0.997278	1.00542	none
BTF3	P20290|P20290-2	3	11	14	2.41165	1.86909	1	1	1	0.926341	0.950863	1.04534	0.946908	1.03431	1.00843	0.997035	1.01573	1.04525	1.15404	1.06413	1.01592	1.08877	1.14513	1.06141	1.14502	1.22413	1.07624	1.14741	1.27852	1.15758	1.25803	1.33332	1.16954	2.14037	1	0.950863	1.00843	1.01573	1.06413	1.08877	1.14502	1.15758	1.25803	none	1.79221	Supported: Cytosol	cellular_component, intracellular, cell, nucleus, cytoplasm, cytosol, organelle, membrane-bounded organelle, intracellular organelle, intracellular membrane-bounded organelle, intracellular part, cytoplasmic part, cell part	molecular_function, nucleic acid binding, RNA binding, binding, protein binding, organic cyclic compound binding, heterocyclic compound binding	P20290
SND1	Q7KZF4	3	49	53	0.92064	1.18244	1	1	1	0.993073	0.991895	0.992198	1.02703	1.01164	0.988542	1.05399	0.996563	1.03167	0.990396	1.04348	1.05223	1.14863	1.05433	1.12321	1.25806	1.16112	1.19938	1.33268	1.20405	1.26229	1.3244	1.20995	1.2915	1.05154	1	0.992198	1.01164	1.03167	1.04348	1.12321	1.19938	1.26229	1.2915	none	2.30984	Enhanced: Cytosol	cellular_component, extracellular region, extracellular space, intracellular, cell, nucleus, cytoplasm, mitochondrion, cytosol, membrane, RISC complex, intracellular ribonucleoprotein complex, RNAi effector complex, cytoplasmic vesicle, vesicle, macromolecular complex, melanosome, organelle, membrane-bounded organelle, intracellular organelle, extracellular organelle, intracellular membrane-bound…	transcription factor activity, protein binding, transcription factor activity, transcription factor binding, molecular_function, nucleic acid binding, transcription cofactor activity, RNA binding, catalytic activity, nuclease activity, binding, protein binding, hydrolase activity, hydrolase activity, acting on ester bonds, cadherin binding, cell adhesion molecule binding, organic cyclic compound …	Q7KZF4
ATP1B1	P05026|P05026-2	3	6	7	1.21444	1.19395	1	1	1	0.942945	0.977482	1.02096	0.954764	1.14488	1.04808	1.02424	1.03188	1.10097	1.19045	1.01981	1.05055	1.03109	1.02691	1.06449	1.03518	1.07602	1.08848	1.01643	1.07492	1.03975	1.04237	1.09493	1.12641	1.2042	1	0.977482	1.04808	1.03188	1.05055	1.03109	1.07602	1.03975	1.09493	none			cellular_component, extracellular region, extracellular space, intracellular, cell, plasma membrane, integral component of plasma membrane, sodium:potassium-exchanging ATPase complex, caveola, cell-cell junction, intercalated disc, membrane, integral component of membrane, basolateral plasma membrane, apical plasma membrane, cell junction, intrinsic component of membrane, intrinsic component of p…	nucleotide binding, ATPase activator activity, molecular_function, catalytic activity, transporter activity, sodium:potassium-exchanging ATPase activity, binding, protein binding, ATP binding, protein C-terminus binding, enzyme activator activity, drug binding, cation transmembrane transporter activity, potassium-transporting ATPase activity, ion transmembrane transporter activity, monovalent ino…	P05026
IVD	A0A0A0MT83|P26440	3	18	19	0.780013	0.694088	1	1	1	0.984937	1.04807	1.02761	1.00534	0.987895	0.974405	1.00455	1.01792	0.997497	0.879974	0.980452	0.979563	0.996349	1.04877	0.98925	0.987721	1.02907	0.953587	0.996664	1.02642	1.00508	0.974769	1.01435	0.989047	0.73705	1	1.02761	0.987895	1.00455	0.979563	0.996349	0.987721	1.00508	0.989047	none		Approved: Nucleoplasm; Enhanced: Mitochondria	cellular_component, intracellular, cell, cytoplasm, mitochondrion, mitochondrial matrix, membrane-enclosed lumen, organelle, membrane-bounded organelle, intracellular organelle, intracellular membrane-bounded organelle, organelle lumen, organelle part, intracellular part, mitochondrial part, cytoplasmic part, intracellular organelle part, cell part, intracellular organelle lumen	nucleotide binding, molecular_function, catalytic activity, acyl-CoA dehydrogenase activity, binding, isovaleryl-CoA dehydrogenase activity, oxidoreductase activity, oxidoreductase activity, acting on the CH-CH group of donors, small molecule binding, ion binding, anion binding, cofactor binding, flavin adenine dinucleotide binding, coenzyme binding, organic cyclic compound binding, nucleoside ph…	P26440
PTPN23	Q9H3S7	3	29	35	1.08923	1.05023	1	1	1	0.989459	1.02542	1.00854	0.989949	1.03853	0.990257	1.00389	1.00233	0.998913	1.04405	1.02612	0.984211	1.00835	1.01377	1.02667	1.00882	1.05262	0.983635	0.994864	1.02529	0.980335	1.0098	1.03199	1.02973	1.06973	1	1.00854	0.990257	1.00233	1.02612	1.01377	1.00882	0.994864	1.02973	none		Supported: Nuclear bodies, Nucleoplasm	cellular_component, extracellular region, extracellular space, intracellular, cell, nucleus, nucleoplasm, cytoplasm, endosome, early endosome, microtubule organizing center, cytosol, cytoskeleton, cilium, endomembrane system, microtubule cytoskeleton, nuclear body, cytoplasmic vesicle, membrane-enclosed lumen, nuclear lumen, vesicle, ciliary basal body, cell projection, organelle, membrane-bounde…	molecular_function, catalytic activity, phosphoprotein phosphatase activity, protein tyrosine phosphatase activity, binding, protein binding, hydrolase activity, hydrolase activity, acting on ester bonds, phosphatase activity, enzyme binding, kinase binding, protein kinase binding, phosphoric ester hydrolase activity, catalytic activity, acting on a protein	Q9H3S7
SEMA4A	Q5TCJ5|Q9H3S1|Q5TCI4|Q5TCI6	3	3	8	0.921136	0.806792	1	1	1	0.998918	0.995599	0.956506	1.00624	0.959634	0.978179	0.971009	0.936317	0.949672	0.942327	0.969446	0.93533	1.00296	0.971221	0.980293	1.01803	0.953281	0.936916	1.01418	1.02078	0.985804	1.03307	1.01159	0.955224	0.863964	1	0.995599	0.978179	0.949672	0.942327	0.980293	0.953281	1.01418	1.01159	none		Enhanced: Nucleus	cellular_component, extracellular region, extracellular space, intracellular, cell, nucleus, cytoplasm, cytosol, plasma membrane, membrane, integral component of membrane, intrinsic component of membrane, organelle, membrane-bounded organelle, intracellular organelle, intracellular membrane-bounded organelle, extracellular region part, intracellular part, membrane part, cytoplasmic part, cell par…	molecular_function, binding, protein binding	Q9H3S1
DDX23	Q9BUQ8	3	22	28	1.50448	2.16592	1	1	1	1.05751	1.02996	1.06748	1.04893	0.978233	1.03977	1.01648	1.03504	1.09053	1.08008	0.991412	1.06395	1.05885	1.01666	1.13353	1.14081	1.04922	1.23212	1.20905	1.11517	1.28127	1.32982	1.11398	1.4552	1.8352	1	1.05751	1.03977	1.03504	1.06395	1.05885	1.14081	1.20905	1.32982	none	1.509	Supported: Nucleoli, Nucleus	cellular_component, extracellular region, extracellular space, intracellular, cell, nucleus, nucleoplasm, spliceosomal complex, U5 snRNP, nucleolus, cytoplasm, intracellular ribonucleoprotein complex, small nuclear ribonucleoprotein complex, membrane-enclosed lumen, nuclear lumen, vesicle, macromolecular complex, organelle, membrane-bounded organelle, non-membrane-bounded organelle, intracellular…	nucleotide binding, molecular_function, nucleic acid binding, RNA binding, RNA helicase activity, catalytic activity, ATP-dependent RNA helicase activity, helicase activity, binding, protein binding, ATP binding, ATP-dependent helicase activity, RNA-dependent ATPase activity, pyrophosphatase activity, hydrolase activity, hydrolase activity, acting on acid anhydrides, hydrolase activity, acting on…	Q9BUQ8
TDP1	Q9NUW8	3	12	14	0.828947	0.81773	1	1	1	1.01173	1.02538	1.007	1.01624	0.990459	1.02011	1.01324	1.04247	1.03204	0.995311	1.03096	1.0251	1.02016	1.01733	0.987062	1.00852	0.998969	0.979758	0.99744	1.03683	0.976546	0.971415	1.02392	0.965756	0.823338	1	1.01173	1.01624	1.03204	1.0251	1.01733	0.998969	0.99744	0.971415	none		Approved: Plasma membrane; Supported: Nucleus	cellular_component, intracellular, cell, nucleus, cytoplasm, plasma membrane, membrane, organelle, membrane-bounded organelle, intracellular organelle, intracellular membrane-bounded organelle, intracellular part, cell part, cell periphery	molecular_function, nucleic acid binding, DNA binding, double-stranded DNA binding, single-stranded DNA binding, catalytic activity, nuclease activity, exonuclease activity, binding, protein binding, phosphoric diester hydrolase activity, hydrolase activity, hydrolase activity, acting on ester bonds, 3'-tyrosyl-DNA phosphodiesterase activity, phosphoric ester hydrolase activity, tyrosyl-DNA phosp…	Q9NUW8
NFATC1	O95644|O95644-10|O95644-11|O95644-2|O95644-3|O95644-4|O95644-5|O95644-6|O95644-8	3	4	7	1.39355	1.2758	1	1	1	0.993562	1.00641	1.02334	1.00058	0.981578	0.968266	1.00829	1.00351	0.974728	1.07678	0.996197	0.995529	1.0181	0.968942	1.0246	0.978505	1.02337	0.95122	0.976634	0.977632	0.949291	0.975786	0.990754	1.03497	1.33467	1	1.00641	0.981578	1.00351	0.996197	1.0181	0.978505	0.976634	0.990754	none		Supported: Nuclear bodies, Nucleoplasm	nuclear chromosome, chromatin, nuclear chromatin, cellular_component, intracellular, cell, nucleus, nucleoplasm, chromosome, cytoplasm, cytosol, nuclear body, membrane-enclosed lumen, nuclear lumen, organelle, membrane-bounded organelle, non-membrane-bounded organelle, intracellular organelle, intracellular membrane-bounded organelle, intracellular non-membrane-bounded organelle, organelle lumen,…	regulatory region DNA binding, transcription regulatory region sequence-specific DNA binding, RNA polymerase II regulatory region sequence-specific DNA binding, RNA polymerase II distal enhancer sequence-specific DNA binding, RNA polymerase II transcription factor activity, sequence-specific DNA binding, RNA polymerase II regulatory region DNA binding, regulatory region nucleic acid binding, RNA …	O95644
SMCHD1	A6NHR9	3	62	70	0.728498	0.985929	1	1	1	1.01631	0.991872	1.00279	1.02032	0.954648	1.01593	1.00396	0.991239	1.01773	0.825737	1.00219	1.01597	0.998164	1.00979	1.03274	0.989965	1.00015	1.0262	1.02518	1.02209	1.05165	0.979125	1.01383	1.03105	0.857213	1	1.00279	1.01593	1.00396	1.00219	1.00979	1.00015	1.02518	1.01383	none		Approved: Nuclear bodies, Nucleoplasm	nuclear chromosome, chromosome, telomeric region, nuclear chromosome, telomeric region, sex chromosome, X chromosome, Barr body, cellular_component, intracellular, cell, nucleus, chromosome, membrane-enclosed lumen, nuclear lumen, organelle, membrane-bounded organelle, non-membrane-bounded organelle, intracellular organelle, intracellular membrane-bounded organelle, intracellular non-membrane-bou…	nucleotide binding, molecular_function, catalytic activity, binding, ATP binding, pyrophosphatase activity, hydrolase activity, hydrolase activity, acting on acid anhydrides, hydrolase activity, acting on acid anhydrides, in phosphorus-containing anhydrides, ATPase activity, purine nucleotide binding, nucleoside-triphosphatase activity, adenyl nucleotide binding, ribonucleotide binding, purine ri…	A6NHR9
PHF5A	Q7RTV0	3	6	9	1.39859	1.50564	1	1	1	0.950818	1.00253	1.11305	0.97333	1.08549	1.03278	1.07137	0.982237	1.12224	1.17576	1.01509	1.10519	1.07671	1.0026	1.0912	1.12053	1.15308	1.20894	1.11361	1.12757	1.20902	1.16372	1.07667	1.32475	1.45211	1	1.00253	1.03278	1.07137	1.10519	1.07671	1.15308	1.12757	1.16372	none	1.82966	Enhanced: Nucleoplasm	cellular_component, intracellular, cell, nucleus, nucleoplasm, spliceosomal complex, U2 snRNP, U12-type spliceosomal complex, nuclear matrix, nuclear body, nuclear speck, intracellular ribonucleoprotein complex, small nuclear ribonucleoprotein complex, membrane-enclosed lumen, nuclear lumen, macromolecular complex, nuclear periphery, organelle, membrane-bounded organelle, intracellular organelle,…	molecular_function, nucleic acid binding, DNA binding, DNA binding transcription factor activity, RNA binding, binding, ion binding, cation binding, metal ion binding, organic cyclic compound binding, transcription regulator activity, heterocyclic compound binding	Q7RTV0
PGK1	P00558	3	31	33	0.850798	0.820778	1	1	1	0.749543	0.919511	1.1726	1.08159	0.877119	0.781356	0.836209	0.845375	1.13866	1.05391	0.997653	0.761215	0.869835	0.958331	1.11566	0.837256	0.898725	0.756992	0.909895	0.960307	1.0966	0.89619	0.965393	0.752915	0.835788	1	0.919511	0.877119	0.845375	0.997653	0.958331	0.837256	0.960307	0.89619	none			cellular_component, extracellular region, extracellular space, intracellular, cell, cytoplasm, cytosol, membrane, vesicle, organelle, membrane-bounded organelle, extracellular organelle, extracellular region part, intracellular part, membrane part, cytoplasmic part, cell part, membrane raft, extracellular exosome, membrane region, whole membrane, membrane microdomain, extracellular vesicle	nucleotide binding, molecular_function, catalytic activity, phosphoglycerate kinase activity, binding, protein binding, ATP binding, disulfide oxidoreductase activity, kinase activity, oxidoreductase activity, oxidoreductase activity, acting on NAD(P)H, oxidoreductase activity, acting on a sulfur group of donors, oxidoreductase activity, acting on a sulfur group of donors, NAD(P) as acceptor, tra…	P00558
CDC27	G5EA36|P30260|P30260-2	3	15	17	0.964863	0.975562	1	1	1	1.03388	0.926065	1.00408	0.967735	0.931645	1.01315	0.966956	0.952986	0.996032	0.938237	0.975292	1.0097	0.982645	0.925189	1.02204	0.953523	0.931195	1.06463	0.990668	0.886258	1.07096	0.949475	0.90721	1.10215	0.970212	1	1.00408	0.967735	0.966956	0.975292	0.982645	0.953523	0.990668	0.949475	none		Enhanced: Nucleoplasm	ubiquitin ligase complex, nuclear ubiquitin ligase complex, cellular_component, intracellular, cell, nucleus, nucleoplasm, anaphase-promoting complex, cytoplasm, centrosome, microtubule organizing center, spindle, cytosol, cytoskeleton, microtubule, spindle microtubule, microtubule cytoskeleton, cullin-RING ubiquitin ligase complex, membrane-enclosed lumen, nuclear lumen, macromolecular complex, …	molecular_function, binding, protein binding, enzyme binding, phosphatase binding, protein phosphatase binding	P30260
ACTR1B	P42025	3	5	7	0.776631	0.836464	1	1	1	0.976803	0.982691	1.00799	1.01281	0.97944	1.03671	0.94035	0.995093	1.06464	0.801912	0.938553	1.04036	0.949316	0.936058	1.06494	0.962423	0.976922	1.01744	0.962353	0.903857	1.02975	0.9352	0.885871	1.06155	0.806548	1	0.982691	1.01281	0.995093	0.938553	0.949316	0.976922	0.962353	0.9352	none		Approved: Microtubules	cellular_component, extracellular region, extracellular space, intracellular, cell, cytoplasm, centrosome, microtubule organizing center, cytosol, cytoskeleton, dynactin complex, microtubule associated complex, endomembrane system, actin cytoskeleton, microtubule cytoskeleton, membrane, secretory granule, cytoplasmic vesicle, membrane-enclosed lumen, vesicle, vesicle lumen, macromolecular complex…	nucleotide binding, molecular_function, binding, protein binding, ATP binding, purine nucleotide binding, adenyl nucleotide binding, ribonucleotide binding, purine ribonucleotide binding, adenyl ribonucleotide binding, purine ribonucleoside triphosphate binding, small molecule binding, ion binding, anion binding, organic cyclic compound binding, carbohydrate derivative binding, nucleoside phospha…	P42025
PWWP2A	Q96N64	3	2	6	1.40798	1.32804	1	1	1	1.03247	1.03173	0.983157	1.05598	0.99726	1.02115	1.04364	1.00068	1.0338	1.07524	0.968197	1.0777	1.05169	1.00272	1.08781	1.04475	1.04211	1.08951	1.07581	1.02583	1.07966	1.05518	1.03873	1.17858	1.36801	1	1.03173	1.02115	1.0338	1.07524	1.05169	1.04475	1.07581	1.05518	none		Approved: Focal adhesion sites; Supported: Nucleoplasm	cellular_component, intracellular, cell, nucleus, organelle, membrane-bounded organelle, intracellular organelle, intracellular membrane-bounded organelle, intracellular part, cell part	molecular_function, chromatin binding, binding, protein binding, histone binding	Q96N64
CEP290	J3KNF5|O15078	3	4	5	0.982384	1.17739	1	1	1	0.949336	0.99186	0.996286	0.975304	0.976728	0.948406	0.945597	0.976821	0.964289	0.854387	0.953447	0.93099	0.897536	0.923498	0.940455	0.949096	0.984577	0.982371	0.905251	0.950155	0.966761	0.927586	0.958624	1.00718	1.07989	1	0.99186	0.975304	0.964289	0.93099	0.923498	0.982371	0.950155	0.958624	none		Supported: Centrosome	gamma-tubulin complex, cellular_component, extracellular region, intracellular, cell, nucleus, cytoplasm, centrosome, centriole, microtubule organizing center, cytosol, cytoskeleton, cilium, endomembrane system, microtubule cytoskeleton, membrane, secretory granule, cytoplasmic vesicle, membrane-enclosed lumen, vesicle, vesicle lumen, photoreceptor connecting cilium, macromolecular complex, centr…	molecular_function, binding, protein binding, identical protein binding	O15078
NARFL	Q9H6Q4	3	6	9	0.896081	0.976108	1	1	1	1.00277	1.01021	1.04932	0.991808	0.974891	0.992967	0.984382	0.995581	0.999048	0.948712	0.998346	1.03574	1.01857	1.06041	1.02533	0.952407	0.976273	1.00189	0.973701	0.980479	1.02689	0.949446	1.00225	1.02463	0.936094	1	1.01021	0.991808	0.995581	0.998346	1.02533	0.976273	0.980479	1.00225	none		Approved: Cytosol, Plasma membrane	cellular_component, intracellular, cell, cytoplasm, cytosol, macromolecular complex, protein complex, intracellular part, cytoplasmic part, cytosolic part, cell part, CIA complex	molecular_function, catalytic activity, NADH dehydrogenase activity, binding, oxidoreductase activity, oxidoreductase activity, acting on NAD(P)H, ion binding, cation binding, metal ion binding, iron-sulfur cluster binding, 4 iron, 4 sulfur cluster binding, metal cluster binding	Q9H6Q4
ABCC1	P33527	3	19	23	0.851447	0.922112	1	1	1	1.01107	0.988265	0.992327	1.02572	0.947931	0.995808	0.996866	0.974109	0.982682	0.942362	0.972101	0.988629	0.982311	0.972619	0.995403	0.962634	0.975026	0.989038	0.95682	0.943872	0.995018	0.969444	0.961646	1.01946	0.88678	1	0.992327	0.995808	0.982682	0.972101	0.982311	0.975026	0.95682	0.969444	none		Supported: Plasma membrane	cellular_component, extracellular region, extracellular space, cell, plasma membrane, integral component of plasma membrane, membrane, integral component of membrane, basolateral plasma membrane, intrinsic component of membrane, intrinsic component of plasma membrane, vesicle, organelle, membrane-bounded organelle, extracellular organelle, extracellular region part, membrane part, plasma membrane…	nucleotide binding, molecular_function, catalytic activity, phospholipid-translocating ATPase activity, transporter activity, lipid transporter activity, binding, ATP binding, phospholipid transporter activity, anion transmembrane transporter activity, organic anion transmembrane transporter activity, xenobiotic transmembrane transporting ATPase activity, ion transmembrane transporter activity, p…	P33527
NKAP	Q8N5F7	3	5	7	1.59308	1.3999	1	1	1	1.0027	0.991406	0.977888	1.00941	1.10073	0.976334	1.01699	1.01892	0.99477	1.22809	1.00859	0.999374	1.10423	1.02623	0.991177	1.17177	1.0947	0.988203	1.17397	1.09244	1.02566	1.24385	1.11073	1.00159	1.49649	1	0.991406	1.00941	1.01699	1.00859	1.02623	1.0947	1.09244	1.11073	none		Approved: Cytosol; Supported: Nucleoplasm	cellular_component, intracellular, cell, nucleus, nucleoplasm, cytoplasm, cytosol, membrane-enclosed lumen, nuclear lumen, organelle, membrane-bounded organelle, intracellular organelle, intracellular membrane-bounded organelle, organelle lumen, organelle part, intracellular part, nuclear part, cytoplasmic part, intracellular organelle part, cell part, intracellular organelle lumen	molecular_function, nucleic acid binding, DNA binding, chromatin binding, RNA binding, binding, protein binding, chromatin DNA binding, organic cyclic compound binding, heterocyclic compound binding	Q8N5F7
YIPF5	Q969M3|Q969M3-3	2	2	3		1.13331	1		1	1.01765		1.01816	1.00486		1.03309	1.01865		0.999114	1.0277		1.02071	1.00578		1.00666	0.988092		1.01773	0.985274		1.01126	1.01592		0.980445	1.13331	1	1.01791	1.01897	1.00888	1.02421	1.00622	1.00291	0.998268	0.998183	none		Approved: Nucleoplasm; Supported: Endoplasmic reticulum, Golgi apparatus, Vesicles	cellular_component, intracellular, cell, nucleus, nucleoplasm, cytoplasm, endoplasmic reticulum, endoplasmic reticulum membrane, Golgi apparatus, Golgi-associated vesicle, endomembrane system, membrane, integral component of membrane, COPII-coated ER to Golgi transport vesicle, coated vesicle, intrinsic component of membrane, cytoplasmic vesicle, membrane-enclosed lumen, nuclear lumen, vesicle, o…	molecular_function, binding, protein binding	Q969M3
PRPF19	Q9UMS4	3	15	16	1.11094	1.30166	1	1	1	1.01553	1.03747	1.0597	1.08059	1.02946	1.01791	1.03774	0.979608	1.02375	0.930252	0.952063	1.01659	1.0465	0.970776	1.0619	1.17016	1.15351	1.1254	1.17573	1.15768	1.16801	1.16237	1.06342	1.22969	1.2063	1	1.03747	1.02946	1.02375	0.952063	1.0465	1.15351	1.16801	1.16237	none	2.30798	Enhanced: Nuclear speckles	nuclear chromosome, Prp19 complex, cellular_component, intracellular, cell, nucleus, nucleoplasm, replication fork, DNA replication factor A complex, spliceosomal complex, U2-type spliceosomal complex, chromosome, cytoplasm, lipid droplet, spindle, cytoskeleton, microtubule cytoskeleton, membrane, nuclear body, nuclear speck, intracellular ribonucleoprotein complex, replisome, membrane-enclosed l…	molecular_function, catalytic activity, ubiquitin-protein transferase activity, binding, protein binding, transferase activity, ubiquitin-like protein transferase activity, ubiquitin-ubiquitin ligase activity, identical protein binding, ubiquitin protein ligase activity, ubiquitin-like protein ligase activity, catalytic activity, acting on a protein	Q9UMS4
CNTRL	Q7Z7A1|Q7Z7A1-5	3	5	6	1.28056	1.68412	1	1	1	0.956503	0.933527	1.01702	0.939679	0.99148	1.00479	0.987399	0.972875	0.999104	1.0718	0.94877	1.01705	1.02087	0.993301	0.999287	0.971405	0.999767	0.97047	0.95345	0.938988	0.95646	0.937692	1.00255	1.02538	1.48234	1	0.956503	0.99148	0.987399	1.01705	0.999287	0.971405	0.95345	1.00255	none		Approved: Cytosol; Supported: Centrosome	cellular_component, intracellular, cell, cytoplasm, centrosome, microtubule organizing center, cytosol, cytoskeleton, cilium, microtubule cytoskeleton, membrane, midbody, macromolecular complex, cell projection, organelle, non-membrane-bounded organelle, intracellular organelle, intracellular non-membrane-bounded organelle, protein complex, organelle part, intracellular part, cytoskeletal part, c…	molecular_function, catalytic activity, protein kinase activity, protein tyrosine kinase activity, binding, protein binding, kinase activity, transferase activity, transferase activity, transferring phosphorus-containing groups, phosphotransferase activity, alcohol group as acceptor, catalytic activity, acting on a protein	Q7Z7A1
ECH1	Q13011	3	17	18	0.690599	0.659472	1	1	1	0.983174	0.988408	0.970364	1.04616	0.983579	0.985091	0.951967	0.913103	0.925781	0.799041	0.907118	0.906248	0.870564	0.862345	0.904289	0.970092	0.968744	0.917284	0.931984	0.953	0.941863	0.91456	0.883046	0.925623	0.675036	1	0.983174	0.985091	0.925781	0.906248	0.870564	0.968744	0.941863	0.91456	none	3.05686	Supported: Mitochondria	cellular_component, extracellular region, extracellular space, intracellular, cell, cytoplasm, mitochondrion, peroxisome, membrane, vesicle, microbody, organelle, membrane-bounded organelle, intracellular organelle, extracellular organelle, intracellular membrane-bounded organelle, extracellular region part, intracellular part, cytoplasmic part, cell part, extracellular exosome, extracellular ves…	molecular_function, catalytic activity, receptor binding, binding, protein binding, isomerase activity	Q13011
MLLT11	Q13015	3	2	3	1.00124	1.14366	1	1	1	0.987631	0.945176	1.0035	0.962384	0.981337	1.00202	0.969908	0.954874	1.03274	1.04335	0.99566	1.02955	0.992834	0.945729	0.942132	0.992581	0.959066	1.05301	0.976164	0.934899	1.00285	1.0152	0.935479	0.963457	1.07245	1	0.987631	0.981337	0.969908	1.02955	0.945729	0.992581	0.976164	0.963457	none		Supported: Cytosol, Nucleoplasm	cellular_component, intracellular, cell, nucleus, nucleoplasm, cytoplasm, microtubule organizing center, cytosol, cytoskeleton, microtubule cytoskeleton, membrane-enclosed lumen, nuclear lumen, organelle, membrane-bounded organelle, non-membrane-bounded organelle, intracellular organelle, intracellular membrane-bounded organelle, intracellular non-membrane-bounded organelle, organelle lumen, orga…	molecular_function	Q13015
GTF2A1	P52655	3	4	5	1.24633	1.11377	1	1	1	0.966948	0.993545	1.00211	0.982839	1.05966	0.988559	1.0189	0.977775	0.99997	1.0134	0.990163	1.00117	0.991895	0.935872	0.986496	1.01252	0.993413	0.980089	1.00282	1.00679	0.947634	1.01401	0.97414	0.936548	1.18005	1	0.993545	0.988559	0.99997	1.00117	0.986496	0.993413	1.00282	0.97414	none		Supported: Nucleoplasm	DNA-directed RNA polymerase complex, cellular_component, intracellular, cell, nucleus, nucleoplasm, transcription factor complex, transcription factor TFIID complex, transcription factor TFIIA complex, cytoplasm, cytosol, DNA-directed RNA polymerase II, holoenzyme, RNA polymerase complex, membrane-enclosed lumen, nuclear lumen, macromolecular complex, organelle, membrane-bounded organelle, intrac…	transcription factor activity, protein binding, transcription factor activity, transcription factor binding, RNA polymerase II transcription factor binding, RNA polymerase II repressing transcription factor binding, molecular_function, nucleic acid binding, DNA binding, transcription cofactor activity, transcription coactivator activity, binding, protein binding, transcription factor binding, TBP…	P52655
RPS6	P62753	3	8	14	13.0459	15.2433	1	1	1	1.06193	1.04638	1.06221	1.0569	0.970395	1.04509	0.909213	0.989394	1.02496	0.953106	0.910199	0.97367	0.850195	0.874985	1.04967	0.94417	0.866091	0.963614	0.959508	0.813269	0.875996	0.882997	0.863105	1.12229	14.1446	1	1.06193	1.04509	0.989394	0.953106	0.874985	0.94417	0.875996	0.882997	none		Enhanced: Cytosol, Endoplasmic reticulum	cellular_component, intracellular, cell, nucleus, nucleoplasm, nucleolus, cytoplasm, cytosol, ribosome, polysome, small ribosomal subunit, membrane, cytosolic ribosome, cytosolic small ribosomal subunit, dendrite, intracellular ribonucleoprotein complex, membrane-enclosed lumen, nuclear lumen, macromolecular complex, ribonucleoprotein granule, cytoplasmic ribonucleoprotein granule, somatodendriti…	molecular_function, nucleic acid binding, RNA binding, structural constituent of ribosome, structural molecule activity, binding, protein binding, enzyme binding, kinase binding, protein kinase binding, organic cyclic compound binding, heterocyclic compound binding	P62753
ERLIN2	E5RHW4|O94905	3	11	13	1.06537	1.14807	1	1	1	0.952802	0.969308	1.09823	0.924611	1.05208	1.11464	0.898288	0.961332	1.10674	0.945227	0.963059	1.08661	0.86876	0.882097	1.08062	0.869991	0.876776	1.13364	0.855614	0.851007	1.04386	0.84228	0.832091	1.14943	1.10672	1	0.969308	1.05208	0.961332	0.963059	0.882097	0.876776	0.855614	0.84228	none		Supported: Endoplasmic reticulum	cellular_component, extracellular region, extracellular space, intracellular, cell, cytoplasm, endoplasmic reticulum, endoplasmic reticulum membrane, cytosol, plasma membrane, endomembrane system, membrane, integral component of membrane, intrinsic component of membrane, vesicle, organelle subcompartment, macromolecular complex, nuclear outer membrane-endoplasmic reticulum membrane network, organ…	molecular_function, catalytic activity, protein kinase activity, protein tyrosine kinase activity, binding, steroid binding, protein binding, lipid binding, cholesterol binding, kinase activity, transferase activity, transferase activity, transferring phosphorus-containing groups, phosphotransferase activity, alcohol group as acceptor, enzyme binding, ubiquitin protein ligase binding, sterol bind…	O94905
PROSC	O94903	3	13	15	0.921275	0.867225	1	1	1	0.965699	0.998283	0.989281	0.950141	1.06332	1.00554	1.00123	1.06009	1.02061	1.14573	1.09998	1.02835	1.01687	1.09616	0.972447	0.974686	1.00411	1.01434	0.96511	1.00722	0.967772	1.02546	1.13408	0.982226	0.89425	1	0.989281	1.00554	1.02061	1.09998	1.01687	1.00411	0.967772	1.02546	none		Approved: Cytosol
TOX	O94900	3	3	7	1.35687	1.10542	1	1	1	0.92742	0.936519	0.974445	0.935522	1.06474	0.962376	1.03918	0.878201	0.968165	1.20908	0.926838	0.990756	1.0212	0.86485	0.972487	1.05856	1.06456	0.985621	1.05774	0.983667	0.939843	1.05749	0.995729	0.96588	1.23115	1	0.936519	0.962376	0.968165	0.990756	0.972487	1.05856	0.983667	0.995729	none		Approved: Nucleoli fibrillar center, Nucleus	cellular_component, intracellular, cell, nucleus, organelle, membrane-bounded organelle, intracellular organelle, intracellular membrane-bounded organelle, intracellular part, cell part	molecular_function, nucleic acid binding, DNA binding, binding, organic cyclic compound binding, heterocyclic compound binding	O94900
ITCH	Q96J02|Q96J02-2	3	10	11	0.815965	0.938548	1	1	1	1.02077	0.957	0.98457	1.02716	0.974769	1.00361	1.0186	1.02819	0.994068	0.890069	1.01187	0.997543	0.972977	1.05609	1.01483	0.945575	0.990709	1.044	0.99254	1.03557	1.04992	0.949357	0.990967	0.994703	0.877256	1	0.98457	1.00361	1.0186	0.997543	1.01483	0.990709	1.03557	0.990967	none		Supported: Nucleoplasm	cellular_component, extracellular region, extracellular space, intracellular, cell, nucleus, nucleoplasm, cytoplasm, endosome, early endosome, cytosol, plasma membrane, cell cortex, endosome membrane, endomembrane system, membrane, organelle membrane, cytoplasmic vesicle, early endosome membrane, membrane-enclosed lumen, nuclear lumen, vesicle, macromolecular complex, organelle, membrane-bounded …	G-protein coupled receptor binding, molecular_function, catalytic activity, ubiquitin-protein transferase activity, receptor binding, cytokine receptor binding, binding, protein binding, transferase activity, ligase activity, ubiquitin-like protein transferase activity, enzyme binding, chemokine receptor binding, ribonucleoprotein complex binding, ubiquitin-like protein ligase binding, macromolec…	Q96J02
DDX56	Q9NY93|Q9NY93-2	3	5	7	1.53507	1.84563	1	1	1	0.997027	1.02361	1.00037	0.996444	1.00383	1.01496	1.01931	1.01184	1.01121	1.05391	1.00293	1.02953	0.998582	1.0342	1.01013	0.977983	0.962595	0.992519	1.00951	0.930668	0.945533	1.03029	0.978949	0.976897	1.69035	1	1.00037	1.00383	1.01184	1.02953	1.01013	0.977983	0.945533	0.978949	none			cellular_component, intracellular, cell, nucleus, nucleolus, cytoplasm, membrane, membrane-enclosed lumen, nuclear lumen, organelle, membrane-bounded organelle, non-membrane-bounded organelle, intracellular organelle, intracellular membrane-bounded organelle, intracellular non-membrane-bounded organelle, organelle lumen, organelle part, intracellular part, nuclear part, intracellular organelle pa…	nucleotide binding, molecular_function, nucleic acid binding, RNA binding, RNA helicase activity, catalytic activity, ATP-dependent RNA helicase activity, helicase activity, binding, ATP binding, ATP-dependent helicase activity, RNA-dependent ATPase activity, pyrophosphatase activity, hydrolase activity, hydrolase activity, acting on acid anhydrides, hydrolase activity, acting on acid anhydrides,…	Q9NY93
STK38L	Q9Y2H1	3	12	14	0.713351	0.780622	1	1	1	1.02525	0.997046	1.00589	1.08521	0.976672	1.03149	1.03022	1.01359	1.00304	0.85297	1.00039	1.01593	1.00903	0.981264	0.987921	0.994217	1.01369	0.981418	0.97288	1.00759	1.0113	0.934254	1.01124	0.970593	0.746986	1	1.00589	1.03149	1.01359	1.00039	0.987921	0.994217	1.00759	0.970593	none		Approved: Cytosol	cellular_component, intracellular, cell, cytoplasm, cytosol, cytoskeleton, actin cytoskeleton, membrane, organelle, non-membrane-bounded organelle, intracellular organelle, intracellular non-membrane-bounded organelle, intracellular part, cytoplasmic part, cell part	nucleotide binding, magnesium ion binding, molecular_function, actin binding, catalytic activity, protein kinase activity, protein serine/threonine kinase activity, binding, protein binding, ATP binding, cytoskeletal protein binding, kinase activity, transferase activity, transferase activity, transferring phosphorus-containing groups, phosphotransferase activity, alcohol group as acceptor, purin…	Q9Y2H1
INPP5F	Q9Y2H2	3	2	7	0.920151	0.905475	1	1	1	1.01973	0.972209	0.986258	0.987925	0.96223	0.97413	1.0317	0.974386	0.988947	1.05674	0.989298	1.03105	1.01035	0.967756	0.98053	1.0125	0.983479	0.979873	1.02254	0.961037	0.940811	1.03192	0.991663	0.957608	0.912813	1	0.986258	0.97413	0.988947	1.03105	0.98053	0.983479	0.961037	0.991663	none			cellular_component, intracellular, cell, cytoplasm, endosome, early endosome, clathrin-coated pit, endosome membrane, endomembrane system, membrane, coated vesicle, clathrin-coated vesicle, endocytic vesicle, axon, dendrite, organelle membrane, cytoplasmic vesicle, early endosome membrane, vesicle, somatodendritic compartment, cell projection, neuron projection, neuronal cell body, organelle, mem…	molecular_function, catalytic activity, binding, protein binding, inositol monophosphate 1-phosphatase activity, hydrolase activity, hydrolase activity, acting on ester bonds, phosphatase activity, phosphatidylinositol phosphate 5-phosphatase activity, phosphatidylinositol phosphate 4-phosphatase activity, phosphoric ester hydrolase activity, identical protein binding, protein homodimerization ac…	Q9Y2H2
RNF181	Q9P0P0	3	6	8	0.925951	0.892973	1	1	1	1.00493	0.965378	1.00344	0.950144	1.03461	0.980633	0.959733	0.985695	0.933912	1.00895	1.06861	0.994629	0.938157	1.02362	0.947181	0.895583	0.97603	0.937086	0.937413	0.938374	0.948737	0.899936	1.00399	0.862069	0.909462	1	1.00344	0.980633	0.959733	1.00895	0.947181	0.937086	0.938374	0.899936	none		Approved: Cytosol, Nucleoplasm	cellular_component, intracellular, cell, cytoplasm, intracellular part, cell part	molecular_function, catalytic activity, ubiquitin-protein transferase activity, binding, transferase activity, ubiquitin-like protein transferase activity, ion binding, cation binding, metal ion binding, ubiquitin protein ligase activity, ubiquitin-like protein ligase activity, catalytic activity, acting on a protein	Q9P0P0
[truncated: 5,814 more rows]
[truncated: 2 more columns]
