# Supplementary material for: Proteome-wide solubility and thermal stability profiling reveals distinct regulatory roles for ATP
Source: Nat Commun. 2019 Mar 11;10:1155. doi: 10.1038/s41467-019-09107-y (PMC6411743; doi:10.1038/s41467-019-09107-y)
Supplement: Supplementary file 11 — Supplementary Data 8 [file 41467_2019_9107_MOESM11_ESM.xlsx]

## Sheet: Table legend
Supplementary Data 8 - TPP of 10 mM Mg-ATP using crude lysate
Proteins identified in all the replicates and experimental conditions with qupm more than 2 has been summarised
Columns	Description
protein_id	Uniprot identifier
gene_name	Gene name
norm_rel_fc_protein_126_	Relative fold change in label 126 with respect to label 126
norm_rel_fc_protein_127L_	Relative fold change in label 127L with respect to label 126
norm_rel_fc_protein_127H_	Relative fold change in label 127H with respect to label 126
norm_rel_fc_protein_128L_	Relative fold change in label 128L with respect to label 126
norm_rel_fc_protein_128H_	Relative fold change in label 128H with respect to label 126
norm_rel_fc_protein_129L_	Relative fold change in label 129L with respect to label 126
norm_rel_fc_protein_129H_	Relative fold change in label 129H with respect to label 126
norm_rel_fc_protein_130L_	Relative fold change in label 130L with respect to label 126
norm_rel_fc_protein_130H_	Relative fold change in label 130H with respect to label 126
norm_rel_fc_protein_131L_	Relative fold change in label 131 with respect to label 126
meltPoint_	Melting point of protein (Tm in ͦC)
slope_	slope of the melting cureve
plateau_	plateau of melting curve
R_sq_	R2 value of melting curve
diff_meltP_	Difference in melting point between 2 conditions
qupm_	Quantified unique peptides
top3	Protein abudance based on ms1 intensity
qssm_	Quantified unique spectra
sumionarea_protein_126_	sumion area of all spectra matching of peptides of a protein in label 126
sumionarea_protein_127L_	sumion area of all spectra matching of peptides of a protein in label 127L
sumionarea_protein_127H_	sumion area of all spectra matching of peptides of a protein in label 127H
sumionarea_protein_128L_	sumion area of all spectra matching of peptides of a protein in label 128L
sumionarea_protein_128H_	sumion area of all spectra matching of peptides of a protein in label 128H
sumionarea_protein_129L_	sumion area of all spectra matching of peptides of a protein in label 129L
sumionarea_protein_129H_	sumion area of all spectra matching of peptides of a protein in label 129H
sumionarea_protein_130L_	sumion area of all spectra matching of peptides of a protein in label 130L
sumionarea_protein_130H_	sumion area of all spectra matching of peptides of a protein in label 130H
sumionarea_protein_131_	sumion area of all spectra matching of peptides of a protein in label 131

## Sheet: Exp. details
Experimental set up
Experimental condition	Description
Vehicle_1	Vehicle treated crude lysate, replicate 1
Vehicle_2	Vehicle treated crude lysate, replicate 2
10mM_Mg_ATP_1	10 mM Mg-ATP treated crude lysate, replicate 1
10mM_Mg_ATP_1	10 mM Mg-ATP treated crude lysate, replicate 2
Labelling information
TMT Label	Treatment temperature (˚C)
126	37
127L	40.4
127H	44
128L	46.9
128H	49.8
129L	52.9
129H	55.5
130L	58.6
130H	62
131	66.3

## Sheet: Table S8
protein_id	gene_name	norm_rel_fc_126_10mM_Mg_ATP_1	norm_rel_fc_127H_10mM_Mg_ATP_1	norm_rel_fc_127L_10mM_Mg_ATP_1	norm_rel_fc_128H_10mM_Mg_ATP_1	norm_rel_fc_128L_10mM_Mg_ATP_1	norm_rel_fc_129H_10mM_Mg_ATP_1	norm_rel_fc_129L_10mM_Mg_ATP_1	norm_rel_fc_130H_10mM_Mg_ATP_1	norm_rel_fc_130L_10mM_Mg_ATP_1	norm_rel_fc_131L_10mM_Mg_ATP_1	norm_rel_fc_126_Vehicle_1	norm_rel_fc_127H_Vehicle_1	norm_rel_fc_127L_Vehicle_1	norm_rel_fc_128H_Vehicle_1	norm_rel_fc_128L_Vehicle_1	norm_rel_fc_129H_Vehicle_1	norm_rel_fc_129L_Vehicle_1	norm_rel_fc_130H_Vehicle_1	norm_rel_fc_130L_Vehicle_1	norm_rel_fc_131L_Vehicle_1	norm_rel_fc_126_10mM_Mg_ATP_2	norm_rel_fc_127H_10mM_Mg_ATP_2	norm_rel_fc_127L_10mM_Mg_ATP_2	norm_rel_fc_128H_10mM_Mg_ATP_2	norm_rel_fc_128L_10mM_Mg_ATP_2	norm_rel_fc_129H_10mM_Mg_ATP_2	norm_rel_fc_129L_10mM_Mg_ATP_2	norm_rel_fc_130H_10mM_Mg_ATP_2	norm_rel_fc_130L_10mM_Mg_ATP_2	norm_rel_fc_131L_10mM_Mg_ATP_2	norm_rel_fc_126_Vehicle_2	norm_rel_fc_127H_Vehicle_2	norm_rel_fc_127L_Vehicle_2	norm_rel_fc_128H_Vehicle_2	norm_rel_fc_128L_Vehicle_2	norm_rel_fc_129H_Vehicle_2	norm_rel_fc_129L_Vehicle_2	norm_rel_fc_130H_Vehicle_2	norm_rel_fc_130L_Vehicle_2	norm_rel_fc_131L_Vehicle_2	meltPoint_10mM_Mg_ATP_1	slope_10mM_Mg_ATP_1	plateau_10mM_Mg_ATP_1	R_sq_10mM_Mg_ATP_1	meltPoint_10mM_Mg_ATP_2	slope_10mM_Mg_ATP_2	plateau_10mM_Mg_ATP_2	R_sq_10mM_Mg_ATP_2
A0A087WSV2|F8VP73|F8W036|F8W099|F8W606|G8JLQ3|P78537|P78537-2	A0A087WSV2|BLOC1S1|F8W036|F8W099
A0A087WSY3|A2RUR9|A2RUR9-3|A6NG92|C9JT67	A0A087WSY3|CCDC144A																					0.998422	0.858254	0.886056	0.48722	0.6289	0.2592	0.34218	0.0962006	0.164028	0.0683821	0.998422	0.895266	0.87721	0.502381	0.640847	0.224912	0.318142	0.0914081	0.156403	0.0613835					49.6976	-0.057108	0.00969696	0.994384
A0A087WT57	A0A087WT57	0.998422	0.919461	1.11593	0.584462	0.886094	0.354256	0.52055	0.269246	0.317192	0.0730814	0.998422	0.735248	0.985757	0.574545	0.612855	0.355333	0.440278	0.179406	0.199977	0.145491																					52.8985	-0.0585924	0.109725	0.960433
A0A087WV05|Q99417	A0A087WV05|MYCBP	0.998422	0.830922	1.02138	0.687823	0.754058	0.425681	0.567021	0.398536	0.331368	0.246405	0.998422	0.838865	0.944244	0.607358	0.698882	0.522	0.58571	0.476482	0.430856	0.242336	0.998422	0.786738	0.896446	0.556436	0.728891	0.2989	0.398232	0.266222	0.265079	0.273899	0.998422	0.767622	0.871909	0.58738	0.67784	0.371073	0.463766	0.327914	0.356279	0.305681	53.9894	-0.041605	0.212938	0.972289	50.5273	-0.0526055	0.211878	0.986141
A0A087WZ62	A0A087WZ62	0.998422	0.988484	0.991537	0.761924	0.935168	0.161175	0.428923	0.08809	0.0983729	0.0561284	0.998422	0.938378	1.04845	0.729991	0.899022	0.15354	0.438071	0.0913123	0.110154	0.0472387	0.998422	0.974883	1.04799	0.793211	0.894115	0.246673	0.518963	0.0805624	0.139957	0.0467611	0.998422	1.05549	1.0163	0.915908	0.98111	0.25577	0.524964	0.0930662	0.141721	0.0550159	52.0861	-0.123582	0.0578724	0.998568	52.8526	-0.0982065	0.0345359	0.996088
A0A087WZG4|Q6ZSZ5	A0A087WZG4|ARHGEF18											0.998422	0.707908	0.919596	0.307581	0.473684	0.143102	0.202957	0.0923857	0.121829	0.0441991
A0A096LPI6|A0A0B4J2D5|P30042	A0A096LPI6|LOC102724023|C21ORF33	0.998422	1.03179	1.00604	0.847878	0.942924	0.716471	0.753001	0.860772	0.778867	0.702779	0.998422	1.03631	0.984724	0.947041	0.977881	0.863043	0.771716	1.0071	0.88812	0.792176	0.998422	1.00247	0.967792	0.829587	0.919891	0.661405	0.71351	0.663782	0.633457	0.550678												-0.0484697	0.761547	0.872651		-0.0369279	0.596336	0.972363
A0A0A6YYC8|I3L1I5	A0A0A6YYC8|I3L1I5	0.998422	0.870118	1.13616	0.566387	0.612077	0.314686	0.413498	0.155486	0.284675	0.107667	0.998422	0.668447	0.813878	0.371683	0.470962	0.223616	0.259801	0.110613	0.177053	0.0551335											0.998422	0.720942	0.898218	0.36502	0.484059	0.202153	0.242229	0.117717	0.160134	0.0602922	50.7691	-0.0581673	0.111581	0.955749
A0A0B4J2A0|Q9UHJ6	A0A0B4J2A0|SHPK	0.998422	0.954582	1.01386	0.627942	0.874066	0.186423	0.297648	0.108714	0.151058	0.059003	0.998422	0.948375	1.00533	0.489811	0.849841	0.220173	0.303773	0.115265	0.172535	0.0647345	0.998422	1.01912	1.09096	0.678614	0.938507	0.206208	0.320757	0.1196	0.170581	0.0746455	0.998422	0.997782	1.07986	0.615849	0.856043	0.336955	0.435853	0.189253	0.274589	0.115873	50.8935	-0.107821	0.0874431	0.997828	51.2934	-0.125201	0.115308	0.991951
A0A0C4DFX4|Q6ZRS2|Q6ZRS2-2|Q6ZRS2-3	A0A0C4DFX4|SRCAP	0.998422	0.921964	1.00165	0.37659	0.719864	0.177874	0.275104	0.159942	0.195823	0.102989	0.998422	0.757191	0.996999	0.272585	0.437436	0.174313	0.200097	0.101138	0.148141	0.0466311																					48.8398	-0.108023	0.151482	0.994756
A0A0G2JKW9	A0A0G2JKW9
A0A0J9YYD9	A0A0J9YYD9	0.998422	1.03142	0.956754	0.783993	1.0579	0.506741	0.508715	0.504656	0.406362	0.267376											0.998422	0.883848	0.855754	0.717962	0.780253	0.411186	0.508179	0.339702	0.328595	0.289576	0.998422	0.681654	0.855504	0.485574	0.579251	0.338819	0.409464	0.293031	0.303882	0.187379	53.1737	-0.110387	0.411738	0.942382	53.6785	-0.042802	0.211645	0.971505
A0A0U1RQZ3|B7ZLF3	A0A0U1RQZ3|LOC402624																					0.998422	0.987498	1.04591	0.73761	0.971757	0.489347	0.62358	0.39079	0.4628	0.219568															55.9033	-0.0509767	0.242307	0.970744
###CONTAMINANT###Q2KJF1	A1BG	0.998422	0.931488	1.32602	0.927817	0.83225	0.930362	0.736862	0.600667	0.739128	0.24849											0.998422	1.04862	1.03254	0.779169	1.0192	0.616249	0.812771	0.430365	0.635299	0.283717											62.7067	-0.0497076	0	0.736163	60.1263	-0.041534	0.0422278	0.945259
P01023	A2M	0.998422	0.902584	0.93603	0.750609	0.788806	0.529615	0.599619	0.599729	0.552374	0.501368	0.998422	0.962169	1.01103	0.63692	0.739447	0.499006	0.497476	0.495204	0.443108	0.410771	0.998422	1.21542	1.16646	0.873976	1.11507	0.831987	0.781816	0.801016	0.830544	0.658023	0.998422	1.16858	1.06654	1.06178	1.03479	0.895808	0.87049	0.894352	0.952678	0.832554		-0.0357259	0.51502	0.962198		-0.275604	0.780677	0.653424
A8MUU9	A8MUU9											0.998422	0.953252	1.04782	0.753501	0.848571	0.167161	0.497393	0.0280919	0.0630574	0.0142643
F8VZ44|H3BU82|Q9NRG9|Q9NRG9-2	AAAS	0.998422	0.841093	0.965827	0.663781	0.833571	0.174571	0.346477	0.0662348	0.120363	0.0385036	0.998422	0.784453	0.889138	0.610603	0.727265	0.162082	0.402329	0.0407496	0.0927409	0.0211019	0.998422	0.809314	0.888719	0.605392	0.739258	0.148887	0.326027	0.0497362	0.0912176	0.0177251	0.998422	0.875566	0.933949	0.698136	0.749724	0.232958	0.507227	0.063381	0.0878347	0.0217482	51.1282	-0.0826133	0.00857043	0.989105	50.1721	-0.0725143	0	0.983473
Q86V21	AACS	0.998422	0.855606	0.97585	0.353985	0.510078	0.147541	0.232457	0.0624084	0.0858755	0.034835	0.998422	0.586274	1.04259	0.24171	0.359739	0.108323	0.161764	0.0500242	0.0759835	0.0273526	0.998422	0.783065	0.979753	0.325031	0.398504	0.181479	0.229974	0.0935175	0.136697	0.053764	0.998422	0.649073	1.02507	0.323152	0.404014	0.186411	0.254871	0.122077	0.168895	0.0727474	47.7991	-0.0859587	0.0529915	0.992456	46.7281	-0.0921936	0.110504	0.983622
Q8N5Z0|D6REB9|Q8N5Z0-2|D6RC56|D6RFY7	AADAT	0.998422	0.887448	1.00124	0.837269	0.876654	0.35822	0.548095	0.217731	0.280695	0.116585	0.998422	0.978052	1.09892	0.847091	0.941642	0.368966	0.611027	0.196304	0.239072	0.123884	0.998422	0.98827	1.06523	0.75187	0.863304	0.341285	0.518839	0.147475	0.225634	0.0712397	0.998422	1.04998	1.03778	0.961503	1.04425	0.507832	0.718367	0.221765	0.294693	0.0865606	53.841	-0.0680386	0.100788	0.985233	53.1985	-0.0732914	0.0530082	0.994428
Q6PD74|Q6PD74-2	AAGAB	0.998422	0.856679	0.996129	0.348713	0.7443	0.0485318	0.11078	0.0182837	0.029376	0.00894378	0.998422	0.982812	1.00209	0.528021	0.79725	0.123371	0.244849	0.0776202	0.0868226	0.0588909	0.998422	1.03688	1.06132	0.500408	0.819311	0.146082	0.240621	0.0672072	0.0965401	0.0443825	0.998422	1.02695	1.06721	0.642105	0.821599	0.269324	0.414092	0.118815	0.213786	0.0862915	48.5853	-0.124287	0.00579069	0.99597	49.9348	-0.121583	0.0684476	0.993709
A0A096LP25|Q2M2I8-2|Q2M2I8	AAK1	0.998422	0.955444	0.978737	0.833188	0.897287	0.508766	0.692454	0.155194	0.297236	0.0643888	0.998422	0.987969	1.02581	0.462334	0.825667	0.257616	0.30914	0.145109	0.22388	0.0519175	0.998422	0.962637	0.984917	0.809258	0.917408	0.500165	0.680062	0.136929	0.274207	0.0614774	0.998422	0.966386	0.997518	0.510342	0.832181	0.258663	0.328592	0.159331	0.228765	0.0585704	55.3947	-0.0686541	0	0.996642	55.1445	-0.0706126	0	0.997179
Q9H7C9|E9PNP3	AAMDC	0.998422	0.960823	0.959509	0.674504	0.890724	0.661812	0.674151	0.34527	0.596623	0.0721113	0.998422	0.918736	0.94096	0.820794	0.884913	0.690584	0.736326	0.390771	0.649304	0.119748	0.998422	1.07097	1.02276	0.953528	0.995026	0.689437	0.798915	0.44747	0.619829	0.178977	0.998422	0.926828	1.00479	0.788981	0.896047	0.642071	0.80425	0.447135	0.584487	0.137941	57.6053	-0.0421429	0	0.913826	60.0249	-0.0540133	0	0.974643
C9JEH3|C9JG97|Q13685	AAMP	0.998422	0.922326	0.975821	0.672906	0.851957	0.690366	0.695225	0.385044	0.680322	0.0435846	0.998422	0.946844	0.976675	0.849541	0.898418	0.793523	0.751478	0.308584	0.651029	0.0420597	0.998422	0.922458	0.986439	0.659933	0.8226	0.720434	0.63688	0.343618	0.588434	0.0558085	0.998422	0.983178	0.978761	0.855445	0.908485	0.739608	0.827955	0.320604	0.633958	0.0629783	58.2893	-0.0397709	0	0.853352	57.3852	-0.0392612	0	0.881257
A2A2Q9|Q9Y312	AAR2	0.998422	0.776569	0.929608	0.438367	0.608928	0.130334	0.360281	0.0498329	0.0614313	0.0386158	0.998422	0.741242	0.931765	0.405116	0.539908	0.139781	0.349733	0.0540886	0.0716796	0.0319889	0.998422	0.84626	0.982321	0.503599	0.669897	0.189408	0.385741	0.0654983	0.0845518	0.0318594	0.998422	0.737043	0.920841	0.373113	0.548037	0.157831	0.340644	0.0479822	0.0723612	0.0297045	48.7608	-0.0660349	0	0.989377	49.887	-0.0676362	0	0.994086
P49588|P49588-2	AARS	0.998422	0.983787	0.965988	0.867656	0.922629	0.309526	0.634063	0.0550569	0.0884001	0.0305177	0.998422	0.976078	0.971979	0.378301	0.841783	0.0996593	0.184692	0.0338964	0.0556813	0.0178291	0.998422	1.09778	0.852515	0.688302	1.01275	0.3049	0.601716	0.049099	0.0846917	0.0272578	0.998422	1.07295	0.861697	0.443333	0.875489	0.12539	0.209469	0.0448088	0.0746815	0.0255235	53.7954	-0.117891	0.0109027	0.995871	53.2263	-0.0980905	0	0.963372
Q5JTZ9	AARS2	0.998422	0.836857	0.972885	0.305242	0.608869	0.128871	0.179634	0.0934895	0.106965	0.0625194	0.998422	0.550525	0.83348	0.173638	0.273881	0.104565	0.126897	0.0625556	0.0741451	0.0370628	0.998422	0.826785	1.00013	0.349868	0.594537	0.135544	0.185388	0.0833108	0.114444	0.0608352	0.998422	0.553182	0.870957	0.194278	0.282696	0.124666	0.143325	0.0770057	0.0962012	0.0531803	47.7951	-0.102125	0.0799063	0.998873	47.9328	-0.0940075	0.0735244	0.998764
Q9BTE6	AARSD1																					0.998422	0.89407	0.934237	0.348797	0.697168	0.111008	0.155788	0.0603957	0.0803059	0.0451997	0.998422	0.986403	0.974793	0.499653	0.808957	0.154156	0.247568	0.0896513	0.116507	0.0596149					48.4685	-0.113146	0.0540278	0.997073
Q4L235|Q4L235-2|Q4L235-3|Q4L235-4|R4GNB1	AASDH																															0.998422	0.963531	1.37379	0.982651	1.03633	0.789056	1.15704	0.154213	0.27112	0.118895
Q9NRN7	AASDHPPT	0.998422	1.01353	1.05281	1.01524	1.05937	0.859954	0.828897	0.077583	0.436919	0.0409265	0.998422	1.05685	1.04105	1.01652	1.03187	0.244889	0.674059	0.044582	0.0696853	0.0241056	0.998422	0.93403	0.956954	0.80057	0.874773	0.515919	0.610559	0.0924075	0.324307	0.0574969	0.998422	1.02306	0.943837	0.875394	0.983253	0.25818	0.565811	0.0509763	0.0844652	0.0286798	58.0773	-0.138959	0	0.980984	54.8481	-0.0642767	0	0.987075
Q9UDR5	AASS	0.998422	0.847096	1.00681	0.325674	0.700996	0.127139	0.168097	0.0802815	0.0988084	0.0472466	0.998422	0.797242	0.999919	0.226867	0.548932	0.0872641	0.132657	0.0571259	0.0597158	0.0342084	0.998422	0.765927	0.934026	0.330594	0.639098	0.120931	0.173689	0.0644295	0.0878964	0.042756	0.998422	0.94318	1.00845	0.332198	0.682525	0.14352	0.189937	0.07743	0.121101	0.0562912	48.3338	-0.110063	0.0683276	0.995448	47.8702	-0.0839738	0.0342201	0.9952
Q9NY61	AATF	0.998422	0.774812	0.821735	0.3582	0.579311	0.244426	0.296181	0.183729	0.193478	0.0634927	0.998422	0.790808	0.857066	0.394352	0.508328	0.287414	0.328307	0.175258	0.226576	0.0535583	0.998422	0.830204	0.928456	0.465899	0.591088	0.263936	0.346559	0.117402	0.158678	0.0415992	0.998422	0.867323	0.989176	0.39456	0.554358	0.245321	0.322962	0.157515	0.154594	0.0494507	48.094	-0.056174	0.0789828	0.982283	49.4356	-0.0564182	0.00861008	0.993949
H3BRN4|P80404	ABAT	0.998422	0.945021	0.989647	0.926479	0.941484	0.708302	0.720537	0.255729	0.530778	0.0652282	0.998422	0.999349	1.05304	0.944532	0.955117	0.73046	0.793624	0.340183	0.592819	0.101357	0.998422	0.926524	0.944046	0.836705	0.903454	0.557903	0.688799	0.245104	0.490984	0.0549961	0.998422	0.946264	0.972083	0.972811	0.952227	0.722284	0.773463	0.268536	0.581677	0.0606787	58.0192	-0.0653384	0	0.976459	56.6455	-0.0550812	0	0.976775
Q86UK0	ABCA12																															0.998422	0.783249	0.804705	0.840323	0.812388	1.0763	0.913298	0.111967	0.952548	0.0256383
A0A0A0MT16|Q86UQ4|Q86UQ4-4	ABCA13																															0.998422	0.979681	1.13696	0.271672	0.521378	0.0882698	0.146796	0.0311588	0.0695837	0.032751
H0Y3H2|Q99758	ABCA3																															0.998422	1.12448	1.29691	0.869921	1.11045	0.437618	0.7422	0.117696	0.28443	0.0736692
P08183|P08183-2	ABCB1
Q9NRK6	ABCB10	0.998422	1.00539	1.07489	0.951042	1.00457	0.851857	0.772747	0.626504	0.838677	0.129399	0.998422	1.05196	1.05139	0.8392	0.963759	0.155514	0.349451	0.0936519	0.120418	0.060204	0.998422	0.920849	1.02545	0.808968	0.895435	0.63019	0.609632	0.417699	0.571801	0.0902886	0.998422	1.02878	1.01786	0.828803	0.978853	0.181257	0.373164	0.0699586	0.11127	0.0452165	62.4969	-0.0885628	0	0.892464	57.8728	-0.0420429	0	0.937281
H7BXK9|Q9NP58|Q9NP58-4	ABCB6	0.998422	0.892187	1.17193	0.755673	0.876505	0.337882	0.49675	0.101786	0.206108	0.0855827	0.998422	0.932792	1.07328	0.570208	0.709678	0.169922	0.263754	0.0927654	0.062296	0.0162107	0.998422	1.00703	1.12823	0.761791	0.996599	0.258449	0.417181	0.110252	0.190696	0	0.998422	1.08362	1.01304	0.517249	0.914406	0.152095	0.183458	0.071931	0.0441763	0	52.9995	-0.0748968	0.0418381	0.973099	52.4398	-0.107368	0.0670207	0.981536
A0A087WW65|O75027|O75027-2|O75027-3	ABCB7	0.998422	0.925685	0.995887	0.864422	0.975891	0.237452	0.536251	0.121934	0.14114	0.0748031	0.998422	0.938613	0.979901	0.298617	0.676387	0.104828	0.150711	0.0504347	0.0596904	0.0238447	0.998422	0.855271	0.961776	0.697697	0.809425	0.173976	0.389268	0.0555438	0.0785554	0.03581	0.998422	1.06274	1.01349	0.389776	0.783827	0.131387	0.215346	0.0562323	0.0866641	0.0342978	53.088	-0.13036	0.0909366	0.995563	51.3593	-0.08453	0	0.987853
Q9NUT2|Q9NUT2-2|Q9NUT2-4|Q9NUT2-5	ABCB8	0.998422	0.931633	1.03343	0.704658	0.872026	0.211156	0.367332	0.130137	0.152591	0.0838272	0.998422	0.739884	0.967268	0.272216	0.415818	0.137696	0.180836	0.0694115	0.0921543	0.037437	0.998422	0.926674	1.05237	0.722574	0.907925	0.254806	0.397149	0.1396	0.20908	0.110718	0.998422	0.78532	1.12148	0.282449	0.426307	0.138775	0.175572	0.0780634	0.110075	0.0538534	51.5692	-0.0991585	0.0923809	0.996003	51.9539	-0.0959789	0.123208	0.993932
I3L4X2|P33527|P33527-9|P33527-2	ABCC1	0.998422	0.931681	0.99237	0.7899	0.881194	0.420183	0.571543	0.128547	0.241845	0.0612539	0.998422	1.01173	1.04287	0.814456	0.949602	0.252553	0.487282	0.126998	0.177936	0.0704877	0.998422	0.933416	0.983256	0.817175	0.913351	0.448383	0.623288	0.150347	0.29533	0.0755723	0.998422	0.997	0.981352	0.82262	0.944687	0.24869	0.471489	0.122197	0.17945	0.0717304	54.0408	-0.0672308	0	0.998397	54.7757	-0.06579	0	0.998373
O15438|O15438-4	ABCC3	0.998422	1.03044	1.08096	0.594963	0.865176	0.128602	0.309183	0.0680719	0.104643	0.0620632	0.998422	1.00816	0.922093	0.86547	0.921807	0.332909	0.540141	0.100651	0.128405	0.061222	0.998422	0.8021	0.824722	0.588121	0.727853	0.199929	0.339134	0.0823167	0.131033	0.0607885											50.7154	-0.117294	0.063221	0.993444	50.1213	-0.060305	0	0.978117
O15439|O15439-2	ABCC4	0.998422	1.04063	1.11611	0.891209	1.01684	0.703327	0.802013	0.450843	0.632013	0.130269	0.998422	0.966915	1.02929	0.811426	0.83913	0.472808	0.644844	0.177091	0.260852	0.0936668	0.998422	0.962129	1.16021	0.766534	0.924928	0.472126	0.597175	0.262456	0.399831	0.109687	0.998422	0.993775	0.981997	0.856412	0.926484	0.588757	0.689862	0.192803	0.362873	0.0784109	59.892	-0.0559617	0	0.954636	55.3361	-0.0549209	0.0484655	0.965956
P33897	ABCD1	0.998422	0.925396	0.992796	0.393159	0.940577	0.130664	0.180781	0.123791	0.136995	0.0917172																															49.328	-0.231729	0.127469	0.994798
P28288	ABCD3	0.998422	0.925151	0.993261	0.768475	0.801855	0.270911	0.499687	0.0650593	0.085513	0.0420317	0.998422	0.791901	0.982975	0.199951	0.427201	0.0841734	0.124675	0.0603339	0.062661	0.0368797	0.998422	0.906159	0.967264	0.680167	0.825086	0.292456	0.449109	0.0719911	0.095187	0.0365821	0.998422	0.825073	1.03709	0.288863	0.550995	0.109268	0.166849	0.058541	0.0815624	0.0345304	52.4877	-0.0831328	0	0.988851	51.9821	-0.0754319	0	0.995701
P61221	ABCE1	0.998422	1.01923	1.03215	0.962412	1.02662	0.816923	0.795699	0.612258	0.811741	0.0930479	0.998422	1.06411	1.05252	0.9969	1.03084	0.720484	0.812147	0.185326	0.54931	0.0419068	0.998422	0.927112	0.922124	0.825603	0.875665	0.687431	0.615915	0.466574	0.661667	0.0779413	0.998422	1.01678	0.983076	0.968829	1.00521	0.689343	0.779666	0.160714	0.499091	0.0353495	62.095	-0.0828828	0	0.904168	58.9327	-0.039459	0	0.872524
Q5STZ8|Q8NE71	ABCF1	0.998422	0.951177	0.968127	0.7691	0.882601	0.16103	0.44005	0.112613	0.108913	0.0862079	0.998422	0.770233	0.976219	0.188058	0.332689	0.107557	0.139538	0.0806346	0.0904217	0.0649923	0.998422	0.955886	0.991412	0.745462	0.8912	0.194789	0.48471	0.0909543	0.114785	0.0640728	0.998422	0.783793	0.963962	0.193196	0.340933	0.109578	0.14574	0.0650811	0.0890948	0.0473433	52.0648	-0.114871	0.0739741	0.992933	52.305	-0.100644	0.046624	0.995805
Q9UG63|Q9UG63-2	ABCF2	0.998422	1.09955	1.14103	0.931713	1.05925	0.562745	0.735428	0.115018	0.2259	0.0715653	0.998422	0.586195	0.919546	0.247541	0.388425	0.160136	0.174799	0.109372	0.126254	0.0688807	0.998422	1.06539	1.07367	0.864628	0.981567	0.549202	0.652127	0.0754854	0.195334	0.047023	0.998422	0.835592	1.1525	0.432785	0.623144	0.137076	0.225702	0.0582386	0.0914365	0.0316135	55.6881	-0.104622	0.0460113	0.975488	55.1269	-0.0906022	0	0.985124
Q9NUQ8|Q9NUQ8-2	ABCF3	0.998422	0.852078	0.987012	0.16661	0.396963	0.0690772	0.0997626	0.0475362	0.0583651	0.0343979	0.998422	0.319245	0.67145	0.137373	0.204892	0.0591652	0.0797432	0.027221	0.0389195	0.0196992	0.998422	0.797849	0.929439	0.185516	0.390364	0.100161	0.138277	0.0666861	0.0798088	0.050706	0.998422	0.344856	0.742665	0.111877	0.184697	0.0527224	0.0728297	0.030857	0.0391721	0.0274069	46.3541	-0.161038	0.0591723	0.998382	46.1834	-0.130596	0.0765345	0.996097
Q9NUJ1|Q9NUJ1-2	ABHD10	0.998422	1.0038	1.02798	0.962931	1.02104	0.884465	0.8336	0.824872	0.943085	0.109625	0.998422	1.03636	1.09786	0.99998	1.04121	0.86503	0.882642	0.754425	0.878645	0.0814989	0.998422	0.848607	0.883755	0.837516	0.886633	0.663939	0.655384	0.580489	0.706738	0.0921923	0.998422	0.87304	0.903375	0.982275	0.959644	0.852006	0.809344	0.611253	0.854134	0.0851935	63.7523	-0.209273	0	0.932195	60.121	-0.0338296	0	0.786084
Q8NFV4|Q8NFV4-4|C9J7Q4|H0YC52|H7BZ58|H7C396|Q8NFV4-2|Q8NFV4-3|Q8NFV4-5|Q8NFV4-6	ABHD11	0.998422	1.00977	1.11789	0.628106	0.92974	0.289128	0.348552	0.231581	0.230033	0.151272	0.998422	0.889354	0.883875	0.51924	0.770236	0.184708	0.283086	0.131233	0.154327	0.0806597	0.998422	0.917857	1.03703	0.405034	0.775327	0.115888	0.206225	0.0640637	0.0850042	0.0393105	0.998422	0.878957	1.08124	0.492499	0.869552	0.109506	0.207769	0.051268	0.090958	0.0254482	51.0999	-0.116144	0.208348	0.984678	49.1637	-0.116487	0.0577844	0.997324
Q8N2K0|Q8N2K0-2	ABHD12	0.998422	0.909436	1.02272	0.72431	0.921185	0.216304	0.416231	0.102159	0.136606	0.0505758	0.998422	0.861634	0.984357	0.577929	0.806682	0.198772	0.354632	0.13318	0.150966	0.0820466	0.998422	0.908872	0.930685	0.652998	0.836704	0.205793	0.389027	0.0735108	0.126333	0.0475639	0.998422	1.00515	0.996838	0.782654	0.900692	0.213578	0.465917	0.102714	0.145328	0.0657954	52.0124	-0.099476	0.0583713	0.995411	51.4077	-0.0815418	0.0179441	0.995596
Q7L211	ABHD13	0.998422	0.970367	1.03916	0.736901	0.810812	0.354363	0.5507	0.0827587	0.150708	0.0510862	0.998422	0.99487	1.04382	0.817908	0.904354	0.457369	0.683806	0.142245	0.231907	0.117036	0.998422	1.01286	1.07257	0.953555	1.06373	0.617538	0.883323	0.335769	0.441175	0.204959											53.068	-0.0729484	0	0.991926	57.5329	-0.0822953	0.218485	0.982897
Q96IU4	ABHD14B	0.998422	1.00733	1.00078	0.854286	0.955833	0.454013	0.663181	0.109886	0.184623	0.0519004	0.998422	1.05828	1.02976	0.977399	0.99106	0.598103	0.832802	0.109952	0.248724	0.0518071	0.998422	1.0039	1.00574	0.888438	0.961511	0.434091	0.666851	0.129801	0.197335	0.101328	0.998422	1.03144	0.975481	0.958552	0.979434	0.542387	0.760889	0.0823153	0.21122	0.0398693	54.688	-0.0898508	0.0161923	0.998206	54.6184	-0.0983377	0.0793793	0.999207
A0A0G2JJD3|O95870|O95870-2	ABHD16A	0.998422	0.833177	0.928225	0.434656	0.749294	0.202654	0.304686	0.11197	0.123954	0.0586996	0.998422	0.808183	0.918406	0.313077	0.687291	0.093487	0.160979	0.0339134	0.0782047	0.0184581	0.998422	0.820617	0.937751	0.373064	0.642891	0.148532	0.215327	0.0700389	0.0997542	0.032749	0.998422	1.02948	1.01642	0.441717	0.782453	0.175447	0.249987	0.0701578	0.123498	0.0394207	49.5172	-0.0725596	0.0497755	0.993132	48.376	-0.081073	0.0359093	0.998517
Q96GS6|Q96GS6-2|Q96GS6-3	ABHD17A	0.998422	0.890407	0.820597	0.59895	0.704832	0.282432	0.657875	0.12102	0.0873401	0.0680041											0.998422	1.08737	1.04278	0.866064	0.975195	0.492428	0.674675	0.172044	0.307188	0.159285											51.859	-0.055704	0	0.922029	55.238	-0.0808904	0.124571	0.989917
Q5VST6	ABHD17B	0.998422	0.93458	1.00483	0.681284	0.849102	0.341517	0.480814	0.0851582	0.153209	0.0417466	0.998422	1.00412	1.0458	0.872036	1.00326	0.399349	0.651832	0.10823	0.192212	0.061404	0.998422	0.922169	0.946743	0.730623	0.847174	0.354383	0.487374	0.0830522	0.151358	0.043383	0.998422	1.04861	1.03048	0.790989	0.974707	0.32672	0.536092	0.0748449	0.165285	0.0365788	52.5269	-0.0712028	0	0.998382	52.7654	-0.0718579	0	0.995523
Q8WTS1	ABHD5											0.998422	1.19118	1.23214	0.815381	1.09027	0.409468	0.625884	0.187957	0.251072	0.164565
A0A087X2C5|C9JNE7|Q9BV23|C9J010	ABHD6	0.998422	0.771895	0.879659	0.285871	0.46065	0.100231	0.213935	0.070241	0.115937	0.047829	0.998422	0.737532	0.867338	0.209119	0.36341	0.0976178	0.156631	0.0659092	0.0622989	0.0190761	0.998422	0.925404	1.00536	0.405164	0.612543	0.135045	0.26074	0.102817	0.128121	0.0800415											46.8086	-0.0816589	0.0564794	0.993078	48.6154	-0.0945289	0.0933962	0.994482
A0A0A0MRT6|B6VEX4|Q8IZP0|Q8IZP0-10|Q8IZP0-2|Q8IZP0-3|Q8IZP0-4|Q8IZP0-5|Q8IZP0-6|Q8IZP0-7|Q8IZP0-8|Q8IZP0-9	ABI1	0.998422	0.956952	0.979377	0.641465	0.900375	0.206132	0.407671	0.102104	0.145814	0.0550642	0.998422	0.951975	0.959968	0.664503	0.914142	0.180239	0.391287	0.0593363	0.108077	0.0253846	0.998422	1.08148	1.06681	0.868097	1.0207	0.280362	0.539675	0.114031	0.187698	0.0587174	0.998422	0.90516	1.04236	0.68025	0.900447	0.238596	0.452882	0.0825902	0.142098	0.042041	51.5849	-0.0929768	0.0616722	0.997873	53.3162	-0.122434	0.0930771	0.989941
A0A0C4DG21|E7EP65|E7EW77|F8WAL6|Q9NYB9|Q9NYB9-2|Q9NYB9-4|B7Z836	ABI2	0.998422	0.989131	1.07543	0.629223	0.849931	0.253714	0.381562	0.0962626	0.195107	0.0467665	0.998422	0.943142	1.03872	0.552915	0.788561	0.218795	0.331392	0.0765388	0.160698	0.0507585	0.998422	1.02002	1.01789	0.821419	0.972442	0.334242	0.540414	0.115718	0.225277	0.049944	0.998422	0.956563	0.992412	0.696494	0.883348	0.271686	0.412171	0.102489	0.191674	0.0443231	51.5344	-0.0844234	0.0650591	0.991936	53.5645	-0.092107	0.0629591	0.996475
Q9P2A4|Q9P2A4-2	ABI3	0.998422	0.921701	0.975375	0.685322	0.838824	0.337814	0.484206	0.124312	0.22308	0.0826166	0.998422	0.917283	0.939453	0.616878	0.789532	0.338236	0.451674	0.124349	0.241782	0.0469755	0.998422	1.10336	1.08967	0.839607	0.985135	0.449271	0.605948	0.188489	0.301264	0.0982457	0.998422	1.03779	1.02565	0.856562	0.986524	0.44949	0.612647	0.194835	0.331316	0.0724292	52.6774	-0.0635093	0.0197707	0.999714	54.7105	-0.0789184	0.10072	0.980566
P00519|P00519-2	ABL1	0.998422	0.970441	0.992147	0.653805	0.893411	0.210969	0.380627	0.107967	0.133719	0.0478703	0.998422	0.936824	0.935788	0.541051	0.733351	0.167071	0.329463	0.0542145	0.133295	0	0.998422	0.916501	1.01988	0.631054	0.856973	0.195613	0.395074	0.115742	0.143885	0.0808724	0.998422	0.796055	0.896179	0.287373	0.566756	0.12837	0.177597	0.0752423	0.0914855	0.0494428	51.5086	-0.0968941	0.0640812	0.999031	51.3047	-0.0881524	0.0721712	0.997018
P42684|P42684-2|P42684-3|P42684-6|P42684-10|P42684-4|P42684-5|P42684-7	ABL2	0.998422	0.867681	0.989153	0.396568	0.691074	0.164248	0.288013	0.0829794	0.1781	0.0541847	0.998422	0.349407	0.649113	0.355333	0.356635	0.214158	0.142084	0	0.0814988	0	0.998422	0.982087	0.932735	0.366375	0.648007	0.166253	0.1933	0.0887525	0.117185	0.0335901											49.0289	-0.0823445	0.0767087	0.993963	48.521	-0.112913	0.0867604	0.989732
A0A0A0MRL6|F8W8M4|O14639|O14639-2|O14639-6	ABLIM1	0.998422	0.869826	0.919441	0.679478	0.760661	0.382364	0.503194	0.26433	0.368931	0.15366	0.998422	0.793912	0.899805	0.578758	0.685939	0.449318	0.472199	0.433432	0.495312	0.277113	0.998422	0.911199	1.00273	0.73889	0.851738	0.390815	0.572818	0.224242	0.32504	0.160108	0.998422	0.817021	0.993916	0.597755	0.806597	0.423375	0.495825	0.357268	0.435258	0.202213	53.49	-0.0416111	0.023837	0.991739	53.9924	-0.054826	0.0935558	0.996708
A0A0A0MR40|F5GYR0|Q6H8Q1|Q6H8Q1-2|Q6H8Q1-5|Q6H8Q1-7|Q6H8Q1-8|Q6H8Q1-9|Q6H8Q1-3|Q6H8Q1-6	ABLIM2	0.998422	0.815897	0.942098	0.71641	0.794816	0.43122	0.548539	0.278809	0.429273	0.13707	0.998422	0.809335	0.874807	0.621458	0.688417	0.433772	0.473811	0.286277	0.435725	0.119985	0.998422	1.07611	1.14793	0.856808	0.939426	0.617285	0.562358	0.532698	0.501084	0.205565	0.998422	1.28659	0.986738	0.972304	1.0826	0.740606	0.980831	0.595262	0.795333	0	54.4934	-0.0392086	0	0.981857	57.9141	-0.0445197	0.245745	0.88715
A0A0G2JQ41|Q12979|Q12979-2|Q12979-4|B7Z683	ABR	0.998422	0.847499	0.945972	0.305476	0.645013	0.0990205	0.150619	0.0611702	0.0733322	0.032219	0.998422	0.85125	0.964798	0.335762	0.626652	0.10167	0.168691	0.0596112	0.0835176	0.0256506	0.998422	0.838758	0.992844	0.348952	0.650786	0.0997259	0.152773	0.0496438	0.0719607	0.0299263	0.998422	1.01317	1.02539	0.458217	0.771035	0.109104	0.199795	0.0387668	0.0631752	0.0264487	47.9795	-0.105822	0.0439335	0.997629	48.1961	-0.100945	0.0342863	0.998769
Q9P1F3	ABRACL	0.998422	0.95676	1.03895	0.668416	0.939271	0.773277	0.638615	0.732299	0.765669	0.330799	0.998422	0.773893	0.748241	0.53795	0.686372	0.421184	0.512907	0.204973	0.27818	0.120192	0.998422	1.20725	1.15405	0.929386	1.09253	0.522416	0.752055	0.331311	0.39014	0.104608	0.998422	0.920827	1.01498	0.651915	0.907373	0.413281	0.669036	0.213775	0.268978	0.0422868	65.6977	-0.0223197	0	0.699119	56.426	-0.0786637	0.155654	0.92713
Q9ULW3	ABT1	0.998422	0.51282	0.888991	0.316855	0.371152	0.175614	0.204205	0.128562	0.132696	0.0829462	0.998422	0.536293	0.734221	0.322088	0.321993	0.20402	0.25725	0.102212	0.163112	0.0799617	0.998422	0.590075	0.864163	0.297863	0.382689	0.186117	0.233081	0.158307	0.159724	0.0985183	0.998422	0.629982	0.964914	0.41624	0.534852	0.294594	0.392077	0.123821	0.211545	0.0423166	45.0624	-0.0784164	0.123015	0.983787	45.4183	-0.0765713	0.138865	0.99386
P09110	ACAA1	0.998422	0.988465	1.02496	0.835049	0.981981	0.447533	0.582239	0.116654	0.31999	0.0501842	0.998422	1.00937	1.04742	0.914087	1.00762	0.683648	0.799927	0.187041	0.554386	0.0610806	0.998422	1.03021	1.05653	0.742696	0.914449	0.369581	0.529956	0.111307	0.235548	0.0669964	0.998422	1.07345	1.03234	0.879088	0.97667	0.594951	0.706865	0.187936	0.446253	0.0747299	54.7631	-0.0727122	0	0.992471	53.4575	-0.0761195	0.0406777	0.993552
A0A0B4J2A4|P42765|K7EME0	ACAA2	0.998422	0.980363	1.01566	0.913443	0.939078	0.711189	0.759075	0.721142	0.715372	0.256443	0.998422	0.950087	0.983996	0.882184	0.922116	0.752956	0.748924	0.709326	0.709692	0.402264	0.998422	0.867876	0.862728	0.823902	0.897676	0.651864	0.66031	0.516768	0.614267	0.176939	0.998422	0.96556	0.950947	0.899074	0.944278	0.760451	0.792204	0.677646	0.749588	0.449305	63.2503	-0.0354446	0	0.857862	59.6343	-0.0326352	0	0.892417
Q13085|Q13085-2|Q13085-3|Q13085-4	ACACA	0.998422	0.914311	0.988727	0.195246	0.552609	0.0939537	0.127015	0.0666233	0.0802588	0.0435102	0.998422	0.930917	1.01184	0.205674	0.484726	0.0890635	0.136012	0.0505584	0.0694273	0.0260729	0.998422	0.924607	1.05566	0.195426	0.532339	0.0816329	0.116467	0.0463469	0.0595946	0.0285526	0.998422	1.10985	1.13398	0.27811	0.62387	0.111898	0.16676	0.0528469	0.0813001	0.0329613	47.2405	-0.159239	0.0738083	0.998599	47.1826	-0.163413	0.0599095	0.996079
F8W0Q4|F8W1I9|Q6JQN1|Q6JQN1-2|Q6JQN1-5	ACAD10	0.998422	0.931054	1.22429	0.69368	0.878074	0.137332	0.357394	0.161883	0.181953	0.0505743											0.998422	0.859686	1.0887	0.424563	0.697983	0.17505	0.232791	0.0988447	0.146765	0.071434											51.335	-0.111939	0.101533	0.960115	48.9765	-0.0931198	0.0920003	0.990145
Q9UKU7	ACAD8	0.998422	0.946763	1.00255	0.808756	0.887486	0.448167	0.616143	0.30794	0.380759	0.0988471	0.998422	0.973792	1.05255	0.851037	0.962098	0.518951	0.659355	0.350489	0.404235	0.123343	0.998422	0.949892	0.960853	0.80928	0.939567	0.438133	0.573241	0.282935	0.350532	0.0909274	0.998422	0.969145	1.01145	0.868813	0.956528	0.465425	0.641948	0.253503	0.358871	0.0933378	55.5292	-0.0509596	0	0.988154	54.9407	-0.05779	0.0606124	0.986234
Q9H845	ACAD9	0.998422	0.930133	1.00265	0.636269	0.853836	0.335271	0.405106	0.119063	0.258037	0.049366	0.998422	0.95753	1.00601	0.719427	0.909763	0.311371	0.432311	0.100569	0.227555	0.04027	0.998422	0.870848	0.897799	0.567422	0.737397	0.281505	0.323582	0.0861662	0.205075	0.0337536	0.998422	0.95622	0.972143	0.716339	0.881598	0.310007	0.385865	0.0940251	0.224352	0.0333312	52.1844	-0.0652163	0.0315601	0.99252	50.6668	-0.0603386	0	0.991908
P28330	ACADL																					0.998422	1.10794	1.27214	0.485068	1.00536	0.183036	0.211081	0.0573108	0.0938373	0															49.8905	-0.208304	0.0932516	0.949976
B7Z9I1|P11310|P11310-2|Q5T4U5	ACADM	0.998422	0.854493	0.924008	0.441274	0.694041	0.108896	0.214327	0.0544473	0.0681961	0.0323806	0.998422	0.842342	0.929327	0.4147	0.658897	0.0884891	0.204954	0.0376998	0.049836	0.0177132	0.998422	0.818972	0.9138	0.407795	0.631603	0.100106	0.196233	0.0389501	0.0563324	0.0221363	0.998422	0.89147	0.94004	0.458694	0.693093	0.0983126	0.217545	0.0302841	0.0498392	0.0168605	48.9545	-0.0865726	0.0140492	0.997236	48.3773	-0.0816131	0	0.997851
P16219	ACADS	0.998422	0.964303	1.01334	0.656277	0.855643	0.317784	0.460314	0.108142	0.177301	0.0497603	0.998422	0.978969	1.00193	0.616541	0.829673	0.305923	0.407445	0.079583	0.16766	0.0377497	0.998422	0.930017	1.01089	0.623349	0.811955	0.346897	0.403852	0.103938	0.1801	0.0504479	0.998422	1.16695	1.09051	0.780557	0.983384	0.439937	0.577613	0.150194	0.272334	0.0959419	52.3282	-0.0720004	0.0209863	0.998538	51.9056	-0.0657544	0.00943973	0.996015
P45954|P45954-2	ACADSB	0.998422	0.905098	0.951086	0.451866	0.712233	0.212071	0.283984	0.0994266	0.146359	0.0644192	0.998422	0.914449	0.972822	0.498634	0.73695	0.262507	0.351055	0.140514	0.195418	0.0930193	0.998422	0.90547	0.974082	0.456921	0.70711	0.191122	0.255171	0.0829159	0.137476	0.0413865	0.998422	0.985471	1.0169	0.508515	0.778197	0.215483	0.312077	0.0853775	0.16046	0.0378005	49.5093	-0.0801949	0.0745926	0.997562	49.4128	-0.0842952	0.0594255	0.998125
P49748|P49748-3|P49748-2	ACADVL	0.998422	0.955883	1.0258	0.841129	0.938936	0.403919	0.590566	0.081185	0.189189	0.0367291	0.998422	1.02176	1.06331	0.92024	1.01783	0.43363	0.670859	0.0911118	0.239124	0.0347594	0.998422	0.89632	0.95605	0.76468	0.87565	0.352221	0.50981	0.0823306	0.170884	0.0441192	0.998422	0.987361	0.988997	0.924893	0.981863	0.432245	0.614439	0.0993499	0.249804	0.0478188	54.1121	-0.0856756	0	0.998355	53.0891	-0.0739371	0	0.994443
Q15027	ACAP1	0.998422	0.893874	0.993029	0.320449	0.680875	0.137655	0.194395	0.0764275	0.0990157	0.0686717	0.998422	0.900364	1.0451	0.289495	0.649168	0.0986097	0.147172	0.0617676	0.0711114	0.0540969	0.998422	0.858849	1.10547	0.333716	0.779955	0.135491	0.185285	0.0780275	0.0987754	0.0598421	0.998422	0.877851	0.997917	0.374035	0.668217	0.154082	0.219088	0.0898025	0.116559	0.0409397	48.3206	-0.114574	0.0833349	0.998115	48.7231	-0.127902	0.0825429	0.984346
Q15057	ACAP2	0.998422	0.945783	0.991643	0.580918	0.89712	0.118006	0.193114	0.0604604	0.078977	0.0352052	0.998422	0.973132	1.0241	0.635466	0.928635	0.120917	0.223502	0.0645709	0.0811491	0.0394054	0.998422	0.94338	0.984911	0.542801	0.848283	0.1124	0.197905	0.051031	0.0749358	0.0375746	0.998422	1.00748	0.991979	0.677798	0.924489	0.11973	0.229059	0.0473837	0.0788699	0.028932	50.3029	-0.143618	0.0540183	0.998194	50.0433	-0.126373	0.043968	0.998909
Q96P50|Q96P50-1|Q96P50-4	ACAP3											0.998422	0.712863	1.00304	0.173175	0.277557	0.158593	0.0522173	0	0	0
P24752	ACAT1	0.998422	0.961067	0.961105	0.669583	0.857394	0.121703	0.344967	0.0580534	0.0813745	0.0312549	0.998422	0.993157	0.953507	0.739629	0.902047	0.130508	0.42779	0.0537082	0.0794844	0.0276236	0.998422	0.959018	0.866639	0.616745	0.832397	0.110144	0.342813	0.0375424	0.0558113	0.0209595	0.998422	1.04031	0.976968	0.737468	0.916696	0.12453	0.418435	0.0453526	0.0665859	0.0332996	51.1862	-0.10854	0.024464	0.996956	50.8602	-0.100171	0	0.986973
Q9BWD1	ACAT2	0.998422	0.964081	0.951282	0.785968	0.875225	0.550137	0.63294	0.455881	0.536067	0.087599	0.998422	0.98311	0.96974	0.821679	0.920744	0.617428	0.657607	0.569337	0.576544	0.114818	0.998422	1.02226	1.03976	0.795543	0.95098	0.572053	0.671913	0.370707	0.494495	0.0827561	0.998422	1.03986	0.977121	0.86286	0.975451	0.621202	0.697327	0.481923	0.578907	0.100838	57.4598	-0.0404908	0	0.939269	57.2782	-0.0500238	0	0.969386
Q9H3P7	ACBD3	0.998422	0.929428	1.01686	0.477634	0.814062	0.157844	0.228216	0.0795641	0.100776	0.0363919	0.998422	0.980387	1.02946	0.508584	0.799119	0.180951	0.282169	0.0960589	0.126035	0.0357877	0.998422	0.920934	0.992152	0.400273	0.724531	0.126617	0.188793	0.0695554	0.0926641	0.0318163	0.998422	0.985507	1.03337	0.534179	0.829147	0.179456	0.27474	0.0834701	0.129563	0.0466658	49.7438	-0.109454	0.0636549	0.997832	48.9317	-0.109741	0.0568496	0.999089
B7Z2R7|Q5T8D3|Q5T8D3-2|Q5T8D3-3|Q5T8D3-4	ACBD5	0.998422	0.615467	0.903804	0.214267	0.337599	0.107609	0.147788	0.0941769	0.0990015	0.0672241	0.998422	0.444591	0.858551	0.113948	0.215997	0.0711135	0.104553	0.0351994	0.0603023	0.0290579	0.998422	0.704823	0.858927	0.228084	0.352755	0.0882202	0.144568	0.0675976	0.077878	0.0461905	0.998422	0.440727	0.809873	0.131038	0.218736	0.0631088	0.0728353	0.0496212	0.0520859	0.0337277	45.1783	-0.099345	0.0874192	0.99872	45.6866	-0.092536	0.0554685	0.993859
Q9BR61	ACBD6	0.998422	0.935492	1.00611	0.436363	0.844507	0.143118	0.227964	0.0826885	0.105232	0.074236	0.998422	0.901811	0.902875	0.602343	0.832785	0.191008	0.318831	0.0918565	0.123174	0.0585394	0.998422	1.23433	1.28637	0.697597	1.1373	0.197462	0.308621	0.0889743	0.143711	0.0395354	0.998422	0.967827	1.01679	0.623057	0.843016	0.146173	0.285161	0.0556428	0.0939757	0.029236	49.5384	-0.127689	0.089738	0.997203	51.3761	-0.166902	0.105401	0.924836
Q8N6N7	ACBD7	0.998422	1.02015	1.11156	0.760791	1.05475	0.658538	0.769649	0.365763	0.735248	0.129579											0.998422	1.16642	1.16865	1.00074	0.997698	0.539427	0.559994	0.382264	0.469533	0.216658	0.998422	0.759996	0.959239	0.496878	0.607001	0.30666	0.441475	0.179328	0.271466	0.0812065	59.5461	-0.0515628	0	0.893677	55.3115	-0.0842072	0.33049	0.903702
A0A0C4DGT6|Q96AP0|Q96AP0-2|R4GNJ5	ACD	0.998422	0.877263	0.933985	0.448817	0.705791	0.234633	0.235638	0.130594	0.245274	0.0711992	0.998422	0.869237	0.886813	0.396121	0.562543	0.269415	0.299574	0.245453	0.210377	0.0867762											0.998422	0.923067	1.02445	0.553275	0.759597	0.304464	0.408429	0.162595	0.226002	0.0778318	49.2489	-0.0791887	0.118262	0.986239
E7EQT4|Q9UKV3-5|S4R3H4|Q9UKV3-3	ACIN1	0.998422	1.20671	1.1422	1.23462	1.24807	0.838659	1.03449	0.955262	0.824735	0.822888	0.998422	1.15585	1.09468	1.16783	1.17333	0.784184	0.944097	0.874801	0.702205	0.812165	0.998422	1.19584	1.1194	1.14214	1.25437	0.79336	1.02347	0.801719	0.73084	0.773909	0.998422	1.08707	1.35714	1.05923	1.11379	0.740748	0.923425	0.782868	0.685507	0.825279		-0.0983478	0.85989	0.260793		-0.262592	0.76882	0.587468
P53396	ACLY	0.998422	0.994562	1.01495	0.752415	0.968173	0.0994162	0.208436	0.0563565	0.070643	0.0305678	0.998422	1.07191	1.06896	0.502262	0.974559	0.0915003	0.141353	0.04919	0.0640191	0.0292159	0.998422	0.951761	0.945588	0.705308	0.918367	0.103683	0.238513	0.0430905	0.0622429	0.0264641	0.998422	1.09941	1.00649	0.591753	0.98753	0.114155	0.184488	0.0589881	0.0792792	0.0348965	51.1052	-0.200288	0.0548282	0.999211	51.0319	-0.154383	0.0370135	0.996288
P21399	ACO1	0.998422	0.95565	0.991382	0.77636	0.90984	0.199305	0.48018	0.0725146	0.102462	0.0373276	0.998422	1.0367	1.04354	0.849347	0.9449	0.211124	0.57209	0.0632747	0.100313	0.0359164	0.998422	0.924183	0.995588	0.739786	0.853384	0.217692	0.459823	0.0644532	0.0962284	0.0390357	0.998422	1.06002	1.00098	0.930821	0.990048	0.249492	0.623302	0.0709439	0.10843	0.0405832	52.4605	-0.107943	0.0303304	0.997396	52.1783	-0.0902702	0.00538937	0.995477
A2A274|Q99798	ACO2	0.998422	0.96298	0.973835	0.539915	0.851962	0.101216	0.215864	0.048677	0.0670349	0.0274419	0.998422	0.97327	0.997435	0.53333	0.885163	0.0713724	0.171752	0.028372	0.042875	0.0161323	0.998422	0.905257	0.98522	0.473596	0.788049	0.0839154	0.196436	0.0324155	0.0478774	0.020933	0.998422	1.05034	1.01222	0.595926	0.936657	0.110388	0.211179	0.0514542	0.0783496	0.0432815	50.0992	-0.125685	0.0365424	0.999429	49.5188	-0.111399	0.0149019	0.998897
Q9NPJ3|Q9NPJ3-2	ACOT13	0.998422	1.00086	1.0033	0.950141	0.958341	0.82355	0.819216	0.72929	0.801549	0.351087	0.998422	1.04338	1.01896	0.982119	1.01031	0.835498	0.877601	0.595233	0.772291	0.275392	0.998422	1.03073	1.00413	0.84479	0.960999	0.595853	0.685244	0.409113	0.550763	0.166801	0.998422	1.0319	1.03462	0.891408	0.955972	0.652799	0.715064	0.366072	0.523408	0.126339	64.8411	-0.0422246	0	0.905375	58.413	-0.0456407	0	0.973559
O00154-4	ACOT7	0.998422	0.972684	0.993484	0.900458	0.938984	0.704324	0.737296	0.50464	0.668275	0.0574976	0.998422	1.00646	1.03569	0.943196	0.969199	0.769239	0.819668	0.551302	0.738873	0.0644608	0.998422	0.943475	0.975154	0.875037	0.916536	0.653914	0.703008	0.439093	0.623336	0.052339	0.998422	0.936863	1.01783	0.950257	0.9427	0.771845	0.799846	0.470477	0.699298	0.0792004	59.8593	-0.0525267	0	0.917064	58.8119	-0.0492203	0	0.930401
H7C5A7|O14734|E9PJN0	ACOT8	0.998422	0.933959	1.05536	0.735975	0.858869	0.440117	0.553084	0.0811176	0.287635	0.0589918	0.998422	0.919436	1.02176	0.782897	0.779814	0.377588	0.530966	0.0546693	0.194007	0.0381806	0.998422	0.819223	0.89382	0.677165	0.765835	0.392701	0.477251	0.081239	0.244394	0.0227697	0.998422	0.94543	1.02379	0.788141	0.879169	0.390316	0.569326	0.0686429	0.222353	0.030432	53.8563	-0.063551	0	0.98986	52.2595	-0.0542142	0	0.978357
Q15067|Q15067-2	ACOX1	0.998422	0.975207	1.02806	0.877621	0.933124	0.724389	0.723677	0.655054	0.689215	0.281413	0.998422	1.02012	1.00263	1.01424	1.00045	0.813449	0.859416	0.76437	0.834354	0.263614	0.998422	0.987333	0.991711	0.91604	0.970251	0.706614	0.721186	0.631598	0.706326	0.277624	0.998422	0.933629	0.958644	0.948607	0.954165	0.761027	0.791631	0.575879	0.723955	0.238196	62.8041	-0.0332835	0	0.906024	62.5362	-0.0359062	0	0.912828
O15254	ACOX3	0.998422	0.899561	1.07397	0.552694	0.807719	0.187826	0.332116	0.107972	0.141995	0.06979	0.998422	0.942464	1.07421	0.510495	0.721817	0.196213	0.316116	0.118316	0.153974	0.0611249	0.998422	0.929296	1.05996	0.510095	0.770267	0.19998	0.266563	0.0780856	0.117966	0.0441203	0.998422	1.10179	1.05123	0.434186	0.769228	0.153235	0.241058	0.0785917	0.0857947	0.0427311	50.4964	-0.0873128	0.073248	0.993519	49.9909	-0.0921626	0.0595717	0.995369
P24666|P24666-2	ACP1	0.998422	0.982976	0.957913	0.591076	0.872072	0.27777	0.424755	0.0813439	0.135974	0.0346449	0.998422	0.967125	0.939709	0.484262	0.767709	0.215875	0.333116	0.0690429	0.12837	0.0267116	0.998422	1.04961	1.06873	0.655346	0.955752	0.240647	0.410023	0.0501528	0.10244	0.0243816	0.998422	1.09581	1.10399	0.692975	0.960037	0.289085	0.547086	0.0710271	0.134387	0.0347268	51.702	-0.0784679	0.0189609	0.994489	51.909	-0.102425	0.029023	0.990559
E9PQY3|P11117	ACP2	0.998422	0.950215	1.04736	0.685343	0.9264	0.556858	0.612836	0.316422	0.399841	0.199833	0.998422	0.920226	0.940447	0.795223	0.884012	0.540019	0.709663	0.300407	0.419666	0.244885	0.998422	1.28638	1.20007	1.09379	1.17384	0.709324	0.794569	0.507868	0.531719	0.307635	0.998422	0.948742	1.12326	0.81112	0.983212	0.548699	0.659972	0.352261	0.454052	0.210622	55.866	-0.0457098	0.105062	0.97911	59.2449	-0.0679534	0.364409	0.816617
Q9NPH0|X5D289|V9GZ71|A0A087WW36|A0A087WYU6|Q9NPH0-2	ACP6	0.998422	1.28416	1.08361	1.43365	1.12406	0.428794	0.759917	0.0626674	0.182733	0	0.998422	0.85084	1.22206	0.898308	0.914445	0.628274	0.771732	0.158802	0.239318	0.0475122											0.998422	0.965789	0.976051	0.837929	0.907659	0.404229	0.636068	0.142046	0.201892	0.0551184	55.0741	-0.177378	0.0529467	0.87469
E9PF16|Q96CM8|Q96CM8-2|Q96CM8-3	ACSF2	0.998422	0.973158	1.00912	0.770401	0.942467	0.140971	0.369517	0.0709668	0.100565	0.0403731	0.998422	0.474949	0.860973	0.121741	0.198378	0.0795162	0.0922959	0.0431796	0.0490547	0.0248684	0.998422	0.941676	0.995951	0.702315	0.860999	0.131662	0.349372	0.0539653	0.0845104	0.0340722	0.998422	0.667226	0.982949	0.198501	0.302134	0.0882286	0.132065	0.0563576	0.0869586	0.0417132	51.8385	-0.137363	0.054668	0.998894	51.3672	-0.11009	0.0249625	0.996743
Q4G176	ACSF3	0.998422	0.925344	0.982749	0.517733	0.852551	0.136906	0.238277	0.0732631	0.0875783	0.049869	0.998422	0.411965	0.766177	0.178061	0.232432	0.097564	0.12772	0.0489284	0.0783672	0.0234163	0.998422	0.886632	0.997975	0.514576	0.77986	0.150011	0.242852	0.0818622	0.106546	0.0694057	0.998422	0.48798	0.784787	0.246082	0.323992	0.158474	0.198702	0.0995989	0.139273	0.0814499	50.0428	-0.115355	0.0594194	0.998327	49.7964	-0.0960552	0.0610503	0.998087
E7EPM6|P33121|P33121-2|P33121-3	ACSL1	0.998422	0.928825	0.949313	0.727141	0.892861	0.249913	0.474417	0.101187	0.129914	0.0692186	0.998422	0.938793	1.02327	0.425502	0.716105	0.092059	0.179041	0.0464592	0.0628532	0.0228207	0.998422	0.917093	0.906761	0.70732	0.807192	0.224313	0.411627	0.0446087	0.0789442	0.0285348	0.998422	1.03974	0.930151	0.471852	0.756523	0.125414	0.212726	0.0602103	0.0902343	0.0226712	52.3525	-0.0880904	0.0447866	0.995886	51.6715	-0.0839107	0	0.989551
O95573	ACSL3	0.998422	0.951161	0.991604	0.677029	0.885957	0.112466	0.296764	0.0589014	0.0814595	0.0301535	0.998422	0.515968	0.827481	0.163413	0.250114	0.0792338	0.114404	0.0411703	0.0593699	0.0250485	0.998422	0.852193	0.905418	0.624247	0.761819	0.119842	0.281806	0.0528567	0.0753327	0.027739	0.998422	0.640107	0.952774	0.179147	0.286246	0.0790142	0.121136	0.0507069	0.0601176	0.0270555	51.0719	-0.124176	0.0362113	0.998117	50.3013	-0.0844135	0	0.985211
O60488|O60488-2	ACSL4	0.998422	0.809138	0.98083	0.286709	0.561559	0.10959	0.171159	0.0547835	0.0788636	0.0255911	0.998422	0.383942	0.714776	0.137178	0.198271	0.0567653	0.0867291	0.0292063	0.0425354	0.0128063	0.998422	0.762009	0.91248	0.232541	0.465442	0.0999546	0.139374	0.0597085	0.0787515	0.0360066	0.998422	0.495823	0.796563	0.23023	0.306115	0.127186	0.156108	0.0645789	0.0987734	0.0387055	47.4829	-0.0973877	0.0450652	0.998735	46.5597	-0.0980489	0.0503279	0.998256
E7ERD7|Q9UKU0|Q9UKU0-1|Q9UKU0-2|Q9UKU0-3|Q9UKU0-5|Q9UKU0-6|Q9UKU0-7|Q9UKU0-8|Q9UKU0-9	ACSL6	0.998422	0.840632	0.958521	0.647147	0.852047	0.132223	0.380443	0.0627914	0.0863073	0.0413342	0.998422	0.829107	0.937784	0.189512	0.496004	0.111335	0.162542	0.10134	0	0.0447576	0.998422	1.00873	1.04348	0.749121	0.964625	0.291601	0.472304	0.246682	0.27041	0.170193	0.998422	0.928506	0.994638	0.404407	0.6228	0.297787	0.311454	0.23194	0.266045	0.155965	51.1232	-0.0886678	0.00575709	0.986388	52.4738	-0.102854	0.21231	0.994334
Q9NUB1|Q9NUB1-2|Q9NUB1-3	ACSS1	0.998422	1.03112	1.01076	0.952504	0.986762	0.741658	0.755589	0.159124	0.528343	0.0464943	0.998422	1.06505	1.07452	0.893774	0.996342	0.287486	0.582456	0.0491182	0.091877	0.0244789	0.998422	0.919428	1.00437	0.841265	0.920249	0.635219	0.649224	0.14577	0.478605	0.0414703	0.998422	1.0442	0.985446	0.896262	0.968255	0.307482	0.570175	0.0793238	0.127382	0.0588847	57.9978	-0.0835475	0	0.978048	56.5082	-0.0621668	0	0.965626
Q9NR19|Q9NR19-2	ACSS2	0.998422	1.09066	1.03824	0.957286	1.02154	0.221538	0.537265	0.0681789	0.091094	0.0122855	0.998422	0.972977	1.01233	0.663103	0.895097	0.195298	0.337369	0.0775246	0.118587	0.0405724	0.998422	0.900214	0.920691	0.73105	0.819784	0.257471	0.444476	0.0720277	0.135981	0.0495046	0.998422	0.925079	0.943667	0.591778	0.759826	0.225562	0.343097	0.0794653	0.130723	0.0534637	53.242	-0.169772	0.0491723	0.992761	52.1138	-0.0756144	0	0.990857
P68133	ACTA1																					0.998422	1.1129	1.11843	0.955447	1.02482	0.522575	0.721557	0.184157	0.281793	0	0.998422	1.108	1.01334	0.48204	0.791063	0.105068	0.214285	0.040358	0.0614102	0.0211086					55.8653	-0.0900429	0.00422108	0.975675
###CONTAMINANT###P60712|P60709|C9JZR7	ACTB	0.998422	0.940195	0.955512	0.902345	0.888494	0.573841	0.742977	0.30103	0.478699	0.046965	0.998422	0.776147	0.942312	0.266562	0.524297	0.0754237	0.142035	0.0310558	0.0449342	0.0123724	0.998422	0.9942	1.07334	0.892129	0.976889	0.55639	0.758107	0.182646	0.342196	0.0443104	0.998422	0.924658	1.02312	0.357689	0.631795	0.121687	0.20129	0.0583772	0.0827279	0.0244836	57.2378	-0.0586592	0	0.977139	56.308	-0.0777551	0	0.994797
Q562R1	ACTBL2
P68032	ACTC1
P68032|P68133	ACTC1|ACTA1	0.998422	0.921803	0.925129	1.01975	0.95107	0.714257	0.871338	0.447669	0.620802	0.0790294	0.998422	0.870734	0.942614	0.354486	0.663602	0.055832	0.1434	0.0269987	0.0331857	0.00731392																					59.9116	-0.0674189	0	0.953612
P63261|K7EM38	ACTG1	0.998422	0.982501	0.962788	0.975049	0.944665	0.696976	0.824673	0.599572	0.653519	0.14183	0.998422	1.00178	1.01553	0.645111	0.969317	0.0764045	0.247668	0.0303671	0.0352127	0.0104513	0.998422	0.996016	1.0236	0.964422	0.979538	0.649139	0.818988	0.31889	0.476128	0.0539311	0.998422	0.736612	0.899841	0.634284	0.979745	0.0726312	0.240603	0.0162003	0.0301537	0.00537597	61.0332	-0.0510498	0	0.921699	58.0869	-0.0705469	0	0.990756
O96019|O96019-2	ACTL6A	0.998422	0.922791	1.01155	0.465536	0.743306	0.137862	0.232411	0.0698671	0.109366	0.0349631	0.998422	0.862774	1.01379	0.522972	0.65715	0.149962	0.284246	0.0515186	0.0915728	0.0207221	0.998422	0.895721	0.923256	0.523181	0.73535	0.200841	0.289263	0.110209	0.165153	0.0537878	0.998422	0.865183	1.00063	0.617564	0.687783	0.253206	0.376573	0.122013	0.201013	0.0577555	49.46	-0.0988749	0.0520153	0.998972	49.985	-0.0753474	0.0574219	0.995913
P12814|P12814-2|P12814-3|G3V2X9	ACTN1	0.998422	0.952462	0.973689	0.986616	0.95352	0.806376	0.853984	0.109276	0.757451	0.0597609	0.998422	1.04009	1.02126	1.04026	1.04528	0.94585	0.923866	0.0860051	0.866503	0.0537416	0.998422	0.948178	0.998606	0.891284	0.82714	0.744675	0.785916	0.0774444	0.665478	0.0465221	0.998422	1.07816	1.0113	1.02234	1.0744	0.835357	0.897867	0.117313	0.829291	0.0682945	59.7012	-0.2008	0.0223422	0.948197	58.4437	-0.0894331	0	0.904086
P35609|P35609-2	ACTN2	0.998422	0.862993	0.845629	1.04288	0.789814	0.713511	0.867525	0.156621	0.616229	0.0608388	0.998422	1.24399	1.14521	1.2623	1.20692	1.12304	1.15006	0.214926	0.979438	0.0886167	0.998422	0.906272	0.866763	1.05808	0.892393	0.832782	0.918633	0.124463	0.67629	0.0291485	0.998422	1.13891	1.09497	1.12647	1.12662	1.00986	0.940024	0.202791	0.795298	0.071076	58.6138	-0.0917649	0	0.88657	59.3494	-0.149247	0	0.947181
Q08043	ACTN3
K7EJH8|O43707	ACTN4	0.998422	0.861287	0.856727	1.12917	0.862784	0.851129	0.934664	0.131713	0.716855	0.0544645	0.998422	1.11912	1.04077	1.14375	1.13557	0.99261	1.00079	0.158507	0.850162	0.0669382	0.998422	0.922962	0.939779	1.12788	0.957052	0.900059	0.957203	0.146625	0.735678	0.0599335	0.998422	1.18735	1.06385	1.25334	1.20648	1.1305	1.10994	0.212386	1.01401	0.0730425	59.6096	-0.173572	0.0148545	0.917894	59.7298	-0.199717	0.0404424	0.970155
Q9NZ32	ACTR10	0.998422	0.978365	0.97273	0.837888	0.922816	0.506404	0.620838	0.538932	0.519855	0.109927	0.998422	0.939261	0.971699	0.818651	0.957875	0.589499	0.617599	0.640855	0.613732	0.165167	0.998422	1.04594	1.05626	0.975964	1.03846	0.660888	0.715301	0.521265	0.563105	0.13561	0.998422	1.02207	1.00319	0.880144	0.962972	0.585869	0.64167	0.527867	0.610886	0.166415	57.9095	-0.040072	0	0.907216	59.6494	-0.0513035	0	0.932382
P61163	ACTR1A	0.998422	1.0253	1.03994	0.881973	1.01964	0.461715	0.62678	0.113414	0.278726	0.0294536	0.998422	1.00635	0.995246	0.821507	0.972703	0.362577	0.537984	0.0765338	0.197636	0.0221768	0.998422	1.02525	1.02858	0.95981	1.02586	0.578012	0.635788	0.105248	0.281038	0.0275916	0.998422	1.15084	1.04049	1.01584	1.05966	0.464967	0.654063	0.0949903	0.262738	0.0241453	54.9943	-0.0838746	0.0025997	0.992946	55.6949	-0.0884856	0	0.985416
P42025	ACTR1B	0.998422	1.0174	1.01473	0.828444	0.980391	0.412749	0.591911	0.107127	0.252448	0.0298101	0.998422	0.974623	0.997931	0.802969	0.967634	0.361758	0.54549	0.085231	0.191549	0.0211763	0.998422	1.00843	1.00536	0.902907	1.02082	0.50291	0.596717	0.131362	0.272935	0.0580612	0.998422	1.0929	1.07493	0.959932	1.07277	0.431682	0.659212	0.120136	0.252723	0.0435234	54.3814	-0.0810004	0.00313446	0.996638	55.0571	-0.0825688	0.0300852	0.990384
P61160	ACTR2	0.998422	0.959085	0.978941	0.821944	0.895756	0.568161	0.64039	0.27048	0.447694	0.0707214	0.998422	0.974081	0.997141	0.829378	0.921507	0.53571	0.667589	0.163173	0.394104	0.0423673	0.998422	0.995801	1.03022	0.825683	0.91864	0.616624	0.627718	0.258595	0.447393	0.0585554	0.998422	1.0348	0.963011	0.886911	0.924023	0.592574	0.710294	0.181864	0.409004	0.0505079	56.385	-0.0527877	0	0.987064	56.5787	-0.0559482	0	0.979876
P61158	ACTR3	0.998422	1.00802	0.988853	0.938825	0.977549	0.707627	0.760179	0.325844	0.563635	0.0730666	0.998422	1.04263	1.06425	0.945469	1.00855	0.614035	0.743276	0.180679	0.431444	0.0464736	0.998422	0.98543	1.02658	0.892724	0.960952	0.710115	0.741172	0.301379	0.531572	0.0676941	0.998422	1.07656	1.01897	0.997983	1.05059	0.670724	0.840119	0.173288	0.473688	0.0329825	58.6578	-0.0648992	0	0.982927	58.2502	-0.0630727	0	0.982003
Q9P1U1	ACTR3B	0.998422	1.02263	1.01018	0.862428	1.0106	0.544601	0.854149	0.263718	0.47248	0.040638	0.998422	1.10359	1.08658	0.931241	1.01179	0.606837	0.782781	0.120597	0.468416	0.0452236											0.998422	1.02295	1.05124	0.863703	1.06211	0.557551	0.720646	0.164238	0.35888	0.0603356	57.3656	-0.0702966	0	0.978077
Q9H9F9	ACTR5	0.998422	0.856047	0.979735	0.525034	0.638536	0.328141	0.386643	0.119126	0.229567	0.0388726	0.998422	0.668213	1.01586	0.309076	0.48686	0.141329	0.189933	0.0729407	0.106786	0.0310129	0.998422	0.915225	1.03689	0.515491	0.685627	0.225405	0.338347	0.137016	0.145995	0.0776443	0.998422	0.867214	1.10869	0.374697	0.578642	0.118862	0.227248	0.0777101	0.093365	0.0397305	50.6242	-0.0531194	0	0.989424	49.9942	-0.0752921	0.0845777	0.9941
F8W057|Q9GZN1|F8VP72|F8W043|F8W0Q1|Q9GZN1-2	ACTR6	0.998422	0.998469	0.997408	0.526297	0.806484	0.269473	0.345975	0.147644	0.152604	0.121666	0.998422	0.971629	1.19471	0.478676	0.714967	0.19205	0.250957	0.154308	0.10683	0.0607121	0.998422	0.960766	1.09047	0.461733	0.817101	0.18396	0.238682	0.0714413	0.100391	0.0369693	0.998422	0.829775	1.0193	0.653454	0.780766	0.196841	0.371331	0.112331	0.170027	0.0516945	50.5207	-0.0900758	0.133416	0.994583	49.7488	-0.112353	0.0714405	0.991234
Q9H981	ACTR8	0.998422	0.736168	0.966602	0.179295	0.40163	0.034692	0.0680322	0.015911	0.0237505	0.0157338	0.998422	0.463447	0.792672	0.14497	0.277769	0.0720437	0.0944614	0.0475256	0.0574544	0.0245554	0.998422	0.797277	0.919911	0.408386	0.613352	0.295519	0.311359	0.152604	0.165293	0.0555577	0.998422	0.734943	0.857017	0.206769	0.366969	0.183227	0.167175	0.253162	0.256346	0.212994	46.0843	-0.118904	0.0147424	0.999841	48.9592	-0.0581541	0.0606587	0.990795
Q03154	ACY1	0.998422	0.978947	1.00838	0.871741	0.950269	0.662999	0.706231	0.670222	0.635622	0.468192	0.998422	0.978377	0.981184	0.846624	0.897263	0.662934	0.670409	0.659121	0.663566	0.477141	0.998422	0.950343	0.992304	0.842495	0.901148	0.710604	0.647498	0.575119	0.612428	0.414741	0.998422	1.09372	0.9874	0.960412	0.991888	0.74571	0.802223	0.635807	0.714453	0.442645		-0.033208	0.527984	0.939306	63.327	-0.0265436	0.250548	0.955759
P07311|G3V2U7	ACYP1	0.998422	1.02223	0.973457	0.816199	0.927037	0.701631	0.69721	0.144897	0.519394	0.0407035	0.998422	0.973988	0.903879	0.92956	0.902476	0.80224	0.853911	0.172613	0.535208	0.0671401	0.998422	1.04151	0.863418	0.914112	0.930741	0.555708	0.749113	0.167405	0.493537	0.0411416	0.998422	0.815411	0.859319	0.789	0.798539	0.711706	0.668887	0.174682	0.461816	0.0355339	57.2212	-0.0664468	0	0.955033	56.8792	-0.0706098	0	0.963149
P14621|U3KQL2	ACYP2	0.998422	0.961487	1.0286	0.732788	0.88237	0.619566	0.621722	0.18487	0.439318	0.0882783	0.998422	0.941701	0.959368	1.01384	0.925232	0.722281	0.85477	0.188227	0.461629	0.0795063	0.998422	1.00014	1.0186	0.794905	0.85958	0.519853	0.654088	0.189578	0.35884	0.0967468	0.998422	0.81624	0.878008	0.672757	0.779246	0.548608	0.601392	0.305695	0.433759	0.169753	55.9551	-0.0520398	0	0.971019	55.5033	-0.0578114	0	0.994104
P00813	ADA	0.998422	0.985643	0.999675	0.91617	0.952975	0.709833	0.785829	0.553595	0.667521	0.11738	0.998422	0.988245	0.992112	0.933268	0.984976	0.746592	0.796225	0.480236	0.657093	0.0854538	0.998422	1.03846	0.911383	0.903991	0.858998	0.753034	0.657423	0.425245	0.603498	0.110407	0.998422	0.942056	0.946165	0.980014	0.86862	0.678622	0.783418	0.440916	0.664243	0.0957675	60.5999	-0.050924	0	0.932595	59.2103	-0.0479284	0	0.912917
Q6DHV7|Q6DHV7-2|Q6DHV7-3	ADAL	0.998422	1.00708	0.976238	1.08715	0.983911	0.63804	0.770637	0.581481	0.593744	0.183137	0.998422	0.993118	0.957305	0.841877	1.04373	0.599295	0.657767	0.40174	0.494123	0.0778081	0.998422	0.853002	0.900587	0.821848	0.844053	0.692704	0.652994	0.556293	0.646214	0.109975	0.998422	1.09767	1.00651	0.888098	0.999788	0.78348	0.744719	0.605448	0.720608	0.110716	60.6043	-0.0492423	0	0.89943	59.7519	-0.0327801	0	0.831528
O14672	ADAM10	0.998422	0.938551	0.989202	0.704865	0.845074	0.40846	0.521295	0.274985	0.325119	0.162136	0.998422	0.957527	1.00034	0.784868	0.896555	0.453213	0.591769	0.263097	0.337781	0.162289	0.998422	0.909357	0.961378	0.71719	0.879236	0.390889	0.549096	0.243746	0.330715	0.146552	0.998422	0.871757	0.92598	0.729766	0.855176	0.457936	0.569701	0.237457	0.33814	0.131085	53.6423	-0.0543704	0.141203	0.996914	53.8919	-0.0539756	0.0944482	0.995364
B4DKD2|K7EKA8|O75078|O75078-2	ADAM11
Q13444|Q13444-12|Q13444-2|Q13444-3|Q13444-4|Q13444-5|Q13444-6|Q13444-7|Q13444-8	ADAM15											0.998422	0.899333	0.915034	0.839088	0.904144	0.63769	0.674374	0.566794	0.560275	0.402434
P78536|P78536-2	ADAM17	0.998422	0.900651	0.982749	0.700982	0.874456	0.368553	0.493406	0.248411	0.281682	0.173614	0.998422	0.926054	0.974976	0.597557	0.78622	0.325493	0.421927	0.242219	0.26113	0.169967	0.998422	0.894808	1.00332	0.716472	0.872343	0.376871	0.561756	0.225068	0.328014	0.150565	0.998422	0.941309	0.938179	0.686343	0.79709	0.348307	0.508473	0.237837	0.350804	0.189541	52.9833	-0.0620766	0.160295	0.996229	53.8071	-0.0551224	0.0938636	0.994457
Q9P0K1|Q9P0K1-2|Q9P0K1-5	ADAM22	0.998422	0.849656	1.03396	0.664758	0.800612	0.365314	0.573949	0.185235	0.33032	0.126339																															53.4984	-0.0485121	0	0.986429
Q13443	ADAM9	0.998422	0.876632	1.11382	0.769805	0.919066	0.466012	0.620972	0.291039	0.412235	0.14565	0.998422	0.801417	1.3166	0.832933	0.949868	0.597574	0.698818	0.332925	0.455581	0.194508	0.998422	0.995171	1.03407	0.832036	0.971911	0.632074	0.758104	0.36915	0.502963	0.166515	0.998422	0.946994	1.10727	0.735773	0.969359	0.462588	0.576399	0.302133	0.424474	0.14	55.6108	-0.049279	0.0467695	0.970265	58.3294	-0.0501331	0	0.99078
P55265|P55265-4|P55265-3	ADAR	0.998422	0.756469	0.910304	0.227841	0.493361	0.085149	0.122942	0.0475783	0.0662018	0.0276275	0.998422	0.800363	0.963551	0.228972	0.449	0.0814113	0.134275	0.0466048	0.0623705	0.0293499	0.998422	0.726348	0.870518	0.212066	0.46151	0.0750371	0.112285	0.0417848	0.0566942	0.0242508	0.998422	0.719871	0.936642	0.247363	0.462095	0.096886	0.141106	0.0483553	0.0704679	0.0259274	46.6557	-0.0974253	0.0338329	0.998206	46.2769	-0.0921732	0.0218664	0.996517
P78563|P78563-2|P78563-3|P78563-4|P78563-5|P78563-6	ADARB1	0.998422	0.90732	1.02452	0.421446	0.768524	0.167433	0.216026	0.0878006	0.111825	0.0673139	0.998422	0.927874	0.960999	0.478343	0.778798	0.17057	0.243405	0.0657666	0.105387	0.0453718	0.998422	0.84611	0.880011	0.391566	0.700349	0.145119	0.203009	0.0903731	0.102729	0.0452584	0.998422	0.968434	1.07503	0.655074	0.850703	0.286034	0.448578	0.13927	0.217099	0.0718962	49.2295	-0.108338	0.0850442	0.997326	48.685	-0.0854011	0.0479198	0.990527
Q9BUB4|Q9BUB4-2|H3BP18|H3BSM1|H3BU72|H3BV89	ADAT1											0.998422	0.566839	1.0165	0.162343	0.403666	0.134084	0.138072	0.0845011	0.0983633	0.0647303	0.998422	0.510714	0.804552	0.365291	0.363801	0.198173	0.294365	0.0725707	0.174297	0.02025															45.6029	-0.0551812	0.0471148	0.960727
Q7Z6V5|Q7Z6V5-2	ADAT2	0.998422	0.99177	1.07715	0.733855	0.939337	0.550943	0.621512	0.261667	0.418089	0.0958314	0.998422	0.879663	0.996925	0.760345	0.865775	0.483824	0.635042	0.212749	0.366727	0.075319	0.998422	1.21055	1.12387	1.08391	1.19417	0.6954	0.827783	0.284306	0.494141	0.0765096	0.998422	1.07276	1.20381	0.935571	1.13181	0.571816	0.871541	0.267959	0.463546	0.0962189	55.9634	-0.0523004	0	0.978397	58.3748	-0.0842809	0.0222919	0.915765
D6W601|Q96EY9	ADAT3	0.998422	1.03737	1.06903	0.844729	0.937095	0.562568	0.651641	0.457888	0.516654	0.231716	0.998422	1.00067	1.05482	0.720245	0.842834	0.419062	0.521606	0.249123	0.3724	0.13042	0.998422	0.984699	0.877064	0.69465	0.830096	0.345642	0.488985	0.357733	0.460999	0	0.998422	1.16435	1.23988	0.853695	1.15447	0.604729	0.836732	0.198598	0.41379	0.0673245	57.8859	-0.0447464	0.206021	0.960245	54.1427	-0.0454114	0	0.911496
Q8NI60|Q8NI60-3|Q8NI60-4	ADCK3	0.998422	0.919785	0.942748	0.571652	0.818089	0.155581	0.269938	0.125972	0.115389	0.0808886	0.998422	0.813631	0.987704	0.278352	0.534472	0.162672	0.151712	0.111049	0.110083	0.0938723	0.998422	0.901522	0.998147	0.605464	0.835407	0.16828	0.299238	0.0678455	0.103545	0.0452809	0.998422	0.828386	0.933159	0.327672	0.566103	0.151998	0.201653	0.0942155	0.0964011	0.0537259	50.2838	-0.101605	0.0844167	0.995687	50.6975	-0.0950468	0.0377949	0.997718
Q96D53|Q96D53-2	ADCK4	0.998422	0.601903	0.907036	0.206045	0.363335	0.0892808	0.13435	0.0451724	0.0537837	0.0160163	0.998422	0.536672	0.735013	0.292176	0.438803	0.130194	0.216506	0.034166	0.0897545	0.0233538	0.998422	0.738857	0.800159	0.272113	0.442101	0.103969	0.167477	0.0343262	0.0616904	0.0206897	0.998422	0.601008	0.79067	0.393032	0.503531	0.178669	0.245433	0.0473586	0.0854466	0.0384054	45.3275	-0.0914398	0.0374312	0.997679	46.3805	-0.0728977	0	0.989702
Q08828	ADCY1																					0.998422	0.750869	0.968017	0.156506	0.360569	0.0592077	0.0837125	0.0272874	0.0463362	0.0245465															45.8922	-0.133762	0.0390055	0.999288
F5H4D1|P51828	ADCY7																					0.998422	0.861357	0.991729	0.610009	0.767759	0.328934	0.488571	0.186712	0.230421	0.0937673															52.1259	-0.0531362	0.0219913	0.996637
P35611|P35611-3|P35611-6	ADD1	0.998422	0.978839	1.01819	0.837364	0.933876	0.627416	0.679569	0.590162	0.623451	0.368229	0.998422	1.03833	1.05245	0.928407	1.03402	0.674301	0.744028	0.622984	0.643799	0.349898	0.998422	0.99524	1.00893	0.832485	0.95626	0.614154	0.679307	0.55401	0.602216	0.360189	0.998422	1.00662	0.987723	0.951401	1.01231	0.701468	0.765072	0.566181	0.687229	0.348007	62.1477	-0.0306337	0.303574	0.947365	60.9947	-0.0351656	0.347722	0.959447
P35612	ADD2	0.998422	0.906285	0.973864	0.666893	0.79703	0.55922	0.614711	0.399711	0.422413	0.263746																					0.998422	1.15068	1.13979	0.904374	0.936036	0.527133	0.573461	0.438625	0.510483	0.289849	56.3948	-0.0341004	0.119738	0.987086
Q9UEY8|Q9UEY8-2	ADD3	0.998422	0.970882	1.00443	0.922452	0.955333	0.709856	0.785776	0.710166	0.712526	0.42021	0.998422	1.0408	1.0547	0.932111	1.00463	0.727553	0.79956	0.704569	0.732671	0.391744	0.998422	0.952052	1.00065	0.814422	0.886733	0.665351	0.641373	0.525059	0.579664	0.33174	0.998422	1.08521	1.04263	0.950519	1.02298	0.680148	0.775785	0.540095	0.662368	0.323156	65.7389	-0.0277184	0	0.920057	60.7858	-0.0297139	0.0467928	0.968161
M0R0K5|Q9UHX3|Q9UHX3-2|Q9UHX3-3|Q9UHX3-6	ADGRE2											0.998422	0.908891	0.959243	0.796981	0.86549	0.539473	0.647572	0.409388	0.467822	0.419796
H3BRH0|H3BSJ6|Q9Y653|Q9Y653-2|Q9Y653-3|Q9Y653-5	ADGRG1																															0.998422	0.924069	1.03217	0.742701	1.00761	0.399082	0.616502	0.214647	0.35563	0.169659
O94910|O94910-2	ADGRL1	0.998422	0.9812	1.15298	0.713154	1.40913	0.463312	0.771068	0.315865	0.39585	0.282339	0.998422	0.772199	1.12223	0.822418	1.06088	0.338604	0.41959	0.123304	0.138487	0.124392																					55.4653	-0.0864705	0.296142	0.809982
P00326	ADH1C																															0.998422	0.936968	1.08207	0.560078	0.941989	0.311951	0.455771	0.304607	0.303935	0.30768
P11766	ADH5	0.998422	0.994015	0.985287	0.816061	0.945594	0.311256	0.508507	0.0565845	0.124078	0.0293555	0.998422	1.02396	1.03138	0.883827	0.982189	0.462934	0.668593	0.0908129	0.237709	0.0335288	0.998422	0.921007	0.93179	0.712064	0.863304	0.266933	0.448614	0.0491895	0.106008	0.0255371	0.998422	0.980041	0.977444	0.840032	0.935095	0.453121	0.582952	0.0746896	0.219738	0.0294221	53.1617	-0.100271	0.0148122	0.999377	52.1693	-0.0836226	0	0.995298
Q9BV57	ADI1	0.998422	0.984032	1.05549	0.635219	0.937001	0.193478	0.388051	0.0685644	0.10395	0.0361262	0.998422	0.954728	0.996534	0.655724	0.924254	0.210901	0.429611	0.0711511	0.118009	0.0379611	0.998422	0.98548	1.00211	0.676057	0.899442	0.198694	0.384201	0.0591093	0.0984979	0.0372022	0.998422	0.996385	1.01545	0.724674	0.947836	0.258702	0.494112	0.0739434	0.1393	0.0392572	51.5173	-0.104646	0.043518	0.995405	51.6321	-0.102262	0.032713	0.999845
C9J0W7|C9JNM5|F8W782|Q96A54	ADIPOR1											0.998422	0.707816	0.793438	0.723834	0.737667	0.312875	0.460853	0.16877	0.204111	0.0566462
P55263	ADK	0.998422	1.02986	1.01707	0.925899	1.02895	0.353742	0.619093	0.0672803	0.104455	0.034101	0.998422	1.01419	1.05144	0.774859	0.965184	0.12711	0.356045	0.0689164	0.0858759	0.0480115	0.998422	0.868112	0.875174	0.74908	0.852575	0.271379	0.494934	0.0321402	0.0683741	0.017153	0.998422	0.926951	0.904853	0.725422	0.885932	0.113211	0.323428	0.0329805	0.0564266	0.0167842	54.0257	-0.128432	0.0339118	0.997139	52.4005	-0.0866811	0	0.976462
Q9H2P0	ADNP	0.998422	0.687213	0.891157	0.277987	0.43663	0.164093	0.21703	0.105756	0.133689	0.0621001	0.998422	0.621906	0.892431	0.244058	0.369684	0.146284	0.187277	0.101973	0.117777	0.0624116	0.998422	0.72004	0.952934	0.262062	0.410111	0.126419	0.181508	0.0653816	0.0889507	0.0400585	0.998422	0.663547	0.969518	0.253187	0.39977	0.115511	0.160057	0.0575285	0.0841648	0.034208	46.2929	-0.077539	0.0900621	0.996543	46.3016	-0.0930071	0.0686241	0.995922
Q6IQ32	ADNP2																															0.998422	0.701498	0.949631	0.329974	0.428003	0.190866	0.227825	0.100933	0.112265	0.0567392
Q96SZ5	ADO	0.998422	0.943106	0.986179	0.63904	0.859443	0.358088	0.491253	0.247797	0.277992	0.0857716	0.998422	0.920723	0.898918	0.73859	0.821156	0.402842	0.55692	0.239306	0.316541	0.0811047	0.998422	1.02243	1.01842	0.852376	0.956964	0.436159	0.590908	0.257088	0.327303	0.099815	0.998422	0.920923	1.00174	0.7964	0.909262	0.475895	0.609286	0.267235	0.380413	0.0925553	52.8379	-0.0590602	0.0917585	0.990613	54.7525	-0.071644	0.123024	0.989842
Q9BRR6|Q9BRR6-2	ADPGK	0.998422	0.969528	1.03435	0.931313	1.03761	0.614378	0.708225	0.128117	0.398272	0.0619625	0.998422	1.10123	1.11689	0.967339	1.06717	0.551073	0.799665	0.117406	0.387242	0.0714084	0.998422	0.882549	0.952958	0.74127	0.853196	0.494557	0.589102	0.147774	0.268245	0.064053	0.998422	1.10901	1.05726	0.860753	0.975296	0.469017	0.727619	0.145427	0.314029	0.0804568	56.6038	-0.0796168	0	0.987764	54.2351	-0.0571234	0	0.988814
A0A0U1RQK4	ADPRHL1																					0.998422	0.862846	1.04485	0.595397	0.810444	0.269936	0.402812	0.0635296	0.110726	0.0338096															51.2706	-0.0722194	0	0.993544
Q9NX46	ADPRHL2	0.998422	1.0144	1.00015	0.796598	0.944871	0.1902	0.451305	0.0951282	0.120975	0.0465391	0.998422	0.928271	0.951301	0.470262	0.8151	0.193273	0.244183	0.108625	0.12413	0.0673868	0.998422	0.942308	1.00607	0.720911	0.890145	0.179438	0.422678	0.0692402	0.109954	0.0434987	0.998422	0.960965	0.978922	0.551205	0.854546	0.133527	0.21553	0.0656311	0.0977699	0.038457	52.3924	-0.124002	0.064001	0.998639	51.9045	-0.101893	0.0335158	0.997709
Q3LIE5|Q3LIE5-3|V9GYR6	ADPRM	0.998422	0.855814	1.11267	0.535689	0.831145	0.514841	0.545985	0.277434	0.369057	0.17813																															53.8366	-0.0438303	0.124422	0.940064
P25098	ADRBK1	0.998422	0.99255	1.0334	0.833254	0.968028	0.172487	0.454869	0.0682633	0.0962161	0.0410135	0.998422	0.886227	0.985587	0.319176	0.63145	0.148099	0.194603	0.0887797	0.121133	0.046266	0.998422	0.86456	0.918567	0.696063	0.847497	0.125816	0.392496	0.039136	0.0524314	0.0260943	0.998422	0.892058	0.938757	0.265592	0.609601	0.0725092	0.110794	0.0332514	0.0512248	0.0208691	52.504	-0.140932	0.0511474	0.998898	51.3887	-0.098402	0	0.983962
P35626	ADRBK2	0.998422	0.907834	1.00623	0.25891	0.775471	0.103831	0.158107	0.068476	0.0761938	0.0394881	0.998422	0.883838	1.09575	0.227456	0.525721	0.115133	0.185657	0.0626617	0.074735	0.0388375	0.998422	0.931262	0.945608	0.263487	0.683076	0.0875349	0.134405	0.0465854	0.0605685	0.0273946	0.998422	0.916038	0.991979	0.213228	0.521752	0.0895755	0.123251	0.0478151	0.0626359	0.0238137	48.3805	-0.173247	0.0760122	0.993856	48.0874	-0.144913	0.0521822	0.996874
Q16186	ADRM1	0.998422	0.911943	0.960921	0.36068	0.746303	0.105999	0.169587	0.0397086	0.0636146	0.0220128	0.998422	0.756785	0.81823	0.241237	0.478433	0.0775504	0.133687	0.0236018	0.0353497	0.0101523	0.998422	0.995135	1.00336	0.508226	0.887244	0.144725	0.244608	0.0423444	0.0856154	0.0334891	0.998422	0.847245	0.975473	0.30001	0.572584	0.105459	0.161253	0.0401738	0.0663764	0.0242591	48.7963	-0.118719	0.0389126	0.997647	50.1492	-0.126313	0.0547259	0.997177
A0A0A6YY92|P30566	ADSL	0.998422	1.00808	1.00564	0.958752	0.977588	0.793119	0.822683	0.150449	0.817315	0.0395929	0.998422	1.05578	1.0425	1.02435	1.02414	0.853572	0.884698	0.0862537	0.855126	0.0448383	0.998422	0.942233	1.01016	0.895301	0.946366	0.798622	0.735566	0.1701	0.796267	0.0362024	0.998422	1.04361	1.04399	1.03918	1.05099	0.887069	0.93602	0.0904261	0.919886	0.0274982	60.0617	-0.21079	0.015572	0.93765	59.8263	-0.122684	0	0.889531
P30520	ADSS	0.998422	0.967983	0.96282	0.852831	0.91847	0.410615	0.604664	0.063833	0.169451	0.0336346	0.998422	1.00734	0.998151	0.892977	0.96153	0.48741	0.686595	0.0751114	0.226978	0.0366668	0.998422	0.970256	0.997842	0.758779	0.901658	0.375843	0.578606	0.0751733	0.16032	0.0434755	0.998422	0.981148	0.960335	0.849351	0.942373	0.453624	0.653162	0.0760937	0.214364	0.0397234	54.1467	-0.0894912	0	0.997021	53.5608	-0.0797533	0	0.997867
Q8N142|Q8N142-2	ADSSL1	0.998422	0.970021	0.925134	0.745815	0.824074	0.387757	0.532178	0.0323334	0.122903	0.0102356	0.998422	0.989475	0.976207	0.766242	0.881346	0.433484	0.539021	0.0363182	0.169801	0.012952																					53.0327	-0.0780778	0	0.985516
Q8IUX7	AEBP1	0.998422	0.866088	0.960182	0.623919	0.793308	0.335925	0.469902	0.197467	0.259093	0.122136	0.998422	0.884579	0.96756	0.684687	0.829406	0.332438	0.494301	0.157598	0.230492	0.0941014	0.998422	0.856111	0.95242	0.61536	0.796279	0.363434	0.471802	0.105331	0.212644	0.0609852	0.998422	0.950069	1.00798	0.76171	0.927555	0.465499	0.586211	0.233322	0.356325	0.137529	52.2182	-0.0533411	0.0615923	0.998481	52.0998	-0.0565423	0	0.995835
Q6ZN18|Q6ZN18-2|G5EA50	AEBP2	0.998422	0.795	1.04682	0.527626	0.74399	0.300742	0.477844	0.222484	0.240443	0.127846	0.998422	0.877858	1.10866	0.504138	0.813507	0.263015	0.356232	0.188254	0.207482	0.118849	0.998422	1.00477	1.0011	0.562996	0.726283	0.226108	0.34607	0.139555	0.144235	0.0390033	0.998422	0.845485	0.95099	0.626949	0.740377	0.4318	0.459313	0.232473	0.301778	0.177596	51.1826	-0.053775	0.105582	0.979106	50.5869	-0.0803388	0.0681742	0.990101
K7ELE3|K7ELQ8|Q08117|Q08117-2	AES	0.998422	0.808767	1.08005	0.360503	0.667551	0.244351	0.371867	0.0987418	0.143754	0.0655479	0.998422	0.725773	1.06456	0.438493	0.632344	0.259796	0.379671	0.085604	0.161521	0.034071	0.998422	0.4942	0.607067	0.28815	0.354537	0.139405	0.215901	0.0620153	0.088263	0.031617	0.998422	0.436539	0.581061	0.260449	0.326576	0.156016	0.221427	0.0548833	0.0867899	0.0347166	49.1115	-0.071223	0.0788734	0.972784	44.1038	-0.0572798	0.0225405	0.961548
E7EMC5|F5GXF9|P51825|P51825-2|P51825-3	AFF1	0.998422	1.02337	0.83019	0.770003	0.935377	0.59405	0.657013	0.649674	0.62988	0.389133	0.998422	0.876569	0.912768	0.833848	0.83823	0.660349	0.70137	0.553106	0.568127	0.297142	0.998422	0.963806	0.993401	0.783873	0.805389	0.564948	0.635369	0.541658	0.536469	0.460943	0.998422	0.90856	1.03039	0.705352	0.808024	0.584683	0.699521	0.513083	0.553287	0.405095	63.77	-0.025074	0.307337	0.820249	63.0185	-0.0375845	0.471182	0.981826
Q9UHB7|Q9UHB7-2	AFF4	0.998422	0.863425	0.959839	0.483562	0.65543	0.282884	0.383954	0.234918	0.280668	0.146547	0.998422	0.76085	1.00277	0.481294	0.597972	0.266211	0.350929	0.17415	0.227157	0.125602	0.998422	0.775986	0.928572	0.38998	0.511167	0.207849	0.273515	0.168069	0.182021	0.112901	0.998422	0.808772	0.965066	0.428239	0.588666	0.230677	0.32886	0.157555	0.194848	0.108263	49.8711	-0.0614382	0.179258	0.992775	47.6649	-0.0713415	0.134702	0.995966
Q9Y4W6	AFG3L2	0.998422	0.982665	0.983291	0.766555	0.901653	0.472494	0.586708	0.0993645	0.275297	0.0348279	0.998422	0.663682	0.917043	0.197299	0.412121	0.0681272	0.114335	0.0388316	0.0538445	0.0193892	0.998422	1.0029	1.03058	0.777619	0.925037	0.558029	0.632403	0.107302	0.29949	0.0455967	0.998422	0.61429	0.956512	0.212902	0.429134	0.0748442	0.111622	0.0370318	0.055376	0.0223264	54.3595	-0.068482	0	0.994806	55.1516	-0.0690062	0	0.987559
###CONTAMINANT###Q3SZ57	AFP	0.998422	1.01752	1.07107	0.783835	0.952238	0.563707	0.712264	0.333398	0.461491	0.138114	0.998422	1.01527	1.04026	0.991101	0.987038	0.750804	0.896122	0.429038	0.612644	0.171373	0.998422	1.15924	1.16689	0.975697	1.07386	0.642348	0.843464	0.309861	0.497429	0.122299	0.998422	0.924816	0.978676	0.843315	0.866387	0.660309	0.68544	0.226059	0.474229	0.107194	57.2155	-0.0504681	0	0.981122	58.2384	-0.0731832	0.0591753	0.944156
Q6ULP2|Q6ULP2-2|Q6ULP2-4|Q6ULP2-5	AFTPH	0.998422	0.91955	0.983485	0.645518	0.844765	0.378298	0.498727	0.297306	0.335562	0.228491	0.998422	0.947618	1.02546	0.738165	0.898247	0.356809	0.511143	0.259821	0.280485	0.236871	0.998422	0.982932	1.01411	0.759071	0.90058	0.439443	0.58362	0.362912	0.362793	0.306459	0.998422	0.961211	0.971047	0.735285	0.858619	0.393638	0.512202	0.320617	0.321351	0.287536	52.7778	-0.0585234	0.232258	0.997075	54.2714	-0.0642617	0.310231	0.99775
P20933	AGA	0.998422	0.909281	1.01644	0.658023	0.876525	0.466741	0.527338	0.415916	0.393276	0.346428	0.998422	1.10696	1.02795	0.951219	1.02395	0.738685	0.802166	0.531464	0.527989	0.395173	0.998422	1.06967	0.978902	0.736573	0.831828	0.390388	0.502657	0.408083	0.384484	0.240872	0.998422	0.948901	1.07499	0.851133	0.969686	0.67838	0.827903	0.557692	0.588021	0.391267	53.7177	-0.0575744	0.365388	0.990789	53.1405	-0.0710289	0.318548	0.966797
Q99490-2	AGAP2	0.998422	0.87076	0.984289	0.327266	0.646088	0.120623	0.199579	0.082826	0.105483	0.0548967	0.998422	0.693697	0.930201	0.298823	0.440448	0.130181	0.196643	0.0742531	0.0989263	0.0415223	0.998422	0.851311	0.967079	0.310766	0.576263	0.123915	0.196289	0.0526032	0.0867309	0.0271217	0.998422	0.719637	0.952884	0.290891	0.441056	0.108201	0.168394	0.0536352	0.0738884	0.0261607	48.1817	-0.104289	0.0740405	0.998682	47.8082	-0.0955989	0.0484011	0.997992
Q96P47|Q96P47-2|Q96P47-4|Q96P47-5	AGAP3	0.998422	0.898598	1.00069	0.28111	0.632865	0.126261	0.194669	0.0845559	0.110764	0.064685	0.998422	0.487137	0.857696	0.170932	0.258413	0.0783444	0.124514	0.0277407	0.0456958	0.00758414	0.998422	0.7638	1.03775	0.242922	0.489601	0.104791	0.180415	0.0480404	0.0684432	0.034349	0.998422	0.551374	0.964276	0.212816	0.36821	0.0874917	0.163569	0.0468288	0.0661022	0.0335017	47.9237	-0.122567	0.0927649	0.997464	46.8612	-0.104319	0.0570569	0.993136
A0A087X0S6|A0A096LNP0|A0A0D9SFU9|A6NIR3|A8MT82|J3KQL4|Q5VTM2|Q5VTM2-2|Q8TF27	AGAP5|AGAP14P|CTGLF11P|AGAP9|AGAP11
P52594|P52594-2|P52594-3|P52594-4	AGFG1	0.998422	0.943929	0.939928	0.740071	0.833978	0.560034	0.615954	0.182738	0.452515	0.0588833	0.998422	0.935145	0.939768	0.848623	0.892217	0.674534	0.720394	0.203521	0.497456	0.0483525	0.998422	0.999421	0.981056	0.815062	0.920109	0.61921	0.735964	0.191816	0.526725	0.0338367	0.998422	1.00676	0.969399	0.899091	0.918258	0.753611	0.821582	0.227569	0.577809	0.04293	55.479	-0.0500344	0	0.969708	57.1121	-0.062843	0	0.96945
O95081|A0A0C4DG34|O95081-2	AGFG2											0.998422	0.95695	1.00494	0.489863	0.819579	0.151045	0.234207	0.0665653	0.110923	0.0372003	0.998422	0.940557	1.01886	0.602159	0.870212	0.148519	0.247494	0.0999357	0.106353	0	0.998422	0.957213	1.1332	0.53722	0.813926	0.160764	0.234102	0.0903282	0.117506	0.0764178					50.5674	-0.115851	0.0521149	0.995293
Q8N302	AGGF1	0.998422	1.06457	1.15548	0.781235	0.999795	0.403634	0.492025	0.162877	0.228727	0.115279	0.998422	1.05381	0.939369	0.720542	0.87312	0.228038	0.455001	0.110756	0.147367	0.0662036	0.998422	0.979621	1.01203	0.706762	0.872041	0.332721	0.526823	0.163934	0.217259	0.106555	0.998422	1.03517	1.06105	0.779432	0.928365	0.378497	0.575828	0.173949	0.27065	0.116795	53.3893	-0.0895595	0.131055	0.972218	52.9583	-0.0719864	0.0833363	0.998381
Q53H12	AGK	0.998422	0.825072	0.95624	0.568725	0.751594	0.261285	0.373199	0.0859677	0.156487	0.0382177	0.998422	0.751467	0.870408	0.490578	0.68976	0.161419	0.283276	0.0532757	0.0980733	0.0218408	0.998422	0.762347	0.926473	0.472328	0.668825	0.216267	0.319769	0.0756954	0.127237	0.0376921	0.998422	0.86983	0.982779	0.661904	0.747773	0.224835	0.370918	0.0926054	0.150692	0.0428826	50.7207	-0.0622562	0	0.997688	49.2891	-0.0604681	0	0.99751
P35573	AGL	0.998422	1.01235	1.10238	0.263994	0.784454	0.118487	0.152375	0.0681056	0.0823126	0.0460165	0.998422	1.15569	1.1344	0.371299	0.9443	0.124414	0.167044	0.071093	0.0802933	0.0402755	0.998422	1.04812	1.12548	0.329626	0.810072	0.131157	0.194175	0.0630177	0.0895176	0.0442568	0.998422	1.06455	1.38458	0.626823	1.04361	0.239515	0.383037	0.143829	0.178869	0.090922	48.421	-0.200818	0.0867934	0.991115	48.8399	-0.175021	0.0907244	0.98463
Q5TA58|Q9UL18	AGO1	0.998422	0.951963	0.93396	0.862555	0.868949	0.561432	0.681684	0.586976	0.524473	0.385181	0.998422	0.917458	0.856737	0.791574	0.848929	0.479067	0.584944	0.458347	0.431666	0.339026	0.998422	0.970793	1.01376	0.831975	0.902087	0.623092	0.622016	0.558703	0.604924	0.413139	0.998422	1.12705	1.10777	0.973212	1.01333	0.747146	0.854658	0.703458	0.777066	0.560173	60.8432	-0.0336604	0.377737	0.942212	62.8342	-0.0356226	0.44608	0.959018
Q9UKV8	AGO2	0.998422	0.972891	1.04823	0.834983	0.958168	0.599058	0.662386	0.565933	0.566566	0.279422	0.998422	1.0368	1.05745	0.900246	0.990371	0.634331	0.688488	0.64323	0.625298	0.294777	0.998422	0.959984	0.95628	0.758012	0.845897	0.556478	0.56582	0.48795	0.51631	0.29627	0.998422	1.01362	1.00606	0.83427	0.896162	0.561862	0.643517	0.471896	0.525382	0.270324	59.9635	-0.0351762	0.185229	0.93677	57.6314	-0.0353145	0.276985	0.9635
Q9H9G7|Q9H9G7-2	AGO3	0.998422	0.925333	0.97834	0.836707	0.915096	0.569094	0.690448	0.521399	0.570626	0.2599	0.998422	0.980536	1.01728	0.83821	0.940565	0.546105	0.68917	0.435094	0.515324	0.236521	0.998422	0.928909	1.03581	0.745217	0.847827	0.476586	0.474773	0.301798	0.368035	0.142748	0.998422	0.674712	0.979126	0.32128	0.41097	0.220819	0.280808	0.179611	0.242952	0.102969	59.7236	-0.033471	0	0.961404	54.2955	-0.0498985	0.115727	0.978986
Q9HCK5	AGO4	0.998422	0.995269	1.15659	0.95545	1.0658	0.684922	0.793186	0.295379	0.461377	0.147628	0.998422	1.00907	1.08296	1.04117	0.991252	0.781462	0.95628	0.449517	0.652395	0.148372																					58.0361	-0.0709203	0.0760067	0.968815
Q99943	AGPAT1	0.998422	0.930835	0.97742	0.664121	0.868571	0.250621	0.427091	0.148743	0.186743	0.106918	0.998422	0.986522	0.965374	0.562557	0.804949	0.204077	0.329071	0.0877567	0.119622	0.0442455	0.998422	0.874731	0.918589	0.617537	0.769287	0.175638	0.3815	0.0735449	0.104391	0.03918	0.998422	0.887964	0.914733	0.644989	0.825099	0.188711	0.296935	0.087745	0.137478	0.05476	51.799	-0.0818429	0.100863	0.998439	50.8391	-0.0740026	0	0.992566
O15120|O15120-2	AGPAT2	0.998422	0.803724	1.24126	0.417325	0.559895	0	0.268143	0	0	0											0.998422	1.48105	1.21106	0.879261	0.959442	0.388616	0.701278	0.502527	0.507008	0.379492	0.998422	0.492916	0.673669	0.595827	0.845224	0	0	0	0	0	48.3176	-0.0950135	0	0.946541	55.1951	-0.103116	0.438001	0.753986
Q9NRZ7|Q9NRZ7-2|Q9NRZ7-3	AGPAT3	0.998422	1.00102	1.08939	0.764102	0.899256	0.323194	0.480445	0.257415	0.213294	0.155773											0.998422	0.836909	1.06949	0.58854	0.797008	0.172586	0.287712	0.0572013	0.0814939	0.0295675											52.6886	-0.0902672	0.184197	0.988575	50.4301	-0.0853628	0.00770979	0.988985
Q9NRZ5|Q9NRZ5-2	AGPAT4																															0.998422	1.19528	1.1731	0.761193	0.986745	0.224776	0.36445	0.162598	0.187044	0.0778305
Q9NUQ2	AGPAT5	0.998422	0.866009	0.955855	0.569419	0.795408	0.103759	0.280209	0.0734505	0.0722305	0.0448027	0.998422	0.71898	0.914275	0.469363	0.681321	0.116138	0.230905	0.120597	0.138879	0.0950805	0.998422	0.811166	0.803313	0.715909	0.841937	0.20432	0.413111	0.133681	0.183706	0.037004	0.998422	0.691519	0.862428	0.635237	0.743676	0.214005	0.385431	0.183343	0.177877	0.0394565	50.1692	-0.0932296	0.0220605	0.992878	51.6996	-0.0644969	0	0.948464
O00116	AGPS	0.998422	0.983881	1.00859	0.768576	0.943296	0.264242	0.420102	0.108691	0.185416	0.039562	0.998422	1.04194	1.06318	0.859808	0.958396	0.301153	0.569107	0.12794	0.201172	0.0477045	0.998422	0.967528	1.04431	0.724734	0.89826	0.23448	0.398271	0.0794054	0.151706	0.0287069	0.998422	0.982009	0.964769	0.864832	0.905173	0.302783	0.5486	0.120113	0.198253	0.0514237	52.4155	-0.101163	0.0741517	0.996369	52.0215	-0.0961948	0.0420712	0.997093
J3KNS1|Q9UPW5|Q9UPW5-2|Q9UPW5-3	AGTPBP1	0.998422	0.842215	0.960789	0.384705	0.743655	0.137411	0.190567	0.0943863	0.092088	0.0618618	0.998422	0.881693	0.996182	0.40874	0.725541	0.126226	0.200734	0.077964	0.096266	0.0572531	0.998422	1.00288	1.00025	0.52032	0.815713	0.232712	0.291222	0.155379	0.197911	0.0815963	0.998422	0.982168	1.03787	0.490964	0.828975	0.161871	0.235744	0.0978955	0.125951	0.0496347	48.7995	-0.100613	0.0669531	0.994197	50.1874	-0.103248	0.140531	0.993689
Q6RW13|Q6RW13-2	AGTRAP	0.998422	1.09035	1.22371	0.901073	1.00023	0.660063	0.797269	0.728555	0.752138	0.598288	0.998422	0.941387	1.01143	0.742699	0.877651	0.403758	0.671164	0.433182	0.412131	0.299626	0.998422	0.96584	1.19438	0.608928	0.983838	0.455586	0.553252	0.326784	0.374114	0.35023	0.998422	0.989953	0.998588	0.854912	0.875824	0.722464	0.661353	0.571577	0.569581	0.397408		-0.0499304	0.679405	0.794211	52.8842	-0.0779139	0.358037	0.934624
Q8WYP5|Q8WYP5-2|Q8WYP5-3	AHCTF1	0.998422	0.97179	1.01349	0.727428	0.877358	0.468737	0.594468	0.462825	0.461286	0.270717	0.998422	0.99235	1.01199	0.773794	0.852894	0.501136	0.582332	0.475966	0.47451	0.2614	0.998422	1.04465	1.03978	0.734925	0.930175	0.440794	0.609456	0.397012	0.414085	0.256492	0.998422	0.962327	0.991435	0.769322	0.898312	0.548199	0.679482	0.487668	0.529393	0.284558	55.5362	-0.0483482	0.327021	0.973184	54.6465	-0.062577	0.31141	0.977754
P23526	AHCY	0.998422	1.00214	1.00107	0.939872	0.985724	0.446718	0.704626	0.0845206	0.163521	0.0510758	0.998422	1.0318	1.05518	0.953406	1.01533	0.271395	0.561958	0.0779183	0.144947	0.0449912	0.998422	0.944793	0.991604	0.867663	0.936873	0.502107	0.665393	0.0612892	0.143269	0.0312911	0.998422	1.06336	1.01697	1.01779	1.08731	0.277428	0.602059	0.0500814	0.132998	0.0248634	54.8556	-0.115874	0.0382288	0.999361	54.7779	-0.0964341	0	0.990896
O43865	AHCYL1	0.998422	0.906813	0.949332	0.15187	0.488342	0.0721991	0.106258	0.0323638	0.0522251	0.0129685	0.998422	0.914919	1.00748	0.235877	0.524662	0.0902637	0.146451	0.0395794	0.0555225	0.0215743	0.998422	0.923654	0.971858	0.208212	0.55173	0.10173	0.14479	0.0400532	0.0625739	0.0167894	0.998422	0.942767	0.972534	0.369727	0.612541	0.160737	0.239924	0.0680094	0.108927	0.0293397	46.869	-0.168617	0.0482652	0.996382	47.3321	-0.147321	0.0598785	0.995477
Q96HN2|Q96HN2-2	AHCYL2	0.998422	0.975389	0.978505	0.515799	0.807615	0.265878	0.319304	0.150215	0.196267	0.0400174	0.998422	0.873025	1.02981	0.47318	0.729363	0.227847	0.322023	0.0781884	0.155719	0.0283319	0.998422	1.01691	1.08361	0.577075	0.907302	0.289788	0.384994	0.173162	0.24546	0.0700132	0.998422	0.972537	0.982456	0.52348	0.769984	0.274819	0.340649	0.0941514	0.207739	0.062781	50.509	-0.0842795	0.104073	0.989478	51.3643	-0.0907225	0.144873	0.980339
Q5TGY3	AHDC1	0.998422	0.504929	0.749696	0.441944	0.44668	0.348166	0.388659	0	0.327245	0	0.998422	0.959247	0.959921	0.806187	0.841429	0.452639	0.704862	0.0845858	0.356141	0.138389																					47.1111	-0.0408803	0	0.87581
Q09666	AHNAK	0.998422	0.941346	0.995645	0.808715	0.875858	0.616007	0.701979	0.540442	0.636458	0.14097	0.998422	0.928975	0.995573	0.780334	0.884084	0.640968	0.674239	0.508278	0.608998	0.12322	0.998422	0.981713	0.99392	0.823893	0.926927	0.632799	0.741939	0.498299	0.620477	0.129419	0.998422	0.919386	0.9594	0.780251	0.861473	0.626849	0.685093	0.503195	0.618784	0.119758	59.5904	-0.0365639	0	0.911305	59.4473	-0.0428765	0	0.942003
Q8IVF2|Q8IVF2-3	AHNAK2																															0.998422	1.01809	0.961787	0.973972	0.857228	0.761321	0.739018	0.475009	0.499161	0.150935
O95433|G3V438	AHSA1	0.998422	0.984924	0.999327	0.894616	0.969359	0.244324	0.564623	0.0584569	0.0973962	0.0321584	0.998422	1.00306	1.03463	0.868979	0.985085	0.209237	0.551432	0.0603181	0.0870085	0.0366448	0.998422	0.945591	0.961986	0.727118	0.853862	0.225693	0.471122	0.0450037	0.0773769	0.0214605	0.998422	1.05936	0.989159	0.846593	0.942512	0.226694	0.503129	0.0474341	0.0899671	0.0247092	53.3427	-0.137781	0.0377639	0.99964	52.1868	-0.091776	0	0.995775
###CONTAMINANT###P12763	AHSG	0.998422	0.948538	0.9433	0.763435	0.874385	0.621265	0.70079	0.682588	0.609727	0.422356	0.998422	0.993157	1.04527	0.881489	0.961275	0.721791	0.77788	0.663283	0.672555	0.480115	0.998422	1.05193	1.03565	0.849254	0.9997	0.680309	0.779667	0.619342	0.637196	0.465386	0.998422	0.970428	0.960708	0.762467	0.905034	0.676826	0.716783	0.595968	0.636368	0.431822		-0.0233381	0.381304	0.905271		-0.0354429	0.488422	0.953471
Q96BJ3	AIDA	0.998422	1.18968	1.00432	0.864517	1.21095	0.211337	0.68155	0	0	0	0.998422	0.999191	1.05473	0.670685	0.90612	0.268776	0.42528	0.073236	0.119138	0.0187662	0.998422	0.966501	1.01274	0.703402	0.885563	0.244521	0.467864	0.085098	0.103207	0.0520451	0.998422	1.09163	0.999157	0.825157	0.924571	0.298315	0.538194	0.0869329	0.13268	0.0676087	53.7556	-0.190664	0	0.960459	52.2152	-0.0902488	0.028203	0.998425
Q9BQI0|Q9BQI0-3|Q9BQI0-2	AIF1L	0.998422	0.912017	0.915064	0.810627	0.932766	0.744675	0.729581	0.411185	0.605093	0.0901404	0.998422	1.06798	0.960898	0.951428	0.990625	0.769959	0.841402	0.429702	0.656555	0.085132	0.998422	1.02159	0.956351	1.16886	0.988189	0.688421	0.80489	0.435168	0.56506	0.0722639	0.998422	0.789386	0.884294	0.779982	0.826268	0.61554	0.813839	0.365705	0.538764	0.113332	59.1093	-0.0486289	0	0.925458	59.4299	-0.0694139	0	0.926126
O95831|O95831-3	AIFM1	0.998422	0.974392	0.97462	0.857193	0.928176	0.563276	0.678939	0.210158	0.40223	0.0532836	0.998422	0.972299	0.997651	0.802518	0.942521	0.406016	0.564438	0.0727641	0.195855	0.0196537	0.998422	0.94342	0.980956	0.809942	0.894468	0.547573	0.638156	0.190566	0.375072	0.0459338	0.998422	1.00071	0.978166	0.856983	0.936731	0.456879	0.607238	0.0939335	0.237959	0.0352627	56.2456	-0.0630979	0	0.994188	55.6082	-0.0595337	0	0.991383
A0A0J9YWL0|Q9Y4K1	AIM1	0.998422	0.856771	0.937546	0.384617	0.576543	0.237299	0.289544	0.209186	0.21319	0.111792	0.998422	0.923369	0.980873	0.421388	0.62874	0.303761	0.33943	0.222535	0.264099	0.122645	0.998422	0.897236	1.04262	0.457603	0.622247	0.260837	0.327827	0.225417	0.233774	0.146198	0.998422	0.987132	1.04455	0.39744	0.650636	0.219448	0.286583	0.17869	0.194442	0.110284	48.2318	-0.0798063	0.169481	0.991601	49.0485	-0.08127	0.197342	0.989184
Q12904|Q12904-2	AIMP1	0.998422	0.825219	0.962862	0.159447	0.442364	0.0632948	0.0887992	0.0370536	0.0437095	0.0238152	0.998422	0.571501	0.864247	0.115545	0.242318	0.053372	0.0779923	0.0326958	0.0394287	0.0229247	0.998422	0.775706	1.13806	0.240184	0.556676	0.0804764	0.123312	0.0418956	0.051037	0.0321049	0.998422	0.52391	1.00026	0.160336	0.316926	0.0659074	0.0922682	0.0369769	0.0485346	0.0241187	46.4955	-0.140991	0.040122	0.999187	47.1956	-0.117556	0.0422945	0.981837
Q13155	AIMP2	0.998422	0.879558	1.00303	0.257796	0.520468	0.0686742	0.132626	0.0398307	0.051175	0.0211475	0.998422	0.623019	0.906405	0.248789	0.372801	0.0788647	0.144875	0.0480692	0.0605998	0.0295116	0.998422	0.947173	1.03284	0.229015	0.533054	0.083608	0.124971	0.0408935	0.0544465	0.0246095	0.998422	0.556068	1.11694	0.125497	0.276517	0.043818	0.063063	0.0197674	0.0307415	0.0151457	47.2986	-0.123156	0.0416406	0.997973	47.3241	-0.153662	0.0574992	0.995454
O00170	AIP	0.998422	0.952939	1.03618	0.616192	0.887097	0.105994	0.280251	0.0430902	0.0636525	0.023529	0.998422	0.955592	0.954611	0.6915	0.91225	0.134535	0.359208	0.0494497	0.0757379	0.0270075	0.998422	1.01331	0.998876	0.690726	0.875648	0.159544	0.356096	0.0659744	0.0904442	0.0390702	0.998422	0.918138	0.944899	0.589518	0.819309	0.144783	0.323504	0.052753	0.0783996	0.0277058	50.7503	-0.121669	0.0254492	0.998527	51.4386	-0.111629	0.0398368	0.99854
H0YJL9|Q96IF1	AJUBA											0.998422	0.821596	0.950792	0.587738	0.749679	0.29077	0.378705	0.148011	0.196615	0.0990757	0.998422	0.988196	1.00254	0.608006	0.809219	0.33419	0.447502	0.0983874	0.139048	0.0737855	0.998422	0.933919	0.90436	0.627341	0.801562	0.33106	0.438924	0.107357	0.214204	0.0991397					51.9131	-0.0705628	0.0287828	0.993221
F8W1A4|P54819|P54819-2|P54819-5	AK2	0.998422	0.965285	0.983175	0.830356	0.912357	0.722634	0.734175	0.714149	0.726341	0.182931	0.998422	0.905104	0.85131	0.839906	0.858128	0.650924	0.734223	0.153125	0.411734	0.0432521	0.998422	1.06657	1.04068	1.00745	1.04326	0.769481	0.788212	0.738553	0.706407	0.207442	0.998422	0.90516	0.970155	0.755792	0.891378	0.563124	0.75316	0.172322	0.379761	0.0447872	62.5361	-0.0344478	0	0.805606	62.8681	-0.0504451	0	0.856513
Q9UIJ7	AK3	0.998422	1.00815	1.05996	0.847366	1.02498	0.475246	0.701301	0.0657988	0.162624	0.0314512	0.998422	0.932465	0.936089	0.809399	0.923665	0.30274	0.618543	0.0467704	0.0850881	0.0240564	0.998422	1.01223	0.987231	0.922242	0.994282	0.468567	0.632785	0.0494866	0.138279	0.0295493	0.998422	0.969479	0.993678	0.764443	0.95365	0.271255	0.596706	0.0391152	0.0855107	0.0227645	54.8905	-0.101638	0	0.992376	54.6372	-0.107013	0	0.994898
P27144	AK4	0.998422	1.03814	1.06623	0.714749	0.991203	0.291213	0.510888	0.143037	0.172323	0.0844521	0.998422	0.703772	0.735591	0.196108	0.427727	0.0906595	0.131145	0.0862638	0.0715638	0.0507725	0.998422	1.06606	0.965861	0.843854	1.0385	0.231906	0.485819	0.0976572	0.147812	0.0620961	0.998422	0.741625	1.03203	0.237356	0.52335	0.0992388	0.149884	0.0661887	0.0972196	0.0228302	52.7665	-0.0962117	0.0974439	0.989726	52.8214	-0.135997	0.0874686	0.993327
A0A087WVD7|D6RDH4|Q9Y3D8|Q9Y3D8-2	AK6	0.998422	1.00016	0.986857	0.434361	0.811794	0.0934474	0.136624	0.0589564	0.091216	0.0298504	0.998422	0.51888	0.698247	0.149263	0.26949	0.0788971	0.121086	0.0294254	0.054595	0.0301855	0.998422	1.06405	1.05211	0.50585	0.902867	0.140811	0.181484	0.0929202	0.117682	0.0675514	0.998422	0.609528	0.903086	0.201111	0.330351	0.0948212	0.145946	0.0461213	0.0565236	0.0183048	49.2952	-0.149564	0.0577466	0.998395	49.8639	-0.17114	0.100252	0.994388
Q5TCS8	AK9																															0.998422	0.876514	0.871849	0.387817	0.645532	0.0840384	0.155027	0.0351872	0.0515917	0.0146955
Q92667|Q92667-2	AKAP1	0.998422	0.821792	0.924632	0.498193	0.637178	0.296069	0.383909	0.308251	0.275581	0.208681	0.998422	0.673736	0.90759	0.404012	0.533799	0.2963	0.351602	0.242493	0.268719	0.195631	0.998422	0.876278	0.961162	0.517773	0.678913	0.343616	0.444878	0.291247	0.329723	0.20486	0.998422	0.723923	0.937788	0.446233	0.553124	0.284709	0.365307	0.23972	0.269211	0.17113	49.6449	-0.0580918	0.228686	0.993353	50.7867	-0.0550465	0.23278	0.991292
E7EMD6|J3QL61|O43572	AKAP10																															0.998422	0.573813	0.885288	0.235709	0.379072	0.106192	0.158394	0.0505383	0.0623081	0.0343467
Q9UKA4	AKAP11	0.998422	0.839544	1.01004	0.512627	0.732521	0.258926	0.404421	0.116464	0.176483	0.0585633	0.998422	0.738307	0.808767	0.359593	0.559657	0.173911	0.283254	0.0834005	0.126727	0.065005	0.998422	0.91502	1.0057	0.62252	0.806101	0.256905	0.426508	0.12257	0.159347	0.0744756	0.998422	0.800907	0.979483	0.47859	0.6407	0.20595	0.308853	0.0902731	0.146635	0.0619374	50.61	-0.0611161	0.0218818	0.994945	51.5281	-0.0717783	0.0466624	0.998908
Q12802|Q12802-2|Q12802-4	AKAP13	0.998422	0.852643	0.994627	0.551568	0.712824	0.325313	0.430667	0.235307	0.266082	0.162331	0.998422	0.770415	0.944571	0.565825	0.652246	0.403177	0.470592	0.258327	0.315063	0.205166	0.998422	0.924505	1.0165	0.594883	0.77596	0.318889	0.47783	0.183127	0.232806	0.131092	0.998422	0.917988	0.997127	0.652381	0.757644	0.414033	0.514804	0.234742	0.305721	0.166483	51.0415	-0.0554113	0.15437	0.996452	51.8676	-0.0610686	0.102842	0.995927
Q02040	AKAP17A	0.998422	0.790993	0.897683	0.0902624	0.304234	0.0539067	0.0643694	0.0331062	0.0425917	0.0258811	0.998422	0.713646	0.96219	0.187396	0.343613	0.108624	0.160506	0.0739492	0.112515	0.0748476	0.998422	0.768469	0.882642	0.290742	0.478541	0.191518	0.229116	0.169329	0.186006	0.130213	0.998422	0.98331	1.22084	0.260812	0.461981	0.124909	0.178243	0.0622253	0.0800385	0.0386109	45.6945	-0.172897	0.0393783	0.993957	46.7606	-0.0858115	0.15272	0.994011
Q9Y2D5|Q9Y2D5-6	AKAP2	0.998422	0.964588	0.962385	0.898317	0.89697	0.677135	0.762379	0.634348	0.686348	0.287859	0.998422	1.13131	1.07542	1.15931	1.19275	0.891044	0.963928	0.922451	0.996799	0.384996	0.998422	1.00322	1.01376	0.928933	0.964462	0.715512	0.858159	0.636702	0.716813	0.361172	0.998422	1.12647	1.06098	1.17401	1.17107	0.935381	1.037	1.05387	1.13946	0.551141	62.6403	-0.0324332	0	0.919266	63.7327	-0.036837	0	0.960881
P24588	AKAP5	0.998422	0.919541	1.0084	0.67844	0.901028	0.481433	0.748852	0.472806	0.471968	0.357467	0.998422	0.801088	0.945688	0.558538	0.759133	0.371031	0.527507	0.422637	0.324881	0.344545	0.998422	0.929321	0.897774	0.726372	0.822734	0.413326	0.515182	0.438963	0.355902	0.352157	0.998422	0.960868	0.93462	0.697164	0.805624	0.432224	0.500429	0.408195	0.387851	0.325775	57.58	-0.0389141	0.334515	0.946074	53.6601	-0.055983	0.34903	0.969035
O43823	AKAP8	0.998422	0.911544	0.954528	0.637508	0.768471	0.36576	0.478343	0.321779	0.35135	0.215586	0.998422	0.946047	0.978517	0.643857	0.807971	0.356903	0.450403	0.27625	0.298515	0.184821	0.998422	0.983279	0.991031	0.646763	0.863585	0.33981	0.549097	0.198995	0.324756	0.0704692	0.998422	0.911882	0.996125	0.620106	0.75435	0.344382	0.411594	0.190644	0.274937	0.0771793	52.5139	-0.052097	0.224057	0.993087	53.3626	-0.0580501	0.0396771	0.986104
Q9ULX6|V9GZ50|Q9ULX6-2	AKAP8L	0.998422	0.80343	0.894924	0.274559	0.611134	0.0972516	0.152065	0.0499327	0.0604222	0.0423169	0.998422	0.799298	0.871335	0.362741	0.595575	0.11384	0.198401	0.0562312	0.0730391	0.0505548	0.998422	0.825424	0.903927	0.278588	0.615481	0.0990107	0.150381	0.0525994	0.0662678	0.050602	0.998422	0.717496	0.928928	0.352356	0.551292	0.131273	0.204472	0.0568661	0.0875835	0.050742	47.5626	-0.0947878	0.031819	0.993679	47.6596	-0.10058	0.0423161	0.994681
Q99996-2|Q99996-3|Q99996-6|A0A0A0MRF6|Q99996|Q99996-5	AKAP9	0.998422	0.841615	0.983262	0.296748	0.56214	0.135809	0.199997	0.0845163	0.106352	0.0598487	0.998422	0.781575	0.986518	0.309765	0.571628	0.13954	0.209007	0.0834441	0.111526	0.0662826	0.998422	0.877404	0.978553	0.305481	0.555926	0.139737	0.194481	0.0794946	0.100994	0.0480954	0.998422	0.845534	1.05305	0.377345	0.626103	0.165296	0.242041	0.0898808	0.126887	0.0639503	47.5919	-0.101046	0.0830407	0.998287	47.679	-0.104984	0.0803725	0.996909
B4DQP0|Q53H80|Q9H9L7|Q9H9L7-2	AKIRIN1|AKIRIN2
Q53H80	AKIRIN2	0.998422	1.02101	1.10264	0.874759	0.953828	0.382399	0.621789	0.140091	0.274567	0.0698042																															54.4063	-0.0873463	0.07133	0.988997
Q7Z591|Q7Z591-2|Q7Z591-3|Q7Z591-6|Q7Z591-7	AKNA	0.998422	0.975887	0.996071	0.58052	0.781707	0.325875	0.402154	0.173138	0.295712	0.137895											0.998422	0.94905	1.1321	0.770937	0.957393	0.4477	0.57781	0.196435	0.307053	0.153479	0.998422	0.840045	1.10955	0.59269	0.865267	0.429072	0.527399	0.189241	0.256705	0.153142	51.4193	-0.0681783	0.154982	0.99062	54.3542	-0.0678497	0.123146	0.980794
P14550	AKR1A1	0.998422	0.964578	0.998794	0.444376	0.822143	0.100804	0.164351	0.0720364	0.083403	0.0461749	0.998422	0.965444	0.9753	0.445244	0.849471	0.0844695	0.133586	0.0461981	0.0611655	0.0311355	0.998422	0.991396	1.02925	0.413181	0.820449	0.073965	0.11421	0.0345454	0.0489862	0.0201017	0.998422	1.02573	1.02502	0.50453	0.89846	0.0939052	0.173944	0.0431256	0.0669165	0.0240206	49.3975	-0.140792	0.0641173	0.999632	49.2124	-0.158654	0.0353115	0.999041
P15121	AKR1B1	0.998422	1.01792	1.01672	0.849274	1.01942	0.131633	0.403074	0.0637907	0.0829971	0.0355898	0.998422	1.07514	1.05154	1.032	1.10664	0.154167	0.575696	0.0745759	0.0861205	0.0419548	0.998422	0.938322	0.949631	0.754873	0.870007	0.163108	0.391344	0.0645622	0.0923172	0.0368298	0.998422	1.08893	0.974207	0.983271	1.04993	0.247439	0.611301	0.0787571	0.165966	0.0380461	52.2707	-0.170965	0.0531155	0.998606	51.8328	-0.109489	0.0297261	0.993902
A0A0A0MSD5	AKR1C2											0.998422	0.779132	0.91111	0.420176	0.597701	0.151904	0.205544	0.121882	0.118302	0.0591954
A0A0A0MSS8|P42330|S4R3Z2	AKR1C3	0.998422	0.917627	0.978631	0.457868	0.82698	0.185076	0.26292	0.117021	0.144741	0.0670035	0.998422	0.924529	0.966571	0.406508	0.833583	0.143431	0.218508	0.0794733	0.103466	0.049467	0.998422	0.972737	1.01404	0.563818	0.875782	0.26429	0.318042	0.124263	0.156194	0.0545267	0.998422	1.04812	1.02569	0.539092	0.881933	0.184491	0.267641	0.122636	0.141883	0.0769204	49.7435	-0.105438	0.10281	0.99526	50.8637	-0.0945056	0.0967447	0.993553
O43488	AKR7A2	0.998422	0.974972	1.04107	0.438776	0.866302	0.0895993	0.145304	0.0605417	0.0778922	0.0308696	0.998422	0.947263	0.987159	0.472192	0.854575	0.138495	0.181337	0.0945858	0.113283	0.0367061	0.998422	0.623875	0.93927	0.424788	0.765945	0.0808821	0.120857	0.0413995	0.0557152	0.0172533	0.998422	0.779523	0.709436	0.473278	0.836981	0.0898159	0.134579	0.055492	0.0739064	0.0252349	49.4536	-0.163631	0.0586373	0.998272	48.2141	-0.0787385	0	0.948901
P31749	AKT1	0.998422	0.900067	0.96058	0.386379	0.740895	0.0790641	0.1371	0.0334412	0.0463707	0.0204851	0.998422	0.959176	1.0178	0.438462	0.763938	0.10875	0.194561	0.0369336	0.0535006	0.0154612	0.998422	1.06474	1.08749	0.436079	0.836825	0.0985127	0.168401	0.0397257	0.0983069	0	0.998422	0.903112	0.999022	0.467972	0.749425	0.0779226	0.146313	0.0293416	0.046297	0.0178055	48.8131	-0.119634	0.0226588	0.998391	49.4617	-0.154005	0.0531468	0.989289
Q96B36|Q96B36-3|Q96B36-2	AKT1S1	0.998422	0.942735	0.98023	0.630857	0.873223	0.653004	0.604405	0.121244	0.496332	0.0683247	0.998422	0.880577	0.830963	0.798419	0.838744	0.696493	0.737062	0.116708	0.502978	0.052067	0.998422	0.996153	0.989017	0.936859	1.06164	0.609728	0.7265	0.10789	0.411835	0.0454673	0.998422	0.802557	1.03541	0.674679	0.817952	0.487051	0.717377	0.174602	0.429088	0.0776513	55.5792	-0.0484132	0	0.916816	56.6546	-0.0840538	0	0.985837
P31751	AKT2	0.998422	0.966843	1.07806	0.783488	1.00232	0.238982	0.469776	0.101529	0.156197	0.0565175	0.998422	1.04024	1.0887	0.778777	0.978939	0.193057	0.442655	0.0967246	0.112273	0.0562082	0.998422	0.957763	1.01716	0.709278	0.868672	0.169195	0.380267	0.0634611	0.0879521	0.0366655	0.998422	1.0189	1.03571	0.815685	0.946683	0.185291	0.414775	0.0591733	0.0906839	0.0346071	52.6151	-0.114719	0.0780226	0.993286	51.6158	-0.104674	0.0278674	0.998178
Q9Y243|Q9Y243-2	AKT3	0.998422	0.884128	1.061	0.946276	0.948289	0.505854	0.791209	0.287419	0.316852	0.242446																															55.6499	-0.10553	0.249896	0.978767
P13716|P13716-2	ALAD	0.998422	0.991065	1.03864	0.957729	0.996546	0.817385	0.79875	0.815668	0.779287	0.678857	0.998422	1.10364	1.08188	1.14476	1.09476	0.958245	1.03796	1.02521	1.00657	0.895827	0.998422	0.988339	1.00333	0.832731	0.946192	0.613612	0.714075	0.503362	0.532622	0.466141												-0.0513633	0.767809	0.897341	61.379	-0.044701	0.458016	0.998857
P13196	ALAS1																					0.998422	0.771601	0.961946	0.27871	0.445576	0.153119	0.204438	0.123258	0.142463	0.0769725	0.998422	0.763334	0.954405	0.386417	0.532807	0.21613	0.264148	0.105212	0.160824	0.0784983					46.6349	-0.0998406	0.118947	0.996285
###CONTAMINANT###P02769|###CONTAMINANT###P35747|P02768	ALB	0.998422	0.976657	0.977817	0.920959	0.949291	0.76536	0.807095	0.838168	0.815558	0.313172	0.998422	0.987989	1.00689	0.948789	0.988594	0.844016	0.844278	0.881826	0.873277	0.392632	0.998422	1.00175	1.01707	0.871126	0.96741	0.731677	0.793663	0.71306	0.765933	0.28433	0.998422	0.922057	0.892798	0.81754	0.89859	0.790279	0.763588	0.740876	0.825464	0.387561	65.5248	-0.0372376	0	0.752625	63.8355	-0.0362637	0	0.867882
Q13740|Q13740-2|F5GXJ9	ALCAM	0.998422	0.964553	0.952736	0.711605	0.87985	0.665667	0.674462	0.696512	0.629397	0.495235	0.998422	0.938552	0.949377	0.814401	0.889772	0.709696	0.72707	0.612415	0.626178	0.486181	0.998422	0.968706	1.00494	0.84998	0.941165	0.606615	0.719284	0.593094	0.574528	0.494311	0.998422	0.914482	0.956996	0.807567	0.888066	0.677444	0.712559	0.580615	0.602351	0.453579		-0.0351794	0.594659	0.90617		-0.0431371	0.522705	0.987257
Q8IZ83|Q8IZ83-3	ALDH16A1	0.998422	0.971028	1.05619	0.841653	0.949157	0.689228	0.71099	0.506555	0.688946	0.0799316	0.998422	0.978352	1.04806	0.812659	0.928304	0.593668	0.689527	0.356819	0.556118	0.0665745	0.998422	1.02613	1.01173	0.997538	0.995202	0.858412	0.871867	0.670144	0.875907	0.149766	0.998422	0.899993	1.04171	0.823768	0.912443	0.567701	0.642337	0.341229	0.514239	0.0827206	59.8445	-0.0469503	0	0.902121	63.0418	-0.11402	0	0.943635
P54886|P54886-2	ALDH18A1	0.998422	0.852917	0.976693	0.285123	0.614563	0.0833128	0.132623	0.0513995	0.0629705	0.0264115	0.998422	0.790186	0.979632	0.228349	0.471015	0.0813905	0.123108	0.0500393	0.0617717	0.0312234	0.998422	0.834632	0.9713	0.282071	0.581883	0.0739868	0.114833	0.0368482	0.0538098	0.0206694	0.998422	0.866399	0.997051	0.255032	0.522717	0.0867576	0.123907	0.0411265	0.0640941	0.0232737	47.7643	-0.11309	0.039457	0.999286	47.5499	-0.109574	0.0268298	0.999641
H0YMG7|O94788|O94788-2|O94788-3|O94788-4	ALDH1A2											0.998422	0.560026	0.806874	0.265676	0.381244	0.101725	0.184398	0.0545942	0.0823165	0.0427166											0.998422	0.676592	1.01961	0.40184	0.517392	0.203597	0.271578	0.0842413	0.129986	0.0428209
O75891|O75891-2|O75891-3	ALDH1L1	0.998422	0.00475192	9.76606	7.76865	0.14297	0.312575	0.238255	0	0.0493946	0.0308679																															52.5877	-1.07279	0.0981978	-0.0404495
J3QRD1|P51648|P51648-2	ALDH3A2	0.998422	0.921963	1.03543	0.636241	0.853223	0.210026	0.347866	0.0977954	0.123023	0.0564124	0.998422	0.911627	1.00166	0.462762	0.724929	0.133226	0.248997	0.0615599	0.0817367	0.0343052	0.998422	0.794153	0.87977	0.562638	0.691233	0.181119	0.285005	0.0906906	0.146841	0.0342961	0.998422	0.923621	1.0306	0.564222	0.77205	0.219609	0.331609	0.115441	0.162861	0.0618812	51.1756	-0.0914798	0.056288	0.997587	49.6783	-0.0623556	0	0.988335
P30038|P30038-3	ALDH4A1	0.998422	0.345929	0.815946	0.111956	0.19256	0.0588316	0.091823	0.0343728	0.0455515	0.0167746	0.998422	0.291102	0.725381	0.108419	0.17824	0.0578597	0.0794559	0.0345491	0.0452518	0.0227062	0.998422	0.348662	0.771329	0.109723	0.153636	0.0691967	0.0897955	0.0424186	0.0526251	0.0335482	0.998422	0.300168	0.686074	0.0935335	0.149205	0.0508529	0.0690705	0.0339743	0.0407793	0.0225391	42.9623	-0.127396	0.0517047	0.994839	42.7057	-0.126954	0.056825	0.997396
P51649|P51649-2	ALDH5A1	0.998422	0.95699	0.98521	0.888347	0.932016	0.336751	0.602991	0.0681846	0.108399	0.0394094	0.998422	0.990253	0.984067	0.81753	0.937177	0.224097	0.529944	0.0515017	0.0960517	0.0245794	0.998422	0.943792	0.992408	0.783198	0.894404	0.339052	0.582068	0.0501815	0.0964742	0.0284577	0.998422	1.04446	0.988369	0.873875	0.953118	0.240478	0.53191	0.0484418	0.0981446	0.0274492	53.8126	-0.112754	0.0237517	0.997088	53.3666	-0.0914006	0	0.994246
Q02252|Q02252-2	ALDH6A1	0.998422	0.758998	0.9348	0.249484	0.466485	0.113743	0.170442	0.0524573	0.0756689	0.0307947	0.998422	0.596604	0.890249	0.177248	0.296407	0.0882399	0.123244	0.039229	0.0644361	0.017511	0.998422	0.705666	0.900902	0.191038	0.391675	0.078204	0.124739	0.0313845	0.0442755	0.022799	0.998422	0.597849	0.871271	0.190734	0.317221	0.0693276	0.113037	0.0343668	0.0457763	0.0195769	46.6858	-0.0931784	0.0489224	0.998131	45.8816	-0.0993465	0.0299753	0.998324
P49189	ALDH9A1	0.998422	0.982607	1.00965	0.771012	0.937406	0.373967	0.53933	0.106366	0.218035	0.0384803	0.998422	1.00702	1.04782	0.826925	0.954822	0.390115	0.589267	0.0946231	0.214505	0.0469001	0.998422	0.944386	0.986627	0.758109	0.903029	0.388835	0.506354	0.129704	0.216586	0.0622745	0.998422	1.02296	0.960989	0.864456	0.989893	0.397039	0.59279	0.114351	0.225453	0.0615079	53.6434	-0.0771398	0.00819518	0.998819	53.4367	-0.0702664	0.0181954	0.998313
P04075|H3BPS8|P04075-2	ALDOA	0.998422	0.990828	1.02894	0.899954	0.964001	0.718208	0.784719	0.678414	0.732909	0.14167	0.998422	0.983033	1.03854	0.907693	0.965455	0.765133	0.789365	0.714897	0.757152	0.183685	0.998422	0.93131	0.949577	0.874565	0.879251	0.64242	0.734837	0.583811	0.701697	0.107022	0.998422	0.979751	0.985531	0.894184	0.94858	0.762424	0.758875	0.612502	0.745539	0.161735	61.929	-0.0468029	0	0.860962	60.4168	-0.0398739	0	0.857467
A0A087WXX2|P05062	ALDOB
P09972	ALDOC	0.998422	0.988068	1.00234	0.904805	0.94148	0.660678	0.76133	0.282054	0.561078	0.0433463	0.998422	1.00528	1.0686	0.989318	1.0153	0.822592	0.881412	0.402631	0.697888	0.0564462	0.998422	0.995221	0.958983	0.886122	0.927582	0.702619	0.749313	0.335662	0.587919	0.113831	0.998422	1.0297	0.998869	0.939038	0.98304	0.752956	0.872075	0.397022	0.658936	0.113696	58.1125	-0.0647889	0	0.97856	58.774	-0.0559593	0	0.976883
K7EID2|Q9BT22|Q9BT22-2	ALG1	0.998422	0.894242	0.94538	0.417609	0.705628	0.145791	0.229287	0.13467	0.13536	0.10136	0.998422	0.817671	0.938549	0.357608	0.6876	0.123268	0.174835	0.0682875	0.105223	0.0524458	0.998422	0.819736	0.978425	0.418999	0.687545	0.120539	0.20978	0.0752275	0.100218	0.0657979	0.998422	1.03856	1.01776	0.534932	0.852338	0.111078	0.198116	0.0600964	0.109531	0.0318627	48.8996	-0.0983502	0.107296	0.997934	48.7199	-0.0874798	0.0495288	0.997356
F5GZZ6|F5H5T2|F8VWA9|F8VXJ0|Q5BKT4|Q5I7T1	ALG10|ALG10B											0.998422	1.07637	1.00744	0.575631	0.746385	0.249534	0.446341	0.102862	0.22294	0.196775
Q2TAA5	ALG11											0.998422	1.0362	1.21347	0.335758	0.750902	0.127623	0.259888	0.194919	0.0652878	0.078768
A0A087WTT9|A0A087WX43|A0A096LNJ4|A0A096LNL2|A0A096LP10|D6RE84|Q9NP73|Q9NP73-2	ALG13	0.998422	0.930165	1.02702	0.670889	0.873856	0.322082	0.472347	0.0963747	0.156653	0.0479208	0.998422	0.981374	0.945769	0.87911	0.938764	0.521977	0.590764	0.193479	0.240029	0.233414	0.998422	0.978196	0.949364	0.781871	0.868535	0.345619	0.52831	0.0660402	0.153173	0.027812	0.998422	0.976131	0.884507	0.794628	0.890061	0.385263	0.553638	0.105117	0.189992	0.0501238	52.4541	-0.0728602	0.00571083	0.997778	53.2147	-0.0817817	0	0.996444
Q96F25	ALG14	0.998422	0.794906	1.00477	0.82792	0.802151	0.229395	0.503342	0.152541	0.194382	0.0712241	0.998422	0.960557	1.03879	0.797441	0.881603	0.405952	0.614118	0.146752	0.260308	0.109185											0.998422	1.05564	1.02499	0.857775	1.01322	0.394466	0.614946	0.111837	0.18972	0.0536024	52.6792	-0.0681913	0.0172114	0.95556
Q9H553|Q9H553-2	ALG2	0.998422	0.795834	0.945122	0.338122	0.697409	0.105975	0.208756	0.0489824	0.08758	0.029916	0.998422	0.845182	1.12781	0.312575	0.831487	0.0516305	0.0885282	0.037553	0.0516335	0.0160638	0.998422	0.762402	1.02422	0.368919	0.580564	0.0783631	0.114486	0.0667075	0.0667174	0.0363484	0.998422	0.920554	1.10606	0.509902	0.779314	0.131767	0.190231	0.0568803	0.0851395	0.0275894	48.3631	-0.0873248	0.0245415	0.992741	47.6669	-0.0935418	0.029828	0.991744
F8WE30|F8WF93|H7BZZ2|H7C0X4|Q92685	ALG3	0.998422	0.877434	0.905605	0.498858	0.770575	0.028986	0.131792	0	0.0245203	0.0305875	0.998422	0.756877	1.08443	0.907838	0.872089	0.144735	0.173804	0	0.0503631	0	0.998422	0.735222	0.812387	0.549534	0.765378	0.151094	0.240341	0.105222	0.115277	0.0806436	0.998422	0.710117	0.858461	0.589629	0.691802	0.117056	0.228876	0.0789083	0.0880805	0.0406407	49.3508	-0.119489	0	0.988174	49.397	-0.0617679	0	0.955503
Q9Y673|Q9Y673-2	ALG5	0.998422	0.982031	1.01088	0.431486	0.782764	0.133596	0.225624	0.0575358	0.0813389	0.0348986	0.998422	0.960921	0.98595	0.319738	0.735748	0.113182	0.191655	0.0491245	0.0749921	0.0230345	0.998422	0.841311	0.996561	0.295856	0.668617	0.0602834	0.0907723	0.0259075	0.042398	0.0179146	0.998422	0.876203	0.988309	0.298044	0.674452	0.10697	0.128078	0.0438112	0.078528	0.0122363	49.4332	-0.117037	0.0575489	0.997718	47.9991	-0.120547	0.0165187	0.997014
A2A2G4|Q9Y672	ALG6	0.998422	0.92609	1.01796	0.786761	0.982737	0.162631	0.40322	0.0164101	0.0893364	0.0148899	0.998422	0.852491	0.993528	0.827806	0.812703	0.193114	0.500377	0.0651554	0.117579	0.053437											0.998422	0.853602	0.812825	0.806764	0.773393	0.22291	0.406567	0.0824007	0.12569	0.0558657	52.1638	-0.132154	0.0191131	0.996192
H0YDD3|H0YDQ1|Q9BVK2|Q9BVK2-2	ALG8																															0.998422	0.856075	0.875986	0.71449	0.803257	0.199171	0.382929	0.0920877	0.103248	0.0542507
H0YJF3|Q13686	ALKBH1											0.998422	0.813248	1.30833	0.497524	0.643166	0.257672	0.350373	0.136	0	0.059278											0.998422	1.03254	1.14482	0.285072	0.549232	0.17487	0.286559	0.0944441	0.143168	0.0512778
Q6NS38	ALKBH2	0.998422	0.795066	0.934126	0.615291	0.698421	0.493665	0.457912	0.552999	0.491078	0.43879	0.998422	0.804106	0.959361	0.714558	0.718054	0.572017	0.575697	0.64641	0.606184	0.465426	0.998422	0.771169	0.909594	0.614573	0.662874	0.512081	0.494913	0.555011	0.549728	0.455392	0.998422	0.805249	0.846302	0.568931	0.602541	0.45405	0.438496	0.439797	0.374659	0.302056	55.8117	-0.0464506	0.472058	0.964058		-0.0435256	0.501155	0.968313
Q96Q83|E9PSA5	ALKBH3	0.998422	0.924339	0.989066	0.67609	0.830518	0.450207	0.575521	0.544599	0.482968	0.361719	0.998422	0.945895	1.07867	0.61207	0.759489	0.452004	0.516091	0.4086	0.437485	0.250593	0.998422	0.968915	1.069	0.656347	0.826504	0.459716	0.527223	0.395307	0.39172	0.312083	0.998422	1.00072	1.02464	0.707185	0.822269	0.474128	0.618481	0.444906	0.482932	0.327657	55.5664	-0.0502323	0.432985	0.96295	53.4187	-0.0588982	0.347124	0.985396
Q9NXW9	ALKBH4	0.998422	0.934789	1.0536	0.468234	0.909178	0.130433	0.299739	0.0685406	0.118696	0.0733758	0.998422	0.958455	1.23937	0.411443	0.79468	0.158632	0.281727	0.0241328	0.0955091	0.0290049											0.998422	0.976324	1.11021	0.660193	0.855781	0.255653	0.431873	0.118559	0.195203	0.0605204	50.0746	-0.121868	0.0847828	0.989202
Q6P6C2|Q6P6C2-3	ALKBH5	0.998422	0.841971	0.943532	0.546667	0.641784	0.391558	0.44021	0.391285	0.380323	0.246295	0.998422	0.870958	1.0598	0.58213	0.672748	0.504428	0.506009	0.494878	0.51005	0.294403	0.998422	0.87862	0.974174	0.532678	0.65904	0.401634	0.449368	0.33159	0.362051	0.235075	0.998422	0.850312	1.05883	0.565487	0.679862	0.459599	0.482489	0.40996	0.443097	0.305897	50.9452	-0.0504302	0.305792	0.981526	51.0283	-0.0533318	0.280744	0.986311
Q3KRA9|Q3KRA9-2	ALKBH6																					0.998422	1.01329	0.990067	0.567785	0.821956	0.241126	0.295178	0.202085	0.197399	0.131501	0.998422	0.760104	0.892594	0.512434	0.651052	0.324597	0.397135	0.170976	0.25525	0.115511					50.3846	-0.107069	0.172052	0.995593
Q9BT30	ALKBH7																					0.998422	0.893581	1.1036	0.279893	0.497765	0.117262	0.172274	0.0439702	0.0706953	0.0189871	0.998422	0.713819	0.927229	0.21544	0.369371	0.0845569	0.124018	0.029104	0.0762351	0.0163373					47.329	-0.123629	0.0662572	0.984525
Q96BT7|Q96BT7-4	ALKBH8	0.998422	0.912587	0.984183	0.339544	0.797933	0.115249	0.192044	0.0872516	0.0901188	0.0519393	0.998422	0.772042	0.884511	0.257769	0.549111	0.0913717	0.137613	0.0489231	0.082554	0.0308138																					48.8395	-0.140804	0.0826737	0.995055
A0A087WTU9|A0A087WZY3|Q8TCU4|Q8TCU4-2	ALMS1	0.998422	0.855652	0.971442	0.5446	0.786514	0.361509	0.378989	0.257866	0.326503	0.115275	0.998422	0.925657	0.804884	0.557633	0.800075	0.359966	0.421812	0.288684	0.334876	0.137732	0.998422	0.935184	0.926721	0.646524	0.878602	0.299324	0.356537	0.226107	0.295159	0.117931	0.998422	0.564015	0.841568	0.268075	0.53826	0.221947	0.213802	0.144038	0.202468	0.0403198	51.3932	-0.054513	0.149221	0.980479	51.5093	-0.0825748	0.181365	0.98221
A0A087WW23|P20292	ALOX5AP	0.998422	0.983152	1.13878	0.99667	0.95885	0.767834	0.837138	0.441905	0.729398	0.13183	0.998422	0.985479	1.03146	0.875035	0.946458	0.807636	0.821737	0.368069	0.679741	0.114589	0.998422	0.901942	1.01783	0.824222	0.879687	0.602109	0.644755	0.321699	0.514214	0.133905	0.998422	1.01119	1.04951	0.871685	0.931489	0.617636	0.71473	0.29944	0.516725	0.153981	60.7387	-0.0678129	0	0.947598	57.2536	-0.0447182	0	0.978138
Q96Q42|Q96Q42-3	ALS2	0.998422	0.827653	0.872828	0.421437	0.725887	0.211235	0.311316	0.0840931	0.141728	0.0560977											0.998422	0.873027	1.09364	0.437086	0.797268	0.146773	0.214725	0	0.115395	0	0.998422	1.02774	1.13116	0.557099	1.00785	0.195141	0.383092	0.129726	0.218722	0.0771442	49.4077	-0.0646636	0.0190217	0.989335	49.5116	-0.100599	0.0198956	0.986353
C9JZS0	ALS2CR12																					0.998422	1.08406	1.04488	0.778156	0.98581	0.508948	0.752702	0.081209	0.238667	0.10849															55.2971	-0.0859412	0.0265628	0.97753
E9PB61|Q86V81	ALYREF	0.998422	0.998888	0.973031	0.834753	0.941424	0.937273	0.845534	0.404315	0.903266	0.173821	0.998422	0.911746	0.988546	0.903168	0.935348	1.01724	0.922669	0.384282	0.972438	0.185491	0.998422	1.06867	1.06755	0.904977	1.01512	0.707403	0.798636	0.335415	0.635886	0.160153	0.998422	0.92102	1.02729	0.698152	0.839524	0.632258	0.712639	0.327503	0.549711	0.13249	61.3818	-0.168614	0.156277	0.917815	59.4353	-0.0600577	0	0.971967
###CONTAMINANT###P00978	AMBP											0.998422	0.841825	0.973517	0.697506	0.840053	0.444836	0.724788	0.400418	0.462774	0.214259	0.998422	1.07296	1.04463	0.900117	1.12681	0.590645	0.759604	0.369944	0.556847	0.272838	0.998422	1.0272	1.027	0.786022	0.905893	0.634957	0.723796	0.31677	0.443973	0.179824					58.129	-0.0592551	0.261563	0.949553
A0A075B6T1|Q9C0C7|Q9C0C7-2|Q9C0C7-3|Q9C0C7-4|Q9C0C7-5|Q9C0C7-6|H0YE34	AMBRA1	0.998422	0.679099	0.922813	0.25544	0.465601	0.112105	0.172074	0.0555372	0.0661659	0.0275537	0.998422	0.531485	0.839696	0.0957832	0.262962	0.015334	0.0630984	0	0	0																					46.3885	-0.0825561	0.0352208	0.998457
B4DZ60|F6R5I9|P17707|P17707-2|Q5VXN5	AMD1
Q9Y303|Q9Y303-2|Q9Y303-3	AMDHD2	0.998422	0.930578	1.0106	0.743568	0.879829	0.298172	0.514159	0.0995361	0.147662	0.0433009	0.998422	1.02376	1.07281	0.831068	0.938542	0.334955	0.583133	0.0917236	0.151355	0.0501337	0.998422	0.992814	1.05369	0.692451	0.862655	0.298309	0.468898	0.0714143	0.137031	0.0451014	0.998422	0.939384	0.964514	0.730733	0.855707	0.298761	0.490621	0.0638124	0.154226	0.0344249	52.839	-0.0795156	0.00838559	0.997899	52.4059	-0.0810914	0.0112595	0.996267
Q9UKV5	AMFR	0.998422	0.790512	1.02897	0.459034	0.629783	0.166708	0.260832	0.0857203	0.13429	0.041159	0.998422	0.69517	0.922923	0.299364	0.455345	0.166678	0.21649	0.0910625	0.114084	0.0510756	0.998422	0.79948	0.907795	0.373276	0.567279	0.151121	0.230429	0.0959056	0.12679	0.0607737	0.998422	0.759988	0.944313	0.347496	0.518673	0.181411	0.222723	0.106576	0.130633	0.0729756	48.879	-0.0728197	0.0393625	0.99316	47.9164	-0.0745268	0.0591761	0.998412
Q9Y4X0|Q9Y4X0-2|Q9Y4X0-3	AMMECR1
Q6DCA0	AMMECR1L	0.998422	0.618027	0.85483	0.176126	0.258911	0.0570229	0.0793287	0.0337498	0.0389264	0.0362825																															44.7689	-0.105498	0.033613	0.995488
A6NP16|E7ERM3|Q4VCS5|Q4VCS5-2	AMOT	0.998422	0.986464	1.0231	0.791526	0.960584	0.444137	0.518761	0.19918	0.325697	0.111286	0.998422	0.946261	1.04195	0.654428	0.922452	0.324758	0.428434	0.146775	0.219988	0.0971565	0.998422	1.05742	1.01473	0.809878	0.986816	0.412867	0.614684	0.056527	0.182936	0.036169											54.2198	-0.0679761	0.104919	0.989796	54.2063	-0.0910937	0	0.994389
Q8IY63|Q8IY63-2	AMOTL1	0.998422	0.902955	1.03341	0.400848	0.730158	0.176925	0.279696	0.127808	0.147924	0.0568451	0.998422	0.680847	0.89174	0.120995	0.309547	0.0361337	0.0612194	0.0183426	0.0241051	0.0107222	0.998422	1.1314	0.978517	0.493991	0.763854	0.306548	0.502891	0.108166	0.154381	0	0.998422	1.02058	1.04036	0.46457	0.72718	0.209341	0.272492	0.099381	0.156425	0.0463826	49.1652	-0.0951688	0.102113	0.99367	51.7264	-0.0695641	0	0.949694
Q9Y2J4|Q9Y2J4-2|Q9Y2J4-3|Q9Y2J4-4	AMOTL2
H0Y360|Q01433|Q01433-2	AMPD2	0.998422	0.976111	0.981809	0.771605	0.901708	0.434791	0.576884	0.125562	0.287497	0.0617197	0.998422	1.02026	1.02335	0.790303	0.960224	0.425331	0.572405	0.126422	0.256953	0.0469485	0.998422	0.978802	0.982014	0.80244	0.897569	0.462523	0.563363	0.11273	0.278046	0.052649	0.998422	1.02231	0.9607	0.832466	0.930262	0.454627	0.595331	0.140213	0.292151	0.0585244	54.2753	-0.0657606	0	0.998411	54.3698	-0.0681258	0	0.996246
Q01432|Q01432-4|Q01432-5	AMPD3	0.998422	0.932438	1.01201	0.452206	0.760789	0.134222	0.218512	0.0842515	0.0992696	0.0534619	0.998422	0.91931	0.956396	0.470296	0.708667	0.0926226	0.178462	0.0384552	0.0602258	0.0246915	0.998422	0.96166	1.02136	0.510432	0.806684	0.188353	0.302393	0.0866187	0.140578	0.0617646	0.998422	1.06794	1.03641	0.585706	0.824436	0.178796	0.303771	0.0832999	0.106436	0.0413258	49.3787	-0.108377	0.0681326	0.999433	50.2033	-0.0959768	0.0785291	0.99768
J3KRD0|J3KRS2|J3KS38|J3KSH1|J3QLK6|Q86W34|Q86W34-5	AMZ2	0.998422	0.92871	0.953167	0.485895	0.786425	0.131243	0.234412	0.0824308	0.10102	0.0758432	0.998422	1.0125	1.10801	0.404218	0.701516	0.135299	0.226751	0.0819216	0.0982534	0.0408771	0.998422	0.885018	1.01508	0.473242	0.74995	0.138139	0.235158	0.0707229	0.101251	0.0324155											49.6502	-0.106623	0.0705922	0.99859	49.4949	-0.0939973	0.0419064	0.998296
Q9H1A4	ANAPC1	0.998422	0.940283	1.00479	0.605139	0.838373	0.0914795	0.248243	0.0395828	0.0513029	0.0174167	0.998422	0.967778	1.01249	0.685049	0.896274	0.15136	0.380772	0.0729201	0.096554	0.0343535	0.998422	0.994725	1.06461	0.777359	0.939608	0.284511	0.415601	0.1603	0.232911	0.113812	0.998422	1.03745	1.02972	0.824446	0.968705	0.202807	0.447257	0.101417	0.134473	0.063993	50.471	-0.116879	0.0131613	0.998333	52.3399	-0.106342	0.149837	0.993268
Q9UM13|D6R9Q5|D6RA92|D6RD74	ANAPC10	0.998422	0.946905	1.10564	0.639177	0.903051	0.226424	0.415552	0.0999737	0.118037	0.0416232	0.998422	0.970252	1.08406	0.72403	0.963909	0.225491	0.424375	0.08189	0.135902	0.0456013	0.998422	1.02088	0.98308	0.765124	0.884345	0.320756	0.447397	0.138632	0.176729	0.0789295	0.998422	1.01613	0.985463	0.736637	0.847178	0.294428	0.428637	0.130829	0.145935	0.0807382	51.6799	-0.0919244	0.0466776	0.99016	52.6515	-0.0874106	0.0840663	0.995974
Q96DE5	ANAPC16	0.998422	0.921148	1.00374	0.577924	0.874312	0.388735	0.433134	0.227631	0.353489	0.140887	0.998422	0.793734	0.840455	0.583811	0.734829	0.323583	0.385336	0.198997	0.314482	0.117053	0.998422	0.917008	1.06852	0.831134	0.721802	0.507032	0.645972	0.36059	0.472817	0.219616	0.998422	0.635268	0.92542	0.62416	0.519365	0.262301	0.353045	0.229064	0.201246	0	52.3043	-0.0600279	0.170436	0.978801	56.8593	-0.0373178	0	0.950269
Q9UJX6|Q9UJX6-2	ANAPC2	0.998422	0.991689	1.05031	0.681767	0.959277	0.187009	0.35227	0.0943527	0.135232	0.0600372	0.998422	1.04557	1.05377	0.756498	0.961574	0.172292	0.36331	0.0902481	0.130086	0.0540048	0.998422	0.939955	1.00633	0.664541	0.860723	0.206617	0.334226	0.0848859	0.134927	0.0540432	0.998422	0.978328	1.06405	0.800647	0.95513	0.226704	0.421727	0.0896166	0.141806	0.0434467	51.4902	-0.121154	0.0841402	0.99674	51.2717	-0.0964564	0.0581084	0.998346
Q9UJX5|Q9UJX5-3|Q9UJX5-2	ANAPC4	0.998422	0.96556	1.06655	0.772129	0.974514	0.126062	0.388564	0.0459285	0.0461072	0.0329897	0.998422	1.05373	1.08819	0.861244	1.05582	0.258483	0.589933	0.0763832	0.102918	0.0274263	0.998422	0.970079	0.984064	0.785188	0.889251	0.313678	0.50878	0.221992	0.251533	0.182203	0.998422	1.10588	1.08893	0.933869	1.05865	0.253757	0.585324	0.06802	0.105278	0.0494172	51.9521	-0.143358	0.0273276	0.996487	52.9435	-0.085644	0.182269	0.99699
F5H0F9|Q9UJX4|Q9UJX4-3	ANAPC5	0.998422	1.0144	1.06994	0.615789	0.915454	0.117757	0.280708	0.0655844	0.0760938	0.0476801	0.998422	1.03214	1.06553	0.689916	0.92465	0.129775	0.342392	0.0671137	0.09554	0.0411726	0.998422	0.886413	0.995747	0.776539	0.889478	0.168515	0.358008	0.0673525	0.0987163	0.0444177	0.998422	1.062	1.07155	0.878756	1.05398	0.173179	0.481637	0.0672095	0.106196	0.0412579	50.7801	-0.133143	0.0548381	0.996405	51.7984	-0.119277	0.0454975	0.99015
Q9UJX3|Q9UJX3-2	ANAPC7	0.998422	0.845178	0.958587	0.534551	0.70949	0.122431	0.267598	0.0768164	0.0890286	0.0436559	0.998422	0.855793	0.977307	0.54863	0.7479	0.0979594	0.308543	0.0404947	0.0531438	0.0213112	0.998422	0.857764	0.942099	0.561106	0.75877	0.156348	0.314705	0.0648015	0.0943974	0.0426197	0.998422	0.886769	1.01295	0.610429	0.804638	0.147159	0.342239	0.0629611	0.092442	0.0386446	49.622	-0.0793853	0.01461	0.995161	50.2114	-0.0771079	0.00327628	0.996098
Q5VTE6|Q5VTE6-2	ANGEL2																					0.998422	0.748648	0.986564	0.552077	0.66758	0.251959	0.357879	0.0648139	0.0955587	0.029649															49.8643	-0.0609139	0	0.987234
O15123|O15123-2|O15123-3|E7EVQ3	ANGPT2											0.998422	0.940386	1.03816	0.760237	0.972361	0.574295	0.681528	0.495134	0.460797	0.399896	0.998422	1.00683	1.13827	0.876872	0.976073	0.680292	0.783932	0.654908	0.705735	0.525211	0.998422	0.982914	1.01271	1.03119	1.00585	0.829695	0.849394	0.686394	0.778162	0.604506						-0.0322915	0.564345	0.908173
I6L894|Q01484|E9PHW9	ANK2											0.998422	0.993541	1.04441	0.794094	0.936587	0.213268	0.540332	0.051697	0.0889566	0.0315094	0.998422	0.995951	1.01093	0.675698	0.857569	0.314357	0.508675	0.120441	0.195216	0.0969832															52.6075	-0.073758	0.0613107	0.996965
A6NHY2	ANKDD1B	0.998422	1.01092	1.0432	0.801741	0.879747	0.54288	0.638107	0.682633	0.547668	0.468735	0.998422	0.899614	1.1052	0.820836	0.854814	0.597097	0.579899	0.564332	0.590623	0.48505																						-0.0555343	0.551043	0.926823
Q9NU02	ANKEF1	0.998422	1.00896	1.13917	0.802338	1.06163	0.131029	0.305483	0.0687051	0.0932133	0.037486																															51.6974	-0.184667	0.0681492	0.986485
Q9P2R3|Q9P2R3-2|Q9P2R3-4	ANKFY1	0.998422	0.925069	1.02599	0.231647	0.617106	0.103534	0.15638	0.052165	0.0731441	0.0347403	0.998422	0.981077	1.04844	0.253603	0.656232	0.103457	0.1601	0.0624095	0.0812397	0.0310889	0.998422	0.934008	1.00583	0.275262	0.576831	0.155914	0.16915	0.0716769	0.104375	0.0394263	0.998422	1.05065	1.06596	0.331341	0.732685	0.130121	0.187623	0.0659572	0.0912673	0.0419338	47.6926	-0.146525	0.0687229	0.996528	47.67	-0.131527	0.0919383	0.994197
Q9HCJ1|Q9HCJ1-2	ANKH	0.998422	1.01453	0.968361	1.04835	1.01107	0.98196	0.870409	1.10372	1.09624	0.929268	0.998422	1.03814	0.973221	1.03051	0.974642	1.02772	0.876576	1.08651	1.00503	0.867638																						0.00735413	1.03694	0.0789438
E9PDP5|Q8IWZ3|Q8IWZ3-4|Q8IWZ3-6	ANKHD1	0.998422	0.736628	0.888338	0.419525	0.579556	0.241726	0.314726	0.217455	0.230517	0.15606	0.998422	0.720212	0.896844	0.457721	0.585565	0.268393	0.331483	0.237314	0.251887	0.182236	0.998422	0.836048	0.935514	0.417317	0.620949	0.180787	0.27725	0.0797627	0.139466	0.0487294	0.998422	0.7836	0.979967	0.341469	0.558762	0.202133	0.242274	0.0964873	0.145337	0.0572256	48.1944	-0.0590136	0.159275	0.997127	48.7685	-0.070795	0.0414206	0.998576
Q86XL3	ANKLE2	0.998422	0.372371	0.662079	0.174617	0.262036	0.0918245	0.151991	0.0373163	0.0730233	0.0298456	0.998422	0.271207	0.542225	0.128428	0.192291	0.059816	0.0864012	0.0309763	0.0451218	0.0176492	0.998422	0.306848	0.588881	0.175785	0.221628	0.0928548	0.131537	0.0451761	0.0576559	0.0350891	0.998422	0.341216	0.664779	0.184767	0.24992	0.0954175	0.127604	0.0512248	0.0696674	0.0311192	42.7636	-0.0862424	0.0622162	0.981934	41.8667	-0.099098	0.0765427	0.974245
Q8IV38	ANKMY2	0.998422	0.902825	0.928439	0.492682	0.801081	0.0818026	0.14429	0.0282295	0.0538484	0.0159734	0.998422	0.964785	0.929295	0.530835	0.832664	0.0957656	0.183655	0.0353022	0.0594265	0.0190445	0.998422	0.921436	0.935706	0.447777	0.767124	0.0800471	0.148354	0.0293649	0.0490449	0.0215725	0.998422	0.902418	0.913263	0.539683	0.799905	0.105242	0.19188	0.037954	0.0655079	0.0235646	49.5218	-0.120985	0.0152437	0.993967	49.2257	-0.118863	0.0187388	0.997025
Q9H9E1	ANKRA2	0.998422	0.842612	1.0162	0.45027	0.78899	0.144663	0.318336	0.101719	0.125112	0.0634374																															49.7093	-0.0850619	0.0627436	0.99081
Q9NXR5|S4R3R2	ANKRD10	0.998422	0.693433	0.954123	0.246623	0.61636	0.0887256	0.13988	0.0884235	0.0738721	0.0328719	0.998422	0.800646	0.868226	0.426009	0.71883	0.152915	0.305012	0.0651807	0.0939746	0.0428675	0.998422	1.4269	1.1226	0.78453	1.16194	0.407544	0.348754	0.284587	0.364486	0.228774	0.998422	0.846787	0.93479	0.378369	0.587232	0.118126	0.188233	0.0939157	0.113369	0.0457561	47.1155	-0.0893049	0.0375202	0.985425	50.3422	-0.564076	0.326813	0.859437
Q6UB99	ANKRD11	0.998422	0.933635	0.95227	0.708056	0.845578	0.500248	0.561349	0.495372	0.46331	0.351324	0.998422	0.908417	0.904521	0.673133	0.812967	0.492495	0.500163	0.477867	0.46513	0.339806	0.998422	0.907624	0.918312	0.72413	0.80377	0.448405	0.55743	0.451409	0.415982	0.330829	0.998422	0.937355	0.99824	0.608959	0.791353	0.390755	0.455213	0.369997	0.380557	0.225722	55.9194	-0.0448857	0.390583	0.980873	55.1212	-0.0419471	0.32385	0.979514
Q6UB98|Q6UB98-2	ANKRD12											0.998422	0.585059	0.939792	0.387414	0.534322	0.245114	0.302133	0.171832	0.247438	0.16654	0.998422	0.982557	1.0108	0.763211	0.907119	0.518306	0.644646	0.588745	0.513688	0.62113																-0.0636501	0.561207	0.968219
Q8IZ07	ANKRD13A	0.998422	0.965027	1.07757	0.675308	0.922834	0.214544	0.340177	0.136709	0.169629	0.0891788	0.998422	1.00837	1.09708	0.728922	0.924242	0.217026	0.378858	0.110668	0.173942	0.0428021	0.998422	0.977469	0.991215	0.656892	0.890813	0.218371	0.351954	0.0980961	0.153302	0.0616893	0.998422	0.994627	1.02104	0.753107	0.896456	0.23605	0.382871	0.11434	0.172365	0.0883612	51.3594	-0.113917	0.119248	0.994235	51.3935	-0.0999566	0.0782193	0.998972
Q6ZTN6|Q6ZTN6-2|Q6ZTN6-3	ANKRD13D	0.998422	0.90574	1.02133	0.263261	0.686349	0.207028	0.248473	0.0663263	0.187594	0.0326994	0.998422	0.934258	0.947388	0.458402	0.785581	0.236356	0.272999	0.278286	0.240627	0.190788																					48.1702	-0.123309	0.12126	0.978304
Q6P6B7|Q6P6B7-2	ANKRD16	0.998422	0.365039	0.904129	0.129836	0.167383	0.0576453	0.0839669	0.0427835	0.0393601	0.0450426	0.998422	0.530456	0.92001	0.160072	0.157336	0.0620322	0.0865187	0.0854027	0.039379	0.0824565											0.998422	0.46639	0.93253	0.127322	0.194159	0.0597824	0.076283	0.0502738	0.0400654	0.0288133	43.2562	-0.160726	0.0644098	0.995076
H0YM23|O75179|O75179-2|O75179-7	ANKRD17	0.998422	0.824089	0.905873	0.492361	0.711344	0.203432	0.294928	0.185544	0.174836	0.131988	0.998422	0.915313	0.96938	0.50263	0.737552	0.230754	0.315267	0.166124	0.17179	0.110164	0.998422	0.835388	0.889057	0.549117	0.746844	0.278782	0.39788	0.213461	0.232522	0.202749	0.998422	0.876514	0.905396	0.47751	0.726989	0.199959	0.293039	0.13525	0.173272	0.118591	49.4554	-0.0692858	0.116801	0.992448	50.6362	-0.0570074	0.151332	0.991106
Q96NW4	ANKRD27																															0.998422	0.424501	0.850135	0.195008	0.221163	0.0991558	0.121051	0.0747724	0.070962	0.0302488
O15084|O15084-1|O15084-4	ANKRD28	0.998422	0.935863	1.03123	0.646137	0.832909	0.153557	0.331442	0.0778164	0.110506	0.047255	0.998422	0.934254	1.03925	0.745659	0.940976	0.164076	0.385464	0.0704925	0.115523	0.0360338	0.998422	0.836547	0.962816	0.594649	0.730664	0.151193	0.331633	0.0733984	0.107556	0.0485757	0.998422	0.983934	1.00904	0.788134	0.910513	0.182296	0.425216	0.0693021	0.120956	0.041956	51.0008	-0.0986322	0.0432104	0.997124	50.2843	-0.0725797	0	0.992687
A6QL64|E9PJI0|H0YDI7|Q5JPF3	ANKRD36|ANKRD36C																					0.998422	0.78002	0.963795	0.35603	0.49159	0.217522	0.285653	0.180264	0.204023	0.135821	0.998422	0.839188	0.895049	0.584189	0.620851	0.3635	0.458329	0.321644	0.37239	0.200932					47.3057	-0.0823737	0.173891	0.994322
A0A087X1R3|A6QL64|Q8N2N9|Q8N2N9-2|Q8N2N9-3	ANKRD36B|ANKRD36	0.998422	0.473853	0.604902	0.241796	0.241618	0.155959	0.142929	0.106633	0.095461	0.0697685	0.998422	0.410389	0.777349	0.217646	0.342272	0.206046	0.155129	0.122889	0.157876	0.0638721																					42.969	-0.0770657	0.0964671	0.966501
Q53RE8	ANKRD39																					0.998422	0.975813	1.10667	0.654937	0.835234	0.376309	0.480437	0.260498	0.315211	0.195056															52.545	-0.0668174	0.216086	0.983624
Q6AI12|K7ERW4	ANKRD40	0.998422	1.02966	0.917692	0.637953	0.819376	0.229666	0.225357	0.0772033	0.159897	0.0714477	0.998422	1.01224	1.09682	0.824258	0.937588	0.335474	0.554978	0.263004	0.236641	0.120576	0.998422	1.08189	1.09299	0.753866	1.00495	0.259294	0.376283	0.15726	0.183552	0.102735	0.998422	1.03405	1.0806	0.642829	0.906106	0.252322	0.399316	0.162568	0.22802	0.0943347	50.6448	-0.110694	0.0931404	0.982971	51.9316	-0.131683	0.148369	0.985979
Q8N8A2|Q8N8A2-4	ANKRD44	0.998422	0.896022	1.0234	0.706068	0.881221	0.217501	0.414219	0.122054	0.158544	0.0848307	0.998422	0.98066	1.05897	0.785661	0.930594	0.204288	0.475677	0.0785771	0.129026	0.0458673	0.998422	0.856919	0.96223	0.573707	0.744467	0.204134	0.372198	0.0826324	0.114656	0.0393313	0.998422	0.974505	1.0093	0.879419	0.958278	0.255743	0.536438	0.0899671	0.147972	0.0472832	51.8357	-0.0905735	0.0781106	0.994136	50.578	-0.0689885	0	0.997936
J3KP26|Q86W74|Q86W74-2	ANKRD46	0.998422	0.993748	1.05813	0.760329	0.986345	0.365193	0.487345	0.179794	0.227626	0.104273	0.998422	0.935778	1.0115	0.534339	0.787385	0.263148	0.427826	0.108691	0.156223	0.073017	0.998422	0.933979	0.999838	0.739218	0.904812	0.346224	0.513272	0.156782	0.245287	0.0947628	0.998422	1.00445	1.07278	0.779354	0.920474	0.361254	0.580227	0.147223	0.251597	0.0953266	53.1294	-0.0877239	0.129486	0.991733	53.2014	-0.0710919	0.0723088	0.998407
Q8WVL7	ANKRD49	0.998422	0.996616	1.12054	0.716246	0.976938	0.227647	0.473243	0.0820945	0.19989	0.0659044	0.998422	0.904328	1.16955	0.749541	0.927299	0.269504	0.550903	0.224636	0.26932	0.0441349	0.998422	1.08394	1.07901	0.813833	1.0351	0.262356	0.524888	0.068149	0.141528	0.0286173	0.998422	0.96933	0.98514	0.723601	0.883781	0.243155	0.504054	0.0406076	0.147749	0.0311531	52.4106	-0.101483	0.0766539	0.98522	53.1111	-0.118029	0.045475	0.988435
Q9ULJ7|Q9ULJ7-2	ANKRD50	0.998422	0.999326	0.916132	0.577027	0.81434	0.57947	0.52845	0.535714	0.606844	0.475079	0.998422	0.994584	0.910898	0.617905	0.703239	0.462625	0.450827	0.558457	0.452731	0.414431	0.998422	0.80201	0.88914	0.475367	0.716798	0.395088	0.345857	0.366668	0.364626	0.313404	0.998422	0.885758	0.935011	0.59185	0.787785	0.428523	0.446196	0.407839	0.440883	0.381286		-0.128314	0.545459	0.95461	49.9323	-0.0583608	0.32238	0.973983
Q8NB46	ANKRD52	0.998422	0.838286	1.00439	0.311604	0.569364	0.163083	0.252803	0.0916983	0.0970786	0.0773347	0.998422	0.789809	0.931729	0.338585	0.632637	0.156285	0.238358	0.0809031	0.129898	0.0760363																					47.8011	-0.0932949	0.0922304	0.994674
Q6NXT1|D3YTC9	ANKRD54	0.998422	0.939323	1.07721	0.530935	0.857982	0.28162	0.404133	0.152718	0.223838	0.168071	0.998422	0.945401	0.909214	0.675796	0.855598	0.367614	0.504158	0.193897	0.260146	0.153335	0.998422	1.06209	1.00349	0.788622	0.931784	0.308591	0.510829	0.111551	0.218755	0.0580135	0.998422	0.864396	0.939462	0.654459	0.787957	0.328486	0.470453	0.124864	0.217799	0.0505864	50.9353	-0.0842455	0.167056	0.987631	53.1639	-0.0910486	0.0688484	0.994007
Q9BZ19	ANKRD60																					0.998422	1.14391	1.00431	0.82883	1.00116	0.184986	0.46629	0.0616288	0.0973049	0.0370167	0.998422	0.912479	0.978914	0.587632	0.847693	0.11632	0.277798	0.0666013	0.076931	0.041149					52.6005	-0.142148	0.0494991	0.987828
Q92625	ANKS1A	0.998422	0.777349	0.966979	0.283094	0.437256	0.105167	0.179192	0.0479858	0.0600222	0.0285348	0.998422	0.743989	0.968039	0.257594	0.413776	0.109944	0.167852	0.0421464	0.0726583	0.0272588	0.998422	0.824293	0.954213	0.284259	0.456067	0.128151	0.20832	0.0755135	0.095867	0.0360902	0.998422	0.770169	0.908633	0.294023	0.446135	0.123986	0.179354	0.0649098	0.0904557	0.046194	46.7721	-0.0945822	0.0462915	0.995356	47.0036	-0.0975496	0.0747189	0.992682
Q7Z6G8	ANKS1B
Q9H8Y5	ANKZF1	0.998422	0.941076	0.997166	0.334885	0.57374	0.156525	0.183212	0.140819	0.105613	0.0521286	0.998422	0.787544	1.02295	0.412637	0.626456	0.180496	0.279492	0.0947505	0.123962	0.0411752	0.998422	1.31874	1.24011	0.578951	0.894201	0.217685	0.304994	0.104256	0.170749	0.11875	0.998422	0.945403	1.014	0.50011	0.688099	0.240817	0.304704	0.110397	0.15025	0.084655	47.8913	-0.119023	0.109281	0.992836	50.5995	-0.139126	0.145386	0.91661
Q9NQW6|Q9NQW6-2	ANLN	0.998422	0.935213	1.03709	0.581659	0.804603	0.389053	0.498835	0.363759	0.377854	0.194493	0.998422	0.886911	1.03427	0.472052	0.621439	0.387493	0.423908	0.327743	0.365306	0.157596	0.998422	0.974599	1.00626	0.58225	0.764925	0.388139	0.500242	0.352828	0.375986	0.198289	0.998422	0.869152	0.963809	0.573618	0.637973	0.320359	0.434137	0.241452	0.271417	0.132057	52.4336	-0.0572	0.267877	0.975099	52.3248	-0.0570347	0.266545	0.975709
Q9NW15|Q9NW15-2|C9IYD3|C9J670|C9JPY2|C9JQC9|Q9NW15-5|Q9NW15-3	ANO10	0.998422	0.848051	0.938217	0.525418	0.768063	0.151932	0.310794	0.114839	0.143069	0.0521888	0.998422	0.856613	1.01042	0.408879	0.780576	0.116878	0.220323	0.0700652	0.0858231	0.04324	0.998422	0.906589	1.1386	0.523961	0.895272	0.226141	0.448891	0.14895	0.175844	0.145562	0.998422	0.997334	1.02237	0.556314	0.892588	0.23599	0.405312	0.140824	0.215072	0.0896132	50.0102	-0.07654	0.0450095	0.993563	51.0809	-0.0862985	0.134903	0.970074
Q4KMQ2|Q4KMQ2-2|Q4KMQ2-3	ANO6	0.998422	0.937883	1.03067	0.738832	0.870999	0.268766	0.51505	0.0759376	0.126373	0.0482824	0.998422	0.999615	1.03616	0.846006	0.935904	0.269744	0.617511	0.0865202	0.123309	0.0605209	0.998422	0.938082	0.957203	0.751863	0.88597	0.275557	0.548861	0.0961518	0.14465	0.0441947	0.998422	0.863238	0.888066	0.754791	0.827339	0.299559	0.559698	0.0685356	0.132882	0.034701	52.6647	-0.0841444	0.00729331	0.996306	52.9507	-0.0826521	0.00932751	0.994971
P39687|H0YN26	ANP32A	0.998422	0.95662	0.966185	0.669053	0.863605	0.633424	0.638683	0.273411	0.515347	0.0447858	0.998422	0.911366	0.912567	0.841453	0.8719	0.678432	0.744441	0.27152	0.51107	0.0559012	0.998422	1.06929	1.00278	0.995832	0.879865	0.637349	0.751633	0.272641	0.490659	0.0694419	0.998422	1.08859	0.625632	1.09747	0.558554	0.44457	0.912314	0.239641	0.488059	0.0363022	56.3704	-0.0452204	0	0.937417	57.7682	-0.0674982	0	0.973655
Q92688|Q92688-2	ANP32B	0.998422	0.896576	0.98021	0.576241	0.857622	0.472431	0.540488	0.0957813	0.29865	0.0203364	0.998422	0.863124	0.851764	0.708156	0.838977	0.468882	0.656202	0.0757862	0.242087	0.0205589	0.998422	1.27504	0.780721	0.964288	0.821522	0.516958	0.758271	0.108073	0.312368	0.0273058	0.998422	0.787337	0.842332	0.561417	0.884541	0.46324	0.698803	0.0816166	0.300423	0.0175421	53.1779	-0.0551301	0	0.970495	55.9034	-0.0906276	0	0.895915
E9PPH5|Q9BTT0|Q9BTT0-3	ANP32E	0.998422	0.930169	0.953847	0.515543	0.803501	0.30765	0.378749	0.12889	0.238829	0.0263248	0.998422	1.05805	1.0132	0.691571	0.914554	0.401528	0.500062	0.1541	0.291055	0.0286822	0.998422	1.44809	1.2173	1.00332	1.27687	0.40502	0.61699	0.132033	0.261162	0.0379459	0.998422	1.19181	1.30075	0.774848	1.01647	0.341758	0.555958	0.125444	0.246505	0.02988	51.2013	-0.0630067	0.0306623	0.986651	54.4991	-0.124416	0.104768	0.85148
Q9H6X2|Q9H6X2-5|Q9H6X2-2|Q9H6X2-3|Q9H6X2-4|Q9H6X2-6	ANTXR1	0.998422	0.950061	0.98521	0.7867	0.881292	0.506816	0.710173	0.490696	0.563024	0.350914	0.998422	0.841491	0.976187	0.613112	0.829776	0.434693	0.545647	0.37655	0.378322	0.251937	0.998422	1.09114	0.858775	0.905377	0.916857	0.671384	0.893452	0.491106	0.536326	0.402013	0.998422	0.939358	1.01896	0.781973	0.980816	0.586857	0.639896	0.384912	0.458095	0.260024	59.0747	-0.0353469	0.311748	0.96861	60.3226	-0.0526927	0.38436	0.918753
J3KPY9|P58335|P58335-2|P58335-4|A0A0C4DG84|P58335-3	ANTXR2																					0.998422	0.93882	1.06247	0.78709	0.940303	0.517242	0.72042	0.411588	0.469352	0.307128															57.1904	-0.0467648	0.279882	0.9806
P04083|Q5T3N1	ANXA1	0.998422	0.976766	0.999801	0.295449	0.905517	0.0610606	0.0978393	0.0335982	0.0454613	0.0315062	0.998422	0.998463	0.892894	0.406101	0.913832	0.0558605	0.102055	0.030439	0.0385624	0.0184438	0.998422	1.0886	1.04661	0.408695	1.01423	0.0871297	0.129163	0.0365395	0.0533777	0.0209753	0.998422	0.864274	0.940957	0.396812	0.820536	0.088922	0.138287	0.0397609	0.0593789	0.0230273	48.9192	-0.252377	0.049138	0.998867	49.5569	-0.378623	0.0640062	0.991713
P50995|P50995-2	ANXA11	0.998422	0.927657	1.0076	0.226717	0.622724	0.0725624	0.106423	0.0490332	0.0600777	0.0340391	0.998422	0.92499	0.899782	0.248629	0.611581	0.0608125	0.0891996	0.0324055	0.0455684	0.0197824	0.998422	1.06484	1.07812	0.279508	0.684569	0.0793051	0.104657	0.0440161	0.0570923	0.0220306	0.998422	0.860504	0.933906	0.270634	0.585129	0.0756092	0.112348	0.0363009	0.0517726	0.0207118	47.6782	-0.155962	0.0527437	0.999431	48.1919	-0.175437	0.0535585	0.989883
P07355	ANXA2	0.998422	0.985936	0.985694	0.820306	0.931601	0.17908	0.497164	0.106015	0.121419	0.0660076	0.998422	0.980603	0.940457	0.908952	0.953754	0.236524	0.623947	0.152968	0.171882	0.103352	0.998422	0.928771	0.956902	0.75055	0.913468	0.108182	0.457505	0.036795	0.0548202	0.0230899	0.998422	0.947776	0.966579	0.796426	0.91744	0.147745	0.52456	0.0403505	0.0576252	0.0279933	52.6251	-0.127963	0.0725234	0.996599	52.0677	-0.121488	0.00329644	0.991285
P12429|D6RA82	ANXA3	0.998422	1.00515	0.983097	0.720305	0.888459	0.145326	0.311379	0.0746954	0.096936	0.0524727	0.998422	0.945251	0.926541	0.574269	0.884859	0.130384	0.231777	0.0820026	0.0949914	0.0477137	0.998422	1.04394	1.07349	0.74801	0.938106	0.136979	0.360561	0.0614569	0.0897488	0.0482409	0.998422	1.07922	1.00811	0.624748	0.927588	0.111276	0.225088	0.0613346	0.095791	0.0325952	51.3475	-0.129096	0.0597209	0.99801	51.7147	-0.137126	0.0522735	0.995248
P09525|P09525-2	ANXA4	0.998422	1.01405	1.01805	0.354182	0.93911	0.0787156	0.114628	0.0416606	0.0530131	0.0245431	0.998422	1.00219	0.964497	0.443515	0.924445	0.0979372	0.155878	0.0531385	0.0699051	0.0309966	0.998422	0.943875	0.965281	0.396647	0.869982	0.102276	0.143763	0.0514294	0.0764233	0.0320531	0.998422	0.853582	0.90018	0.425161	0.835811	0.0807497	0.127297	0.0426136	0.065122	0.0279193	49.2185	-0.255531	0.0569842	0.998029	49.2582	-0.169384	0.0621603	0.996683
P08758	ANXA5	0.998422	1.0174	1.0278	0.326077	0.921753	0.0758176	0.115936	0.035783	0.0508694	0.0193612	0.998422	1.03582	0.967201	0.513566	0.932063	0.106072	0.17984	0.0497385	0.0632074	0.032887	0.998422	0.87101	0.880048	0.335438	0.800401	0.0747504	0.104224	0.0298379	0.0451213	0.0177577	0.998422	0.917136	0.906127	0.440191	0.854407	0.0856186	0.139597	0.0377676	0.0562844	0.0203922	49.0771	-0.250595	0.0539748	0.997427	48.7407	-0.144559	0.0284854	0.984469
###REV###D6RCN3|A0A0A6YYA9|C9IYA5|C9J9C9|C9JSS2|C9JWP0|C9K0P4|Q8IV61|Q8IV61-2	ANXA5|RASGRP3																					0.998422	0.848995	0.891529	0.640568	0.773564	0.188621	0.368136	0.0330624	0.0723163	0.0217364	0.998422	0.952591	0.944126	0.369747	0.776841	0.065056	0.0967768	0.0300876	0.0402531	0.0206999					50.8226	-0.0772263	0	0.985354
E5RK69|P08133|E5RJF5	ANXA6	0.998422	0.978038	0.979919	0.378866	0.805571	0.0783487	0.123336	0.0374448	0.0520772	0.023296	0.998422	1.01425	1.00123	0.543804	0.88784	0.10047	0.194042	0.0464407	0.0636513	0.0270875	0.998422	0.859589	0.877541	0.347692	0.722482	0.0712632	0.109936	0.0279084	0.0427578	0.0176809	0.998422	1.02391	0.821398	0.50575	0.853737	0.0981691	0.180731	0.0350715	0.0563257	0.0194041	49.0196	-0.156249	0.0407649	0.999379	48.4562	-0.113761	0.0121385	0.988249
P20073|P20073-2	ANXA7	0.998422	0.973442	1.02265	0.62862	0.942919	0.0981214	0.202607	0.0471657	0.073075	0.029351	0.998422	0.991198	0.933597	0.762086	0.92683	0.141667	0.29388	0.0786865	0.112545	0.0376623	0.998422	1.04524	1.06374	0.75763	1.01284	0.103967	0.213341	0.0644217	0.0849188	0.042001	0.998422	0.915713	1.00149	0.719828	0.939511	0.0910774	0.227744	0.0479387	0.0724934	0.0241748	50.5965	-0.163425	0.0484945	0.999001	51.1242	-0.210617	0.0675349	0.995871
A0A075B752|A0A075B765|A0A087WTN9|A0A087WUP0|A0A0B4J2F9|B4DTF2|P13928|P13928-3|Q5VT79|Q5VT79-2	ANXA8L1|ANXA8	0.998422	0.942835	0.960862	0.372675	0.801755	0.101161	0.157848	0.106145	0.0754873	0.0599323											0.998422	1.01684	1.24618	0.952693	1.10188	0.744139	0.873016	0.378546	0.656968	0.210126	0.998422	0.989469	1.11652	1.01951	1.17897	0.823579	1.0078	0.627839	0.965432	0.362672	48.9513	-0.149759	0.0805185	0.997641	60.2865	-0.0636669	0.015918	0.916292
Q63HQ0	AP1AR	0.998422	1.04252	1.04559	0.847942	0.911254	0.683691	0.701118	0.73996	0.766014	0.594128	0.998422	1.0154	0.927054	0.884069	0.931304	0.795437	0.760636	0.821566	0.823524	0.678046	0.998422	0.957536	0.978124	0.886149	0.953058	0.623056	0.808065	0.719503	0.663909	0.619976	0.998422	0.951088	0.983577	0.827034	0.886897	0.738662	0.773468	0.762645	0.751719	0.605074		-0.0464711	0.688746	0.895072		-0.0419171	0.648021	0.930325
Q10567-3|Q10567|Q10567-2	AP1B1	0.998422	0.978531	0.9621	0.761479	0.886552	0.328418	0.462281	0.0770084	0.207328	0.0335665	0.998422	1.00604	0.914419	0.763759	0.88822	0.38385	0.500057	0.0921095	0.251469	0.0378925	0.998422	1.01211	1.03685	0.774059	0.981409	0.374622	0.570168	0.114248	0.257146	0.0576999	0.998422	0.933647	0.961949	0.727033	0.852878	0.384647	0.48197	0.0946469	0.275022	0.0380241	52.9327	-0.0776142	0.00548758	0.99648	53.906	-0.0798578	0.0405307	0.994067
O43747|O43747-2	AP1G1	0.998422	1.01948	1.03564	0.765261	0.95253	0.234942	0.411516	0.0489277	0.088074	0.0247415	0.998422	1.12229	1.12509	0.917135	1.03481	0.25886	0.560061	0.0565611	0.0985732	0.0263969	0.998422	0.877151	0.884557	0.689608	0.807438	0.233928	0.372936	0.0498101	0.097704	0.024034	0.998422	0.918902	0.900716	0.831107	0.888131	0.261657	0.468515	0.0547977	0.105662	0.0360407	52.2704	-0.11427	0.0283848	0.997982	51.4046	-0.0783857	0	0.985607
###REV###O43747|###REV###O43747-2|A0A0G2JN52|A0A0G2JNR6|Q9Y5P8	AP1G1|PPP2R3B																															0.998422	0.851788	0.965984	0.489079	0.654424	0.100356	0.176657	0.0452973	0.057699	0.0227347
O75843	AP1G2	0.998422	0.790735	0.925877	0.336673	0.627176	0.0874994	0.141298	0.0434188	0.0605141	0.0230724	0.998422	0.815038	0.964603	0.351945	0.585852	0.0966077	0.163256	0.0324982	0.0507904	0.0212542	0.998422	0.893525	1.04919	0.454024	0.738614	0.176713	0.26245	0.0710455	0.116176	0.0505941											47.8568	-0.089957	0.0121359	0.996654	49.4981	-0.0903799	0.0593084	0.996073
Q9BXS5|Q9BXS5-2|K7EJL1	AP1M1	0.998422	0.983348	1.02358	0.772387	0.946055	0.34732	0.464662	0.0722728	0.203247	0.0378691	0.998422	1.11111	1.13361	0.943602	1.05276	0.423262	0.619487	0.0813328	0.29158	0.0314302	0.998422	0.873853	0.953464	0.717936	0.884357	0.332398	0.439815	0.0633676	0.213589	0.0330506	0.998422	1.02117	1.10664	0.92828	1.04952	0.453053	0.624407	0.147204	0.364668	0.0811566	53.0957	-0.0845597	0.0250021	0.995328	52.5714	-0.0702623	0	0.990795
P61966	AP1S1	0.998422	1.02363	0.974668	0.620865	0.890869	0.243537	0.390441	0.0605014	0.115102	0.0497236	0.998422	1.12122	1.0012	0.838013	0.936788	0.269819	0.632902	0.133729	0.188578	0.0580394	0.998422	0.927677	1.018	0.700523	0.86752	0.312455	0.465425	0.127984	0.199731	0.070552	0.998422	0.846999	1.00989	0.733666	0.842713	0.267447	0.461886	0.0740478	0.126175	0.042296	51.5455	-0.0931671	0.0413441	0.995622	52.5195	-0.0723931	0.0455268	0.998701
P56377	AP1S2	0.998422	1.02196	1.11876	0.579527	0.855723	0.254916	0.384629	0.0783406	0.16279	0.0487243	0.998422	0.927028	1.11064	0.488028	0.730588	0.211159	0.330626	0.0892031	0.127757	0.0596304	0.998422	1.07851	1.12027	0.853274	0.999929	0.347832	0.569169	0.107844	0.229549	0.0708322	0.998422	0.873458	1.02383	0.692052	0.862683	0.261101	0.461941	0.0956298	0.176708	0.0334084	51.3149	-0.0880907	0.0627475	0.983809	53.8032	-0.100334	0.0817667	0.983675
O95782|O95782-2	AP2A1	0.998422	0.976504	1.05203	0.845261	0.955157	0.320958	0.55924	0.10264	0.160148	0.0578497	0.998422	1.10869	1.11894	0.898749	1.01704	0.30663	0.62092	0.125157	0.181833	0.117835	0.998422	0.936567	0.973178	0.774906	0.882972	0.326851	0.502368	0.0765415	0.146506	0.0445081	0.998422	1.04551	1.03651	0.879812	1.03398	0.28753	0.547097	0.0724996	0.148292	0.0470055	53.513	-0.102172	0.056501	0.997816	53.009	-0.0809712	0	0.997675
O94973|O94973-2	AP2A2	0.998422	0.966337	1.01053	0.695109	0.899352	0.142812	0.316672	0.0653289	0.098313	0.0357265	0.998422	1.10876	1.10437	0.790691	1.04975	0.149962	0.374089	0.0697984	0.0957418	0.0334327	0.998422	0.987461	1.00762	0.683062	0.910211	0.152534	0.349585	0.0600926	0.0963406	0.0291829	0.998422	1.01059	1.03949	0.745356	0.952873	0.159683	0.370248	0.0616396	0.095792	0.0413827	51.2872	-0.122076	0.0473162	0.998885	51.4221	-0.115838	0.0389251	0.999527
P63010|P63010-2|P63010-3	AP2B1	0.998422	1.02704	1.04841	0.804347	0.994975	0.231754	0.474036	0.0810752	0.125898	0.0278575	0.998422	1.06076	1.04833	0.835129	1.00425	0.206559	0.468362	0.0676629	0.0994239	0.0325171	0.998422	0.881566	0.869362	0.708181	0.849571	0.214646	0.423855	0.097007	0.12118	0.0623071	0.998422	0.931485	0.975813	0.705779	0.895565	0.192837	0.380608	0.0676253	0.100431	0.0351398	52.699	-0.120328	0.0514697	0.996479	51.8062	-0.0805411	0.0232778	0.980755
A0A087WY71|Q96CW1|Q96CW1-2	AP2M1	0.998422	0.980586	0.996691	0.773588	0.933314	0.238115	0.429299	0.0965505	0.118289	0.038888	0.998422	1.15186	1.08052	0.884117	1.04951	0.211112	0.494816	0.0876871	0.120792	0.0345796	0.998422	0.87655	0.92131	0.741818	0.857113	0.240768	0.419191	0.0984926	0.135522	0.0461105	0.998422	1.01072	1.02307	0.874958	1.02752	0.223652	0.441514	0.0880303	0.131754	0.0439687	52.3417	-0.108631	0.0545532	0.999157	52.0656	-0.0813078	0.0198324	0.987443
M0QYZ2|M0R0N4|P53680|P53680-2|X6R390|M0QZ21	AP2S1	0.998422	0.947187	1.01132	0.688083	0.890226	0.214104	0.4093	0.0592829	0.100931	0.0358121	0.998422	1.03483	1.09974	0.88749	0.99004	0.178042	0.498436	0.0514117	0.126578	0.0368887	0.998422	0.824352	0.860649	0.685322	0.770096	0.176027	0.386486	0.0941025	0.166441	0.0552661	0.998422	0.950113	1.06601	0.624287	1.15367	0.289504	0.523346	0.185105	0.126887	0.101625	51.8156	-0.0949698	0.0204169	0.999386	51.0995	-0.0652269	0	0.971099
O00203|O00203-3	AP3B1	0.998422	0.94515	0.975385	0.414956	0.810437	0.140755	0.215751	0.0694854	0.111444	0.0412188	0.998422	1.03966	1.0342	0.467381	0.885045	0.149637	0.217696	0.0642556	0.0966298	0.0411305	0.998422	0.83277	0.853792	0.337082	0.724338	0.0864734	0.128986	0.0402455	0.0614837	0.0267781	0.998422	0.823401	0.947932	0.458715	0.808192	0.114267	0.169977	0.0529431	0.0809995	0.0257436	49.3541	-0.121862	0.0749561	0.996687	48.3686	-0.103194	0.0192757	0.981673
Q13367|Q13367-3|Q13367-4	AP3B2	0.998422	0.975147	1.20987	0.257811	0.722843	0.147964	0.169231	0.0788113	0.163451	0.0192762	0.998422	0.894798	1.11549	0.270757	0.819766	0.18446	0.282092	0.103097	0.26606	0.0183728	0.998422	0.739074	0.815867	0.133902	0.482876	0.0426941	0.0324748	0.0337206	0	0	0.998422	0.93978	1.35994	0.221477	0.944074	0	0	0	0	0	48.1605	-0.180523	0.108292	0.967815	46.1326	-0.106652	0	0.981135
O14617-5|O14617|O14617-2|O14617-3	AP3D1	0.998422	0.921493	0.974629	0.536694	0.869079	0.0998138	0.193447	0.0648976	0.0714794	0.0396196	0.998422	0.960222	1.00296	0.536932	0.886601	0.101146	0.199099	0.0688441	0.0773855	0.0457049	0.998422	0.897026	0.981548	0.514492	0.827463	0.121924	0.201547	0.0543486	0.0799292	0.0437731	0.998422	0.993406	1.00003	0.574049	0.89487	0.115197	0.211363	0.0697462	0.0873262	0.0490346	50.0222	-0.133392	0.0489658	0.997341	49.8382	-0.113826	0.043672	0.996877
Q9Y2T2	AP3M1	0.998422	0.948354	1.01818	0.42038	0.865923	0.108188	0.166275	0.0468383	0.0732729	0.0345135	0.998422	1.05132	1.11575	0.463215	0.9208	0.122492	0.191899	0.0465713	0.0735807	0.0278277	0.998422	0.97079	1.03811	0.483327	0.815628	0.160625	0.230197	0.0891351	0.117006	0.0595161	0.998422	0.954419	1.00273	0.549371	0.89608	0.145401	0.238576	0.0768467	0.105318	0.0407531	49.4072	-0.153762	0.0591281	0.997533	49.7578	-0.117546	0.0857937	0.997791
P53677|E5RJ52	AP3M2	0.998422	0.991208	0.983039	0.443433	0.805311	0.179536	0.217197	0.0999785	0.144385	0.0328439	0.998422	0.863666	0.98097	0.387436	0.684512	0.163596	0.215416	0.0914377	0.10828	0.0328279	0.998422	0.989723	1.07313	0.799787	0.960902	0.473488	0.582525	0.3339	0.543347	0.0759572	0.998422	0.950438	0.992557	0.852748	0.941465	0.518051	0.622925	0.279408	0.444873	0.0543405	49.4986	-0.122407	0.0975493	0.994054	56.485	-0.0489787	0	0.942327
Q92572	AP3S1	0.998422	0.941586	0.985675	0.460184	0.82784	0.101915	0.164824	0.0432774	0.0697536	0.0250365	0.998422	0.947597	0.953239	0.439957	0.855511	0.0994996	0.148364	0.0436844	0.0683798	0.0278214	0.998422	0.983267	0.947284	0.506296	0.825317	0.125346	0.191057	0.0576171	0.0832183	0.0291111	0.998422	0.978398	0.970656	0.51323	0.808019	0.113462	0.169389	0.0464241	0.0779694	0.023001	49.5185	-0.132449	0.0416168	0.9989	49.8181	-0.125697	0.0507752	0.997395
Q9UPM8|H0YK95|H0YL95	AP4E1																					0.998422	0.985758	1.0513	0.24051	0.486682	0.103388	0.158881	0.0471683	0.0691046	0.0384561	0.998422	0.894343	1.01453	0.477844	0.685376	0.233094	0.294614	0.10992	0.153212	0.0685171					47.1183	-0.170996	0.0843267	0.987633
C9IZL5|C9JC87|C9JMG3|C9JWL4|F8WCR6|H0Y6K1|O00189	AP4M1	0.998422	0.888507	1.12521	0.692597	0.845794	0.296047	0.439268	0.0264883	0.250454	0.0404168																															52.3478	-0.0711947	0	0.977286
G3V3X7|G3V4P7|G3V5J6|Q9Y587|Q9Y587-2|Q9Y587-3|Q9Y587-4	AP4S1	0.998422	0.831482	1.11269	0.549867	0.812806	0.356801	0.484787	0.314075	0.386178	0.0816699	0.998422	0.734852	0.95604	0.44682	0.575043	0.281395	0.346915	0.350114	0.392575	0.054288											0.998422	0.898025	0.944619	0.523726	0.702871	0.400494	0.386131	0.404486	0.495541	0.103673	52.5313	-0.0495821	0.129907	0.938124
Q2VPB7	AP5B1																															0.998422	0.834866	1.0535	0.34638	0.546489	0.165019	0.2062	0.0706136	0.106936	0.0477759
E7EQ45|Q9H0R1|Q9H0R1-2	AP5M1																															0.998422	1.03159	1.08462	0.510763	0.831584	0.186769	0.413472	0.100552	0.121425	0.0460533
A2A2L4|Q5JX74|Q9NUS5	AP5S1	0.998422	0.905627	0.988359	0.783298	0.903817	0.356881	0.569583	0.0637506	0.123564	0.0660672	0.998422	0.959691	0.955225	0.661359	0.742668	0.183833	0.389952	0.140716	0.11091	0.0682665	0.998422	0.889748	0.937488	0.739443	0.79988	0.409701	0.606331	0.0804727	0.15866	0.0405417	0.998422	0.967573	0.949146	0.731649	0.853082	0.140906	0.391469	0.0768386	0.0885429	0.0195134	53.4226	-0.0837143	0	0.992419	53.3836	-0.0665058	0	0.978846
O43299	AP5Z1	0.998422	0.801627	1.00143	0.614145	0.751882	0.234637	0.388631	0.0932129	0.144363	0.056282																					0.998422	0.978064	1.12488	0.731705	0.85767	0.2095	0.4387	0.113239	0.155185	0.0746492	50.8977	-0.0635459	0	0.991601
C9JLV4|O14727|O14727-4|O14727-5|O14727-2|O14727-3	APAF1	0.998422	0.874949	1.05508	0.524535	0.835347	0.246606	0.361378	0.163962	0.273659	0.0757987	0.998422	0.489574	0.781693	0.250949	0.324722	0.109304	0.208505	0.0659549	0.0806271	0.0351433	0.998422	0.874136	0.927085	0.548672	0.761884	0.360963	0.387317	0.234743	0.315081	0.093103	0.998422	0.709621	0.899883	0.449963	0.542068	0.307725	0.378483	0.20978	0.259372	0.096343	50.7435	-0.0755291	0.125639	0.980973	51.5614	-0.0502709	0.086245	0.983855
Q02410|Q02410-2	APBA1											0.998422	0.894568	1.11591	0.845292	0.941402	0.54181	0.683951	0.268978	0.360742	0.148757	0.998422	0.913007	0.991653	0.65012	0.801429	0.478935	0.626221	0.141836	0.274845	0.1165	0.998422	0.837438	1.06323	0.858056	0.907496	0.462447	0.680197	0.19486	0.274108	0.12701					53.9494	-0.0514632	0	0.983246
Q99767|Q99767-2|H0YMS0	APBA2	0.998422	0.975782	0.906158	0.603163	0.729927	0.270509	0.328704	0.196841	0.247641	0.177393											0.998422	0.941901	0.98902	0.410079	0.708337	0.229644	0.279996	0.10185	0.130223	0.061153	0.998422	1.06505	1.36335	1.03634	1.00241	0.432279	0.508111	0.243019	0.261677	0	50.6011	-0.0773924	0.178369	0.984831	49.2885	-0.0899262	0.093885	0.993176
O96018	APBA3																															0.998422	1.11881	1.02535	0.20272	0.423363	0.0604585	0.0838834	0.0138495	0.0279731	0.0120316
A0A075B7G8|A0A087WYH9|A0A087X0V7|J3KPL8|O00213|O00213-2|O00213-3|O00213-4|O00213-5|O00213-6	APBB1
Q7Z5R6	APBB1IP	0.998422	0.943877	1.04168	0.700892	0.912698	0.137843	0.345561	0.0642685	0.0935612	0.0388428	0.998422	1.01693	1.01702	0.786508	0.96092	0.13408	0.409647	0.0682726	0.0774255	0.0343609	0.998422	1.0491	0.594889	0.446976	0.835047	0.110083	0.322305	0.0359661	0.0569205	0.0205596	0.998422	0.810005	0.811731	0.799041	0.886062	0.173158	0.414124	0.0680713	0.10032	0.0390122	51.4336	-0.12042	0.0434014	0.997222	50.0455	-0.101488	0.0165261	0.876367
G5E9Y1|H0YAJ5|Q92870|Q92870-2|Q92870-4	APBB2	0.998422	0.938805	1.08599	0.691614	0.877817	0.367664	0.500917	0.146647	0.243386	0.0885419																															53.041	-0.0667516	0.0548049	0.991449
P25054|P25054-2	APC	0.998422	0.969023	0.954645	0.768499	0.880434	0.526583	0.625508	0.560897	0.589493	0.288849	0.998422	0.895852	1.01745	0.679095	0.795095	0.533562	0.563659	0.43119	0.481638	0.232101	0.998422	1.04461	1.05315	0.880992	1.04079	0.625539	0.807415	0.590755	0.623961	0.337464	0.998422	0.91501	0.966604	0.755664	0.896849	0.577737	0.672555	0.523747	0.606806	0.282557	59.4324	-0.0309257	0.219444	0.922306	61.6641	-0.0388269	0.280174	0.931089
O95996|O95996-2|O95996-3	APC2																					0.998422	0.970044	0.981693	0.948801	1.02533	0.833395	0.83726	0.180999	0.697356	0.0865225	0.998422	1.08991	1.21763	1.03509	1.03294	1.10182	1.10283	0.306524	1.34993	0.0621348					59.5202	-0.10819	0	0.965004
C9JIF9|P13798	APEH	0.998422	0.975724	0.967956	0.896269	0.925559	0.752197	0.756416	0.70711	0.74559	0.158288	0.998422	1.01245	0.995339	0.923213	0.974727	0.783526	0.791923	0.735784	0.771835	0.124881	0.998422	0.952039	0.966326	0.861504	0.933115	0.808696	0.707004	0.610498	0.703983	0.168673	0.998422	1.08989	1.00635	0.934681	1.00196	0.767054	0.790665	0.598536	0.768106	0.168008	62.3978	-0.0432422	0	0.822099	61.6559	-0.0418704	0	0.866885
P27695|G3V3M6|G3V5Q1	APEX1	0.998422	0.990624	0.968267	0.528093	0.908561	0.0748457	0.134708	0.036606	0.0501313	0.0229991	0.998422	1.02148	0.958839	0.494778	0.881756	0.0636476	0.12131	0.0367513	0.0440751	0.0228532	0.998422	0.985846	1.01376	0.512547	0.894258	0.0643558	0.132036	0.0361781	0.0430667	0.0300417	0.998422	0.981254	0.947847	0.456687	0.839459	0.0728678	0.124318	0.0394292	0.0498451	0.0242483	49.9482	-0.175138	0.0372283	0.999148	49.8493	-0.171462	0.034472	0.999795
Q96BI3|Q96BI3-2	APH1A	0.998422	1.09389	1.20018	0.780558	1.04209	0.521009	0.612996	0.357875	0.456223	0.290103	0.998422	1.14138	1.31742	1.12069	0.951761	0.779177	0.979786	0.714862	0.767944	0.603762																					55.3898	-0.0675714	0.332502	0.928623
G3V1C3|Q9BZZ5|Q9BZZ5-2|Q9BZZ5-6	API5	0.998422	0.964258	0.992845	0.81855	0.889686	0.322511	0.64446	0.0838465	0.104063	0.037988	0.998422	0.96234	0.984567	0.852098	0.929287	0.278827	0.657081	0.0745947	0.0994728	0.0459979	0.998422	0.965599	0.957556	0.791164	0.886155	0.303506	0.623522	0.053455	0.081681	0.0313363	0.998422	0.917857	0.928197	0.797789	0.855895	0.272051	0.591123	0.060244	0.0847911	0.0408649	53.749	-0.0975369	0.00397256	0.991452	53.4517	-0.0984091	0	0.989776
Q96GX9|Q96GX9-3	APIP	0.998422	0.960323	1.00493	0.85498	0.934561	0.704958	0.724921	0.802316	0.721781	0.690923	0.998422	0.966847	0.983525	0.880224	0.94088	0.762469	0.770518	0.772997	0.70356	0.627976	0.998422	0.971057	0.994101	0.793501	0.898451	0.634466	0.66451	0.609267	0.613188	0.543418	0.998422	0.961923	0.951704	0.88485	0.907782	0.759329	0.758968	0.764799	0.756391	0.642295		-0.0418456	0.724082	0.929012		-0.0402397	0.573041	0.991781
Q8N2Z9|Q8N2Z9-2|Q8N2Z9-3	APITD1	0.998422	0.920209	1.06842	0.510089	0.906101	0.248065	0.438991	0.149929	0.173881	0.0747542	0.998422	0.721164	0.906287	0.390914	0.608747	0.208838	0.284864	0.074828	0.157264	0.0431934											0.998422	0.928392	1.04676	0.676963	0.886717	0.23339	0.346705	0.103018	0.199266	0.0639331	51.2092	-0.081493	0.0979919	0.978707
F8WET0|Q8IW19	APLF	0.998422	0.904799	1.00067	0.408491	0.563404	0.193023	0.280827	0.0937259	0.12736	0.1805	0.998422	0.749133	1.02548	0.496197	0.487168	0.260576	0.264151	0.161362	0.158379	0.144656	0.998422	0.903943	1.05303	0.534818	0.760785	0.177406	0.341848	0.158825	0.170537	0.196755	0.998422	0.73985	0.782867	0.438463	0.521396	0.180864	0.319996	0.179348	0.116924	0.174345	48.3363	-0.0905765	0.136763	0.987957	50.0575	-0.0889832	0.153214	0.991895
Q06481|Q06481-2|Q06481-3|Q06481-4|Q06481-5|Q06481-6	APLP2											0.998422	0.759847	0.877495	0.627973	0.639788	0.395468	0.44797	0.303069	0.249539	0.200855	0.998422	0.916601	0.984033	0.729515	0.919907	0.398825	0.519286	0.262661	0.300075	0.18095	0.998422	0.881251	1.15546	0.851	0.853467	0.582208	0.670393	0.378725	0.530377	0.255216					53.5052	-0.0645789	0.179365	0.994751
Q9HDC9	APMAP	0.998422	1.00669	0.989686	0.904382	0.962865	0.648224	0.705697	0.157422	0.392321	0.0365476	0.998422	1.04027	1.10677	0.899893	1.02061	0.603301	0.758752	0.216617	0.4382	0.0700219	0.998422	0.978493	1.00687	0.8774	0.950839	0.564882	0.688585	0.142767	0.344299	0.0498721	0.998422	1.04024	0.984724	0.950519	0.991209	0.647025	0.773004	0.212539	0.431428	0.0669612	56.6907	-0.0759612	0	0.990311	55.9515	-0.0737278	0	0.996831
###CONTAMINANT###P15497	APOA1	0.998422	0.860744	0.967775	0.609496	0.83946	0.483964	0.591127	0.50509	0.498318	0.417669	0.998422	0.959734	1.01705	0.840822	0.886987	0.787015	0.752305	0.690075	0.70503	0.491392	0.998422	1.03473	0.961223	1.04069	0.972081	0.551286	0.754762	0.712013	0.5941	0.602882	0.998422	0.614273	0.778472	0.504437	0.553822	0.438972	0.492597	0.400193	0.369033	0.24209	56.6652	-0.0431682	0.443276	0.971946		-0.45584	0.61507	0.946056
###CONTAMINANT###P81644	APOA2	0.998422	0.724264	0.923147	0.535074	0.621105	0.471048	0.547254	0.604442	0.474519	0.385459	0.998422	0.648797	0.737371	0.567703	0.64293	0.635809	0.554216	0.548243	0.48233	0.413675																					54.9295	-0.0531539	0.486171	0.92441
A0A087WTM7|P04114	APOB	0.998422	0.964372	1.05734	0.803339	0.952349	0.616724	0.667201	0.584169	0.608805	0.420129	0.998422	0.900939	1.01354	0.731898	0.865215	0.48403	0.586534	0.419103	0.454176	0.34088	0.998422	1.00737	1.01687	0.880671	0.908209	0.544619	0.634738	0.514664	0.574147	0.411276	0.998422	1.01153	1.02309	1.15515	1.03167	0.964723	0.972823	0.346041	0.706034	0.241002	65.7147	-0.0381149	0.477891	0.952842	59.3947	-0.0550418	0.468314	0.969593
A0A087WX48|Q8IUX4|Q96AK3	APOBEC3D|APOBEC3F	0.998422	0.838037	1.09879	0.367816	0.674359	0.311479	0.287407	0.09453	0.279735	0.0580835	0.998422	0.788332	1.26781	0.530326	0.694283	0.130513	0.359186	0.154188	0.203217	0.143227											0.998422	0.785938	1.3678	0.66632	0.882963	0.389967	0	0	0	0	48.9438	-0.0788587	0.140677	0.956612
Q9HC16	APOBEC3G	0.998422	0.998539	0.967876	1.2192	0.880696	0.490347	0.531476	0.370168	0.381848	0.202176	0.998422	0.951983	0.879273	0.71411	0.792119	0.303668	0.497994	0.263724	0.370165	0.206291	0.998422	0.878262	0.923445	0.78084	0.815916	0.593711	0.520202	0.369458	0.510232	0.193681											52.9777	-0.561966	0.36111	0.902245	56.8043	-0.0341214	0	0.955748
Q0VD83|Q0VD83-3|Q0VD83-4	APOBR	0.998422	0.965321	1.1606	0.789035	0.946752	0.729644	0.794081	0.749316	0.741428	0.650643	0.998422	1.00694	1.10075	0.845233	0.846085	0.663661	0.705141	0.653995	0.597578	0.600116	0.998422	1.13606	1.22834	0.885962	1.16164	0.668387	0.808067	0.56908	0.60205	0.467343	0.998422	0.980076	1.23649	0.814148	1.10237	0.566909	0.64577	0.452649	0.536367	0.372856		-0.0363776	0.717186	0.840167		-0.0553146	0.513076	0.835746
C9JF17|C9JX71|P05090	APOD	0.998422	1.01351	0.972963	0.842173	0.89725	0.650602	0.738383	0.497408	0.616047	0.21591	0.998422	0.993196	0.939075	0.851534	0.907163	0.691982	0.686899	0.433479	0.567433	0.225576																					60.0561	-0.0388332	0	0.964244
###CONTAMINANT###Q03247	APOE											0.998422	0.977202	1.07049	0.922113	0.971156	0.779333	0.807446	0.617723	0.657174	0.398825	0.998422	1.0683	1.13868	1.01069	1.01548	0.644923	0.787377	0.590935	0.71107	0.469141																-0.0513003	0.545862	0.891753
###CONTAMINANT###P17690	APOH																					0.998422	1.14033	1.06926	1.03304	1.4483	0.248891	0.389582	0.117937	0.181599	0.0730304	0.998422	1.05307	1.11639	0.997713	1.13548	0.584475	0.836215	0.19994	0.333336	0.0907498					52.574	-0.366675	0.153253	0.897602
J3KQL8|Q9BQE5	APOL2	0.998422	0.847549	0.984454	0.482629	0.715507	0.242546	0.323373	0.137565	0.18624	0.0750882	0.998422	0.797761	0.917984	0.505096	0.655011	0.244815	0.365917	0.14441	0.189743	0.0691089	0.998422	0.867374	0.908814	0.47628	0.673348	0.244389	0.314828	0.140222	0.18167	0.0688134	0.998422	0.885143	0.954261	0.486527	0.678656	0.270738	0.351756	0.164319	0.221524	0.0994547	49.8501	-0.0682501	0.080825	0.997498	49.647	-0.0639672	0.0657256	0.995801
O95236|O95236-2|O95236-3	APOL3	0.998422	0.865452	1.00032	0.637891	0.864558	0.497438	0.512669	0.243183	0.352533	0.0639707	0.998422	1.199	1.10265	0.923614	1.03959	0.45514	0.637961	0.238052	0.371968	0.0756434	0.998422	0.954081	1.07873	0.692163	0.904129	0.517121	0.572611	0.285338	0.381389	0.189711	0.998422	0.867629	1.09372	0.876957	0.930295	0.552018	0.697707	0.380485	0.35964	0.195926	54.0369	-0.0468509	0	0.97747	55.0144	-0.0499483	0.137097	0.98067
###CONTAMINANT###Q2KIH2	APON
H7C1U8|Q9BUR5|G3V1B6|Q9BUR5-2	APOO	0.998422	0.921525	1.08495	0.726623	0.885139	0.538598	0.633964	0.460755	0.447097	0.403384	0.998422	0.949983	0.99149	0.774974	0.861528	0.560033	0.708293	0.441974	0.476455	0.334416	0.998422	1.02362	1.0414	0.927671	0.977501	0.605716	0.692836	0.489053	0.487191	0.372629	0.998422	0.954173	1.028	0.806067	0.919754	0.633067	0.795738	0.529661	0.556679	0.294916	56.8388	-0.0462369	0.400687	0.977723	57.9806	-0.0607051	0.41328	0.983081
A0A087WUX8|A0A087WYF7|Q6UXV4	APOOL	0.998422	0.924817	1.00459	0.714229	0.827318	0.416693	0.522162	0.367776	0.35429	0.312801	0.998422	0.808267	0.938801	0.651782	0.80808	0.367871	0.479314	0.345031	0.338699	0.268709	0.998422	0.947806	0.951238	0.740004	0.848993	0.481327	0.58564	0.336814	0.389451	0.329297	0.998422	0.865398	0.941127	0.750124	0.782027	0.447668	0.525649	0.318516	0.409146	0.242692	53.498	-0.0571462	0.306708	0.995813	54.9513	-0.0489336	0.282291	0.997264
Q92624	APPBP2											0.998422	0.930656	0.859929	0.548564	0.753578	0.247129	0.381941	0.0599598	0.201825	0.074373
Q9UKG1	APPL1	0.998422	0.985635	1.01796	0.748852	0.909557	0.337453	0.532215	0.143619	0.195074	0.0793258	0.998422	0.994397	1.0396	0.817266	0.968453	0.377709	0.602659	0.120366	0.179954	0.0725835	0.998422	0.861307	0.959543	0.640616	0.778676	0.298172	0.435045	0.113414	0.146663	0.0621537	0.998422	1.03174	0.955382	0.875569	0.956283	0.391183	0.621747	0.11427	0.20459	0.0643503	53.1952	-0.0795308	0.0646476	0.999044	51.6463	-0.0622681	0	0.996853
P07741	APRT	0.998422	1.03242	1.07686	0.871291	1.00744	0.774551	0.658544	0.536388	0.689657	0.189716	0.998422	1.15124	1.12408	1.32749	1.11782	1.0264	1.16337	0.780432	1.04627	0.162056	0.998422	0.777004	0.853845	1.04126	0.608058	0.663359	0.603765	0.600596	0.88203	0.233594	0.998422	0.811251	0.90792	1.03736	1.01841	0.862871	0.859204	0.505488	0.827299	0.142422	60.9752	-0.0439281	0	0.89765	64.7987	-0.0191336	0	0.43828
A0A0A0MRW7|Q7Z2E3|Q7Z2E3-11|Q7Z2E3-13|Q7Z2E3-7|Q7Z2E3-8|Q7Z2E3-9|F8W6G5|Q7Z2E3-3	APTX	0.998422	0.76229	0.92578	0.175074	0.412424	0.0857962	0.125545	0.0367903	0.0599879	0.0294745	0.998422	0.661533	0.91422	0.165706	0.30366	0.0992437	0.124285	0.0467682	0.0784641	0.0320042	0.998422	0.825384	0.927561	0.208088	0.425114	0.111486	0.156847	0.0722835	0.0906583	0.0364158	0.998422	0.978108	1.13404	0.794201	0.817535	0.284951	0.33329	0.126049	0.178432	0.106608	46.1768	-0.115205	0.0468714	0.997417	46.4969	-0.123926	0.0790338	0.993978
Q92482|Q92482-2	AQP3	0.998422	1.16563	1.40523	1.00624	1.01417	0.634244	0.596388	0.418654	0.508537	0.400564	0.998422	1.00595	1.06559	1.01923	0.915093	0.539409	0.888402	0.636825	0.671741	0.362836											0.998422	0.8209	0.918003	0.69549	0.670357	0.414496	0.519791	0.290319	0.314771	0.191259
O60306	AQR	0.998422	0.647871	1.00923	0.296893	0.465237	0.144889	0.181699	0.0669963	0.105917	0.0329159	0.998422	0.697884	1.03216	0.346933	0.475475	0.181794	0.238523	0.0804931	0.127382	0.0465745	0.998422	0.618834	0.91082	0.312797	0.440971	0.188984	0.188956	0.055474	0.112933	0.0264413	0.998422	0.734676	1.04173	0.395588	0.546268	0.195761	0.264858	0.069639	0.137046	0.0328443	46.5153	-0.0836577	0.0639984	0.987694	46.2864	-0.0698215	0.0454113	0.990718
P10398|Q96II5|P10398-2	ARAF	0.998422	0.791507	0.941154	0.210886	0.48805	0.0832631	0.128877	0.0648557	0.0625612	0.0336547											0.998422	0.716753	1.0532	0.208657	0.469243	0.107738	0.135705	0.0644058	0.0786973	0.0592443											46.7203	-0.111692	0.0504227	0.998681	46.4105	-0.113195	0.0717071	0.991723
Q96P48|Q96P48-3	ARAP1	0.998422	0.875418	0.973699	0.245175	0.632119	0.130233	0.193903	0.117563	0.112488	0.0712501	0.998422	0.921425	1.02529	0.218176	0.57273	0.104219	0.148824	0.0381208	0.0633048	0.0264437	0.998422	0.858746	0.947839	0.346722	0.59685	0.146118	0.231028	0.0706257	0.0968596	0.0259882	0.998422	0.991622	1.00851	0.304697	0.657111	0.132446	0.197661	0.0622216	0.0973513	0.0328858	47.7157	-0.127843	0.105207	0.995315	48.1786	-0.0857201	0.0468994	0.997085
Q8WZ64	ARAP2	0.998422	0.938368	1.06728	0.909637	0.947779	0.224599	0.674435	0.0424223	0.0515756	0.0245948																															53.7734	-0.176463	0.0229605	0.99232
Q7LC44	ARC
B0YIW6|P48444	ARCN1	0.998422	0.95779	0.997292	0.680296	0.901089	0.157283	0.316538	0.0517253	0.0777004	0.0295183	0.998422	1.00173	1.03266	0.705091	0.930722	0.152307	0.33848	0.05976	0.0815268	0.0334479	0.998422	0.936458	0.961153	0.655293	0.865418	0.174488	0.33045	0.0482301	0.0774071	0.0278942	0.998422	1.01188	0.988462	0.714186	0.911298	0.169505	0.339605	0.0567135	0.091236	0.0305305	51.2643	-0.116889	0.0332247	0.999409	51.1794	-0.100616	0.0173945	0.998318
P61204	ARF3	0.998422	1.01461	1.0958	1.02916	1.07322	0.846813	0.790042	0.393513	0.668564	0.141169	0.998422	1.15669	1.19354	1.33273	1.19954	0.940381	1.12164	0.547958	0.912743	0.173451																					60.4132	-0.0735668	0	0.957303
P61204|P84077	ARF3|ARF1																					0.998422	0.841406	0.909323	0.778695	0.86484	0.61125	0.512058	0.255599	0.440275	0.0810131	0.998422	1.05902	1.09492	1.10968	1.12844	0.640042	0.832871	0.255011	0.515813	0.0910989					55.5334	-0.0436369	0	0.942404
P18085	ARF4	0.998422	0.946249	1.03793	0.767338	1.01153	0.16537	0.326597	0.0390232	0.0872928	0.0152991	0.998422	1.07772	1.15161	0.738462	0.97076	0.111116	0.333517	0.0470274	0.0713456	0.0278444	0.998422	0.81302	0.991175	0.604427	0.819114	0.142858	0.256809	0.0530775	0.0754773	0.0336477	0.998422	1.01786	1.0852	0.688305	0.991962	0.164686	0.32275	0.0771099	0.114394	0.0487348	51.7586	-0.147933	0.0430363	0.995043	50.3565	-0.0898334	0.00690444	0.986369
P84085	ARF5	0.998422	0.992076	1.01651	0.849461	0.940064	0.325603	0.564757	0.0639982	0.117459	0.0322635	0.998422	1.01491	1.03325	0.891487	0.965157	0.298869	0.58045	0.0641554	0.10253	0.0384199	0.998422	0.884509	0.937896	0.763474	0.859177	0.360352	0.48716	0.0749746	0.144358	0.0436947	0.998422	1.14921	1.0201	0.964062	1.04472	0.3847	0.646935	0.0998177	0.164508	0.0428679	53.544	-0.104642	0.0158304	0.999225	52.8889	-0.0737851	0	0.98968
P62330	ARF6	0.998422	1.02304	1.03301	0.673228	1.01074	0.273466	0.428702	0.0957059	0.162531	0.051359	0.998422	1.00331	1.09199	0.553731	0.815926	0.202855	0.307718	0.0817787	0.152139	0.0330797	0.998422	0.871507	1.00457	0.619418	0.852003	0.32073	0.350091	0.152922	0.216645	0.0756652	0.998422	0.966852	0.959723	0.588316	0.826857	0.173071	0.256965	0.0872788	0.131904	0.040935	52.1876	-0.101362	0.0764269	0.989139	51.5046	-0.0693497	0.0806867	0.989463
Q8N6T3|Q8N6T3-2|Q8N6T3-5	ARFGAP1	0.998422	0.96476	0.939897	0.740195	0.863868	0.264645	0.473081	0.103378	0.17063	0.0449373	0.998422	0.959089	0.991326	0.644885	0.811038	0.268039	0.441182	0.085146	0.138108	0.0363768	0.998422	0.966423	0.986271	0.680976	0.88849	0.229284	0.466419	0.0748746	0.119723	0.0354244	0.998422	1.04029	0.999497	0.763711	0.93745	0.311821	0.555447	0.115071	0.184188	0.0519218	52.5095	-0.0814783	0.0289107	0.996184	52.118	-0.087959	0.0161362	0.998512
G5E9L0|Q8N6H7	ARFGAP2	0.998422	0.931212	0.947122	0.741665	0.851803	0.21072	0.404879	0.166153	0.169841	0.0913053	0.998422	0.927748	1.02553	0.717342	0.905833	0.191078	0.391512	0.127001	0.154102	0.0622353	0.998422	0.931889	0.968489	0.676382	0.870025	0.173397	0.410187	0.0751974	0.11269	0.0402622	0.998422	0.948944	0.98249	0.685926	0.858447	0.167532	0.351734	0.0825262	0.116917	0.0450378	51.8583	-0.0937546	0.103217	0.990126	51.6064	-0.0937619	0.027793	0.996909
Q9NP61|H0Y6A0|Q9NP61-2	ARFGAP3	0.998422	0.940541	0.973709	0.793914	0.890583	0.369886	0.600679	0.165164	0.220353	0.0964092	0.998422	1.01075	1.03834	0.896394	0.980421	0.367846	0.685626	0.105471	0.149769	0.0824013	0.998422	0.94917	0.991496	0.762264	0.899275	0.398362	0.643406	0.164884	0.238615	0.0948423	0.998422	0.987853	0.991869	0.836012	0.921087	0.361161	0.568763	0.154921	0.227142	0.0837089	53.8824	-0.0726399	0.0553223	0.996392	54.2422	-0.0674297	0.028427	0.995805
Q9Y6D6	ARFGEF1	0.998422	0.89904	0.972895	0.427933	0.751006	0.134991	0.21002	0.0822294	0.107414	0.0492163	0.998422	0.898859	0.954542	0.494065	0.794608	0.163864	0.260541	0.101466	0.11526	0.061396	0.998422	0.892609	0.958074	0.485188	0.790653	0.164116	0.221764	0.0736952	0.102136	0.0468812	0.998422	1.02058	1.05419	0.612046	0.912762	0.159113	0.276026	0.0697248	0.10771	0.0489984	49.1741	-0.103412	0.0649258	0.998546	49.6683	-0.0981942	0.0544895	0.996797
Q9Y6D5	ARFGEF2	0.998422	0.866851	0.921484	0.329661	0.708485	0.109753	0.167528	0.0659745	0.0797877	0.0459687	0.998422	0.88064	0.976044	0.420317	0.779268	0.133929	0.201897	0.0840807	0.106692	0.0417591	0.998422	0.931583	1.06647	0.485951	0.823971	0.200801	0.315688	0.0926015	0.147094	0.072194	0.998422	0.938189	1.06198	0.49543	0.851839	0.189334	0.28054	0.0904172	0.13181	0.0527417	48.4082	-0.109439	0.0537471	0.994063	50.1611	-0.0948734	0.0895004	0.992611
P53367-2|P53367	ARFIP1	0.998422	0.891095	1.02354	0.444431	0.778818	0.211628	0.294695	0.134484	0.167128	0.0725559	0.998422	0.906449	0.931295	0.466824	0.787128	0.182973	0.315801	0.0882466	0.122178	0.0671155	0.998422	0.961002	0.986915	0.668355	0.834285	0.502742	0.522757	0.0490729	0.141744	0.0287965	0.998422	0.950781	0.942274	0.765019	0.870378	0.19576	0.451258	0.058873	0.103918	0.0347594	49.6672	-0.0892703	0.109284	0.993717	53.1639	-0.0672986	0	0.972943
A0A087X1E4|P53365|P53365-3	ARFIP2	0.998422	0.953127	1.02211	0.484525	0.852242	0.134687	0.223379	0.0646499	0.0961267	0.0338316	0.998422	0.913316	0.89817	0.47963	0.782644	0.147382	0.259883	0.068878	0.0843366	0.0494017	0.998422	0.937661	1.05016	0.456778	0.786728	0.130996	0.206703	0.0688085	0.0878108	0.0417085	0.998422	0.974734	1.09929	0.568254	0.828149	0.161492	0.236375	0.0848738	0.140637	0.0541666	49.8516	-0.123278	0.0615131	0.99794	49.4769	-0.115096	0.0591031	0.997575
Q13795|Q13795-3|Q13795-2	ARFRP1	0.998422	0.869819	0.922368	0.546617	0.743632	0.153569	0.313812	0.0584813	0.0875573	0.0293208	0.998422	1.02313	1.04439	0.638566	0.825493	0.189136	0.372046	0.0494554	0.114944	0.0383262	0.998422	0.859927	0.905126	0.457842	0.647849	0.164482	0.26961	0.042896	0.0799473	0.0274805	0.998422	0.912857	0.913824	0.528616	0.690012	0.158475	0.289201	0.0511419	0.0885303	0.0281296	50.084	-0.0770324	0	0.996266	49.0904	-0.073081	0	0.997385
P78540	ARG2	0.998422	0.901086	1.02377	0.8371	0.833437	0.413227	0.689753	0.263724	0.384852	0.0778441	0.998422	0.85425	0.929725	0.79154	0.850922	0.581492	0.683511	0.336499	0.537286	0.0639366	0.998422	0.938862	1.04412	0.723082	0.804825	0.53077	0.630246	0.281793	0.415331	0.154112	0.998422	1.0076	1.08704	0.80026	0.925405	0.533183	0.615602	0.295038	0.456492	0.161469	55.4607	-0.0536495	0	0.97466	55.7557	-0.0434106	0	0.987099
Q9NWB6	ARGLU1	0.998422	1.09252	1.08103	0.792389	0.98298	0.686413	0.726763	0.907054	0.771299	0.775208	0.998422	0.860334	0.860749	0.772305	0.84987	0.907149	0.792334	1.19866	0.920874	1.16701	0.998422	0.996635	0.990786	0.771833	0.929882	0.645655	0.709343	0.83178	0.715249	0.837324	0.998422	0.643312	0.924477	0.610928	0.684886	0.830707	0.777207	1.04397	0.930602	1.27385		-0.0989656	0.773548	0.78863		-0.0772534	0.748477	0.818494
Q07960	ARHGAP1	0.998422	0.888256	0.993852	0.676252	0.88334	0.14386	0.435765	0.0311894	0.0457859	0.0146455	0.998422	0.930971	0.949773	0.723689	0.869821	0.192333	0.49685	0.0284085	0.0535099	0.015345	0.998422	0.94049	0.957468	0.697624	0.830784	0.182344	0.409217	0.0531475	0.0684936	0.0350639	0.998422	1.03307	0.973485	0.859907	0.965172	0.245549	0.560315	0.0497949	0.0746189	0.0335141	51.6256	-0.100674	0	0.991377	51.6248	-0.0920597	0	0.995361
A1A4S6|H0Y8W5	ARHGAP10	0.998422	0.895677	0.996623	0.370836	0.72679	0.116064	0.172826	0.0622004	0.0780901	0.0466791	0.998422	1.04558	1.11121	0.536299	0.81749	0.160451	0.249379	0.113332	0.146927	0.0703466																					48.7275	-0.114352	0.0563258	0.998896
Q6P4F7|Q6P4F7-3	ARHGAP11A											0.998422	0.84936	1.20676	0.65618	0.809602	0.579745	0.64828	0.682526	0.49762	0.499727
Q1RLN5|Q8IWW6|Q8IWW6-2|Q8IWW6-3|Q8IWW6-4|H0Y5D8	ARHGAP12	0.998422	1.08328	0.93436	0.74817	0.786762	0.139547	0.421113	0	0.0817177	0											0.998422	0.947563	0.931403	0.662831	0.863531	0.223329	0.436412	0.0602576	0.133954	0.0602107	0.998422	1.02171	1.104	0.767692	0.984438	0.217587	0.324876	0.0876621	0.153441	0.0657339	51.8112	-0.106721	0	0.979482	51.8089	-0.0839568	0.0231134	0.996071
Q53QZ3	ARHGAP15	0.998422	0.79451	0.935145	0.214764	0.499022	0.0781873	0.123525	0.058359	0.064505	0.0367602	0.998422	0.593153	0.870739	0.147639	0.274939	0.0758356	0.100054	0.0446272	0.0500867	0.0247587	0.998422	0.755868	0.876515	0.203874	0.448572	0.0770717	0.110194	0.0498341	0.0579216	0.0304641	0.998422	0.614668	0.888805	0.176386	0.334335	0.0881182	0.121723	0.0521858	0.0655021	0.0286587	46.7865	-0.111053	0.0471456	0.998647	46.3218	-0.100207	0.0338056	0.995705
Q68EM7|Q68EM7-2|Q68EM7-3	ARHGAP17	0.998422	0.876974	0.929989	0.326127	0.674748	0.116796	0.173102	0.0745772	0.0945545	0.0442386	0.998422	0.839881	0.914771	0.302336	0.694677	0.0876916	0.145001	0.0429162	0.0541758	0.0267285	0.998422	0.826508	0.937491	0.302189	0.64448	0.0975184	0.142676	0.0577544	0.0654269	0.0350206	0.998422	0.94796	0.994935	0.449753	0.785008	0.161548	0.220291	0.0946772	0.122918	0.0530947	48.2709	-0.107527	0.0621674	0.996178	47.9013	-0.102532	0.0376688	0.996573
Q14CB8|Q14CB8-2|Q14CB8-3|Q14CB8-6|Q14CB8-4|Q14CB8-7	ARHGAP19	0.998422	0.376178	0.702774	0.195506	0.232044	0.106452	0.175391	0.0538957	0.0737246	0.0392823	0.998422	0.380029	0.726926	0.233066	0.270839	0.124693	0.176448	0.0865865	0.132353	0.0468693	0.998422	0.298543	0.632335	0.125652	0.173959	0.0592187	0.0918284	0.0491688	0.0651431	0.0369266	0.998422	0.359035	0.746643	0.177099	0.232768	0.103315	0.161811	0.041507	0.0500621	0.0159988	42.8367	-0.0928819	0.0817948	0.982968	41.8821	-0.113798	0.0638176	0.990369
Q9P2F6|Q9P2F6-2|Q9P2F6-3|Q9P2F6-4	ARHGAP20
A0A087WZZ2|Q9P227|Q9P227-2	ARHGAP23	0.998422	0.925445	1.1873	0.951894	1.09163	0.719423	0.87056	0.301565	0.448544	0.151479											0.998422	0.897874	1.02216	0.697925	0.846856	0.487737	0.688774	0.218284	0.296762	0.117449	0.998422	0.903191	1.03303	0.697998	0.890372	0.476025	0.690624	0.193928	0.288767	0.0911999	58.1812	-0.0810785	0.114739	0.952835	54.9044	-0.051245	0	0.983391
Q8N264|Q8N264-2|Q8N264-3	ARHGAP24																					0.998422	1.12252	1.0343	0.760402	0.997977	0.395826	0.521938	0.181528	0.266673	0.167502															53.4159	-0.0885265	0.174663	0.979428
P42331-4|P42331|P42331-3|P42331-5|P42331-6	ARHGAP25	0.998422	0.889401	0.942564	0.247858	0.636304	0.118204	0.154753	0.0838185	0.102395	0.0447851	0.998422	0.870002	0.986685	0.248589	0.556147	0.103297	0.151659	0.0805441	0.0840521	0.0431078	0.998422	0.898362	0.973873	0.255446	0.616245	0.0920195	0.127721	0.049461	0.0588924	0.0300177	0.998422	0.953698	0.94568	0.258812	0.557394	0.110389	0.148604	0.0713027	0.0878683	0.0534517	47.7619	-0.131258	0.0809446	0.995311	47.7346	-0.131157	0.050414	0.998909
Q9UNA1|Q9UNA1-2	ARHGAP26	0.998422	0.833502	0.998891	0.310402	0.496249	0.153917	0.21842	0.113843	0.126585	0.0749246	0.998422	0.816417	1.05742	0.215603	0.48509	0.11336	0.177743	0.060317	0.0778371	0.0268966	0.998422	0.79768	0.977483	0.211417	0.362279	0.107517	0.159391	0.058566	0.081661	0.0385778	0.998422	1.0313	1.01069	0.35294	0.620796	0.16987	0.250986	0.0885481	0.133284	0.119677	47.2672	-0.101267	0.11212	0.995036	46.1273	-0.134286	0.0829145	0.993443
A0A0G2JNY3|A0A0G2JRG8|E9PIR1|E9PNT2|Q6ZUM4|Q6ZUM4-2	ARHGAP27	0.998422	0.976698	1.04743	0.774278	0.938228	0.233484	0.4903	0.109969	0.132752	0.06935	0.998422	0.992488	1.10688	0.55011	0.965755	0.112315	0.177617	0.0667339	0.0908167	0.0231078	0.998422	0.947142	0.995549	0.785546	0.888219	0.255978	0.521961	0.0902171	0.125911	0.0497853	0.998422	0.990181	0.976883	0.807439	0.897609	0.318585	0.464515	0.0756771	0.187604	0.0358777	52.6019	-0.106821	0.0702694	0.997442	52.8378	-0.0941072	0.0299622	0.996528
Q7Z6I6	ARHGAP30	0.998422	0.883219	0.945944	0.556746	0.75594	0.273422	0.374597	0.17648	0.236007	0.125127	0.998422	0.829729	0.95291	0.473381	0.665881	0.260503	0.341023	0.194964	0.237362	0.151573	0.998422	0.948076	0.968809	0.620657	0.79339	0.302033	0.426695	0.205684	0.249261	0.154341	0.998422	0.835595	0.972568	0.556113	0.727091	0.297037	0.39162	0.168743	0.242879	0.127205	50.7715	-0.0640691	0.11639	0.99808	51.612	-0.0681288	0.152621	0.99845
Q2M1Z3	ARHGAP31
A7KAX9|A7KAX9-2|G3V174	ARHGAP32	0.998422	1.0623	1.13496	0.876386	0.955992	0.498253	0.618052	0.194088	0.322889	0.0730171	0.998422	0.91933	0.934379	0.654976	0.881465	0.262078	0.511951	0.118213	0.152152	0.0420962	0.998422	1.07822	1.1377	0.9681	0.98823	0.557423	0.775933	0.213095	0.41324	0.0873074	0.998422	1.12239	1.08814	0.797373	1.00575	0.310897	0.547478	0.19579	0.301487	0.084188	55.3313	-0.07235	0.0444433	0.977376	56.8231	-0.0781308	0.0444783	0.975119
Q9NRY4	ARHGAP35	0.998422	0.923546	1.06447	0.297251	0.800952	0.134535	0.185793	0.0675779	0.087565	0.0286625	0.998422	0.941797	1.06164	0.322791	0.654949	0.14976	0.206072	0.0800615	0.123721	0.0480573											0.998422	1.07345	0.963113	0.367223	0.704664	0.186984	0.210731	0.109537	0.160148	0.0904716	48.6553	-0.161574	0.0832032	0.989866
Q9C0H5-2	ARHGAP39											0.998422	1.11	1.00861	0.81829	0.956105	0.665721	0.905694	0.44788	0.605552	0.26665
E7EQN5|P98171|P98171-2	ARHGAP4	0.998422	0.828013	0.954407	0.192543	0.449563	0.090968	0.126919	0.0528128	0.0706149	0.0329704	0.998422	0.805288	0.951897	0.198375	0.448613	0.0994726	0.148008	0.0530911	0.0759154	0.0316935	0.998422	0.890871	0.99049	0.248541	0.46172	0.123519	0.170363	0.0696568	0.0984542	0.0390794	0.998422	0.911469	1.00132	0.26868	0.50141	0.137558	0.170504	0.0694577	0.101815	0.0415812	46.5968	-0.129962	0.0610357	0.997844	46.9407	-0.133908	0.0906298	0.992998
E7ERK8|Q17R89|Q17R89-2|Q17R89-3|F5H6L3|J3KRS3	ARHGAP44																					0.998422	0.768778	0.97359	0.319683	0.60728	0.165604	0.20186	0.0828949	0.128924	0.0455315															47.781	-0.0831436	0.0666683	0.995369
A0A0A0MSK6|Q13017|Q13017-2	ARHGAP5	0.998422	0.970427	1.07397	0.244825	0.922794	0.0619104	0.0457874	0.0204922	0.0581437	0.0159498	0.998422	0.989377	1.05712	0.301053	0.871495	0.112103	0.174757	0.0492849	0.0718328	0.0226197	0.998422	0.922284	0.990752	0.332729	0.766554	0.137868	0.176038	0.0773748	0.0972467	0.0492999	0.998422	1.08896	1.09185	0.397734	0.885825	0.11964	0.183671	0.0577327	0.0856529	0.0319218	48.8127	-0.302985	0.038748	0.99612	48.6952	-0.137301	0.083677	0.996431
Q9BRR9-2|Q9BRR9-4|Q9BRR9-5|R4GN15|H0YI33|H0YI36|J3KPQ4|Q9BRR9|Q9BRR9-3	ARHGAP9	0.998422	0.414049	0.926967	0.150714	0.227478	0.0776299	0.119582	0.0501347	0.0604401	0.0335843											0.998422	0.58561	0.892096	0.371252	0.414983	0.198148	0.25942	0.11888	0.165881	0.052866	0.998422	0.405628	0.763947	0.236049	0.289933	0.0968841	0.151342	0.0465038	0.0739912	0.0124932	43.6803	-0.139211	0.0760561	0.990814	46.2623	-0.0627015	0.0886388	0.981781
P52565	ARHGDIA	0.998422	1.00665	0.981383	0.863101	0.93405	0.305542	0.559721	0.10204	0.145761	0.0622278	0.998422	1.06422	1.0265	1.06304	1.01816	0.348355	0.740205	0.10134	0.153945	0.0533712	0.998422	0.960528	0.920871	0.805671	0.91168	0.247586	0.567066	0.0705422	0.125942	0.040017	0.998422	0.886083	0.925785	0.837528	0.860933	0.327096	0.527363	0.0878505	0.148125	0.0593474	53.4563	-0.108853	0.062027	0.998719	53.1302	-0.101875	0.0216918	0.991819
P52566|F5H2R5	ARHGDIB	0.998422	1.00069	0.962513	0.836026	0.952091	0.232532	0.505328	0.052491	0.0987304	0.0286541	0.998422	1.02637	1.02047	0.915282	1.01815	0.268919	0.580911	0.0630025	0.105749	0.0338756	0.998422	0.98658	0.972087	0.805088	0.944472	0.221751	0.536575	0.0539249	0.102475	0.0319681	0.998422	0.885301	0.92406	0.845502	0.906416	0.280701	0.507459	0.0577054	0.110611	0.0308017	52.9103	-0.121215	0.0280438	0.998952	52.9317	-0.114131	0.0216986	0.997955
M0QZR4	ARHGEF1	0.998422	0.807856	0.950649	0.20046	0.471686	0.0886187	0.132342	0.056904	0.0722222	0.0327313	0.998422	0.800811	0.946454	0.174322	0.396793	0.0693846	0.106217	0.0329902	0.0484109	0.016995	0.998422	0.832652	0.982289	0.214249	0.481788	0.0939536	0.136064	0.049258	0.0676243	0.0359265	0.998422	0.864257	1.00566	0.278619	0.514762	0.114327	0.176463	0.0515983	0.0791228	0.0341253	46.6696	-0.119314	0.0569945	0.998349	46.8396	-0.124187	0.0592276	0.998534
O15085|O15085-2	ARHGEF11																															0.998422	0.903806	1.00374	0.576519	0.811437	0.203554	0.350294	0.159311	0.234727	0.146106
E9PMR6|Q9NZN5|Q9NZN5-2	ARHGEF12	0.998422	0.717969	0.969232	0.436278	0.611662	0.22423	0.396646	0.109536	0.124584	0.0625515	0.998422	0.844916	0.991637	0.215445	0.435286	0.076146	0.118814	0.0455793	0.0632391	0.0218129	0.998422	0.788183	0.940096	0.123945	0.433297	0.0372839	0.0584919	0.0137906	0.0165913	0.00945589	0.998422	0.989628	1.06574	0.427715	0.734465	0.218302	0.283719	0.0673496	0.168643	0.0450879	49.0992	-0.0550567	0.00219522	0.985859	46.2863	-0.136519	0.0121288	0.998471
Q6ZSZ5	ARHGEF18	0.998422	0.748062	0.906143	0.274091	0.458479	0.136025	0.180702	0.0691432	0.117179	0.0411668											0.998422	0.812507	0.944543	0.347152	0.538802	0.177028	0.255844	0.0856017	0.12732	0.0519931	0.998422	0.7557	0.952935	0.442744	0.585682	0.207222	0.292381	0.0769729	0.13499	0.0329681	46.6534	-0.0851036	0.064271	0.996846	47.8326	-0.0768491	0.0688062	0.995887
Q92974|Q92974-2|Q92974-3|V9GYM8	ARHGEF2	0.998422	0.381977	0.680199	0.162498	0.226387	0.0924984	0.116856	0.0684023	0.0794453	0.0393477	0.998422	0.389046	0.74472	0.180153	0.244419	0.106804	0.13694	0.0745755	0.0883855	0.0406695	0.998422	0.396545	0.70319	0.188284	0.243616	0.114001	0.149669	0.088645	0.102241	0.067482	0.998422	0.408943	0.915922	0.182976	0.243021	0.105079	0.136037	0.0725082	0.0876095	0.0463859	42.6874	-0.0955678	0.0723403	0.9906	42.8858	-0.0944899	0.0983053	0.991175
Q96DR7|Q96DR7-3|Q96DR7-4	ARHGEF26											0.998422	0.736932	0.918949	0.272664	0.420883	0.105177	0.18076	0.054093	0.113599	0.0137486
H0Y895|Q12774	ARHGEF5											0.998422	0.946289	1.49689	0.700982	1.01488	0.421758	0.677455	0.187572	0.309452	0.0928014
Q15052	ARHGEF6	0.998422	0.825252	0.944278	0.207087	0.549954	0.065032	0.102269	0.0460219	0.0527672	0.0265461	0.998422	0.832686	0.961721	0.239051	0.537257	0.0863801	0.135081	0.0492664	0.061267	0.0332063	0.998422	0.84048	0.927618	0.22423	0.534982	0.0780945	0.120084	0.0350275	0.0513833	0.0258415	0.998422	0.874831	0.949554	0.268938	0.557148	0.0884368	0.15096	0.0475978	0.0642706	0.0307555	47.1027	-0.121722	0.0356341	0.997966	47.1383	-0.116373	0.0356396	0.997559
Q14155-1|B1ALK7|Q14155-5	ARHGEF7	0.998422	0.922805	1.00869	0.296999	0.714661	0.0779673	0.121175	0.0535571	0.0634225	0.0407893	0.998422	0.906805	1.04039	0.300001	0.681384	0.0653153	0.119792	0.0386088	0.05182	0.0364078	0.998422	0.938796	1.02268	0.290798	0.693487	0.0815866	0.11762	0.050391	0.0595444	0.0343401	0.998422	0.957336	1.01144	0.337401	0.709545	0.0874165	0.142586	0.0517534	0.0699173	0.0426601	48.3106	-0.145843	0.0527753	0.999262	48.2198	-0.146887	0.0512518	0.999225
O14497	ARID1A	0.998422	0.91953	0.987399	0.252247	0.647278	0.0990696	0.159995	0.0522829	0.071049	0.0301316	0.998422	0.775486	0.967421	0.187675	0.364769	0.0862564	0.140154	0.0461056	0.058087	0.0268901	0.998422	0.995701	0.988113	0.288836	0.685899	0.116249	0.183877	0.0641054	0.0857314	0.0388682	0.998422	0.740289	0.988377	0.233522	0.391394	0.101668	0.147495	0.0554449	0.0765741	0.0334919	47.9068	-0.137352	0.0617481	0.997277	48.2572	-0.148361	0.0808235	0.994809
Q8NFD5|Q8NFD5-2|Q8NFD5-3	ARID1B	0.998422	0.951808	1.07802	0.354407	0.707415	0.143981	0.230006	0.106004	0.11738	0.0700618	0.998422	0.833756	1.09627	0.362725	0.51312	0.159881	0.24958	0.1065	0.128164	0.0725781	0.998422	1.10595	1.05213	0.370026	0.779461	0.167876	0.236949	0.113626	0.138889	0.07895	0.998422	0.80919	1.00453	0.277881	0.480734	0.16271	0.227376	0.118185	0.151699	0.0965052	48.6671	-0.122104	0.105413	0.992648	48.9482	-0.157952	0.133075	0.983368
Q68CP9|Q68CP9-3	ARID2	0.998422	0.582114	0.89506	0.220078	0.325326	0.0923091	0.14152	0.0818345	0.0794889	0.0489197	0.998422	0.589868	0.942516	0.252463	0.378192	0.116958	0.166056	0.0616097	0.0853127	0.0372032	0.998422	0.641004	0.909274	0.209227	0.336594	0.103988	0.145622	0.0509857	0.0711194	0.0340048	0.998422	0.546752	0.983526	0.218456	0.329702	0.113627	0.150161	0.0576559	0.0888028	0.0339213	44.9892	-0.0955267	0.0710517	0.997454	45.3741	-0.0976902	0.0581927	0.997111
Q99856	ARID3A	0.998422	0.776645	0.99113	0.223463	0.443313	0.0988694	0.15148	0.0616845	0.0725231	0.0380269	0.998422	0.705934	0.853137	0.257168	0.454727	0.156892	0.180984	0.0845346	0.103093	0.0488035	0.998422	0.842972	0.958014	0.343956	0.550208	0.158655	0.228603	0.05795	0.100393	0.0365104	0.998422	0.822098	0.953878	0.330243	0.513899	0.155783	0.218133	0.082108	0.107898	0.0487392	46.5278	-0.113246	0.0649045	0.99777	47.9133	-0.0838079	0.0512613	0.996216
Q8IVW6|Q8IVW6-4|Q8IVW6-3	ARID3B																					0.998422	0.622798	0.910782	0.207158	0.388488	0.110007	0.162741	0.129283	0.117122	0.110312	0.998422	0.537833	0.846992	0.248255	0.384247	0.139322	0.2313	0.0954519	0.154383	0.0527562					45.3837	-0.0985582	0.110144	0.998629
P29374|P29374-2|P29374-3	ARID4A	0.998422	0.781664	0.988746	0.441091	0.661273	0.147225	0.280086	0.110722	0.125898	0.0694786	0.998422	0.70187	0.948633	0.398762	0.5775	0.11711	0.220333	0.0683621	0.07928	0.0498607	0.998422	0.723529	0.883261	0.489282	0.55385	0.136408	0.276781	0.09565	0.11715	0.0683438	0.998422	0.860016	1.00142	0.66344	0.728508	0.116919	0.311514	0.0653519	0.0779758	0.0448712	48.8509	-0.0729872	0.0553021	0.995483	48.2482	-0.0587137	0.00397497	0.98943
Q4LE39|Q4LE39-2	ARID4B	0.998422	0.887941	0.93607	0.378916	0.676684	0.175664	0.237799	0.117502	0.141486	0.0747133	0.998422	0.847343	0.988515	0.356223	0.645302	0.171416	0.219469	0.112479	0.125722	0.0737425	0.998422	0.903193	0.946602	0.374216	0.672392	0.14952	0.241565	0.082106	0.105965	0.0612468	0.998422	0.875863	0.938001	0.436857	0.662995	0.205124	0.26772	0.104433	0.145613	0.0697412	48.672	-0.0923103	0.0993479	0.996527	48.6948	-0.0945391	0.0722668	0.997366
Q14865|Q14865-2	ARID5B	0.998422	0.447527	0.799658	0.126763	0.245424	0.0440138	0.0967962	0.024692	0.0211704	0.0173664	0.998422	0.591278	0.843476	0.185301	0.359886	0.0721379	0.118286	0.0478524	0.047655	0.026025	0.998422	0.482714	0.796558	0.154917	0.263847	0.11548	0.146392	0.0790815	0.0931916	0.0280784	0.998422	0.67184	0.987884	0.204345	0.377962	0.198566	0.195143	0.1078	0.188317	0.0653957	43.6376	-0.100262	0.0256988	0.997064	43.8174	-0.0959417	0.0756984	0.994236
Q9Y4X5	ARIH1	0.998422	0.952639	0.969097	0.85414	0.903978	0.730258	0.730168	0.378029	0.64912	0.0682675	0.998422	1.01346	0.972837	0.939382	0.949361	0.800232	0.807381	0.483865	0.762864	0.0760043	0.998422	0.924209	1.01904	0.790446	0.904285	0.685367	0.69928	0.30341	0.576613	0.04609	0.998422	1.00727	0.965763	0.917462	0.967372	0.729096	0.809995	0.380783	0.712646	0.0423966	59.1251	-0.0538025	0	0.935803	57.8312	-0.0518879	0	0.944721
O95376	ARIH2	0.998422	0.968339	1.05566	0.758135	0.936469	0.17534	0.449292	0.0683963	0.0915462	0.0367162	0.998422	1.02137	1.08523	0.876401	0.981315	0.253014	0.611573	0.0828166	0.124693	0.0506447	0.998422	0.955882	0.993739	0.794795	0.874903	0.179119	0.471687	0.055275	0.0785309	0.0279607	0.998422	1.00072	0.952927	0.858822	0.912435	0.257833	0.603736	0.0611413	0.115441	0.0368696	52.223	-0.116486	0.0355144	0.996716	52.3972	-0.111638	0.0139485	0.994746
Q5BIX2|Q96B23|Q96B23-2	ARKL1|C18ORF25	0.998422	0.846818	0.975278	0.633837	0.835687	0.751003	0.712252	2.14218	1.16145	1.76779	0.998422	0.863595	1.02771	0.761825	0.953201	0.811138	0.685972	0.81902	0.679886	0.607466																						0.531736	1.5	0.626934
B4DZG7|F8VYN9|P40616|P40616-2	ARL1	0.998422	0.861318	0.968838	0.577421	0.793131	0.176444	0.30012	0.11362	0.140252	0.0625447	0.998422	0.89398	1.01082	0.460934	0.698507	0.174003	0.258675	0.134515	0.156804	0.066263	0.998422	0.706255	0.914229	0.449463	0.664883	0.16489	0.231409	0.0711747	0.0993774	0.0306359	0.998422	0.901671	1.06816	0.526989	0.824363	0.170289	0.308407	0.0765973	0.136638	0.033034	50.3808	-0.0817256	0.0568941	0.994735	48.5084	-0.0646834	0	0.990282
Q3SXY8|Q3SXY8-3|Q3SXY8-2	ARL13B											0.998422	0.819022	0.929023	0.392334	0.617457	0.152876	0.222834	0.0926909	0.118916	0.066334	0.998422	0.967901	0.974535	0.70525	0.868236	0.236758	0.499004	0.120913	0.151718	0.069601	0.998422	0.867196	0.989719	0.594392	0.745168	0.197009	0.318282	0.0912907	0.122057	0.0516109					52.3374	-0.0841147	0.0520653	0.996156
E9PRK7|Q8N8R7	ARL14EP	0.998422	0.831822	0.956239	0.368403	0.621584	0.180144	0.267946	0.0913141	0.12326	0.0473159	0.998422	0.811742	0.927819	0.353031	0.599355	0.153156	0.239933	0.132208	0.124927	0.0760933																					48.4572	-0.0770065	0.0600532	0.997386
A0A087WUW9|A0A0B4J222|Q9NXU5	ARL15	0.998422	0.947084	0.990035	0.635148	0.80305	0.234961	0.385821	0.134936	0.18223	0.0851163											0.998422	1.18391	1.0831	0.746845	0.963345	0.316973	0.489182	0.148245	0.208419	0.0909887	0.998422	1.064	1.05037	0.683508	0.8701	0.261956	0.41241	0.130439	0.179804	0.0684808	51.308	-0.0786463	0.0826159	0.998648	52.8499	-0.0984524	0.119347	0.968958
P36404	ARL2	0.998422	0.949792	0.964329	0.619255	0.890659	0.164404	0.316453	0.0889131	0.115072	0.0308764	0.998422	0.936392	1.05594	0.319876	0.818946	0.193214	0.250248	0.106953	0.148808	0.0630038	0.998422	0.884684	0.98915	0.608073	0.866152	0.18774	0.354364	0.0787084	0.120017	0.0538692	0.998422	1.01733	1.03096	0.458609	0.901191	0.170705	0.232725	0.0862458	0.132534	0.0575168	50.9666	-0.106962	0.0549737	0.997683	51.0393	-0.0888738	0.0408875	0.995995
Q9Y2Y0|Q9Y2Y0-2	ARL2BP	0.998422	0.918475	1.0688	0.865494	1.01694	0.477855	0.763686	0.16768	0.230021	0.106543	0.998422	0.995588	1.09931	0.975109	0.986149	0.488862	0.733885	0.153951	0.286751	0.0856003	0.998422	1.06021	1.11489	0.770897	0.902599	0.46581	0.589572	0.178962	0.275467	0.141075	0.998422	1.15397	1.1164	0.900707	1.03677	0.428644	0.795958	0.13468	0.241798	0.0886699	55.2939	-0.0979963	0.0928796	0.986415	54.3892	-0.069028	0.0988024	0.980538
P36405	ARL3	0.998422	1.00748	1.02925	0.820978	0.977491	0.558922	0.668724	0.196224	0.37528	0.0771631	0.998422	1.0211	1.0237	0.815797	0.88457	0.533468	0.661013	0.19035	0.376398	0.0592576	0.998422	0.953797	1.02009	0.839026	0.956503	0.400381	0.670903	0.173685	0.326369	0.0675776	0.998422	0.933805	0.951415	0.793217	0.872619	0.555357	0.567048	0.18542	0.323689	0.0732405	56.0533	-0.0642739	0	0.993747	54.9666	-0.0718494	0.0318917	0.992839
P56559|P56559-2	ARL4C																															0.998422	0.594797	0.895992	0.436864	0.470217	0.306458	0.357558	0.269769	0.308221	0.221966
Q9H0F7|Q9H0F7-2|C9IZ13	ARL6	0.998422	0.991864	1.1183	0.482231	0.852901	0.138535	0.229165	0.0834037	0.0988607	0.039448	0.998422	0.986689	1.03841	0.420274	0.672597	0.149918	0.24166	0.101195	0.107448	0.073565																					49.8405	-0.13026	0.0759613	0.98993
Q15041|Q15041-2	ARL6IP1	0.998422	0.880825	1.0986	0.48018	0.727763	0.549714	0.505949	0.488104	0.554284	0.498122	0.998422	1.1549	1.0683	1.0207	0.896791	0.856225	0.96137	0.655196	0.838685	0.494415																						-0.0920997	0.509499	0.954832
Q66PJ3|Q66PJ3-2|F8WCT1	ARL6IP4	0.998422	0.895698	0.943265	0.631738	0.82131	0.489751	0.580021	0.713327	0.586253	0.467962	0.998422	0.972439	1.00063	0.760142	0.890205	0.718257	0.68936	0.84737	0.768552	0.575545	0.998422	0.753781	0.833099	0.617301	0.680019	0.408718	0.460588	0.47961	0.452578	0.402906	0.998422	0.832453	0.958585	0.7089	0.752732	0.695398	0.635924	0.801849	0.701677	0.696997		-0.0548454	0.557896	0.86729	53.2366	-0.0372891	0.392998	0.956844
O75915	ARL6IP5	0.998422	0.95828	1.03956	0.808662	0.902835	0.639011	0.66799	0.46629	0.561116	0.303288	0.998422	0.99739	0.984236	0.882109	0.902535	0.655757	0.700222	0.539996	0.606282	0.330115	0.998422	0.93743	0.967901	0.788719	0.883521	0.542023	0.606025	0.447653	0.487527	0.273984	0.998422	0.949463	0.938443	0.864605	0.889505	0.684206	0.650726	0.465129	0.558066	0.296371	59.6438	-0.0342709	0.0903564	0.98085	57.4083	-0.0376433	0.205492	0.98265
Q8N6S5	ARL6IP6	0.998422	0.948586	1.01361	0.718447	0.868473	0.446107	0.568887	0.332759	0.385909	0.192332	0.998422	0.909894	0.995409	0.672955	0.814038	0.397066	0.46867	0.251858	0.324121	0.155412	0.998422	0.939422	0.964413	0.743529	0.8608	0.465006	0.59148	0.333505	0.388608	0.226354	0.998422	1.06128	1.19275	0.827785	1.03825	0.511054	0.674591	0.389926	0.427783	0.234023	54.6392	-0.0499723	0.177395	0.991927	55.1074	-0.0468583	0.174894	0.997127
Q96BM9	ARL8A	0.998422	1.04153	1.06625	0.88474	1.01675	0.58608	0.649508	0.56789	0.554449	0.397014	0.998422	1.1376	1.10241	0.99032	1.00349	0.540816	0.767155	0.693799	0.627802	0.449508	0.998422	0.927427	0.987926	0.686339	0.857471	0.416211	0.500447	0.389008	0.370392	0.256278	0.998422	1.02579	0.951304	0.771876	0.932814	0.452994	0.570055	0.431958	0.438398	0.304619		-0.0715936	0.501231	0.954618	53.3171	-0.0582963	0.296958	0.989646
Q9NVJ2	ARL8B	0.998422	1.04251	1.08013	0.892735	1.00248	0.691921	0.691617	0.806387	0.721973	0.662974	0.998422	1.06757	1.12475	1.05477	0.964405	0.720912	0.887183	1.11344	1.00709	0.858704	0.998422	0.936976	0.949038	0.712351	0.821145	0.503537	0.470828	0.451665	0.439143	0.40517	0.998422	0.852832	0.912295	0.664481	0.794861	0.446235	0.476667	0.434027	0.481397	0.361986		-0.357014	0.714974	0.914775	54.2257	-0.0567565	0.416146	0.981856
Q9NVT9	ARMC1	0.998422	0.95494	0.96166	0.456625	0.832421	0.0962912	0.17605	0.0358493	0.0571131	0.021364	0.998422	0.906154	0.90225	0.52292	0.775707	0.13363	0.229675	0.056263	0.0742269	0.0304421	0.998422	0.983284	0.991821	0.486149	0.819579	0.0824258	0.167607	0.0387978	0.0531882	0.0191602	0.998422	0.887401	0.971353	0.484628	0.794227	0.107192	0.212907	0.0432064	0.065176	0.0213807	49.5537	-0.132253	0.0349771	0.998632	49.6487	-0.134282	0.0301839	0.999626
A0A0J9YWR7|A0A0J9YXE4|A0A0J9YXV5|C9J5N7|H7C2M7|Q8N2F6|Q8N2F6-2|Q8N2F6-3|Q8N2F6-4|Q8N2F6-5|Q8N2F6-6	ARMC10	0.998422	0.81822	1.01392	0.279269	0.61632	0.154477	0.209705	0.106289	0.160535	0.0374692	0.998422	0.941257	0.938035	0.172391	0.559573	0.0993562	0.114589	0.0617502	0.0862907	0.0313195	0.998422	0.915783	0.956784	0.227583	0.519901	0.127368	0.152497	0.10412	0.113684	0.0385094	0.998422	0.971781	0.975796	0.233493	0.606668	0.082362	0.114354	0.0570803	0.0690354	0.0272254	47.7433	-0.101217	0.0987221	0.99052	47.1508	-0.148274	0.0997448	0.994739
J3KQ26|Q96C12|Q96C12-4	ARMC5	0.998422	0.956237	1.05629	0.665815	0.860446	0.170577	0.301868	0.119208	0.140136	0.0748153																															51.0124	-0.112042	0.0915148	0.995269
Q6NXE6|Q6NXE6-2|F5H3X1	ARMC6	0.998422	0.484412	0.727211	0.175429	0.314007	0.0799447	0.100855	0.0360243	0.0555012	0.0218588	0.998422	0.432966	0.689769	0.156149	0.267477	0.071032	0.110828	0.0437543	0.0464889	0.0205242	0.998422	0.401676	0.642827	0.142687	0.236985	0.0724269	0.10295	0.0503931	0.0661976	0.0360941	0.998422	0.381579	0.741526	0.150347	0.245133	0.0738271	0.101041	0.0440438	0.0566299	0.0297979	43.8758	-0.0797843	0.0249212	0.993241	42.6778	-0.0894569	0.0517534	0.987366
Q8IUR7|Q8IUR7-7|Q8IUR7-2	ARMC8	0.998422	0.991535	1.05158	0.664911	0.910247	0.221683	0.386367	0.0757427	0.118623	0.0479973	0.998422	0.985538	1.06592	0.696476	0.909503	0.23169	0.480467	0.0861901	0.113709	0.0417246	0.998422	0.869414	0.943088	0.528852	0.680276	0.191259	0.305832	0.0417337	0.0702253	0.029756	0.998422	0.944033	1.01988	0.638285	0.814825	0.221932	0.393023	0.0533737	0.106997	0.0313971	51.6588	-0.100378	0.0515209	0.997433	49.773	-0.0732491	0	0.997384
A0A087X1I8|Q7Z3E5|Q7Z3E5-2	ARMC9	0.998422	0.373076	0.713642	0.0743196	0.116081	0.0248052	0.0498625	0.0329183	0.0129404	0.0333002	0.998422	0.488645	0.831784	0.133923	0.200613	0.0496671	0.0880639	0.0288794	0.0466895	0.00521725											0.998422	0.922786	1.15701	0.20868	0.332916	0.10545	0.176785	0.0259509	0.0514314	0.009919	42.5421	-0.119089	0.023735	0.995171
Q9UH62	ARMCX3	0.998422	0.761353	0.990713	0.30501	0.477809	0.116551	0.19072	0.0679074	0.0988759	0.0266729	0.998422	0.636981	0.795658	0.19901	0.360668	0.152867	0.173879	0.104645	0.11062	0.0622277	0.998422	1.00442	0.824236	0.599675	0.714377	0.172141	0.360134	0.0719258	0.123141	0	0.998422	0.799904	0.983331	0.442492	0.526768	0.169789	0.334532	0.0518592	0.0737462	0.0342022	47.0238	-0.0896558	0.0572337	0.995558	50.6873	-0.0764622	0	0.970433
Q9H993	ARMT1	0.998422	0.955786	0.97462	0.496544	0.896856	0.117659	0.160765	0.0756003	0.0966602	0.0333709	0.998422	1.04381	1.03738	0.330794	0.890256	0.0968386	0.143832	0.0729785	0.0739251	0.051139	0.998422	0.907787	0.990033	0.432	0.818545	0.110889	0.136716	0.0796947	0.111022	0.0340606	0.998422	1.13997	1.04945	0.407161	1.01022	0.078125	0.140509	0.0479833	0.0546516	0.0413173	49.8009	-0.160371	0.0712621	0.997409	49.2493	-0.138441	0.0679891	0.995278
P27540|P27540-3|P27540-4|P27540-2	ARNT	0.998422	0.918161	1.00031	0.735252	0.87182	0.357207	0.563038	0.127769	0.221413	0.0474511	0.998422	0.931584	1.05165	0.706659	0.878113	0.34119	0.482836	0.13034	0.190349	0.0747417	0.998422	1.00024	1.03159	0.773224	0.903779	0.372994	0.558639	0.149448	0.24236	0.0676402	0.998422	0.850719	0.912057	0.732004	0.843646	0.337569	0.522915	0.11866	0.196896	0.0547925	53.4373	-0.0670448	0	0.997937	53.7402	-0.0735484	0.044341	0.997739
O00327|O00327-1|O00327-3|O00327-4|O00327-5|O00327-6|O00327-7|O00327-8|O00327-9	ARNTL
Q92747	ARPC1A	0.998422	1.00153	1.04918	0.968424	1.03411	0.922437	0.773905	0.791215	0.894324	0.23146	0.998422	1.09714	1.12753	1.21892	1.11146	0.970955	1.04769	0.534272	0.960115	0.0601544	0.998422	0.843087	0.866753	0.787081	0.83685	0.63882	0.516324	0.409097	0.5696	0.149451	0.998422	1.01061	0.970172	0.989208	1.01154	0.683571	0.780751	0.31465	0.617913	0.043573	64.1045	-0.129411	0	0.875041	57.4137	-0.032145	0	0.891561
O15143	ARPC1B	0.998422	0.978158	0.967948	0.822796	0.918932	0.571239	0.606389	0.2187	0.409041	0.0558512	0.998422	1.0139	1.02747	0.826103	0.946397	0.512091	0.62913	0.118912	0.346318	0.0336258	0.998422	0.901669	1.00581	0.749328	0.900102	0.506396	0.590093	0.190353	0.399355	0.0442803	0.998422	0.958259	1.01837	0.78789	0.944377	0.459536	0.602344	0.111957	0.337693	0.0455389	55.9242	-0.0575819	0	0.986351	55.0484	-0.0544139	0	0.984341
O15144	ARPC2	0.998422	0.977174	0.983679	0.892128	0.945705	0.669773	0.710511	0.312229	0.540608	0.0666487	0.998422	1.07072	1.05344	1.00401	1.04538	0.655294	0.79552	0.202177	0.483775	0.0468994	0.998422	0.899775	0.989795	0.833472	0.893927	0.727661	0.613595	0.26503	0.51242	0.0550433	0.998422	1.12031	1.04167	1.12805	0.952922	0.703949	0.887782	0.177776	0.519753	0.0281801	58.0232	-0.0583743	0	0.977616	57.304	-0.0521559	0	0.937331
O15145	ARPC3	0.998422	0.971203	0.974358	0.812272	0.883636	0.557308	0.701353	0.138913	0.332351	0.0631623	0.998422	1.02972	0.917468	0.912711	0.926597	0.579746	0.756931	0.117232	0.308672	0.065529	0.998422	1.01346	0.928536	0.931252	0.945016	0.505767	0.647821	0.111951	0.299163	0.0413477	0.998422	0.766552	0.865316	0.734253	0.769769	0.440636	0.614377	0.0719512	0.219951	0.0220922	55.677	-0.0666086	0	0.9911	55.3975	-0.0815159	0	0.990694
F8WCF6|P59998	ARPC4	0.998422	1.01797	1.09053	0.929592	1.06737	0.828185	0.823074	0.378264	0.690617	0.0846092	0.998422	1.01793	0.989387	1.08354	1.04097	0.783799	0.935315	0.22071	0.577279	0.0471131	0.998422	0.925762	0.913132	0.862209	0.865291	0.675047	0.579017	0.284722	0.497945	0.0460781	0.998422	1.03084	0.953751	0.983218	1.01398	0.706113	0.759034	0.1739	0.468494	0.0241365	60.2333	-0.0792775	0	0.9619	56.9003	-0.0500577	0	0.934491
O15511	ARPC5	0.998422	0.958532	0.988979	0.610847	0.838927	0.51544	0.535321	0.255313	0.374729	0.0637983	0.998422	0.93466	0.954096	0.740808	0.845068	0.528063	0.633477	0.179921	0.339926	0.0567911	0.998422	1.04769	1.05435	0.959694	1.07217	0.505602	0.713933	0.31316	0.430997	0.0957795	0.998422	0.656805	0.863745	0.596137	0.701442	0.381635	0.54509	0.139305	0.26005	0.0462891	54.3322	-0.0465113	0	0.971172	56.5685	-0.0717224	0.116932	0.966712
Q9BPX5	ARPC5L	0.998422	0.986915	0.966253	0.645594	0.91843	0.503939	0.594597	0.237251	0.388177	0.040899	0.998422	0.876472	0.912481	0.762468	0.868873	0.553021	0.613684	0.154852	0.349747	0.0331345	0.998422	1.0247	0.991459	0.988075	0.995473	0.568994	0.680954	0.302562	0.468439	0.0760315	0.998422	0.705036	0.865631	0.660131	0.7419	0.430943	0.567419	0.154237	0.305531	0.0457067	54.8895	-0.0518255	0	0.971207	57.3002	-0.063231	0	0.974029
H3BMD8|P56211|P56211-2|H3BQ52	ARPP19	0.998422	0.924998	1.07381	0.778649	0.876402	0.607118	0.813384	0.950818	0.794566	0.377497	0.998422	1.08607	0.964934	0.677753	0.500256	0.807022	1.01892	0.677207	0.670722	0.60442	0.998422	0.9008	0.886858	0.512549	0.701614	0.33963	0.425043	0.400395	0.395173	0.43072	0.998422	0.888869	1.04391	0.772146	0.758121	0.495171	0.523066	0.302688	0.48929	0.324502		-0.0180265	0	0.509622	50.1152	-0.0756708	0.385655	0.971383
Q9UBL0|Q9UBL0-3|Q9UBL0-4	ARPP21	0.998422	0.937267	0.954315	0.825573	0.885297	0.520292	0.652942	0.292925	0.390657	0.134783	0.998422	1.00222	1.04906	0.750334	0.930851	0.379545	0.557685	0.193501	0.273873	0.113731	0.998422	0.993317	1.01437	0.772514	0.916132	0.425789	0.627094	0.218278	0.308718	0.137487	0.998422	0.986886	0.962161	0.739336	0.861195	0.379055	0.505288	0.187386	0.265973	0.105786	56.1572	-0.0495256	0	0.995812	54.5757	-0.0647145	0.100711	0.997598
P49407|P49407-2	ARRB1	0.998422	1.04708	1.06287	0.870731	0.98841	0.333465	0.63816	0.0767762	0.11849	0.0418452	0.998422	1.01464	1.02801	0.947446	0.940461	0.350266	0.692703	0.0592265	0.0920926	0.0354488	0.998422	0.940517	0.979466	0.779429	0.935418	0.34106	0.613579	0.0977565	0.133728	0.0788604	0.998422	0.966369	0.937117	0.907194	0.941613	0.383891	0.675827	0.0667035	0.120254	0.0372848	53.9527	-0.118639	0.0352453	0.995358	53.6104	-0.089259	0.0331438	0.993633
P32121|P32121-2|P32121-3|P32121-4|P32121-5	ARRB2	0.998422	0.916409	0.947832	0.452971	0.779195	0.128429	0.187031	0.0367061	0.0708624	0.0219476	0.998422	1.00917	1.00146	0.525154	0.88671	0.110848	0.215751	0.0457384	0.0693159	0.0234182	0.998422	1.01539	1.09875	0.47858	0.894904	0.120249	0.214484	0.0528411	0.0775402	0.0288729	0.998422	1.0247	1.08182	0.543836	0.895123	0.133477	0.234321	0.0488984	0.0804386	0.0278328	49.406	-0.108293	0.0299156	0.997485	49.875	-0.14654	0.0615264	0.991701
A0A0C4DFZ2|P15289	ARSA	0.998422	0.916312	0.96718	0.797273	0.843301	0.57182	0.623992	0.501632	0.53104	0.306553	0.998422	0.954803	1.05619	0.870035	0.915634	0.677786	0.727332	0.597389	0.619935	0.370106	0.998422	1.01648	1.05738	0.849004	0.988312	0.566009	0.751036	0.447801	0.52909	0.327135	0.998422	0.942126	1.04323	0.815118	0.938685	0.574876	0.746641	0.50524	0.549234	0.370838	59.0641	-0.030384	0.132846	0.974983	58.3427	-0.0497124	0.328238	0.979834
P15848	ARSB											0.998422	1.04404	1.12007	0.699435	0.869675	0.435307	0.560237	0.347659	0.393216	0.23966											0.998422	0.867983	1.05383	0.833244	0.807684	0.534775	0.58181	0.424183	0.625775	0.308062
H0YMY1|P51689|P51689-2|P51689-3	ARSD
Q5FYB1	ARSI	0.998422	0.983513	1.08282	0.884742	0.888254	0.489775	0.603054	0.551675	0.60641	0.321401																															58.0059	-0.0530386	0.441813	0.902061
H7C2G2|Q93070	ART4																					0.998422	0.922134	0.889497	0.754054	0.861107	0.346156	0.729696	0.654189	0.840741	0.310648	0.998422	0.611032	0.947651	0.742569	0.641791	0.923705	0.480228	0.794457	0.879827	0.383262					63.1032	-0.0215327	0	0.59398
A0A0A0MRI7|H7C484|Q9H2C2	ARV1	0.998422	1.03095	1.23733	0.90066	1.00536	0.571543	0.57244	0.363906	0.358639	0.178965	0.998422	0.85626	0.901133	0.466208	0.732556	0.205508	0.297073	0.104786	0.123805	0.0449281	0.998422	0.872925	0.873652	0.555128	0.71768	0.213813	0.315258	0.0749624	0.125446	0.0289475	0.998422	0.877944	0.947354	0.537737	0.68044	0.172488	0.281668	0.0627151	0.119009	0.0198416	55.6698	-0.0680115	0.227311	0.922751	50.158	-0.067124	0	0.992525
C9JJX6|E9PDC3|O00192|O00192-2	ARVCF	0.998422	0.531948	0.866603	0.177604	0.339481	0.0879317	0.118516	0.167807	0.0995426	0.0397473																															44.55	-0.0984024	0.0901533	0.990191
A0A087WVD4|Q9HBK9|Q9HBK9-2	AS3MT	0.998422	0.830289	0.950074	0.263173	0.472139	0.110717	0.142442	0.109085	0.0764837	0.0555276	0.998422	0.706983	0.983399	0.517724	0.693823	0.28523	0.449605	0.0891168	0.303927	0.0405289	0.998422	0.767194	1.0489	0.228774	0.513042	0.108429	0.1735	0.0658702	0.114138	0.0545334											46.8809	-0.113697	0.0815672	0.99726	46.8732	-0.111049	0.0807753	0.9922
E7EMM4|Q13510|Q13510-2	ASAH1	0.998422	0.98656	1.03752	0.801449	0.931397	0.709445	0.740905	0.84745	0.759669	0.695599	0.998422	0.952215	0.922198	0.927382	0.904055	0.80235	0.814412	0.774517	0.748336	0.735868	0.998422	0.994946	0.988217	0.846118	0.933059	0.623414	0.705416	0.635624	0.635872	0.47186	0.998422	0.923032	0.958432	0.82302	0.932241	0.68359	0.760057	0.5936	0.646553	0.45632		-0.0542101	0.750207	0.892377		-0.0367075	0.533048	0.95717
A0A0A0MRE5|Q9ULH1|Q9ULH1-2|H0YBF7	ASAP1	0.998422	0.954958	0.974988	0.348395	0.792485	0.128986	0.195876	0.135012	0.102182	0.0709878	0.998422	0.857184	0.861058	0.367513	0.70383	0.134994	0.210447	0.0848075	0.0941704	0.0675377	0.998422	0.776073	0.890861	0.372499	0.620745	0.185664	0.215812	0.0774267	0.112534	0.0674444	0.998422	0.932206	0.966001	0.405544	0.784505	0.171748	0.22722	0.11934	0.15859	0.0457769	48.8266	-0.151656	0.109859	0.996741	48.1039	-0.0708677	0.0432262	0.996046
O43150|O43150-2	ASAP2	0.998422	0.928834	0.95872	0.530776	0.781671	0.109119	0.239562	0.0444647	0.071878	0.0265006	0.998422	0.925634	1.0023	0.519424	0.772244	0.195351	0.295998	0.103503	0.141724	0.0531191	0.998422	0.951495	0.996528	0.732557	0.890457	0.115259	0.362852	0.0483456	0.0403434	0.0175273	0.998422	0.945913	1.07435	0.68489	0.916655	0.21792	0.407479	0.14057	0.179695	0.129782	49.9247	-0.101758	0.0199551	0.99865	51.5903	-0.12411	0.0105271	0.997005
Q9Y576	ASB1	0.998422	0.702549	0.92771	0.254563	0.456634	0.162235	0.233922	0.102996	0.122884	0.0396487	0.998422	0.771695	1.04441	0.325831	0.441451	0.123531	0.185378	0.0359956	0.0434825	0.0608348																					46.4827	-0.0816987	0.0853846	0.993033
Q8N9N2|Q8N9N2-2	ASCC1	0.998422	0.898857	1.03395	0.673101	0.755739	0.123579	0.146976	0.0486191	0.0781146	0.0254965	0.998422	1.04723	1.15723	0.593447	0.951906	0.186792	0.325639	0.115781	0.153539	0.102534	0.998422	0.832119	0.973122	0.318038	0.641819	0.082441	0.100467	0.0535177	0.0653592	0.0339599	0.998422	1.03624	1.04119	0.512766	0.897258	0.0946022	0.146776	0.0492945	0.074331	0.0374426	50.2461	-0.110837	0.0203743	0.977135	47.9146	-0.110447	0.0345261	0.997189
Q9H1I8|H7C3Y4|Q9H1I8-3|B1AH59|F2Z2W4|F8WAQ6	ASCC2	0.998422	0.926734	0.962219	0.441265	0.611235	0.235872	0.271816	0.120233	0.138993	0.0702899	0.998422	0.673387	0.814174	0.302174	0.524801	0.0435141	0.081673	0.0552192	0.0979107	0	0.998422	0.955642	1.15156	0.291391	0.593801	0.139808	0.203593	0.0566112	0.0806899	0.0363133	0.998422	0.847598	1.05742	0.505044	0.646733	0.257061	0.460421	0.125698	0.167293	0.066747	49.0188	-0.0795073	0.0944652	0.990961	47.9085	-0.131424	0.0836219	0.978163
Q8N3C0|Q8N3C0-4	ASCC3	0.998422	0.814399	0.982313	0.208485	0.41551	0.110376	0.125677	0.0744292	0.0746672	0.0436498	0.998422	0.799054	0.992872	0.240918	0.466832	0.135143	0.220007	0.0955361	0.116787	0.0652527	0.998422	0.849186	1.06373	0.367504	0.529972	0.16178	0.276871	0.112705	0.142697	0.109051	0.998422	0.826893	1.05493	0.340127	0.525645	0.216999	0.215697	0.113746	0.141646	0.0651344	46.4127	-0.132852	0.077349	0.99776	47.8588	-0.0928791	0.125448	0.986649
Q9Y294	ASF1A	0.998422	0.967909	0.977003	0.820988	0.916806	0.388583	0.568572	0.111915	0.185134	0.0675387	0.998422	1.02194	1.01122	0.855303	0.894983	0.435937	0.612874	0.106782	0.262571	0.0538046	0.998422	0.86562	1.00811	0.721652	0.902514	0.388621	0.517726	0.0522561	0.135702	0.0318416	0.998422	1.06084	0.984045	0.887077	0.939045	0.455698	0.695632	0.0910123	0.236821	0.0370982	53.8328	-0.0823022	0.0310802	0.998681	53.0191	-0.0755597	0	0.987489
Q9NVP2	ASF1B	0.998422	0.925786	0.992506	0.503725	0.805834	0.115055	0.195582	0.0795952	0.0895231	0.0650678	0.998422	1.1519	1.02127	0.639513	0.85791	0.158463	0.310501	0.0747114	0.108081	0.0526709	0.998422	0.929477	0.972108	0.480369	0.749805	0.122317	0.204937	0.0466803	0.0870169	0.015643	0.998422	1.17386	0.98102	0.737663	1.00678	0.189126	0.352365	0.0404766	0.093473	0.0393578	49.6862	-0.118488	0.0641316	0.998732	49.497	-0.101965	0.0281825	0.998932
Q9UBL3|Q9UBL3-3	ASH2L	0.998422	0.971759	0.983911	0.586542	0.873964	0.125168	0.243883	0.0584203	0.077495	0.0342396	0.998422	0.984386	0.987024	0.613841	0.929994	0.0890855	0.239122	0.0352405	0.0558429	0.0191172	0.998422	0.943424	0.98162	0.562096	0.872153	0.113537	0.250746	0.0752837	0.103846	0.0570939	0.998422	0.993494	0.995776	0.701404	0.955776	0.197974	0.320071	0.115058	0.150166	0.0774043	50.4678	-0.124274	0.0455897	0.999625	50.3123	-0.122795	0.064683	0.998619
P04424|P04424-2	ASL	0.998422	0.825382	0.938887	0.7564	0.795454	0.364608	0.596805	0.084961	0.128529	0.0419453	0.998422	0.931512	1.00692	0.828378	0.895419	0.375508	0.66212	0.0695027	0.123084	0.03665	0.998422	0.996054	1.00045	0.86644	0.939043	0.468877	0.684473	0.0705911	0.138416	0.0472808	0.998422	1.06451	1.04893	0.908451	0.980415	0.491149	0.772444	0.0940847	0.181766	0.0717431	53.0706	-0.0670318	0	0.967971	54.73	-0.0993289	0	0.994892
O95671|O95671-2	ASMTL	0.998422	0.941786	0.99517	0.607578	0.887906	0.131476	0.267929	0.0459939	0.0718424	0.0244735	0.998422	0.964721	1.01245	0.651426	0.884972	0.181456	0.356577	0.0911936	0.121105	0.0541153	0.998422	0.90138	0.960403	0.55687	0.792186	0.136248	0.247252	0.0451628	0.0693555	0.0298085	0.998422	0.980735	0.953267	0.725636	0.917219	0.169308	0.37133	0.0544767	0.0931988	0.0333711	50.6948	-0.118358	0.0313627	0.999056	50.113	-0.0963318	0.015552	0.997708
A0A087WXS7|O43681|K7ERW9	ASNA1	0.998422	0.980493	1.01337	0.896852	0.936698	0.746119	0.785983	0.580718	0.725267	0.0981669	0.998422	1.01777	0.991148	0.79288	0.928127	0.367451	0.531346	0.133226	0.24659	0.0290581	0.998422	0.951031	0.96843	0.89738	0.954436	0.72484	0.816053	0.505251	0.662089	0.0801069	0.998422	1.07361	0.965525	0.734037	0.893684	0.319229	0.548212	0.0998747	0.223899	0.026482	61.092	-0.0538161	0	0.900612	60.2331	-0.0570359	0	0.938517
P08243|P08243-2|P08243-3|C9J057	ASNS	0.998422	0.958675	0.989773	0.858856	0.955936	0.315267	0.572791	0.0339999	0.0693469	0.0187615	0.998422	1.01599	1.08643	0.55673	0.886675	0.0688708	0.162602	0.025029	0.0428112	0.0131228	0.998422	0.874391	0.99688	0.667337	0.797547	0.291092	0.446391	0.0529826	0.0827312	0.0275546	0.998422	1.09718	1.01436	0.63977	0.899392	0.122844	0.232766	0.0558178	0.0800334	0.0355932	53.5262	-0.115589	0	0.997848	51.7424	-0.0739266	0	0.991934
L0R819	ASNSD1	0.998422	0.924536	0.932298	0.689729	0.824354	0.469463	0.56554	0.376096	0.436073	0.189686	0.998422	1.04945	1.05659	0.732176	0.936605	0.588158	0.607436	0.526815	0.549379	0.280049											0.998422	0.964497	1.29919	0.809553	1.09212	0.649228	0.902446	0.406571	0.663863	0.329292	55.4861	-0.0376272	0.0597064	0.983234
Q12797|Q12797-10	ASPH	0.998422	0.973409	1.03025	0.575507	0.864381	0.259971	0.373492	0.157581	0.204321	0.0923364	0.998422	0.991011	1.00449	0.570572	0.896036	0.253155	0.357421	0.148428	0.175383	0.101951	0.998422	0.967595	0.966039	0.578394	0.850631	0.250307	0.399477	0.126643	0.188003	0.0724709	0.998422	0.945395	1.05594	0.647268	0.842681	0.249765	0.373875	0.135382	0.19142	0.0831409	51.1075	-0.0879333	0.128017	0.994917	51.2992	-0.0800529	0.0834953	0.996131
Q8IZT6	ASPM																					0.998422	0.378794	0.930385	0.0505933	0.117362	0.0326488	0.0396302	0.0136693	0.0221053	0.00684104															43.377	-0.185484	0.0266732	0.998899
Q9BZE9|Q9BZE9-2	ASPSCR1	0.998422	0.97696	0.974164	0.765633	0.906409	0.280208	0.50033	0.102462	0.132591	0.0628905	0.998422	1.02152	1.01301	0.802224	0.998904	0.223085	0.390067	0.123846	0.141024	0.0607128	0.998422	0.96894	1.03411	0.759253	0.882729	0.295521	0.498007	0.0653348	0.118443	0.0402084	0.998422	0.988556	1.00556	0.769665	0.942643	0.165529	0.367546	0.0571525	0.0995946	0.0308621	52.7671	-0.0926194	0.0470944	0.998894	52.7858	-0.0877942	0.00476628	0.99799
Q7L266|Q7L266-2	ASRGL1	0.998422	0.997513	1.00354	0.754459	0.931029	0.554205	0.63736	0.439058	0.482049	0.160299	0.998422	0.98036	1.04251	0.866476	0.91221	0.667054	0.757243	0.388416	0.500067	0.129946	0.998422	0.975643	0.983246	0.815987	0.924306	0.463777	0.638518	0.312055	0.39613	0.14861	0.998422	0.861042	0.955594	0.738921	0.841953	0.525902	0.652283	0.333212	0.419054	0.130954	57.4797	-0.0411157	0	0.965075	55.6766	-0.0545125	0.105253	0.99173
P00966	ASS1	0.998422	0.998609	0.999579	0.861884	0.958422	0.263678	0.576843	0.0912712	0.11044	0.0558891	0.998422	0.875789	1.02069	0.262437	0.483838	0.136757	0.186108	0.0924004	0.10971	0.0568246	0.998422	0.968212	0.996018	0.812764	0.903908	0.299144	0.550766	0.0748005	0.102753	0.048476	0.998422	0.788397	0.880489	0.24915	0.51871	0.111385	0.16665	0.0644536	0.0923576	0.0377138	53.3699	-0.124242	0.0557846	0.999046	53.2134	-0.098606	0.0195674	0.997323
Q9NVM9	ASUN	0.998422	0.913152	0.962759	0.301435	0.782022	0.113333	0.164081	0.0610971	0.0788432	0.034035	0.998422	0.926176	1.00195	0.295384	0.738316	0.118433	0.167186	0.0575962	0.0762705	0.0325122	0.998422	0.938051	0.984193	0.331707	0.759255	0.108685	0.162229	0.0545164	0.0754482	0.0369972	0.998422	0.980155	0.992897	0.394978	0.797877	0.14408	0.217178	0.0670221	0.100099	0.0349876	48.6023	-0.15102	0.0697172	0.993943	48.6806	-0.139586	0.0625914	0.997955
Q76L82|Q8IXJ9|Q8IXJ9-2	ASXH1|ASXL1	0.998422	0.720719	0.878992	0.454764	0.608467	0.201452	0.308122	0.112753	0.164365	0.0824309	0.998422	0.748915	0.929775	0.459807	0.549941	0.221632	0.286725	0.161277	0.219148	0.0852293	0.998422	0.884347	1.13241	0.692602	0.698932	0.349014	0.49011	0.201419	0.237495	0.147979	0.998422	0.917892	1.13721	0.615993	0.848568	0.156359	0.319717	0.0788926	0.0896908	0.0388873	48.6144	-0.0547865	0.0232774	0.996803	52.3456	-0.0564861	0.0972526	0.965055
Q76L83	ASXL2																															0.998422	0.841126	0.96042	0.556819	0.635079	0.326774	0.36985	0.24928	0.259724	0.188294
Q8NBU5	ATAD1	0.998422	0.919573	0.955281	0.321153	0.712278	0.0909926	0.139599	0.0554355	0.0734064	0.0270296	0.998422	0.769297	0.946125	0.189923	0.46753	0.0613745	0.0879872	0.0343265	0.044848	0.0174342	0.998422	0.96301	0.996652	0.362839	0.736185	0.103021	0.16468	0.0476711	0.0703349	0.0237924	0.998422	0.801644	0.972627	0.336632	0.548802	0.159547	0.222212	0.0659684	0.110125	0.041569	48.4248	-0.130905	0.0507098	0.997959	48.7866	-0.129748	0.0502169	0.998735
Q6PL18	ATAD2	0.998422	0.77133	1.04518	0.264466	0.514486	0.156506	0.203237	0.278156	0.157439	0.258264	0.998422	0.772673	0.944384	0.243	0.465771	0.151053	0.198841	0.165528	0.158	0.0840834	0.998422	0.822543	0.982106	0.350713	0.542213	0.170279	0.251734	0.260656	0.159557	0.266268	0.998422	0.809266	1.02421	0.220917	0.457332	0.104536	0.16117	0.131045	0.0881284	0.205973	46.7044	-0.121379	0.205279	0.980813	47.3678	-0.104316	0.213322	0.988217
Q9ULI0|Q9ULI0-2	ATAD2B	0.998422	0.860359	0.988979	0.675355	0.78625	0.571446	0.63303	0.574957	0.546228	0.37501	0.998422	0.978376	0.984302	1.20441	1.00581	1.10201	1.09856	1.0295	0.992277	0.696391	0.998422	1.09047	1.02878	0.780757	0.956166	0.442348	0.590298	0.372818	0.369281	0.200648	0.998422	0.972291	1.04343	1.1412	0.9799	1.0501	1.11928	1.06777	1.07235	0.795579	60.7323	-0.0288413	0.398643	0.949475	54.459	-0.0707114	0.270047	0.973473
H0Y2W2|Q9NVI7-2|Q9NVI7-3	ATAD3A	0.998422	0.743053	0.853621	0.445069	0.815876	0.102587	0.149944	0.0674973	0.0844123	0.0378358	0.998422	0.53559	0.861988	0.184913	0.271569	0.100536	0.129651	0.0669536	0.06992	0.0354019	0.998422	0.704833	0.77424	0.476816	0.736418	0.0920319	0.137242	0.0410617	0.0529658	0.0245998	0.998422	0.521144	1.27776	0.191552	0.265708	0.0901931	0.120835	0.050679	0.063605	0.0305502	49.0066	-0.0860179	0.0110108	0.95702	48.3206	-0.072224	0	0.943588
Q5T9A4	ATAD3B
A0A075B754|Q96QE3|Q96QE3-2	ATAD5	0.998422	0.743867	0.956818	0.360255	0.547598	0.227302	0.317497	0.186872	0.229021	0.108019	0.998422	0.759567	1.38821	0.678037	0.934798	0.430045	0.588889	0.287969	0.418707	0.163475	0.998422	0.735911	0.916026	0.48281	0.633848	0.302633	0.420684	0.202529	0.261957	0.0922163	0.998422	0.847343	0.863125	0.523313	0.682928	0.415112	0.522735	0.257562	0.330873	0.0621922	47.7675	-0.0691108	0.15636	0.990912	50.0902	-0.0447968	0.035464	0.990348
Q5SQI0|Q5SQI0-2|Q5SQI0-3|Q5SQI0-4|Q5SQI0-5|Q5SQI0-6|Q5SQI0-7	ATAT1	0.998422	0.6164	0.945686	0.269668	0.46354	0.187395	0.23604	0.0875644	0.131119	0.0332459	0.998422	0.524693	0.844325	0.205359	0.318384	0.104603	0.156934	0.0553504	0.0773008	0.0135924	0.998422	0.835316	1.01151	0.466287	0.571416	0.185672	0.289789	0.080514	0.120717	0.0478544	0.998422	0.694374	0.971438	0.309499	0.457202	0.155868	0.222463	0.112376	0.140224	0.0584995	46.294	-0.0742987	0.0785014	0.98609	48.8862	-0.0706068	0.0381335	0.991952
F5GXE4|H0Y5C2|O95260|O95260-2	ATE1	0.998422	1.00073	0.99642	0.691	0.972313	0.160067	0.31148	0.0955531	0.109564	0.0608416	0.998422	1.00449	1.00462	0.781924	0.972733	0.174414	0.421265	0.0972996	0.106326	0.063424	0.998422	0.984803	0.980373	0.600183	0.8758	0.183486	0.359148	0.0734605	0.104989	0.0541295	0.998422	1.03804	0.962883	0.768785	0.922968	0.169386	0.40621	0.0543522	0.0765193	0.0337924	51.2926	-0.140272	0.0842398	0.998837	51.0762	-0.0994199	0.0513426	0.998706
P18846	ATF1	0.998422	0.969308	0.983068	0.740496	0.886412	0.729703	0.78619	0.740947	0.857345	0.195646	0.998422	0.898888	0.916438	0.841286	0.928425	0.863632	0.76423	0.693706	0.838605	0.187871	0.998422	1.10818	1.04338	0.876558	0.964365	0.687993	0.747918	0.595866	0.69168	0.197257	0.998422	0.903762	0.936693	0.791953	0.859592	0.672541	0.779997	0.657817	0.75175	0.108725	63.9355	-0.0316724	0	0.680972	61.328	-0.0427079	0	0.899861
B8ZZU6|P15336-5|E9PBF9	ATF2	0.998422	0.943248	1.01105	0.662462	0.84423	0.583139	0.652614	0.383595	0.573029	0.153621	0.998422	0.880098	0.95266	0.769308	0.84022	0.688499	0.714483	0.373046	0.632486	0.0852113	0.998422	1.07225	1.04043	0.968118	1.02086	0.645454	0.845647	0.362598	0.602204	0.13968	0.998422	0.944736	0.968541	0.803142	0.899956	0.660971	0.746214	0.412343	0.596003	0.115499	57.3981	-0.0363084	0	0.943736	59.2551	-0.0627762	0	0.975619
P18848	ATF4																															0.998422	0.941467	0.974768	0.54052	0.663088	0.315565	0.387135	0.250113	0.254837	0.124963
Q99941|Q99941-2	ATF6B
P17544-6|P17544-2|P17544-4	ATF7	0.998422	0.908077	0.970821	0.692141	0.872348	0.406918	0.546648	0.125836	0.323554	0.060413	0.998422	0.857764	0.914111	0.689437	0.818192	0.438021	0.549708	0.13577	0.312464	0.0777041	0.998422	0.980598	1.02168	0.762962	0.859285	0.430756	0.600559	0.202389	0.314438	0.107098	0.998422	0.887507	1.07973	0.729869	0.95899	0.42003	0.608602	0.129327	0.289152	0.0531393	53.68	-0.0572373	0	0.992969	54.519	-0.0580945	0.0279938	0.997061
Q6VMQ6|Q6VMQ6-2|Q6VMQ6-5|Q6VMQ6-4	ATF7IP	0.998422	0.926418	0.950308	0.419714	0.725962	0.18504	0.274328	0.113357	0.133757	0.0631907	0.998422	0.916113	0.967485	0.410041	0.789479	0.147142	0.223668	0.0854473	0.106826	0.0690547	0.998422	0.956455	0.997645	0.43125	0.730399	0.180118	0.278744	0.0958811	0.120642	0.0698499	0.998422	0.931986	0.975473	0.460929	0.76962	0.158986	0.247261	0.0909233	0.119465	0.0660937	49.2887	-0.0916175	0.0904608	0.996132	49.4011	-0.0970475	0.0888601	0.996847
Q9BSB4|F8VQD9	ATG101	0.998422	1.03252	1.08571	0.864825	0.997109	0.639527	0.727618	0.541912	0.585206	0.435237	0.998422	0.968343	1.04359	0.892745	0.919395	0.629328	0.694823	0.57807	0.621242	0.403634	0.998422	0.905687	0.982181	0.800604	0.879378	0.609262	0.673736	0.405243	0.492171	0.229981	0.998422	1.01658	1.04662	0.968934	0.983269	0.593249	0.737752	0.400374	0.557614	0.254137	62.8127	-0.045407	0.467028	0.966742	58.1503	-0.0371839	0	0.993841
O94817	ATG12	0.998422	0.766265	0.920025	0.47847	0.65401	0.194551	0.402043	0.0808506	0.0977899	0.0498997	0.998422	0.774339	0.854009	0.554055	0.669742	0.234474	0.410747	0.103042	0.135813	0.0491383	0.998422	0.845207	0.945732	0.573179	0.716746	0.209409	0.439255	0.106813	0.136378	0.0669857	0.998422	0.908797	0.991665	0.629867	0.733293	0.263155	0.46442	0.0860324	0.122545	0.0468983	49.4446	-0.059048	0	0.99011	50.7471	-0.0612401	0	0.99292
O75143|O75143-2|O75143-5	ATG13	0.998422	0.917818	1.00467	0.712919	0.86149	0.476751	0.567706	0.366957	0.429242	0.238831	0.998422	0.91231	1.02016	0.798716	0.894186	0.582961	0.665124	0.4397	0.496324	0.290488	0.998422	0.919531	0.98756	0.747647	0.870518	0.471005	0.580904	0.299589	0.423034	0.20173	0.998422	0.910634	0.96081	0.704537	0.842141	0.487251	0.586005	0.383826	0.481375	0.226662	55.2021	-0.0440582	0.211771	0.991045	55.3357	-0.0451272	0.109713	0.99508
Q6ZNE5|Q6ZNE5-2	ATG14																					0.998422	1.10441	0.987581	0.745614	0.992345	0.256646	0.483324	0.1199	0.107758	0.0686169	0.998422	1.22953	1.394	1.01321	1.08619	0.246563	0.584036	0	0.123427	0					52.5762	-0.112002	0.0770058	0.988574
E7EVC7|Q676U5|Q676U5-2	ATG16L1	0.998422	1.00313	1.01797	0.831208	0.918248	0.406269	0.668078	0.331313	0.290318	0.162779	0.998422	0.98021	1.09829	0.903224	1.01099	0.405978	0.762615	0.359694	0.258667	0.162137	0.998422	1.00747	1.0049	0.790128	0.876903	0.331995	0.630341	0.173368	0.229838	0.0770566	0.998422	0.992457	0.996915	0.948206	1.02706	0.422047	0.747079	0.323463	0.313954	0.168579	54.6829	-0.0740209	0.195373	0.984579	53.8766	-0.0765989	0.0597887	0.9916
H7C3T2|Q2TAZ0|Q2TAZ0-3	ATG2A	0.998422	0.868276	1.01429	0.867978	0.835918	0.427534	0.576551	0.12127	0.23554	0.0477002	0.998422	0.899393	1.0053	0.818247	0.848714	0.403271	0.574519	0.107849	0.239261	0.0118221																					54.1964	-0.0693195	0	0.981001
Q96BY7	ATG2B	0.998422	0.872552	0.932189	0.725876	0.778008	0.438618	0.574556	0.106711	0.239176	0.0615491	0.998422	0.921241	0.995537	0.794375	0.928818	0.496655	0.59422	0.192405	0.34102	0.112159	0.998422	0.894271	0.956531	0.574225	0.801299	0.309318	0.468122	0.093037	0.173712	0.0569127	0.998422	0.878191	1.05009	0.593073	0.757877	0.3307	0.486651	0.144689	0.253141	0.0801831	53.4169	-0.0561585	0	0.983262	51.7013	-0.0618906	0	0.99621
Q9NT62|Q9NT62-2	ATG3	0.998422	0.988206	0.977856	0.795145	0.919761	0.430515	0.570765	0.157118	0.262476	0.060957	0.998422	0.961607	0.946543	0.850105	0.912187	0.450712	0.643587	0.148366	0.262982	0.0619468	0.998422	0.900219	0.963605	0.695797	0.838735	0.3636	0.535237	0.10054	0.18953	0.0397433	0.998422	0.972476	1.01424	0.845211	0.943551	0.434544	0.674799	0.131473	0.253321	0.0550916	54.2988	-0.0685253	0.0107365	0.998554	52.9182	-0.0652371	0	0.995947
Q8WYN0|Q8WYN0-3|Q8WYN0-5	ATG4A																					0.998422	0.942876	1.09301	0.44663	0.819776	0.140197	0.241874	0.0670022	0.11589	0.0534072	0.998422	1.01029	1.10134	0.467285	0.833734	0.118572	0.197246	0.050616	0.06353	0.02915					49.6092	-0.117251	0.0760185	0.991983
Q9Y4P1|Q9Y4P1-6|Q9Y4P1-2	ATG4B	0.998422	1.04995	1.10002	0.532583	1.00065	0.096601	0.146914	0.0757891	0.0758957	0.0339469	0.998422	1.17924	1.18363	0.902706	1.17408	0.167155	0.246501	0.130971	0.156422	0.0989297	0.998422	1.12525	1.27129	0.804824	1.01506	0.316936	0.464296	0.143125	0.245508	0.137924	0.998422	1.06689	1.06618	0.627372	0.920106	0.142084	0.284273	0.0727515	0.092282	0.0458925	49.9785	-0.243241	0.075424	0.991712	52.7979	-0.113982	0.163343	0.942515
Q96DT6	ATG4C	0.998422	0.970787	0.982487	0.591283	0.868543	0.242146	0.447353	0.108491	0.153088	0.0560379	0.998422	0.951909	1.00984	0.678377	0.826754	0.384305	0.484061	0.143098	0.248763	0.0399442	0.998422	0.886195	0.995846	0.504776	0.757176	0.178681	0.270928	0.0713014	0.101093	0.0406002	0.998422	1.03968	1.05595	0.697366	0.924939	0.328258	0.462751	0.143467	0.246251	0.0782963	51.6376	-0.0798682	0.0487833	0.995262	49.863	-0.0851688	0.035754	0.999232
Q9H1Y0|Q9H1Y0-2	ATG5	0.998422	0.768729	0.87699	0.546042	0.628452	0.151572	0.388447	0.0286022	0.0519032	0.0203568	0.998422	0.762067	0.929391	0.554422	0.659435	0.18779	0.383349	0.0234313	0.0633851	0.0163249	0.998422	0.739686	0.891013	0.545672	0.663617	0.175988	0.393204	0.0393797	0.0547339	0.0185065	0.998422	0.898367	0.974088	0.673635	0.778736	0.227267	0.502485	0.0508129	0.0869232	0.024453	49.3178	-0.0634562	0	0.975602	49.4804	-0.0621897	0	0.976468
O95352	ATG7	0.998422	1.00002	1.05237	0.701286	0.947347	0.123047	0.257183	0.046879	0.0869369	0.0262162	0.998422	1.01657	1.0466	0.460048	0.888228	0.0933728	0.157154	0.0443485	0.0669256	0.0318849	0.998422	0.92699	1.08086	0.676802	0.912522	0.135064	0.285559	0.0703961	0.0795068	0.0502871	0.998422	1.09105	1.0534	0.559314	0.904405	0.163127	0.22621	0.0808818	0.105033	0.0569874	51.1171	-0.153548	0.0494418	0.997666	51.0707	-0.130164	0.0542459	0.993677
H7C152|Q7Z3C6|Q7Z3C6-2	ATG9A	0.998422	0.91076	0.947601	0.521111	0.768103	0.165394	0.276005	0.0773389	0.0817314	0.0187699	0.998422	0.845478	1.0277	0.527192	0.800548	0.16134	0.370481	0.0420503	0.114888	0	0.998422	0.954345	0.919484	0.640543	0.82443	0.251915	0.431336	0.109579	0.15894	0.0712754	0.998422	0.945482	0.960878	0.575371	0.794246	0.266629	0.354752	0.0885928	0.127231	0.0607653	50.017	-0.0868345	0.0208478	0.998289	51.6964	-0.0746968	0.0422885	0.995629
E7EMA9|Q32M88	ATHL1											0.998422	0.883681	1.15208	0.870185	0.95129	0.582268	0.67069	0.299	0.303634	0.117547	0.998422	0.958829	0.974232	0.818537	0.915042	0.553525	0.695015	0.175591	0.377963	0.0450171	0.998422	1.11882	1.04547	0.93668	0.992109	0.581829	0.731835	0.138689	0.425222	0.0232012					55.9302	-0.0643123	0	0.992925
P31939	ATIC	0.998422	0.971673	0.974581	0.18631	0.694342	0.0591251	0.100798	0.0255247	0.0366934	0.0133299	0.998422	1.03337	1.04605	0.243992	0.76534	0.0768135	0.129962	0.0295001	0.0435955	0.0168468	0.998422	0.94305	1.02305	0.236547	0.642469	0.0886304	0.13831	0.0355102	0.0551527	0.0187605	0.998422	1.04038	1.02617	0.316452	0.808223	0.0966857	0.166361	0.0349974	0.0539963	0.0183739	47.8759	-0.200627	0.0402289	0.997948	47.8466	-0.151758	0.0516566	0.997067
B5MCN0|Q8NHH9|Q8NHH9-2|Q8NHH9-3|Q8NHH9-4|Q8NHH9-5	ATL2	0.998422	0.514059	0.808794	0.1482	0.226631	0.0761736	0.113993	0.0384367	0.0674348	0.029772	0.998422	0.497899	0.845555	0.100878	0.18757	0.0379188	0.0731631	0.0197078	0.0228448	0.0107951	0.998422	0.606374	0.937965	0.145272	0.265404	0.0587043	0.092276	0.0259226	0.0459471	0.0196445	0.998422	0.593399	0.923092	0.157453	0.252886	0.0822775	0.0979121	0.0408382	0.0529298	0.028057	43.9325	-0.101719	0.0496685	0.995957	44.8606	-0.124539	0.0412435	0.998139
Q6DD88	ATL3	0.998422	0.950725	0.98612	0.323329	0.840427	0.10622	0.137917	0.0451905	0.0731304	0.0267254	0.998422	0.951858	0.967908	0.178279	0.63443	0.0642928	0.0896654	0.0356884	0.0461546	0.0202131	0.998422	1.05117	0.766607	0.287103	0.768295	0.0764196	0.103222	0.0409448	0.0514688	0.023597	0.998422	1.2008	0.64294	0.208399	0.708646	0.0607569	0.087728	0.0251852	0.0413394	0.0150078	48.8527	-0.183611	0.0648501	0.99652	48.5056	-0.187802	0.0498681	0.962922
Q13315	ATM	0.998422	0.833624	0.820105	0.438162	0.662764	0.152863	0.221499	0.104909	0.143996	0.0896651	0.998422	0.675423	0.838671	0.529997	0.716339	0.209299	0.222814	0.0683085	0.119231	0.0333203																					48.6625	-0.071081	0.0561435	0.98085
P54259	ATN1	0.998422	0.909277	1.02134	0.680915	0.765616	0.425411	0.554115	0.398229	0.421761	0.314464	0.998422	0.887937	0.999761	0.767622	0.862107	0.467663	0.591257	0.291955	0.388747	0.192858	0.998422	0.970265	0.911233	0.812198	0.85193	0.50094	0.622141	0.33547	0.457527	0.131023	0.998422	0.946651	1.0394	0.791584	0.888115	0.478408	0.665347	0.283186	0.397031	0.13972	54.0313	-0.0469723	0.322224	0.988057	56.3349	-0.0442172	0	0.9784
E5RGN3|E5RIM7|O00244	ATOX1	0.998422	0.942102	1.00017	0.626071	0.838135	0.595122	0.620136	0.516185	0.466075	0.266051	0.998422	0.821284	0.928475	0.705358	0.797827	0.541148	0.5991	0.391053	0.493681	0.235126	0.998422	1.07232	1.00459	0.975875	1.06023	0.583291	0.716613	0.578031	0.534403	0.321255	0.998422	0.892884	1.03141	0.70189	0.80767	0.51915	0.64431	0.359259	0.41639	0.186117	57.5613	-0.0325964	0.220877	0.933968	58.0489	-0.0776295	0.461347	0.928745
E9PEJ6|H0Y547|P98196|H0Y8F0	ATP11A	0.998422	1.07099	1.07042	0.860598	1.01316	0.606736	0.754722	0.311029	0.616125	0.0981541	0.998422	0.977142	0.984768	0.749668	0.779057	0.490687	0.69196	0.19619	0.268735	0.0675407											0.998422	0.839259	0.979194	0.859367	0.871204	0.577924	0.669123	0.115007	0.316687	0.0678448	58.3814	-0.057935	0	0.955932
Q9Y2G3	ATP11B	0.998422	0.952758	0.989812	0.888296	0.974427	0.690573	0.702345	0.378069	0.565866	0.10649	0.998422	1.01306	0.995766	0.816567	0.938166	0.63351	0.682159	0.158257	0.439286	0.0665638	0.998422	0.951077	1.02158	0.755497	0.852615	0.564415	0.529316	0.262733	0.40863	0.0780457	0.998422	1.12838	1.05265	0.930367	1.023	0.684641	0.754002	0.179797	0.520897	0.0745271	58.6557	-0.0527959	0	0.971572	55.3624	-0.0482881	0	0.9756
A0A067XG54|Q8NB49|Q8NB49-2|Q8NB49-3|Q8NB49-4	ATP11C	0.998422	0.964308	0.986266	0.824064	0.928262	0.533466	0.704513	0.161672	0.312174	0.080472	0.998422	0.984484	1.02147	0.8433	0.931362	0.528291	0.72728	0.137564	0.266843	0.0756208	0.998422	0.937753	1.00348	0.813923	0.904959	0.597683	0.633776	0.183963	0.353533	0.0751567	0.998422	1.16291	1.06143	1.00341	1.03362	0.683937	0.846517	0.227794	0.437291	0.10745	55.6673	-0.0680302	0	0.997661	55.7976	-0.0597542	0	0.988858
P54707|P54707-2	ATP12A	0.998422	0.871913	1.13954	0.85829	0.952127	0.634384	0.875039	0.256735	0.602568	0.0700164	0.998422	0.892882	1.03839	0.731955	0.904889	0.644013	0.685343	0.142002	0.360937	0.0568241	0.998422	0.88679	0.925604	0.802742	0.917078	0.535894	0.753149	0.241066	0.463585	0.0740348	0.998422	0.907637	0.971429	0.779422	0.803097	0.619935	0.719328	0.16405	0.334561	0.0666227	58.4436	-0.0676825	0	0.936874	56.6091	-0.0550241	0	0.971488
Q9HD20|Q9HD20-3	ATP13A1	0.998422	0.950908	1.05631	0.776681	0.922396	0.183933	0.435619	0.0750915	0.116444	0.0457096	0.998422	0.847857	0.962197	0.360296	0.659326	0.0840669	0.159344	0.0464077	0.0592784	0.0217113	0.998422	0.92678	0.981166	0.718707	0.818163	0.270056	0.443981	0.0971517	0.161245	0.0405911	0.998422	0.952108	0.99056	0.539916	0.790488	0.192157	0.289055	0.107125	0.150496	0.0642075	52.2253	-0.115909	0.0493774	0.99597	52.2019	-0.0736661	0.00325426	0.997251
Q9NQ11|Q9NQ11-2|Q9NQ11-3	ATP13A2																															0.998422	0.929965	0.992438	0.825748	0.853099	0.421664	0.517542	0.10956	0.250001	0.0730234
Q9H7F0	ATP13A3	0.998422	0.961632	1.3647	1.06225	1.11593	0.55821	0.734156	0.0713034	0.31733	0.0352212											0.998422	0.998216	0.977253	0.829781	0.821809	0.33505	0.58664	0.0920264	0.171466	0.0481325	0.998422	1.07988	0.946139	0.963983	0.835926	0.324973	0.544472	0.0994646	0.229882	0.0451069	56.1095	-0.105643	0.00769134	0.910314	53.6123	-0.0808673	0	0.989678
P05023|P05023-4	ATP1A1	0.998422	0.953281	0.956815	0.85209	0.899215	0.596182	0.72799	0.241867	0.495217	0.0757978	0.998422	0.972542	0.983311	0.841967	0.943479	0.618267	0.698226	0.177841	0.405895	0.0726967	0.998422	1.01457	0.989792	0.854746	0.926936	0.68229	0.738997	0.268451	0.519164	0.096054	0.998422	0.917892	0.961804	0.791019	0.959464	0.695854	0.749847	0.202571	0.497076	0.0813456	57.1082	-0.0574941	0	0.983457	57.8954	-0.059292	0	0.984245
A0A0A0MT26|P13637|P13637-2|P13637-3	ATP1A3	0.998422	0.96361	0.981431	0.825844	0.905062	0.486194	0.679892	0.153873	0.268227	0.0782907	0.998422	0.913245	0.928177	0.772054	0.883099	0.423138	0.640994	0.13909	0.215817	0.0791449	0.998422	0.981853	1.00413	0.817412	0.920249	0.519052	0.677118	0.163465	0.28118	0.0885459	0.998422	1.07186	1.00541	0.906452	0.945628	0.502366	0.706045	0.155441	0.256009	0.0765451	55.1409	-0.0694445	0	0.997716	55.3644	-0.0677189	0	0.997893
P05026|P05026-2	ATP1B1	0.998422	0.96723	1.02778	0.764786	0.94643	0.576554	0.713612	0.474773	0.577743	0.219854	0.998422	1.0465	0.915243	0.915282	1.00189	0.639238	0.809193	0.468229	0.583255	0.240824	0.998422	0.97042	0.934385	0.785329	0.863563	0.580218	0.656923	0.465338	0.526127	0.259893	0.998422	0.926353	1.04926	0.833815	0.951238	0.719235	0.820329	0.44995	0.616886	0.334825	59.1073	-0.0373435	0	0.96001	58.7453	-0.0332792	0	0.979225
P54709	ATP1B3	0.998422	0.984317	0.956155	0.80911	0.906007	0.757752	0.719654	0.565315	0.722088	0.2118	0.998422	1.02775	0.929859	0.922249	0.939479	0.786532	0.773126	0.510455	0.723736	0.204833	0.998422	1.05483	1.00951	0.85677	0.977358	0.638591	0.731765	0.476591	0.642179	0.188108	0.998422	0.915985	0.919779	0.792872	0.87454	0.677252	0.674777	0.420219	0.591606	0.162012	61.619	-0.0362846	0	0.891392	59.8742	-0.0441049	0	0.951948
Q9Y6H3	ATP23	0.998422	0.843133	1.13862	0.68681	0.912494	0.258317	0.613548	0.180123	0.342443	0.123508											0.998422	0.991324	1.04781	0.552533	0.762654	0.437951	0.594057	0.159154	0.281557	0.1359											53.3622	-0.0634607	0.0939436	0.944351	53.2567	-0.0512848	0.0307972	0.962768
O14983|O14983-2	ATP2A1
P16615	ATP2A2	0.998422	0.973422	0.956878	0.773075	0.91198	0.112761	0.236677	0.101067	0.0989634	0.0672925	0.998422	0.937469	0.96036	0.260209	0.72565	0.0682894	0.099441	0.0420532	0.0561457	0.0297996	0.998422	0.913109	0.966451	0.701029	0.858186	0.0828591	0.243761	0.0422296	0.056917	0.0260311	0.998422	0.917171	0.972066	0.328843	0.792185	0.0764063	0.104141	0.0367194	0.0524234	0.024646	51.2185	-0.189695	0.0849428	0.995191	50.9245	-0.13537	0.0218237	0.991659
Q93084|Q93084-2|Q93084-3|Q93084-4|Q93084-5|Q93084-6|Q93084-7	ATP2A3	0.998422	0.878695	0.978379	0.641558	0.788962	0.122216	0.309971	0.0742984	0.181448	0.0819061	0.998422	0.886784	0.99942	0.382242	0.694569	0.145367	0.206514	0.0615128	0.123033	0.0583989	0.998422	0.878016	0.976146	0.614589	0.780791	0.108114	0.316906	0.0634835	0.0964091	0.0421865	0.998422	0.889993	1.00239	0.334852	0.671041	0.116197	0.159859	0.0611876	0.0981539	0.0380355	50.6485	-0.0882754	0.0595076	0.986197	50.5047	-0.0885404	0.014201	0.992386
P20020|P20020-2|P20020-3|P20020-4|P20020-5|P20020-6	ATP2B1	0.998422	0.940723	0.97366	0.671146	0.860857	0.282723	0.464026	0.0860201	0.174512	0.0485278	0.998422	0.852718	0.963943	0.294675	0.680539	0.119964	0.186092	0.0446938	0.0612521	0.0225694	0.998422	0.823513	0.739949	0.623336	0.695214	0.396461	0.396538	0	0.17592	0											52.2622	-0.0737505	0.00977367	0.999453	50.7788	-0.0529956	0	0.927133
H0Y7S3|Q01814|Q01814-2|Q01814-3|Q01814-4|Q01814-5|Q01814-6|Q01814-7|Q01814-8	ATP2B2
P23634-6|P23634	ATP2B4	0.998422	0.981611	1.02773	0.827391	0.964436	0.443011	0.59847	0.144814	0.306237	0.0702742	0.998422	1.0215	1.03582	0.691122	0.994065	0.160667	0.294047	0.0805677	0.113847	0.0473061	0.998422	0.965968	1.0006	0.782733	0.919048	0.407014	0.560539	0.133437	0.286121	0.0655825	0.998422	1.05716	1.05243	0.750873	0.996443	0.205347	0.316969	0.0975254	0.148972	0.0530404	54.7301	-0.0716002	0.0241069	0.99631	54.1434	-0.0674473	0.00677527	0.99823
B4E2Q0|H0Y9V7|P98194|P98194-2|P98194-3|P98194-4|P98194-5|P98194-6|P98194-7|P98194-8|P98194-9	ATP2C1	0.998422	0.925175	0.984551	0.782538	0.911631	0.413873	0.560355	0.130212	0.241164	0.0747016	0.998422	0.956597	1.05135	0.65882	0.838259	0.12684	0.274303	0.0688619	0.0940567	0.0585988	0.998422	0.923383	1.04299	0.764282	0.866223	0.416945	0.528849	0.0706072	0.175803	0.0414017	0.998422	1.07582	1.0636	0.767743	0.945055	0.160954	0.372108	0.078852	0.101961	0.0437971	53.9914	-0.0678313	0.00474392	0.998143	53.4361	-0.0732211	0	0.992266
P20648	ATP4A	0.998422	0.961154	0.99829	0.832347	0.869677	0.414362	0.76553	0.105458	0.241812	0.0559191	0.998422	0.79322	0.939695	0.653371	0.829948	0.417705	0.564672	0.094834	0.153132	0.0590845	0.998422	1.15431	1.22493	0.88364	0.999902	0.622777	0.8684	0.192333	0.357458	0.110547	0.998422	1.13047	1.16915	0.890386	0.989263	0.593306	0.820966	0.18931	0.27717	0.0929186	54.9919	-0.0820944	0	0.983945	56.9161	-0.0918731	0.0779449	0.94311
P25705|P25705-2	ATP5A1	0.998422	0.983777	1.01422	0.862482	0.928719	0.694235	0.704757	0.465241	0.651304	0.059624	0.998422	1.00071	1.0411	0.923685	0.982295	0.691267	0.792796	0.361552	0.585095	0.056841	0.998422	0.962599	0.97104	0.89499	0.956516	0.761908	0.763791	0.478316	0.720967	0.0560289	0.998422	0.924842	1.0047	0.902016	0.961819	0.722358	0.750383	0.327799	0.607242	0.0437827	59.3378	-0.0497794	0	0.922954	60.3452	-0.06108	0	0.916385
F8W0P7|P06576	ATP5B	0.998422	0.966576	0.971471	0.826348	0.890984	0.602581	0.691289	0.432565	0.57035	0.0546986	0.998422	0.974864	0.971891	0.847253	0.934696	0.642771	0.728038	0.346441	0.527862	0.057491	0.998422	1.00136	1.01369	0.903085	0.976761	0.73204	0.783992	0.422884	0.611627	0.0656777	0.998422	0.923542	0.95714	0.95182	0.823234	0.606279	0.769039	0.318155	0.548146	0.0435993	58.0587	-0.0459949	0	0.941256	59.4589	-0.0610957	0	0.966398
P36542|P36542-2	ATP5C1	0.998422	0.966927	0.991256	0.874368	0.915695	0.716272	0.717921	0.432758	0.635112	0.0351101	0.998422	1.04197	0.996221	0.948933	0.981281	0.718061	0.770944	0.32541	0.566048	0.0401533	0.998422	0.902607	0.924027	0.927324	0.946023	0.802473	0.738163	0.431264	0.720334	0.043425	0.998422	0.976184	1.07234	0.979307	1.04076	0.712961	0.767649	0.277957	0.569895	0.0355177	59.1515	-0.0540569	0	0.928394	60.2146	-0.0676594	0	0.898797
P30049	ATP5D	0.998422	1.00865	0.992108	0.720987	0.912987	0.636502	0.622742	0.485905	0.558408	0.165313	0.998422	0.929064	0.883553	0.8336	0.907969	0.641066	0.720821	0.418489	0.515414	0.157306	0.998422	1.06711	1.04125	0.959206	1.04272	0.82219	0.841367	0.541496	0.672516	0.1856	0.998422	0.913859	0.923873	0.743235	0.859412	0.574378	0.700604	0.410132	0.498211	0.153507	58.5299	-0.0368036	0	0.93029	61.438	-0.0607908	0	0.964612
P56381	ATP5E	0.998422	0.924305	1.04023	0.641145	0.836556	0.641533	0.637552	0.434792	0.58105	0.0879234	0.998422	1.04384	0.997466	1.0061	0.919208	0.881509	1.02444	0.415786	0.678378	0.0643579	0.998422	0.980258	0.881223	0.87702	0.957767	0.45582	0.745019	0.410409	0.557177	0.0618813	0.998422	0.565271	0.765864	0.584771	0.578485	0.5113	0.457956	0.248345	0.37322	0.0275376	57.5571	-0.0361968	0	0.894762	57.6009	-0.050372	0	0.916661
P24539|Q5QNZ2	ATP5F1	0.998422	0.881955	0.920064	0.5573	0.792187	0.587946	0.500232	0.284258	0.489222	0.032483	0.998422	0.826258	0.693503	0.668892	0.746306	0.597372	0.675636	0.185016	0.416297	0.030007	0.998422	1.05698	1.01057	0.99641	1.09737	0.590738	0.594029	0.300795	0.478511	0.0327722	0.998422	0.727937	0.980876	0.53557	0.751603	0.430274	0.549763	0.168937	0.325087	0.02153	54.4211	-0.0381041	0	0.906647	57.135	-0.0656337	0	0.936668
D6R9H7|E7EPU7|E7EQ97|I3L0Y5|P05496|P48201|Q06055|Q06055-2|Q06055-3	ATP5G1|ATP5G3|ATP5G2	0.998422	0.996766	0.999191	0.765237	0.929288	0.770182	0.708962	0.703678	0.776076	0.413858	0.998422	0.95126	0.88372	0.919739	0.894371	0.828199	0.819142	0.542339	0.669188	0.243456	0.998422	0.969163	0.917203	0.883559	0.980598	0.84203	0.778977	0.670981	0.843197	0.454853	0.998422	0.863731	0.953972	0.803503	0.893439	0.687954	0.700178	0.446019	0.647688	0.21213		-0.0226037	0	0.828418		-0.0290768	0	0.86692
O75947	ATP5H	0.998422	0.958003	0.926688	0.669393	0.842906	0.592872	0.641599	0.304146	0.504685	0.0493451	0.998422	0.968668	0.944447	0.806835	0.890634	0.607688	0.711441	0.228331	0.478218	0.0529694	0.998422	1.05774	0.980232	0.952391	1.00148	0.738922	0.830312	0.325345	0.568298	0.0544112	0.998422	0.816564	0.902211	0.686038	0.803733	0.534338	0.683664	0.218208	0.411459	0.0431366	56.1887	-0.0431109	0	0.94212	58.9804	-0.0748022	0	0.985711
P56385	ATP5I	0.998422	0.95068	0.921758	0.771838	0.864891	0.593294	0.667096	0.457699	0.525162	0.142225	0.998422	0.890297	0.811753	0.683642	0.781038	0.499578	0.494805	0.306707	0.377911	0.110704	0.998422	0.939433	1.13572	0.810378	1.06242	0.355673	0.852463	0.407603	0.668865	0.222181	0.998422	0.683057	0.807759	0.593425	0.66113	0.496746	0.524641	0.321426	0.432989	0.163158	57.9828	-0.0375854	0	0.955813	58.2195	-0.0478422	0.185011	0.823842
A8MUH2|P18859|P18859-2	ATP5J	0.998422	0.816338	0.878594	0.663767	0.687533	0.376373	0.537099	0.422825	0.275594	0.278415	0.998422	0.845689	1.1477	0.68635	0.947763	0.385728	0.692559	0.346768	0.363038	0.558878	0.998422	1.03584	1.03867	0.739157	0.919395	0.556438	0.690661	0.403983	0.459171	0.347518	0.998422	0.842672	0.926762	0.690507	0.760441	0.424681	0.529035	0.242894	0.400839	0.226589	52.9025	-0.0382632	0.220871	0.949386	56.9802	-0.0477214	0.329086	0.980867
G3V325|P56134|P56134-3	ATP5J2	0.998422	0.886415	0.929466	0.526915	0.719279	0.364207	0.424549	0.244312	0.243788	0.152465	0.998422	0.462931	0.775123	0.221606	0.323123	0.156337	0.164496	0.105546	0.118859	0.0628213	0.998422	0.9738	1.00717	0.562892	0.759602	0.293345	0.445035	0.205783	0.185126	0.170552	0.998422	0.76777	0.924298	0.637753	0.807577	0.230111	0.334203	0.123588	0.175941	0.0838103	51.1175	-0.0534138	0.140998	0.992697	51.1258	-0.0718946	0.158673	0.991811
O75964	ATP5L	0.998422	0.884466	1.00556	0.507518	0.806421	0.433846	0.429675	0.272432	0.333436	0.0994291	0.998422	0.861027	0.87282	0.666691	0.759933	0.461469	0.526575	0.283643	0.347203	0.1372	0.998422	0.897517	0.874345	0.736956	0.850925	0.30766	0.421664	0.169833	0.249285	0.0363593	0.998422	0.617845	0.861052	0.480879	0.64018	0.327223	0.429871	0.161824	0.244742	0.031983	52.1609	-0.0498636	0.122324	0.963802	52.6102	-0.0612961	0	0.977536
P48047	ATP5O	0.998422	0.958864	0.954575	0.671007	0.83548	0.602791	0.589003	0.315627	0.512118	0.0293171	0.998422	0.903437	0.836716	0.740215	0.792945	0.596113	0.690263	0.20398	0.41264	0.0369608	0.998422	1.01009	0.926198	0.992358	0.997837	0.635946	0.680823	0.342792	0.527744	0.0465984	0.998422	0.674376	0.933235	0.691788	0.821558	0.521994	0.650677	0.198657	0.37867	0.047156	56.0094	-0.04281	0	0.932619	57.999	-0.0620971	0	0.955978
Q99766|Q8WXQ4	ATP5S	0.998422	0.940733	1.02343	0.650526	0.879375	0.14555	0.321996	0.07284	0.0981779	0.0336987	0.998422	0.99988	0.986553	0.619315	0.822246	0.22228	0.353117	0.130818	0.172892	0.0941349	0.998422	0.860507	0.983751	0.622028	0.828161	0.197969	0.332009	0.0525636	0.0826181	0.0389019	0.998422	0.823771	0.91249	0.697739	0.85879	0.165117	0.305799	0.0445123	0.0821435	0.0149768	51.0792	-0.1095	0.0422515	0.998188	50.9221	-0.0834143	0.00209798	0.994816
Q9NW81|Q9NW81-4|Q9NW81-5	ATP5SL	0.998422	0.638056	0.860854	0.31608	0.465689	0.200334	0.235401	0.165261	0.188918	0.085885	0.998422	0.51981	0.706179	0.267273	0.354264	0.159114	0.208598	0.0972074	0.123034	0.0396852											0.998422	0.415177	0.685868	0.241748	0.30798	0.102201	0.145955	0.0369368	0.0756165	0.0351289	46.2872	-0.0674584	0.124494	0.994152
A0A0C4DGX8|Q15904	ATP6AP1	0.998422	1.03157	0.956814	0.700835	0.901955	0.214927	0.437014	0.0853523	0.116553	0.047083	0.998422	0.9799	1.02327	0.700581	0.848589	0.204987	0.468817	0.106916	0.13987	0.0685442	0.998422	0.98958	1.0147	0.850336	0.959096	0.329641	0.588978	0.213992	0.277687	0.126507	0.998422	0.95926	1.0698	0.658924	0.892114	0.319947	0.42804	0.172277	0.209948	0.0822532	52.0218	-0.0999445	0.0460152	0.996396	53.767	-0.0950064	0.161683	0.995011
H0Y750|O75787|O75787-2	ATP6AP2	0.998422	0.963319	0.99204	0.7424	0.871408	0.218203	0.448408	0.107812	0.138194	0.0587045	0.998422	1.06122	1.06799	0.721884	0.956003	0.189545	0.438846	0.0910152	0.117425	0.0584336	0.998422	1.08601	1.05437	0.811079	0.919	0.318448	0.517629	0.0907866	0.145353	0.0546704	0.998422	1.10759	1.06206	0.83527	0.979728	0.235926	0.506565	0.101073	0.122708	0.0737485	52.1789	-0.0946071	0.055026	0.997497	53.1914	-0.098789	0.048061	0.991429
Q93050|Q93050-1|Q93050-3	ATP6V0A1	0.998422	0.982723	1.05546	0.772388	0.888839	0.516317	0.592225	0.372207	0.458692	0.140918	0.998422	0.993167	0.965763	0.824599	0.853156	0.525402	0.648509	0.397645	0.447054	0.123066	0.998422	0.988965	1.01624	0.832737	0.905933	0.644823	0.692015	0.421122	0.530735	0.135206	0.998422	0.990331	1.04018	0.902811	0.970144	0.645698	0.715394	0.49426	0.540279	0.183377	56.4573	-0.0441965	0.0138813	0.972744	58.3849	-0.0450816	0	0.97451
Q9Y487	ATP6V0A2	0.998422	0.974511	0.979735	0.736238	0.854249	0.44073	0.599578	0.29893	0.401067	0.0962772	0.998422	0.983314	0.988674	0.734405	0.884202	0.54621	0.579396	0.309935	0.390724	0.138449	0.998422	0.957332	1.00594	0.815707	0.895473	0.464769	0.555111	0.242037	0.383142	0.0750284	0.998422	0.876567	1.00832	0.672323	0.833162	0.383542	0.467329	0.1921	0.289767	0.069783	55.172	-0.0478287	0	0.986525	55.1161	-0.0548684	0	0.988488
P27449|H3BNI4	ATP6V0C											0.998422	1.54365	1.73961	1.56165	1.49469	1.14825	1.55812	1.20954	1.03715	0.945653	0.998422	0.9876	0.688217	1.0402	0.873901	0.965389	0.721178	1.00643	1.00535	0.879743	0.998422	0.60715	0.811906	1.217	1.0056	0.913802	0.939958	0.739209	0.934459	0.682837							0.916643	-1.85103e-10
F5GYQ1|J3QL14|P61421|R4GN72	ATP6V0D1	0.998422	0.986376	1.0152	0.744399	0.908198	0.565534	0.59026	0.319654	0.479882	0.0697307	0.998422	1.08521	0.943844	0.787913	0.914068	0.519733	0.639507	0.295666	0.422085	0.0608167	0.998422	0.985926	1.02156	0.77387	0.896639	0.591985	0.553589	0.289441	0.436975	0.0734628	0.998422	1.09427	1.07109	0.792469	0.987456	0.486612	0.608282	0.29275	0.373084	0.0617506	56.3039	-0.0474903	0	0.967592	56.028	-0.0495215	0	0.970637
P38606	ATP6V1A	0.998422	1.00132	0.999753	0.797983	0.961106	0.587628	0.632924	0.312746	0.505727	0.0580003	0.998422	1.04928	1.04126	0.848371	0.964587	0.602483	0.717518	0.409505	0.563123	0.0675525	0.998422	0.969854	1.0108	0.788189	0.937707	0.56996	0.55743	0.252546	0.440892	0.0550492	0.998422	1.00249	0.991869	0.869571	0.983858	0.578186	0.672801	0.307711	0.528521	0.0566008	56.9267	-0.0521446	0	0.968904	55.8797	-0.0532568	0	0.973507
P21281	ATP6V1B2	0.998422	0.968586	0.976538	0.892847	0.932567	0.541628	0.665928	0.292098	0.465694	0.0461427	0.998422	0.978566	1.02237	0.770255	0.902573	0.455169	0.555244	0.277468	0.406313	0.0404231	0.998422	1.0314	1.03173	0.875095	0.991561	0.558145	0.673179	0.285026	0.432765	0.0906143	0.998422	1.08819	1.05593	0.915148	1.00877	0.543842	0.687155	0.328938	0.480978	0.0940889	56.7235	-0.0577272	0	0.980731	56.8042	-0.0596801	0	0.986985
P21283	ATP6V1C1	0.998422	0.958282	0.998096	0.686884	0.894194	0.191137	0.425863	0.0468789	0.0734956	0.02692	0.998422	0.996829	0.992699	0.719355	0.917524	0.227052	0.48265	0.0456756	0.0913456	0.0277148	0.998422	0.944044	1.00069	0.693255	0.860812	0.21027	0.420366	0.0611096	0.0892521	0.037002	0.998422	0.96875	0.981878	0.702824	0.865619	0.230428	0.460399	0.0576918	0.090565	0.0364523	51.8339	-0.098817	0.00548314	0.99886	51.8097	-0.0915234	0.0109526	0.998685
Q9Y5K8	ATP6V1D	0.998422	0.942035	1.00969	0.801201	0.883252	0.675875	0.722785	0.464275	0.627206	0.166097	0.998422	1.06282	1.03576	0.993849	0.984176	0.799417	0.844231	0.634737	0.806256	0.222579	0.998422	0.950361	0.899716	0.895105	0.925078	0.636637	0.718863	0.541561	0.743784	0.222714	0.998422	0.980094	0.987799	0.919392	0.92242	0.787132	0.772895	0.552833	0.701289	0.190018	59.537	-0.03928	0	0.949577	61.2495	-0.0360806	0	0.882573
P36543	ATP6V1E1	0.998422	0.952985	0.96158	0.684507	0.863033	0.244628	0.456035	0.074197	0.123563	0.0320549	0.998422	0.926431	0.857407	0.708589	0.833333	0.31487	0.586133	0.0764875	0.14073	0.0318804	0.998422	1.00924	0.99386	0.78591	0.926269	0.238813	0.50142	0.0802081	0.12163	0.0379557	0.998422	0.881681	0.991639	0.636114	0.829891	0.277424	0.535865	0.0764318	0.12693	0.0359251	52.0911	-0.0823222	0.00335338	0.998655	52.7459	-0.105549	0.0371209	0.998927
Q16864|Q16864-2	ATP6V1F	0.998422	0.951786	1.0375	0.722073	0.865583	0.551993	0.603526	0.371512	0.461461	0.150601	0.998422	0.893965	0.956759	0.744595	0.870257	0.580467	0.658258	0.369979	0.497471	0.152271	0.998422	1.11287	1.07118	0.994197	1.02553	0.716044	0.75778	0.433033	0.581528	0.133032	0.998422	0.938927	1.02474	0.763469	0.903873	0.599527	0.774146	0.454463	0.538876	0.133005	56.5395	-0.0408478	0	0.977042	59.5932	-0.0595034	0	0.953535
O75348	ATP6V1G1	0.998422	0.966521	0.981295	0.71812	0.826323	0.484626	0.605938	0.596512	0.413228	0.558598	0.998422	0.935952	0.950553	0.772244	0.863752	0.545545	0.650137	0.519848	0.40919	0.598818	0.998422	1.00001	0.938239	0.863138	0.913154	0.581182	0.724285	0.655839	0.495321	0.63294	0.998422	0.771674	0.799029	0.590451	0.669806	0.386203	0.556129	0.353543	0.283418	0.439939		-0.0575778	0.512165	0.938796		-0.0561304	0.586324	0.914776
Q9UI12|Q9UI12-2	ATP6V1H	0.998422	0.987999	1.04172	0.850646	1.0017	0.187499	0.472917	0.123177	0.129016	0.0783306	0.998422	0.990125	0.996633	0.799958	0.898464	0.184788	0.518269	0.0466156	0.0696708	0.0275273	0.998422	0.889129	0.957785	0.659951	0.786036	0.188426	0.412903	0.0743768	0.102568	0.0515138	0.998422	0.911073	0.963045	0.736798	0.872038	0.235337	0.523961	0.0734748	0.121299	0.0453806	52.6235	-0.148993	0.0977249	0.997667	51.3066	-0.0766003	0	0.993205
Q04656|Q04656-2|Q04656-3|Q04656-5	ATP7A	0.998422	0.936429	1.02158	0.5955	0.796235	0.258131	0.367391	0.140459	0.188722	0.0805178	0.998422	0.898304	1.02775	0.682429	0.873379	0.298071	0.491265	0.163277	0.233461	0.0919309	0.998422	0.915352	0.983762	0.636966	0.786673	0.297583	0.414121	0.103608	0.208881	0.0511221	0.998422	0.889686	0.951228	0.698831	0.79526	0.345631	0.497517	0.140292	0.228926	0.0698143	51.0763	-0.0765614	0.0891589	0.997963	51.7995	-0.0637906	0.00408235	0.998876
Q9Y2Q0|Q9Y2Q0-2|Q9Y2Q0-3	ATP8A1	0.998422	0.947237	1.0537	0.913687	0.926214	0.706616	0.767423	0.344893	0.60891	0.0835438	0.998422	0.955338	0.968136	0.824265	0.864036	0.684012	0.68569	0.394862	0.607201	0.117462	0.998422	0.919413	1.0313	0.775248	0.862725	0.607097	0.663739	0.31061	0.471114	0.0738803	0.998422	0.955095	0.976399	0.799874	0.892899	0.661401	0.696284	0.324808	0.618123	0.128515	58.9478	-0.0600182	0	0.968322	56.73	-0.047575	0	0.973367
F8VRS1|Q9NTI2|Q9NTI2-3	ATP8A2
O43861|O43861-2	ATP9B	0.998422	0.867446	1.01178	0.707732	0.824392	0.368476	0.537675	0.146116	0.223131	0.0976831	0.998422	0.900345	0.993616	0.729116	0.837772	0.275879	0.461328	0.112881	0.190373	0.0747402											0.998422	1.00717	1.031	0.780339	0.891124	0.36496	0.590438	0.152377	0.190218	0.0825234	53.1326	-0.0578468	0	0.99459
A8MRA7|I3L448|Q5TC12	ATPAF1	0.998422	0.911313	0.955472	0.691467	0.844264	0.321871	0.495461	0.113424	0.19638	0.0458521	0.998422	0.890931	0.890087	0.68395	0.849025	0.360534	0.528716	0.117067	0.217189	0.0530809	0.998422	0.983365	0.946018	0.69118	0.814321	0.322792	0.459755	0.0726596	0.159424	0.0301861	0.998422	0.956765	0.920331	0.70911	0.782277	0.360229	0.498714	0.082999	0.192693	0.0310748	52.6331	-0.0660325	0	0.998503	52.353	-0.0725247	0	0.995801
Q8N5M1|C9J2Q2	ATPAF2	0.998422	0.950746	1.03028	0.917274	0.958749	0.65797	0.691466	0.240741	0.484167	0.0641266	0.998422	0.96047	0.978047	0.96201	0.974635	0.651869	0.776137	0.267604	0.58606	0.0692672	0.998422	0.883789	0.983523	0.719265	0.844643	0.607077	0.504401	0.224336	0.381866	0.0954808	0.998422	1.01631	1.01357	0.777698	0.845813	0.454836	0.575553	0.180093	0.356907	0.0537212	57.397	-0.0640794	0	0.982532	54.9581	-0.0456757	0	0.964602
Q9UII2	ATPIF1	0.998422	0.8991	0.958039	0.807192	0.873885	0.713557	0.731759	0.900732	0.795267	1.08543	0.998422	0.854848	0.851935	0.68858	0.750258	0.735833	0.746445	0.761847	0.666651	0.7055	0.998422	1.06397	1.14621	0.970686	1.0274	0.786761	0.974857	0.850684	0.746431	0.907312	0.998422	0.65641	0.822203	0.610566	0.656759	0.554708	0.650671	0.568781	0.563519	0.523577		-0.0248158	0.842209	0.234018		-0.20788	0.822796	0.700256
Q13535|Q13535-2|Q13535-3	ATR	0.998422	0.877966	0.832342	0.762925	0.693643	0.461268	0.52681	0.32754	0.360468	0.173955											0.998422	0.988635	0.785734	0.913667	0.77072	0.662508	0.597989	0.501788	0.424663	0.236165	0.998422	0.965929	0.698248	1.0005	0.741018	0.823962	0.699805	0.503925	0.501998	0.204171	54.4014	-0.0354552	0	0.956325	58.6031	-0.032583	0	0.836781
C9JA62|Q6UW56|Q6UW56-2|Q6UW56-3	ATRAID	0.998422	0.907685	0.91613	0.579833	0.804913	0.611391	0.563496	0.45962	0.466311	0.259688	0.998422	0.866829	0.78979	0.782039	0.825129	0.686117	0.786814	0.398347	0.461054	0.211448	0.998422	1.13682	0.966351	1.08276	1.24512	0.619076	0.837957	0.584785	0.645222	0.348885	0.998422	0.735696	0.934713	0.717706	0.840865	0.608458	0.675633	0.435035	0.507623	0.220552	56.9047	-0.0292437	0.103376	0.93255	65.7959	-0.0802378	0.498816	0.818899
Q8WXE1|Q8WXE1-2|Q8WXE1-3|Q8WXE1-5	ATRIP	0.998422	0.942032	1.03033	0.572117	0.734522	0.210286	0.301213	0.0655648	0.114858	0.073652	0.998422	0.891935	1.00276	0.481189	0.674196	0.219129	0.293906	0.132427	0.166127	0.0392566	0.998422	0.907852	1.03056	0.657051	0.833699	0.350237	0.443527	0.0869864	0.16662	0.0426162	0.998422	0.948514	1.00303	0.423358	0.714255	0.165697	0.239193	0.0649313	0.108402	0.0319672	50.3489	-0.0838479	0.0494597	0.99602	52.249	-0.0676781	0	0.995931
O75882|O75882-3	ATRN	0.998422	0.9503	1.04472	0.784438	0.86313	0.641897	0.644776	0.584774	0.599157	0.345413	0.998422	0.967267	1.02317	0.932601	0.993825	0.664525	0.690953	0.627254	0.577023	0.388665	0.998422	1.01286	0.96576	0.927458	0.997625	0.548821	0.72874	0.54549	0.603719	0.392617	0.998422	0.924482	1.0165	0.814337	0.862601	0.598398	0.623794	0.438256	0.479757	0.263896	61.5106	-0.0279051	0.217662	0.936687	60.8574	-0.0660422	0.486338	0.954373
P46100|P46100-4|A0A096LP59	ATRX	0.998422	0.932297	0.944506	0.58771	0.788728	0.366757	0.452642	0.348344	0.337516	0.247738	0.998422	0.910308	0.991472	0.61991	0.750259	0.450232	0.488971	0.424049	0.416063	0.307621	0.998422	0.966399	0.932781	0.645895	0.803789	0.398075	0.513044	0.389385	0.38208	0.326792	0.998422	0.915062	0.985676	0.571718	0.732629	0.368266	0.434835	0.297892	0.333179	0.233933	51.7154	-0.0626624	0.28342	0.991842	52.8194	-0.0599095	0.340912	0.98987
Q9UBB4	ATXN10	0.998422	0.884738	0.951965	0.613379	0.809629	0.135028	0.325904	0.0484888	0.0753313	0.0280853	0.998422	0.924048	0.918767	0.692283	0.836643	0.14983	0.357385	0.057226	0.0831635	0.0337702	0.998422	0.886205	0.915515	0.697124	0.826595	0.148178	0.377558	0.0377828	0.0704698	0.0200485	0.998422	0.832838	0.902338	0.676015	0.813158	0.141914	0.36133	0.0380712	0.0761422	0.0216874	50.6927	-0.089244	0	0.994979	51.3452	-0.0935816	0	0.987772
P0C7T5	ATXN1L	0.998422	0.937847	1.01178	0.759983	0.908763	0.323775	0.523547	0.189094	0.238167	0.112254	0.998422	0.829122	0.926228	0.552188	0.757627	0.227345	0.372704	0.13215	0.161827	0.0856533	0.998422	1.04224	1.09757	0.68738	0.908107	0.306987	0.484864	0.160223	0.21637	0.104693	0.998422	0.955526	1.10523	0.611489	0.837046	0.270233	0.376465	0.132822	0.198335	0.060352	53.1427	-0.0772215	0.11266	0.997103	52.531	-0.0843901	0.117323	0.987371
F8VQP2|Q99700|Q99700-2|Q99700-4|V9GY86|H0YH87	ATXN2	0.998422	0.936385	0.957092	0.597551	0.781521	0.194542	0.32537	0.120198	0.155049	0.0577338	0.998422	0.922081	0.952361	0.569857	0.797643	0.201287	0.329304	0.122885	0.15789	0.0741258	0.998422	0.950707	0.978679	0.592526	0.855047	0.231373	0.394686	0.110488	0.163276	0.0548276	0.998422	0.956615	1.00161	0.647738	0.808628	0.166312	0.307469	0.0861218	0.12511	0.048736	50.6784	-0.0831107	0.0657826	0.997159	51.3047	-0.081985	0.0602416	0.997915
Q8WWM7|H3BUF6|Q8WWM7-8	ATXN2L	0.998422	0.948322	0.970608	0.745929	0.848804	0.372617	0.542234	0.146819	0.259831	0.0729142	0.998422	0.924801	0.978932	0.680103	0.849661	0.297459	0.475386	0.113947	0.177255	0.0603211	0.998422	1.00779	0.98291	0.734726	0.893393	0.387476	0.573015	0.110413	0.236955	0.0510533	0.998422	0.938681	0.94653	0.654305	0.804299	0.282483	0.446954	0.0886608	0.157982	0.0380531	53.5788	-0.0619358	0	0.998918	53.7482	-0.0700347	0	0.997396
A0A087X1A8|F5H211|G3V3R7|P54252|P54252-2|P54252-4|C9JQV6|G3V328|D3VVH9	ATXN3	0.998422	0.94531	0.986227	0.716168	0.883077	0.217095	0.406471	0.0831785	0.137492	0.0432182	0.998422	0.93259	0.970556	0.766946	0.907094	0.288217	0.513386	0.0962703	0.163504	0.0452779	0.998422	1.02068	0.987236	0.73531	0.914821	0.246942	0.442357	0.0890137	0.143595	0.0407124	0.998422	0.917848	0.973366	0.770438	0.88697	0.292464	0.525842	0.0910078	0.153029	0.0407219	51.9151	-0.0943038	0.0416649	0.998609	52.3177	-0.0981253	0.0490016	0.99848
O15265|O15265-2|O15265-3	ATXN7																															0.998422	0.803778	1.00932	0.432232	0.532887	0.23384	0.34835	0.265712	0.219936	0.11934
C9IZF2|Q9ULK2-2	ATXN7L1																															0.998422	1.11356	1.06237	1.03697	1.08965	1.31551	1.20813	0.803011	1.53032	0.17308
K7EKG9|K7EMZ3|K7ENZ2|Q14CW9|Q14CW9-2	ATXN7L3	0.998422	0.989227	0.925128	0.854031	0.840887	0.517913	0.668253	0.111363	0.233102	0.0585466	0.998422	0.946158	0.994838	0.895977	0.952693	0.541585	0.637049	0.145645	0.290728	0.0424625	0.998422	1.07795	0.896291	0.976675	1.09011	0.595036	0.890494	0.178553	0.304244	0.0512334	0.998422	0.918806	0.896638	0.838078	0.943919	0.516209	0.670495	0.176366	0.237004	0.0488841	55.0254	-0.0744118	0	0.982813	56.5628	-0.115632	0.0727774	0.978504
Q96GX2	ATXN7L3B	0.998422	0.906453	0.934885	0.506974	0.807208	0.28042	0.370118	0.108644	0.159416	0.0530862	0.998422	0.915905	0.951151	0.443557	0.574811	0.281719	0.333772	0.124348	0.188054	0.0486015	0.998422	1.20396	1.2114	0.989132	1.1204	0.566298	0.687744	0.204936	0.326201	0.0598924	0.998422	1.07108	1.18808	0.792312	0.907381	0.511069	0.727652	0.216273	0.324979	0.0829016	50.7919	-0.0686206	0.0381717	0.992659	56.0992	-0.0898263	0.0711472	0.927471
Q13825|Q13825-2	AUH	0.998422	0.864901	0.987089	0.285232	0.574369	0.118463	0.162261	0.0752685	0.0982074	0.0483896	0.998422	0.886246	0.989435	0.324984	0.639625	0.131611	0.169415	0.0873026	0.0988596	0.0489934	0.998422	0.939142	1.01434	0.315837	0.61042	0.134239	0.18784	0.0637786	0.0926718	0.0359003	0.998422	0.92906	0.998656	0.312785	0.59925	0.0858477	0.138509	0.0417102	0.0682107	0.0321478	47.6015	-0.112669	0.0743726	0.99894	48.0736	-0.118133	0.0747174	0.995307
Q9Y679|Q9Y679-2|Q9Y679-3	AUP1	0.998422	0.853284	0.895243	0.283726	0.563557	0.121124	0.183053	0.0753073	0.0940424	0.0416569	0.998422	0.80585	1.02889	0.245476	0.565093	0.14733	0.190958	0.101589	0.119859	0.0442601	0.998422	0.818321	0.95568	0.25435	0.555526	0.0827947	0.116525	0.055003	0.0680717	0.0356109	0.998422	0.876252	1.02389	0.246107	0.578207	0.105355	0.135026	0.0686855	0.0893367	0.037672	47.5471	-0.0975498	0.0619138	0.993651	47.2571	-0.110562	0.0437947	0.999206
O14965|A3KFJ0|A3KFJ1|Q5QPD4	AURKA	0.998422	0.940519	1.01041	0.647526	0.872498	0.195648	0.373286	0.127521	0.131946	0.0842402	0.998422	0.743142	0.896241	0.267203	0.448792	0.115659	0.172784	0.0682073	0.0684027	0.0568575	0.998422	1.06595	1.00554	0.656276	0.846412	0.151759	0.382294	0.0766557	0.0869527	0.0512651	0.998422	0.655166	0.719646	0.160548	0.365142	0.060497	0.0781946	0.0428674	0.052599	0.0121739	51.2977	-0.0970089	0.0858607	0.998499	51.3339	-0.106265	0.0442608	0.992497
J3KRF8|J3KRJ2|J3KTD6|J3QLN8|J3QR41|Q96GD4|Q96GD4-2|Q96GD4-3|Q96GD4-4|Q96GD4-5	AURKB	0.998422	0.960231	1.01842	0.293163	0.745151	0.0130285	0.0638712	0	0	0	0.998422	0.864211	0.935635	0.250955	0.578407	0.143126	0.187811	0.117899	0.177758	0.0593774	0.998422	0.891629	0.933324	0.442717	0.76591	0.114657	0.203519	0.037288	0.0688926	0.0248595	0.998422	0.915686	1.09857	0.334059	0.67183	0.137183	0.209692	0.0995829	0.113139	0.030815	48.4497	-0.167623	0	0.99977	49.3121	-0.101018	0.022181	0.996714
Q8WXX7|Q8WXX7-2|A0A087WVB5|Q75MD7|Q8WXX7-5	AUTS2											0.998422	1.07892	0.938903	1.02411	1.05235	0.589375	0.841922	0.283706	0.369756	0.182757	0.998422	1.09524	1.02147	1.07139	1.1316	0.565762	0.878439	0.248894	0.342712	0.123115	0.998422	1.09408	0.920611	1.14895	1.18682	0.782366	1.14053	0.377132	0.466711	0.162275					56.3769	-0.120501	0.176082	0.968261
Q9NQS1	AVEN	0.998422	1.02179	1.03001	0.710735	0.919866	0.362607	0.465378	0.157653	0.369185	0.0439027	0.998422	0.999093	1.00103	0.700643	0.901013	0.383818	0.474805	0.197797	0.38643	0.0531955	0.998422	1.20557	1.1102	0.864873	1.10045	0.429455	0.591668	0.16281	0.410569	0.0619346	0.998422	1.00946	1.0156	0.691807	0.936044	0.327672	0.466359	0.207565	0.348801	0.0414116	53.445	-0.0656063	0.0539688	0.974052	55.052	-0.0802966	0.0884174	0.931697
Q8NBF6|B8ZZW5|Q8NBF6-2	AVL9	0.998422	0.927492	1.01283	0.811725	0.896971	0.363054	0.615848	0.104952	0.141494	0.0565269	0.998422	0.899008	1.03301	0.818399	0.928362	0.415211	0.638858	0.125758	0.154088	0.0843108	0.998422	0.938333	0.98562	0.766515	0.864478	0.378874	0.575089	0.121115	0.16446	0.0658389	0.998422	0.98968	1.01559	0.801353	0.889186	0.410102	0.614621	0.0999601	0.187385	0.0517888	53.808	-0.0850182	0.010845	0.993417	53.5542	-0.0717852	0	0.995826
O15169|O15169-2	AXIN1											0.998422	0.68908	0.921919	0.388903	0.743979	0.322345	0.430116	0.19731	0.367918	0.151212	0.998422	1.1415	0.751227	0.705162	0.76595	0.386053	0.347788	0.276832	0.245781	0															52.4007	-0.0634692	0.0701087	0.875284
C9JVK8|Q9H6S1|Q9H6S1-3|Q9H6S1-4|Q9H6S1-5	AZI2											0.998422	0.701445	0.945141	0.242809	0.525759	0.108449	0.152289	0.0585577	0.0873197	0.0313583
P61769|H0YLF3	B2M	0.998422	0.950696	0.939788	0.80142	0.890575	0.560188	0.648434	0.414219	0.514865	0.199922	0.998422	0.945403	0.939234	0.865565	0.932884	0.638291	0.726156	0.380872	0.536528	0.200388	0.998422	1.00807	1.03282	0.727856	0.931658	0.654034	0.737635	0.419345	0.547254	0.220146	0.998422	1.00767	0.963894	0.802863	0.934972	0.662046	0.805854	0.428408	0.524587	0.215811	57.8423	-0.0381644	0	0.982241	58.9442	-0.0398839	0	0.966395
B2RBV5	B2RBV5											0.998422	0.66714	0.791739	0.656328	0.592836	0.691447	0.859702	0.282779	0.434042	0.211758
Q8NCR0|Q8NCR0-2	B3GALNT2	0.998422	0.90522	0.959646	0.714421	0.812178	0.41042	0.511719	0.13891	0.284283	0.0547917	0.998422	0.870769	1.01351	0.798675	0.912267	0.452724	0.633784	0.145934	0.267999	0.0942829	0.998422	0.832194	0.964885	0.428741	0.654897	0.261918	0.307677	0.0617397	0.173523	0.0298308	0.998422	0.822627	0.969178	0.554794	0.808598	0.292049	0.37491	0.0958309	0.202771	0.035771	53.3325	-0.0561867	0	0.995727	49.4189	-0.0627213	0.0114095	0.993015
G3V150|O94766|O94766-2|E9PNA1	B3GAT3	0.998422	0.939652	1.03386	0.463306	0.865307	0.144876	0.238674	0.0553039	0.0996795	0.0390103	0.998422	0.995756	1.04861	0.569962	0.861212	0.25215	0.402118	0.105664	0.144446	0.0505611	0.998422	0.927319	0.995621	0.479243	0.784382	0.178676	0.293025	0.099191	0.137437	0.0565558	0.998422	0.944736	1.04711	0.458727	0.816765	0.132364	0.195978	0.0676252	0.116579	0.0560321	49.8289	-0.121449	0.0643832	0.995336	49.8969	-0.0922575	0.0767085	0.998143
Q6Y288	B3GLCT	0.998422	0.991192	0.951846	0.716797	0.926529	0.225062	0.357192	0.0907999	0.142232	0.0478053	0.998422	1.05447	1.0734	0.774317	1.01989	0.327483	0.4976	0.226108	0.239201	0.108483	0.998422	0.969942	0.907591	0.669802	0.812865	0.323072	0.403273	0.126965	0.212799	0.0615309	0.998422	0.931423	1.00864	0.676023	0.932797	0.286256	0.420415	0.181172	0.284395	0.117949	51.7423	-0.109941	0.072721	0.996724	52.0738	-0.0668142	0.0348077	0.990956
Q9NY97|Q9NY97-2	B3GNT2	0.998422	0.870567	1.18414	0.530028	0.737658	0.356943	0.470768	0.220306	0.255507	0.0745444	0.998422	0.831464	0.859316	0.316359	0.663515	0.272615	0.331386	0.0478837	0.0807017	0.0443464											0.998422	0.961079	0.996549	0.670574	0.711818	0.453993	0.653671	0.267526	0.329331	0.195577	51.6288	-0.0576691	0.0984933	0.947977
I3L4B6|Q67FW5|I3L232	B3GNTL1	0.998422	1.1814	1.01163	1.06743	1.10868	0.565181	0.724952	0.135256	0.286784	0.0404185	0.998422	0.794164	1.02359	0.991846	0.426802	0	0.199614	0	0	0	0.998422	0.916387	0.995605	0.545233	0.807143	0.437014	0.576334	0.681229	0.578629	0.784471											56.0137	-0.106647	0.0458576	0.959269		-0.53229	0.600485	0.779723
B4DLN1	B4DLN1	0.998422	0.826476	0.846446	0.542668	0.75947	0.290976	0.358246	0.136698	0.204644	0.123393	0.998422	0.769634	0.846513	0.626771	0.770315	0.306624	0.4437	0.20771	0.234219	0.142367	0.998422	0.830165	0.924628	0.672353	0.80568	0.406113	0.504466	0.186689	0.28705	0.171429	0.998422	0.887217	1.08165	0.851275	0.859346	0.34043	0.524519	0.231472	0.362778	0.148033	50.6148	-0.0537022	0.0385254	0.985558	53.1378	-0.0456562	0.0149004	0.993147
Q00973|Q00973-2	B4GALNT1	0.998422	1.12804	1.15851	0.807223	0.991562	0.485248	0.577002	0.133691	0.267159	0.047545	0.998422	0.936897	1.01914	0.604117	0.826167	0.410921	0.468234	0.117289	0.206864	0.114619																					54.6947	-0.077603	0.0196717	0.963744
E9PHD9	B4GALNT3																					0.998422	1.00687	0.963185	0.364264	0.551767	0.110022	0.131536	0.0468439	0.0632435	0.0258798	0.998422	1.02893	0.787485	0.318461	0.544789	0.0971963	0.143275	0.053499	0.0761391	0.0212624					48.0536	-0.1209	0.0515848	0.984951
P15291|P15291-2|Q86XA6	B4GALT1	0.998422	0.983562	1.00734	0.697451	0.912476	0.264776	0.375902	0.265764	0.224037	0.123302	0.998422	0.916156	0.89128	0.65573	0.830895	0.137573	0.273749	0.0752839	0.129458	0.0625383											0.998422	0.98164	0.910511	0.696504	0.876151	0.178631	0.274004	0.0997128	0.121322	0.089139	51.5976	-0.107691	0.192935	0.991816
O60512	B4GALT3											0.998422	0.849397	0.849435	0.621509	0.74758	0.268079	0.358623	0.112874	0.16521	0.071489											0.998422	0.777999	1.05114	0.621792	0.763954	0.257169	0.374251	0.175978	0.182085	0.109272
O43505	B4GAT1	0.998422	0.975892	1.06467	0.754807	0.914578	0.197167	0.436145	0.0891109	0.113624	0.0551834	0.998422	0.971991	0.987504	0.799954	0.928688	0.191604	0.461561	0.0643735	0.0918617	0.0340085	0.998422	0.950167	1.09274	0.698242	0.881637	0.211133	0.404928	0.0842977	0.09075	0.0371614	0.998422	0.967748	1.03355	0.789283	0.952652	0.295168	0.527772	0.143978	0.171681	0.0890532	52.1617	-0.110494	0.055939	0.996412	51.7946	-0.0978224	0.0324947	0.99328
Q9NWV8	BABAM1	0.998422	0.987559	0.967101	0.735639	0.819886	0.519528	0.547032	0.383889	0.460148	0.143705	0.998422	0.95978	0.95736	0.750745	0.839864	0.519737	0.556475	0.341489	0.405642	0.154149	0.998422	0.990046	0.968918	0.738109	0.84954	0.555236	0.592876	0.345744	0.461161	0.13658	0.998422	0.970305	0.956877	0.785941	0.910129	0.554674	0.658527	0.356107	0.498581	0.162642	56.0842	-0.0395094	0	0.966471	56.3575	-0.0420586	0	0.979065
O14867	BACH1	0.998422	0.932903	1.04196	0.783173	0.932569	0.631131	0.710566	0.542466	0.609287	0.289412	0.998422	0.959806	0.980214	0.844207	0.898796	0.667742	0.71874	0.552218	0.634984	0.247466	0.998422	0.963215	0.968556	0.79067	0.888215	0.54195	0.665544	0.369666	0.506249	0.181235	0.998422	0.967959	1.03591	0.873159	0.909974	0.592082	0.685111	0.50736	0.600472	0.231907	60.7631	-0.03184	0	0.954782	57.3902	-0.0412518	0	0.988397
Q9BYV9	BACH2	0.998422	0.886893	0.9204	0.701227	0.801014	0.544979	0.636823	0.38112	0.543333	0.120168	0.998422	0.934978	0.990135	0.728615	0.899614	0.50366	0.605506	0.341592	0.480115	0.178101	0.998422	0.89448	0.99705	0.665938	0.803005	0.494847	0.56359	0.313775	0.476905	0.14283	0.998422	0.914966	0.981972	0.699381	0.789899	0.530487	0.615357	0.374868	0.512715	0.137576	56.661	-0.0351374	0	0.949092	55.3338	-0.0384142	0	0.976917
A8MXU7|F5GYS3|Q92934	BAD	0.998422	1.21125	0.976538	0.942143	0.991901	0.751341	1.10493	0.439037	0.863325	0.0926765	0.998422	0.733465	0.694204	0.819144	0.775453	0.64643	0.692258	0.444221	0.509109	0.157814	0.998422	1.15099	0.964477	0.878478	0.927756	0.816428	0.639524	0.66034	0.845045	0.219379	0.998422	0.948593	0.924086	0.933362	0.833424	0.770769	0.759945	0.445474	0.64914	0.16943	61.4665	-0.110821	0	0.894138	63.1067	-0.0410827	0	0.74191
J3QTA2|Q99933|Q99933-3|Q99933-4	BAG1	0.998422	0.998599	1.02056	0.896232	0.949136	0.573789	0.684287	0.439552	0.438667	0.258362	0.998422	0.926789	0.953378	0.749979	0.918692	0.472857	0.612306	0.453958	0.472734	0.24921	0.998422	0.971189	1.01672	0.845309	0.884826	0.566524	0.667693	0.417831	0.417793	0.246178	0.998422	0.932908	0.949045	0.86678	0.914095	0.466582	0.635966	0.419687	0.460035	0.22431	57.2492	-0.0538183	0.269966	0.983725	57.1529	-0.045591	0.188008	0.987447
O95816	BAG2	0.998422	1.04525	1.03789	1.35785	1.14373	1.06999	1.35033	0.364768	0.607431	0.152907	0.998422	0.851836	0.890607	1.04216	0.801878	0.764966	1.11084	0.23387	0.426342	0.0905677	0.998422	1.01318	0.980871	1.75995	1.30606	1.19317	1.61581	0.35649	0.627877	0.133375	0.998422	0.819025	1.14066	0.964324	0.867336	0.663459	1.10033	0.205697	0.372458	0.0821966	59.1778	-0.224037	0.246509	0.795861	58.7649	-0.805279	0.244932	0.534606
O95817	BAG3	0.998422	0.879929	0.949806	0.785043	0.950082	0.711434	0.729398	0.220676	0.751958	0.117798	0.998422	0.853231	1.08575	0.781532	0.88814	0.72264	0.844024	0.315102	0.580888	0.100855	0.998422	0.841278	0.882128	0.809916	0.765673	0.457111	0.607033	0.199573	0.354145	0.116221	0.998422	0.574402	0.627199	0.510897	0.52046	0.374741	0.511422	0.211456	0.338653	0.118535	58.866	-0.0528487	0	0.86244	54.5672	-0.0458211	0	0.965507
O95429|O95429-2	BAG4	0.998422	0.928793	1.05199	0.812314	0.78186	0.247837	0.502367	0.0429634	0.165045	0.0490559	0.998422	0.89695	1.18693	0.853614	0.791331	0.361098	0.572914	0.154983	0.181924	0.0885277											0.998422	0.458853	0.598571	0.438064	0.473749	0.137574	0.317901	0.0619766	0.0784036	0.0609736	52.6886	-0.0820065	0	0.981045
Q9UL15	BAG5	0.998422	0.966029	0.95046	0.595487	0.803493	0.0971997	0.26514	0.0496794	0.0642409	0.0254249	0.998422	0.999979	0.95626	0.633999	0.871713	0.10315	0.359244	0.0476017	0.0684685	0.0264385	0.998422	1.02526	1.04246	0.600202	0.85359	0.140869	0.356395	0.0361808	0.0739187	0.0165752	0.998422	1.00451	1.04256	0.629381	0.883871	0.156277	0.40953	0.0648797	0.0965562	0.049494	50.3962	-0.108171	0.01825	0.99664	51.0136	-0.103919	0.0126396	0.995471
Q8TBE0|Q8TBE0-2|Q8TBE0-3	BAHD1	0.998422	0.804612	1.08761	0.579979	0.717143	0.25644	0.275335	0.151491	0.220585	0.117294	0.998422	0.684007	0.904519	0.488514	0.601527	0.19732	0.400459	0	0.184249	0.0900686	0.998422	0.954812	1.04978	0.760434	0.912243	0.629718	0.777261	0.124734	0.251567	0.0616234											50.0917	-0.0705067	0.116774	0.97584	55.941	-0.0763747	0	0.967564
O94812-2|O94812-3|O94812-5|O94812-6|O94812-7	BAIAP3	0.998422	0.813992	0.835356	0.520987	0.850174	0.519776	0.577256	0.118867	0.430024	0.0181719																															53.3809	-0.042998	0	0.896233
A0A0A0MRG8|Q16611|Q16611-2	BAK1	0.998422	0.854449	0.976393	0.601875	0.885257	0.465602	0.491264	0.446836	0.485733	0.326947	0.998422	0.932876	0.909539	0.792555	0.820582	0.539027	0.583498	0.387363	0.482973	0.306285	0.998422	1.11674	1.1167	0.948436	1.0446	0.572511	0.61491	0.433996	0.482729	0.327319	0.998422	1.12158	1.13337	0.783731	0.922305	0.612721	0.656184	0.437351	0.48173	0.318413	53.7164	-0.0527689	0.389366	0.955515	55.9125	-0.0824048	0.405873	0.941174
O75531	BANF1	0.998422	0.638962	0.921558	0.364612	0.520991	0.220839	0.376672	0.116969	0.115367	0.0649675	0.998422	4.12739	0.964343	2.86463	3.64705	0.908625	2.01655	0.739817	0.52174	0.678741	0.998422	1.06308	1.13199	0.926347	0.900335	0.394821	0.572579	0.243366	0.208899	0.172947	0.998422	1.72816	1.10815	1.48565	1.99021	0.596091	1.07674	0.446196	0.389818	0.383169	47.6876	-0.0547743	0.0364887	0.977433	53.8735	-0.108116	0.191373	0.973845
C9J811|C9JF73|C9JGM9|C9JTM8|C9JYB6|E9PJI6|Q8N9N5|Q8N9N5-2|Q8N9N5-3|Q8N9N5-4|Q8N9N5-5|Q8N9N5-6|Q8N9N5-7	BANP	0.998422	0.7811	0.912621	0.397387	0.602915	0.170807	0.254512	0.0602904	0.111483	0.0345304	0.998422	0.624133	0.824971	0.33786	0.471907	0.144219	0.224675	0.0606132	0.0774786	0.03022	0.998422	0.796431	0.84934	0.401586	0.610285	0.164335	0.231613	0.0586075	0.0988148	0.0300091	0.998422	0.737804	0.885492	0.430305	0.609408	0.224153	0.287319	0.123407	0.190817	0.111721	48.3466	-0.0671497	0.00865407	0.999363	48.2736	-0.0666113	0	0.994286
F8W6N3|H0Y8E8|Q92560	BAP1	0.998422	0.752441	0.964242	0.465949	0.585809	0.157049	0.299185	0.111804	0.125925	0.0656884	0.998422	0.700788	0.884824	0.269166	0.432563	0.0796135	0.18705	0.0216338	0.0792967	0.01587	0.998422	0.787545	0.933323	0.484398	0.611067	0.165429	0.339897	0.0957408	0.131809	0.0632623	0.998422	0.697727	0.965134	0.403868	0.524488	0.180007	0.268883	0.111585	0.141739	0.0634282	48.6134	-0.0642094	0.0374496	0.993973	49.1249	-0.0610076	0.0112788	0.995562
Q99728|Q99728-2|Q99728-3	BARD1											0.998422	0.793725	0.99363	0.35452	0.460983	0.203416	0.204757	0.148862	0.190793	0.0995423	0.998422	0.93101	0.926042	0.768194	0.843402	0.431863	0.647874	0.224576	0.257494	0.135745															54.5569	-0.0550469	0.0212411	0.987781
Q9NY43	BARHL2																															0.998422	0.977247	0.952128	0.490262	0.824739	0.143243	0.211643	0.0345694	0.0956173	0.0269242
A0A024RCR6|A0A0G2JK23|P46379|P46379-2|P46379-3	BAT3|BAG6	0.998422	0.931351	0.966661	0.621021	0.809335	0.315613	0.438946	0.142316	0.217747	0.0719412	0.998422	0.850645	0.947771	0.597481	0.750479	0.307941	0.43108	0.173678	0.216733	0.10414	0.998422	0.925546	0.952793	0.64965	0.805439	0.343826	0.465727	0.145613	0.226227	0.0735507	0.998422	0.875563	0.970206	0.63219	0.784447	0.334996	0.452437	0.148425	0.230391	0.0816033	51.9746	-0.0631359	0.03896	0.9989	52.4252	-0.058745	0.00780343	0.999218
Q9NRL2|Q9NRL2-2	BAZ1A	0.998422	0.555619	0.850686	0.169415	0.27134	0.0939416	0.125735	0.0700718	0.0841415	0.042308	0.998422	0.5755	0.900932	0.190985	0.284791	0.112447	0.148813	0.08258	0.0946729	0.0538466	0.998422	0.546577	0.873935	0.174606	0.289075	0.0869027	0.117073	0.0533792	0.0653822	0.0326286	0.998422	0.623569	0.943055	0.179084	0.273145	0.0919759	0.128658	0.0592014	0.0771304	0.0434738	44.4281	-0.101886	0.0683072	0.997676	44.5438	-0.10106	0.0556621	0.998208
Q9UIG0|Q9UIG0-2	BAZ1B	0.998422	0.84014	1.04286	0.247565	0.49168	0.137624	0.167049	0.106505	0.116074	0.0720329	0.998422	0.871309	1.03095	0.126908	0.271402	0.0809806	0.100579	0.0473604	0.0568956	0.021596	0.998422	0.824276	1.07312	0.171291	0.304766	0.08204	0.121663	0.0445199	0.059217	0.0300993	0.998422	0.816796	1.01672	0.186321	0.343147	0.141563	0.172385	0.0778976	0.137017	0.055362	46.9386	-0.127729	0.109311	0.995738	45.8596	-0.189342	0.0741798	0.990602
F8VU39|H0YII3|J3KPG5|Q9UIF9|Q9UIF9-2|Q9UIF9-3	BAZ2A	0.998422	1.33324	1.52067	1.15941	1.14813	0.950815	1.01869	1.35677	0.912945	1.08235											0.998422	0.805611	0.90398	0.323234	0.534126	0.13206	0.221315	0.0843345	0.10214	0.0407582	0.998422	0.821125	1.01088	0.315931	0.530658	0.146138	0.211318	0.0920735	0.121844	0.04021			1.14814	-5.9952e-15	47.5261	-0.0801528	0.0518767	0.996609
Q9UIF8|Q9UIF8-2|Q9UIF8-3|Q9UIF8-4|Q9UIF8-5	BAZ2B	0.998422	1.01725	1.15114	1.13514	1.36142	0.79274	0.769047	0.843355	0.7984	0.143327	0.998422	0.889829	0.968112	0.825118	0.818715	0.801347	0.708757	0.605506	0.43129	0.194108																					63.932	-0.177691	0	0.686033
G3V488|Q8ND07	BBOF1
O75936	BBOX1																					0.998422	1.06041	0.951475	0.931163	1.13954	0.53624	0.738603	0.443155	0.555258	0.290722															57.284	-0.0695807	0.372995	0.930334
E9PPR3|Q8NFJ9|Q8NFJ9-2|Q8NFJ9-3	BBS1																					0.998422	0.980917	0.890274	0.457679	0.707369	0.18948	0.329975	0.0991534	0.171978	0.0484314															49.7933	-0.0797202	0.0702605	0.983157
H3BRL0|Q9BXC9	BBS2											0.998422	0.636097	1.02545	0.334096	0.603264	0.158082	0.219288	0.0880746	0.130819	0.0655233	0.998422	0.796421	0.962827	0.375967	0.626991	0.150712	0.222911	0.0753717	0.109121	0.0485005	0.998422	0.869811	1.01859	0.294794	0.571606	0.102512	0.157177	0.0665103	0.0974607	0.0323845					48.2647	-0.0793752	0.0466039	0.999015
Q8IWZ6|Q8IWZ6-2	BBS7											0.998422	1.00254	1.16386	0.48969	0.785506	0.271542	0.343377	0.165016	0.258331	0.131955
C9JA69|Q8WY36|Q8WY36-2|Q8WY36-3	BBX	0.998422	0.992007	0.945903	0.726275	0.906871	0.481312	0.609713	0.542935	0.436493	0.309153	0.998422	0.998768	0.900681	0.680861	0.821076	0.634291	0.731618	0.441906	0.520962	0.310559	0.998422	1.0232	1.03261	0.730411	0.872425	0.531004	0.571286	0.443534	0.485867	0.267718	0.998422	0.755491	0.974657	0.493462	0.571153	0.499034	0.631389	0.293263	0.505189	0.181122	55.6644	-0.0540816	0.396935	0.949182	56.0202	-0.0465201	0.317847	0.965039
Q9UHQ4|B7Z2L0	BCAP29	0.998422	0.992919	1.03361	0.749155	0.902324	0.500631	0.636026	0.440851	0.453885	0.38618	0.998422	0.859793	0.923534	0.65953	0.818826	0.419444	0.479595	0.293316	0.312446	0.235388	0.998422	0.996825	1.01066	0.815711	0.955336	0.543148	0.730278	0.436545	0.453921	0.450136	0.998422	0.901654	0.963597	0.661617	0.816711	0.428384	0.556937	0.317565	0.392073	0.266625	56.0457	-0.0539681	0.395608	0.993132	57.5408	-0.0570041	0.418008	0.990372
P51572|P51572-2	BCAP31	0.998422	0.922313	0.928874	0.644839	0.860949	0.577379	0.638846	0.629833	0.594415	0.469979	0.998422	0.940152	0.921966	0.77367	0.861807	0.742039	0.716746	0.706382	0.692249	0.609711	0.998422	1.05455	0.993241	0.868154	0.958949	0.726878	0.756588	0.719291	0.681645	0.63917	0.998422	0.883649	0.838426	0.647507	0.754711	0.558594	0.62607	0.594196	0.486872	0.446049		-0.0403518	0.546896	0.928703		-0.0410061	0.679299	0.965514
Q05GC8|Q96PN7|Q96PN7-2|Q96PN7-3|Q96PN7-4|Q96PN7-5	BCAR2|TRERF1																															0.998422	0.666127	0.897853	0.123415	0.221249	0.0855071	0.114955	0.0751037	0.152484	0
A0A0A0MRP7	BCAS1											0.998422	0.995825	1.226	1.04911	1.01346	0.895008	1.06294	0.918481	1.04132	0.126571
O75934	BCAS2	0.998422	1.00647	1.05909	0.6674	0.946389	0.238686	0.432141	0.0799505	0.123117	0.0387087	0.998422	1.02354	0.978392	0.728386	0.962929	0.266371	0.479045	0.0739126	0.120251	0.0405949	0.998422	1.04614	1.06933	0.710108	0.933259	0.201943	0.398423	0.0813851	0.107109	0.0563601	0.998422	0.891997	1.0419	0.632286	0.874679	0.232877	0.465008	0.0958273	0.133737	0.0573764	52.0131	-0.0983335	0.0449627	0.994476	51.8571	-0.113835	0.0616889	0.994734
Q9H6U6|Q9H6U6-2	BCAS3	0.998422	0.914695	0.972585	0.764083	0.873937	0.260711	0.530299	0.0715681	0.101551	0.0397381	0.998422	0.921034	0.993671	0.708017	0.775192	0.30348	0.529505	0.10658	0.167667	0.0579025	0.998422	0.999155	1.01268	0.857809	0.961973	0.429213	0.642843	0.103326	0.205899	0.0598326	0.998422	0.974646	0.963257	0.839016	0.90061	0.368913	0.630073	0.0888957	0.145822	0.0468837	52.7634	-0.0881067	0	0.993129	54.5343	-0.0894407	0.0276785	0.99959
P54687|P54687-4	BCAT1	0.998422	0.98317	0.995209	0.985515	0.99997	0.743406	0.789921	0.368933	0.627123	0.130278	0.998422	0.999851	1.00606	0.934229	0.988966	0.680266	0.748272	0.363831	0.599451	0.116669	0.998422	0.935042	0.995371	0.801836	0.908485	0.666763	0.637714	0.295007	0.483055	0.103274	0.998422	1.27848	0.545116	1.38834	0.53266	0.470463	0.816548	0.316649	0.629056	0.104015	59.6395	-0.0641162	0	0.982428	57.1674	-0.0488558	0	0.973495
O15382	BCAT2	0.998422	0.999217	1.00579	0.937409	1.01242	0.760023	0.775866	0.477585	0.670344	0.214943	0.998422	1.11081	1.08165	0.999503	1.05679	0.726005	0.826055	0.531302	0.724065	0.206914	0.998422	0.961307	0.966716	0.898349	0.899632	0.77474	0.67363	0.432563	0.585264	0.178493	0.998422	1.10648	1.01233	1.04896	1.04509	0.815556	0.885555	0.484013	0.71568	0.201217	60.8808	-0.0510794	0	0.975138	59.6395	-0.0448318	0	0.948583
Q9P287|Q9P287-2	BCCIP	0.998422	0.979292	0.989308	0.743743	0.918078	0.255796	0.461207	0.1034	0.148807	0.0659348	0.998422	0.979782	1.00285	0.750444	0.934084	0.290716	0.486958	0.116108	0.164916	0.0733466	0.998422	1.01166	1.0896	0.764702	0.985293	0.302493	0.522718	0.102765	0.165208	0.0654584	0.998422	1.03129	1.02501	0.817489	0.961844	0.35432	0.545507	0.131775	0.213942	0.0773874	52.4325	-0.0959838	0.0636813	0.999775	53.0685	-0.097724	0.065021	0.992336
Q7Z5W3	BCDIN3D											0.998422	1.05359	1.01512	0.825658	0.90973	0.268343	0.595562	0.171564	0.24081	0.0298895	0.998422	0.864327	1.03614	0.556248	0.790527	0.226949	0.390919	0.0964303	0.154052	0.0671702															50.8471	-0.0714842	0.0382034	0.994949
P21953	BCKDHB	0.998422	0.75691	1.00329	0.231878	0.495756	0.0841727	0.128463	0.043197	0.0612316	0.0174866	0.998422	0.845542	1.03342	0.280667	0.571673	0.114057	0.165295	0.048545	0.0776105	0.0140978	0.998422	0.688017	1.3008	0.396169	0.455772	0.0869101	0.120595	0.0362867	0.0540114	0.0196623	0.998422	0.767894	1.35278	0.435213	0.620396	0.124399	0.191709	0.0516192	0.0901316	0.0258987	46.775	-0.105777	0.0377533	0.997644	47.137	-0.0996487	0.0375526	0.919488
H3BS02|H3BTL2|O14874|O14874-2|O14874-3|H3BNP3	BCKDK	0.998422	0.958269	1.02826	0.93631	0.997245	0.772652	0.695778	0.209074	0.706446	0.0288167	0.998422	1.03391	1.03964	0.716771	0.911596	0.295123	0.562219	0.0436137	0.0774765	0.00885145	0.998422	0.965587	0.990366	0.757626	0.882092	0.58782	0.692284	0.185477	0.385423	0.0369064	0.998422	0.965877	1.15106	0.888692	1.03837	0.295818	0.507946	0	0.105141	0	58.9812	-0.077516	0	0.920022	55.8913	-0.0591922	0	0.981621
A0A087WWW9|O95999	BCL10	0.998422	0.98404	0.974542	0.718594	0.865598	0.500774	0.549609	0.151988	0.411251	0.0822513	0.998422	0.954446	0.932912	0.725344	0.859717	0.510024	0.575227	0.137175	0.403369	0.0609017	0.998422	1.02831	0.975484	0.826364	0.939577	0.527377	0.673868	0.157224	0.465207	0.0591741	0.998422	0.939007	0.952103	0.719813	0.84089	0.473256	0.598002	0.130902	0.392646	0.0412689	54.7246	-0.0530555	0	0.980808	56.1334	-0.0629669	0	0.981167
Q9H165|Q9H165-6	BCL11A	0.998422	0.596036	1.04593	0.48145	0.605941	0.234215	0.35813	0.200653	0.253358	0.126558	0.998422	0.597898	1.02177	0.597013	0.494268	0.329716	0.417661	0.183964	0.256488	0.122525																					48.6343	-0.0550716	0.138912	0.945009
D3YTK1|Q9C0K0|Q9C0K0-2	BCL11B	0.998422	0.657803	0.844103	0.359602	0.479028	0.244692	0.287382	0.159359	0.185004	0.0923477	0.998422	0.556974	0.749371	0.303742	0.376572	0.220207	0.251337	0.143622	0.158655	0.0881782	0.998422	0.8485	0.927759	0.490422	0.629516	0.247335	0.352566	0.158192	0.199717	0.107287	0.998422	0.569529	0.952392	0.333289	0.463261	0.179068	0.249469	0.0803427	0.120856	0.0391705	46.9114	-0.057602	0.108514	0.992798	49.61	-0.0600891	0.090848	0.9972
P10415|P10415-2	BCL2																					0.998422	0.906099	0.999091	0.709475	0.88423	0.418492	0.490939	0.392797	0.398563	0.289027	0.998422	1.09808	0.98424	0.728862	0.813996	0.452531	0.485114	0.33221	0.354455	0.25293					53.3725	-0.0622594	0.327744	0.987146
Q07817|Q07817-2|Q07817-3|Q5QP56|Q5TE64|Q9H1R6	BCL2L1	0.998422	1.03524	1.04056	0.797041	0.966124	0.69076	0.702331	0.66308	0.631773	0.36382	0.998422	1.08053	1.00144	0.955706	0.979896	0.837088	0.875998	0.817119	0.781107	0.565228	0.998422	0.985084	0.979461	0.747218	0.855326	0.518857	0.60677	0.369013	0.466192	0.17231	0.998422	0.94347	1.05008	0.733984	0.847309	0.502893	0.636195	0.301117	0.471424	0.153992	63.3919	-0.0285291	0.179852	0.894299	56.5627	-0.040468	0	0.982942
O43521|O43521-12|O43521-2|O43521-3|O43521-4|O43521-5|O43521-6|O43521-7|O43521-8|O43521-9|A0A0A0MRE7|A0A0C4DH20|C9J417|E9PAM9|H7BZE5|O43521-10|O43521-11|O43521-13|O43521-14|O43521-15|O43521-16|O43521-17|O43521-18|O43521-19|O43521-20	BCL2L11	0.998422	0.802295	1.03861	0.481474	0.736381	0.402895	0.446383	0.218466	0.265337	0.227691	0.998422	0.959766	0.773581	0.633369	0.58819	0.428217	0.611888	0.267643	0.277526	0.298972											0.998422	0.698732	1.13625	0.30644	0.633284	0.217891	0.341953	0.102841	0.181724	0.167345	50.8367	-0.0548812	0.203337	0.975085
Q9BXK5	BCL2L13	0.998422	0.985045	0.95567	0.779737	0.914725	0.394106	0.618951	0.277616	0.283364	0.163817	0.998422	0.957957	0.989465	0.821832	0.943684	0.455745	0.634478	0.196395	0.253975	0.126666	0.998422	1.02639	1.01509	0.82759	0.955453	0.391243	0.655157	0.163512	0.211739	0.104435	0.998422	1.00527	0.976416	0.83996	0.923597	0.490456	0.704124	0.224216	0.283171	0.13848	54.2146	-0.0687277	0.164622	0.992572	54.2998	-0.0894685	0.0918752	0.996861
Q4VC05|Q4VC05-2	BCL7A	0.998422	0.881905	1.02635	0.402047	0.674598	0.480988	0.439378	0.655765	0.528063	0.706945	0.998422	0.816684	0.923944	0.570273	0.53419	0.584056	0.474017	0.616521	0.585775	0.536079	0.998422	0.990792	0.964684	0.548158	0.767067	0.503363	0.488492	0.831492	0.535678	0.903514	0.998422	0.549085	0.757747	0.329515	0.353471	0.410723	0.425862	0.62978	0.473164	0.678223		-0.10854	0.539234	0.825864		-0.487392	0.635116	0.591716
Q9BQE9|Q9BQE9-4	BCL7B	0.998422	0.953599	1.0111	0.441529	0.711966	0.388773	0.428941	0.471809	0.39534	0.444688	0.998422	0.980359	1.16074	0.843107	0.741402	1.03917	1.09355	1.03621	0.99371	0.615023	0.998422	0.88805	1.06004	0.654419	0.890975	0.377544	0.584602	0.548154	0.474799	0.536122	0.998422	0.676743	0.924409	0.555923	0.647032	0.513569	0.436644	0.46907	0.484838	0.343541	48.8202	-0.143102	0.422761	0.991181	56.5385	-0.0726627	0.489569	0.929043
I3L1Q2|Q8WUZ0|Q8WUZ0-2	BCL7C	0.998422	0.745972	1.05166	0.355717	0.623895	0.243634	0.330461	0.101256	0.229952	0.0528326	0.998422	0.785109	0.831312	0.478022	0.503213	0.541149	0.529154	0.297669	0.334464	0.07582																					48.5826	-0.0670553	0.0946455	0.971072
A0A087WVU5|O00512	BCL9	0.998422	0.99325	1.02566	0.526188	0.746282	0.283886	0.380164	0.0591447	0.211507	0.0359385	0.998422	0.892838	0.978853	0.661129	0.763103	0.4617	0.529989	0.160351	0.348035	0.0814757	0.998422	0.970375	1.00437	0.721416	0.877465	0.435188	0.606124	0.117088	0.307877	0.0929142	0.998422	0.958575	1.03507	0.835143	0.864776	0.560852	0.673871	0.242554	0.47131	0.167833	50.9901	-0.0703601	0.0296168	0.984891	54.2653	-0.0607376	0	0.994687
Q86UU0|Q86UU0-2|Q86UU0-3|Q86UU0-4|A0A087WZX0	BCL9L											0.998422	1.23361	1.05329	0.873438	1.08759	0.839929	0.774968	0.270821	0.58648	0.119622	0.998422	1.04343	0.929315	0.847562	0.967226	0.6015	0.678373	0.483682	0.534709	0.246097	0.998422	0.96817	1.02625	0.82916	0.919451	1.01332	0.951869	1.00086	0.975653	0.412556					59.0093	-0.040401	0.115639	0.956726
E9PK91|Q9NYF8-3|H0YF00|Q9NYF8|Q9NYF8-2	BCLAF1	0.998422	0.967824	0.969436	0.790931	0.884382	0.528197	0.661737	0.45766	0.475674	0.285814	0.998422	1.01077	1.03197	0.773206	0.897212	0.555434	0.614649	0.426276	0.445776	0.359689	0.998422	0.994158	0.942151	0.815558	0.911895	0.526254	0.676267	0.379482	0.431157	0.281198	0.998422	1.03874	1.06321	0.802531	0.917456	0.584524	0.665928	0.41004	0.468162	0.363447	57.4877	-0.0399878	0.244197	0.985017	56.6004	-0.0495591	0.247983	0.992873
H7BYY2|Q6W2J9|Q6W2J9-2|Q6W2J9-4|Q6W2J9-3	BCOR	0.998422	0.80551	1.06343	0.566298	0.764905	0.419454	0.504511	0.302868	0.325965	0.238663	0.998422	0.685672	0.794174	0.408151	0.518871	0.232412	0.276627	0.184656	0.184523	0.12941	0.998422	0.876392	0.971801	0.523611	0.651002	0.283277	0.385464	0.214373	0.223831	0.085434	0.998422	0.747028	1.18987	0.710442	0.705672	0.372551	0.724643	0.250034	0.422615	0	52.3021	-0.0482941	0.226126	0.9748	50.3188	-0.0582837	0.102289	0.991073
A0A075B6Q3|H7C4B2|Q5H9F3|Q5H9F3-2|Q5H9F3-3	BCORL1																					0.998422	0.777212	0.897925	0.716921	0.756199	0.356822	0.470325	0.166111	0.328268	0.0807841															52.5732	-0.0458282	0	0.973889
A9UF01|P11274|P11274-2	BCR	0.998422	0.843585	0.960897	0.315468	0.633003	0.132341	0.207077	0.0643294	0.0997879	0.0394458	0.998422	0.879336	0.997874	0.353037	0.640185	0.146989	0.214904	0.0699977	0.116875	0.0404803	0.998422	0.908668	0.926521	0.329266	0.574476	0.137387	0.198392	0.0610169	0.101266	0.0357258	0.998422	0.964488	1.02345	0.423319	0.745288	0.186741	0.240268	0.0865437	0.133248	0.0701415	48.0768	-0.0945366	0.0567659	0.997432	47.9759	-0.0993273	0.0633477	0.99329
Q9Y276	BCS1L	0.998422	1.01216	1.09739	0.946717	0.989904	0.704201	0.712952	0.238219	0.538129	0.0977674	0.998422	1.01287	1.02786	0.836017	1.01248	0.253833	0.387115	0.128141	0.13857	0.0527628	0.998422	0.845872	0.995333	0.836026	0.905848	0.722338	0.565819	0.170081	0.542337	0.0454962	0.998422	1.048	1.04566	0.876267	1.03991	0.167519	0.413503	0.071338	0.108476	0.0427319	58.0916	-0.0669436	0	0.971881	56.8214	-0.0537312	0	0.90165
E9PCG9|Q02338|C9K0G7	BDH1	0.998422	0.634588	0.85851	0.202331	0.333305	0.0889607	0.116516	0.0696242	0.0736956	0.0446174	0.998422	0.523766	0.805224	0.158768	0.280876	0.0837179	0.138103	0.0382188	0.0698058	0.0233417	0.998422	0.595355	0.818918	0.165763	0.306491	0.0582469	0.103706	0.0206698	0.0357439	0.0105367	0.998422	0.581132	0.883199	0.190876	0.314936	0.0891608	0.125495	0.0356597	0.067017	0.0185777	45.1756	-0.0941654	0.054875	0.997895	44.7562	-0.0904284	0.0130898	0.997089
Q9BUT1	BDH2	0.998422	0.956381	0.990597	0.425494	0.791638	0.0644954	0.139876	0.0282958	0.0446477	0.0134977	0.998422	0.966612	0.961724	0.434353	0.785911	0.084972	0.168779	0.0423501	0.054992	0.02705	0.998422	0.960068	0.96243	0.408694	0.759254	0.0688358	0.13217	0.0306659	0.0484698	0.0155865	0.998422	0.896654	0.975821	0.471109	0.769278	0.0935334	0.173062	0.0396653	0.0690457	0.0176447	49.2201	-0.136161	0.02238	0.99982	49.0262	-0.132213	0.0246181	0.999025
A0A0G2JNU3|A6H8Y1|A6H8Y1-2|A6H8Y1-6|A6H8Y1-7	BDP1	0.998422	0.897835	0.843755	0.617977	0.791978	0.425227	0.503372	0.414103	0.387862	0.28701	0.998422	0.988747	1.11693	0.677603	0.851604	0.440876	0.589503	0.410937	0.396021	0.290148	0.998422	0.766143	0.889137	0.230743	0.459663	0.0977761	0.154603	0.0453562	0.062596	0.0373068	0.998422	0.341322	0.579087	0.448475	0.754004	0.467907	0.317286	0.815237	0.540493	0.660907	53.6335	-0.0408795	0.273815	0.963749	46.5507	-0.0936762	0.0397823	0.996389
Q14457	BECN1	0.998422	0.942746	0.952852	0.681396	0.853664	0.13693	0.335151	0.070828	0.086504	0.0425292	0.998422	0.899539	0.954368	0.616893	0.819734	0.137929	0.324495	0.0734773	0.0940063	0.041314	0.998422	0.914581	0.952284	0.641264	0.839802	0.140023	0.375519	0.0515154	0.0788301	0.031408	0.998422	0.928243	0.928112	0.667516	0.808345	0.151123	0.337471	0.0584079	0.0879732	0.0348418	51.1947	-0.107395	0.0353095	0.995815	51.1439	-0.0929847	0.00460097	0.99533
Q5T5X7	BEND3											0.998422	0.875864	1.06577	0.39378	0.571548	0.143364	0.262576	0.118453	0.10656	0.0363088	0.998422	0.879994	1.13266	0.243412	0.381138	0.106774	0.154919	0.0456417	0.0834338	0.0161697	0.998422	0.774888	1.0776	0.183389	0.314147	0.0929686	0.128919	0.0726322	0.0760955	0.0414137					46.4641	-0.162926	0.0867034	0.976339
H7C1N3|O15155	BET1	0.998422	0.838408	0.964116	0.498111	0.80318	0.587541	0.530476	0.703406	0.558537	0.681866	0.998422	0.926747	0.809459	0.699055	0.714211	0.597822	0.625658	0.567059	0.515696	0.525975	0.998422	1.03054	0.943374	0.885755	0.907167	0.471111	0.566522	0.478337	0.411017	0.392541												-0.0626977	0.597931	0.816184	54.3314	-0.0985804	0.424213	0.976553
C9JTT8|H7C1N3|O15155|O15155-2|Q68DU7	BET1|DKFZP781C0425																															0.998422	0.748142	0.875935	0.552906	0.725686	0.419143	0.489971	0.46873	0.468995	0.449263
A0A0C4DH16|B8ZZS0|H7BXT7|Q9NYM9	BET1L	0.998422	0.871746	1.01749	0.516659	0.769763	0.582074	0.528409	0.656287	0.542745	0.519495	0.998422	0.89956	0.929361	0.747969	0.763528	0.693082	0.721116	0.615168	0.588343	0.542392	0.998422	1.13206	1.04634	0.917515	0.9958	0.540496	0.634601	0.624888	0.501065	0.451327	0.998422	0.745803	0.964047	0.558044	0.760662	0.459989	0.651286	0.454963	0.448279	0.369844		-0.0758201	0.555369	0.931398		-0.107144	0.525187	0.940177
E5RJH0|Q93088	BHMT																															0.998422	1.10536	1.12755	0.896367	0.92399	0.715325	0.760813	0.609731	0.704144	0.180243
A8MVZ6|Q96G01|Q96G01-3|Q96G01-4	BICD1	0.998422	0.924721	0.985965	0.373486	0.807512	0.144601	0.213653	0.0646488	0.0956664	0.0360709	0.998422	0.887621	0.945368	0.413138	0.810717	0.197457	0.276045	0.0927595	0.123077	0.0528248	0.998422	0.97717	1.03846	0.417843	0.828938	0.15744	0.232502	0.07154	0.103734	0.0485537	0.998422	0.980314	1.04156	0.495958	0.842967	0.196535	0.300636	0.0945295	0.139776	0.0616218	49.1356	-0.124291	0.0724251	0.994378	49.4644	-0.128025	0.0845622	0.994906
Q8TD16|Q8TD16-2	BICD2	0.998422	0.946319	0.990074	0.53812	0.855678	0.20409	0.340873	0.0857134	0.13841	0.0562166	0.998422	0.96047	0.980842	0.627338	0.909995	0.256948	0.418341	0.102957	0.14959	0.075667	0.998422	1.01915	1.01813	0.594021	0.917641	0.227318	0.371749	0.110118	0.151295	0.0896559	0.998422	0.927056	0.961346	0.62013	0.846156	0.260195	0.408562	0.101148	0.15937	0.0735679	50.6859	-0.0914623	0.0660576	0.997147	51.2031	-0.103119	0.104596	0.99495
P55957|P55957-2	BID	0.998422	0.92482	1.01485	0.637015	0.915506	0.631718	0.608125	0.600734	0.571374	0.472976	0.998422	0.784046	0.774861	0.654605	0.829545	0.586707	0.593428	0.432953	0.45143	0.400527	0.998422	1.00699	1.00426	0.93047	0.930802	0.584442	0.683638	0.604137	0.495024	0.458889	0.998422	0.680948	0.94958	0.537543	0.665851	0.438697	0.619041	0.438256	0.397633	0.30764		-0.0969149	0.572618	0.944599		-0.0750864	0.515931	0.96562
O00499-2|O00499-4|O00499-6|O00499-7|O00499-9|O00499|O00499-3|O00499-5	BIN1	0.998422	1.00228	1.01418	0.72011	0.897189	0.400144	0.519208	0.25213	0.335811	0.125704	0.998422	0.932642	0.918972	0.649225	0.841794	0.377675	0.500699	0.250676	0.320596	0.125494	0.998422	1.01292	1.03031	0.69883	0.911112	0.374604	0.518402	0.187142	0.273879	0.114922	0.998422	1.02418	1.03166	0.698768	0.890119	0.406888	0.504195	0.247141	0.316311	0.143437	53.6978	-0.0627993	0.141749	0.990464	53.2554	-0.0704382	0.114318	0.993774
A0A087X188|Q9UBW5|A0A0A0MT10|Q9UBW5-2	BIN2	0.998422	0.959011	0.978485	0.572597	0.852741	0.152836	0.23513	0.0786012	0.0992696	0.0411406	0.998422	0.985646	0.988918	0.569098	0.885652	0.164924	0.257125	0.0750125	0.0990924	0.0427988	0.998422	0.959477	0.986198	0.587773	0.878006	0.177779	0.278489	0.0725205	0.109441	0.0448857	0.998422	0.950456	0.984316	0.600203	0.860982	0.173961	0.274691	0.0652081	0.111489	0.0362801	50.3347	-0.117056	0.0615166	0.998633	50.6603	-0.110172	0.0616918	0.998839
Q9NQY0|E5RHU4|E5RJI6	BIN3																															0.998422	0.650226	0.871943	0.338103	0.558921	0.181964	0.260216	0.0809414	0.113393	0.0521399
E9PMH5|Q13490|Q13490-2	BIRC2	0.998422	0.976295	0.990781	0.764708	0.914169	0.388292	0.540656	0.126425	0.229392	0.0734988	0.998422	0.905038	1.01791	0.81122	0.914116	0.39405	0.605757	0.118987	0.211232	0.0727254	0.998422	1.04517	1.0742	0.839705	0.949069	0.44098	0.590437	0.1553	0.198922	0.0990344	0.998422	1.10661	1.13238	0.993006	1.03946	0.482526	0.721501	0.154761	0.27172	0.0923367	53.6575	-0.0727581	0.0324061	0.999573	54.2393	-0.0857716	0.0806108	0.991213
A0A0B4J1S3|O15392|O15392-4|O15392-5	BIRC5	0.998422	1.0336	1.07448	0.655434	0.951459	0.407586	0.529553	0.421179	0.369986	0.156134	0.998422	1.03902	0.944233	0.902527	1.0248	0.71321	0.718896	0.938515	0.769382	0.51451																					53.1881	-0.0721005	0.29077	0.94761
Q9NR09	BIRC6	0.998422	0.977895	1.03534	0.726327	0.871809	0.165741	0.33366	0.0938193	0.109579	0.0538029	0.998422	0.991828	1.02879	0.748461	0.865453	0.151328	0.337319	0.0829513	0.114424	0.0598182	0.998422	0.940908	0.994725	0.672965	0.882062	0.164245	0.36767	0.0626775	0.0772677	0.0437753	0.998422	0.945465	1.00952	0.757428	0.917505	0.178682	0.375392	0.0744877	0.108254	0.0436722	51.4617	-0.11743	0.0647569	0.996463	51.4019	-0.104341	0.0299398	0.998708
H0YNU5|P54132	BLM	0.998422	0.919908	0.99485	0.592026	0.734652	0.388726	0.482916	0.340137	0.353663	0.206271	0.998422	0.730267	0.96939	0.448354	0.581229	0.358527	0.392305	0.286971	0.324627	0.175674	0.998422	0.892984	0.939737	0.583335	0.738197	0.341943	0.45152	0.180167	0.242613	0.093116	0.998422	0.849822	0.954346	0.67607	0.774321	0.27297	0.416479	0.151528	0.201437	0.0634761	52.219	-0.0522712	0.24318	0.986921	51.8111	-0.0517778	0.02436	0.997861
Q13867	BLMH	0.998422	1.02464	1.02919	1.01058	1.02943	0.891405	0.804569	0.959974	0.917673	0.801908	0.998422	1.09305	1.09114	1.0734	1.05495	0.88211	0.903635	1.04415	0.987082	0.829676	0.998422	0.932025	0.985771	0.929217	0.959329	0.804348	0.708389	0.727247	0.770125	0.594912	0.998422	1.05055	0.969416	1.03762	1.04217	0.818752	0.838984	0.73709	0.865684	0.603949		-0.152718	0.875106	0.69241		-0.0168175	0.367811	0.861828
G8JLQ3|P78537|P78537-2	BLOC1S1	0.998422	0.854213	0.984396	0.523764	0.836896	0.480255	0.472417	0.23562	0.329118	0.0498796	0.998422	0.789933	0.626781	0.641905	0.640294	0.570749	0.595995	0.289519	0.323335	0.126948																					52.9805	-0.0454695	0	0.960324
Q6QNY1	BLOC1S2	0.998422	1.19841	0.992351	0.938543	0.984628	0.517152	0.562983	0.361061	0.507368	0																															56.8102	-0.0591028	0	0.898889
Q6QNY0	BLOC1S3	0.998422	0.982193	0.975259	0.701566	0.939305	0.59945	0.671495	0.223876	0.522646	0.0995324	0.998422	0.943391	1.00181	0.858185	0.883755	0.684886	0.77338	0.240569	0.574705	0.0803511	0.998422	0.996074	1.04945	0.86514	0.950709	0.559524	0.7115	0.206241	0.463707	0.0834314	0.998422	0.84579	0.922149	0.721881	0.812249	0.454415	0.603149	0.195733	0.369662	0.0885246	56.6512	-0.0496738	0	0.958723	56.7289	-0.0627358	0	0.989748
Q9NUP1	BLOC1S4	0.998422	0.998758	1.0262	0.648054	0.853312	0.47364	0.555705	0.115608	0.286023	0.0464913	0.998422	1.00414	0.963043	0.90777	0.865748	0.506644	0.74349	0.172667	0.269111	0.0594185	0.998422	1.00587	1.06552	0.874172	0.915257	0.434455	0.596036	0.157304	0.274064	0.0924636	0.998422	0.827606	1.00568	0.664693	0.744153	0.399297	0.591399	0.163473	0.272167	0.104556	53.7681	-0.0595578	0	0.98295	54.5545	-0.0778981	0.0690773	0.993247
Q8TDH9	BLOC1S5	0.998422	0.975603	1.25388	0.648683	0.953707	0.690874	0.653764	0.259975	0.494843	0.173605	0.998422	1.05976	0.951398	1.1245	1.08087	0.865285	1.16347	0.340698	0.616556	0.171534	0.998422	0.969876	0.983182	0.755083	0.853624	0.365407	0.467881	0.26263	0.292704	0.150724	0.998422	0.639707	0.852217	0.526049	0.611493	0.384937	0.521552	0.140449	0.258029	0.0874582	57.2179	-0.0465614	0	0.881155	53.0127	-0.0686504	0.174418	0.992218
H3BST1|Q9UL45	BLOC1S6																															0.998422	0.893992	0.824195	0.717737	0.828967	0.33246	0.419485	0.364266	0.527395	0
P53004|C9J1E1	BLVRA	0.998422	0.976832	1.0049	0.493242	0.87471	0.0736399	0.146744	0.0486406	0.055998	0.0222261	0.998422	1.05785	1.0485	0.523311	0.903138	0.0903234	0.188163	0.0398089	0.0503547	0.0171656	0.998422	0.855426	0.92092	0.427509	0.733421	0.0971596	0.159255	0.0418168	0.0576881	0.0218574	0.998422	1.06626	0.971786	0.589492	0.904585	0.122316	0.211766	0.0472718	0.0810227	0.029849	49.7468	-0.15808	0.0395902	0.999653	48.9293	-0.0992793	0.013565	0.994159
P30043	BLVRB	0.998422	0.965573	1.07626	0.319498	0.825239	0.126026	0.180103	0.0546241	0.0814077	0.0269284	0.998422	0.969732	1.1372	0.255078	0.607732	0.0945171	0.157047	0.0399842	0.0669003	0.022969	0.998422	0.915897	1.01337	0.330759	0.689753	0.147144	0.194504	0.0882149	0.11242	0.0471964	0.998422	0.927065	1.00765	0.295486	0.594472	0.131424	0.199299	0.0702555	0.100088	0.036725	48.8305	-0.171372	0.0777175	0.991382	48.4323	-0.118143	0.0878058	0.996971
Q9H2G9	BLZF1																					0.998422	0.953292	0.962061	0.760631	0.881421	0.577946	0.934157	0.492374	0.490091	0	0.998422	0.928331	0.755805	0.758199	0.955907	0.872345	0.637316	0.517337	0.691988	0					58.3896	-0.0536634	0	0.872069
O95972	BMP15
Q9NSY1	BMP2K	0.998422	0.960657	1.02454	0.829787	0.915218	0.419387	0.583958	0.133219	0.256976	0.0814031	0.998422	0.936188	0.999465	0.367714	0.598241	0.281145	0.259664	0.147699	0.214326	0.0752211	0.998422	0.983164	0.980816	0.692021	0.83479	0.330378	0.551422	0.117642	0.203981	0.054238	0.998422	0.903666	1.13112	0.503261	0.698346	0.342776	0.404952	0.188062	0.307601	0.0899352	54.2907	-0.0736563	0.0338307	0.998263	53.0278	-0.0672428	0	0.996253
Q14692	BMS1	0.998422	0.95782	1.00094	0.710732	0.968621	0.523764	0.598991	0.392839	0.425832	0.28173	0.998422	1.05178	1.00133	1.05866	1.20267	0.794321	0.933192	0.429336	0.662327	0.171587	0.998422	1.23116	1.10399	1.05714	1.23261	0.597111	0.790097	0.367521	0.378766	0.277658	0.998422	1.18646	1.05698	1.09041	1.27043	0.81692	0.941384	0.455927	0.6933	0.171488	55.5664	-0.0514055	0.29756	0.980445	56.3723	-0.106564	0.316456	0.894534
Q12981	BNIP1	0.998422	0.881845	0.985781	0.464571	0.753449	0.183694	0.32545	0.0956585	0.124115	0.0581471	0.998422	0.811824	0.904956	0.385436	0.590479	0.14709	0.243756	0.0771915	0.0980557	0.042324	0.998422	0.961337	0.944817	0.594254	0.774013	0.216943	0.349641	0.094027	0.133996	0.0592041	0.998422	0.8252	0.936115	0.46427	0.644499	0.199349	0.287403	0.0859348	0.129284	0.0476708	49.8258	-0.0796642	0.0548599	0.997508	50.8379	-0.0802187	0.0463598	0.997322
H7C096|J3KN59|Q12982|Q12982-2	BNIP2	0.998422	0.857738	0.981034	0.620866	0.786089	0.23481	0.371455	0.0635861	0.108556	0.0401517	0.998422	0.877595	1.03312	0.591668	0.776189	0.274935	0.431816	0.0924952	0.173183	0.0465531	0.998422	1.01707	1.03309	0.507714	0.795599	0.203723	0.341602	0.078149	0.115905	0.0457961	0.998422	1.10305	1.05489	1.16101	1.0432	1.00079	1.07286	0.158099	0.614718	0.0754508	51.0323	-0.0726564	0	0.996624	50.4315	-0.0924545	0.0605908	0.992001
A0A0J9YW18|F6RP06|Q12983	BNIP3																					0.998422	1.06163	0.893874	0.884466	0.868395	0.832359	0.879805	0.409378	0.682005	0.496586															63.1816	-0.0397962	0.327217	0.863049
A0A087WVL5|H0YBC7|O60238|O60238-2	BNIP3L	0.998422	1.01724	1.22267	0.647989	0.947306	0.524339	0.555032	0.391114	0.415751	0.348133	0.998422	0.869612	0.845668	0.724966	0.811771	0.654299	0.628466	0.501758	0.526292	0.387977	0.998422	1.03263	0.944831	0.81251	0.983641	0.626977	0.666604	0.642842	0.578195	0.459552	0.998422	0.867648	0.976365	0.668361	0.845706	0.563787	0.72875	0.559242	0.534572	0.400614	53.7767	-0.0702787	0.393357	0.922591		-0.0562779	0.557591	0.93899
Q8NFC6|H0Y9Y2	BOD1L1	0.998422	0.972191	0.993755	0.857995	0.905386	0.659544	0.723042	0.791843	0.688278	0.609081	0.998422	0.918707	0.986369	0.84255	0.906876	0.716368	0.712075	0.733114	0.681275	0.59148	0.998422	0.993844	0.998846	0.823871	0.928221	0.663582	0.737739	0.701651	0.666148	0.61955	0.998422	0.931309	0.96516	0.847799	0.878384	0.682318	0.726145	0.6523	0.662774	0.558181		-0.0368271	0.67864	0.891351		-0.0399657	0.6535	0.981867
Q9Y3E2	BOLA1	0.998422	0.901416	0.981644	0.660775	0.84674	0.476269	0.602444	0.15572	0.33187	0.0614224	0.998422	0.951722	0.999426	0.74464	0.858145	0.498782	0.635167	0.205213	0.36826	0.0851989	0.998422	0.913854	0.87763	0.791261	0.901922	0.450486	0.593954	0.162425	0.308459	0.100577	0.998422	0.87532	0.953462	0.890849	0.883797	0.573988	0.724617	0.185613	0.402718	0.093591	54.1377	-0.0524873	0	0.986724	54.6053	-0.0584326	0	0.985167
Q9H3K6	BOLA2	0.998422	0.949356	0.963548	0.753781	0.878376	0.579825	0.651445	0.33807	0.472512	0.0621265	0.998422	0.954132	0.88778	0.816065	0.855376	0.625453	0.729724	0.359145	0.510095	0.0671881	0.998422	1.14087	0.992403	0.981979	1.058	0.678075	0.763859	0.370776	0.557251	0.0583439	0.998422	1.02012	1.01543	0.844227	0.935054	0.637533	0.745209	0.354054	0.478641	0.0607489	56.5885	-0.0463511	0	0.97125	58.7706	-0.0669898	0	0.952824
Q53S33	BOLA3	0.998422	0.961044	0.983533	0.73986	0.934675	0.62792	0.663371	0.57959	0.57527	0.315181	0.998422	0.977473	0.923113	0.84983	0.883839	0.711563	0.698258	0.524136	0.555835	0.251775	0.998422	0.917601	0.942468	0.796685	0.890229	0.529015	0.577916	0.405325	0.426663	0.199384	0.998422	0.875227	0.943701	0.739209	0.797493	0.549771	0.653524	0.338134	0.432848	0.166248	60.8233	-0.0290148	0.107402	0.935509	56.5775	-0.0397413	0.059655	0.978206
Q14137	BOP1	0.998422	0.789664	0.937641	0.347443	0.507234	0.144801	0.216564	0.0811022	0.111202	0.0512012	0.998422	0.908143	0.963354	0.352518	0.573016	0.166769	0.228219	0.0796982	0.109557	0.0462832	0.998422	0.784874	0.912483	0.285317	0.481375	0.129391	0.199202	0.0559657	0.082161	0.0575841	0.998422	0.938022	0.986372	0.430004	0.651004	0.17533	0.271857	0.0731267	0.12948	0.0438917	47.4582	-0.0797007	0.0612131	0.997655	46.991	-0.0864966	0.0562236	0.996762
A0A087WV86|B5LMG6|Q6PGQ7|Q6PGQ7-2	BORA|C13ORF34											0.998422	0.811841	0.841088	0.538112	0.797974	0.397451	0.459356	0.39647	0.346837	0.3497	0.998422	0.644448	0.761928	0.616873	0.714098	0.457995	0.517608	0.219315	0.305824	0.143942															51.8879	-0.0330735	0	0.930599
G3V1P3|Q969J3	BORCS5|LOH12CR1	0.998422	0.966946	1.02012	0.818924	0.919349	0.624368	0.696837	0.287592	0.461886	0.0769772	0.998422	1.00237	0.947386	0.934456	0.901699	0.59525	0.762121	0.247632	0.440978	0.0787514	0.998422	1.08607	1.00196	0.838701	0.941436	0.598562	0.634174	0.292204	0.425453	0.129597	0.998422	0.811612	0.909695	0.726719	0.821206	0.465366	0.632533	0.171761	0.300911	0.0467057	57.0898	-0.0547233	0	0.986852	56.8248	-0.054345	0.00176867	0.978418
A0A0B4J1R7|Q96B45	BORCS7|C10ORF32																					0.998422	1.03869	1.1369	0.890911	1.05905	0.529382	0.751057	0.255541	0.38371	0.0993381	0.998422	0.965754	1.02337	0.831798	0.927694	0.476855	0.632114	0.248287	0.36055	0.0810181					56.4233	-0.0743311	0.0835247	0.97276
P07738	BPGM	0.998422	0.968231	1.03567	0.619944	0.926093	0.168256	0.307857	0.101113	0.135018	0.0523157	0.998422	0.954262	0.985053	0.588787	0.888645	0.156817	0.300057	0.0828491	0.114486	0.0355627	0.998422	1.08763	1.08996	0.609596	0.907359	0.17555	0.297072	0.112647	0.132616	0.070204	0.998422	0.987501	1.00245	0.612132	0.916238	0.194027	0.321462	0.100813	0.147976	0.0569495	50.9485	-0.119934	0.0851806	0.997091	50.8043	-0.128731	0.103227	0.988063
Q86WA6|Q86WA6-2	BPHL	0.998422	1.02572	0.974552	0.814585	0.947358	0.214377	0.469883	0.1066	0.132968	0.0512539	0.998422	0.979531	0.989621	0.812436	0.932914	0.186745	0.47842	0.102175	0.112759	0.0422345	0.998422	0.683396	0.938618	0.725722	0.907125	0.0811967	0.445282	0.0123017	0.0216569	0.00801424	0.998422	0.496943	0.736274	0.765595	0.938922	0.0797491	0.45694	0.011229	0.0156277	0.00383752	52.5935	-0.122094	0.0727969	0.99786	51.6933	-0.111503	0	0.931025
O95861|A6NF51|O95861-3	BPNT1	0.998422	1.01745	1.04645	0.913837	0.997788	0.758218	0.777695	0.559104	0.721744	0.0680615	0.998422	1.0277	1.03687	0.953717	1.00003	0.713174	0.798355	0.157907	0.500726	0.041741	0.998422	0.938667	0.933537	0.880672	0.897417	0.691922	0.701276	0.561082	0.693829	0.054369	0.998422	0.961501	0.94416	0.947289	0.913596	0.755922	0.742549	0.156979	0.510658	0.0300978	60.8942	-0.060577	0	0.910021	60.0531	-0.0448373	0	0.85172
E7ETD6|Q12830|Q12830-2|Q12830-4|E9PE19	BPTF	0.998422	0.837171	0.953295	0.278086	0.522974	0.132695	0.186688	0.0902347	0.100253	0.053414	0.998422	0.711534	0.960952	0.190938	0.362069	0.0979776	0.133275	0.0678666	0.081029	0.0440553	0.998422	0.887355	0.972926	0.27911	0.530888	0.123548	0.176611	0.0868463	0.0998476	0.0657403	0.998422	0.760809	0.974037	0.208077	0.381934	0.0876103	0.126125	0.0592465	0.0732618	0.0420167	47.2804	-0.102989	0.0827224	0.997589	47.3915	-0.118657	0.0915942	0.997399
H7C5K3|P15056	BRAF	0.998422	1.09365	1.05692	0.780276	1.01085	0.403148	0.639261	0.140169	0.220044	0.138132											0.998422	0.895649	0.984261	0.778724	0.867497	0.360069	0.523443	0.101952	0.176394	0.0675237	0.998422	0.854481	1.08918	0.466656	0.621471	0.249824	0.305468	0.118108	0.1642	0.0757297	54.1757	-0.0894841	0.108519	0.983645	53.2663	-0.0716082	0	0.994433
J3KNN7|Q7Z569	BRAP	0.998422	0.903643	0.944552	0.579203	0.717816	0.221109	0.374029	0.0823452	0.125047	0.0464125	0.998422	0.904849	0.999778	0.570266	0.787855	0.232316	0.381945	0.0794434	0.120529	0.0467645	0.998422	0.900062	0.943584	0.545874	0.720974	0.235739	0.380191	0.0680552	0.124802	0.0406265	0.998422	0.949155	0.890955	0.733327	0.825385	0.308428	0.450269	0.100985	0.173019	0.0707665	50.6639	-0.0679157	0	0.997762	50.5618	-0.0672679	0	0.998306
Q6PJG6	BRAT1	0.998422	0.545211	0.811696	0.233624	0.380043	0.099606	0.140461	0.0450426	0.0694551	0.0259423	0.998422	0.578634	0.835967	0.296648	0.423897	0.136033	0.189799	0.0612674	0.0739592	0.0403175	0.998422	0.691954	0.915232	0.412432	0.551271	0.176906	0.252413	0.0674287	0.0973024	0.0354787	0.998422	0.621228	0.883156	0.371262	0.510421	0.170679	0.26457	0.0532805	0.0981072	0.0297786	44.9612	-0.0751282	0.0275297	0.996368	47.8298	-0.0614655	0	0.996592
P38398|P38398-4|P38398-7|P38398-8|Q5YLB2	BRCA1	0.998422	0.882589	0.98615	0.623073	0.784684	0.335605	0.464446	0.291213	0.309572	0.177014	0.998422	0.845691	0.945968	0.505103	0.747344	0.312891	0.386857	0.203187	0.252445	0.150989	0.998422	0.941453	1.02013	0.636264	0.832973	0.391862	0.516206	0.274459	0.35332	0.139249	0.998422	0.937759	1.01527	0.57175	0.750737	0.295569	0.386594	0.219935	0.260748	0.146937	52.1113	-0.0554161	0.184612	0.993778	53.3056	-0.0527518	0.136247	0.98802
P51587	BRCA2	0.998422	0.896697	0.897974	0.677272	0.925836	0.230076	0.424587	0.0363313	0.0688038	0.0142067																					0.998422	0.809704	0.928622	0.505359	0.659501	0.388678	0.451082	0.337886	0.379969	0.165459	51.8991	-0.0936692	0	0.987971
P46736|P46736-2|P46736-3	BRCC3	0.998422	0.924874	1.01475	0.76084	0.874359	0.523384	0.59998	0.34974	0.478922	0.0944753	0.998422	1.02185	1.05966	0.83886	0.92729	0.599808	0.690091	0.41394	0.57013	0.110208	0.998422	0.948905	1.02503	0.817931	0.905726	0.650563	0.654823	0.418418	0.549533	0.1525	0.998422	1.08266	1.05273	0.985681	1.05431	0.728471	0.816499	0.431813	0.667129	0.165111	56.2584	-0.0437898	0	0.973823	58.3917	-0.0418944	0	0.968314
O95696|O95696-2	BRD1	0.998422	0.906514	1.26081	0.42433	0.646862	0.196363	0.270818	0.118115	0.167532	0.067136	0.998422	1.10615	1.09707	0.576673	0.742164	0.328276	0.40728	0.167632	0.147887	0.153834	0.998422	1.04169	1.22748	0.345335	0.572375	0.211957	0.252117	0.116997	0.151296	0.0692348											48.9107	-0.0978603	0.120694	0.948331	47.9355	-0.14264	0.154628	0.948049
A0A0G2JK44|A0A140T9E9|H0Y6K2|P25440|P25440-2|P25440-3|P25440-4	BRD2	0.998422	0.889894	0.986682	0.324681	0.571494	0.176179	0.238874	0.115391	0.141332	0.0736115	0.998422	0.92743	1.02486	0.297994	0.590801	0.165126	0.215151	0.104872	0.118795	0.0710164	0.998422	0.77097	0.833444	0.278724	0.478528	0.144501	0.19249	0.114958	0.122807	0.0885931	0.998422	0.964875	1.01001	0.341141	0.620314	0.159747	0.230833	0.0920593	0.135114	0.0665634	47.8819	-0.101934	0.117736	0.994712	46.7108	-0.0799814	0.0868107	0.989622
Q15059	BRD3	0.998422	0.95499	0.91961	0.427497	0.755437	0.192499	0.232903	0.168294	0.144269	0.115736	0.998422	1.00852	0.983587	0.39047	0.748926	0.196601	0.244746	0.160475	0.156324	0.106023	0.998422	0.846508	0.82835	0.419592	0.696436	0.170628	0.241983	0.116329	0.137086	0.0978425	0.998422	0.952617	0.911284	0.339474	0.699292	0.142403	0.189005	0.100741	0.12306	0.0834391	49.1701	-0.114249	0.142192	0.993943	48.8497	-0.0745884	0.0727237	0.981299
O60885	BRD4	0.998422	0.831127	0.968804	0.249547	0.518254	0.133823	0.17849	0.113498	0.116336	0.0956792	0.998422	0.808156	0.952773	0.266279	0.457269	0.1726	0.205891	0.151485	0.147514	0.117272	0.998422	0.852906	0.894779	0.254943	0.478588	0.123616	0.162644	0.117905	0.10436	0.118303	0.998422	0.818174	0.942469	0.233348	0.427279	0.121716	0.152557	0.0933936	0.102966	0.0921436	47.0534	-0.116429	0.110675	0.999175	46.8803	-0.119239	0.112408	0.992641
Q9NPI1|Q9NPI1-2	BRD7	0.998422	0.615688	0.983785	0.270654	0.384523	0.242379	0.257362	0.138454	0.211363	0.106828	0.998422	0.498969	0.934566	0.240803	0.292309	0.161202	0.202444	0.141023	0.15922	0.0722247	0.998422	0.584042	0.882726	0.181148	0.24193	0.142294	0.156293	0.091638	0.121891	0.0553825	0.998422	0.530427	0.946861	0.239509	0.327242	0.173959	0.177847	0.105929	0.138072	0.0665294	45.495	-0.102145	0.183442	0.981404	44.512	-0.117327	0.105598	0.992775
H7C127|H7C128|H7C179|Q9H0E9-2|Q9H0E9-4	BRD8	0.998422	0.935852	1.01743	0.907618	0.966855	0.539109	0.762476	0.206002	0.339553	0.139956	0.998422	0.920315	0.995175	0.905452	0.98228	0.571449	0.736347	0.221189	0.361558	0.135525	0.998422	1.03865	0.997098	0.925103	1.02356	0.581365	0.781585	0.196787	0.332894	0.114725	0.998422	0.983872	1.02787	0.91383	0.967944	0.547648	0.711508	0.200086	0.339552	0.129351	56.145	-0.0784596	0.10026	0.996168	56.3936	-0.0872325	0.0890074	0.997034
Q9H8M2|Q9H8M2-1|Q9H8M2-2|Q9H8M2-3|Q9H8M2-6	BRD9	0.998422	0.76018	0.98084	0.513957	0.669834	0.242587	0.34476	0.178851	0.151384	0.0883877	0.998422	0.638856	0.912397	0.327124	0.409535	0.188906	0.193859	0.0993545	0.152185	0.0554967	0.998422	0.848598	0.928977	0.344133	0.568566	0.175966	0.20852	0.0926635	0.190951	0.0670722	0.998422	0.603893	1.05209	0.320825	0.41982	0.230181	0.267905	0.108631	0.150641	0.0387782	49.6804	-0.0586836	0.0638244	0.991573	47.8541	-0.0877106	0.103142	0.992538
Q58F21|Q58F21-2|Q58F21-3|Q58F21-4|Q58F21-5	BRDT
Q9NXR7	BRE	0.998422	0.956795	1.01294	0.810709	0.928985	0.627968	0.727262	0.506904	0.606494	0.182233	0.998422	1.01331	1.0219	0.848948	0.991962	0.58108	0.704672	0.384179	0.517315	0.13671	0.998422	1.004	1.08896	0.795437	0.907331	0.62568	0.714529	0.381561	0.53388	0.103982	0.998422	1.05683	1.02322	0.884754	0.983801	0.659291	0.768897	0.391998	0.621896	0.15939	59.6439	-0.0388403	0	0.953655	57.99	-0.0481461	0	0.963319
F8VS36|Q92994|Q92994-3|Q92994-5|Q92994-7|Q92994-8|Q92994-9	BRF1	0.998422	0.675966	0.944712	0.377743	0.560712	0.226686	0.276002	0.171142	0.206646	0.101796	0.998422	0.724944	0.964716	0.479571	0.608016	0.252015	0.359831	0.169296	0.229703	0.0821567	0.998422	0.78116	0.995346	0.369074	0.560899	0.181564	0.237459	0.116141	0.160647	0.0575406	0.998422	0.675064	0.912702	0.370811	0.441554	0.211858	0.273053	0.202917	0.217066	0.0941152	47.6057	-0.0640229	0.127967	0.991386	47.8858	-0.0786193	0.092433	0.995052
Q8WY22	BRI3BP	0.998422	0.922811	1.01883	0.726141	0.871544	0.582561	0.605822	0.482876	0.487926	0.491626	0.998422	1.17505	1.05548	1.14695	1.07467	0.835847	1.03654	0.847633	0.829456	0.77786	0.998422	1.02517	1.03128	0.981651	1.00024	0.670251	0.783806	0.738333	0.7576	0.706374	0.998422	0.901065	0.996677	0.964271	1.00751	0.757281	0.836457	0.689286	0.735349	0.66299	60.1641	-0.0445443	0.471504	0.991957		-0.104279	0.718369	0.968329
Q9BX63|J3QSE8|Q9BX63-2	BRIP1	0.998422	0.934171	1.05331	0.58531	0.859575	0.365862	0.439762	0.354479	0.382028	0.236181	0.998422	0.702629	1.01394	0.432958	0.67419	0.246852	0.352333	0.209862	0.232433	0.1792	0.998422	0.901925	1.00139	0.463315	0.736181	0.211589	0.292043	0.152841	0.154352	0.132698	0.998422	0.608056	0.949113	0.177886	0.320253	0.0715016	0.0710829	0.0321107	0.0417823	0.0187235	51.5057	-0.0786473	0.313478	0.981961	49.5084	-0.0892714	0.134197	0.999333
Q8TDN6	BRIX1	0.998422	1.02207	1.09457	0.394359	0.809501	0.142175	0.210829	0.123449	0.130819	0.0823182	0.998422	1.01558	1.15568	0.411955	0.724478	0.144168	0.217531	0.0937981	0.113272	0.066448	0.998422	0.988564	1.01797	0.395972	0.725064	0.149334	0.207954	0.07856	0.105515	0.054034	0.998422	1.02695	1.20139	0.385131	0.680353	0.143696	0.240994	0.0945286	0.105114	0.054784	49.125	-0.15279	0.12091	0.991512	48.9763	-0.120102	0.0847983	0.996417
Q8WUW1|Q8WUW1-2	BRK1	0.998422	0.817528	0.982855	0.6466	0.770512	0.493958	0.534881	0.410769	0.416208	0.33215											0.998422	0.634491	0.613881	0.448577	0.501282	0.192159	0.346873	0.205147	0.186544	0.201565											54.5963	-0.0381308	0.310009	0.989992	46.6163	-0.0433847	0.11221	0.922376
E9PJF5|E9PPD1|G5E9I4|H0YCF7|Q9HCU9	BRMS1	0.998422	0.683026	0.858632	0.236701	0.461639	0.126698	0.153478	0.0771759	0.0908034	0.0365577	0.998422	0.65619	0.717065	0.238945	0.435444	0.115549	0.158921	0.0695543	0.0867966	0.035557											0.998422	0.682245	0.974649	0.333345	0.568245	0.155075	0.208588	0.0875755	0.130648	0.0201298	46.1504	-0.079934	0.0469047	0.996586
H0YHD0|Q5PSV4|Q5PSV4-2	BRMS1L																					0.998422	0.771064	0.903146	0.33089	0.551957	0.151796	0.256479	0.0604869	0.128733	0.0517598															47.6649	-0.071116	0.0420755	0.996569
Q5VW32	BROX	0.998422	0.986863	1.02153	0.568228	0.957072	0.102119	0.148877	0.0601081	0.0757138	0.0317179	0.998422	0.991247	0.907623	0.66726	0.918743	0.104747	0.198478	0.038808	0.0662111	0.0170162	0.998422	0.959693	1.05165	0.612208	0.964431	0.0572818	0.101148	0.0322705	0.0425264	0.0315077	0.998422	1.07786	1.02416	0.728436	1.05923	0.0865436	0.177735	0.0510493	0.0745176	0.0259076	50.1704	-0.195908	0.0625302	0.99868	50.2653	-0.23728	0.0371456	0.997728
P55201|P55201-2|P55201-3|P55201-4	BRPF1	0.998422	1.00999	1.26873	0.532495	0.992221	0.259391	0.376822	0.169333	0.178029	0.138228	0.998422	1.1285	1.27694	0.734032	0.892518	0.505657	0.519548	0.305598	0.321574	0.187841	0.998422	1.07943	1.07151	0.637567	0.897594	0.345629	0.497115	0.126917	0.190771	0.053164	0.998422	0.970833	1.02606	0.728788	0.891983	0.127227	0.42945	0.0656928	0.0866932	0.0397932	50.7425	-0.124988	0.180287	0.942668	52.6802	-0.0770169	0.0521983	0.980665
E9PI60|Q9ULD4	BRPF3	0.998422	0.962117	1.229	0.357056	0.622441	0.186788	0.20073	0.106385	0.165762	0.0890345																															48.1992	-0.128487	0.136413	0.96126
Q9NSI6|Q9NSI6-2|Q9NSI6-3	BRWD1	0.998422	0.94108	1.06288	0.655629	0.893953	0.625162	0.838432	0.548344	0.643204	0.3413																															61.9368	-0.027861	0	0.877348
Q6RI45|Q6RI45-2|Q6RI45-3|Q6RI45-4	BRWD3
E9PIU3|E9PJK0|E9PJS9|E9PPN5|E9PR78|E9PSB5|F8WER0|H7BXM1|J3KQ12|Q96G97-4	BSCL2											0.998422	0.767988	0.877238	0.69529	0.739468	0.331597	0.572503	0.281422	0.283666	0.229042
Q9NW68|Q9NW68-4	BSDC1	0.998422	0.936315	0.96724	0.706291	0.856133	0.56488	0.627669	0.434102	0.561971	0.122364	0.998422	0.933965	0.973482	0.87674	0.902679	0.762821	0.792829	0.566969	0.692185	0.127112	0.998422	1.03942	1.10149	0.932096	1.03477	0.692063	0.797319	0.416984	0.613922	0.102221	0.998422	0.917654	0.982583	0.777943	0.862904	0.60913	0.733262	0.484702	0.570013	0.149743	57.3967	-0.0364147	0	0.941127	59.4994	-0.060681	0	0.962075
P35613|P35613-2	BSG	0.998422	0.952921	0.970976	0.694212	0.868245	0.627536	0.661061	0.709515	0.65138	0.581889	0.998422	0.953543	0.93898	0.85227	0.885744	0.734228	0.758287	0.707015	0.683406	0.621715	0.998422	1.01692	1.0492	0.865511	1.01166	0.700237	0.84236	0.752924	0.749193	0.766028	0.998422	0.949832	0.954991	0.766701	0.913016	0.678521	0.761245	0.634965	0.655599	0.575743		-0.0597254	0.641179	0.955404		-0.041467	0.747562	0.928821
Q5W0U4|Q5W0U4-2	BSPRY	0.998422	0.844918	0.958064	0.265432	0.549756	0.118425	0.194289	0.0824089	0.0933155	0.0473936	0.998422	0.984128	1.02876	0.356612	0.748679	0.160175	0.213187	0.0993671	0.142026	0.0711222	0.998422	0.841691	0.927665	0.0775075	0.209627	0.0302682	0.0383283	0.0124754	0.0206737	0.0123823	0.998422	0.95897	0.958729	0.44721	0.732974	0.179627	0.313679	0.143668	0.182549	0.0600902	47.4051	-0.105622	0.0755083	0.997185	45.5433	-0.251126	0.0278551	0.99585
A6NC48|H0Y8G4|H0Y984|Q10588|Q10588-2	BST1
Q10589|Q10589-2	BST2	0.998422	0.966282	1.01903	0.707401	0.888629	0.799515	0.866097	0.969547	0.921853	0.783134	0.998422	1.02613	0.953208	0.849921	0.895269	0.815426	0.732437	0.87626	0.734199	0.701793	0.998422	1.06465	1.08925	0.912254	0.978868	0.650213	0.829214	0.385797	0.440686	0.216828	0.998422	0.871755	0.926932	0.611739	0.761709	0.440302	0.62472	0.310369	0.312135	0.199975		-0.0450477	0.843623	0.495862	58.0746	-0.0635208	0.187434	0.978997
A0A0A0MTH9|O14981	BTAF1	0.998422	0.86677	0.964337	0.444849	0.772253	0.125674	0.201699	0.0734069	0.103799	0.039527	0.998422	0.825327	0.996861	0.359089	0.691039	0.0993533	0.159472	0.0600128	0.0722125	0.0289773	0.998422	0.962443	0.984193	0.478537	0.806577	0.151329	0.223249	0.0728825	0.110968	0.0390705	0.998422	0.950702	1.01667	0.486946	0.781815	0.16121	0.230812	0.0746888	0.113256	0.0370455	49.2814	-0.100592	0.050111	0.995792	49.7177	-0.113299	0.0673789	0.998494
Q9H0C5|Q9H0C5-2	BTBD1
B7Z503|E9PKU9|Q9BSF8|Q9BSF8-2	BTBD10	0.998422	1.06381	0.881902	0.313067	0.519534	0.159911	0.200973	0.0532603	0.124733	0																					0.998422	0.581321	1.15899	0.145776	0.330995	0.17314	0.132214	0.122692	0.106456	0	47.7228	-0.137692	0.0959935	0.956826
A6QL63|A6QL63-2|A6QL63-3|C9JV03	BTBD11	0.998422	0.982938	1.03477	0.705326	0.903948	0.212424	0.45615	0.140891	0.178803	0.0554017	0.998422	0.942034	1.00902	0.573392	0.822659	0.141061	0.291549	0.0867016	0.0768684	0.0616581	0.998422	0.998761	1.01473	0.59688	0.72416	0.144588	0.399022	0.0330644	0.0438308	0	0.998422	1.10651	1.07837	0.498642	0.931154	0.12863	0.240392	0.0657382	0.098637	0.028901	52.12	-0.094418	0.0812648	0.995132	50.7568	-0.0878456	0	0.987554
A0A087WXN3|K7ENV9|Q9BX70|Q9BX70-2	BTBD2	0.998422	0.813461	1.13637	0.492328	0.670734	0.213654	0.294106	0.14032	0.151576	0.0359233	0.998422	0.748778	1.01162	0.47734	0.726442	0.242839	0.369752	0.0572057	0.0421795	0	0.998422	0.916903	1.0346	0.589741	0.747505	0.265091	0.308979	0.116097	0.162382	0.0716135	0.998422	0.752962	1.23384	0.532491	0.702029	0.177509	0.306227	0.0880829	0.0976634	0.030186	49.5143	-0.0743505	0.0704746	0.973761	50.6339	-0.0760463	0.0717046	0.994338
A0A0A0MSF2|A0A0A0MSF4|C9J8E4|H7C5Z6|Q96Q07|Q96Q07-2|Q96Q07-3	BTBD9																															0.998422	1.02564	0.951958	1.09562	1.09623	0.773466	0.804259	0.533397	0.777575	0.529292
P43251|P43251-2|P43251-3|P43251-4	BTD	0.998422	0.870615	1.08664	0.44778	0.631875	0.338036	0.36556	0.252363	0.321865	0.0722604																															49.5621	-0.068521	0.202646	0.953676
P20290|P20290-2	BTF3	0.998422	0.992369	1.02469	0.753834	0.940485	0.783363	0.766111	1.0436	0.903655	0.818869	0.998422	1.01087	0.936759	0.98894	0.956336	1.0915	1.04247	1.25555	1.12255	1.04848	0.998422	1.03609	0.966082	0.862015	0.948313	0.759592	0.796594	1.01622	0.855139	0.857497	0.998422	0.923542	1.0018	0.891058	0.994415	0.912938	0.930482	1.13174	0.957649	0.856148		-0.206305	0.844905	0.458059		-0.115115	0.857836	0.507379
Q96K17|Q96K17-3|E9PL10	BTF3L4	0.998422	0.981752	0.982972	0.738838	0.936376	0.837284	0.740812	1.1591	0.957862	0.828954	0.998422	0.939608	0.928896	0.915526	0.926477	1.05205	0.963375	1.02071	1.03046	0.806406	0.998422	1.06905	0.964571	0.946446	0.988179	0.766614	0.773151	0.960274	0.815939	0.653326	0.998422	0.789075	0.904844	0.773596	0.842501	0.811007	0.889041	0.924871	0.782555	0.61479		-0.163781	0.877141	0.160108		-0.257646	0.793861	0.648844
Q7KYR7|Q7KYR7-1	BTN2A1	0.998422	0.969725	1.0788	0.802446	0.893766	0.294756	0.519624	0.179948	0.204309	0.112347	0.998422	1.00227	0.985164	0.817232	0.888178	0.335036	0.574765	0.150794	0.189535	0.0800405	0.998422	0.916209	0.980769	0.73084	0.861553	0.269089	0.505963	0.155542	0.197051	0.0881793	0.998422	0.957327	1.00662	0.795242	0.92399	0.336257	0.592898	0.167096	0.251779	0.0844933	53.0242	-0.0908857	0.120905	0.991925	52.6115	-0.075107	0.0677844	0.994711
O00481|O00481-4|O00481-2|O00481-3	BTN3A1											0.998422	0.873874	1.27227	0.621589	0.853911	0.160197	0.398447	0.106079	0.154041	0.0879017											0.998422	0.85719	1.03779	0.660785	0.807979	0.208629	0.351555	0.119445	0.172505	0.019482
P78410|P78410-2|P78410-3	BTN3A2	0.998422	0.961923	0.953529	0.730306	0.809079	0.37972	0.507002	0.161817	0.21426	0.108152	0.998422	0.916364	0.925169	0.717801	0.860851	0.418368	0.546461	0.170267	0.250514	0.107998	0.998422	0.972639	1.20609	0.763314	1.07922	0.352205	0.481661	0.156767	0.207991	0.0937523	0.998422	0.920229	0.938629	0.651799	0.753238	0.333332	0.48994	0.179033	0.206767	0.103734	53.0971	-0.0621364	0.0420376	0.9956	53.0397	-0.100829	0.127889	0.958352
O00478|O00478-2	BTN3A3																															0.998422	0.629143	0.873293	0.324452	0.398811	0.217323	0.237568	0.137165	0.201066	0.0840388
B7Z3H4|Q9UKB1|Q9UKB1-2|Q9UKB1-3|Q9Y297|Q9Y297-2	BTRC|FBXW11	0.998422	0.95908	0.997815	0.582479	0.824482	0.169045	0.324868	0.1635	0.151927	0.10965	0.998422	0.646364	0.895194	0.338285	0.570861	0.112901	0.204409	0.0671596	0.0853714	0.0425081	0.998422	1.01664	1.03075	0.615796	0.852283	0.197155	0.34955	0.13749	0.156143	0.101455											50.5503	-0.100576	0.120592	0.99797	50.9875	-0.102874	0.114391	0.997053
O43683|O43683-2|O43683-3	BUB1	0.998422	0.931944	1.00068	0.593607	0.76477	0.247104	0.344915	0.185215	0.203543	0.0953927	0.998422	0.625149	0.838175	0.302797	0.485579	0.173837	0.20988	0.12871	0.120898	0.124418	0.998422	0.887961	0.963525	0.562515	0.77461	0.245407	0.36739	0.144195	0.183573	0.091343	0.998422	0.683621	0.963333	0.397167	0.520334	0.214922	0.268834	0.143527	0.172247	0.0737153	50.769	-0.0766722	0.120575	0.996169	50.7485	-0.0697391	0.0796492	0.999096
O60566|O60566-3	BUB1B	0.998422	1.00651	0.987952	0.662489	0.909006	0.223236	0.363905	0.105909	0.149309	0.0708471	0.998422	0.931441	1.00476	0.581716	0.850615	0.234446	0.343307	0.130867	0.162813	0.10052	0.998422	0.954041	1.00845	0.582908	0.804801	0.201261	0.31091	0.0962138	0.125407	0.0645889	0.998422	1.04853	1.06175	0.677292	0.909123	0.22578	0.390272	0.123206	0.167343	0.0701364	51.4919	-0.104173	0.0884995	0.998557	50.6237	-0.0916229	0.0672041	0.999397
O43684|O43684-2	BUB3	0.998422	0.945033	1.0074	0.72366	0.875219	0.26842	0.474092	0.0721218	0.108873	0.0312738	0.998422	0.996779	1.05428	0.854891	0.937102	0.386117	0.638582	0.105788	0.177922	0.0592735	0.998422	0.851054	0.912014	0.598264	0.765547	0.216572	0.366493	0.0514873	0.0760037	0.0291889	0.998422	0.954744	1.0038	0.754261	0.889015	0.342735	0.505879	0.070828	0.133939	0.0363167	52.4167	-0.0852882	0	0.998707	50.665	-0.0726304	0	0.992139
Q9BRD0	BUD13	0.998422	0.935679	1.0081	0.79156	0.901312	0.596913	0.715383	0.456327	0.589399	0.263124	0.998422	0.857612	0.866896	0.74583	0.81819	0.680406	0.66082	0.477278	0.592264	0.2429	0.998422	0.97945	1.02055	0.810417	0.901233	0.550945	0.677748	0.40547	0.545337	0.244865	0.998422	0.82369	0.969008	0.710352	0.824755	0.607544	0.664809	0.445853	0.601093	0.245991	59.4966	-0.0346507	0	0.98075	58.2034	-0.0393591	0.0739276	0.98274
P41223	BUD31	0.998422	1.08475	1.16398	1.34066	1.09205	0.293689	0.562247	0.0710986	0.12559	0.0444018	0.998422	1.03616	0.935295	0.845523	0.989903	0.199538	0.46195	0.0671095	0.100839	0.0504997	0.998422	1.37066	1.28016	1.18329	1.47708	0.299022	0.762039	0.112967	0.180372	0.0895212	0.998422	0.900687	1.11444	0.755137	0.951614	0.272869	0.431861	0.105509	0.142684	0.0823261	53.3945	-0.248414	0.108519	0.918099	54.2802	-0.220867	0.125059	0.827412
Q13895	BYSL	0.998422	0.844491	1.03259	0.290709	0.584831	0.138704	0.199692	0.101418	0.123712	0.0443757	0.998422	0.842712	1.00845	0.238821	0.542953	0.113904	0.167385	0.0717916	0.0835312	0.0492635	0.998422	0.897517	0.947677	0.388201	0.588681	0.136014	0.220805	0.0791645	0.0947588	0.042588	0.998422	0.943611	1.02477	0.418603	0.726631	0.184242	0.240308	0.10443	0.148251	0.0628919	47.6772	-0.107085	0.0920957	0.994744	48.3502	-0.0895473	0.0560762	0.996104
Q7L1Q6|Q7L1Q6-3|Q7L1Q6-4	BZW1	0.998422	0.947434	0.971606	0.337704	0.801994	0.0812773	0.147254	0.0488224	0.0613751	0.0300277	0.998422	0.930204	0.942635	0.270827	0.676568	0.0784841	0.138065	0.0490865	0.0566923	0.0248686	0.998422	0.959375	0.989598	0.346537	0.763402	0.0935749	0.135789	0.0438349	0.059721	0.0273019	0.998422	0.893754	0.984096	0.271128	0.681433	0.0938642	0.143547	0.0469891	0.0688066	0.0309741	48.8305	-0.156779	0.0530882	0.997874	48.7494	-0.145669	0.048759	0.999175
E7ETZ4|Q9Y6E2	BZW2	0.998422	0.963841	0.978805	0.68491	0.920825	0.0943361	0.31644	0.0442586	0.0595023	0.0248027	0.998422	0.97223	0.935293	0.665268	0.867747	0.0908949	0.233818	0.0442268	0.0569415	0.0254861	0.998422	0.985659	1.00445	0.794823	0.944392	0.09944	0.393397	0.0388107	0.0541778	0.0213789	0.998422	0.819759	0.954184	0.653131	0.893537	0.094824	0.226888	0.0395918	0.0573496	0.0214934	51.224	-0.132416	0.0246875	0.998624	52.0022	-0.149283	0.0204673	0.99859
Q8N655	C10ORF12	0.998422	0.832702	0.887707	0.413081	0.548395	0.189181	0.380035	0.231266	0.143473	0.0952858	0.998422	1.19561	1.10428	0.825175	1.02188	0.481203	0.516096	0.330993	0.340765	0.170383	0.998422	1.01167	1.0323	0.714254	0.86841	0.427941	0.529324	0.37903	0.441485	0.246787	0.998422	0.94304	1.09436	0.683682	0.807725	0.47942	0.5287	0.312093	0.504108	0.173468	48.5381	-0.0624119	0.11428	0.974461	53.8905	-0.0606055	0.312624	0.978783
Q96B45	C10ORF32	0.998422	0.871681	1.06739	0.643795	0.791147	0.445382	0.568653	0.224749	0.339905	0.0880811	0.998422	1.05935	1.19788	1.03399	1.05184	0.487887	0.7733	0.283789	0.424995	0.0539065																					53.8657	-0.0471555	0	0.981309
Q96D05|Q96D05-2|Q5VVH9	C10ORF35	0.998422	0.980114	1.15322	0.551509	0.95427	0.463025	0.522386	0.348521	0.412347	0.258783	0.998422	0.977543	1.14174	0.852455	0.906815	0.597731	0.79135	0.322808	0.455911	0.319513	0.998422	0.98046	0.990253	0.858297	0.896763	0.43034	0.535407	0.429019	0.375112	0.308071	0.998422	0.594354	0.856294	0.466567	0.565164	0.347175	0.485425	0.31175	0.304811	0.242837	52.0751	-0.0831858	0.358535	0.93462	53.846	-0.0876906	0.35872	0.981823
Q9H7M9	C10ORF54	0.998422	0.933296	1.00039	0.444789	0.810439	0.530957	0.364563	0.693658	0.538961	0.636196	0.998422	1.11702	0.884314	0.824439	0.920954	0.988425	0.843774	0.806927	0.714103	0.717876	0.998422	1.31086	1.42325	1.22478	1.43255	0.725887	0.880602	0.662282	0.553002	0.252327	0.998422	0.971518	1.1274	0.80907	1.0991	0.575078	0.756854	0.445162	0.434966	0.403851		-0.618977	0.534854	0.84006	60.8862	-0.0622061	0.332214	0.588505
Q5T2E6	C10ORF76	0.998422	0.980706	1.03907	0.840454	0.969385	0.642218	0.654315	0.372908	0.569441	0.0630843	0.998422	0.987329	1.00909	0.915398	0.978373	0.711544	0.769606	0.441248	0.702645	0.0573898	0.998422	0.865948	1.09182	0.869866	1.02502	0.693666	0.806149	0.514799	0.871634	0.0396171	0.998422	0.910405	1.01091	0.782883	0.934874	0.474466	0.570481	0.258437	0.421028	0.0511297	58.0027	-0.0510573	0	0.953231	61.2146	-0.0718907	0	0.822129
Q9H8K7	C10ORF88	0.998422	1.09344	1.03396	0.883783	1.03237	0.537272	0.682881	0.179346	0.388932	0.0710144	0.998422	1.01583	1.08429	1.04509	1.08212	0.626313	0.796778	0.177565	0.41623	0.049123	0.998422	0.970436	1.05913	0.809438	0.975297	0.478423	0.633328	0.149112	0.306226	0.0835413	0.998422	0.986376	1.04451	0.938086	0.97918	0.56696	0.7383	0.173665	0.370932	0.0590585	56.1876	-0.0725596	0.00809028	0.982644	55.053	-0.0696073	0.0156876	0.99429
A0A087WYP2|Q8IZQ5	C11ORF31|SELH	0.998422	0.946398	0.97741	0.616923	0.809908	0.379338	0.508086	0.14132	0.260118	0.0842543	0.998422	0.958238	0.96706	0.663677	0.791524	0.425222	0.554983	0.226258	0.285863	0.121025	0.998422	1.01697	1.06727	0.726698	0.927681	0.352947	0.496409	0.184841	0.22541	0.119963	0.998422	0.872016	1.07456	0.571836	0.831232	0.241377	0.392508	0.134195	0.177737	0.0958931	52.8096	-0.0557006	0	0.995642	52.9567	-0.0816928	0.130639	0.993266
Q9H0W9|Q9H0W9-2|A0A087WT99	C11ORF54	0.998422	1.00525	0.983766	0.858236	0.941269	0.496455	0.712209	0.0999177	0.291503	0.0342132	0.998422	0.995559	0.970057	0.793613	0.930489	0.455713	0.654934	0.0821228	0.220061	0.035217	0.998422	0.9557	0.994873	0.763068	0.882481	0.44208	0.555953	0.110893	0.259721	0.0592028	0.998422	1.05861	0.97261	0.905387	0.953593	0.474649	0.630412	0.099075	0.242791	0.042728	55.4029	-0.0818921	0	0.997662	54.0095	-0.065854	0	0.997727
Q6ZUT1|Q6ZUT1-2|Q6ZUT1-3	C11ORF57	0.998422	0.9274	1.0052	0.797156	0.882367	0.6574	0.664947	0.509358	0.566697	0.247873	0.998422	0.89831	0.931678	0.77879	0.831189	0.7182	0.748659	0.57217	0.57518	0.417089	0.998422	0.99421	1.01592	0.924845	1.03611	0.743152	0.865321	0.82736	0.779623	0.427021	0.998422	0.826344	1.08234	0.726006	0.889988	0.344518	0.553233	0.281528	0.368458	0.186429	59.7732	-0.0329043	0	0.966343		-0.0323917	0	0.823113
E9PM92|O00193	C11ORF58|SMAP	0.998422	0.961527	0.924848	0.725775	0.913729	0.688964	0.676445	0.709368	0.635505	0.667385											0.998422	0.955598	0.933656	0.86058	0.924508	0.597815	0.777089	0.727249	0.577629	0.64251	0.998422	0.794567	0.785406	0.767529	0.781836	0.662124	0.785467	0.709005	0.654139	0.658537		-0.0693937	0.673154	0.946165		-0.0427586	0.633059	0.877778
Q9H3H3-2|Q9H3H3-3|Q9H3H3	C11ORF68	0.998422	1.00349	1.02981	0.849534	0.920813	0.224082	0.544845	0.0420801	0.0710929	0.023342	0.998422	1.07694	0.994578	0.919381	0.979378	0.253643	0.649725	0.0761233	0.108025	0.0456754	0.998422	0.98572	1.0477	0.822484	0.975591	0.262858	0.569404	0.0755003	0.114243	0.0468681	0.998422	0.940456	0.820618	0.657951	0.834438	0.226564	0.430965	0.111416	0.0945568	0	53.0797	-0.125568	0.0120133	0.997322	53.2695	-0.114724	0.0397879	0.997332
E9PPG8|Q53FT3|E9PJB2	C11ORF73	0.998422	0.990887	0.954084	0.997989	1.0433	0.684701	0.816809	0.0644822	0.323085	0.028543	0.998422	0.946621	0.952818	0.778894	0.865484	0.607289	0.656269	0.0696387	0.321923	0.011124	0.998422	0.989523	1.05193	0.770402	0.893793	0.484725	0.574696	0.0917962	0.221132	0.0481949	0.998422	1.00088	1.005	0.788325	0.926092	0.514347	0.606499	0.0864719	0.255801	0.0418514	56.8475	-0.115971	0	0.99254	54.2075	-0.0715187	0	0.991043
Q9BUA3	C11ORF84	0.998422	0.92803	0.968675	0.747093	0.879262	0.637748	0.719307	0.528567	0.652554	0.181898	0.998422	0.977879	1.04607	0.874924	0.932197	0.68251	0.76994	0.518017	0.616673	0.21063	0.998422	1.11754	1.08656	0.900614	0.992687	0.692948	0.794764	0.591362	0.684255	0.295801	0.998422	0.969207	0.986304	0.806434	0.878613	0.637512	0.728142	0.586486	0.645011	0.255751	59.9834	-0.0331151	0	0.913071	62.1891	-0.0407838	0	0.919084
A0A0B4J220	C11ORF98											0.998422	0.674936	1.05738	0.261056	0.369521	0.143131	0.188721	0.15599	0.13736	0.0674271											0.998422	0.698461	0.931986	0.346502	0.52818	0.194407	0.27413	0.266118	0.160576	0.129235
A0A0B4J220|E9PLD3|E9PRG8	C11ORF98|E9PLD3	0.998422	0.838858	0.959188	0.306789	0.610464	0.203922	0.231498	0.255795	0.171501	0.136873																															47.6975	-0.106315	0.182384	0.990566
F8VQQ3|Q9HB07	C12ORF10	0.998422	0.960038	0.977778	0.692196	0.863013	0.270193	0.437579	0.148149	0.188414	0.100487	0.998422	0.959583	0.991915	0.684551	0.854111	0.287231	0.445177	0.144494	0.192399	0.110035	0.998422	0.963966	1.02453	0.673428	0.852503	0.292981	0.422776	0.108555	0.167345	0.0755389	0.998422	1.06368	1.00902	0.774758	0.9143	0.292404	0.474687	0.122007	0.184664	0.104027	52.0618	-0.0816077	0.0960387	0.999251	52.0125	-0.0790354	0.0585289	0.998843
Q8N999|Q8N999-3	C12ORF29	0.998422	0.996706	1.03043	0.888175	0.928168	0.668139	0.708878	0.51914	0.631995	0.225648	0.998422	0.935221	0.955418	0.885682	0.915002	0.711706	0.751368	0.502334	0.571903	0.138287	0.998422	0.904314	0.942487	0.790214	0.878335	0.6273	0.626648	0.456188	0.55191	0.202334	0.998422	0.926837	0.922565	0.924893	0.89985	0.674974	0.77025	0.450594	0.643491	0.143107	60.4469	-0.0395237	0	0.957371	58.5716	-0.0342145	0	0.963753
F5H7W8|Q96C57	C12ORF43	0.998422	1.02634	1.02908	0.730624	0.979983	0.651838	0.736155	0.596915	0.603335	0.310877	0.998422	1.18264	0.995911	1.28363	1.30779	0.937059	1.10851	0.843789	0.799167	0.479232	0.998422	0.996073	0.996327	0.892955	0.947209	0.571159	0.656648	0.46061	0.508512	0.267539	0.998422	1.07148	0.999497	1.09795	1.21	0.797966	0.997572	0.779529	0.753023	0.543984	61.5426	-0.0315558	0	0.910118	57.9963	-0.0461192	0.258257	0.97427
A0A087WT30|Q8N5I9	C12ORF45	0.998422	0.962928	1.00668	0.749161	0.886621	0.597165	0.659866	0.467632	0.573513	0.232652	0.998422	0.845056	0.871591	0.69393	0.789613	0.576201	0.586248	0.436401	0.518046	0.345346	0.998422	0.964772	0.97775	0.836885	0.937017	0.505059	0.684202	0.329376	0.444859	0.166321	0.998422	0.726917	0.779485	0.64406	0.722628	0.461919	0.643031	0.374426	0.430102	0.183617	58.9173	-0.0341927	0	0.966275	56.7106	-0.0501624	0.0595763	0.99185
Q9H741	C12ORF49	0.998422	0.870906	1.06526	0.707191	0.946434	0.427059	0.699733	0.325089	0.412098	0.262013	0.998422	1.12397	1.21527	0.879849	1.03523	0.738947	0.773302	0.423611	0.546428	0.381192											0.998422	0.793176	0.9826	0.502502	0.591186	0.33734	0.404185	0.237366	0.269634	0.179445	55.4599	-0.0499244	0.214529	0.958715
Q99622|U3KQ07|U3KQ85	C12ORF57	0.998422	0.894785	1.0618	0.618181	0.810229	0.269267	0.384171	0.161787	0.197073	0.0169122	0.998422	0.869355	0.814611	0.666979	0.747971	0.452803	0.449347	0.194632	0.183998	0.0441248	0.998422	0.932024	0.975784	0.687899	0.812105	0.276123	0.388543	0.13996	0.16962	0.0971794	0.998422	0.667132	0.963486	0.512142	0.618341	0.23546	0.413594	0.174017	0.19589	0.0627556	51.4833	-0.0695138	0.0393708	0.989065	51.6948	-0.0766006	0.0798085	0.996881
F5H4X5|Q9H3J6	C12ORF65	0.998422	0.938634	0.982816	0.623205	0.882186	0.526193	0.606774	0.510392	0.497401	0.342067	0.998422	1.10058	0.99946	0.732077	0.887076	0.653155	0.597875	0.461904	0.550885	0.25811	0.998422	0.96977	0.889995	0.782618	0.877051	0.375632	0.510534	0.528362	0.431879	0.417781											56.5109	-0.0439326	0.411116	0.955607	53.4938	-0.0881114	0.431896	0.938104
F8VQD4|Q8TAD7	C12ORF75|OCC1	0.998422	1.02614	0.966347	0.668157	0.844377	0.560867	0.739128	0.810972	0.627534	0.580976	0.998422	1.05459	1.01081	0.827385	0.917086	0.709962	0.73766	0.77979	0.799861	0.547397																						-0.437502	0.664606	0.824485
Q9UKR5	C14ORF1	0.998422	1.00063	0.980762	0.548545	0.820498	0.48425	0.409276	0.415762	0.446581	0.415139	0.998422	1.0238	1.00556	1.16001	0.967654	0.793324	0.929074	0.835316	0.875717	0.570813											0.998422	0.871941	0.994171	0.699447	0.79418	0.524	0.570738	0.42063	0.444286	0.231451	50.5012	-0.115463	0.432316	0.991398
Q9BXV9	C14ORF142																					0.998422	0.249203	0.347309	0.129335	0.176889	0.0856755	0.106139	0.0587405	0.0699171	0.0722034															39.7952	-0.269915	0.116712	0.96047
H0YB09|Q7Z3D6|Q7Z3D6-2|Q7Z3D6-4|Q7Z3D6-3	C14ORF159	0.998422	1.00535	1.04905	0.977794	1.04051	0.282009	0.657627	0.13922	0.14611	0.102748	0.998422	1.06062	1.0925	0.935816	1.05115	0.273657	0.619243	0.126425	0.143733	0.0785798	0.998422	0.984251	1.03195	0.798131	0.946008	0.258534	0.592311	0.17112	0.201305	0.0882666	0.998422	0.957169	0.965822	0.860206	0.909197	0.337214	0.614909	0.130777	0.177544	0.047539	53.8462	-0.175278	0.122282	0.996833	53.3009	-0.0997577	0.107049	0.992164
Q9Y224	C14ORF166	0.998422	0.87034	0.947331	0.445093	0.781015	0.311458	0.261173	0.182907	0.271861	0.0598815	0.998422	0.880953	0.636156	0.417249	0.70648	0.326176	0.274814	0.238393	0.313593	0.0643449	0.998422	0.896311	0.866199	0.645552	0.887498	0.263759	0.2758	0.18038	0.236134	0.0597602	0.998422	0.524255	0.772806	0.217174	0.478434	0.170611	0.176992	0.119241	0.167027	0.030003	49.7805	-0.0755695	0.14451	0.970127	51.0482	-0.0932514	0.131564	0.964094
A0A0C4DFZ6|Q9H972|Q9H972-2	C14ORF93	0.998422	0.863929	1.29011	0.689203	0.901098	1.11791	1.01986	0.604151	0.86425	0.357255	0.998422	0.797618	1.11312	0.682873	0.83464	0.771571	1.05782	0.531414	0.663113	0.32842											0.998422	0.784138	1.11571	0.878258	0.938489	0.864765	0.954447	0.414187	0.71664	0.156634	63.0534	-0.105583	0.324607	0.646198
A0A0A6YYH1|H0YLI7|P59780|Q7Z6K5-2	C15ORF38|AP3S2|ARPIN											0.998422	1.14283	0.957876	0.51728	0.842456	0.213813	0.2106	0.209549	0.150812	0.105294	0.998422	0.834706	0.88854	0.436006	0.667669	0.149936	0.250863	0	0.089265	0	0.998422	0.980973	0.86236	0.442061	0.774366	0.150944	0.222894	0.050747	0.0758977	0.0197174					48.8967	-0.0757959	0	0.994612
H3BMJ2|Q6ZRI6|Q6ZRI6-2	C15ORF39
Q8WUR7|H0Y996|H3BMR1|Q8WUR7-2|Q8WUR7-3	C15ORF40	0.998422	0.883828	1.02514	0.62018	0.831782	0.499261	0.599624	0.424729	0.43652	0.196013	0.998422	0.952583	1.06708	0.682294	0.861876	0.54061	0.601603	0.471374	0.463426	0.179023	0.998422	1.20707	1.17044	1.03327	1.097	0.642752	0.80869	0.63528	0.537555	0.299897	0.998422	0.957028	1.09304	0.900742	0.914798	0.652286	0.801099	0.571558	0.641908	0.227746	55.6864	-0.0364188	0.11509	0.959639	59.7017	-0.06743	0.445816	0.832255
H3BNF9|H3BS01|Q9Y2V0|Q9Y2V0-2	C15ORF41	0.998422	0.853201	1.06419	0.598609	0.850439	0.286849	0.411273	0.0770022	0.169015	0.0463824	0.998422	0.927366	0.91253	0.510378	0.769327	0.165759	0.276968	0.0658744	0.0842892	0.0523094	0.998422	0.873811	1.05213	0.380748	0.714387	0.163814	0.208035	0.0576184	0.0980029	0.0127164	0.998422	1.02434	1.04486	0.522022	0.778915	0.222587	0.343862	0.118588	0.158845	0.0729461	51.6103	-0.0691784	0.00348181	0.989168	48.8707	-0.097927	0.0475172	0.993131
Q9BV29|Q9BV29-2|H0YLI5|H0YM19|H0YMC0|H0YN78|Q9BV29-3	C15ORF57	0.998422	0.878684	0.947042	0.650378	0.792607	0.652779	0.690944	0.346485	0.607665	0.0945354	0.998422	0.852653	0.8777	0.790896	0.83132	0.663818	0.654969	0.456049	0.612747	0.0681337											0.998422	1.01953	1.21451	1.08952	1.06568	1.02419	1.19875	0.664966	0.76776	0.0862657	57.3781	-0.0352393	0	0.888554
A0A087WYU2|Q96S19|Q96S19-3|Q96S19-5	C16ORF13	0.998422	0.927807	0.989783	0.366749	0.846915	0.104619	0.158514	0.061546	0.0911521	0.0360225	0.998422	0.947486	0.957013	0.421029	0.771407	0.123243	0.192881	0.0570524	0.0891137	0.03269	0.998422	1.02707	1.06412	0.475297	0.864774	0.169303	0.231578	0.107866	0.13744	0.0620753	0.998422	1.0197	1.01654	0.476267	0.849664	0.171246	0.222183	0.116182	0.139847	0.0908973	49.0703	-0.162426	0.0712045	0.996017	49.7786	-0.140323	0.111903	0.993176
H3BR56|H3BRF6|H3BU79|H3BUY6|Q96MC5|Q96MC5-2	C16ORF45											0.998422	0.955718	0.961933	0.89605	0.992129	0.580661	0.64786	0.377739	0.517919	0.338184
Q6UWD8	C16ORF54																															0.998422	0.904009	1.11191	0.600566	1.01926	0.410936	0.435167	0.214158	0.348899	0.18912
H3BSM7|Q96GQ5	C16ORF58	0.998422	0.915495	0.993426	0.677955	0.83349	0.375693	0.478455	0.089115	0.195191	0.0502635	0.998422	0.979641	1.03717	0.75539	0.872444	0.313526	0.496359	0.0726836	0.155544	0.0426999	0.998422	0.808185	0.850322	0.695495	0.701817	0.430894	0.454718	0.183432	0.255607	0.190823	0.998422	0.983635	0.940694	0.873307	0.892776	0.459999	0.570828	0.174538	0.257014	0.146308	52.6534	-0.0648106	0	0.99749	52.4758	-0.0404921	0	0.97236
H3BND0|Q7L2K0	C16ORF59	0.998422	0.76854	0.893584	0.397208	0.704762	0.347008	0.348595	0.230517	0.246717	0.141323																															49.447	-0.0534978	0.150222	0.976688
Q7Z3J2|E7EWW0|F5H7K1	C16ORF62	0.998422	0.941911	1.00591	0.502753	0.854626	0.134457	0.183535	0.118909	0.118616	0.0862949	0.998422	1.03864	1.07106	0.606346	0.92574	0.133063	0.179985	0.0850772	0.105233	0.0625025	0.998422	0.888072	0.865494	0.443271	0.716185	0.0795045	0.11889	0.0628184	0.0661738	0.0630194	0.998422	1.15985	1.02544	0.636376	0.980889	0.141501	0.203205	0.0807248	0.101666	0.0396153	49.7471	-0.140815	0.101734	0.998287	48.8406	-0.109769	0.0382984	0.984072
Q9BSU1	C16ORF70	0.998422	1.0654	1.10052	0.992502	1.03763	0.305136	0.671912	0.0408355	0.0719008	0.0135094	0.998422	1.10393	1.17662	1.03289	1.14708	0.348305	0.783834	0.0397714	0.11789	0.013709	0.998422	0.923178	1.01017	0.793405	0.893145	0.381607	0.486902	0.149677	0.25019	0.0958945	0.998422	1.06475	1.05211	1.01286	1.0484	0.436238	0.731699	0.119584	0.200759	0.0802428	54.0919	-0.165262	0.0227325	0.990882	53.4194	-0.0708807	0.0668694	0.994247
Q6PH81	C16ORF87	0.998422	0.823948	1.02385	0.444069	0.663756	0.262992	0.340209	0.179323	0.209381	0.127036	0.998422	0.73293	0.833956	0.364399	0.562172	0.140501	0.225662	0.0786854	0.0983647	0.0757464	0.998422	0.852598	0.929475	0.467332	0.667081	0.258471	0.325456	0.145033	0.154205	0.11467	0.998422	0.816317	0.960335	0.432197	0.647515	0.279233	0.362289	0.080744	0.151093	0.051881	49.3105	-0.0694187	0.146773	0.993301	49.502	-0.0656256	0.0938286	0.998061
F8W038|F8W1H0|H0YIS7|Q8IXM2|Q8IXM2-3	C17ORF49|RNASEK|BAP18											0.998422	0.913761	0.913256	0.660314	0.783453	0.432808	0.535804	0.220718	0.2259	0.125006
Q96GS4	C17ORF59	0.998422	0.980943	1.03419	0.820703	0.915714	0.511337	0.64428	0.261014	0.400524	0.110094	0.998422	0.949654	0.976373	0.74023	0.811338	0.495126	0.620768	0.287046	0.383647	0.166393	0.998422	1.21255	1.20995	0.996961	1.12877	0.642421	0.828143	0.342682	0.473022	0.172143	0.998422	0.949551	0.992013	0.857613	0.910996	0.597063	0.719026	0.293501	0.438497	0.172996	56.0216	-0.0546169	0	0.994877	57.9352	-0.0762551	0.172202	0.906808
Q9BQA9|Q9BQA9-2	C17ORF62	0.998422	0.918046	1.05138	0.643685	0.811453	0.361198	0.424124	0.138207	0.224529	0.0918412	0.998422	0.95339	1.04233	0.704165	0.823406	0.317285	0.451598	0.176103	0.246661	0.102812																					52.1652	-0.0635975	0.0574044	0.993407
Q9HAS0|J9JIC5	C17ORF75	0.998422	0.889528	0.985994	0.685944	0.878866	0.28464	0.466128	0.0895864	0.149054	0.0800862	0.998422	1.07537	1.04115	0.802119	0.925296	0.282472	0.541915	0.0882035	0.130391	0.0907004	0.998422	0.851873	0.929165	0.737438	0.848121	0.265775	0.45462	0.0595402	0.101097	0.0317674	0.998422	0.758067	0.928299	0.74379	0.83869	0.319097	0.479174	0.0568114	0.112013	0.03343	52.2501	-0.0759345	0.0291315	0.995903	52.1769	-0.079896	0	0.985783
I3L072|Q9BSJ5|Q9BSJ5-2|Q9BSJ5-3	C17ORF80	0.998422	0.996975	1.00908	0.658541	0.860308	0.34481	0.469562	0.293954	0.2957	0.17516	0.998422	0.965201	1.03574	0.678769	0.890624	0.397991	0.483327	0.315712	0.346455	0.185088	0.998422	0.99528	0.997457	0.734599	0.805826	0.440059	0.574768	0.26539	0.319667	0.138454	0.998422	0.884563	0.938714	0.68463	0.809134	0.305122	0.449868	0.223422	0.218266	0.0882444	52.3188	-0.0731969	0.222502	0.992234	54.3421	-0.0521499	0.0745375	0.991363
Q96N68	C18ORF15											0.998422	0.512871	0.787348	0.350155	0.603135	0.258936	0.252782	0.10458	0.158265	0.105721
K7EM84|L7N2F3|Q32NC0|Q32NC0-2	C18ORF21											0.998422	0.596943	0.756589	0.249749	0.543225	0.0573046	0.177659	0.0671544	0.0514723	0
Q96B23-2	C18ORF25																					0.998422	0.909044	0.896038	0.866124	0.868052	0.800473	0.786957	1.09919	0.923583	1.04089	0.998422	0.991622	0.962815	0.922588	0.957763	0.830581	0.82659	0.75832	0.797455	0.627412							1.17252	-0.689273
Q8TCD1	C18ORF32	0.998422	0.897708	0.959542	0.612261	0.871177	0.678315	0.623554	0.762967	0.670178	0.621176	0.998422	0.719755	0.699413	0.646607	0.674238	0.745144	0.673647	0.620054	0.60365	0.566627	0.998422	0.951426	0.978716	0.715018	0.861308	0.49489	0.575116	0.470873	0.424218	0.42108	0.998422	0.579012	0.778424	0.469899	0.572228	0.385819	0.445228	0.400057	0.355373	0.354518		-0.450366	0.661408	0.859847	55.38	-0.0543488	0.421788	0.99526
K7ENL9|Q96DM3	C18ORF8	0.998422	0.962112	0.977197	0.638319	0.902412	0.139005	0.245414	0.0757445	0.0994522	0.037853	0.998422	0.973045	1.01055	0.71466	0.949825	0.268907	0.37072	0.173666	0.204008	0.124201	0.998422	0.911559	0.991317	0.606698	0.82467	0.169696	0.258408	0.115689	0.135752	0.0877955	0.998422	1.06235	1.03832	0.709766	1.00309	0.187189	0.29573	0.109917	0.140494	0.0784875	50.7498	-0.133181	0.0623478	0.998249	50.4538	-0.103532	0.0902294	0.995748
F8W6J3|K7EPS8|Q9NSK7-3|Q9NSK7-4	C19ORF12
Q6ZS72	C19ORF35
Q9BQ61	C19ORF43	0.998422	0.948671	0.91794	0.762463	0.854751	0.514353	0.658997	0.512394	0.457972	0.400156	0.998422	0.943646	1.05724	0.77891	0.888376	0.560894	0.612154	0.550044	0.524898	0.384124	0.998422	0.712044	0.719582	0.549027	0.602551	0.387596	0.499409	0.360593	0.357833	0.27905	0.998422	0.555029	0.637483	0.524731	0.503176	0.390846	0.439189	0.406699	0.347978	0.254818	58.0317	-0.0394247	0.390906	0.972613	51.1355	-0.0317472	0.207036	0.947993
Q8N9M1|Q8N9M1-2|Q8N9M1-3	C19ORF47	0.998422	0.77637	0.904958	0.512343	0.663226	0.350135	0.396657	0.234604	0.258442	0.128746	0.998422	0.51751	0.737991	0.278506	0.356032	0.176165	0.209923	0.15257	0.154654	0.11117	0.998422	0.50839	0.699266	0.288435	0.379275	0.162874	0.23032	0.184634	0.20927	0.208487											50.4909	-0.0454995	0.0849669	0.994734	44.0627	-0.071907	0.185174	0.981936
Q9BSF4	C19ORF52	0.998422	0.744246	1.31341	0.383966	0.524221	0.226946	0.155364	0.176297	0.136207	0.139365	0.998422	0.836012	1.08619	0.831418	0.727099	0.545417	0.517112	0.272733	0.297915	0.207659	0.998422	0.917766	1.03149	0.671163	0.797131	0.339548	0.531482	0.241673	0.270669	0.140415	0.998422	0.813773	0.938587	0.658879	0.758716	0.363833	0.44653	0.191703	0.253674	0.1647	47.2885	-0.108487	0.162831	0.913829	52.8558	-0.0571434	0.112838	0.992543
K7EN09|Q9UNZ5	C19ORF53	0.998422	0.931117	0.956212	0.729798	0.827681	0.8446	0.724963	1.17218	0.779359	0.95748	0.998422	0.707539	0.844769	0.73859	0.720247	0.918724	0.767349	0.91976	0.77303	0.683063	0.998422	1.01325	1.03789	0.803277	0.909058	0.628984	0.77399	0.724461	0.60353	0.691199	0.998422	0.697654	0.786376	0.56695	0.637893	0.49778	0.495869	0.499574	0.458024	0.373959		-0.195618	0.862294	0.122718		-0.0429319	0.666848	0.925199
Q5BKX5|Q5BKX5-3	C19ORF54	0.998422	0.978981	1.05333	0.58293	0.85295	0.174632	0.317193	0.0838454	0.131277	0.0491398	0.998422	0.993757	1.00332	0.63033	0.887334	0.21096	0.363625	0.0978533	0.154163	0.0494138	0.998422	1.0756	1.12825	0.613591	0.833516	0.239975	0.387327	0.125231	0.150287	0.124609	0.998422	1.02991	1.03633	0.570305	0.867401	0.177744	0.316057	0.119445	0.153333	0.076819	50.7411	-0.102523	0.0668116	0.996934	51.2201	-0.0968871	0.119412	0.979605
Q0VDD7|Q0VDD7-2|K7EMZ7	C19ORF57	0.998422	0.954833	0.849228	0.733775	0.840107	0.593302	0.760192	0.692239	0.658992	0.516171	0.998422	0.854676	0.995658	0.77734	0.984534	0.699776	0.954829	0.920501	0.974791	0.598601											0.998422	0.430491	0.59531	0.654303	0.402384	0.408647	0.63921	0	0.434595	0		-0.0183678	0.455688	0.831777
A0A140TA84|A0A140TA86|K7EIR2|Q5XKP0	C19ORF70|MIC13											0.998422	0.718064	0.957166	0.416077	0.720683	0.136594	0.278578	0.018745	0.0758169	0.0141037											0.998422	0.773778	1.02994	0.49874	0.722137	0.234534	0.32145	0.074528	0.148611	0.0676206
J3KPZ4|Q13901	C1D																					0.998422	0.689663	0.869596	0.465879	0.615018	0.144803	0.254348	0.0961131	0.116614	0.0505494	0.998422	0.440129	0.748333	0.293599	0.366055	0.131166	0.193519	0.074817	0.0921837	0.0336543					48.2199	-0.0587559	0	0.989459
Q9NX04|Q9NX04-2|V9GY35|V9GYI2|V9GYN4|V9GYQ8|V9GYT8	C1ORF109	0.998422	0.843081	0.943693	0.442051	0.713	0.457228	0.445012	0.265511	0.434367	0.0507013											0.998422	0.93277	1.07508	0.606099	0.868924	0.465373	0.564019	0.279219	0.45137	0.0860388											52.2845	-0.0387041	0	0.924017	54.7881	-0.0448579	0	0.954369
Q9NSG2|Q9NSG2-2|Q9NSG2-3	C1ORF112	0.998422	0.8635	1.00481	0.403855	0.614208	0.160789	0.254301	0.128609	0.15822	0.067064	0.998422	0.572817	0.782487	0.323893	0.405899	0.175548	0.263181	0.0770054	0.105431	0.0908851	0.998422	0.827844	0.983486	0.355177	0.579593	0.160767	0.22652	0.0611004	0.0936678	0.0417589	0.998422	0.705561	1.01862	0.43969	0.501412	0.161457	0.295435	0.0601062	0.136948	0.0343922	48.5193	-0.0859289	0.0999657	0.996313	48.0703	-0.0837541	0.0500374	0.997863
Q6ZSJ8	C1ORF122																					0.998422	1.2914	1.14454	0.937267	0.935701	0.746416	0.734587	0.346531	0.42197	0															57.9863	-0.0726244	0	0.895894
Q9NWV4	C1ORF123	0.998422	0.970129	0.985491	0.82392	0.901168	0.653275	0.762345	0.205764	0.515877	0.0610033	0.998422	1.01472	0.982782	0.95807	0.975618	0.821796	0.878735	0.349773	0.667466	0.0948222	0.998422	0.930241	0.917806	0.793062	0.903731	0.515203	0.702787	0.188992	0.511988	0.0635782	0.998422	0.844275	0.919915	0.829245	0.883585	0.717958	0.681293	0.322431	0.580026	0.068863	57.4185	-0.0625465	0	0.974058	56.2819	-0.0547527	0	0.963258
Q5TBH9|Q8NDD1|Q8NDD1-2	C1ORF131	0.998422	1.11375	1.04426	1.06853	1.13451	0.932693	0.95827	0.693627	0.88462	0.417671	0.998422	1.16507	1.07364	1.18582	1.23327	0.971744	1.03482	0.772158	0.87625	0.429324	0.998422	1.14218	1.12553	1.07498	1.13404	0.629175	0.854417	0.354709	0.494004	0.191205	0.998422	1.07219	1.03223	1.17048	1.18272	0.888426	1.0826	0.675548	0.837491	0.31272	64.9477	-0.0672436	0.0988453	0.908081	57.9778	-0.0805135	0.21317	0.931834
Q5T2W9|Q96HA4|Q96HA4-4|Q96HA4-5	C1ORF159
H0Y5F2|H0Y5L4|H7BXQ2|Q5SNV9|Q5SNV9-2	C1ORF167											0.998422	0.805809	0.983511	0.306271	0.483857	0.140661	0.177728	0.0883163	0.110748	0.039659	0.998422	0.997826	0.923599	0.499622	0.814735	0.220669	0.288186	0.100073	0.149948	0.0467928	0.998422	0.758218	0.906348	0.311843	0.497535	0.126384	0.178045	0.0392439	0.0677847	0.0227984					50.1913	-0.0970133	0.0875006	0.990111
Q8IYL3	C1ORF174	0.998422	0.829784	0.856288	0.530762	0.757325	0.551886	0.515838	0.522695	0.540112	0.253276	0.998422	0.880131	0.884638	0.820958	0.850699	0.754621	0.777837	0.605457	0.609647	0.277955	0.998422	1.01893	1.01604	0.875852	1.00302	0.684099	0.826408	0.668427	0.701771	0.342371	0.998422	0.841272	0.92508	0.642835	0.8268	0.594547	0.727128	0.537636	0.591908	0.299718	56.3103	-0.0271103	0.244711	0.87241	63.6279	-0.0345077	0	0.921425
Q9H425|Q9H425-3	C1ORF198	0.998422	0.916626	0.959626	0.767949	0.832609	0.56707	0.673922	0.305808	0.489828	0.151545	0.998422	0.881217	1.0389	0.828178	0.853211	0.628144	0.714754	0.313513	0.527124	0.145895	0.998422	0.965491	0.989714	0.872404	0.962244	0.631908	0.841939	0.273918	0.564779	0.134475	0.998422	0.954146	0.950387	0.778134	0.854415	0.635019	0.74529	0.326346	0.550361	0.133684	56.7895	-0.0417153	0	0.986084	58.4047	-0.0611462	0	0.984992
Q9H246	C1ORF21	0.998422	1.20205	1.03101	0.726199	0.952414	0.798954	0.857841	1.17818	0.657111	1.26742	0.998422	1.00924	1.05567	0.835454	0.859941	0.618897	0.652272	0.651645	0.476521	0.517003	0.998422	1.06735	1.2892	0.993504	1.09205	0.779387	1.02338	0.78744	0.878802	0.686244	0.998422	0.928664	1.04202	0.871902	0.886651	0.701155	0.902554	0.716613	0.715774	0.579337		0.262397	1.26743	0.237054		-0.0247061	0.676484	0.575586
Q9BV19	C1ORF50	0.998422	1.01281	1.04455	0.830411	0.9613	0.288577	0.648486	0.143879	0.205262	0.0767491	0.998422	1.04755	0.940594	0.795616	0.992653	0.22289	0.330882	0.212322	0.268878	0.0361947	0.998422	1.22063	0.910402	1.10873	0.87438	0.33415	0.541674	0.149263	0.144969	0.0649562	0.998422	0.915888	1.12601	0.859187	0.945718	0.383238	0.493539	0.208537	0.287696	0.0830787	53.8055	-0.104406	0.090031	0.992067	53.5657	-0.171373	0.126637	0.935596
Q8N6N3	C1ORF52	0.998422	0.971355	1.00921	0.849415	0.966351	0.60391	0.752086	0.348931	0.570013	0.14865	0.998422	0.964394	1.00238	0.804213	0.940012	0.610444	0.65224	0.350992	0.55908	0.106535	0.998422	1.03005	1.05282	0.89084	0.974394	0.625302	0.767435	0.298307	0.517789	0.105989	0.998422	0.952784	0.94918	0.863963	0.893332	0.624881	0.759017	0.423744	0.572271	0.117122	58.3841	-0.0502239	0	0.983777	57.9805	-0.060596	0	0.988544
Q07021	C1QBP	0.998422	0.94912	0.916724	0.475215	0.801816	0.12757	0.246543	0.0987698	0.101031	0.0683895	0.998422	0.935154	0.906439	0.480209	0.716981	0.181153	0.285128	0.103649	0.128408	0.0723036	0.998422	1.57066	0.322733	0.786654	0.446857	0.0965538	0.290623	0.0655781	0.0765196	0.0454076	0.998422	1.10353	0.635176	0.446552	0.751768	0.19415	0.315438	0.102395	0.147705	0.0567996	49.6816	-0.110502	0.0768431	0.995024	50.82	-0.101704	0.0222627	0.551512
Q9BXJ5	C1QTNF2											0.998422	0.985597	0.872187	0.724033	0.800376	0.510861	0.617933	0.327732	0.406689	0.132972
Q9BUV8|Q9BUV8-2|Q9BUV8-3|Q9BUV8-4|Q9BUV8-5	C20ORF24											0.998422	1.07283	0.949822	0.964832	0.993876	0.550238	0.65697	0.47007	0.501496	0.263422	0.998422	0.951569	0.923589	0.87124	0.919038	0.489742	0.649071	0.289952	0.385007	0.203396	0.998422	0.834261	0.92406	0.739491	0.904233	0.386063	0.604327	0.187957	0.29186	0.0824173					55.7487	-0.0588196	0.163435	0.989216
Q9GZN8|Q9GZN8-2	C20ORF27	0.998422	1.08243	1.00851	1.00356	1.04143	0.662155	0.829492	0.204601	0.467123	0.0731366	0.998422	0.990883	1.01317	0.868279	0.97773	0.552433	0.772423	0.215611	0.420479	0.134328	0.998422	0.953632	0.982928	0.792518	0.885366	0.651992	0.6214	0.223544	0.438437	0.0811197	0.998422	1.05474	0.992863	0.99525	0.988511	0.619237	0.784899	0.170412	0.414963	0.0503657	57.7948	-0.0842259	0	0.987974	56.4136	-0.0527209	0	0.973836
O43822|O43822-2|O43822-3|O43822-4	C21ORF2	0.998422	0.610037	0.859451	0.27941	0.401129	0.107261	0.19185	0.0547314	0.057748	0.0283029	0.998422	0.528178	0.885747	0.140664	0.252598	0.0351783	0.0721275	0.0127776	0.0303797	0	0.998422	0.466445	0.804505	0.229105	0.257187	0.0735715	0.142236	0	0	0	0.998422	0.460813	0.831994	0.142648	0.269387	0.071942	0.0992192	0	0	0	45.7535	-0.0726065	0.0247558	0.996193	44.0656	-0.0829943	0.0102187	0.985538
P57076	C21ORF59	0.998422	0.943611	0.953404	0.14121	0.612086	0.0414333	0.0759125	0.0215581	0.0320602	0.0151801	0.998422	0.87358	0.948188	0.200753	0.507227	0.0856978	0.14154	0.0379991	0.0598147	0.0171421	0.998422	0.999797	0.976953	0.178231	0.644485	0.0751397	0.101562	0.0613789	0.0605728	0.0514872	0.998422	0.900538	0.984198	0.253227	0.550847	0.0889869	0.131132	0.0450495	0.0625949	0.035243	47.4304	-0.199862	0.0311087	0.997906	47.6124	-0.21479	0.0680195	0.998604
E7ETB0|Q9NYK6|Q9NYK6-2|Q9NYK6-3	C21ORF91|EURL	0.998422	0.898081	0.96224	0.643472	0.745631	0.25121	0.336866	0.050965	0.168826	0.0255306	0.998422	1.05842	0.937782	0.493996	0.874782	0.333554	0.437768	0.0579814	0.215606	0																					51.042	-0.0700113	0	0.994092
O14523	C2CD2L	0.998422	0.94142	1.1579	0.618996	0.89897	0.404905	0.475172	0.174977	0.273055	0.0883313	0.998422	0.994811	1.1575	0.726848	0.936618	0.452469	0.564274	0.178245	0.344735	0.0832527	0.998422	0.89086	1.0657	0.673183	0.835059	0.365481	0.504497	0.155398	0.257298	0.0611381	0.998422	0.936783	1.03088	0.675323	0.804136	0.41219	0.538435	0.194645	0.288925	0.0833676	52.8746	-0.0642072	0.0849119	0.966579	53.0034	-0.0585259	0	0.991779
Q86YS7|Q86YS7-3	C2CD5	0.998422	0.968039	1.05522	0.816387	0.906437	0.384033	0.552026	0.109985	0.205622	0.0682484	0.998422	0.951145	1.10351	0.605881	0.882832	0.227652	0.352453	0.0691288	0.102607	0.0406633	0.998422	0.932678	0.975712	0.742602	0.874645	0.379091	0.519913	0.0659039	0.161093	0.0372047	0.998422	0.961817	0.97865	0.619025	0.854865	0.232964	0.350622	0.060349	0.106966	0.0373654	53.7619	-0.079982	0.0324861	0.996527	53.1411	-0.0749183	0	0.996498
Q8WWC4	C2ORF47	0.998422	0.850226	1.03023	0.553614	0.816835	0.288421	0.38152	0.093671	0.200275	0.0480678	0.998422	0.837463	0.950213	0.506527	0.647717	0.2272	0.337839	0.0902625	0.153786	0.0448142	0.998422	0.730319	0.823613	0.526552	0.658597	0.273588	0.307136	0.0619395	0.154978	0.027482	0.998422	0.840274	1.00019	0.488726	0.688945	0.220065	0.324894	0.0682337	0.135203	0.0330868	51.1891	-0.0649849	0.0176168	0.991201	49.2445	-0.0532085	0	0.981933
Q9BVC5	C2ORF49	0.998422	0.93986	1.01231	0.550972	0.894401	0.165786	0.254521	0.274082	0.178001	0.13476	0.998422	0.928125	0.980084	0.285527	0.661907	0.111795	0.147696	0.186405	0.109318	0.105614	0.998422	1.00946	0.992806	0.641003	0.876377	0.196047	0.284472	0.27093	0.176942	0.147233	0.998422	0.917751	0.981224	0.325278	0.699532	0.121466	0.176761	0.153102	0.10799	0.0884669	50.117	-0.145343	0.182713	0.98889	50.6986	-0.133261	0.186633	0.990839
Q2NKX9	C2ORF68																					0.998422	0.934551	0.991827	0.80363	0.934339	0.583705	0.735551	0.477156	0.55425	0.320343	0.998422	0.841467	0.914282	0.662018	0.732675	0.509642	0.607798	0.43385	0.483474	0.229992					59.6903	-0.0345628	0.151617	0.985062
Q8N8R5	C2ORF69	0.998422	0.954971	1.43951	0.776273	1.1772	0.399879	0.719566	0.155999	0.214541	0.0877071	0.998422	0.900086	1.18064	0.763756	1.04642	0.42611	0.672142	0.150968	0.184036	0.0984425	0.998422	1.03896	1.13219	0.678686	0.850987	0.356674	0.490547	0.171085	0.231932	0.0880968	0.998422	0.925879	1.01777	0.693432	0.786732	0.387989	0.548891	0.138484	0.174499	0.109183	54.6158	-0.10071	0.0912242	0.868709	52.7806	-0.0723853	0.0928018	0.978242
Q3KRA6	C2ORF76	0.998422	0.929343	0.98053	0.676573	0.955967	0.333517	0.527414	0.170985	0.200703	0.104657	0.998422	1.00255	1.06417	0.722346	0.929172	0.289859	0.572179	0.162494	0.20538	0.106357	0.998422	0.983491	1.03335	0.754447	0.910618	0.265897	0.470584	0.0889992	0.134796	0.034055	0.998422	0.911126	0.958788	0.739558	0.866837	0.326701	0.51526	0.0676249	0.115221	0.0422064	52.9073	-0.0756509	0.0924073	0.991494	52.5834	-0.094057	0.032542	0.998846
###CONTAMINANT###Q2UVX4	C3	0.998422	0.915472	0.971945	0.712825	0.796596	0.508736	0.575194	0.556328	0.519279	0.507617	0.998422	0.953609	1.10502	0.761977	0.882359	0.640498	0.662057	0.57702	0.574857	0.527389	0.998422	1.25488	1.23403	1.05708	1.13354	0.654235	0.758396	0.618418	0.589539	0.412551	0.998422	1.09201	0.972907	0.870763	0.909009	0.659646	0.707168	0.606387	0.634394	0.497368		-0.0463175	0.507246	0.986607		-0.086666	0.540432	0.788033
Q5JPI3|Q5JPI3-2	C3ORF38	0.998422	1.15648	1.16008	0.971623	1.08752	0.330137	0.632721	0.0835862	0.147163	0.0503346	0.998422	1.00192	1.0551	0.977607	1.08636	0.394287	0.679574	0.108173	0.171413	0.0812457	0.998422	1.05882	1.02007	0.883777	0.946463	0.315114	0.460404	0.164331	0.223594	0.0934739											54.033	-0.144184	0.0711704	0.968394	52.9779	-0.118366	0.145355	0.989759
C9JY09|E7ET39|Q8NDZ4|Q8NDZ4-2	C3ORF58																					0.998422	0.884749	1.18819	0.728436	0.861539	0.29881	0.324553	0.224335	0.270952	0.164451															51.5528	-0.0958156	0.200385	0.953688
###CONTAMINANT###P01030	C4	0.998422	0.98524	1.03004	0.841538	0.95676	0.671134	0.723416	0.664924	0.630343	0.480559	0.998422	1.03621	1.2161	0.94185	1.08112	0.606659	0.78918	0.616788	0.686536	0.423016	0.998422	1.06302	1.02347	0.770814	0.982019	0.461057	0.699958	0.255243	0.355359	0.100958	0.998422	0.836133	0.954261	0.998193	0.882464	0.701683	0.791462	0.543915	0.855296	0.598188		-0.0331929	0.5357	0.949423	55.5425	-0.0642443	0.0682639	0.98158
A0A0G2JPR0|P0C0L4|P0C0L5	C4A|C4B											0.998422	1.05276	1.08227	0.867169	0.988322	0.631284	0.757901	0.793435	0.791647	0.686561
A0A0G2JL54|A0A0G2JPR0|A0A140TA29|A0A140TA32|A0A140TA44|A0A140TA49|F5GXS0|P0C0L4|P0C0L4-2|P0C0L5	C4B_2|C4A|C4B																					0.998422	0.968022	0.876439	0.794895	0.813328	0.662243	0.648695	0.573238	0.662547	0.495356																-0.0208736	0.371621	0.923893
###CONTAMINANT###Q28065	C4BPA	0.998422	0.957892	0.964725	0.825172	0.868797	0.565639	0.685976	0.494173	0.520101	0.271566	0.998422	0.98109	1.17188	0.962493	0.946683	0.623074	0.805149	0.620984	0.639376	0.336876	0.998422	1.01749	1.08759	0.913143	0.984654	0.572287	0.703883	0.404375	0.466606	0.263032	0.998422	1.01464	1.01532	0.847875	0.947615	0.545111	0.692874	0.368039	0.452202	0.201129	59.1034	-0.0337353	0.0287627	0.976843	57.2464	-0.0587339	0.276911	0.979807
Q9NWY4	C4ORF27	0.998422	0.82298	1.00607	0.168224	0.357737	0.0723193	0.0993066	0.0388533	0.050568	0.0243589	0.998422	0.798512	0.978783	0.115745	0.26528	0.0484303	0.0771533	0.0302458	0.0363996	0.018061	0.998422	0.777091	0.948908	0.117973	0.278395	0.0519842	0.0756646	0.018493	0.0271665	0.00907017	0.998422	0.916741	1.00914	0.15614	0.326991	0.0597504	0.0930615	0.028378	0.040929	0.0166347	46.1165	-0.159642	0.0560933	0.996985	45.6006	-0.172518	0.0362089	0.99673
Q8WVX3|Q8WVX3-2	C4ORF3																					0.998422	1.04755	1.11597	0.962182	0.976865	0.563706	0.646134	0.362826	0.420854	0.27728	0.998422	0.789513	0.90357	0.623486	0.761148	0.425658	0.582656	0.309987	0.330781	0.206352					56.1333	-0.073164	0.30676	0.968886
Q8N8J7	C4ORF32																					0.998422	1.17365	1.13838	0.936094	1.18586	0.578388	0.645769	0.612471	0.596533	0.42085	0.998422	1.18291	1.11296	1.0138	1.1004	0.569231	0.804811	0.633507	0.6399	0.485669						-0.118965	0.548939	0.855647
Q49AR2	C5ORF22	0.998422	1.10179	1.07561	0.810887	0.93831	0.41896	0.585966	0.12803	0.286758	0.0676344	0.998422	1.02448	1.08247	0.80588	0.935169	0.339699	0.516718	0.1071	0.179206	0.0750388	0.998422	1.0846	1.01624	0.830353	0.959714	0.40977	0.605997	0.129879	0.243464	0.0435694	0.998422	1.08387	1.03032	0.937544	1.01015	0.405228	0.596736	0.106507	0.240709	0.0379661	54.3734	-0.0770514	0.0430014	0.983369	54.3696	-0.0832015	0.0312758	0.992082
Q7Z6I8	C5ORF24	0.998422	0.898483	0.938939	0.746055	0.853234	0.595577	0.70305	0.48052	0.607869	0.272442	0.998422	1.00234	0.992358	0.856028	0.960529	0.708445	0.743755	0.567249	0.659523	0.287542	0.998422	0.903614	0.89112	0.754028	0.81259	0.556635	0.703117	0.32638	0.468435	0.134233	0.998422	0.841537	0.862309	0.721546	0.82563	0.598299	0.694111	0.420291	0.508754	0.163452	59.7705	-0.0291474	0	0.966331	56.6464	-0.040135	0	0.969568
Q96GV9	C5ORF30																					0.998422	0.886247	0.990522	0.451411	0.710531	0.164477	0.260441	0.0696382	0.104786	0.0455371															49.3487	-0.0856221	0.0448807	0.99963
Q9H799|Q9H799-5	C5ORF42																															0.998422	0.95347	0.871756	0.948013	0.944107	1.18729	0.970629	1.46317	1.43845	1.5122
B7Z1T6|E5RI52|E7EMV9|Q6NTE8|Q6NTE8-2|Q6NTE8-3|E5RJC6	C5ORF45											0.998422	0.918164	0.831399	0.535509	0.825851	0.259038	0.411339	0.0988842	0.235168	0.0625608
A6NDU8	C5ORF51	0.998422	0.922735	0.944155	0.430424	0.806844	0.0720135	0.130235	0.0217987	0.0567215	0.0185633	0.998422	0.962414	0.935859	0.569217	0.825302	0.137669	0.243659	0.0939529	0.10996	0.052912	0.998422	0.989823	0.939231	0.558179	0.82869	0.165686	0.220445	0.143143	0.136014	0.0979226	0.998422	1.07784	1.04769	0.688638	0.99242	0.188041	0.378838	0.0816566	0.172282	0.0588423	49.2463	-0.135132	0.0240855	0.996756	50.0777	-0.124196	0.116713	0.995245
Q9H6K1|Q9H6K1-2|Q5TH58	C6ORF106											0.998422	0.922071	1.05067	0.672455	0.873102	0.218052	0.402487	0.0410453	0.0930499	0.0379823	0.998422	1.12866	1.05395	0.482768	0.815974	0.095731	0.261687	0.0197595	0.050536	0	0.998422	1.00891	0.892739	0.6202	0.762525	0.150844	0.31634	0.0764975	0.0755067	0.0354097					49.992	-0.1251	0.0220386	0.982357
Q7Z4R8	C6ORF120																					0.998422	0.980322	1.0546	0.783008	0.910885	0.26636	0.48256	0.0966655	0.161541	0.0198847															52.7868	-0.093877	0.0318183	0.996364
A0A0D9SEI0|Q9P0P8	C6ORF203	0.998422	0.98609	1.07966	0.494007	0.868758	0.141545	0.276795	0.0616036	0.105073	0.0271905	0.998422	0.897628	0.982862	0.406512	0.682862	0.105949	0.197983	0.0565143	0.0737438	0.0437419	0.998422	0.864895	0.838278	0.575898	0.855654	0.149851	0.328088	0.0957945	0.124527	0.0469157	0.998422	0.783743	0.950998	0.412001	0.672264	0.121701	0.216563	0.0742727	0.0927229	0.0399376	50.1451	-0.116882	0.059605	0.992343	50.6288	-0.0850103	0.0361748	0.9742
O95873	C6ORF47	0.998422	0.992557	0.939613	0.771068	0.799878	0.563069	0.633233	0.838461	0.819215	0.673654	0.998422	1.15754	1.07828	0.971411	0.964119	0.821865	0.805078	0.816764	0.681154	0.589762	0.998422	0.999247	0.936418	0.865808	0.818529	0.640299	0.70167	0.495012	0.495423	0.377653	0.998422	0.95694	0.890131	0.72001	0.755424	0.454114	0.537374	0.427141	0.384203	0.330031		-0.0767381	0.713935	0.677993	60.0834	-0.033073	0.255012	0.96408
Q6UWU4|Q6UWU4-2	C6ORF89	0.998422	0.905267	0.963118	0.85308	0.900849	0.54635	0.720748	0.458013	0.504905	0.313934											0.998422	0.939819	0.941978	0.736715	0.811879	0.530945	0.59798	0.468434	0.462093	0.342357	0.998422	0.936133	0.952757	0.758825	0.840399	0.5679	0.653081	0.482034	0.546312	0.359234	58.7785	-0.0366653	0.184731	0.98056	57.0047	-0.0366262	0.319181	0.987027
Q9BPX7|Q9BPX7-2	C7ORF25	0.998422	0.863543	1.01967	0.35864	0.652072	0.164977	0.23497	0.133753	0.146857	0.0395987	0.998422	0.904546	1.038	0.227319	0.520015	0.106976	0.138493	0.0430342	0.064994	0.0256443	0.998422	0.847936	0.978193	0.199477	0.470238	0.0959912	0.123871	0.0518642	0.0772883	0.0316373	0.998422	0.77306	0.9524	0.261806	0.470909	0.10956	0.197889	0.0585813	0.0766174	0.0278372	48.4299	-0.0948026	0.0984054	0.993863	46.7624	-0.135045	0.0639882	0.998175
Q96N11|Q96N11-2	C7ORF26											0.998422	0.834495	0.819837	0.402115	0.669647	0.150006	0.195215	0.112233	0.0882132	0.0722565
C9JQV0|Q9BRJ6|H7C0T1|H7C2R9	C7ORF50	0.998422	0.924284	0.968764	0.379274	0.81286	0.188205	0.300962	0.221224	0.145254	0.140094											0.998422	1.06293	1.11839	0.669164	0.969507	0.409697	0.561489	0.229186	0.240524	0.147972	0.998422	0.95209	1.31764	0.681104	0.939249	0.387694	0.550602	0.440979	0.347488	0.530195	49.1286	-0.129266	0.177294	0.988101	53.4455	-0.0750702	0.158044	0.9699
Q96HJ9	C7ORF55	0.998422	0.897448	1.09955	0.655088	0.893418	0.463821	0.643935	0.153046	0.303521	0.074795	0.998422	0.843043	0.806355	0.670376	0.726571	0.500927	0.602533	0.15274	0.320226	0.032473	0.998422	0.909945	0.946858	0.911997	0.876585	0.68364	0.668668	0.25647	0.42257	0.0650914	0.998422	0.960569	1.03749	0.733529	0.890765	0.587466	0.786774	0.270995	0.485727	0.0778643	54.3495	-0.0568551	0	0.973129	57.0836	-0.0595951	0	0.965721
Q9H7E9|Q9H7E9-2	C8ORF33	0.998422	0.771098	0.939169	0.393571	0.61719	0.251024	0.320555	0.165701	0.20156	0.0903202	0.998422	0.529579	0.671661	0.272422	0.396263	0.147995	0.219661	0.105588	0.0869489	0.0855018	0.998422	0.528954	0.661124	0.216019	0.396429	0.142494	0.156111	0.0980536	0.127974	0.0679314	0.998422	0.293983	0.638097	0.118887	0.2059	0.0719125	0.107691	0.0444019	0.0571516	0.0443263	48.6367	-0.0620701	0.108368	0.994447	44.2377	-0.0659816	0.0691358	0.9768
Q96NL8	C8ORF37	0.998422	0.990839	1.05711	0.823155	1.01847	0.417276	0.584739	0.0977372	0.201832	0.059344	0.998422	0.848367	1.1209	0.747937	0.985483	0.424692	0.602782	0.0991196	0.202741	0.0520076	0.998422	0.892604	0.834426	0.656369	0.827496	0.358874	0.715236	0.203635	0.18272	0	0.998422	1.51281	0.994986	1.1977	1.06679	0.974274	0.980922	0	0	0	54.1554	-0.0892045	0.0361767	0.993395	53.5475	-0.0582317	0	0.931717
E5RJ53|H0YBH0|Q6P047	C8ORF74
Q96K31	C8ORF76	0.998422	0.779053	0.997505	0.759295	0.834584	0.452949	0.581757	0.213676	0.375542	0.0936807	0.998422	0.84196	0.974399	0.680435	0.834404	0.530754	0.559994	0.278496	0.348159	0.137488																					54.4843	-0.0465647	0	0.971704
H0YF29|Q6P1X6|Q6P1X6-2	C8ORF82	0.998422	1.03163	1.03547	0.702106	0.823797	0.382293	0.652417	0.132544	0.21022	0.0219589	0.998422	0.971744	0.919753	0.780834	0.935613	0.341984	0.454055	0.0720773	0.0817072	0	0.998422	1.00046	1.04436	0.798368	0.951357	0.311739	0.532663	0.0309201	0.0956187	0.0190603	0.998422	1.03429	1.10464	0.749994	0.931268	0.369195	0.633368	0.115319	0.234068	0.072356	53.7958	-0.0685526	0	0.980916	53.1992	-0.10272	0	0.997776
C9JAW5|C9JNU6|Q9Y241	C9JAW5|HIGD1A	0.998422	0.946285	0.846157	0.623875	0.800584	0.402096	0.458674	0.216538	0.330064	0.226697	0.998422	0.843934	0.900996	0.63232	0.718409	0.22874	0.472576	0.161326	0.193785	0.168536	0.998422	1.05235	0.966612	0.712558	0.930933	0.514115	0.494902	0.273749	0.316697	0.220046	0.998422	0.951739	1.09134	0.778002	0.782477	0.49133	0.627946	0.454367	0.482071	0.276251	52.6011	-0.0511508	0.165659	0.973709	53.874	-0.0647098	0.226987	0.974789
A0A087WYA7|Q5T280	C9ORF114	0.998422	0.79665	1.03904	0.256377	0.473811	0.114584	0.160953	0.0876374	0.104047	0.0532808	0.998422	0.721733	1.10544	0.171222	0.348809	0.104937	0.115793	0.0577194	0.0747299	0.0325759	0.998422	0.692316	1.02483	0.176833	0.317658	0.0959307	0.127442	0.0694105	0.0737117	0.0504387	0.998422	0.776927	1.02648	0.377159	0.524375	0.212135	0.275127	0.136107	0.13764	0.0748983	46.8155	-0.114982	0.0879244	0.995109	45.4823	-0.140521	0.0819091	0.995157
Q9BUH6	C9ORF142	0.998422	0.980731	0.979173	0.769235	0.912596	0.632711	0.705699	0.639721	0.642545	0.259286	0.998422	0.91449	0.941251	0.914171	0.947803	0.798453	0.838877	0.652759	0.72479	0.285554	0.998422	1.10329	1.03451	0.966163	1.0664	0.69925	0.836833	0.608563	0.656596	0.276093	0.998422	0.916547	1.00648	0.968864	1.05745	0.833358	0.934602	0.692514	0.780731	0.302049	61.632	-0.0294889	0	0.891089	62.0806	-0.0461382	0	0.924545
Q8IXQ3	C9ORF40	0.998422	0.943436	0.963401	0.649864	0.77648	0.481329	0.537855	0.262235	0.366666	0.148973	0.998422	0.903663	0.931904	0.723147	0.763253	0.492996	0.592264	0.234935	0.308341	0.111187											0.998422	1.26674	1.13005	0.93964	1.26239	0.676137	0.699033	0.452462	0.578178	0	54.3145	-0.042323	0	0.99055
Q5T6V5	C9ORF64	0.998422	0.949248	0.999133	0.604753	0.888301	0.119243	0.209239	0.0737624	0.0859047	0.0379072	0.998422	1.0225	1.00077	0.598866	0.905027	0.114936	0.212423	0.0574273	0.0872039	0.0381334	0.998422	0.869584	0.985632	0.588959	0.814308	0.109675	0.198504	0.0740836	0.0822657	0.0412182	0.998422	0.971834	0.970843	0.675166	0.877337	0.20119	0.29217	0.125797	0.160724	0.0760306	50.439	-0.138735	0.0578881	0.998192	50.1024	-0.109991	0.0386687	0.990609
Q96LT7|Q96LT7-2	C9ORF72	0.998422	1.0165	1.13051	0.588405	0.762207	0.240187	0.526767	0.279224	0.350672	0.132549											0.998422	0.947117	1.00276	0.669931	0.768439	0.378644	0.483339	0.0791517	0.151825	0.0779653	0.998422	1.25232	1.3084	0.894149	1.0687	0.317518	0.621037	0.18865	0.241331	0.108461	51.7946	-0.0689931	0.203858	0.944396	52.4051	-0.0641794	0	0.991162
Q9NZ63	C9ORF78	0.998422	0.993288	1.01019	0.905106	0.962198	0.817022	0.827374	0.722651	0.854154	0.33899	0.998422	0.978305	0.956811	0.963245	0.970943	0.90148	0.869341	0.725312	0.887025	0.297077	0.998422	1.03448	1.00351	0.959526	1.00444	0.811984	0.832875	0.645383	0.774358	0.275243	0.998422	0.939815	0.968668	0.81404	0.906441	0.724474	0.79445	0.596163	0.70527	0.228	64.7751	-0.0450768	0	0.879002	63.1756	-0.0518035	0	0.945105
F6X0R3|Q96MD7|Q96MD7-1	C9ORF85	0.998422	1.03173	1.07581	0.501424	0.936956	0.303155	0.396754	0.26961	0.283083	0.147009	0.998422	0.965509	0.992835	0.740426	0.924389	0.691427	0.687538	0.569374	0.719141	0.42821																					50.1974	-0.139595	0.261188	0.973412
Q5VZI3|Q5VZI3-2|Q5VZI3-3	C9ORF91	0.998422	0.923095	0.93157	0.559784	0.774013	0.391075	0.446735	0.378755	0.364363	0.348717	0.998422	0.998542	1.02418	0.898078	0.920608	0.675204	0.70372	0.615161	0.597915	0.493363	0.998422	0.926948	0.972541	0.730696	0.772094	0.531791	0.575121	0.517552	0.533367	0.375714	0.998422	0.878	0.945562	0.676937	0.820732	0.455187	0.552766	0.375964	0.446071	0.258837	51.2373	-0.0689966	0.354072	0.993952	58.2128	-0.0358451	0.406693	0.970549
P35219	CA8	0.998422	0.984583	1.06464	0.80074	1.03665	0.129545	0.350464	0.0487854	0.0837322	0.0185943	0.998422	1.07572	1.03809	0.858477	1.02165	0.118273	0.418859	0.034233	0.0530576	0.0157383	0.998422	1.02958	1.06939	0.750659	0.924644	0.211152	0.390902	0.0756238	0.138254	0.0401611	0.998422	1.2461	1.07122	1.08226	1.20432	0.232969	0.590096	0.0842142	0.137597	0.0462137	51.9178	-0.164758	0.045129	0.995115	52.0154	-0.113932	0.0605605	0.994948
Q9H8G2	CAAP1	0.998422	0.981551	0.992825	0.776506	0.883537	0.648074	0.714234	0.593141	0.652723	0.31135	0.998422	1.01359	0.98163	1.02874	1.02685	0.785622	0.884563	0.604668	0.719235	0.276939	0.998422	1.03581	1.03041	0.902454	0.976721	0.655354	0.793615	0.49275	0.555243	0.269511	0.998422	1.00013	1.07565	0.965136	1.02955	0.813873	0.935487	0.692731	0.783594	0.376623	61.9879	-0.0283625	0	0.935207	60.0543	-0.0443701	0.119079	0.980751
Q9Y376	CAB39	0.998422	1.01751	1.04606	0.972155	0.983814	0.873225	0.788466	0.237925	0.750576	0.0363531	0.998422	1.01073	1.0246	0.922776	0.961327	0.785822	0.837632	0.177364	0.675702	0.0422145	0.998422	0.946751	0.971211	0.904879	0.975217	0.663545	0.764883	0.220314	0.713982	0.0322866	0.998422	0.859699	0.862581	0.832494	0.848896	0.758736	0.712845	0.175689	0.60751	0.031816	60.0461	-0.126715	0	0.954028	58.6783	-0.0697596	0	0.925949
B7ZBJ4|Q9H9S4	CAB39L	0.998422	1.04833	1.36795	1.3817	1.27015	1.82073	1.03598	0.325032	1.54284	0.00430014	0.998422	1.47187	1.22313	2.39233	1.38328	1.95648	2.19387	0.375057	2.13489	0.0148152																					61.8121	-0.977403	0.00429817	0.510657
A0A087WWW8|Q9Y6J0|Q9Y6J0-2	CABIN1	0.998422	0.640948	0.887627	0.27928	0.472901	0.135808	0.224058	0.242188	0.125682	0.290638	0.998422	0.594755	0.804541	0.246983	0.381172	0.128741	0.230908	0.101064	0.131266	0.0565697	0.998422	0.718182	0.840559	0.34875	0.49527	0.2007	0.281006	0.144856	0.209039	0.0875177	0.998422	0.585382	0.883674	0.295112	0.404373	0.216384	0.238805	0.155574	0.190656	0.120932	45.8725	-0.0864792	0.191407	0.970343	47.1606	-0.0607317	0.102457	0.991635
Q9BTV7	CABLES2	0.998422	0.833387	0.902526	0.745874	0.825433	0.383779	0.56834	0.267404	0.336226	0.0618495	0.998422	1.06373	1.06761	0.804212	1.00627	0.326136	0.556651	0.182982	0.241125	0.0974698	0.998422	0.985863	1.02409	0.67261	0.833327	0.303422	0.497427	0.201635	0.212153	0.100241	0.998422	0.951545	1.01984	0.731423	0.847309	0.344791	0.437319	0.119957	0.206549	0.0420162	53.9787	-0.0470071	0	0.974433	52.4394	-0.0711537	0.103067	0.994275
Q9UGQ2|Q9UGQ2-2	CACFD1	0.998422	0.996726	1.00756	0.735139	0.764516	0.726496	0.643874	0.74707	0.579347	0.49092	0.998422	0.843308	0.847698	0.868624	0.835604	0.759745	0.775067	0.776821	0.674419	0.638502	0.998422	1.02849	0.760789	0.623673	0.601339	0.520982	0.412687	0.729146	0.411233	0.491533	0.998422	1.15318	0.981878	0.79645	0.979933	0.513973	0.57828	0.488044	0.355887	0.257109		-0.0534883	0.635953	0.827194		-0.628699	0.531542	0.691678
A0A0A0MQY7|Q5VU97|Q5VU97-2	CACHD1	0.998422	1.1777	0.946802	0.770005	1.15208	0.465892	0.680547	0.0790721	0.253875	0.0631872	0.998422	0.924902	0.929184	0.749934	0.934695	0.343809	0.733813	0.20355	0.183954	0.0563752	0.998422	1.01951	1.09063	0.762887	0.905754	0.421493	0.667407	0.149633	0.233298	0.105312											54.9343	-0.0908434	0.0256329	0.946878	54.4321	-0.0731352	0.047273	0.9864
A0A087WUX4|A0A087WUZ0|A0A087WWK5|A0A087WXD3|A0A087X0E8|A0A087X293|A0A0A0MR67|A0A0A0MSA1|E9PDI6|F5GY28|F5H522|F5H638|Q13936|Q13936-10|Q13936-11|Q13936-12|Q13936-13|Q13936-14|Q13936-15|Q13936-16|Q13936-17|Q13936-18|Q13936-19|Q13936-2|Q13936-20|Q13936-21|Q13936-22|Q13936-23|Q13936-24|Q13936-25|Q13936-26|Q13936-27|Q13936-28|Q13936-29|Q13936-3|Q13936-30|Q13936-31|Q13936-32|Q13936-33|Q13936-34|Q13936-3…	CACNA1C	0.998422	0.79748	1.28029	0.670189	1.04815	0.909233	1.02093	0.610839	0.828897	0.300229	0.998422	0.826318	1.37542	0.955487	0.946251	1.16197	1.22926	0.61283	0.943401	0.343627																					63.4294	-0.0688399	0	0.660222
Q9P0X4|Q9P0X4-2|Q9P0X4-3|Q9P0X4-4	CACNA1I
B1ALM3|Q13698	CACNA1S																															0.998422	1.08592	1.72435	0.951323	1.65405	0.449743	0.867654	0.64763	0.741763	0.32089
F8VNV8|P54284|P54284-2|P54284-3|P54284-4|P54284-5|F8VV14|F8VWK1	CACNB3	0.998422	1.21203	1.10334	0.782546	0.888517	0.364941	0.469363	0.328679	0.388216	0.281978	0.998422	1.04005	1.13017	0.572018	0.939988	0.202196	0.371962	0.0609301	0.152289	0.0441629	0.998422	0.869134	0.881549	0.803106	0.88358	0.519395	0.640865	0.656307	0.74931	0.556461											52.6016	-0.103408	0.324721	0.940416		-0.0228298	0.564077	0.767547
Q8WUQ7|Q8WUQ7-2	CACTIN	0.998422	1.05175	1.06881	0.686473	0.982117	0.187554	0.352664	0.133851	0.151296	0.0887522	0.998422	1.1312	1.11889	0.656705	0.995249	0.173324	0.307237	0.0965845	0.131906	0.0603728	0.998422	0.986246	1.03766	0.661125	0.912437	0.24806	0.385398	0.158488	0.187574	0.127197	0.998422	1.16275	1.10143	0.703908	1.03494	0.236918	0.3711	0.127101	0.166674	0.0721525	51.4437	-0.132867	0.119647	0.992656	51.5447	-0.101585	0.142167	0.998149
Q86Y37	CACUL1	0.998422	0.832226	0.978495	0.262877	0.631093	0.0927838	0.123891	0.0637401	0.0656289	0.0334682	0.998422	0.844908	0.905553	0.31407	0.651828	0.112152	0.153315	0.0604161	0.0833264	0.0388043	0.998422	0.966289	0.864609	0.43631	0.676858	0.161099	0.219016	0.0934379	0.117052	0.0492301	0.998422	0.832041	1.17857	0.349559	0.76863	0.162869	0.235813	0.0943516	0.117453	0.0638676	47.6936	-0.115931	0.047116	0.997159	49.0535	-0.095031	0.0709324	0.984303
Q9HB71	CACYBP	0.998422	1.00483	0.96859	0.867743	0.955187	0.499683	0.680243	0.0749682	0.184636	0.0393767	0.998422	0.998138	0.950066	0.849808	0.938629	0.342944	0.611209	0.0657322	0.107087	0.0341075	0.998422	0.990383	0.948684	0.8126	0.923404	0.439116	0.661684	0.0567255	0.163771	0.0301077	0.998422	0.973214	0.93332	0.814022	0.90214	0.357528	0.583345	0.055978	0.117516	0.0279178	54.9698	-0.0932902	0	0.995837	54.394	-0.0895691	0	0.993253
F8VPD4|P27708	CAD	0.998422	0.837332	0.98769	0.329798	0.644084	0.0978542	0.150023	0.0532315	0.0694496	0.0308996	0.998422	0.841273	0.975821	0.329345	0.625115	0.0849429	0.147073	0.0448246	0.0632627	0.0273846	0.998422	0.839297	0.948221	0.358803	0.643934	0.0973087	0.147181	0.0469442	0.0640083	0.0288261	0.998422	0.862782	1.10165	0.44454	0.751445	0.109159	0.191411	0.0481988	0.0740945	0.0272433	48.072	-0.103009	0.0373497	0.998805	48.1826	-0.0971172	0.0253778	0.998602
A0A087WZR6|A0A087WZW4|A0A087X0T8|A0A087X105|A0A087X1W8|A0A0A0MTJ8|Q9BY67|Q9BY67-3|Q9BY67-4|Q9BY67-5|X5DQS5|Q9BY67-2	CADM1	0.998422	0.935222	0.86483	0.603129	0.886712	0.529636	0.571932	0.61813	0.497973	0.508456	0.998422	0.862472	0.939857	0.737952	0.757182	0.585681	0.558226	0.559428	0.525822	0.400159											0.998422	0.901926	0.934637	0.821954	0.895426	0.705695	0.690327	0.414072	0.476981	0.351438		-0.103631	0.541459	0.909503
Q8NFZ8	CADM4	0.998422	0.922003	0.983824	0.676034	0.854816	0.616017	0.66782	0.561203	0.578197	0.452209	0.998422	0.863479	0.990355	0.735854	0.811163	0.557414	0.705054	0.561053	0.567257	0.359382	0.998422	1.06455	1.05807	0.949716	1.01731	0.734653	0.861188	0.632093	0.661858	0.508196	0.998422	0.911644	0.967708	0.815265	0.843695	0.778765	0.771091	0.669419	0.71411	0.49612		-0.0310891	0.473417	0.969765		-0.0399288	0.522967	0.962024
Q9P1Z2|Q9P1Z2-2|Q9P1Z2-3	CALCOCO1	0.998422	0.928758	0.973999	0.761641	0.863133	0.285599	0.470503	0.159964	0.178962	0.0893055	0.998422	0.992458	0.996781	0.76895	0.90898	0.367132	0.553972	0.17637	0.242566	0.125277	0.998422	1.07621	1.06105	0.748982	0.958875	0.317027	0.553233	0.147667	0.206559	0.108555	0.998422	0.95709	0.984792	0.813327	0.948294	0.3748	0.569146	0.158904	0.269531	0.130719	52.5742	-0.0808419	0.0812936	0.995086	53.2086	-0.0913006	0.108457	0.989223
Q13137-4|Q13137|Q13137-3|Q13137-5	CALCOCO2	0.998422	1.02126	1.04497	0.763117	0.967302	0.285795	0.514697	0.13089	0.172513	0.0751675	0.998422	1.02379	1.03888	0.76396	0.94217	0.31252	0.530463	0.119334	0.166842	0.0723008	0.998422	1.06135	1.08509	0.782801	1.02948	0.335171	0.634929	0.0926988	0.199813	0.0460753	0.998422	1.0548	0.999514	0.790288	0.940918	0.377066	0.618714	0.12435	0.231486	0.0661668	52.9217	-0.0984517	0.08588	0.996252	53.9331	-0.0965344	0.0398313	0.98497
P62158	CALM1	0.998422	0.963188	0.96931	0.565911	1.10763	0.666641	0.61373	0.502806	0.603189	0.32779	0.998422	0.895708	0.899031	0.894565	1.05325	0.743413	0.767251	0.414904	0.50337	0.332996	0.998422	1.1476	1.01071	0.924028	1.02413	0.562283	0.495314	0.217709	0.243471	0.137563	0.998422	0.881743	1.42307	0.762472	0.969613	0.398914	0.637077	0.262306	0.287943	0.168002	59.6175	-0.0344652	0.334824	0.785369	54.6255	-0.0857832	0.153217	0.947001
P27797|K7EJB9	CALR	0.998422	0.95021	0.971761	0.597591	0.793792	0.287729	0.394362	0.149522	0.214087	0.0920399	0.998422	0.928238	1.00755	0.629221	0.832315	0.352237	0.463546	0.247445	0.278368	0.16264	0.998422	0.896176	0.85822	0.456479	0.70769	0.2839	0.359632	0.0997399	0.190738	0.0679169	0.998422	0.856956	0.884541	0.629524	0.803768	0.403708	0.49031	0.258412	0.343526	0.168044	51.364	-0.0701572	0.0910339	0.998036	50.1468	-0.0580523	0.0197581	0.984273
Q96L12	CALR3											0.998422	0.850915	0.970328	0.619921	0.710802	0.252446	0.420733	0.156707	0.172375	0.0862877
O43852|O43852-3|O43852-4|O43852-2	CALU	0.998422	0.939454	0.94716	0.732385	0.861675	0.484115	0.589395	0.250492	0.313984	0.174201	0.998422	0.940219	0.896561	0.823454	0.914577	0.545054	0.651309	0.292624	0.389836	0.203611	0.998422	0.98117	0.946443	0.775245	0.873467	0.520895	0.641965	0.215634	0.296741	0.16068	0.998422	0.985225	0.945918	0.819481	0.942905	0.700883	0.782426	0.461323	0.68212	0.32447	54.7174	-0.0499115	0.0654299	0.997306	55.212	-0.0556515	0.042279	0.992921
Q8IU85|Q8IU85-2	CAMK1D	0.998422	0.994833	1.02729	0.851525	0.95173	0.201902	0.517567	0.0985981	0.126173	0.0563525	0.998422	0.999851	0.992557	0.720956	0.84402	0.296613	0.50234	0.102075	0.172628	0.0355741	0.998422	0.970354	1.01837	0.821049	0.887493	0.254644	0.473606	0.0549119	0.0962147	0.0341557	0.998422	1.01531	0.969382	0.700276	0.857801	0.316954	0.467718	0.112674	0.193103	0.0588211	52.8862	-0.133386	0.0706079	0.997845	52.7267	-0.105547	0.0183324	0.996833
D6R938|E9PBG7|E9PF82|Q13557|Q13557-10|Q13557-11|Q13557-12|Q13557-3|Q13557-4|Q13557-5|Q13557-6|Q13557-8|Q13557-9	CAMK2D	0.998422	0.931413	0.973825	0.632345	0.881367	0.142563	0.304925	0.0504599	0.0838837	0.0411127	0.998422	0.774576	0.962673	0.216882	0.473939	0.0574524	0.116149	0.0283452	0.047398	0.0162115											0.998422	0.752388	0.932606	0.308327	0.534568	0.167621	0.202075	0.108706	0.160675	0.0486745	50.9294	-0.110328	0.0348373	0.99836
A0A0A0MS52|A0A0A0MT11|Q13555|Q13555-2|Q13555-4|Q13555-6|Q13555-8|Q13555-9|Q13555-10|Q13555-3|Q13555-5|Q13555-7|Q5SWX3	CAMK2G	0.998422	0.939789	1.0125	0.602506	0.854473	0.0969995	0.230937	0.0291228	0.0521117	0.0130473	0.998422	0.7217	0.948342	0.15191	0.395156	0.0405381	0.0848194	0.0260795	0.0210257	0.0153278	0.998422	0.918499	0.974628	0.579966	0.816894	0.119085	0.262583	0.0470506	0.0650642	0.0331183	0.998422	0.703189	0.970656	0.246081	0.450033	0.0961779	0.123787	0.0487404	0.0754646	0.0338311	50.4578	-0.122015	0.0130877	0.998573	50.3396	-0.103601	0.0200127	0.998241
Q16566	CAMK4	0.998422	0.963703	0.976654	0.851107	0.913937	0.691672	0.76276	0.409268	0.61486	0.0707022	0.998422	0.836905	0.926332	0.33793	0.594792	0.11387	0.211263	0.0514766	0.0673391	0.0295774	0.998422	0.97875	1.02115	0.868736	0.953369	0.639055	0.759997	0.381656	0.613363	0.0746633	0.998422	0.860725	0.97803	0.375661	0.630165	0.12541	0.215779	0.0459966	0.0761823	0.0282344	59.0385	-0.0528701	0	0.952315	58.7296	-0.0544442	0	0.96313
J3KPJ3|Q8N5S9|Q8N5S9-2	CAMKK1	0.998422	0.939581	0.935638	0.72927	0.94551	0.188125	0.348476	0	0.0625052	0	0.998422	0.73346	0.843932	0.253462	0.693231	0.0395255	0.164759	0	0	0																					51.7599	-0.117556	0	0.995134
Q96RR4|Q96RR4-2|Q96RR4-3|Q96RR4-4|Q96RR4-5|Q96RR4-6|Q96RR4-7	CAMKK2	0.998422	0.933926	1.00154	0.736159	0.863676	0.188142	0.425139	0.0686475	0.10635	0.0456248	0.998422	0.73289	0.914076	0.322121	0.473118	0.13343	0.183258	0.0687957	0.0886255	0.034575	0.998422	0.898232	0.966538	0.65227	0.849232	0.21368	0.433039	0.0550534	0.0963894	0.0289998	0.998422	0.779857	0.97425	0.32534	0.529423	0.133767	0.209035	0.0508323	0.0791432	0.0353979	51.9484	-0.0979099	0.0272701	0.99628	51.6246	-0.0822948	0	0.996322
B5MC16|B5MC79|Q7Z624|Q7Z624-2	CAMKMT	0.998422	0.721884	0.915899	0.27725	0.52546	0.154961	0.231805	0.136255	0.138192	0.102365	0.998422	0.779457	0.931842	0.177299	0.44441	0.0808157	0.0834294	0.00767426	0.0504021	0.0182107	0.998422	0.745741	0.913542	0.133254	0.375315	0.0648921	0.0848678	0.0256669	0.0475938	0.0202803	0.998422	0.866955	1.02778	0.167541	0.49807	0.067719	0.0941017	0.0499053	0.0508358	0.0119502	46.8881	-0.0810951	0.110368	0.99675	45.8603	-0.126075	0.0331188	0.99729
E7ETR1|Q8NCB2|Q8NCB2-2|Q8NCB2-3	CAMKV											0.998422	0.898444	1.26541	0.930951	0.864103	1.24512	1.29885	0.64481	1.01489	0.37279
P49069	CAMLG	0.998422	0.912064	0.943764	0.773449	0.846258	0.630467	0.623599	0.614904	0.609223	0.390039	0.998422	0.905337	0.949333	0.72069	0.797684	0.563791	0.569269	0.474429	0.533633	0.283466	0.998422	0.973226	0.967472	0.834962	0.870843	0.522928	0.641481	0.401602	0.491947	0.263489	0.998422	0.911302	0.941416	0.793185	0.819309	0.634181	0.69793	0.505208	0.640238	0.277399	63.2028	-0.0232567	0.254173	0.933345	57.258	-0.0415619	0.186577	0.985944
Q5T5Y3|Q5T5Y3-3	CAMSAP1	0.998422	0.934954	0.977933	0.664261	0.841429	0.253018	0.372879	0.189374	0.220226	0.0987316	0.998422	0.916926	0.987268	0.55882	0.763088	0.247364	0.325913	0.168729	0.201654	0.0965146	0.998422	0.966983	0.982353	0.628996	0.863161	0.251057	0.401005	0.167747	0.201876	0.115873	0.998422	0.932232	0.994613	0.61233	0.798281	0.282312	0.382685	0.186171	0.221854	0.120692	51.4845	-0.0822969	0.128134	0.995016	51.4632	-0.0859534	0.130151	0.998721
Q9P1Y5|Q9P1Y5-2	CAMSAP3																					0.998422	0.816829	0.995746	0.555502	0.784522	0.400596	0.512566	0.2472	0.385619	0.134506	0.998422	0.635383	0.804747	0.548336	0.777532	0.289567	0.407103	0.150636	0.221524	0.122401					53.0354	-0.0414694	0.0306239	0.977143
Q86VP6|Q86VP6-3|F5H6I6	CAND1	0.998422	0.990566	1.00528	0.931946	0.96441	0.668129	0.769789	0.0590578	0.30488	0.0327369	0.998422	1.03704	1.03539	1.03658	1.01778	0.767361	0.903003	0.0804434	0.385582	0.0381652	0.998422	0.927221	0.957982	0.853923	0.91916	0.61119	0.695808	0.0680803	0.283888	0.0409186	0.998422	0.9597	0.970707	0.923574	0.963218	0.636016	0.764766	0.091892	0.325074	0.0575297	56.5144	-0.103194	0	0.991307	55.7364	-0.0813723	0	0.980409
O75155|O75155-2	CAND2	0.998422	0.807398	0.936643	0.293157	0.669162	0.112149	0.148321	0.0759508	0.0858058	0.0534301	0.998422	0.89196	0.977184	0.472684	0.802978	0.147266	0.236531	0.0886207	0.124048	0.0615861	0.998422	0.790378	0.878294	0.324871	0.623762	0.131246	0.166282	0.0720649	0.102115	0.0315729	0.998422	0.837634	0.914699	0.372846	0.729834	0.115299	0.165245	0.0564658	0.0855221	0.029309	47.9189	-0.102084	0.0556057	0.992628	47.7949	-0.081524	0.0338096	0.992115
K7EN15|Q8WVQ1-3|Q8WVQ1	CANT1	0.998422	0.972295	0.865398	0.922576	0.851938	0.445457	0.609859	0.280566	0.297283	0.174692	0.998422	1.03138	1.09209	0.87228	0.931348	0.673146	0.760785	0.400667	0.556934	0.260193	0.998422	0.941993	0.968015	0.785053	0.842327	0.330615	0.512014	0.104699	0.166919	0.0761513	0.998422	0.979874	0.945324	0.756025	0.902916	0.278394	0.520251	0.0946496	0.159869	0.0680691	54.8058	-0.0717944	0.173569	0.959301	53.0485	-0.0758979	0.023235	0.994927
P27824|P27824-2	CANX	0.998422	0.925302	0.930362	0.608626	0.770022	0.312971	0.387945	0.254117	0.263975	0.180623	0.998422	0.901749	0.928441	0.58788	0.752693	0.317166	0.416169	0.261866	0.261271	0.182871	0.998422	0.869712	0.883036	0.517714	0.666784	0.280935	0.350666	0.193972	0.228074	0.155921	0.998422	0.933304	0.888517	0.641351	0.782906	0.323786	0.420167	0.234864	0.277491	0.186684	51.2282	-0.0663869	0.191056	0.994106	49.9891	-0.0586336	0.132812	0.993347
Q01518|Q01518-2	CAP1	0.998422	0.999545	0.999298	0.856424	0.9421	0.237131	0.599974	0.0589035	0.0920301	0.0325172	0.998422	1.01232	1.03276	0.984316	1.01361	0.174438	0.777716	0.062943	0.0931382	0.0382084	0.998422	0.957035	0.885405	0.809303	0.885538	0.259163	0.687234	0.0446627	0.0784072	0.024466	0.998422	0.965912	0.853669	0.919444	0.830962	0.184999	0.660313	0.0452463	0.0806649	0.0231966	53.3951	-0.128631	0.026679	0.997362	53.6873	-0.114898	0	0.973989
P40121	CAPG	0.998422	0.963613	0.95564	0.70353	0.90057	0.117918	0.258518	0.0625714	0.0854642	0.0341738	0.998422	0.981053	1.01039	0.708602	0.941198	0.121188	0.297525	0.0600247	0.0785797	0.0332035	0.998422	1.02626	1.0225	0.65903	0.915451	0.124227	0.277209	0.0583603	0.0852682	0.0321355	0.998422	1.07482	1.01303	0.769141	0.97393	0.13521	0.322085	0.063559	0.0942943	0.0373138	51.0705	-0.142601	0.0497387	0.996644	50.985	-0.135937	0.0492233	0.998558
P07384	CAPN1	0.998422	0.943306	0.96639	0.899196	0.944987	0.764322	0.769595	0.565335	0.742002	0.0662428	0.998422	0.99361	1.01624	0.940638	0.95238	0.752094	0.786763	0.483555	0.743079	0.0527767	0.998422	0.890078	0.983268	0.8105	0.849189	0.671037	0.584662	0.418575	0.59273	0.0575062	0.998422	1.0669	1.00601	0.982799	1.00797	0.729405	0.807856	0.411587	0.693729	0.0713556	60.988	-0.0583486	0	0.881473	57.8347	-0.0402237	0	0.899017
O75808|O75808-2|H3BR03	CAPN15	0.998422	0.840358	0.875705	0.328059	0.50611	0.243854	0.189227	0.0578316	0.236442	0	0.998422	0.847291	1.11151	0.555534	0.768657	0.179113	0.316576	0.183979	0.145917	0.0979146											0.998422	0.93109	0.884464	0.439256	0.689768	0.194444	0.284693	0.108476	0.175825	0.0334103	47.6093	-0.0721527	0.0683047	0.963079
P17655|P17655-2	CAPN2
A0A087X0C8|O15484|E7EV01|E9PS73|K7EP62	CAPN5	0.998422	0.921606	0.954331	0.670298	0.770101	0.302065	0.421414	0.213888	0.256572	0.128428	0.998422	0.962956	0.910012	0.549899	0.723418	0.217014	0.403616	0.13639	0.166135	0.027847	0.998422	0.916159	0.966324	0.678757	0.851065	0.273663	0.473707	0.195632	0.190348	0.129854	0.998422	0.949234	1.017	0.705515	0.81547	0.298726	0.510719	0.125651	0.185726	0.151275	51.8887	-0.0619292	0.118309	0.994023	52.1268	-0.0735207	0.11429	0.995211
Q9Y6W3	CAPN7	0.998422	0.966993	0.986682	0.366992	0.788293	0.0777008	0.114499	0.0623372	0.0671381	0.0353922	0.998422	0.95763	0.993047	0.348355	0.792925	0.0674457	0.0961642	0.0393249	0.0571801	0.0217972	0.998422	0.965446	1.00163	0.326787	0.762529	0.0770791	0.115475	0.0413852	0.0544794	0.0322951	0.998422	1.05483	1.01969	0.550078	0.887297	0.156317	0.231579	0.0788229	0.126567	0.0474528	48.8758	-0.157106	0.0533727	0.999562	48.6363	-0.157746	0.0465816	0.999664
A0A0C4DGQ5|P04632	CAPNS1	0.998422	0.963016	0.997699	0.796495	0.952844	0.925386	0.778118	0.680111	0.879277	0.148886	0.998422	1.01907	1.01367	1.03307	0.985994	0.86733	0.927305	0.568717	0.820487	0.143319	0.998422	0.993286	1.07859	0.898064	0.997247	0.76291	0.814127	0.562731	0.77712	0.113914	0.998422	0.981421	1.12497	0.893573	1.00345	0.754873	0.905382	0.474932	0.751506	0.109453	63.1311	-0.12243	0	0.827763	61.4788	-0.0620174	0	0.910171
Q14444|Q14444-2	CAPRIN1	0.998422	0.991297	0.936804	0.822029	0.87848	0.670499	0.729292	0.659409	0.701834	0.285597	0.998422	0.980265	0.969439	0.813931	0.915966	0.737772	0.707769	0.619232	0.709976	0.280438	0.998422	1.02322	0.958277	0.849826	0.925477	0.696427	0.740149	0.536471	0.642971	0.231332	0.998422	1.04178	0.973748	0.778409	0.915763	0.731051	0.717216	0.589245	0.696728	0.25551	63.0095	-0.0282052	0	0.87432	60.867	-0.0385476	0	0.953004
P52907	CAPZA1	0.998422	1.00018	0.985529	0.92965	0.934935	0.665358	0.739504	0.271696	0.514848	0.042212	0.998422	0.930007	0.938997	0.770389	0.801773	0.604028	0.628056	0.26047	0.44757	0.0364886	0.998422	0.941146	0.970075	0.812294	0.927631	0.51052	0.638169	0.183067	0.411878	0.0311898	0.998422	0.961905	0.949877	0.871253	0.959791	0.589956	0.677862	0.218421	0.445904	0.0386725	57.8318	-0.066354	0	0.983139	55.5981	-0.0607118	0	0.98735
P47755	CAPZA2	0.998422	1.00787	1.01065	0.928907	0.997487	0.483619	0.717746	0.0902984	0.239602	0.0374317	0.998422	1.04976	1.00151	0.976014	1.02355	0.536526	0.776322	0.0764182	0.263994	0.0187188	0.998422	0.95021	0.968622	0.791638	0.881621	0.40974	0.589327	0.0558459	0.174044	0.026334	0.998422	1.06707	1.02704	0.906766	1.01663	0.458883	0.697197	0.0869679	0.222157	0.0321644	55.3171	-0.0991899	0.0132568	0.999393	53.8109	-0.080138	0	0.994606
P47756-2	CAPZB	0.998422	0.964571	0.978892	0.855988	0.918519	0.547421	0.72134	0.212472	0.408706	0.0362574	0.998422	0.965949	0.9892	0.86568	0.946033	0.612813	0.740141	0.246125	0.455151	0.0442072	0.998422	1.03561	1.00875	0.861711	0.965007	0.569552	0.759164	0.208329	0.40211	0.0411915	0.998422	1.01058	0.994978	0.893023	0.945914	0.659663	0.771507	0.249312	0.48151	0.040342	56.3346	-0.0648874	0	0.992494	56.6336	-0.0709007	0	0.993915
Q9BXL7	CARD11	0.998422	0.825666	0.919992	0.334072	0.66277	0.119328	0.156524	0.0682824	0.115913	0.0318873	0.998422	0.988314	1.07276	0.469964	0.840689	0.179721	0.253986	0.0982414	0.142923	0.0709128	0.998422	0.896426	1.01973	0.824931	0.952602	0.471035	0.509093	0.272304	0.341299	0.152041	0.998422	0.886883	0.99457	0.417848	0.691962	0.216904	0.293759	0.0910319	0.162155	0.064436	48.1226	-0.0946316	0.0488716	0.993516	54.5116	-0.0618009	0.150651	0.978325
Q96LW7|Q96LW7-2	CARD19	0.998422	0.611452	0.698038	0.326822	0.389233	0.168644	0.220276	0.114985	0.0972698	0.104868	0.998422	0.683767	0.742321	0.269963	0.503368	0.140822	0.269211	0.0967065	0.143431	0.068621																					45.3046	-0.0591185	0.0692696	0.978244
Q9Y2G2-4|Q9Y2G2-5|Q9Y2G2	CARD8	0.998422	0.999217	1.04759	0.978697	0.957615	0.644689	0.874651	0.371788	0.54762	0.110378	0.998422	0.939517	1.03404	0.812271	0.916044	0.648069	0.707504	0.255151	0.489804	0.0696633	0.998422	1.0452	1.0172	0.839197	0.978642	0.652162	0.737067	0.228447	0.479002	0.0504047	0.998422	0.928805	0.996694	0.803049	0.885065	0.620692	0.782283	0.272908	0.510709	0.0392296	58.9667	-0.0648792	0	0.983016	57.3348	-0.066063	0	0.982863
H3BNU9|Q9Y2V2	CARHSP1	0.998422	0.953586	0.958012	0.774708	0.911097	0.705234	0.753247	0.391391	0.674131	0.10422	0.998422	0.962838	0.943467	0.933514	0.950091	0.800928	0.87585	0.388173	0.665931	0.106935	0.998422	1.17498	1.08534	1.03375	1.09407	0.965936	1.02393	0.491165	0.908596	0.124714	0.998422	1.09742	1.06182	0.990728	1.03912	0.821892	0.925694	0.489515	0.70023	0.0878766	59.2644	-0.0467253	0	0.921002	61.9472	-0.153296	0.0720858	0.948932
Q86X55|Q86X55-1	CARM1	0.998422	0.953753	0.978495	0.794556	0.906876	0.331981	0.521849	0.0916653	0.122071	0.0598501	0.998422	1.0507	1.0725	0.980684	1.01098	0.436019	0.713043	0.0758108	0.14095	0.0414099	0.998422	0.895361	0.987248	0.803817	0.872105	0.409769	0.499579	0.106047	0.129576	0.0655484	0.998422	1.11716	1.08333	1.04961	1.12438	0.457077	0.808023	0.063938	0.152688	0.0448035	53.1533	-0.0894035	0.0274143	0.99738	53.3501	-0.0745923	0	0.986584
Q6F5E8|Q6F5E8-2	CARMIL2	0.998422	0.761313	0.936725	0.323179	0.488473	0.130761	0.19432	0.0875198	0.109235	0.0457818	0.998422	0.663407	0.906608	0.454373	0.418286	0.14737	0.193792	0.0858812	0.11097	0.0378018	0.998422	0.801333	0.983913	0.425643	0.549868	0.143424	0.207247	0.0863387	0.111132	0.0472445	0.998422	0.628763	1.03863	0.280351	0.432535	0.131706	0.177872	0.0860228	0.11116	0.0594195	47.0914	-0.0825755	0.0635999	0.998251	48.0927	-0.0781011	0.0498983	0.995245
Q8N4J0	CARNMT1	0.998422	0.983029	0.995858	0.782741	0.916272	0.10986	0.345587	0.0570952	0.0631541	0.0213086	0.998422	1.0736	1.04174	0.758325	0.970788	0.0954009	0.304504	0.0455366	0.0720184	0.0169128	0.998422	1.00911	1.0798	0.745413	0.892427	0.06306	0.318007	0.0205382	0.0304277	0.00514858	0.998422	1.08723	0.989549	0.867671	0.947877	0.110046	0.345311	0.0746811	0.12295	0.107331	51.7423	-0.147165	0.0324502	0.998076	51.4491	-0.146453	6.3759e-05	0.993997
P49589|P49589-3	CARS	0.998422	0.99131	0.977914	0.852907	0.943551	0.167005	0.527331	0.0583341	0.0823219	0.0342848	0.998422	0.974827	1.00034	0.548982	0.878398	0.100976	0.187487	0.0524513	0.0716691	0.0303799	0.998422	1.04445	1.04673	0.843897	1.00318	0.181601	0.599197	0.0582592	0.083343	0.0334864	0.998422	1.05175	1.01592	0.604705	0.913416	0.100311	0.200999	0.0436044	0.065461	0.0271744	52.8753	-0.143234	0.0349096	0.997179	53.2483	-0.148606	0.0334037	0.993212
Q9HA77	CARS2	0.998422	0.992806	1.05296	0.834182	0.928053	0.643441	0.689626	0.519818	0.596809	0.122237	0.998422	0.966652	1.04376	0.890621	0.946412	0.61179	0.739862	0.237524	0.480605	0.0721655	0.998422	0.968419	1.07588	0.794103	0.87201	0.551704	0.615882	0.420119	0.542887	0.0858471	0.998422	1.04741	1.01658	0.905238	0.997874	0.563047	0.718895	0.175938	0.414478	0.027513	59.299	-0.042397	0	0.929962	57.2917	-0.0429672	0	0.940742
O15234	CASC3	0.998422	1.0183	1.06488	0.799615	0.961948	0.66009	0.733291	0.757751	0.720711	0.727321	0.998422	0.999821	1.0122	0.812336	0.933032	0.673218	0.682134	0.728301	0.640037	0.5896	0.998422	0.999636	1.00322	0.828974	0.935083	0.634877	0.736936	0.575523	0.602484	0.559393	0.998422	0.902084	0.957582	0.716442	0.850122	0.5521	0.617404	0.650747	0.564909	0.597607		-0.0687912	0.71833	0.951197		-0.040533	0.556088	0.99692
Q6P4E1-2|Q6P4E1-4|Q6P4E1-5	CASC4	0.998422	0.869024	0.95842	0.578664	0.814946	0.506622	0.491821	0.562122	0.440713	0.464529	0.998422	0.80155	0.805193	0.664204	0.753967	0.658311	0.621722	0.617087	0.553097	0.584777	0.998422	0.907926	0.969088	0.766759	0.805112	0.484368	0.588633	0.540062	0.400848	0.495051	0.998422	0.662635	0.884923	0.497506	0.664789	0.394441	0.532168	0.438711	0.344351	0.352951	55.0494	-0.0618325	0.478791	0.961155	57.6577	-0.0464306	0.456063	0.950448
Q8NG31|Q8NG31-2	CASC5	0.998422	0.625248	0.860419	0.269555	0.415011	0.144466	0.201128	0.103677	0.118387	0.0639988	0.998422	0.667059	0.889921	0.307038	0.464581	0.17497	0.234027	0.119084	0.142119	0.0663132	0.998422	0.712987	0.911337	0.352732	0.505003	0.206348	0.272172	0.133529	0.161369	0.107513	0.998422	0.711664	0.9712	0.391838	0.535646	0.21835	0.28228	0.153589	0.178874	0.113402	45.7633	-0.0751086	0.0808859	0.997621	47.2404	-0.0677474	0.111853	0.997828
O14936|O14936-2|O14936-3|O14936-4|O14936-6|Q5JS74|O14936-5|Q5JS72	CASK	0.998422	0.937482	1.00388	0.859923	0.865224	0.253671	0.513076	0.214785	0.202711	0.0741615	0.998422	0.857356	0.989498	0.740568	0.810585	0.30491	0.500791	0.208959	0.208708	0.181429	0.998422	0.850052	1.02131	0.754574	0.877626	0.319388	0.508127	0.130981	0.209397	0.0829812	0.998422	1.02706	1.05074	0.757039	0.972417	0.272957	0.544486	0.132598	0.139132	0.0757443	52.9903	-0.102328	0.124761	0.981291	52.9862	-0.068855	0.0295103	0.988787
Q8WXE0|Q8WXE0-2	CASKIN2	0.998422	0.629006	0.914984	0.135735	0.285265	0.0820096	0.107737	0.043655	0.0689402	0.0267176	0.998422	0.526728	0.914157	0.363489	0.370263	0.110505	0.252023	0.0389375	0.0854629	0.0149171	0.998422	0.709786	0.914588	0.329039	0.43845	0.183602	0.255386	0.102547	0.145975	0.0641426	0.998422	0.534742	0.858197	0.241316	0.352424	0.115232	0.166694	0.058509	0.0834415	0.0406955	44.9704	-0.12118	0.0544619	0.998027	46.7637	-0.071975	0.0904985	0.992721
[truncated: 7,377 more rows]
[truncated: 62 more columns]
