# Supplementary material for: Proteome-wide solubility and thermal stability profiling reveals distinct regulatory roles for ATP
Source: Nat Commun. 2019 Mar 11;10:1155. doi: 10.1038/s41467-019-09107-y (PMC6411743; doi:10.1038/s41467-019-09107-y)
Supplement: Supplementary file 12 — Supplementary Data 9 [file 41467_2019_9107_MOESM12_ESM.xlsx]

## Sheet: Table legend
Supplementary Data 9: Proteome solubility upon ATP depletion
Columns	Description
gene_name	identified protein
protein_id	uniprot identifier
rep_count	number of replicates in which protein was found in a given condition
min_qupm	minimum number of uniquely quantified peptides across replicates
max_qupm	maximum number of uniquely quantified peptides across replicates
human_protein_atlas	protein localization as annotated by the Human Protein Atlas
GO_CC	gene ontology cellular compartment terms associated with given protein
GO_MF	gene ontology molecular function terms associated with given protein
disordered_rank	d2p2 retrieved prediction of which proportion of a given protein is disordered
Avg_pI	average isoelectric point

## Sheet: Table S9
gene_name	protein_id	rep_count	min_qupm	max_qupm	D1_SDS_1	D1_SDS_2	D1_SDS_3	D2_SDS_1	D2_SDS_2	D2_SDS_3	control_SDS_1	control_SDS_2	control_SDS_3	D1_NP40_1	D1_NP40_2	D1_NP40_3	D2_NP40_1	D2_NP40_2	D2_NP40_3	control_NP40_1	control_NP40_2	control_NP40_3	median_D1_SDS	median_D2_SDS	median_control_SDS	median_D1_NP40	median_D2_NP40	median_control_NP40	human_protein_atlas	GO_CC	GO_MF	protein	disordered_rank	Avg_pI
RPP40	A0A087X1N3|O75818|O75818-2|X6RLL4	3	2	3	1.09704	1.34209	1.07191	1.01085	1.06668	1.07657	0.984862	1.16498	1.01376	1.00011	0.998127	1.05791	1.03942	0.963016	1.02684	1	1	1	1.09704	1.06668	1.01376	1.00011	1.02684	1	Approved: Nucleoplasm	cellular_component, intracellular, cell, nucleus, nucleoplasm, nucleolar ribonuclease P complex, nucleolus, intracellular ribonucleoprotein complex, ribonuclease P complex, multimeric ribonuclease P complex, membrane-enclosed lumen, nuclear lumen, macromolecular complex, organelle, membrane-bounded organelle, non-membrane-bounded organelle, intracellular organelle, intracellular membrane-bounded …	molecular_function, catalytic activity, nuclease activity, endonuclease activity, endoribonuclease activity, ribonuclease P activity, ribonuclease activity, tRNA-specific ribonuclease activity, hydrolase activity, hydrolase activity, acting on ester bonds, endoribonuclease activity, producing 5'-phosphomonoesters, endonuclease activity, active with either ribo- or deoxyribonucleic acids and produ…	O75818	0.0	6.089
DTYMK	P23919	3	10	14	0.904063	0.828	0.827279	0.860945	0.774129	0.808026	0.926283	0.849129	0.809624	0.981316	0.899086	0.993022	1.05748	0.960292	1.0184	1	1	1	0.828	0.808026	0.849129	0.981316	1.0184	1	Approved: Mitochondria	cellular_component, intracellular, cell, cytoplasm, mitochondrion, mitochondrial envelope, mitochondrial intermembrane space, mitochondrial matrix, cytosol, organelle envelope, organelle envelope lumen, membrane-enclosed lumen, envelope, organelle, membrane-bounded organelle, intracellular organelle, intracellular membrane-bounded organelle, organelle lumen, organelle part, intracellular part, mi…	nucleotide binding, molecular_function, catalytic activity, thymidylate kinase activity, binding, ATP binding, uridylate kinase activity, kinase activity, transferase activity, transferase activity, transferring phosphorus-containing groups, phosphotransferase activity, phosphate group as acceptor, purine nucleotide binding, nucleotide kinase activity, nucleobase-containing compound kinase activi…	P23919	0.0	8.222
PBX2	P40425	3	2	6	1.24184	1.26446	1.02116	1.18973	1.40815	0.938036	1.17847	1.24969	0.954466	1.16471	1.25983	0.987765	1.10807	1.22834	0.938143	1	1	1	1.24184	1.18973	1.17847	1.16471	1.10807	1	Approved: Nucleoplasm	cellular_component, intracellular, cell, nucleus, transcription factor complex, macromolecular complex, organelle, membrane-bounded organelle, intracellular organelle, intracellular membrane-bounded organelle, protein complex, intracellular part, cell part	regulatory region DNA binding, transcription regulatory region sequence-specific DNA binding, RNA polymerase II regulatory region sequence-specific DNA binding, RNA polymerase II transcription factor activity, sequence-specific DNA binding, RNA polymerase II regulatory region DNA binding, regulatory region nucleic acid binding, transcriptional activator activity, RNA polymerase II transcription r…	P40425	0.4372093023255814	7.303
RPL13A	M0QYS1|P40429	3	12	16	14.1062	13.3826	16.457	13.3456	13.6001	11.7452	14.5571	16	16.5641	1.04561	0.987966	1.06666	1.09137	0.982603	1.06678	1	1	1	14.1062	13.3456	16	1.04561	1.06678	1	Approved: Cytosol, Nucleoli	cellular_component, intracellular, cell, nucleus, nucleolus, cytoplasm, cytosol, ribosome, adherens junction, cell-substrate adherens junction, focal adhesion, large ribosomal subunit, membrane, cytosolic large ribosomal subunit, cytosolic ribosome, cell junction, cell-substrate junction, intracellular ribonucleoprotein complex, membrane-enclosed lumen, nuclear lumen, macromolecular complex, orga…	molecular_function, nucleic acid binding, RNA binding, mRNA binding, structural constituent of ribosome, structural molecule activity, binding, organic cyclic compound binding, heterocyclic compound binding	P40429	0.0	11.136
RFC1	P35251|P35251-2	3	28	34	1.2579	1.1144	1.10319	1.27948	1.12104	1.14334	1.2261	1.10279	1.16043	0.991412	1.05146	0.952005	0.696963	0.876609	0.846824	1	1	1	1.1144	1.14334	1.16043	0.991412	0.846824	1	Enhanced: Nucleus	cellular_component, extracellular region, extracellular space, intracellular, cell, nucleus, nucleoplasm, replication fork, DNA replication factor C complex, chromosome, nucleolus, cytoplasm, membrane-enclosed lumen, nuclear lumen, vesicle, macromolecular complex, organelle, membrane-bounded organelle, non-membrane-bounded organelle, intracellular organelle, extracellular organelle, intracellular…	nucleotide binding, molecular_function, nucleic acid binding, DNA binding, DNA clamp loader activity, double-stranded DNA binding, catalytic activity, binding, protein binding, ATP binding, enzyme activator activity, DNA-dependent ATPase activity, pyrophosphatase activity, hydrolase activity, hydrolase activity, acting on acid anhydrides, hydrolase activity, acting on acid anhydrides, in phosphor…	P35251	0.4337979094076655	9.626
DPH1	I3L1H5|Q9BZG8	3	3	3	0.776224	0.787938	0.867619	0.875296	0.873411	0.790462	0.858397	0.959853	0.875348	0.948195	0.991022	0.939943	0.923549	1.00412	1.10579	1	1	1	0.787938	0.873411	0.875348	0.948195	1.00412	1	Supported: Nucleoplasm	cellular_component, intracellular, cell, nucleus, nucleoplasm, cytoplasm, cytosol, cell junction, membrane-enclosed lumen, nuclear lumen, organelle, membrane-bounded organelle, intracellular organelle, intracellular membrane-bounded organelle, organelle lumen, organelle part, intracellular part, nuclear part, cytoplasmic part, intracellular organelle part, cell part, intracellular organelle lumen	molecular_function, catalytic activity, binding, protein binding, transferase activity	Q9BZG8	0.10609480812641084	7.848
MRPL3	E7ETU7|H0Y9G6|P09001	3	6	9	1.09622	0.990611	1.65774	1.0497	0.979205	1.6308	1.09261	1.0172	1.64006	0.986067	0.919474	1.21881	1.00712	0.997809	1.19815	1	1	1	1.09622	1.0497	1.09261	0.986067	1.00712	1		organellar ribosome, organellar large ribosomal subunit, cellular_component, intracellular, cell, cytoplasm, mitochondrion, mitochondrial envelope, mitochondrial inner membrane, mitochondrial matrix, mitochondrial ribosome, mitochondrial large ribosomal subunit, ribosome, large ribosomal subunit, membrane, organelle inner membrane, intracellular ribonucleoprotein complex, organelle membrane, mito…	molecular_function, nucleic acid binding, RNA binding, structural constituent of ribosome, structural molecule activity, binding, organic cyclic compound binding, heterocyclic compound binding	P09001	0.03735632183908046	9.84
HCCS	P53701	3	5	9	0.826706	0.883555	0.940974	0.809901	0.864685	0.905768	0.794787	0.879899	0.926964	1.07149	0.976285	0.984199	1.09491	1.07016	1.0879	1	1	1	0.883555	0.864685	0.879899	0.984199	1.0879	1	Enhanced: Mitochondria	cellular_component, intracellular, cell, cytoplasm, mitochondrion, mitochondrial envelope, mitochondrial inner membrane, membrane, organelle inner membrane, organelle membrane, mitochondrial membrane, organelle envelope, envelope, organelle, membrane-bounded organelle, intracellular organelle, intracellular membrane-bounded organelle, organelle part, intracellular part, mitochondrial part, cytopl…	molecular_function, catalytic activity, holocytochrome-c synthase activity, binding, lyase activity, carbon-sulfur lyase activity, ion binding, cation binding, metal ion binding	P53701	0.3208955223880597	6.355
WDR76	A0A0C4DFX7|Q9H967	3	2	4	2.09076	4.11197	2.1093	2.03431	3.4222	2.00099	1.99529	4.15465	1.88775	0.879935	0.875186	1.00835	0.864539	1.07624	0.995749	1	1	1	2.1093	2.03431	1.99529	0.879935	0.995749	1	Approved: Nuclear bodies, Nucleoli fibrillar center	cellular_component, intracellular, cell, nucleus, organelle, membrane-bounded organelle, intracellular organelle, intracellular membrane-bounded organelle, intracellular part, cell part	molecular_function, nucleic acid binding, DNA binding, binding, organic cyclic compound binding, heterocyclic compound binding	Q9H967	0.26357827476038337	9.233
DHX8	F5H658|Q14562	3	16	21	1.26405	1.28215	1.37318	1.24528	1.2023	1.31172	1.24024	1.26084	1.24888	1.08891	1.04465	1.06429	1.06158	1.07798	1.10745	1	1	1	1.28215	1.24528	1.24888	1.06429	1.07798	1	Supported: Nuclear bodies, Nucleoplasm	cellular_component, intracellular, cell, nucleus, nucleoplasm, spliceosomal complex, cytoplasm, nuclear body, intracellular ribonucleoprotein complex, membrane-enclosed lumen, nuclear lumen, macromolecular complex, organelle, membrane-bounded organelle, intracellular organelle, intracellular membrane-bounded organelle, organelle lumen, organelle part, intracellular part, nuclear part, intracellul…	nucleotide binding, molecular_function, nucleic acid binding, RNA binding, RNA helicase activity, catalytic activity, ATP-dependent RNA helicase activity, helicase activity, binding, protein binding, ATP binding, ATP-dependent helicase activity, RNA-dependent ATPase activity, pyrophosphatase activity, hydrolase activity, hydrolase activity, acting on acid anhydrides, hydrolase activity, acting on…	Q14562	0.19344262295081968	7.484
MCM6	Q14566	3	51	56	0.667913	0.711306	0.745423	0.639804	0.622081	0.676245	0.650888	0.714314	0.664329	0.964456	0.919447	0.95319	1.05168	0.907674	1.0651	1	1	1	0.711306	0.639804	0.664329	0.95319	1.05168	1	Enhanced: Nucleoplasm	nuclear chromosome, chromosome, telomeric region, nuclear chromosome, telomeric region, cellular_component, intracellular, cell, nucleus, nucleoplasm, chromosome, membrane-enclosed lumen, nuclear lumen, macromolecular complex, MCM complex, organelle, membrane-bounded organelle, non-membrane-bounded organelle, intracellular organelle, intracellular membrane-bounded organelle, intracellular non-mem…	nucleotide binding, molecular_function, nucleic acid binding, DNA binding, DNA helicase activity, single-stranded DNA binding, catalytic activity, ATP-dependent DNA helicase activity, helicase activity, binding, protein binding, ATP binding, ATP-dependent helicase activity, DNA-dependent ATPase activity, pyrophosphatase activity, hydrolase activity, hydrolase activity, acting on acid anhydrides, …	Q14566	0.02679658952496955	5.188
TSPYL5	Q86VY4	3	11	13	1.69669	1.75029	1.717	1.82073	1.92012	1.93511	1.707	1.7537	1.89884	1.00275	1.1232	1.00082	0.979071	1.05495	1.01379	1	1	1	1.717	1.92012	1.7537	1.00275	1.01379	1	Approved: Cytosol, Golgi apparatus	cellular_component, intracellular, cell, nucleus, organelle, membrane-bounded organelle, intracellular organelle, intracellular membrane-bounded organelle, intracellular part, cell part	molecular_function, binding, protein binding	Q86VY4	0.44844124700239807	9.77
NDRG1	Q92597	3	6	9	1.04747	0.991748	1.04673	0.997983	1.04591	1.07897	1.09878	0.996677	1.13096	1.07833	1.03995	1.01155	1.16185	1.06928	1.04663	1	1	1	1.04673	1.04591	1.09878	1.03995	1.06928	1	Supported: Cytosol, Microtubules	cellular_component, extracellular region, extracellular space, intracellular, cell, nucleus, cytoplasm, endosome, centrosome, microtubule organizing center, cytosol, cytoskeleton, microtubule, plasma membrane, cell-cell junction, adherens junction, cell-cell adherens junction, endosome membrane, endomembrane system, microtubule cytoskeleton, membrane, cell junction, organelle membrane, cytoplasmi…	molecular_function, binding, protein binding, microtubule binding, cytoskeletal protein binding, tubulin binding, Ras GTPase binding, Rab GTPase binding, enzyme binding, small GTPase binding, gamma-tubulin binding, cadherin binding, cell adhesion molecule binding, GTPase binding	Q92597	0.19035532994923857	5.537
TRPV2	Q9Y5S1|H7BZK2	3	2	5	0.846092	0.744141	0.912933	0.79106	0.828985	0.872195	0.939018	0.940665	0.898647	0.951594	0.811368	0.920109	0.999106	0.909511	0.987899	1	1	1	0.846092	0.828985	0.939018	0.920109	0.987899	1	Supported: Plasma membrane	cellular_component, intracellular, cell, cytoplasm, plasma membrane, integral component of plasma membrane, cell surface, membrane, integral component of membrane, axon, growth cone, site of polarized growth, intrinsic component of membrane, intrinsic component of plasma membrane, cytoplasmic vesicle, vesicle, growth cone membrane, axon part, melanosome, cell projection, neuron projection, organe…	molecular_function, transporter activity, ion channel activity, cation channel activity, calcium channel activity, cation transmembrane transporter activity, ion transmembrane transporter activity, calcium ion transmembrane transporter activity, channel activity, passive transmembrane transporter activity, substrate-specific channel activity, transmembrane transporter activity, inorganic cation t…	Q9Y5S1	0.13481675392670156	5.567
STAT2	P52630|P52630-4	3	3	4	1.02448	0.83283	0.845994	0.908298	0.77835	0.834681	0.924435	0.822501	0.841989	1.00439	0.970522	1.04406	1.03709	0.95806	0.991093	1	1	1	0.845994	0.834681	0.841989	1.00439	0.991093	1	Supported: Cytosol, Plasma membrane	cellular_component, intracellular, cell, nucleus, nucleoplasm, cytoplasm, cytosol, plasma membrane, membrane, membrane-enclosed lumen, nuclear lumen, organelle, membrane-bounded organelle, intracellular organelle, intracellular membrane-bounded organelle, organelle lumen, organelle part, intracellular part, nuclear part, cytoplasmic part, intracellular organelle part, cell part, intracellular org…	molecular_function, nucleic acid binding, DNA binding, DNA binding transcription factor activity, signal transducer activity, binding, protein binding, enzyme binding, identical protein binding, ubiquitin-like protein ligase binding, organic cyclic compound binding, transcription regulator activity, heterocyclic compound binding	P52630	0.038777908343125736	5.261
NEU1	Q99519	3	3	5	0.993556	1.18874	0.92659	0.940273	1.18533	1.00537	1.09467	1.14006	1.11936	1.01768	1.08032	0.989565	0.891032	1.22276	1.07526	1	1	1	0.993556	1.00537	1.11936	1.01768	1.07526	1	Supported: Cell Junctions, Vesicles	lytic vacuole, cellular_component, extracellular region, extracellular space, intracellular, cell, cytoplasm, lysosome, lysosomal membrane, vacuole, vacuolar membrane, vacuolar lumen, plasma membrane, endomembrane system, membrane, cell junction, secretory granule, organelle membrane, cytoplasmic vesicle, membrane-enclosed lumen, vesicle, vesicle lumen, secretory granule lumen, specific granule l…	molecular_function, catalytic activity, exo-alpha-sialidase activity, hydrolase activity, hydrolyzing O-glycosyl compounds, binding, protein binding, hydrolase activity, hydrolase activity, acting on glycosyl bonds, alpha-sialidase activity, exo-alpha-(2->3)-sialidase activity, exo-alpha-(2->6)-sialidase activity, exo-alpha-(2->8)-sialidase activity	Q99519	0.016867469879518072	5.587
ZSCAN21	G3V1M0|Q9Y5A6	2	2	2	1.44568	1.24133		1.47301	1.30562		1.24604	1.3026		0.95788	1.00626		1.22399	1.07994		1	1		1.3435	1.38932	1.27432	0.982072	1.15196	1	Approved: Endoplasmic reticulum	cellular_component, intracellular, cell, nucleus, organelle, membrane-bounded organelle, intracellular organelle, intracellular membrane-bounded organelle, intracellular part, cell part	regulatory region DNA binding, transcription regulatory region sequence-specific DNA binding, RNA polymerase II regulatory region sequence-specific DNA binding, RNA polymerase II core promoter proximal region sequence-specific DNA binding, RNA polymerase II transcription factor activity, sequence-specific DNA binding, transcription factor activity, RNA polymerase II core promoter proximal region …	Q9Y5A6	0.3171247357293869	8.306
FHL3	Q13643	3	3	5	0.819213	0.731155	0.844574	0.860552	0.741426	0.76276	0.849056	0.763416	0.812273	1.00129	0.985908	1.04212	1.03294	1.01582	0.983252	1	1	1	0.819213	0.76276	0.812273	1.00129	1.01582	1	Approved: Nucleus	stress fiber, cellular_component, intracellular, cell, nucleus, cytoplasm, cytoskeleton, adherens junction, cell-substrate adherens junction, focal adhesion, actin cytoskeleton, myofibril, sarcomere, Z disc, cell junction, cell-substrate junction, I band, actin filament bundle, actomyosin, organelle, membrane-bounded organelle, non-membrane-bounded organelle, intracellular organelle, intracellula…	molecular_function, actin binding, binding, protein binding, cytoskeletal protein binding, ion binding, cation binding, metal ion binding	Q13643	0.0	5.86
YTHDF2	Q9Y5A9|S4R3J8	3	13	15	1.06938	1.06803	0.979145	1.07523	1.12651	0.964132	1.07323	1.06181	0.97113	0.961739	1.03341	1.00537	0.951686	1.00999	0.956167	1	1	1	1.06803	1.07523	1.06181	1.00537	0.956167	1	Enhanced: Cytosol; Supported: Cytoplasmic bodies	P-body, cellular_component, intracellular, cell, nucleus, cytoplasm, cytosol, intracellular ribonucleoprotein complex, macromolecular complex, ribonucleoprotein granule, cytoplasmic ribonucleoprotein granule, organelle, membrane-bounded organelle, non-membrane-bounded organelle, intracellular organelle, intracellular membrane-bounded organelle, intracellular non-membrane-bounded organelle, intrac…	molecular_function, nucleic acid binding, RNA binding, binding, protein binding, organic cyclic compound binding, heterocyclic compound binding, N6-methyladenosine-containing RNA binding	Q9Y5A9	0.42487046632124353	8.931
DHODH	Q02127	3	8	9	0.974666	0.921894	0.85457	0.896767	0.903518	0.832709	0.932989	0.889658	0.803224	1.02016	0.98533	1.02648	1.05026	1.0721	1.10409	1	1	1	0.921894	0.896767	0.889658	1.02016	1.0721	1	Approved: Nucleoplasm; Enhanced: Mitochondria	cellular_component, intracellular, cell, nucleus, nucleoplasm, cytoplasm, mitochondrion, mitochondrial envelope, mitochondrial inner membrane, cytosol, membrane, integral component of membrane, organelle inner membrane, organelle membrane, intrinsic component of membrane, mitochondrial membrane, organelle envelope, membrane-enclosed lumen, envelope, nuclear lumen, somatodendritic compartment, neu…	nucleotide binding, molecular_function, catalytic activity, dihydroorotate dehydrogenase activity, binding, drug binding, FMN binding, oxidoreductase activity, oxidoreductase activity, acting on the CH-CH group of donors, oxidoreductase activity, acting on the CH-CH group of donors, quinone or related compound as acceptor, ribonucleotide binding, small molecule binding, ion binding, anion binding…	Q02127	0.0	9.897
GPSM1	A0A0A0MRC4|A0A0A0MSK4|Q86YR5|Q86YR5-4	3	5	7	1.21737	0.940014	1.05133	1.17732	1.09318	1.05258	1.09475	0.954773	1.05143	1.13031	1.05985	0.994915	1.10163	1.03073	0.973071	1	1	1	1.05133	1.09318	1.05143	1.05985	1.03073	1	Approved: Nucleoplasm; Supported: Golgi apparatus	Golgi membrane, cellular_component, intracellular, cell, cytoplasm, endoplasmic reticulum, endoplasmic reticulum membrane, Golgi apparatus, cytosol, plasma membrane, cell cortex, endomembrane system, membrane, organelle membrane, organelle subcompartment, macromolecular complex, nuclear outer membrane-endoplasmic reticulum membrane network, organelle, membrane-bounded organelle, intracellular org…	molecular_function, GDP-dissociation inhibitor activity, binding, protein binding, enzyme regulator activity, GTPase regulator activity, nucleoside-triphosphatase regulator activity, molecular function regulator	Q86YR5	0.2814814814814815	6.155
ASF1A	Q9Y294	3	6	7	0.823022	0.968764	0.812902	0.785944	0.776675	0.828719	0.819205	0.826786	0.858611	1.04578	0.963073	0.951743	1.06235	1.05161	1.03741	1	1	1	0.823022	0.785944	0.826786	0.963073	1.05161	1	Enhanced: Nucleus	nuclear chromosome, chromatin, nuclear chromatin, cellular_component, intracellular, cell, nucleus, nucleoplasm, chromosome, membrane-enclosed lumen, nuclear lumen, macromolecular complex, organelle, membrane-bounded organelle, non-membrane-bounded organelle, intracellular organelle, intracellular membrane-bounded organelle, intracellular non-membrane-bounded organelle, organelle lumen, protein c…	molecular_function, chromatin binding, binding, protein binding, histone binding	Q9Y294	0.08823529411764706	4.145
DRG1	Q9Y295	3	16	17	0.89084	0.835092	0.864506	0.873603	0.799743	0.840012	0.890185	0.845018	0.873604	1.04816	0.97031	1.00381	1.11626	1.03511	1.03657	1	1	1	0.864506	0.840012	0.873604	1.00381	1.03657	1	Approved: Nuclear bodies; Supported: Cytosol	cellular_component, intracellular, cell, nucleus, nucleoplasm, cytoplasm, cytosol, polysome, membrane, nuclear body, intracellular ribonucleoprotein complex, membrane-enclosed lumen, nuclear lumen, macromolecular complex, organelle, membrane-bounded organelle, intracellular organelle, intracellular membrane-bounded organelle, organelle lumen, organelle part, intracellular part, nuclear part, cyto…	nucleotide binding, nucleoside binding, purine nucleoside binding, molecular_function, binding, protein binding, GTP binding, transcription factor binding, purine nucleotide binding, guanyl nucleotide binding, ribonucleoside binding, purine ribonucleoside binding, ribonucleotide binding, purine ribonucleotide binding, guanyl ribonucleotide binding, purine ribonucleoside triphosphate binding, smal…	Q9Y295	0.0	9.054
LRCH4	H7C5D9|O75427	3	4	8	1.002	0.93226	1.12323	1.05778	0.92598	1.14461	0.984294	0.974137	1.12986	0.854962	0.895384	0.968331	0.734137	0.771365	0.835261	1	1	1	1.002	1.05778	0.984294	0.895384	0.771365	1	Approved: Cytosol, Focal adhesion sites, Nucleoplasm	cellular_component, intracellular, cell, nucleus, nucleoplasm, cytoplasm, plasma membrane, membrane, basolateral plasma membrane, nuclear body, PML body, membrane-enclosed lumen, nuclear lumen, organelle, membrane-bounded organelle, intracellular organelle, intracellular membrane-bounded organelle, organelle lumen, organelle part, intracellular part, membrane part, nuclear part, intracellular org…	molecular_function, binding, protein binding	O75427	0.4172767203513909	8.697
KPNA3	O00505	3	6	8	1.36518	1.31989	0.967195	1.23396	1.28387	0.947109	1.21605	1.12882	0.947541	1.01146	1.02565	0.992351	1.00634	1.06093	1.00446	1	1	1	1.31989	1.23396	1.12882	1.01146	1.00634	1	Approved: Cytosol, Nucleoplasm	cellular_component, intracellular, cell, nucleus, nuclear envelope, nuclear pore, nucleoplasm, cytoplasm, cytosol, endomembrane system, host, organelle envelope, membrane-enclosed lumen, envelope, nuclear lumen, macromolecular complex, organelle, membrane-bounded organelle, intracellular organelle, intracellular membrane-bounded organelle, organelle lumen, protein complex, host cell, other organi…	molecular_function, signal sequence binding, transporter activity, binding, protein binding, protein C-terminus binding, nuclear localization sequence binding, protein transporter activity, peptide transporter activity, substrate-specific transporter activity, amide binding, peptide binding	O00505	0.11516314779270634	4.666
GSPT2	Q8IYD1	3	5	7	1.01654	0.921358	0.884582	0.990778	0.923902	0.896337	0.959008	0.949112	0.890519	1.09018	1.039	1.01252	1.12803	1.05444	0.995129	1	1	1	0.921358	0.923902	0.949112	1.039	1.05444	1	Supported: Cytosol	cellular_component, intracellular, cell, cytoplasm, cytosol, translation release factor complex, macromolecular complex, protein complex, intracellular part, cytoplasmic part, cell part	nucleotide binding, nucleoside binding, purine nucleoside binding, molecular_function, nucleic acid binding, RNA binding, translation release factor activity, catalytic activity, GTPase activity, binding, protein binding, GTP binding, translation termination factor activity, translation factor activity, RNA binding, pyrophosphatase activity, hydrolase activity, hydrolase activity, acting on acid …	Q8IYD1	0.2754777070063694	5.209
NUDCD3	Q8IVD9	3	11	14	0.998967	0.925849	0.93748	0.928907	0.902028	0.929861	0.896999	0.892425	0.937162	1.0252	0.995506	1.02117	1.02356	1.00642	1.02194	1	1	1	0.93748	0.928907	0.896999	1.02117	1.02194	1	Approved: Cytosol, Nucleus, Plasma membrane	cellular_component, intracellular, cell, cytoplasm, cytoskeleton, cytoplasmic dynein complex, microtubule associated complex, microtubule cytoskeleton, dynein complex, macromolecular complex, organelle, non-membrane-bounded organelle, intracellular organelle, intracellular non-membrane-bounded organelle, protein complex, organelle part, intracellular part, cytoskeletal part, intracellular organel…	molecular_function, binding, protein binding, unfolded protein binding	Q8IVD9	0.27146814404432135	5.048
C11ORF54	A0A087WT99|Q9H0W9|Q9H0W9-2	3	5	8	0.859131	0.888585	0.873595	0.856245	0.82799	0.829857	0.865643	0.867206	0.829529	1.03572	1.00073	0.994866	1.09903	1.01237	1.04342	1	1	1	0.873595	0.829857	0.865643	1.00073	1.04342	1						6.697
E4F1	H3BN24|H3BSL4|H3BUJ7|Q66K89	2	2	3	1.03161		1.15177	0.935686		0.999905	0.978108		1.09176	0.965118		1.03275	0.591007		0.873413	1		1	1.09169	0.967795	1.03493	0.998935	0.73221	1	Enhanced: Nucleoplasm	cellular_component, intracellular, cell, nucleus, nucleoplasm, cytoplasm, spindle, cytoskeleton, microtubule cytoskeleton, membrane-enclosed lumen, nuclear lumen, organelle, membrane-bounded organelle, non-membrane-bounded organelle, intracellular organelle, intracellular membrane-bounded organelle, intracellular non-membrane-bounded organelle, organelle lumen, organelle part, intracellular part,…	regulatory region DNA binding, transcription regulatory region sequence-specific DNA binding, RNA polymerase II regulatory region sequence-specific DNA binding, RNA polymerase II transcription factor activity, sequence-specific DNA binding, transcription factor activity, protein binding, transcription factor activity, transcription factor binding, RNA polymerase II regulatory region DNA binding, …	Q66K89	0.1798469387755102	7.892
CD1E	P15812|P15812-13|P15812-2	3	3	3	0.983384	1.07303	0.903651	0.890802	1.22627	0.938169	0.995921	1.08602	0.97767	1.02042	1.02734	0.979226	0.952264	1.13584	1.13744	1	1	1	0.983384	0.938169	0.995921	1.02042	1.13584	1		Golgi membrane, lytic vacuole, cellular_component, intracellular, cell, cytoplasm, lysosome, endosome, early endosome, late endosome, vacuole, vacuolar lumen, Golgi apparatus, plasma membrane, integral component of plasma membrane, endomembrane system, membrane, integral component of membrane, organelle membrane, intrinsic component of membrane, intrinsic component of plasma membrane, cytoplasmic…	molecular_function, antigen binding, binding, protein binding, lipid binding, beta-2-microglobulin binding, lipid antigen binding, endogenous lipid antigen binding, exogenous lipid antigen binding, amide binding, peptide binding, lipopeptide binding	P15812	0.0	8.436
NDUFA12	Q9UI09	3	5	7	0.910933	1.11276	0.93645	0.809917	1.05391	0.972796	0.836148	1.01558	0.952266	1.00671	1.02056	1.00153	1.0357	1.07036	1.04325	1	1	1	0.93645	0.972796	0.952266	1.00671	1.04325	1	Supported: Mitochondria	cellular_component, intracellular, cell, cytoplasm, mitochondrion, mitochondrial envelope, mitochondrial inner membrane, mitochondrial respiratory chain, mitochondrial respiratory chain complex I, cytosol, membrane, organelle inner membrane, NADH dehydrogenase complex, organelle membrane, mitochondrial membrane, organelle envelope, envelope, macromolecular complex, organelle, membrane-bounded org…	molecular_function, catalytic activity, NADH dehydrogenase activity, NADH dehydrogenase (ubiquinone) activity, electron transfer activity, oxidoreductase activity, oxidoreductase activity, acting on NAD(P)H, oxidoreductase activity, acting on NAD(P)H, quinone or similar compound as acceptor, NADH dehydrogenase (quinone) activity	Q9UI09	0.0	9.826
IPO11	Q9UI26|Q9UI26-2	3	3	5	0.808129	0.930304	0.787231	0.751887	0.934017	0.823215	0.825677	0.973349	0.818268	1.02849	1.00323	1.00646	1.11067	1.03438	1.05673	1	1	1	0.808129	0.823215	0.825677	1.00646	1.05673	1	Enhanced: Nucleoli fibrillar center, Nucleus	fibrillar center, cellular_component, intracellular, cell, nucleus, nuclear envelope, nucleolus, cytoplasm, cytosol, endomembrane system, organelle envelope, membrane-enclosed lumen, envelope, nuclear lumen, organelle, membrane-bounded organelle, non-membrane-bounded organelle, intracellular organelle, intracellular membrane-bounded organelle, intracellular non-membrane-bounded organelle, organel…	molecular_function, transporter activity, binding, protein binding, Ran GTPase binding, protein transporter activity, peptide transporter activity, Ras GTPase binding, enzyme binding, substrate-specific transporter activity, small GTPase binding, GTPase binding	Q9UI26	0.018461538461538463	5.032
CELF1	G5EA30|Q92879|Q92879-2|Q92879-3	3	10	12	1.0149	1.09094	0.955502	1.01764	1.09384	0.967899	1.06123	1.12752	0.990897	1.01113	1.0155	0.988252	1.01684	1.01189	1.00088	1	1	1	1.0149	1.01764	1.06123	1.01113	1.01189	1	Enhanced: Nucleoplasm	cellular_component, intracellular, cell, nucleus, nucleoplasm, cytoplasm, membrane, intracellular ribonucleoprotein complex, membrane-enclosed lumen, nuclear lumen, macromolecular complex, organelle, membrane-bounded organelle, intracellular organelle, intracellular membrane-bounded organelle, organelle lumen, organelle part, intracellular part, nuclear part, intracellular organelle part, cell pa…	translation repressor activity, nucleic acid binding, molecular_function, nucleic acid binding, RNA binding, mRNA binding, binding, protein binding, translation repressor activity, pre-mRNA binding, BRE binding, translation regulator activity, translation regulator activity, nucleic acid binding, organic cyclic compound binding, heterocyclic compound binding	Q92879	0.09465020576131687	8.266
PRPF39	Q86UA1	3	11	13	0.851523	0.884701	0.895137	0.834493	0.831391	0.857522	0.813401	0.862687	0.877592	0.952768	0.965774	1.04586	0.86826	0.865432	0.959055	1	1	1	0.884701	0.834493	0.862687	0.965774	0.86826	1	Approved: Nucleoplasm	commitment complex, cellular_component, intracellular, cell, nucleus, spliceosomal complex, U2-type spliceosomal complex, U1 snRNP, intracellular ribonucleoprotein complex, small nuclear ribonucleoprotein complex, macromolecular complex, organelle, membrane-bounded organelle, intracellular organelle, intracellular membrane-bounded organelle, organelle part, intracellular part, nuclear part, intra…	molecular_function, nucleic acid binding, RNA binding, binding, pre-mRNA 5'-splice site binding, pre-mRNA binding, organic cyclic compound binding, heterocyclic compound binding	Q86UA1	0.17488789237668162	5.182
CHN1	B8ZZ96|C9J3G1|C9J3V9|C9JR98|F8W6K2|P15882|P15882-2|P15882-3	3	2	3	1.00041	0.836379	0.953284	0.932614	0.777919	0.850755	0.870381	0.751854	0.864657	0.96684	0.964225	0.974465	1.03819	1.08227	1.05452	1	1	1	0.953284	0.850755	0.864657	0.96684	1.05452	1	Approved: Cytosol	cellular_component, intracellular, cell, cytoplasm, cytosol, intracellular part, cytoplasmic part, cell part	molecular_function, SH3/SH2 adaptor activity, GTPase activator activity, receptor binding, binding, protein binding, enzyme activator activity, enzyme regulator activity, protein binding, bridging, GTPase regulator activity, signaling adaptor activity, ion binding, cation binding, metal ion binding, ephrin receptor binding, molecular adaptor activity, nucleoside-triphosphatase regulator activity,…	P15882	0.0392156862745098	6.188
DYNC1LI1	Q9Y6G9	3	26	31	0.960622	0.969617	1.03267	0.938331	1.0024	1.06425	0.977742	0.947758	1.06799	0.934079	0.979424	0.989738	0.932568	1.02301	0.954405	1	1	1	0.969617	1.0024	0.977742	0.979424	0.954405	1	Supported: Centrosome, Cytosol	chromosome, centromeric region, kinetochore, condensed chromosome kinetochore, condensed chromosome, centromeric region, condensed chromosome, spindle pole, cellular_component, intracellular, cell, chromosome, cytoplasm, centrosome, microtubule organizing center, spindle, cytosol, cytoskeleton, cytoplasmic dynein complex, microtubule, microtubule associated complex, plasma membrane, endomembrane …	nucleotide binding, nucleoside binding, purine nucleoside binding, molecular_function, nucleic acid binding, RNA binding, motor activity, microtubule motor activity, catalytic activity, binding, protein binding, ATP binding, pyrophosphatase activity, hydrolase activity, hydrolase activity, acting on acid anhydrides, hydrolase activity, acting on acid anhydrides, in phosphorus-containing anhydride…	Q9Y6G9	0.30975143403441685	6.116
COMMD10	D6RC04|Q9Y6G5	3	3	6	0.953049	0.868466	0.944221	0.973544	0.89687	0.955324	0.910749	0.910193	0.930202	0.949127	0.989579	1.00552	0.993644	0.986894	1.01071	1	1	1	0.944221	0.955324	0.910749	0.989579	0.993644	1	Supported: Cytosol	cellular_component, intracellular, cell, nucleus, cytoplasm, organelle, membrane-bounded organelle, intracellular organelle, intracellular membrane-bounded organelle, intracellular part, cell part	molecular_function, binding, protein binding	Q9Y6G5	0.0	7.539
NEMF	G3V5V3|O60524|O60524-3|O60524-4	3	18	20	0.972079	1.05748	0.985457	0.973131	1.00401	0.964874	0.974078	1.03224	0.949647	1.0656	1.10166	1.02236	1.09799	1.09893	1.01381	1	1	1	0.985457	0.973131	0.974078	1.0656	1.09799	1	Approved: Cytosol, Nuclear bodies, Nucleoplasm	cellular_component, intracellular, cell, nucleus, organelle, membrane-bounded organelle, intracellular organelle, intracellular membrane-bounded organelle, intracellular part, cell part		O60524	0.3076208178438662	5.594
C3ORF38	Q5JPI3|Q5JPI3-2	2	2	2	0.876698		1.14052	0.945482		1.25302	0.977473		1.15343	0.75802		0.819228	0.610858		0.611019	1		1	1.00861	1.09925	1.06545	0.788624	0.610939	1						6.152
ZMYND8	H7C4X9|Q9ULU4-13|Q9ULU4-16|Q9ULU4-9|Q9ULU4-11|Q9ULU4-19|Q9ULU4-7	3	17	23	1.04415	1.01412	1.22618	1.10682	1.07926	1.32117	1.02912	1.00591	1.26874	1.01584	1.01915	1.06574	0.94231	1.03577	0.948639	1	1	1	1.04415	1.10682	1.02912	1.01915	0.948639	1	Approved: Golgi apparatus, Nucleoplasm	cellular_component, intracellular, cell, nucleus, cytoplasm, dendrite, somatodendritic compartment, cell projection, neuron projection, dendritic spine, dendritic shaft, organelle, membrane-bounded organelle, intracellular organelle, intracellular membrane-bounded organelle, neuron spine, intracellular part, synapse part, cell projection part, cell part, synapse, neuron part, postsynapse, plasma …	regulatory region DNA binding, transcription regulatory region sequence-specific DNA binding, RNA polymerase II regulatory region sequence-specific DNA binding, transcription factor activity, protein binding, transcription factor activity, transcription factor binding, RNA polymerase II regulatory region DNA binding, regulatory region nucleic acid binding, transcription factor activity, RNA polym…	Q9ULU4	0.4991568296795953	6.067
EIF2S3	P41091	3	19	23	0.885496	0.966675	0.924681	0.842454	0.933877	0.864948	0.945052	1.01104	0.915215	0.978163	0.865799	0.992239	1.09237	0.985807	1.08301	1	1	1	0.924681	0.864948	0.945052	0.978163	1.08301	1		cellular_component, extracellular region, extracellular space, intracellular, cell, cytoplasm, cytosol, eukaryotic translation initiation factor 2 complex, vesicle, macromolecular complex, organelle, membrane-bounded organelle, extracellular organelle, protein complex, extracellular region part, intracellular part, cytoplasmic part, cell part, extracellular exosome, extracellular vesicle	nucleotide binding, nucleoside binding, purine nucleoside binding, molecular_function, nucleic acid binding, RNA binding, translation initiation factor activity, catalytic activity, GTPase activity, binding, protein binding, GTP binding, translation factor activity, RNA binding, pyrophosphatase activity, hydrolase activity, hydrolase activity, acting on acid anhydrides, hydrolase activity, acting…	P41091	0.0	8.262
TUBE1	Q9UJT0	3	2	7	0.894027	0.943959	0.934768	0.900133	0.870783	0.882692	0.909553	0.867128	0.924647	0.948615	0.948392	0.934841	1.00754	0.951363	0.975762	1	1	1	0.934768	0.882692	0.909553	0.948392	0.975762	1		pericentriolar material, cellular_component, intracellular, cell, cytoplasm, centrosome, microtubule organizing center, cytoskeleton, microtubule, microtubule cytoskeleton, organelle, non-membrane-bounded organelle, intracellular organelle, intracellular non-membrane-bounded organelle, organelle part, intracellular part, cytoskeletal part, cytoplasmic part, intracellular organelle part, microtubu…	nucleotide binding, nucleoside binding, purine nucleoside binding, molecular_function, catalytic activity, GTPase activity, structural molecule activity, structural constituent of cytoskeleton, binding, GTP binding, pyrophosphatase activity, hydrolase activity, hydrolase activity, acting on acid anhydrides, hydrolase activity, acting on acid anhydrides, in phosphorus-containing anhydrides, purine…	Q9UJT0	0.0	6.3
PRAF2	O60831	3	2	3	0.801498	0.860685	0.754785	0.843536	0.934934	0.763648	0.82475	0.899879	0.705185	1.03206	0.99868	0.987326	1.04925	0.986526	1.08493	1	1	1	0.801498	0.843536	0.82475	0.99868	1.04925	1	Approved: Endoplasmic reticulum, Vesicles	cellular_component, intracellular, cell, cytoplasm, endosome, endosome membrane, endomembrane system, membrane, integral component of membrane, organelle membrane, intrinsic component of membrane, cytoplasmic vesicle, vesicle, organelle, membrane-bounded organelle, intracellular organelle, organelle part, intracellular part, membrane part, cytoplasmic vesicle part, endosomal part, cytoplasmic par…		O60831	0.0	9.222
DKC1	O60832	3	14	18	3.31221	2.88596	3.35746	3.23711	2.54843	3.37524	3.13543	2.773	3.14656	0.995054	0.961114	1.00011	1.01783	0.992218	1.00108	1	1	1	3.31221	3.23711	3.13543	0.995054	1.00108	1	Supported: Nucleoli fibrillar center, Nucleus	fibrillar center, cellular_component, intracellular, cell, nucleus, nucleoplasm, telomerase holoenzyme complex, nucleolus, small nucleolar ribonucleoprotein complex, cytoplasm, Cajal body, nuclear body, intracellular ribonucleoprotein complex, box H/ACA snoRNP complex, membrane-enclosed lumen, nuclear lumen, macromolecular complex, organelle, membrane-bounded organelle, non-membrane-bounded organ…	molecular_function, nucleic acid binding, telomerase activity, RNA binding, catalytic activity, RNA-directed DNA polymerase activity, binding, protein binding, pseudouridine synthase activity, transferase activity, transferase activity, transferring phosphorus-containing groups, nucleotidyltransferase activity, isomerase activity, intramolecular transferase activity, snoRNA binding, DNA polymeras…	O60832	0.16731517509727625	9.674
COPE	O14579	3	16	17	0.864779	0.849041	0.897906	0.821045	0.830636	0.90244	0.833649	0.856601	0.86168	1.04427	1.06806	1.01882	1.0973	1.03921	1.03302	1	1	1	0.864779	0.830636	0.856601	1.04427	1.03921	1	Enhanced: Golgi apparatus	Golgi membrane, cellular_component, intracellular, cell, nucleus, nucleoplasm, cytoplasm, endoplasmic reticulum, endoplasmic reticulum membrane, Golgi apparatus, Golgi-associated vesicle, cytosol, endomembrane system, vesicle membrane, membrane, membrane coat, vesicle coat, COPI vesicle coat, transport vesicle, coated vesicle, COPI-coated vesicle, cytoplasmic vesicle membrane, Golgi-associated ve…	molecular_function, structural molecule activity, binding, protein binding	O14579	0.045454545454545456	4.851
RLIM	Q9NVW2	3	3	6	1.03514	0.995268	1.11249	0.943966	1.14552	1.14576	1.03839	1.10899	1.19962	0.895806	0.96304	0.958275	0.466007	0.676963	0.673759	1	1	1	1.03514	1.14552	1.10899	0.958275	0.673759	1	Supported: Nucleoplasm	cellular_component, intracellular, cell, nucleus, nucleoplasm, cytoplasm, cytosol, transcriptional repressor complex, membrane-enclosed lumen, nuclear lumen, macromolecular complex, organelle, membrane-bounded organelle, intracellular organelle, intracellular membrane-bounded organelle, organelle lumen, organelle part, intracellular part, nuclear part, cytoplasmic part, intracellular organelle pa…	transcription factor activity, protein binding, transcription factor activity, transcription factor binding, molecular_function, transcription cofactor activity, transcription corepressor activity, catalytic activity, ubiquitin-protein transferase activity, binding, transferase activity, ubiquitin-like protein transferase activity, ion binding, cation binding, metal ion binding, ubiquitin protein…	Q9NVW2	0.6826923076923077	7.29
GM2A	P17900	3	4	5	0.821811	0.839969	0.888661	0.842235	0.887658	0.873747	0.840019	0.899512	0.988509	0.980608	0.993221	0.890361	1.02434	1.00555	1.01731	1	1	1	0.839969	0.873747	0.899512	0.980608	1.01731	1		lytic vacuole, cellular_component, extracellular region, extracellular space, intracellular, cell, cytoplasm, mitochondrion, lysosome, primary lysosome, vacuole, vacuolar lumen, plasma membrane, integral component of plasma membrane, hydrogen:potassium-exchanging ATPase complex, cell cortex, cytoplasmic side of plasma membrane, endomembrane system, membrane, integral component of membrane, secret…	molecular_function, catalytic activity, hydrolase activity, hydrolyzing O-glycosyl compounds, beta-N-acetylhexosaminidase activity, transporter activity, lipid transporter activity, enzyme activator activity, hexosaminidase activity, phospholipase activator activity, hydrolase activity, hydrolase activity, acting on glycosyl bonds, substrate-specific transporter activity, enzyme regulator activit…	P17900	0.0	5.063
ZNHIT2	Q9UHR6	3	4	9	1.41219	1.15853	1.24179	1.36572	1.20538	1.38124	1.36909	1.16316	1.33546	1.01169	1.28993	0.973797	0.761804	1.01804	0.841666	1	1	1	1.24179	1.36572	1.33546	1.01169	0.841666	1			molecular_function, binding, ion binding, cation binding, metal ion binding	Q9UHR6	0.18610421836228289	5.728
SLC1A4	P43007	3	4	6	0.768486	0.809977	0.777669	0.691558	0.77809	0.814181	1.078	1.05987	0.885132	0.690244	0.687803	0.824821	0.746503	0.759372	0.926279	1	1	1	0.777669	0.77809	1.05987	0.690244	0.759372	1	Supported: Centrosome	cellular_component, extracellular region, extracellular space, intracellular, cell, cytoplasm, cytoskeleton, intermediate filament, plasma membrane, integral component of plasma membrane, cell surface, membrane, integral component of membrane, dendrite, intrinsic component of membrane, intrinsic component of plasma membrane, cytoplasmic vesicle, vesicle, somatodendritic compartment, melanosome, c…	sulfur amino acid transmembrane transporter activity, molecular_function, transporter activity, ion channel activity, anion channel activity, chloride channel activity, organic acid transmembrane transporter activity, cation transmembrane transporter activity, anion transmembrane transporter activity, organic anion transmembrane transporter activity, ion transmembrane transporter activity, inorga…	P43007	0.08646616541353383	5.961
MICU2	Q8IYU8	3	2	3	0.638386	0.637319	0.782156	0.740198	0.517313	0.733419	0.608996	0.61981	0.66793	1.06408	0.709709	0.918356	0.990626	0.836476	1.06785	1	1	1	0.638386	0.733419	0.61981	0.918356	0.990626	1	Approved: Nucleus; Supported: Mitochondria	cellular_component, intracellular, cell, nucleus, cytoplasm, mitochondrion, mitochondrial envelope, mitochondrial inner membrane, mitochondrial intermembrane space, membrane, integral component of membrane, organelle inner membrane, organelle membrane, intrinsic component of membrane, mitochondrial membrane, organelle envelope, organelle envelope lumen, membrane-enclosed lumen, envelope, macromol…	molecular_function, binding, calcium ion binding, protein binding, ion binding, cation binding, metal ion binding, protein heterodimerization activity, protein dimerization activity	Q8IYU8	0.0	9.3
DCP1A	Q9NPI6	3	13	18	1.10544	1.07199	1.14375	1.14325	1.08099	1.18169	1.14509	1.01175	1.1507	0.930482	0.971244	0.984182	0.836628	0.868251	0.899113	1	1	1	1.10544	1.14325	1.14509	0.971244	0.868251	1	Supported: Cytoplasmic bodies	P-body, cellular_component, intracellular, cell, nucleus, cytoplasm, cytosol, membrane, intracellular ribonucleoprotein complex, macromolecular complex, ribonucleoprotein granule, cytoplasmic ribonucleoprotein granule, organelle, membrane-bounded organelle, non-membrane-bounded organelle, intracellular organelle, intracellular membrane-bounded organelle, intracellular non-membrane-bounded organel…	molecular_function, nucleic acid binding, RNA binding, mRNA binding, catalytic activity, binding, protein binding, enzyme activator activity, cytoskeletal protein binding, hydrolase activity, kinesin binding, enzyme regulator activity, identical protein binding, organic cyclic compound binding, molecular function regulator, heterocyclic compound binding	Q9NPI6	not found in D2P2	5.961
C9ORF72	Q96LT7	3	2	2	0.771887	0.822608	0.854439	0.686041	0.668018	0.712751	0.68112	0.733372	0.815666	1.02324	0.924386	1.2672	0.956997	0.996279	0.972852	1	1	1	0.822608	0.686041	0.733372	1.02324	0.972852	1						5.92
RPS11	P62280	3	8	11	8.18069	8.77429	13.2981	7.59339	8.11381	8.75285	10.2475	9.67273	12.6964	0.996815	1.06063	1.20029	1.16045	1.04756	1.11049	1	1	1	8.77429	8.11381	10.2475	1.06063	1.11049	1	Approved: Nucleoli; Supported: Cytosol, Endoplasmic reticulum	cellular_component, extracellular region, extracellular space, intracellular, cell, nucleus, nucleoplasm, nucleolus, cytoplasm, cytosol, ribosome, adherens junction, cell-substrate adherens junction, focal adhesion, small ribosomal subunit, membrane, cytosolic ribosome, cytosolic small ribosomal subunit, cell junction, cell-substrate junction, intracellular ribonucleoprotein complex, extracellula…	molecular_function, nucleic acid binding, RNA binding, structural constituent of ribosome, structural molecule activity, binding, protein binding, rRNA binding, organic cyclic compound binding, heterocyclic compound binding	P62280	0.0	10.597
CEP131	Q9UPN4|Q9UPN4-2	3	10	16	3.82516	3.21968	3.36989	3.9703	3.56464	3.62346	3.68269	3.1845	3.48909	1.01181	0.942798	1.06338	0.880542	0.932365	0.998502	1	1	1	3.36989	3.62346	3.48909	1.01181	0.932365	1	Supported: Cytokinetic bridge, Microtubule organizing center, Microtubules	acrosomal vesicle, cellular_component, extracellular region, intracellular, cell, cytoplasm, centrosome, microtubule organizing center, cytosol, cytoskeleton, cilium, endomembrane system, microtubule cytoskeleton, secretory granule, cytoplasmic vesicle, vesicle, centriolar satellite, ciliary transition zone, cell projection, organelle, membrane-bounded organelle, non-membrane-bounded organelle, i…	molecular_function, binding, protein binding, protein complex binding, identical protein binding, protein homodimerization activity, macromolecular complex binding, protein dimerization activity	Q9UPN4	0.4903047091412742	8.799
FAHD2A	Q96GK7	3	3	4	0.934239	0.925883	0.957833	0.95191	0.900932	0.916377	0.943014	0.950352	0.914993	1.02621	0.961764	0.967408	1.08715	1.00688	1.1092	1	1	1	0.934239	0.916377	0.943014	0.967408	1.08715	1			molecular_function, catalytic activity, binding, hydrolase activity, ion binding, cation binding, metal ion binding	Q96GK7	0.0	8.114
TDG	G8JL98|Q13569|F5H0I7	3	4	4	0.90955	0.911341	1.03653	0.958123	0.937488	0.981966	0.988246	0.977062	1.0395	0.980103	0.911413	1.00284	0.901107	0.867455	1.02185	1	1	1	0.911341	0.958123	0.988246	0.980103	0.901107	1	Supported: Nucleoplasm	cellular_component, intracellular, cell, nucleus, nucleoplasm, plasma membrane, membrane, nuclear body, PML body, membrane-enclosed lumen, nuclear lumen, organelle, membrane-bounded organelle, intracellular organelle, intracellular membrane-bounded organelle, organelle lumen, organelle part, intracellular part, nuclear part, intracellular organelle part, nucleoplasm part, cell part, intracellular…	nucleotide binding, magnesium ion binding, mismatch base pair DNA N-glycosylase activity, transcription factor activity, protein binding, transcription factor activity, transcription factor binding, transcription factor activity, RNA polymerase II transcription factor binding, RNA polymerase II transcription cofactor activity, molecular_function, nucleic acid binding, DNA binding, damaged DNA bin…	Q13569	0.25121951219512195	6.656
LSM8	O95777|C9JIZ0	3	3	5	0.948707	1.07707	1.13766	0.938775	0.917351	1.01169	0.914711	0.923671	1.10053	0.989996	1.05618	1.02413	0.999048	0.923441	1.15867	1	1	1	1.07707	0.938775	0.923671	1.02413	0.999048	1	Approved: Nucleoplasm, Vesicles	cellular_component, intracellular, cell, nucleus, nucleoplasm, spliceosomal complex, U6 snRNP, intracellular ribonucleoprotein complex, small nuclear ribonucleoprotein complex, membrane-enclosed lumen, nuclear lumen, macromolecular complex, organelle, membrane-bounded organelle, intracellular organelle, intracellular membrane-bounded organelle, organelle lumen, organelle part, intracellular part,…	molecular_function, nucleic acid binding, RNA binding, binding, protein binding, snRNA binding, U6 snRNA binding, organic cyclic compound binding, heterocyclic compound binding	O95777	0.0	4.186
AP3B1	O00203	3	19	24	1.00989	1.03673	0.929574	0.967535	1.03501	0.921967	1.02131	1.04924	0.917317	1.00747	1.07187	1.00058	1.07605	1.12161	1.05045	1	1	1	1.00989	0.967535	1.02131	1.00747	1.07605	1	Approved: Golgi apparatus, Nucleoplasm	lytic vacuole, cellular_component, intracellular, cell, cytoplasm, lysosome, lysosomal membrane, vacuole, vacuolar membrane, Golgi apparatus, endomembrane system, vesicle membrane, membrane, membrane coat, clathrin coat, AP-type membrane coat adaptor complex, AP-3 adaptor complex, clathrin adaptor complex, coated vesicle, clathrin-coated vesicle, axon, cytoplasmic vesicle membrane, coated vesicle…	molecular_function, binding, protein binding, enzyme binding, phosphatase binding, protein phosphatase binding, GTP-dependent protein binding	O00203	0.19926873857404023	5.769
MCUR1	Q96AQ8	3	5	8	1.04502	1.02528	1.05174	1.03816	1.09524	1.04628	0.961944	1.05489	1.05725	1.02085	1.10704	0.973549	1.10605	1.13818	1.02645	1	1	1	1.04502	1.04628	1.05489	1.02085	1.10605	1		cellular_component, intracellular, cell, cytoplasm, mitochondrion, mitochondrial envelope, mitochondrial inner membrane, membrane, integral component of membrane, organelle inner membrane, organelle membrane, intrinsic component of membrane, intrinsic component of organelle membrane, integral component of organelle membrane, intrinsic component of mitochondrial inner membrane, integral component …	molecular_function, binding, protein binding	Q96AQ8	0.025069637883008356	9.857
SLC27A4	Q6P1M0	3	10	13	0.893261	0.870103	0.888583	0.914761	0.851197	0.892442	0.889552	0.864457	0.872272	1.04018	0.99696	0.9903	0.977458	1.01295	1.00266	1	1	1	0.888583	0.892442	0.872272	0.99696	1.00266	1	Supported: Vesicles	cellular_component, intracellular, cell, cytoplasm, endoplasmic reticulum, endoplasmic reticulum membrane, plasma membrane, microvillus, brush border, endomembrane system, membrane, integral component of membrane, intrinsic component of membrane, cell projection membrane, brush border membrane, organelle subcompartment, nuclear outer membrane-endoplasmic reticulum membrane network, cell projectio…	nucleotide binding, molecular_function, catalytic activity, long-chain fatty acid-CoA ligase activity, transporter activity, lipid transporter activity, binding, fatty acid transporter activity, fatty acid ligase activity, ligase activity, ligase activity, forming carbon-sulfur bonds, substrate-specific transporter activity, very long-chain fatty acid-CoA ligase activity, small molecule binding, …	Q6P1M0	0.0	8.309
COL4A3BP	Q9Y5P4|Q9Y5P4-2|Q9Y5P4-3	3	21	22	0.8699	0.89882	0.866178	0.83643	0.871177	0.844608	0.888695	0.907745	0.851211	0.988091	0.930371	0.945751	1.00612	0.96284	1.02215	1	1	1	0.8699	0.844608	0.888695	0.945751	1.00612	1	Enhanced: Golgi apparatus, Nucleoplasm	cellular_component, intracellular, cell, nucleus, nucleoplasm, cytoplasm, mitochondrion, endoplasmic reticulum, endoplasmic reticulum membrane, Golgi apparatus, cytosol, endomembrane system, membrane, membrane-enclosed lumen, nuclear lumen, organelle subcompartment, nuclear outer membrane-endoplasmic reticulum membrane network, organelle, membrane-bounded organelle, intracellular organelle, intra…	molecular_function, catalytic activity, transporter activity, lipid transporter activity, binding, protein binding, lipid binding, kinase activity, transferase activity, transferase activity, transferring phosphorus-containing groups, substrate-specific transporter activity, amide binding, ceramide transporter activity, sphingolipid transporter activity, sphingolipid binding, ceramide binding, in…	Q9Y5P4	0.10096153846153846	5.216
MICAL1	Q8TDZ2|Q8TDZ2-4	3	22	23	0.925903	0.951518	0.877648	0.919588	0.908412	0.883228	0.924125	0.912218	0.89207	1.01656	1.05628	0.976831	1.00832	1.04757	1.06416	1	1	1	0.925903	0.908412	0.912218	1.01656	1.04757	1		cellular_component, intracellular, cell, cytoplasm, cytosol, cytoskeleton, intermediate filament, axon, midbody, axon part, cell projection, neuron projection, terminal bouton, organelle, non-membrane-bounded organelle, intracellular organelle, intracellular non-membrane-bounded organelle, axon terminus, dentate gyrus mossy fiber, neuron projection terminus, organelle part, intracellular part, cy…	nucleotide binding, molecular_function, actin binding, catalytic activity, monooxygenase activity, binding, protein binding, cytoskeletal protein binding, oxidoreductase activity, oxidoreductase activity, acting on paired donors, with incorporation or reduction of molecular oxygen, oxidoreductase activity, acting on paired donors, with incorporation or reduction of molecular oxygen, NAD(P)H as on…	Q8TDZ2	0.16307403936269915	6.105
TMEM33	P57088	3	4	5	0.664126	0.967874	0.784764	0.639996	0.732217	0.673025	0.690632	0.922168	0.565247	0.962503	0.98624	1.00015	1.04997	1.05118	1.29185	1	1	1	0.784764	0.673025	0.690632	0.98624	1.05118	1		cellular_component, extracellular region, extracellular space, intracellular, cell, nucleus, nuclear envelope, nuclear pore, cytoplasm, endoplasmic reticulum, endoplasmic reticulum membrane, endomembrane system, membrane, integral component of membrane, integral component of endoplasmic reticulum membrane, intrinsic component of membrane, intrinsic component of endoplasmic reticulum membrane, cyt…	molecular_function, structural molecule activity, binding, protein binding, structural constituent of nuclear pore	P57088	0.0	9.826
EYA3	Q99504|Q99504-5|B1APR7|Q99504-3	3	6	9	1.06465	1.09084	0.919464	1.14646	1.04733	0.979706	1.13339	1.01315	0.978616	1.07783	1.01074	0.946226	1.16489	1.0137	0.971243	1	1	1	1.06465	1.04733	1.01315	1.01074	1.0137	1	Enhanced: Nucleoplasm	cellular_component, intracellular, cell, nucleus, nucleoplasm, transcription factor complex, cytoplasm, centrosome, microtubule organizing center, cytoskeleton, microtubule cytoskeleton, membrane-enclosed lumen, nuclear lumen, macromolecular complex, organelle, membrane-bounded organelle, non-membrane-bounded organelle, intracellular organelle, intracellular membrane-bounded organelle, intracellu…	molecular_function, catalytic activity, phosphoprotein phosphatase activity, protein tyrosine phosphatase activity, binding, protein binding, hydrolase activity, hydrolase activity, acting on ester bonds, phosphatase activity, phosphoric ester hydrolase activity, ion binding, cation binding, metal ion binding, catalytic activity, acting on a protein	Q99504	0.2338568935427574	4.951
UTP15	Q8TED0|Q8TED0-3	3	5	6	4.8499	5.10784	5.40449	4.67949	4.66845	5.1614	4.3954	5.20287	4.65064	0.989895	0.961711	1.05969	0.962796	0.927822	1.20486	1	1	1	5.10784	4.67949	4.65064	0.989895	0.962796	1	Approved: Endoplasmic reticulum; Supported: Nucleoli	fibrillar center, cellular_component, intracellular, cell, nucleus, nucleoplasm, nucleolus, cytoplasm, endoplasmic reticulum, endomembrane system, membrane-enclosed lumen, nuclear lumen, organelle, membrane-bounded organelle, non-membrane-bounded organelle, intracellular organelle, intracellular membrane-bounded organelle, intracellular non-membrane-bounded organelle, organelle lumen, organelle p…	molecular_function, nucleic acid binding, RNA binding, binding, protein binding, organic cyclic compound binding, heterocyclic compound binding	Q8TED0	0.013513513513513514	9.266
DNPH1	O43598|H0Y8X4	3	8	9	0.949777	1.03554	0.880642	0.927456	1.05834	0.813746	0.950218	1.05595	0.940595	1.00095	1.06679	0.985189	1.10432	1.0626	1.03747	1	1	1	0.949777	0.927456	0.950218	1.00095	1.0626	1	Approved: Nucleoplasm; Supported: Cytosol	cellular_component, extracellular region, extracellular space, intracellular, cell, nucleus, cytoplasm, cytosol, vesicle, organelle, membrane-bounded organelle, intracellular organelle, extracellular organelle, intracellular membrane-bounded organelle, extracellular region part, intracellular part, cytoplasmic part, cell part, extracellular exosome, extracellular vesicle	molecular_function, catalytic activity, binding, protein binding, transferase activity, transferase activity, transferring glycosyl groups, transferase activity, transferring pentosyl groups, hydrolase activity, hydrolase activity, acting on glycosyl bonds, hydrolase activity, hydrolyzing N-glycosyl compounds, identical protein binding, protein homodimerization activity, protein dimerization acti…	O43598	0.11494252873563218	4.837
XPOT	O43592	3	9	13	0.829497	0.931606	0.887584	0.737397	0.901795	0.823978	0.868474	1.01191	0.782352	1.02336	0.948123	0.96528	1.12496	1.00003	1.08678	1	1	1	0.887584	0.823978	0.868474	0.96528	1.08678	1	Enhanced: Cytosol, Nucleoplasm	cellular_component, intracellular, cell, nucleus, nuclear envelope, nuclear pore, nucleoplasm, cytoplasm, cytosol, endomembrane system, nuclear matrix, organelle envelope, membrane-enclosed lumen, envelope, nuclear lumen, macromolecular complex, nuclear periphery, organelle, membrane-bounded organelle, intracellular organelle, intracellular membrane-bounded organelle, organelle lumen, protein com…	tRNA binding, molecular_function, nucleic acid binding, RNA binding, binding, protein binding, Ran GTPase binding, Ras GTPase binding, enzyme binding, small GTPase binding, GTPase binding, organic cyclic compound binding, heterocyclic compound binding	O43592	0.0	5.148
DECR1	Q16698-2	3	9	12	1.50426	1.47839	1.24409	1.52804	1.55149	1.2872	1.50368	1.51301	1.32953	1.12139	1.00106	1.0019	1.2352	1.15384	1.01583	1	1	1	1.47839	1.52804	1.50368	1.0019	1.15384	1	Supported: Mitochondria	cellular_component, extracellular region, extracellular space, intracellular, cell, nucleus, nucleoplasm, cytoplasm, mitochondrion, mitochondrial matrix, cytosol, membrane-enclosed lumen, nuclear lumen, vesicle, organelle, membrane-bounded organelle, intracellular organelle, extracellular organelle, intracellular membrane-bounded organelle, organelle lumen, extracellular region part, organelle pa…	nucleotide binding, molecular_function, catalytic activity, binding, 2,4-dienoyl-CoA reductase (NADPH) activity, oxidoreductase activity, oxidoreductase activity, acting on the CH-CH group of donors, oxidoreductase activity, acting on the CH-CH group of donors, NAD or NADP as acceptor, oxidoreductase activity, acting on NAD(P)H, small molecule binding, ion binding, anion binding, cofactor binding…	Q16698	0.0	9.076
DPH2	Q9BQC3|Q9BQC3-3	3	3	6	0.758498	0.983156	1.11971	0.768132	0.898515	1.1047	0.825818	0.940152	1.10786	0.883422	0.961483	0.993587	0.94754	0.924116	1.07283	1	1	1	0.983156	0.898515	0.940152	0.961483	0.94754	1	Approved: Nucleus	cellular_component, intracellular, cell, cytoplasm, cytosol, intracellular part, cytoplasmic part, cell part	molecular_function, catalytic activity, binding, protein binding, transferase activity, transferase activity, transferring alkyl or aryl (other than methyl) groups, 2-(3-amino-3-carboxypropyl)histidine synthase activity	Q9BQC3	0.06134969325153374	5.279
ERICH1	E5RHA3|Q86X53	3	2	7	1.18134	1.14477	1.1081	1.3145	1.25345	1.23606	1.1872	1.14806	1.22662	1.00431	1.06624	1.05827	0.944497	0.883212	0.993794	1	1	1	1.14477	1.25345	1.1872	1.05827	0.944497	1	Approved: Cytosol, Nucleoli fibrillar center, Nucleus			Q86X53	0.7291196388261851	4.611
MRPL57	Q9BQC6	3	2	3	1.1236	1.34998	1.5127	1.21294	1.47005	1.49918	1.06402	1.29531	1.74789	0.998783	1.21381	1.03541	1.05162	1.1782	1.13043	1	1	1	1.34998	1.47005	1.29531	1.03541	1.13043	1	Supported: Mitochondria	organellar ribosome, cellular_component, intracellular, cell, cytoplasm, mitochondrion, mitochondrial envelope, mitochondrial inner membrane, mitochondrial matrix, mitochondrial ribosome, ribosome, membrane, organelle inner membrane, intracellular ribonucleoprotein complex, organelle membrane, mitochondrial membrane, organelle envelope, membrane-enclosed lumen, envelope, macromolecular complex, o…	molecular_function, structural constituent of ribosome, structural molecule activity	Q9BQC6	0.0	11.634
MLH1	P40692	3	16	18	0.994719	0.925238	0.887244	0.968317	0.877279	0.854389	0.906158	0.910605	0.827052	0.994531	0.915639	0.964093	0.708087	0.832869	0.895015	1	1	1	0.925238	0.877279	0.906158	0.964093	0.832869	1	Enhanced: Nucleoplasm	nuclear chromosome, condensed chromosome, condensed nuclear chromosome, synaptonemal complex, male germ cell nucleus, cellular_component, intracellular, cell, nucleus, nucleoplasm, chromosome, chiasma, recombination nodule, late recombination nodule, membrane, membrane-enclosed lumen, nuclear lumen, mismatch repair complex, MutLalpha complex, macromolecular complex, germ cell nucleus, organelle, …	nucleotide binding, molecular_function, nucleic acid binding, DNA binding, chromatin binding, double-stranded DNA binding, single-stranded DNA binding, catalytic activity, binding, protein binding, ATP binding, pyrophosphatase activity, hydrolase activity, hydrolase activity, acting on acid anhydrides, hydrolase activity, acting on acid anhydrides, in phosphorus-containing anhydrides, ATPase acti…	P40692	0.17592592592592593	5.483
CDC16	Q13042|Q13042-2|Q13042-3	3	9	11	0.783623	0.813702	0.949287	0.72798	0.732343	0.912995	0.74191	0.767208	0.892468	0.976168	0.940105	1.05571	0.982554	0.964865	1.14099	1	1	1	0.813702	0.732343	0.767208	0.976168	0.982554	1		ubiquitin ligase complex, nuclear ubiquitin ligase complex, cellular_component, intracellular, cell, nucleus, nucleoplasm, anaphase-promoting complex, cytoplasm, centrosome, microtubule organizing center, spindle, cytosol, cytoskeleton, microtubule, spindle microtubule, microtubule cytoskeleton, cullin-RING ubiquitin ligase complex, membrane-enclosed lumen, nuclear lumen, macromolecular complex, …	molecular_function, binding, protein binding	Q13042	0.06612903225806452	5.575
EDF1	O60869|O60869-2|O60869-3	3	13	15	1.50702	1.68254	1.29641	1.61113	1.88467	1.30478	1.48972	1.65604	1.42148	1.27957	1.54923	1.16233	1.35391	1.55045	1.17125	1	1	1	1.50702	1.61113	1.48972	1.27957	1.35391	1	Supported: Cytosol, Nucleus	DNA-directed RNA polymerase complex, cellular_component, extracellular region, extracellular space, intracellular, cell, nucleus, nucleoplasm, transcription factor complex, transcription factor TFIID complex, nucleolus, cytoplasm, cytosol, DNA-directed RNA polymerase II, holoenzyme, RNA polymerase complex, membrane-enclosed lumen, nuclear lumen, vesicle, macromolecular complex, organelle, membran…	transcription factor activity, protein binding, transcription factor activity, transcription factor binding, molecular_function, nucleic acid binding, DNA binding, transcription cofactor activity, transcription coactivator activity, RNA binding, binding, protein binding, calmodulin binding, sequence-specific DNA binding, organic cyclic compound binding, transcription regulator activity, heterocyc…	O60869	0.5202702702702703	10.29
KIF14	Q15058	3	9	12	0.985286	0.977345	1.04757	0.997863	0.937108	1.04736	1.01488	0.940675	1.01591	0.748954	0.780742	0.763034	0.657883	0.692349	0.611532	1	1	1	0.985286	0.997863	1.01488	0.763034	0.657883	1	Supported: Cytosol, Midbody ring	cellular_component, intracellular, cell, nucleus, cytoplasm, spindle, cytosol, cytoskeleton, kinesin complex, microtubule, microtubule associated complex, plasma membrane, microtubule cytoskeleton, membrane, midbody, macromolecular complex, organelle, membrane-bounded organelle, non-membrane-bounded organelle, intracellular organelle, intracellular membrane-bounded organelle, intracellular non-me…	nucleotide binding, molecular_function, motor activity, microtubule motor activity, catalytic activity, binding, protein binding, ATP binding, microtubule binding, cytoskeletal protein binding, ATP-dependent microtubule motor activity, plus-end-directed, tubulin binding, pyrophosphatase activity, hydrolase activity, hydrolase activity, acting on acid anhydrides, hydrolase activity, acting on acid…	Q15058	0.11286407766990292	7.734
CD3G	P09693	3	7	7	1.03025	0.932107	0.944686	1.04172	1.0178	0.980542	1.08359	1.00947	1.04421	0.95174	0.942841	0.967902	1.05985	1.01981	1.02737	1	1	1	0.944686	1.0178	1.04421	0.95174	1.02737	1		cellular_component, intracellular, cell, cytoplasm, plasma membrane, integral component of plasma membrane, vesicle membrane, membrane, integral component of membrane, coated vesicle, clathrin-coated vesicle, cytoplasmic vesicle membrane, coated vesicle membrane, clathrin-coated vesicle membrane, organelle membrane, intrinsic component of membrane, intrinsic component of plasma membrane, cytoplas…	molecular_function, signal transducer activity, receptor activity, transmembrane signaling receptor activity, receptor binding, structural molecule activity, binding, protein binding, receptor signaling complex scaffold activity, protein complex binding, protein complex scaffold activity, signaling receptor activity, T cell receptor binding, identical protein binding, protein homodimerization act…	P09693	0.0	8.299
MYCBP2	O75592|O75592-2|A0A087WY34	3	7	15	1.07893	1.08433	1.65936	1.05828	1.05158	1.58265	1.07736	0.959273	1.48522	0.840495	0.885608	1.07479	0.781413	0.850452	0.815185	1	1	1	1.08433	1.05828	1.07736	0.885608	0.815185	1	Approved: Vesicles; Supported: Nucleus	cellular_component, intracellular, cell, nucleus, membrane, organelle, membrane-bounded organelle, intracellular organelle, intracellular membrane-bounded organelle, intracellular part, cell part	molecular_function, catalytic activity, binding, protein binding, transferase activity, ion binding, cation binding, metal ion binding	O75592	0.1316810344827586	6.696
BRIX1	Q8TDN6	3	3	7	10.0869	6.88233	6.03912	9.51345	6.3319	5.12312	8.79593	6.60291	9.33553	1.1076	1.03951	0.92128	0.993943	0.88326	0.84534	1	1	1	6.88233	6.3319	8.79593	1.03951	0.88326	1	Enhanced: Nucleoli	cellular_component, intracellular, cell, nucleus, nucleolus, membrane-enclosed lumen, nuclear lumen, organelle, membrane-bounded organelle, non-membrane-bounded organelle, intracellular organelle, intracellular membrane-bounded organelle, intracellular non-membrane-bounded organelle, organelle lumen, organelle part, intracellular part, nuclear part, intracellular organelle part, cell part, intrac…	molecular_function, nucleic acid binding, RNA binding, binding, organic cyclic compound binding, heterocyclic compound binding	Q8TDN6	0.19830028328611898	10.212
STAT1	P42224|P42224-2	3	29	32	0.816552	0.860373	0.814114	0.776672	0.774721	0.796811	0.798228	0.842071	0.785746	0.96805	0.94221	0.980103	0.99148	1.00008	1.02475	1	1	1	0.816552	0.776672	0.798228	0.96805	1.00008	1	Enhanced: Cytosol, Nucleoplasm	nuclear chromosome, chromatin, nuclear chromatin, cellular_component, intracellular, cell, nucleus, nucleoplasm, chromosome, nucleolus, cytoplasm, cytosol, axon, dendrite, membrane-enclosed lumen, nuclear lumen, macromolecular complex, somatodendritic compartment, cell projection, neuron projection, organelle, membrane-bounded organelle, non-membrane-bounded organelle, intracellular organelle, in…	regulatory region DNA binding, transcription regulatory region sequence-specific DNA binding, RNA polymerase II regulatory region sequence-specific DNA binding, RNA polymerase II core promoter proximal region sequence-specific DNA binding, RNA polymerase II core promoter sequence-specific DNA binding, RNA polymerase II transcription factor activity, sequence-specific DNA binding, transcription fa…	P42224	0.010666666666666666	5.782
STAT6	P42226|H0YJH6	3	9	13	0.897664	0.988839	0.950569	0.882595	0.93375	0.93845	0.918317	0.994623	0.920935	1.00318	1.0311	1.00548	1.05119	1.00883	1.04657	1	1	1	0.950569	0.93375	0.920935	1.00548	1.04657	1	Enhanced: Cytosol, Nucleoplasm	nuclear chromosome, chromatin, nuclear chromatin, cellular_component, intracellular, cell, nucleus, nuclear envelope, nucleoplasm, chromosome, cytoplasm, cytosol, endomembrane system, membrane, organelle membrane, nuclear membrane, organelle envelope, membrane-enclosed lumen, envelope, nuclear lumen, organelle, membrane-bounded organelle, non-membrane-bounded organelle, intracellular organelle, i…	regulatory region DNA binding, transcription regulatory region sequence-specific DNA binding, RNA polymerase II regulatory region sequence-specific DNA binding, RNA polymerase II core promoter sequence-specific DNA binding, RNA polymerase II transcription factor activity, sequence-specific DNA binding, RNA polymerase II regulatory region DNA binding, core promoter sequence-specific DNA binding, c…	P42226	0.1806375442739079	5.934
NDUFV2	E7EPT4|P19404	3	10	12	0.860257	0.911242	0.900186	0.900973	0.974442	0.873313	0.826779	0.905062	0.868707	1.061	1.1999	0.939827	1.10752	1.16141	1.01418	1	1	1	0.900186	0.900973	0.868707	1.061	1.10752	1	Supported: Mitochondria	cellular_component, intracellular, cell, cytoplasm, mitochondrion, mitochondrial envelope, mitochondrial inner membrane, mitochondrial respiratory chain, mitochondrial respiratory chain complex I, membrane, organelle inner membrane, NADH dehydrogenase complex, organelle membrane, mitochondrial membrane, organelle envelope, envelope, macromolecular complex, myelin sheath, organelle, membrane-bound…	molecular_function, catalytic activity, NADH dehydrogenase activity, binding, protein binding, NADH dehydrogenase (ubiquinone) activity, electron transfer activity, oxidoreductase activity, oxidoreductase activity, acting on NAD(P)H, oxidoreductase activity, acting on NAD(P)H, quinone or similar compound as acceptor, ion binding, cation binding, metal ion binding, NADH dehydrogenase (quinone) act…	P19404	0.07630522088353414	7.839
EZR	E7EQR4|P15311	3	34	41	0.864926	0.820025	0.808154	0.853131	0.808717	0.830512	0.873352	0.846546	0.88686	0.971716	0.978746	0.972406	1.03146	1.01903	0.979339	1	1	1	0.820025	0.830512	0.873352	0.972406	1.01903	1	Enhanced: Plasma membrane	fibrillar center, ruffle, immunological synapse, uropod, cellular_component, extracellular region, extracellular space, intracellular, cell, nucleus, nucleolus, cytoplasm, endosome, microtubule organizing center, cytosol, cytoskeleton, actin filament, plasma membrane, microvillus, brush border, adherens junction, cell-substrate adherens junction, focal adhesion, cilium, cell cortex, cytoplasmic s…	molecular_function, nucleic acid binding, RNA binding, actin binding, binding, protein binding, microtubule binding, protein C-terminus binding, cytoskeletal protein binding, tubulin binding, enzyme binding, kinase binding, protein kinase binding, protein domain specific binding, protein complex binding, protein kinase A catalytic subunit binding, protein kinase A regulatory subunit binding, S100…	P15311	0.36689419795221845	5.92
DSCR3	A8MTY9|O14972	2	2	4	0.805621	0.724859		0.904498	0.71309		0.856656	0.697704		0.907988	0.77103		0.960314	0.886319		1	1		0.76524	0.808794	0.77718	0.839509	0.923317	1	Approved: Mitochondria	cellular_component, intracellular, cell, nucleus, cytoplasm, endosome, endomembrane system, cytoplasmic vesicle, vesicle, organelle, membrane-bounded organelle, intracellular organelle, intracellular membrane-bounded organelle, intracellular part, cytoplasmic part, cell part, intracellular vesicle	molecular_function, transporter activity, protein transporter activity, peptide transporter activity, substrate-specific transporter activity	O14972	0.0	7.737
GAK	O14976	3	18	18	1.02014	1.07293	1.09981	0.954248	1.02088	1.11257	1.02447	1.10695	1.06808	0.791931	0.757495	0.850056	0.695104	0.639707	0.658698	1	1	1	1.07293	1.02088	1.06808	0.791931	0.658698	1	Enhanced: Golgi apparatus, Vesicles	cellular_component, intracellular, cell, cytoplasm, Golgi apparatus, cytosol, adherens junction, cell-substrate adherens junction, focal adhesion, endomembrane system, membrane, cell junction, cell-substrate junction, vesicle, organelle, membrane-bounded organelle, intracellular organelle, intracellular membrane-bounded organelle, intracellular part, cytoplasmic part, cell part, synapse, perinucl…	nucleotide binding, molecular_function, catalytic activity, protein kinase activity, protein serine/threonine kinase activity, binding, protein binding, ATP binding, kinase activity, transferase activity, transferase activity, transferring phosphorus-containing groups, phosphotransferase activity, alcohol group as acceptor, purine nucleotide binding, cyclin binding, adenyl nucleotide binding, rib…	O14976	0.37604881769641496	5.462
PPP1R12A	O14974|O14974-4	3	35	43	1.10497	1.03746	1.03171	1.12087	1.08672	1.10368	1.08581	1.03845	1.09907	0.966196	1.00885	0.968063	0.840632	0.883711	0.834191	1	1	1	1.03746	1.10368	1.08581	0.968063	0.840632	1	Enhanced: Actin filaments, Cytosol	chromosome, centromeric region, kinetochore, cellular_component, intracellular, cell, nucleus, nucleoplasm, chromosome, cytoplasm, centrosome, microtubule organizing center, cytosol, cytoskeleton, adherens junction, cell-substrate adherens junction, focal adhesion, protein serine/threonine phosphatase complex, actin cytoskeleton, microtubule cytoskeleton, myofibril, sarcomere, Z disc, cell juncti…	molecular_function, enzyme inhibitor activity, signal transducer activity, binding, protein binding, phosphatase regulator activity, enzyme binding, kinase binding, protein kinase binding, enzyme regulator activity, 14-3-3 protein binding, molecular function regulator	O14974	0.6271844660194175	5.196
PPIA	P62937|P62937-2	3	20	20	0.92395	0.870039	0.920416	0.91649	0.87847	0.711634	0.957994	0.895435	1.0272	0.959755	0.786	0.722858	1.11782	1.20763	1.10673	1	1	1	0.920416	0.87847	0.957994	0.786	1.11782	1		cellular_component, extracellular region, extracellular space, intracellular, cell, nucleus, cytoplasm, cytosol, adherens junction, cell-substrate adherens junction, focal adhesion, endomembrane system, membrane, cell junction, cell-substrate junction, secretory granule, cytoplasmic vesicle, membrane-enclosed lumen, vesicle, vesicle lumen, secretory granule lumen, organelle, membrane-bounded orga…	molecular_function, nucleic acid binding, RNA binding, peptidyl-prolyl cis-trans isomerase activity, catalytic activity, binding, protein binding, drug binding, cyclosporin A binding, isomerase activity, cis-trans isomerase activity, amide binding, peptide binding, virion binding, unfolded protein binding, organic cyclic compound binding, catalytic activity, acting on a protein, heterocyclic comp…	P62937	0.0	7.632
FERMT2	H0YJ34|Q96AC1|Q96AC1-2|Q96AC1-3	3	7	9	0.740776	0.785176	0.790887	0.73549	0.775943	0.766336	0.811834	0.866704	0.756548	0.955085	0.901706	0.941516	0.9997	0.957037	1.08915	1	1	1	0.785176	0.766336	0.811834	0.941516	0.9997	1	Supported: Focal adhesion sites, Nucleoplasm	stress fiber, cellular_component, intracellular, cell, nucleus, nucleoplasm, cytoplasm, cytosol, cytoskeleton, actin filament, plasma membrane, adherens junction, cell-substrate adherens junction, focal adhesion, cell cortex, cytoplasmic side of plasma membrane, cell surface, actin cytoskeleton, membrane, extrinsic component of plasma membrane, extrinsic component of membrane, myofibril, sarcomer…	molecular_function, binding, protein binding, phospholipid binding, phosphatidylinositol-3,4,5-trisphosphate binding, lipid binding, phosphatidylinositol binding, ion binding, anion binding, phosphatidylinositol phosphate binding	Q96AC1	0.047058823529411764	6.651
NFKB2	Q00653|Q00653-4	3	21	30	0.969375	0.987528	0.963867	0.978258	0.95234	0.964095	0.988777	0.959297	0.973248	0.987627	1.04541	1.02073	1.01335	1.00879	0.99145	1	1	1	0.969375	0.964095	0.973248	1.02073	1.00879	1	Approved: Cytosol, Nucleoplasm	cellular_component, intracellular, cell, nucleus, nucleoplasm, cytoplasm, cytosol, membrane-enclosed lumen, nuclear lumen, macromolecular complex, I-kappaB/NF-kappaB complex, Bcl3/NF-kappaB2 complex, organelle, membrane-bounded organelle, intracellular organelle, intracellular membrane-bounded organelle, organelle lumen, protein complex, organelle part, intracellular part, nuclear part, cytoplasm…	regulatory region DNA binding, transcription regulatory region sequence-specific DNA binding, RNA polymerase II regulatory region sequence-specific DNA binding, RNA polymerase II core promoter proximal region sequence-specific DNA binding, RNA polymerase II transcription factor activity, sequence-specific DNA binding, transcription factor activity, RNA polymerase II core promoter proximal region …	Q00653	0.2222222222222222	5.951
POLDIP2	B4DEM9|Q9Y2S7	3	8	9	0.80744	0.771036	0.809851	0.782677	0.753513	0.791844	0.766057	0.783377	0.770693	0.974299	0.957535	0.934053	1.09307	1.04987	1.06539	1	1	1	0.80744	0.782677	0.770693	0.957535	1.06539	1	Approved: Mitochondria	cellular_component, intracellular, cell, nucleus, cytoplasm, mitochondrion, mitochondrial matrix, nucleoid, membrane-enclosed lumen, mitochondrial nucleoid, organelle, membrane-bounded organelle, non-membrane-bounded organelle, intracellular organelle, intracellular membrane-bounded organelle, intracellular non-membrane-bounded organelle, organelle lumen, organelle part, intracellular part, mitoc…	molecular_function, nucleic acid binding, DNA binding, binding, protein binding, organic cyclic compound binding, heterocyclic compound binding	Q9Y2S7	not found in D2P2	8.34
FAM96A	Q9H5X1	3	2	3	0.876637	0.789013	0.888082	0.904121	0.849404	0.885803	0.919359	0.95696	0.944942	1.00396	1.0824	1.0737	1.04077	0.997242	1.03238	1	1	1	0.876637	0.885803	0.944942	1.0737	1.03238	1	Supported: Cytosol, Nucleoplasm	cellular_component, intracellular, cell, nucleus, nucleoplasm, cytoplasm, cytosol, membrane-enclosed lumen, nuclear lumen, organelle, membrane-bounded organelle, intracellular organelle, intracellular membrane-bounded organelle, organelle lumen, organelle part, intracellular part, nuclear part, cytoplasmic part, intracellular organelle part, cell part, intracellular organelle lumen	molecular_function, binding, protein binding, ion binding, cation binding, metal ion binding	Q9H5X1	0.0	4.718
HYPK	Q9NX55	3	6	7	1.0208	0.975921	0.944243	1.0546	0.992451	0.98582	1.09841	0.9529	1.07896	1.0423	1.02387	0.931029	1.03148	1.0309	0.952461	1	1	1	0.975921	0.992451	1.07896	1.02387	1.0309	1	Approved: Microtubules; Supported: Nucleoplasm	cellular_component, intracellular, cell, nucleus, nucleoplasm, cytoplasm, cytoskeleton, microtubule cytoskeleton, membrane-enclosed lumen, nuclear lumen, macromolecular complex, organelle, membrane-bounded organelle, non-membrane-bounded organelle, intracellular organelle, intracellular membrane-bounded organelle, intracellular non-membrane-bounded organelle, organelle lumen, protein complex, org…	molecular_function, binding, protein binding, protein N-terminus binding	Q9NX55	0.6666666666666666	4.767
LYAR	Q9NX58	3	13	18	8.60719	4.47091	6.69821	8.82127	4.50611	6.79256	8.48552	4.39216	6.70706	0.835583	0.678746	0.75777	0.868825	0.705932	0.757361	1	1	1	6.69821	6.79256	6.70706	0.75777	0.757361	1	Approved: Nucleus; Supported: Nucleoli	cellular_component, intracellular, cell, nucleus, nucleolus, membrane-enclosed lumen, nuclear lumen, organelle, membrane-bounded organelle, non-membrane-bounded organelle, intracellular organelle, intracellular membrane-bounded organelle, intracellular non-membrane-bounded organelle, organelle lumen, organelle part, intracellular part, nuclear part, intracellular organelle part, cell part, intrac…	molecular_function, nucleic acid binding, RNA binding, binding, protein binding, ion binding, cation binding, metal ion binding, organic cyclic compound binding, heterocyclic compound binding	Q9NX58	0.44591029023746703	9.86
TRNT1	Q96Q11|Q96Q11-2	3	21	24	0.884402	0.914988	0.889002	0.841519	0.862669	0.884512	0.864044	0.907688	0.867487	1.03143	1.00288	1.00753	1.08457	1.04375	1.03643	1	1	1	0.889002	0.862669	0.867487	1.00753	1.04375	1	Enhanced: Mitochondria	cellular_component, intracellular, cell, nucleus, nucleoplasm, cytoplasm, mitochondrion, mitochondrial matrix, membrane-enclosed lumen, nuclear lumen, organelle, membrane-bounded organelle, intracellular organelle, intracellular membrane-bounded organelle, organelle lumen, organelle part, intracellular part, nuclear part, mitochondrial part, cytoplasmic part, intracellular organelle part, cell pa…	tRNA binding, nucleotide binding, molecular_function, nucleic acid binding, RNA binding, catalytic activity, polynucleotide adenylyltransferase activity, tRNA adenylyltransferase activity, binding, ATP binding, transferase activity, transferase activity, transferring phosphorus-containing groups, nucleotidyltransferase activity, purine nucleotide binding, adenyl nucleotide binding, ribonucleotide…	Q96Q11	0.0	8.003
SKIV2L	Q15477	3	10	13	1.4509	1.38924	1.62632	1.43024	1.31373	1.53217	1.38715	1.43415	1.47901	1.49171	1.12823	1.39654	1.60057	1.41746	1.71301	1	1	1	1.4509	1.43024	1.43415	1.39654	1.60057	1	Approved: Nucleoplasm	cellular_component, intracellular, cell, nucleus, cytoplasm, cytosol, macromolecular complex, organelle, membrane-bounded organelle, intracellular organelle, intracellular membrane-bounded organelle, protein complex, intracellular part, cytoplasmic part, cell part, Ski complex	nucleotide binding, molecular_function, nucleic acid binding, RNA binding, RNA helicase activity, catalytic activity, ATP-dependent RNA helicase activity, helicase activity, binding, ATP binding, ATP-dependent helicase activity, RNA-dependent ATPase activity, pyrophosphatase activity, hydrolase activity, hydrolase activity, acting on acid anhydrides, hydrolase activity, acting on acid anhydrides,…	Q15477	0.08747993579454254	5.779
TRA2B	P62995|P62995-3	3	8	10	2.93928	2.2656	2.87498	3.03343	2.28206	2.8889	3.02008	2.4522	2.99423	0.945598	0.882584	1.03264	0.991253	0.827528	0.907018	1	1	1	2.87498	2.8889	2.99423	0.945598	0.907018	1	Enhanced: Nucleoplasm	cellular_component, intracellular, cell, nucleus, nuclear envelope, nuclear inner membrane, nucleoplasm, spliceosomal complex, endomembrane system, membrane, organelle inner membrane, intracellular ribonucleoprotein complex, organelle membrane, nuclear membrane, organelle envelope, membrane-enclosed lumen, envelope, nuclear lumen, macromolecular complex, organelle, membrane-bounded organelle, int…	molecular_function, nucleic acid binding, RNA binding, single-stranded RNA binding, mRNA binding, binding, protein binding, protein domain specific binding, pre-mRNA binding, identical protein binding, poly-purine tract binding, organic cyclic compound binding, heterocyclic compound binding	P62995	0.6215277777777778	11.413
GFER	P55789	3	3	7	1.16846	1.34585	1.09382	1.12602	1.28965	1.12779	0.984313	1.1587	1.10868	1.17331	1.52853	0.965204	1.0144	1.23959	0.976997	1	1	1	1.16846	1.12779	1.10868	1.17331	1.0144	1	Enhanced: Cytosol, Mitochondria	cellular_component, extracellular region, intracellular, cell, cytoplasm, mitochondrion, mitochondrial envelope, mitochondrial intermembrane space, cytosol, organelle envelope, organelle envelope lumen, membrane-enclosed lumen, envelope, organelle, membrane-bounded organelle, intracellular organelle, intracellular membrane-bounded organelle, organelle lumen, organelle part, intracellular part, mi…	nucleotide binding, molecular_function, catalytic activity, receptor binding, binding, protein binding, growth factor activity, protein disulfide oxidoreductase activity, disulfide oxidoreductase activity, oxidoreductase activity, oxidoreductase activity, acting on a sulfur group of donors, oxidoreductase activity, acting on a sulfur group of donors, oxygen as acceptor, flavin-linked sulfhydryl o…	P55789	0.3073170731707317	7.382
SMN1	E7EQZ4|Q16637|Q16637-3|Q16637-2	3	4	6	1.12266	1.1861	1.46109	1.17014	1.3204	1.55148	1.12568	1.13184	1.54679	0.904574	1.01081	0.989009	0.842383	0.929311	0.861534	1	1	1	1.1861	1.3204	1.13184	0.989009	0.861534	1		cellular_component, intracellular, cell, nucleus, nucleoplasm, cytoplasm, cytosol, Cajal body, nuclear body, myofibril, sarcomere, Z disc, intracellular ribonucleoprotein complex, I band, membrane-enclosed lumen, nuclear lumen, SMN complex, macromolecular complex, SMN-Sm protein complex, ribonucleoprotein granule, cytoplasmic ribonucleoprotein granule, somatodendritic compartment, cell projection…	molecular_function, nucleic acid binding, RNA binding, binding, protein binding, identical protein binding, organic cyclic compound binding, heterocyclic compound binding	Q16637	0.5272108843537415	5.401
NPEPPS	E9PLK3|P55786|E9PP11	3	29	36	0.788369	0.820266	0.757459	0.7287	0.715403	0.699634	0.782204	0.813228	0.689469	0.974424	0.934654	0.945608	1.03393	0.985089	1.00475	1	1	1	0.788369	0.715403	0.782204	0.945608	1.00475	1	Supported: Cytosol	cellular_component, extracellular region, extracellular space, intracellular, cell, nucleus, cytoplasm, cytosol, vesicle, organelle, membrane-bounded organelle, intracellular organelle, extracellular organelle, intracellular membrane-bounded organelle, extracellular region part, intracellular part, cytoplasmic part, cell part, extracellular exosome, extracellular vesicle	molecular_function, catalytic activity, aminopeptidase activity, binding, peptidase activity, metalloexopeptidase activity, metallopeptidase activity, exopeptidase activity, zinc ion binding, hydrolase activity, amide binding, peptide binding, ion binding, cation binding, metal ion binding, transition metal ion binding, metalloaminopeptidase activity, peptidase activity, acting on L-amino acid pe…	P55786	0.0	5.342
PDIA4	P13667	3	51	52	0.930767	0.951796	0.882072	0.934178	0.987332	0.906802	0.943942	0.947856	0.931316	1.01643	0.998157	0.975152	1.12841	1.04499	1.05099	1	1	1	0.930767	0.934178	0.943942	0.998157	1.05099	1	Supported: Endoplasmic reticulum	cellular_component, extracellular region, extracellular space, intracellular, cell, cytoplasm, endoplasmic reticulum, endoplasmic reticulum lumen, cell surface, endomembrane system, cytoplasmic vesicle, membrane-enclosed lumen, vesicle, melanosome, organelle, membrane-bounded organelle, intracellular organelle, intracellular membrane-bounded organelle, organelle lumen, extracellular region part, …	molecular_function, nucleic acid binding, RNA binding, protein disulfide isomerase activity, catalytic activity, binding, protein binding, disulfide oxidoreductase activity, peptide disulfide oxidoreductase activity, oxidoreductase activity, oxidoreductase activity, acting on a sulfur group of donors, isomerase activity, intramolecular oxidoreductase activity, intramolecular oxidoreductase activi…	P13667	0.06821705426356589	4.823
FHL1	Q13642-1|Q13642-4|Q13642-5	3	10	13	0.922119	0.843766	0.853047	0.937499	0.811388	0.84534	0.917872	0.851208	0.804055	1.00234	0.954517	1.00838	1.06309	1.03164	1.10604	1	1	1	0.853047	0.84534	0.851208	1.00234	1.06309	1	Approved: Plasma membrane; Supported: Cytosol	cellular_component, intracellular, cell, nucleus, cytoplasm, cytosol, plasma membrane, adherens junction, cell-substrate adherens junction, focal adhesion, membrane, cell junction, cell-substrate junction, organelle, membrane-bounded organelle, intracellular organelle, intracellular membrane-bounded organelle, intracellular part, cytoplasmic part, cell part, anchoring junction, cell periphery	molecular_function, binding, protein binding, ion binding, cation binding, ion channel binding, metal ion binding	Q13642	0.043343653250773995	8.124
GTF3A	B7ZBK4|Q92664|Q92664-2	3	5	6	1.12926	1.07761	1.03296	1.12836	0.988966	0.993608	1.09674	1.09882	0.954025	0.928048	0.956736	1.02075	0.904609	1.00265	0.982482	1	1	1	1.07761	0.993608	1.09674	0.956736	0.982482	1	Supported: Nucleus	cellular_component, intracellular, cell, nucleus, nucleoplasm, membrane-enclosed lumen, nuclear lumen, organelle, membrane-bounded organelle, intracellular organelle, intracellular membrane-bounded organelle, organelle lumen, organelle part, intracellular part, nuclear part, intracellular organelle part, cell part, intracellular organelle lumen	molecular_function, nucleic acid binding, DNA binding, RNA binding, binding, 5S rRNA binding, rRNA binding, ion binding, cation binding, metal ion binding, organic cyclic compound binding, heterocyclic compound binding	Q92664	not found in D2P2	9.592
SLC19A1	P41440|P41440-2	3	3	4	1.17838	0.991162	1.06575	1.25954	1.08978	1.14279	1.38438	1.18365	1.29707	0.919599	0.940149	0.921888	0.994778	0.985534	0.944082	1	1	1	1.06575	1.14279	1.29707	0.921888	0.985534	1	Approved: Plasma membrane	cellular_component, cell, plasma membrane, integral component of plasma membrane, membrane, integral component of membrane, basolateral plasma membrane, apical plasma membrane, intrinsic component of membrane, intrinsic component of plasma membrane, membrane part, plasma membrane part, cell part, apical part of cell, cell periphery, plasma membrane region	molecular_function, transporter activity, binding, folic acid binding, folic acid transporter activity, reduced folate carrier activity, secondary active transmembrane transporter activity, methotrexate transporter activity, vitamin binding, active transmembrane transporter activity, transmembrane transporter activity, carboxylic acid binding, amide binding, small molecule binding, ion binding, a…	P41440	0.11844331641285956	8.915
TRIOBP	Q9H2D6|Q9H2D6-2|Q9H2D6-3	3	3	5	1.00334	1.13442	1.00911	0.996882	1.25814	1.02263	0.951276	1.14044	0.967905	1.00867	1.05425	1.01293	0.965106	1.04455	0.954106	1	1	1	1.00911	1.02263	0.967905	1.01293	0.965106	1		cellular_component, intracellular, cell, nucleus, cytoplasm, microtubule organizing center, cytoskeleton, adherens junction, cell-substrate adherens junction, focal adhesion, actin cytoskeleton, microtubule cytoskeleton, cell junction, cell-substrate junction, midbody, organelle, membrane-bounded organelle, non-membrane-bounded organelle, intracellular organelle, intracellular membrane-bounded or…	molecular_function, actin binding, binding, protein binding, cytoskeletal protein binding, Ras GTPase binding, myosin binding, Rho GTPase binding, GTP-Rho binding, enzyme binding, small GTPase binding, ubiquitin protein ligase binding, protein complex binding, ubiquitin-like protein ligase binding, macromolecular complex binding, myosin II binding, actin filament binding, GTPase binding	Q9H2D6	0.8076109936575053	8.306
GAS2	O43903	3	7	10	1.00956	1.2025	0.942448	0.99694	1.19432	0.959649	1.0352	1.13838	0.986282	1.00676	1.05069	0.97925	1.08564	1.06497	1.0117	1	1	1	1.00956	0.99694	1.0352	1.00676	1.06497	1	Approved: Cytosol, Nucleoli, Nucleus, Plasma membrane	cellular_component, intracellular, cell, cytoplasm, cytosol, cytoskeleton, actin filament, actin cytoskeleton, membrane, organelle, non-membrane-bounded organelle, intracellular organelle, intracellular non-membrane-bounded organelle, organelle part, intracellular part, cytoskeletal part, cytoplasmic part, intracellular organelle part, cell part, supramolecular complex, supramolecular polymer, su…	molecular_function, binding, protein binding, microtubule binding, cytoskeletal protein binding, tubulin binding	O43903	0.10223642172523961	8.333
SETD2	Q9BYW2	3	29	37	1.0772	1.03844	1.02231	1.1525	1.07546	1.07638	1.06232	1.02504	1.03544	1.00931	0.980585	0.983816	0.894995	0.945859	0.901883	1	1	1	1.03844	1.07638	1.03544	0.983816	0.901883	1	Approved: Cytosol, Nuclear speckles	cellular_component, intracellular, cell, nucleus, nucleoplasm, chromosome, membrane-enclosed lumen, nuclear lumen, organelle, membrane-bounded organelle, non-membrane-bounded organelle, intracellular organelle, intracellular membrane-bounded organelle, intracellular non-membrane-bounded organelle, organelle lumen, organelle part, intracellular part, nuclear part, intracellular organelle part, cel…	molecular_function, catalytic activity, binding, protein binding, cytoskeletal protein binding, methyltransferase activity, N-methyltransferase activity, protein methyltransferase activity, S-adenosylmethionine-dependent methyltransferase activity, tubulin binding, lysine N-methyltransferase activity, protein-lysine N-methyltransferase activity, transferase activity, transferase activity, transfe…	Q9BYW2	0.5273010920436817	5.851
TPD52	P55327-2|P55327-4|P55327-3	3	2	3	1.03035	1.01974	1.14377	1.18296	1.18005	1.0273	0.984435	1.14627	1.03223	1.19054	1.67002	0.78036	1.12518	1.22722	0.967782	1	1	1	1.03035	1.18005	1.03223	1.19054	1.12518	1	Approved: Cytosol, Golgi apparatus	cellular_component, intracellular, cell, cytoplasm, endoplasmic reticulum, endomembrane system, organelle, membrane-bounded organelle, intracellular organelle, intracellular membrane-bounded organelle, intracellular part, cytoplasmic part, cell part, perinuclear region of cytoplasm	molecular_function, binding, calcium ion binding, protein binding, identical protein binding, protein homodimerization activity, ion binding, cation binding, metal ion binding, protein heterodimerization activity, protein dimerization activity	P55327	0.39732142857142855	4.801
CMC2	Q9NRP2|H3BNN8|H3BQQ1	3	2	3	0.690083	1.06657	0.895849	0.740595	1.11897	0.852009	0.700479	0.840658	0.830644	1.15022	1.21587	0.949154	1.12387	1.37928	1.08224	1	1	1	0.895849	0.852009	0.830644	1.15022	1.12387	1	Supported: Mitochondria	cellular_component, intracellular, cell, cytoplasm, mitochondrion, organelle, membrane-bounded organelle, intracellular organelle, intracellular membrane-bounded organelle, intracellular part, cytoplasmic part, cell part		Q9NRP2	0.3037974683544304	7.71
MRPL55	Q7Z7F7|Q7Z7F7-2	2	3	4	0.927907	1.03708		0.949531	1.15835		0.887155	1.08279		1.10245	0.988097		1.01143	1.08639		1	1		0.982493	1.05394	0.98497	1.04527	1.04891	1	Approved: Golgi apparatus, Vesicles	organellar ribosome, organellar large ribosomal subunit, cellular_component, intracellular, cell, cytoplasm, mitochondrion, mitochondrial envelope, mitochondrial inner membrane, mitochondrial matrix, mitochondrial ribosome, mitochondrial large ribosomal subunit, ribosome, large ribosomal subunit, membrane, organelle inner membrane, intracellular ribonucleoprotein complex, organelle membrane, mito…	molecular_function, structural constituent of ribosome, structural molecule activity	Q7Z7F7	0.0625	11.348
CPSF2	Q9P2I0	3	19	21	0.777714	0.779771	0.843483	0.760517	0.740769	0.830494	0.767979	0.787742	0.804874	0.969735	0.896648	0.924036	0.951386	0.864328	0.930658	1	1	1	0.779771	0.760517	0.787742	0.924036	0.930658	1	Approved: Nucleoplasm, Vesicles	cellular_component, intracellular, cell, nucleus, nucleoplasm, mRNA cleavage and polyadenylation specificity factor complex, mRNA cleavage factor complex, membrane, membrane-enclosed lumen, nuclear lumen, macromolecular complex, organelle, membrane-bounded organelle, intracellular organelle, intracellular membrane-bounded organelle, organelle lumen, protein complex, organelle part, intracellular …	molecular_function, nucleic acid binding, RNA binding, binding, protein binding, organic cyclic compound binding, heterocyclic compound binding	Q9P2I0	0.07544757033248081	4.853
RALGAPA2	Q2PPJ7|Q2PPJ7-2|Q2PPJ7-3|H7C1F9	3	3	4	1.09217	0.96096	0.997765	1.2559	0.972634	1.13793	0.912903	0.941572	1.03679	0.942934	1.03317	1.05029	0.966265	1.13969	1.04782	1	1	1	0.997765	1.13793	0.941572	1.03317	1.04782	1	Approved: Plasma membrane; Supported: Cytosol	cellular_component, extracellular region, extracellular space, intracellular, cell, nucleus, cytoplasm, cytosol, plasma membrane, membrane, organelle, membrane-bounded organelle, intracellular organelle, intracellular membrane-bounded organelle, extracellular region part, intracellular part, cytoplasmic part, cell part, cell periphery	molecular_function, GTPase activator activity, binding, protein binding, enzyme activator activity, enzyme regulator activity, GTPase regulator activity, protein heterodimerization activity, protein dimerization activity, nucleoside-triphosphatase regulator activity, molecular function regulator	Q2PPJ7	0.12386545648691938	5.793
PXK	Q7Z7A4|Q7Z7A4-4|Q7Z7A4-6|W5RWE6|Q7Z7A4-5|Q7Z7A4-7	2	4	6	0.940767	0.986954		0.949128	0.943187		0.924343	0.957743		0.968877	1.01368		1.01288	1.16229		1	1		0.96386	0.946157	0.941043	0.991279	1.08758	1	Supported: Cytosol, Microtubule organizing center, Plasma membrane	cellular_component, intracellular, cell, cytoplasm, microtubule organizing center, cytosol, cytoskeleton, plasma membrane, microtubule cytoskeleton, membrane, organelle, non-membrane-bounded organelle, intracellular organelle, intracellular non-membrane-bounded organelle, organelle part, intracellular part, cytoskeletal part, cytoplasmic part, intracellular organelle part, cell part, cell periphe…	molecular_function, actin binding, binding, protein binding, phospholipid binding, cytoskeletal protein binding, lipid binding, phosphatidylinositol binding, ion binding, anion binding	Q7Z7A4	0.2560553633217993	9.553
ITGB1	E7EUI6|P05556	3	22	23	0.737855	0.7178	0.793211	0.788024	0.757859	0.839059	1.10341	0.978761	1.01696	0.692545	0.692602	0.815258	0.74314	0.768941	0.828344	1	1	1	0.737855	0.788024	1.01696	0.692602	0.768941	1	Approved: Endoplasmic reticulum; Supported: Focal adhesion sites, Plasma membrane	ruffle, cellular_component, extracellular region, extracellular space, intracellular, cell, cytoplasm, endosome, plasma membrane, integral component of plasma membrane, cell-cell junction, adherens junction, cell-substrate adherens junction, focal adhesion, integrin complex, external side of plasma membrane, cell surface, endomembrane system, intercalated disc, membrane, integral component of mem…	virus receptor activity, fibronectin binding, protease binding, molecular_function, actin binding, signal transducer activity, receptor activity, receptor binding, integrin binding, binding, protein binding, collagen binding, cytoskeletal protein binding, coreceptor activity, enzyme binding, cytokine binding, chemokine binding, C-X3-C chemokine binding, protein complex binding, signaling receptor…	P05556	0.041353383458646614	8.035
CFAP36	Q96G28|Q96G28-2	3	7	9	0.979544	1.12295	0.966982	1.03931	1.19972	1.00361	1.0007	1.05563	1.01933	0.983531	1.1394	0.958836	1.03924	1.11883	0.986144	1	1	1	0.979544	1.03931	1.01933	0.983531	1.03924	1		cellular_component, intracellular, cell, nucleus, cytoplasm, cell projection, organelle, membrane-bounded organelle, intracellular organelle, intracellular membrane-bounded organelle, intracellular part, cell part	molecular_function, binding, protein binding	Q96G28	0.43859649122807015	4.803
OGDH	A0A0D9SFS3|Q02218	3	23	29	0.83934	0.868223	1.10241	0.805515	0.83562	1.08635	0.8308	0.864897	1.05886	1.0585	0.976187	1.15598	1.09255	1.08194	1.23113	1	1	1	0.868223	0.83562	0.864897	1.0585	1.09255	1	Enhanced: Mitochondria	cellular_component, intracellular, cell, cytoplasm, mitochondrion, mitochondrial envelope, mitochondrial matrix, membrane, organelle membrane, mitochondrial membrane, organelle envelope, membrane-enclosed lumen, envelope, macromolecular complex, organelle, membrane-bounded organelle, intracellular organelle, intracellular membrane-bounded organelle, organelle lumen, protein complex, organelle par…	molecular_function, catalytic activity, oxoglutarate dehydrogenase (succinyl-transferring) activity, binding, protein binding, oxidoreductase activity, oxidoreductase activity, acting on the aldehyde or oxo group of donors, NAD or NADP as acceptor, oxidoreductase activity, acting on the aldehyde or oxo group of donors, disulfide as acceptor, oxidoreductase activity, acting on the aldehyde or oxo …	Q02218	0.0	6.738
MRRF	Q96E11|Q96E11-3	3	3	4	1.01626	0.971022	1.00842	0.999747	1.02813	1.01791	0.918468	0.990953	1.07698	1.15984	1.14488	0.868417	1.02839	1.07894	0.956688	1	1	1	1.00842	1.01791	0.990953	1.14488	1.02839	1	Approved: Cytokinetic bridge, Microtubules	cellular_component, intracellular, cell, cytoplasm, mitochondrion, mitochondrial matrix, membrane-enclosed lumen, organelle, membrane-bounded organelle, intracellular organelle, intracellular membrane-bounded organelle, organelle lumen, organelle part, intracellular part, mitochondrial part, cytoplasmic part, intracellular organelle part, cell part, intracellular organelle lumen	molecular_function, binding, ribonucleoprotein complex binding, ribosomal large subunit binding, macromolecular complex binding	Q96E11	0.026717557251908396	10.099
GLUL	P15104	3	12	13	0.826007	0.852928	0.828656	0.885126	0.837664	0.830549	0.849827	0.838096	0.869733	0.92247	1.02088	0.933198	1.03524	1.05639	0.976455	1	1	1	0.828656	0.837664	0.849827	0.933198	1.03524	1	Enhanced: Cytosol; Supported: Mitochondria	cellular_component, extracellular region, extracellular space, intracellular, cell, nucleus, cytoplasm, mitochondrion, endoplasmic reticulum, rough endoplasmic reticulum, cytosol, endomembrane system, vesicle, macromolecular complex, somatodendritic compartment, cell projection, neuron projection, neuronal cell body, perikaryon, myelin sheath, organelle, membrane-bounded organelle, intracellular …	nucleotide binding, magnesium ion binding, molecular_function, catalytic activity, glutamate decarboxylase activity, glutamate-ammonia ligase activity, binding, protein binding, ATP binding, ammonia ligase activity, glutamate binding, amino acid binding, lyase activity, carbon-carbon lyase activity, carboxy-lyase activity, ligase activity, ligase activity, forming carbon-nitrogen bonds, acid-ammo…	P15104	0.0	6.548
WDR36	A0A0A0MTB8|Q8NI36	3	13	15	2.39156	2.59441	2.46314	2.34753	2.45928	2.45435	2.39425	2.62992	2.49806	1.0915	1.00722	0.957273	1.0255	1.01079	0.999546	1	1	1	2.46314	2.45435	2.49806	1.00722	1.01079	1	Supported: Nucleoli	cellular_component, intracellular, cell, nucleus, nucleoplasm, nucleolus, intracellular ribonucleoprotein complex, preribosome, 90S preribosome, membrane-enclosed lumen, nuclear lumen, small-subunit processome, macromolecular complex, Pwp2p-containing subcomplex of 90S preribosome, organelle, membrane-bounded organelle, non-membrane-bounded organelle, intracellular organelle, intracellular membra…	molecular_function, nucleic acid binding, RNA binding, binding, organic cyclic compound binding, heterocyclic compound binding	Q8NI36	0.01892744479495268	7.038
PLEKHG2	E7ESZ3|H7BXC7|Q9H7P9|Q9H7P9-3	3	2	4	1.00818	1.18696	1.11245	1.05794	1.1326	1.181	1.02707	0.973902	1.18982	0.836554	0.909602	0.8419	0.687558	0.906595	0.700672	1	1	1	1.11245	1.1326	1.02707	0.8419	0.700672	1	Approved: Cytosol, Nucleoplasm	cellular_component, intracellular, cell, cytoplasm, cytosol, intracellular part, cytoplasmic part, cell part	molecular_function, guanyl-nucleotide exchange factor activity, Ras guanyl-nucleotide exchange factor activity, Rho guanyl-nucleotide exchange factor activity, binding, protein binding, Ras GTPase binding, Rho GTPase binding, enzyme binding, small GTPase binding, GTPase binding, molecular function regulator	Q9H7P9	0.5873015873015873	5.177
DENND4A	A0A0U1RR27|Q7Z401|Q7Z401-2	3	3	4	0.970173	1.05633	1.02326	0.963621	1.0177	0.98998	0.87592	1.02791	0.953388	0.963115	1.0429	0.948736	0.841782	0.970837	0.885319	1	1	1	1.02326	0.98998	0.953388	0.963115	0.885319	1	Approved: Nucleoli, Nucleus	cellular_component, intracellular, cell, nucleus, cytoplasm, cytosol, organelle, membrane-bounded organelle, intracellular organelle, intracellular membrane-bounded organelle, intracellular part, cytoplasmic part, cell part	molecular_function, nucleic acid binding, DNA binding, guanyl-nucleotide exchange factor activity, Ras guanyl-nucleotide exchange factor activity, binding, protein binding, Ras GTPase binding, Rab guanyl-nucleotide exchange factor activity, Rab GTPase binding, enzyme binding, small GTPase binding, GTPase binding, organic cyclic compound binding, molecular function regulator, heterocyclic compound…	Q7Z401	0.1529790660225443	6.751
GPKOW	Q92917	3	28	29	1.04691	0.992962	1.00737	1.05394	1.03898	1.00034	1.04992	1.00266	1.04255	1.06072	1.0539	1.03929	1.122	1.07248	1.09904	1	1	1	1.00737	1.03898	1.04255	1.0539	1.09904	1	Enhanced: Nucleoplasm	cellular_component, intracellular, cell, nucleus, nucleoplasm, membrane-enclosed lumen, nuclear lumen, organelle, membrane-bounded organelle, intracellular organelle, intracellular membrane-bounded organelle, organelle lumen, organelle part, intracellular part, nuclear part, intracellular organelle part, cell part, intracellular organelle lumen	molecular_function, nucleic acid binding, binding, protein binding, organic cyclic compound binding, heterocyclic compound binding	Q92917	0.4579831932773109	5.87
TCF3	P15923|P15923-2|X6REB3	3	9	11	1.12869	1.11667	1.0437	1.22784	1.2136	1.12815	1.17848	1.05639	1.11816	1.03326	1.12871	1.00439	1.04706	0.997312	0.924756	1	1	1	1.11667	1.2136	1.11816	1.03326	0.997312	1	Enhanced: Nucleoplasm	nuclear chromosome, chromatin, nuclear chromatin, cellular_component, intracellular, cell, nucleus, nucleoplasm, transcription factor complex, chromosome, cytoplasm, nuclear body, nuclear speck, membrane-enclosed lumen, nuclear lumen, macromolecular complex, organelle, membrane-bounded organelle, non-membrane-bounded organelle, intracellular organelle, intracellular membrane-bounded organelle, in…	regulatory region DNA binding, transcription regulatory region sequence-specific DNA binding, RNA polymerase II regulatory region sequence-specific DNA binding, RNA polymerase II core promoter proximal region sequence-specific DNA binding, RNA polymerase II transcription factor activity, sequence-specific DNA binding, transcription factor activity, RNA polymerase II core promoter proximal region …	P15923	0.6788990825688074	6.164
MRPL30	Q8TCC3|Q8TCC3-3	3	3	4	1.08075	1.07218	1.42744	1.02404	1.09928	1.52781	1.00139	1.08406	1.52337	1.05741	1.02414	1.17501	1.08139	1.07257	1.1157	1	1	1	1.08075	1.09928	1.08406	1.05741	1.08139	1		organellar ribosome, organellar large ribosomal subunit, cellular_component, intracellular, cell, cytoplasm, mitochondrion, mitochondrial envelope, mitochondrial inner membrane, mitochondrial matrix, mitochondrial ribosome, mitochondrial large ribosomal subunit, ribosome, large ribosomal subunit, membrane, organelle inner membrane, intracellular ribonucleoprotein complex, organelle membrane, mito…	molecular_function, structural constituent of ribosome, structural molecule activity	Q8TCC3	0.0	10.316
ZZEF1	O43149	3	10	23	0.910013	0.980752	0.998072	0.853036	0.933362	0.974477	0.917196	1.01378	0.968124	1.03013	0.973057	1.01712	1.02659	1.05365	1.02613	1	1	1	0.980752	0.933362	0.968124	1.01712	1.02659	1	Approved: Mitochondria, Nucleoplasm		molecular_function, binding, calcium ion binding, zinc ion binding, ion binding, cation binding, metal ion binding, transition metal ion binding	O43149	0.10638297872340426	5.66
DHX15	O43143	3	36	39	1.01045	1.07639	1.05849	0.955232	0.961962	1.00799	0.970102	1.03348	1.00498	0.957732	0.915742	0.958738	0.972788	0.957579	1.00657	1	1	1	1.05849	0.961962	1.00498	0.957732	0.972788	1	Enhanced: Nuclear speckles	cellular_component, intracellular, cell, nucleus, nucleoplasm, spliceosomal complex, U2-type spliceosomal complex, U12-type spliceosomal complex, nucleolus, cytoplasm, nuclear body, nuclear speck, intracellular ribonucleoprotein complex, membrane-enclosed lumen, nuclear lumen, macromolecular complex, organelle, membrane-bounded organelle, non-membrane-bounded organelle, intracellular organelle, i…	nucleotide binding, molecular_function, nucleic acid binding, RNA binding, RNA helicase activity, double-stranded RNA binding, catalytic activity, ATP-dependent RNA helicase activity, helicase activity, binding, protein binding, ATP binding, ATP-dependent helicase activity, RNA-dependent ATPase activity, pyrophosphatase activity, hydrolase activity, hydrolase activity, acting on acid anhydrides, …	O43143	0.13836477987421383	7.16
UBAC1	Q9BSL1	3	4	6	1.08866	0.996844	0.927014	1.07106	1.10191	0.978383	1.0896	0.984405	1.0368	1.0044	1.01432	1.04488	1.03667	1.10846	0.954219	1	1	1	0.996844	1.07106	1.0368	1.01432	1.03667	1	Approved: Golgi apparatus, Plasma membrane; Supported: Cytosol	cellular_component, extracellular region, extracellular space, intracellular, cell, cytoplasm, Golgi apparatus, cytosol, plasma membrane, endomembrane system, membrane, vesicle, organelle, membrane-bounded organelle, intracellular organelle, extracellular organelle, intracellular membrane-bounded organelle, extracellular region part, intracellular part, cytoplasmic part, cell part, extracellular …	molecular_function, binding, protein binding	Q9BSL1	0.18518518518518517	4.686
UBR1	Q8IWV7|A0A087WTJ9	3	7	8	0.853036	0.707081	0.891497	0.890504	0.656285	0.81264	0.831428	0.754759	0.768768	1.03698	0.951419	0.971068	1.0559	0.965964	1.11749	1	1	1	0.853036	0.81264	0.768768	0.971068	1.0559	1	Approved: Nucleoplasm, Vesicles	ubiquitin ligase complex, proteasome complex, cellular_component, intracellular, cell, cytoplasm, cytosol, macromolecular complex, protein complex, intracellular part, cytoplasmic part, cell part, catalytic complex, peptidase complex, endopeptidase complex, transferase complex	molecular_function, catalytic activity, ubiquitin-protein transferase activity, binding, protein binding, zinc ion binding, amino acid binding, transferase activity, ubiquitin-like protein transferase activity, carboxylic acid binding, small molecule binding, ion binding, anion binding, cation binding, organic acid binding, metal ion binding, transition metal ion binding, ubiquitin protein ligase…	Q8IWV7	0.032590051457975985	5.73
STK24	B4DR80|Q9Y6E0-2|Q9Y6E0	3	7	8	1.06864	1.09022	0.979326	1.16813	1.15515	1.03022	1.13291	1.07684	1.04776	0.928729	1.0328	0.946066	1.01815	1.02658	0.972489	1	1	1	1.06864	1.15515	1.07684	0.946066	1.01815	1	Supported: Cytosol, Nucleoli	cellular_component, extracellular region, extracellular space, intracellular, cell, nucleus, nucleoplasm, nucleolus, cytoplasm, Golgi apparatus, cytosol, endomembrane system, membrane, membrane-enclosed lumen, nuclear lumen, vesicle, organelle, membrane-bounded organelle, non-membrane-bounded organelle, intracellular organelle, extracellular organelle, intracellular membrane-bounded organelle, in…	nucleotide binding, molecular_function, catalytic activity, protein kinase activity, protein serine/threonine kinase activity, signal transducer, downstream of receptor, with serine/threonine kinase activity, signal transducer activity, signal transducer activity, downstream of receptor, binding, protein binding, ATP binding, MAP kinase kinase kinase kinase activity, kinase activity, transferase …	Q9Y6E0	0.10609480812641084	5.324
CBLB	Q13191	3	2	5	1.0781	0.97896	1.03349	1.02788	0.904767	1.13638	1.12335	0.926273	1.13676	1.12477	0.895977	1.09749	1.10997	0.942778	1.14285	1	1	1	1.03349	1.02788	1.12335	1.09749	1.10997	1	Approved: Nucleoplasm; Supported: Cytosol	cellular_component, intracellular, cell, nucleus, nucleoplasm, cytoplasm, cytosol, plasma membrane, membrane, membrane-enclosed lumen, nuclear lumen, organelle, membrane-bounded organelle, intracellular organelle, intracellular membrane-bounded organelle, organelle lumen, organelle part, intracellular part, membrane part, nuclear part, cytoplasmic part, intracellular organelle part, cell part, me…	phosphotyrosine residue binding, molecular_function, catalytic activity, ubiquitin-protein transferase activity, signal transducer activity, receptor binding, binding, calcium ion binding, protein binding, zinc ion binding, transferase activity, SH3 domain binding, ubiquitin-like protein transferase activity, enzyme binding, kinase binding, protein kinase binding, protein domain specific binding,…	Q13191	0.42973523421588594	7.696
TOM1	O60784-3|O60784-4|O60784	3	9	12	1.29628	1.09673	1.1305	1.27703	1.05441	1.17018	1.20365	1.02886	1.22607	1.04687	1.06096	1.00559	0.997966	0.924425	0.951605	1	1	1	1.1305	1.17018	1.20365	1.04687	0.951605	1	Approved: Cytosol, Microtubule organizing center, Plasma membrane	lytic vacuole, cellular_component, extracellular region, extracellular space, intracellular, cell, cytoplasm, lysosome, lysosomal membrane, primary lysosome, endosome, early endosome, vacuole, vacuolar membrane, cytosol, plasma membrane, endomembrane system, vesicle membrane, membrane, secretory granule, cytoplasmic vesicle membrane, secretory granule membrane, organelle membrane, cytoplasmic ves…	molecular_function, binding, protein binding, clathrin binding	O60784	0.3638211382113821	4.418
MRPS27	Q92552|Q92552-2	3	11	12	1.05235	1.00868	1.24168	1.07393	0.973361	1.24732	1.02525	0.941992	1.25715	1.0366	0.964751	1.09379	1.04637	0.992838	1.10409	1	1	1	1.05235	1.07393	1.02525	1.0366	1.04637	1		organellar ribosome, organellar small ribosomal subunit, cellular_component, intracellular, cell, cytoplasm, mitochondrion, mitochondrial envelope, mitochondrial inner membrane, mitochondrial matrix, mitochondrial ribosome, mitochondrial small ribosomal subunit, ribosome, small ribosomal subunit, membrane, organelle inner membrane, intracellular ribonucleoprotein complex, organelle membrane, mito…	tRNA binding, molecular_function, nucleic acid binding, RNA binding, binding, protein binding, rRNA binding, ribonucleoprotein complex binding, ribosome binding, macromolecular complex binding, organic cyclic compound binding, mitochondrial ribosome binding, heterocyclic compound binding	Q92552	0.09178743961352658	5.895
RUVBL1	Q9Y265	3	25	27	0.843568	0.890648	0.922484	0.802385	0.851131	0.891159	0.84326	0.900286	0.919611	0.987378	0.993374	0.98421	0.970106	0.92375	0.997336	1	1	1	0.890648	0.851131	0.900286	0.987378	0.970106	1	Supported: Cytosol, Nucleoplasm	histone acetyltransferase complex, nuclear chromosome, chromatin, nuclear chromatin, Swr1 complex, cellular_component, extracellular region, extracellular space, intracellular, cell, nucleus, nucleoplasm, chromosome, cytoplasm, microtubule organizing center, cytosol, cytoskeleton, microtubule cytoskeleton, membrane, nuclear matrix, intracellular ribonucleoprotein complex, Ino80 complex, protein a…	nucleotide binding, RNA polymerase II transcription factor binding, RNA polymerase II basal transcription factor binding, TFIID-class transcription factor binding, basal transcription machinery binding, basal RNA polymerase II transcription machinery binding, molecular_function, DNA helicase activity, catalytic activity, ATP-dependent DNA helicase activity, helicase activity, binding, protein bin…	Q9Y265	0.015350877192982455	6.127
PLAA	Q9Y263	3	26	29	0.853134	0.925409	0.918557	0.844898	0.878093	0.921203	0.869586	0.902875	0.931356	0.95451	0.92184	0.976092	0.997102	0.954001	1.06746	1	1	1	0.918557	0.878093	0.902875	0.95451	0.997102	1	Supported: Cytosol, Nucleoplasm, Plasma membrane	cellular_component, extracellular region, extracellular space, intracellular, cell, nucleus, cytoplasm, vesicle, organelle, membrane-bounded organelle, intracellular organelle, extracellular organelle, intracellular membrane-bounded organelle, extracellular region part, intracellular part, cell part, synapse, extracellular exosome, extracellular vesicle	molecular_function, binding, protein binding, enzyme activator activity, phospholipase activator activity, phospholipase A2 activator activity, enzyme regulator activity, ubiquitin-like protein binding, ubiquitin binding, lipase activator activity, molecular function regulator	Q9Y263	0.025157232704402517	6.047
FBXL18	Q96ME1|Q96ME1-2|Q96ME1-4	3	2	4	0.817956	0.894392	0.762595	0.726237	0.856276	0.755512	0.82399	0.903008	0.782265	0.991477	0.889824	1.04332	0.960663	0.962033	1.07725	1	1	1	0.817956	0.755512	0.82399	0.991477	0.962033	1	Approved: Cytosol, Nucleoplasm	cellular_component, intracellular, cell, cytoplasm, cytosol, intracellular part, cytoplasmic part, cell part	molecular_function, catalytic activity, ubiquitin-protein transferase activity, transferase activity, ubiquitin-like protein transferase activity, catalytic activity, acting on a protein			8.138
BNIP2	H7C096|J3KN59|Q12982|Q12982-2	3	4	6	1.16604	1.09934	1.09076	1.26648	1.08899	1.15606	1.16335	0.876183	1.16855	1.0398	1.10867	0.988856	1.07728	1.16091	0.969451	1	1	1	1.09934	1.15606	1.16335	1.0398	1.07728	1		cellular_component, intracellular, cell, nucleus, nuclear envelope, cytoplasm, cytosol, endomembrane system, organelle envelope, envelope, organelle, membrane-bounded organelle, intracellular organelle, intracellular membrane-bounded organelle, organelle part, intracellular part, nuclear part, cytoplasmic part, intracellular organelle part, cell part, perinuclear region of cytoplasm	molecular_function, GTPase activator activity, binding, calcium ion binding, protein binding, enzyme activator activity, enzyme regulator activity, GTPase regulator activity, identical protein binding, ion binding, cation binding, metal ion binding, nucleoside-triphosphatase regulator activity, molecular function regulator	Q12982	0.3184713375796178	9.581
CLTB	P09497-2	3	7	8	1.26794	1.18631	1.33959	1.39057	1.40888	1.32206	1.26869	1.29646	1.52131	0.68543	0.798653	0.770804	0.46596	0.444499	0.308569	1	1	1	1.26794	1.39057	1.29646	0.770804	0.444499	1	Approved: Cytosol, Plasma membrane; Supported: Vesicles	cellular_component, intracellular, cell, cytoplasm, Golgi apparatus, Golgi-associated vesicle, trans-Golgi network, cytosol, plasma membrane, clathrin-coated pit, cilium, endomembrane system, vesicle membrane, trans-Golgi network transport vesicle membrane, membrane, membrane coat, clathrin coat, vesicle coat, clathrin vesicle coat, clathrin coat of trans-Golgi network vesicle, clathrin coat of c…	molecular_function, structural molecule activity, binding, protein binding, clathrin binding, clathrin heavy chain binding, amide binding, peptide binding	P09497	0.6419213973799127	4.491
C11ORF73	E9PJB2|E9PPG8|Q53FT3	2	2	2	0.98326		0.968687	0.923361		1.03894	1.07368		0.993762	0.938504		0.997418	1.03083		1.09881	1		1	0.975973	0.981149	1.03372	0.967961	1.06482	1						4.873
CCNK	O75909|O75909-4	3	6	8	1.17705	1.016	1.01967	1.17945	1.1305	1.04601	1.06175	1.01483	1.03498	1.07678	1.11473	1.02708	1.13376	1.05193	1.03957	1	1	1	1.01967	1.1305	1.03498	1.07678	1.05193	1	Supported: Nucleoplasm	cyclin-dependent protein kinase holoenzyme complex, cyclin K-CDK12 complex, cyclin K-CDK13 complex, cellular_component, intracellular, cell, nucleus, nucleoplasm, membrane-enclosed lumen, nuclear lumen, macromolecular complex, organelle, membrane-bounded organelle, intracellular organelle, intracellular membrane-bounded organelle, organelle lumen, protein complex, organelle part, intracellular pa…	molecular_function, catalytic activity, protein kinase activity, protein serine/threonine kinase activity, cyclin-dependent protein serine/threonine kinase activity, binding, protein binding, RNA polymerase II carboxy-terminal domain kinase activity, kinase activity, cyclin-dependent protein serine/threonine kinase regulator activity, transferase activity, transferase activity, transferring phosp…	O75909	0.5672413793103448	8.329
RPRD1A	Q96P16	3	7	13	1.26565	1.36133	1.33793	1.14519	1.35418	1.27456	1.16301	1.36066	1.31555	1.15666	1.11625	1.08252	1.15905	1.19824	1.09115	1	1	1	1.33793	1.27456	1.31555	1.11625	1.15905	1	Approved: Golgi apparatus; Supported: Nucleus	DNA-directed RNA polymerase complex, cellular_component, intracellular, cell, nucleus, nucleoplasm, DNA-directed RNA polymerase II, holoenzyme, RNA polymerase complex, membrane-enclosed lumen, nuclear lumen, macromolecular complex, organelle, membrane-bounded organelle, intracellular organelle, intracellular membrane-bounded organelle, organelle lumen, organelle part, intracellular part, nuclear …	molecular_function, binding, protein binding	Q96P16	0.035256410256410256	7.282
NEPRO	Q6NW34|Q6NW34-2	3	4	5	1.60521	1.36093	1.15875	1.61691	1.36652	1.15066	1.59894	1.32436	1.1257	0.970556	1.14653	1.0612	1.13818	1.09764	0.883925	1	1	1	1.36093	1.36652	1.32436	1.0612	1.09764	1	Supported: Nucleoli, Nucleus	cellular_component, intracellular, cell, nucleus, nucleolus, membrane-enclosed lumen, nuclear lumen, organelle, membrane-bounded organelle, non-membrane-bounded organelle, intracellular organelle, intracellular membrane-bounded organelle, intracellular non-membrane-bounded organelle, organelle lumen, organelle part, intracellular part, nuclear part, intracellular organelle part, cell part, intrac…		Q6NW34	0.03527336860670194	10.052
PIP5K1A	Q99755-3|Q99755	3	6	8	1.10962	0.90946	1.00899	1.11866	0.88312	1.02263	1.13162	0.961606	1.00082	0.865643	0.836765	0.928027	0.891795	0.869222	0.940599	1	1	1	1.00899	1.02263	1.00082	0.865643	0.891795	1	Supported: Cytosol, Nucleoplasm, Plasma membrane	ruffle, cellular_component, intracellular, cell, nucleus, nucleoplasm, cytoplasm, cytosol, mRNA cleavage and polyadenylation specificity factor complex, mRNA cleavage factor complex, plasma membrane, adherens junction, cell-substrate adherens junction, focal adhesion, membrane, nuclear body, nuclear speck, lamellipodium, cell junction, cell-substrate junction, cell leading edge, cell projection m…	nucleotide binding, 1-phosphatidylinositol-3-phosphate 5-kinase activity, molecular_function, catalytic activity, binding, protein binding, ATP binding, kinase activity, phosphatidylinositol phosphate kinase activity, 1-phosphatidylinositol-4-phosphate 5-kinase activity, transferase activity, transferase activity, transferring phosphorus-containing groups, phosphotransferase activity, alcohol gro…	Q99755	0.1387900355871886	8.222
PDRG1	Q9NUG6	3	4	6	0.804527	1.0042	1.10116	0.865482	0.875417	1.01359	0.834399	0.845123	1.1256	0.923816	1.00351	0.936819	0.952487	1.11415	0.984381	1	1	1	1.0042	0.875417	0.845123	0.936819	0.984381	1	Approved: Actin filaments	cellular_component, intracellular, cell, cytoplasm, prefoldin complex, macromolecular complex, protein complex, intracellular part, cell part	molecular_function, binding, protein binding, unfolded protein binding	Q9NUG6	0.0	5.819
TMEM41B	Q5BJD5	3	2	2	0.883567	0.932265	0.878315	0.832065	0.898137	0.866397	0.858565	0.932391	0.84089	1.05713	1.03722	1.05375	1.01138	1.07064	1.06395	1	1	1	0.883567	0.866397	0.858565	1.05375	1.06395	1	Approved: Peroxisomes	cellular_component, membrane, integral component of membrane, intrinsic component of membrane, membrane part		Q5BJD5	0.0859106529209622	9.759
HAUS4	Q9H6D7	3	7	8	1.13525	1.13376	1.13554	1.17597	1.15298	1.07326	1.07947	1.06847	1.11843	0.975938	1.01045	0.853318	0.813084	0.890699	0.801729	1	1	1	1.13525	1.15298	1.07947	0.975938	0.813084	1	Supported: Focal adhesion sites, Plasma membrane	cellular_component, intracellular, cell, cytoplasm, centrosome, microtubule organizing center, spindle, cytosol, cytoskeleton, microtubule, microtubule associated complex, microtubule cytoskeleton, macromolecular complex, organelle, non-membrane-bounded organelle, intracellular organelle, intracellular non-membrane-bounded organelle, protein complex, organelle part, intracellular part, cytoskelet…	molecular_function, binding, protein binding	Q9H6D7	0.0	5.454
CMPK1	P30085	3	9	11	1.00467	1.00073	0.948184	0.977629	1.01905	0.955605	1.02304	1.03018	0.990596	1.02596	1.06714	0.985249	1.09182	1.0829	0.986081	1	1	1	1.00073	0.977629	1.02304	1.02596	1.0829	1	Supported: Nucleus	cellular_component, extracellular region, extracellular space, intracellular, cell, nucleus, nucleolus, cytoplasm, cytosol, membrane-enclosed lumen, nuclear lumen, vesicle, organelle, membrane-bounded organelle, non-membrane-bounded organelle, intracellular organelle, extracellular organelle, intracellular membrane-bounded organelle, intracellular non-membrane-bounded organelle, organelle lumen, …	nucleotide binding, molecular_function, catalytic activity, cytidylate kinase activity, nucleoside diphosphate kinase activity, uridine kinase activity, binding, ATP binding, uridylate kinase activity, kinase activity, transferase activity, transferase activity, transferring phosphorus-containing groups, phosphotransferase activity, phosphate group as acceptor, purine nucleotide binding, nucleoti…	P30085	not found in D2P2	5.324
ECHS1	P30084	3	13	15	0.901513	0.845305	0.816409	0.869662	0.86852	0.807058	0.854083	0.872292	0.83914	1.0371	1.03159	0.963982	1.13711	1.02903	1.03949	1	1	1	0.845305	0.86852	0.854083	1.03159	1.03949	1	Enhanced: Mitochondria	cellular_component, extracellular region, extracellular space, intracellular, cell, cytoplasm, mitochondrion, mitochondrial matrix, membrane-enclosed lumen, vesicle, organelle, membrane-bounded organelle, intracellular organelle, extracellular organelle, intracellular membrane-bounded organelle, organelle lumen, extracellular region part, organelle part, intracellular part, mitochondrial part, cy…	molecular_function, catalytic activity, enoyl-CoA hydratase activity, binding, protein binding, lyase activity, carbon-oxygen lyase activity, hydro-lyase activity	P30084	0.0	7.904
PEBP1	P30086	3	11	13	0.936771	0.950934	0.837151	0.910891	0.916866	0.817647	0.942541	0.953588	0.851866	1.02417	1.01661	1.00085	1.0866	1.03603	1.03839	1	1	1	0.936771	0.910891	0.942541	1.01661	1.03839	1	Supported: Plasma membrane	cellular_component, extracellular region, extracellular space, intracellular, cell, nucleus, cytoplasm, cytosol, vesicle, organelle, membrane-bounded organelle, intracellular organelle, extracellular organelle, intracellular membrane-bounded organelle, extracellular region part, intracellular part, cytoplasmic part, cell part, extracellular exosome, extracellular vesicle	nucleotide binding, molecular_function, nucleic acid binding, RNA binding, enzyme inhibitor activity, endopeptidase inhibitor activity, serine-type endopeptidase inhibitor activity, binding, protein binding, ATP binding, phospholipid binding, lipid binding, phosphatidylethanolamine binding, purine nucleotide binding, enzyme binding, kinase binding, protein kinase binding, enzyme regulator activit…	P30086	0.0	7.31
C11ORF84	Q9BUA3	3	9	10	1.19901	1.10622	1.10833	1.22707	1.21716	1.13584	1.15462	1.09334	1.12115	1.10672	1.08795	1.0889	1.07088	1.03497	1.047	1	1	1	1.10833	1.21716	1.12115	1.0889	1.047	1						4.786
TUBB	P07437	3	6	6	1.0668	0.958628	1.05711	0.978959	0.941842	1.00357	0.982974	0.811024	0.959588	0.84533	0.533135	1.0411	0.807887	1.24521	0.940931	1	1	1	1.05711	0.978959	0.959588	0.84533	0.940931	1	Supported: Microtubules	lytic vacuole, cellular_component, extracellular region, extracellular space, intracellular, cell, nucleus, nuclear envelope, nuclear envelope lumen, cytoplasm, lysosome, primary lysosome, vacuole, vacuolar lumen, cytoskeleton, microtubule, endomembrane system, microtubule cytoskeleton, membrane, secretory granule, intracellular ribonucleoprotein complex, extracellular matrix, cytoplasmic vesicle…	nucleotide binding, nucleoside binding, purine nucleoside binding, molecular_function, catalytic activity, GTPase activity, receptor binding, structural molecule activity, structural constituent of cytoskeleton, binding, protein binding, GTP binding, pyrophosphatase activity, hydrolase activity, hydrolase activity, acting on acid anhydrides, hydrolase activity, acting on acid anhydrides, in phosp…	P07437	0.04954954954954955	4.647
WIPI2	Q9Y4P8|Q9Y4P8-4|Q9Y4P8-6	3	5	6	0.89019	0.823707	0.849964	0.902372	0.925814	0.930811	0.90105	0.865722	0.780519	0.983658	0.904115	0.984481	1.10889	1.036	1.11666	1	1	1	0.849964	0.925814	0.865722	0.983658	1.10889	1	Supported: Cytosol, Nucleoplasm	pre-autophagosomal structure, cellular_component, intracellular, cell, cytoplasm, cytosol, membrane, extrinsic component of membrane, macromolecular complex, pre-autophagosomal structure membrane, protein complex, intracellular part, membrane part, cytoplasmic part, cell part, whole membrane	molecular_function, binding, protein binding, phospholipid binding, lipid binding, phosphatidylinositol-3-phosphate binding, phosphatidylinositol binding, ion binding, anion binding, phosphatidylinositol-3,5-bisphosphate binding, phosphatidylinositol phosphate binding, phosphatidylinositol bisphosphate binding	Q9Y4P8	0.028634361233480177	6.123
PIGK	Q92643|B1AK81|Q92643-2	3	4	5	0.984785	0.89938	0.822797	0.950969	0.753272	0.745988	0.914688	0.788147	0.721045	1.06628	0.948543	0.96057	1.13167	1.14197	1.12069	1	1	1	0.89938	0.753272	0.788147	0.96057	1.13167	1		cellular_component, intracellular, cell, cytoplasm, endoplasmic reticulum, endoplasmic reticulum membrane, endomembrane system, membrane, integral component of membrane, integral component of endoplasmic reticulum membrane, intrinsic component of membrane, intrinsic component of endoplasmic reticulum membrane, organelle subcompartment, macromolecular complex, nuclear outer membrane-endoplasmic re…	molecular_function, protein disulfide isomerase activity, catalytic activity, GPI-anchor transamidase activity, binding, protein binding, phospholipid binding, peptidase activity, cysteine-type peptidase activity, lipid binding, hydrolase activity, isomerase activity, intramolecular oxidoreductase activity, intramolecular oxidoreductase activity, transposing S-S bonds, GPI anchor binding, phospha…	Q92643	0.0	5.864
ZNF101	Q8IZC7|Q8IZC7-2	2	2	2	1.26226	1.00642		1.3283	0.966274		1.23902	0.916786		1.07016	1.04603		1.02085	1.06601		1	1		1.13434	1.14729	1.0779	1.05809	1.04343	1		cellular_component, intracellular, cell, nucleus, organelle, membrane-bounded organelle, intracellular organelle, intracellular membrane-bounded organelle, intracellular part, cell part	molecular_function, nucleic acid binding, DNA binding, binding, protein binding, ion binding, cation binding, metal ion binding, organic cyclic compound binding, heterocyclic compound binding	Q8IZC7	0.0779816513761468	9.78
MTHFS	P49914	3	6	8	0.881067	0.864002	0.828548	0.817522	0.74654	0.810524	0.891392	0.833475	0.832366	0.958557	0.965872	0.979157	1.04421	0.968912	1.01528	1	1	1	0.864002	0.810524	0.833475	0.965872	1.01528	1	Supported: Cytosol	cellular_component, intracellular, cell, cytoplasm, mitochondrion, mitochondrial matrix, cytosol, membrane-enclosed lumen, organelle, membrane-bounded organelle, intracellular organelle, intracellular membrane-bounded organelle, organelle lumen, organelle part, intracellular part, mitochondrial part, cytoplasmic part, intracellular organelle part, cell part, intracellular organelle lumen	nucleotide binding, molecular_function, catalytic activity, binding, ATP binding, folic acid binding, ligase activity, ligase activity, forming carbon-nitrogen bonds, cyclo-ligase activity, purine nucleotide binding, vitamin binding, 5-formyltetrahydrofolate cyclo-ligase activity, adenyl nucleotide binding, carboxylic acid binding, ribonucleotide binding, purine ribonucleotide binding, adenyl rib…	P49914	0.0	7.736
USP19	O94966-6|O94966-7	3	13	18	1.00843	0.999645	0.953725	1.00459	1.02366	0.983276	0.984211	1.03572	0.985823	0.996445	1.02757	1.01471	1.0306	1.00082	0.99254	1	1	1	0.999645	1.00459	0.985823	1.01471	1.00082	1		cellular_component, intracellular, cell, nucleus, cytoplasm, endoplasmic reticulum, endoplasmic reticulum membrane, cytosol, endomembrane system, membrane, integral component of membrane, intrinsic component of membrane, organelle subcompartment, nuclear outer membrane-endoplasmic reticulum membrane network, organelle, membrane-bounded organelle, intracellular organelle, intracellular membrane-bo…	molecular_function, catalytic activity, thiol-dependent ubiquitin-specific protease activity, binding, protein binding, peptidase activity, cysteine-type peptidase activity, hydrolase activity, ubiquitin-like protein-specific protease activity, enzyme binding, heat shock protein binding, ubiquitin protein ligase binding, thiol-dependent ubiquitinyl hydrolase activity, ion binding, cation binding,…	O94966	0.2731411229135053	6.102
PC	P11498	3	23	27	0.941205	0.995847	0.917046	0.887058	0.99857	0.908644	0.898591	0.938161	0.911776	1.0176	0.996663	1.01003	1.06121	1.0425	1.06966	1	1	1	0.941205	0.908644	0.911776	1.01003	1.06121	1	Enhanced: Mitochondria	cellular_component, intracellular, cell, cytoplasm, mitochondrion, mitochondrial matrix, cytosol, membrane-enclosed lumen, organelle, membrane-bounded organelle, intracellular organelle, intracellular membrane-bounded organelle, organelle lumen, organelle part, intracellular part, mitochondrial part, cytoplasmic part, intracellular organelle part, cell part, intracellular organelle lumen	nucleotide binding, molecular_function, catalytic activity, biotin carboxylase activity, pyruvate carboxylase activity, binding, protein binding, ATP binding, biotin binding, ligase activity, ligase activity, forming carbon-nitrogen bonds, ligase activity, forming carbon-carbon bonds, purine nucleotide binding, vitamin binding, adenyl nucleotide binding, carboxylic acid binding, ribonucleotide bi…	P11498	0.014431239388794566	6.514
ZNF407	Q9C0G0|Q9C0G0-2	3	2	4	0.928844	0.805573	0.926243	0.990922	0.860618	0.877423	0.805202	0.834861	0.905178	0.875162	0.972837	0.951559	0.674673	0.824183	0.683486	1	1	1	0.926243	0.877423	0.834861	0.951559	0.683486	1	Approved: Nucleoplasm, Plasma membrane	cellular_component, intracellular, cell, nucleus, organelle, membrane-bounded organelle, intracellular organelle, intracellular membrane-bounded organelle, intracellular part, cell part	molecular_function, nucleic acid binding, DNA binding, binding, zinc ion binding, ion binding, cation binding, metal ion binding, transition metal ion binding, organic cyclic compound binding, heterocyclic compound binding	Q9C0G0	0.23354092526690393	6.174
PSMA8	Q8TAA3|Q8TAA3-2|Q8TAA3-5	3	2	4	1.21088	1.34365	1.2265	1.26333	1.40397	1.27111	1.05518	1.2102	1.2452	0.881366	1.02229	0.970106	0.887958	0.918142	1.11228	1	1	1	1.2265	1.27111	1.2102	0.970106	0.918142	1		proteasome complex, cellular_component, extracellular region, extracellular space, intracellular, cell, nucleus, cytoplasm, cytosol, proteasome core complex, proteasome core complex, alpha-subunit complex, vesicle, macromolecular complex, organelle, membrane-bounded organelle, intracellular organelle, extracellular organelle, intracellular membrane-bounded organelle, protein complex, extracellula…	molecular_function, catalytic activity, endopeptidase activity, threonine-type endopeptidase activity, peptidase activity, hydrolase activity, threonine-type peptidase activity, peptidase activity, acting on L-amino acid peptides, catalytic activity, acting on a protein	Q8TAA3	0.046875	9.171
NMD3	C9JA08|Q96D46	3	4	5	1.3671	1.48232	1.4425	1.32505	1.35469	1.37876	1.35638	1.59906	1.28461	1.21656	0.994585	1.24539	1.31127	1.11359	1.33695	1	1	1	1.4425	1.35469	1.35638	1.21656	1.31127	1	Supported: Nucleoli, Nucleus	cellular_component, intracellular, cell, nucleus, nucleoplasm, nucleolus, cytoplasm, membrane, membrane-enclosed lumen, nuclear lumen, organelle, membrane-bounded organelle, non-membrane-bounded organelle, intracellular organelle, intracellular membrane-bounded organelle, intracellular non-membrane-bounded organelle, organelle lumen, organelle part, intracellular part, nuclear part, intracellular…	molecular_function, nucleic acid binding, RNA binding, binding, protein binding, protein binding, bridging, ribonucleoprotein complex binding, ribosomal large subunit binding, macromolecular complex binding, molecular adaptor activity, organic cyclic compound binding, heterocyclic compound binding	Q96D46	0.0775347912524851	6.279
MECP2	P51608-2	3	10	13	1.20988	1.11733	1.12322	1.28553	1.18255	1.23979	1.15378	1.11167	1.17374	1.02377	1.03869	1.00648	1.07418	1.01798	0.993237	1	1	1	1.12322	1.23979	1.15378	1.02377	1.01798	1	Supported: Nucleus	chromatin, heterochromatin, gamma-tubulin complex, cellular_component, extracellular region, extracellular space, intracellular, cell, nucleus, chromosome, cytoplasm, mitochondrion, centrosome, microtubule organizing center, cytosol, cytoskeleton, microtubule cytoskeleton, macromolecular complex, organelle, membrane-bounded organelle, non-membrane-bounded organelle, intracellular organelle, intra…	nucleotide binding, RNA polymerase II transcription factor activity, sequence-specific DNA binding, transcription factor activity, RNA polymerase II core promoter proximal region sequence-specific binding, transcription factor activity, protein binding, transcription factor activity, transcription factor binding, transcriptional repressor activity, RNA polymerase II core promoter proximal region …	P51608	0.9259259259259259	10.197
RTCA	O00442|O00442-2	3	9	10	0.889599	0.88045	0.844701	0.831429	0.842832	0.832752	0.909207	0.887477	0.803694	1.02113	0.910735	1.01086	1.08038	0.976598	1.07124	1	1	1	0.88045	0.832752	0.887477	1.01086	1.07124	1	Enhanced: Nucleus	cellular_component, intracellular, cell, nucleus, nucleoplasm, membrane-enclosed lumen, nuclear lumen, organelle, membrane-bounded organelle, intracellular organelle, intracellular membrane-bounded organelle, organelle lumen, organelle part, intracellular part, nuclear part, intracellular organelle part, cell part, intracellular organelle lumen	nucleotide binding, molecular_function, nucleic acid binding, RNA binding, catalytic activity, RNA-3'-phosphate cyclase activity, binding, ATP binding, cyclase activity, ligase activity, ligase activity, forming phosphoric ester bonds, purine nucleotide binding, adenyl nucleotide binding, ribonucleotide binding, purine ribonucleotide binding, adenyl ribonucleotide binding, purine ribonucleoside t…	O00442	0.0	7.671
ZW10	O43264	3	13	22	0.900488	0.910943	0.83499	0.872236	0.89594	0.883033	0.861805	0.893585	0.880689	1.03977	1.04291	0.932034	1.03858	1.04833	1.0199	1	1	1	0.900488	0.883033	0.880689	1.03977	1.03858	1	Supported: Cytosol, Endoplasmic reticulum	chromosome, centromeric region, kinetochore, condensed chromosome kinetochore, condensed chromosome, centromeric region, condensed chromosome, spindle pole, cellular_component, intracellular, cell, nucleus, chromosome, cytoplasm, endoplasmic reticulum, endoplasmic reticulum membrane, spindle, kinetochore microtubule, cytosol, cytoskeleton, microtubule, spindle microtubule, endomembrane system, mi…	molecular_function, nucleic acid binding, DNA binding, double-stranded DNA binding, binding, protein binding, centromeric DNA binding, sequence-specific DNA binding, organic cyclic compound binding, heterocyclic compound binding, sequence-specific double-stranded DNA binding	O43264	0.0	5.971
TTLL12	Q14166	3	24	24	0.747584	0.782055	0.771655	0.72227	0.701723	0.739833	0.730272	0.790888	0.752439	1.02753	0.966397	1.00018	1.07849	1.05697	1.08944	1	1	1	0.771655	0.72227	0.752439	1.00018	1.07849	1	Approved: Cytosol, Plasma membrane		nucleotide binding, molecular_function, catalytic activity, binding, ATP binding, purine nucleotide binding, adenyl nucleotide binding, ribonucleotide binding, purine ribonucleotide binding, adenyl ribonucleotide binding, purine ribonucleoside triphosphate binding, small molecule binding, ion binding, anion binding, organic cyclic compound binding, carbohydrate derivative binding, nucleoside phos…	Q14166	0.062111801242236024	5.289
MLEC	Q14165	3	10	13	0.91195	0.81907	0.881126	0.878494	0.772489	0.89208	0.849891	0.799287	0.846398	1.01455	0.966093	0.995733	1.00326	1.0546	1.04848	1	1	1	0.881126	0.878494	0.846398	0.995733	1.04848	1		cellular_component, intracellular, cell, cytoplasm, endoplasmic reticulum, endoplasmic reticulum membrane, plasma membrane, endomembrane system, vesicle membrane, membrane, integral component of membrane, secretory granule, cytoplasmic vesicle membrane, secretory granule membrane, organelle membrane, intrinsic component of membrane, cytoplasmic vesicle, vesicle, organelle subcompartment, specific…	molecular_function, binding, protein binding, enzyme binding, carbohydrate binding	Q14165	0.1506849315068493	5.184
GIT2	Q14161|R4GNG3|F8VXI9	3	20	21	0.9344	0.908137	0.896609	0.948273	0.934032	0.939786	0.996258	0.941534	0.967207	0.965613	1.04547	0.975992	0.995367	1.03875	0.964532	1	1	1	0.908137	0.939786	0.967207	0.975992	0.995367	1	Approved: Microtubules	cellular_component, intracellular, cell, nucleus, nucleoplasm, adherens junction, cell-substrate adherens junction, focal adhesion, cell junction, cell-substrate junction, membrane-enclosed lumen, nuclear lumen, organelle, membrane-bounded organelle, intracellular organelle, intracellular membrane-bounded organelle, organelle lumen, organelle part, intracellular part, nuclear part, intracellular …	molecular_function, GTPase activator activity, binding, protein binding, enzyme activator activity, enzyme regulator activity, GTPase regulator activity, ion binding, cation binding, metal ion binding, nucleoside-triphosphatase regulator activity, molecular function regulator	Q14161	0.31488801054018445	6.896
ITGAV	P06756|P06756-2|P06756-3	3	2	3	0.96523	1.02952	0.940909	0.981787	1.09659	1.11454	0.925152	1.10871	1.07198	0.949706	0.893498	0.911006	0.950172	0.941078	0.917349	1	1	1	0.96523	1.09659	1.07198	0.911006	0.941078	1	Supported: Focal adhesion sites	ruffle, cellular_component, extracellular region, extracellular space, intracellular, cell, cytoplasm, cytosol, plasma membrane, integral component of plasma membrane, microvillus, adherens junction, cell-substrate adherens junction, focal adhesion, integrin complex, external side of plasma membrane, cell surface, endomembrane system, vesicle membrane, membrane, integral component of membrane, la…	virus receptor activity, opsonin binding, fibronectin binding, protease binding, molecular_function, signal transducer activity, receptor activity, protein kinase C binding, receptor binding, transporter activity, ion channel activity, voltage-gated ion channel activity, voltage-gated calcium channel activity, cation channel activity, calcium channel activity, binding, protein binding, insulin-li…	P06756	0.030534351145038167	5.386
DHPS	P49366	3	12	14	0.968553	1.01567	0.918026	0.960116	1.04621	0.911712	0.991389	1.05688	0.953338	1.00838	1.05831	0.98161	1.09699	1.07779	1.04042	1	1	1	0.968553	0.960116	0.991389	1.00838	1.07779	1	Approved: Cytosol, Nucleoplasm, Plasma membrane	cellular_component, intracellular, cell, cytoplasm, cytosol, intracellular part, cytoplasmic part, cell part	molecular_function, catalytic activity, binding, protein binding, transferase activity, transferase activity, transferring alkyl or aryl (other than methyl) groups, deoxyhypusine synthase activity, identical protein binding	P49366	0.032520325203252036	5.11
CCT3	P49368	3	51	53	0.796979	0.805136	0.89062	0.737114	0.795272	0.869448	0.777226	0.84349	0.911908	0.936572	0.944586	1.0363	0.944647	1.03739	1.07218	1	1	1	0.805136	0.795272	0.84349	0.944586	1.03739	1	Supported: Cytosol, Plasma membrane	zona pellucida receptor complex, cellular_component, extracellular region, extracellular space, intracellular, cell, cytoplasm, cytosol, chaperonin-containing T-complex, cytoskeleton, microtubule, plasma membrane, microtubule cytoskeleton, membrane, vesicle, macromolecular complex, myelin sheath, organelle, membrane-bounded organelle, non-membrane-bounded organelle, intracellular organelle, extra…	nucleotide binding, molecular_function, nucleic acid binding, RNA binding, binding, protein binding, ATP binding, purine nucleotide binding, adenyl nucleotide binding, ribonucleotide binding, purine ribonucleotide binding, adenyl ribonucleotide binding, purine ribonucleoside triphosphate binding, small molecule binding, ion binding, anion binding, protein binding involved in protein folding, unfo…	P49368	0.044036697247706424	6.175
CTSA	P10619|P10619-2|X6R5C5|X6R8A1	3	6	7	0.856214	0.923396	0.919358	0.840987	0.890691	0.921346	0.888961	0.958398	0.917339	0.982803	0.927273	0.907696	1.02647	1.05253	0.957511	1	1	1	0.919358	0.890691	0.917339	0.927273	1.02647	1	Enhanced: Vesicles	lytic vacuole, cellular_component, extracellular region, extracellular space, intracellular, cell, nucleus, nucleoplasm, cytoplasm, lysosome, lysosomal membrane, primary lysosome, vacuole, vacuolar membrane, vacuolar lumen, endoplasmic reticulum, endomembrane system, membrane, secretory granule, organelle membrane, cytoplasmic vesicle, membrane-enclosed lumen, nuclear lumen, vesicle, vesicle lume…	molecular_function, catalytic activity, carboxypeptidase activity, serine-type carboxypeptidase activity, exo-alpha-sialidase activity, hydrolase activity, hydrolyzing O-glycosyl compounds, enzyme activator activity, peptidase activity, serine-type peptidase activity, exopeptidase activity, hydrolase activity, hydrolase activity, acting on glycosyl bonds, alpha-sialidase activity, serine hydrolas…	P10619	0.0	6.284
FKBP8	Q14318-2	3	14	17	0.962494	0.965662	0.91382	0.955321	0.984585	0.931206	0.978614	0.969039	0.928167	0.984793	0.999242	1.00539	0.997968	1.0167	1.01708	1	1	1	0.962494	0.955321	0.969039	0.999242	1.0167	1	Supported: Cytosol, Endoplasmic reticulum, Mitochondria	cellular_component, intracellular, cell, cytoplasm, mitochondrion, mitochondrial envelope, endoplasmic reticulum, endoplasmic reticulum membrane, cytosol, endomembrane system, membrane, integral component of membrane, integral component of endoplasmic reticulum membrane, organelle membrane, intrinsic component of membrane, intrinsic component of endoplasmic reticulum membrane, mitochondrial membr…	molecular_function, peptidyl-prolyl cis-trans isomerase activity, catalytic activity, binding, protein binding, macrolide binding, FK506 binding, drug binding, isomerase activity, cis-trans isomerase activity, protein domain specific binding, identical protein binding, ion binding, cation binding, metal ion binding, organic cyclic compound binding, disordered domain specific binding, catalytic ac…	Q14318	not found in D2P2	4.643
PCBD1	P61457	3	2	3	0.894145	0.876216	0.946937	0.974327	0.940417	0.903026	0.902016	0.860842	0.875814	1.02271	0.902934	1.04331	1.09963	0.900836	1.06905	1	1	1	0.894145	0.940417	0.875814	1.02271	1.06905	1	Enhanced: Cytosol, Nucleoplasm	cellular_component, extracellular region, extracellular space, intracellular, cell, nucleus, nucleoplasm, cytoplasm, cytosol, membrane-enclosed lumen, nuclear lumen, vesicle, organelle, membrane-bounded organelle, intracellular organelle, extracellular organelle, intracellular membrane-bounded organelle, organelle lumen, extracellular region part, organelle part, intracellular part, nuclear part,…	transcription factor activity, protein binding, transcription factor activity, transcription factor binding, molecular_function, transcription cofactor activity, transcription coactivator activity, catalytic activity, monooxygenase activity, phenylalanine 4-monooxygenase activity, binding, protein binding, 4-alpha-hydroxytetrahydrobiopterin dehydratase activity, oxidoreductase activity, oxidoredu…	P61457	0.0673076923076923	6.478
SZRD1	Q7Z422|Q7Z422-2|Q7Z422-3|Q7Z422-4|Q7Z422-5	3	3	4	1.3197	1.19476	1.01581	1.49578	1.50805	1.14967	1.45923	1.3767	1.36756	0.965134	1.36152	0.934996	1.18216	1.25112	0.943852	1	1	1	1.19476	1.49578	1.3767	0.965134	1.18216	1	Approved: Cytosol, Nucleoplasm			Q7Z422	0.993421052631579	9.302
NOP58	Q9Y2X3	3	17	21	5.52356	4.81916	4.94384	5.57137	4.69239	5.00238	5.38552	4.84221	5.11194	1.01224	1.14254	0.927489	1.0256	1.07271	0.948971	1	1	1	4.94384	5.00238	5.11194	1.01224	1.0256	1	Enhanced: Nucleoli fibrillar center; Supported: Nucleus	fibrillar center, cellular_component, intracellular, cell, nucleus, nucleoplasm, nucleolus, small nucleolar ribonucleoprotein complex, cytoplasm, cytosol, Cajal body, membrane, nuclear body, intracellular ribonucleoprotein complex, preribosome, box C/D snoRNP complex, membrane-enclosed lumen, nuclear lumen, small-subunit processome, macromolecular complex, organelle, membrane-bounded organelle, n…	RNA polymerase II transcription factor binding, RNA polymerase II basal transcription factor binding, TFIID-class transcription factor binding, basal transcription machinery binding, basal RNA polymerase II transcription machinery binding, molecular_function, nucleic acid binding, RNA binding, binding, protein binding, transcription factor binding, enzyme binding, snoRNA binding, ATPase binding, …	Q9Y2X3	0.22684310018903592	9.108
TELO2	Q9Y4R8	3	10	14	0.856124	0.892159	0.870585	0.83309	0.877651	0.896104	0.870338	0.940145	0.845175	0.896035	0.904688	0.953277	0.910805	0.881691	1.00057	1	1	1	0.870585	0.877651	0.870338	0.904688	0.910805	1	Supported: Cytosol, Nuclear bodies	chromosome, telomeric region, cellular_component, intracellular, cell, nucleus, nucleoplasm, chromosome, cytoplasm, cytosol, membrane, nuclear body, TORC1 complex, TORC2 complex, membrane-enclosed lumen, nuclear lumen, macromolecular complex, nuclear periphery, TOR complex, organelle, membrane-bounded organelle, non-membrane-bounded organelle, intracellular organelle, intracellular membrane-bound…	molecular_function, structural molecule activity, binding, protein binding, enzyme binding, kinase binding, protein kinase binding, heat shock protein binding, protein complex binding, protein complex scaffold activity, macromolecular complex binding, Hsp90 protein binding	Q9Y4R8	0.1111111111111111	5.507
LNPEP	Q9UIQ6	3	14	18	1.03442	1.00505	0.903603	1.04923	1.04125	1.00445	1.01778	0.99155	0.974585	1.05459	1.05339	1.01961	1.10696	1.07496	1.0769	1	1	1	1.00505	1.04125	0.99155	1.05339	1.0769	1		lytic vacuole, cellular_component, extracellular region, intracellular, cell, cytoplasm, lysosome, lysosomal membrane, endosome, early endosome, vacuole, vacuolar membrane, cytosol, plasma membrane, integral component of plasma membrane, endomembrane system, vesicle membrane, membrane, integral component of membrane, cytoplasmic vesicle membrane, organelle membrane, intrinsic component of membran…	molecular_function, catalytic activity, aminopeptidase activity, binding, protein binding, peptidase activity, metalloexopeptidase activity, metallopeptidase activity, exopeptidase activity, zinc ion binding, hydrolase activity, amide binding, peptide binding, ion binding, cation binding, metal ion binding, transition metal ion binding, metalloaminopeptidase activity, peptidase activity, acting o…	Q9UIQ6	0.0175609756097561	5.483
URB1	O60287	3	2	6	3.00076	2.91857	2.73402	2.64148	2.86452	3.07904	2.64723	2.76988	2.63381	1.16747	1.021	0.945336	0.975294	0.924145	0.835089	1	1	1	2.91857	2.86452	2.64723	1.021	0.924145	1	Supported: Nucleoli fibrillar center	fibrillar center, cellular_component, intracellular, cell, nucleus, nucleolus, membrane-enclosed lumen, nuclear lumen, organelle, membrane-bounded organelle, non-membrane-bounded organelle, intracellular organelle, intracellular membrane-bounded organelle, intracellular non-membrane-bounded organelle, organelle lumen, organelle part, intracellular part, nuclear part, intracellular organelle part,…	molecular_function, nucleic acid binding, RNA binding, binding, organic cyclic compound binding, heterocyclic compound binding	O60287	0.0488771466314399	6.148
ZNF292	J3KNV1|O60281	3	5	8	1.45411	1.06995	1.15899	1.61463	1.06811	1.19192	1.49608	1.16683	1.13201	1.11582	1.04616	0.96573	0.878793	0.975248	0.845799	1	1	1	1.15899	1.19192	1.16683	1.04616	0.878793	1	Approved: Nuclear membrane, Nucleus	cellular_component, intracellular, cell, nucleus, organelle, membrane-bounded organelle, intracellular organelle, intracellular membrane-bounded organelle, intracellular part, cell part	RNA polymerase II transcription factor activity, sequence-specific DNA binding, transcription factor activity, RNA polymerase II core promoter proximal region sequence-specific binding, transcriptional activator activity, RNA polymerase II core promoter proximal region sequence-specific binding, transcriptional activator activity, RNA polymerase II transcription regulatory region sequence-specifi…	O60281	0.25009181050312157	7.151
TTF2	Q9UNY4	3	10	15	0.987194	0.923097	1.00996	1.03266	0.964922	1.02093	0.955472	1.02321	1.05722	0.828902	0.900152	0.819474	0.625426	0.824231	0.682656	1	1	1	0.987194	1.02093	1.02321	0.828902	0.682656	1	Supported: Cytosol	cellular_component, intracellular, cell, nucleus, nucleoplasm, spliceosomal complex, cytoplasm, cytosol, transcription elongation factor complex, intracellular ribonucleoprotein complex, membrane-enclosed lumen, nuclear lumen, macromolecular complex, organelle, membrane-bounded organelle, intracellular organelle, intracellular membrane-bounded organelle, organelle lumen, protein complex, organell…	nucleotide binding, molecular_function, nucleic acid binding, DNA binding, catalytic activity, helicase activity, binding, protein binding, ATP binding, DNA-dependent ATPase activity, zinc ion binding, pyrophosphatase activity, hydrolase activity, hydrolase activity, acting on acid anhydrides, hydrolase activity, acting on acid anhydrides, in phosphorus-containing anhydrides, ATPase activity, pur…	Q9UNY4	0.3089500860585198	8.236
MUT	P22033	3	24	24	0.795252	0.903385	0.829971	0.832579	0.829269	0.82377	0.799156	0.865392	0.821382	0.986392	1.04182	1.01241	1.09297	1.06824	1.06281	1	1	1	0.829971	0.829269	0.821382	1.01241	1.06824	1	Approved: Cytosol, Mitochondria	cellular_component, intracellular, cell, cytoplasm, mitochondrion, mitochondrial matrix, membrane-enclosed lumen, organelle, membrane-bounded organelle, intracellular organelle, intracellular membrane-bounded organelle, organelle lumen, organelle part, intracellular part, mitochondrial part, cytoplasmic part, intracellular organelle part, cell part, intracellular organelle lumen	molecular_function, catalytic activity, methylmalonyl-CoA mutase activity, binding, isomerase activity, intramolecular transferase activity, vitamin binding, cobalamin binding, small molecule binding, ion binding, cation binding, metal ion binding, tetrapyrrole binding, modified amino acid binding, organic cyclic compound binding, heterocyclic compound binding	P22033	0.0	6.608
USP34	Q70CQ2	3	9	15	0.962845	0.923699	0.863608	0.935652	0.925382	0.883442	0.922591	0.896255	0.840344	1.03468	0.981893	0.987848	1.05192	1.00842	1.03067	1	1	1	0.923699	0.925382	0.896255	0.987848	1.03067	1	Approved: Nucleus	cellular_component, intracellular, cell, cytoplasm, cytosol, intracellular part, cytoplasmic part, cell part	molecular_function, catalytic activity, endopeptidase activity, cysteine-type endopeptidase activity, thiol-dependent ubiquitin-specific protease activity, binding, protein binding, peptidase activity, cysteine-type peptidase activity, hydrolase activity, ubiquitin-like protein-specific protease activity, thiol-dependent ubiquitinyl hydrolase activity, peptidase activity, acting on L-amino acid p…	Q70CQ2	0.11026508742244782	5.543
USP30	Q70CQ3|B3KUS5	3	2	4	0.830824	0.758196	0.88426	0.810461	0.732062	0.812849	0.752275	0.668801	0.742137	1.08329	0.993819	1.06961	1.0591	0.937075	1.0964	1	1	1	0.830824	0.810461	0.742137	1.06961	1.0591	1		cellular_component, intracellular, cell, cytoplasm, mitochondrion, mitochondrial envelope, mitochondrial outer membrane, membrane, integral component of membrane, outer membrane, organelle membrane, intrinsic component of membrane, mitochondrial membrane, organelle envelope, organelle outer membrane, envelope, organelle, membrane-bounded organelle, intracellular organelle, intracellular membrane-…	molecular_function, catalytic activity, endopeptidase activity, cysteine-type endopeptidase activity, thiol-dependent ubiquitin-specific protease activity, peptidase activity, cysteine-type peptidase activity, hydrolase activity, ubiquitin-like protein-specific protease activity, thiol-dependent ubiquitinyl hydrolase activity, peptidase activity, acting on L-amino acid peptides, ubiquitinyl hydro…	Q70CQ3	0.09284332688588008	8.108
SRCAP	Q6ZRS2|Q6ZRS2-2	3	17	25	1.50857	1.25401	1.52504	1.50991	1.43105	1.56277	1.45085	1.32207	1.50334	1.1098	1.11231	1.11678	1.12639	1.14252	1.06053	1	1	1	1.50857	1.50991	1.45085	1.11231	1.12639	1	Supported: Nuclear bodies, Nucleoplasm	cellular_component, intracellular, cell, nucleus, nucleoplasm, cytoplasm, Golgi apparatus, endomembrane system, nuclear body, membrane-enclosed lumen, nuclear lumen, macromolecular complex, organelle, membrane-bounded organelle, intracellular organelle, intracellular membrane-bounded organelle, organelle lumen, protein complex, organelle part, intracellular part, nuclear part, cytoplasmic part, i…	nucleotide binding, transcription factor activity, protein binding, transcription factor activity, transcription factor binding, molecular_function, nucleic acid binding, DNA binding, transcription cofactor activity, transcription coactivator activity, catalytic activity, helicase activity, histone acetyltransferase activity, binding, protein binding, ATP binding, N-acetyltransferase activity, ac…	Q6ZRS2	0.6244582043343653	5.708
GIGYF2	Q6Y7W6|Q6Y7W6-4|Q6Y7W6-5	3	36	39	1.47063	1.45074	1.34574	1.47755	1.48808	1.38638	1.41609	1.41859	1.37762	1.06352	1.15812	1.02581	0.829448	1.04718	0.836075	1	1	1	1.45074	1.47755	1.41609	1.06352	0.836075	1	Enhanced: Cytosol	cellular_component, intracellular, cell, cytoplasm, endosome, endoplasmic reticulum, Golgi apparatus, cytosol, cytoplasmic stress granule, endomembrane system, membrane, integral component of membrane, dendrite, intracellular ribonucleoprotein complex, intrinsic component of membrane, cytoplasmic vesicle, vesicle, macromolecular complex, ribonucleoprotein granule, cytoplasmic ribonucleoprotein gr…	molecular_function, nucleic acid binding, RNA binding, binding, protein binding, cadherin binding, cell adhesion molecule binding, proline-rich region binding, organic cyclic compound binding, heterocyclic compound binding	Q6Y7W6	0.6020015396458814	5.352
CHMP5	Q9NZZ3	3	6	7	0.794969	0.878591	0.889001	0.951042	0.965461	0.782042	0.834956	0.891212	0.852849	0.886968	1.02685	0.781378	0.689899	0.84572	0.716828	1	1	1	0.878591	0.951042	0.852849	0.886968	0.716828	1	Approved: Microtubules; Supported: Cytosol, Midbody	cellular_component, extracellular region, extracellular space, intracellular, cell, nucleus, cytoplasm, endosome, cytosol, endosome membrane, endomembrane system, membrane, organelle membrane, cytoplasmic vesicle, vesicle, organelle, membrane-bounded organelle, intracellular organelle, extracellular organelle, intracellular membrane-bounded organelle, extracellular region part, organelle part, in…	molecular_function, binding, protein binding, cadherin binding, cell adhesion molecule binding	Q9NZZ3	0.3972602739726027	4.535
PHF12	Q96QT6|Q96QT6-4	3	3	3	1.07283	1.13354	1.01738	0.991967	1.14955	1.17955	1.05301	0.948443	1.16764	0.97015	0.82762	0.969458	0.723861	0.752199	0.797143	1	1	1	1.07283	1.14955	1.05301	0.969458	0.752199	1	Enhanced: Nucleoplasm	histone deacetylase complex, nuclear chromosome, chromatin, nuclear chromatin, cellular_component, intracellular, cell, nucleus, nucleoplasm, chromosome, Sin3 complex, transcriptional repressor complex, membrane-enclosed lumen, nuclear lumen, macromolecular complex, organelle, membrane-bounded organelle, non-membrane-bounded organelle, intracellular organelle, intracellular membrane-bounded organ…	regulatory region DNA binding, transcription regulatory region sequence-specific DNA binding, RNA polymerase II regulatory region sequence-specific DNA binding, transcription factor activity, protein binding, transcription factor activity, transcription factor binding, RNA polymerase II regulatory region DNA binding, regulatory region nucleic acid binding, transcription factor activity, RNA polym…	Q96QT6	0.38645418326693226	7.527
DAB2	P98082|P98082-2|P98082-3	3	2	3	1.1813	0.999898	0.910544	1.29992	1.0343	1.11907	1.04428	0.998377	0.984737	1.13556	0.942211	1.01578	1.1309	1.13139	0.917723	1	1	1	0.999898	1.11907	0.998377	1.01578	1.1309	1	Approved: Nucleoli fibrillar center; Enhanced: Plasma membrane, Vesicles	lytic vacuole, fibrillar center, cellular_component, extracellular region, extracellular space, intracellular, cell, nucleus, nucleolus, cytoplasm, lysosome, lysosomal membrane, vacuole, vacuolar membrane, cytosol, plasma membrane, integral component of plasma membrane, clathrin-coated pit, adherens junction, cell-substrate adherens junction, focal adhesion, endomembrane system, vesicle membrane,…	molecular_function, receptor activity, transporter activity, binding, protein binding, protein C-terminus binding, clathrin binding, protein binding, bridging, clathrin adaptor activity, cargo receptor activity, SMAD binding, molecular transducer activity, molecular adaptor activity, endocytic adaptor activity	P98082	0.5207792207792208	5.234
ANAPC1	Q9H1A4	3	6	10	0.779793	0.780912	0.882985	0.791358	0.744885	0.897816	0.752994	0.779228	0.826111	0.933467	0.873043	1.02662	0.885149	0.931816	0.993078	1	1	1	0.780912	0.791358	0.779228	0.933467	0.931816	1	Approved: Vesicles	ubiquitin ligase complex, nuclear ubiquitin ligase complex, cellular_component, intracellular, cell, nucleus, nucleoplasm, anaphase-promoting complex, cytoplasm, cytosol, cullin-RING ubiquitin ligase complex, membrane-enclosed lumen, nuclear lumen, macromolecular complex, organelle, membrane-bounded organelle, intracellular organelle, intracellular membrane-bounded organelle, organelle lumen, org…		Q9H1A4	0.059670781893004114	5.999
MRPL42	J3KPP0|Q9Y6G3	3	3	4	1.33154	1.26025	1.99269	1.34672	1.24716	1.93558	1.22617	1.14675	1.77582	1.1903	1.04732	1.02138	1.09027	1.11582	1.05191	1	1	1	1.33154	1.34672	1.22617	1.04732	1.09027	1	Approved: Plasma membrane; Supported: Mitochondria	organellar ribosome, organellar small ribosomal subunit, organellar large ribosomal subunit, cellular_component, intracellular, cell, cytoplasm, mitochondrion, mitochondrial envelope, mitochondrial inner membrane, mitochondrial matrix, mitochondrial ribosome, mitochondrial large ribosomal subunit, mitochondrial small ribosomal subunit, ribosome, plasma membrane, large ribosomal subunit, small rib…	molecular_function, nucleic acid binding, RNA binding, structural constituent of ribosome, structural molecule activity, binding, organic cyclic compound binding, heterocyclic compound binding	Q9Y6G3	0.14788732394366197	7.979
IL16	Q14005|Q14005-2|Q14005-3	3	10	15	1.119	1.0357	0.974179	1.15053	1.10497	0.997145	1.12195	1.02654	1.02615	1.08403	1.06477	1.00053	0.989837	0.986229	0.915047	1	1	1	1.0357	1.10497	1.02654	1.06477	0.986229	1	Approved: Cytosol, Nuclear speckles, Plasma membrane	cellular_component, extracellular region, extracellular space, intracellular, cell, nucleus, nucleoplasm, cytoplasm, cytosol, plasma membrane, membrane, nuclear body, nuclear speck, membrane-enclosed lumen, nuclear lumen, organelle, membrane-bounded organelle, intracellular organelle, intracellular membrane-bounded organelle, organelle lumen, extracellular region part, organelle part, intracellul…	molecular_function, receptor binding, cytokine activity, binding, protein binding, receptor regulator activity, CD4 receptor binding, receptor ligand activity, molecular function regulator	Q14005	0.46096096096096095	7.901
C12ORF29	Q8N999	3	8	10	0.899099	0.837497	0.851922	0.901544	0.838286	0.804969	0.847204	0.855073	0.786804	0.979165	0.927012	0.954442	1.01141	1.00913	1.0616	1	1	1	0.851922	0.838286	0.847204	0.954442	1.01141	1						6.725
MRPL37	Q9BZE1|S4R369	3	7	8	0.755779	0.847225	1.14187	0.679327	0.677637	1.10415	0.71886	0.900707	0.963731	0.955904	0.906826	1.39897	1.01634	0.993054	1.3502	1	1	1	0.847225	0.679327	0.900707	0.955904	1.01634	1	Supported: Mitochondria	organellar ribosome, organellar large ribosomal subunit, cellular_component, intracellular, cell, cytoplasm, mitochondrion, mitochondrial envelope, mitochondrial inner membrane, mitochondrial matrix, mitochondrial ribosome, mitochondrial large ribosomal subunit, ribosome, large ribosomal subunit, membrane, organelle inner membrane, intracellular ribonucleoprotein complex, organelle membrane, mito…	molecular_function, nucleic acid binding, RNA binding, structural constituent of ribosome, structural molecule activity, binding, organic cyclic compound binding, heterocyclic compound binding	Q9BZE1	0.0	8.472
CTSC	P53634	3	10	12	0.929485	0.944493	0.895445	0.979833	0.989598	0.889722	0.951474	0.927858	0.903427	1.01041	0.937345	0.989554	1.01564	1.07854	1.04151	1	1	1	0.929485	0.979833	0.927858	0.989554	1.04151	1	Supported: Vesicles	Golgi membrane, lytic vacuole, cellular_component, extracellular region, extracellular space, intracellular, cell, nucleus, nucleoplasm, cytoplasm, lysosome, primary lysosome, vacuole, vacuolar lumen, endoplasmic reticulum, endoplasmic reticulum lumen, endoplasmic reticulum-Golgi intermediate compartment, Golgi apparatus, Golgi-associated vesicle, centrosome, microtubule organizing center, cytosk…	molecular_function, catalytic activity, endopeptidase activity, cysteine-type endopeptidase activity, serine-type endopeptidase activity, binding, protein binding, enzyme activator activity, peptidase activity, cysteine-type peptidase activity, serine-type peptidase activity, peptidase activator activity, peptidase activator activity involved in apoptotic process, hydrolase activity, serine hydro…	P53634	0.02159827213822894	6.645
TCEB2	Q15370|Q15370-2	3	10	11	0.961822	0.920466	0.908737	0.941462	0.942336	0.885655	0.989792	0.994778	0.939697	1.00079	0.978723	0.934806	1.06713	1.04151	1.0265	1	1	1	0.920466	0.941462	0.989792	0.978723	1.04151	1						4.585
CNOT1	A5YKK6	3	44	48	1.06992	1.20946	1.0358	1.00471	1.14031	0.999325	1.06551	1.20079	1.0086	1.15059	1.23879	1.13192	1.11911	1.28451	1.11229	1	1	1	1.06992	1.00471	1.06551	1.15059	1.11911	1	Supported: Cytosol	P-body, cellular_component, extracellular region, extracellular space, intracellular, cell, nucleus, cytoplasm, cytosol, membrane, CCR4-NOT complex, CCR4-NOT core complex, intracellular ribonucleoprotein complex, macromolecular complex, ribonucleoprotein granule, cytoplasmic ribonucleoprotein granule, organelle, membrane-bounded organelle, non-membrane-bounded organelle, intracellular organelle, …	3'-5'-exoribonuclease activity, molecular_function, nucleic acid binding, RNA binding, catalytic activity, nuclease activity, exonuclease activity, exoribonuclease activity, poly(A)-specific ribonuclease activity, ribonuclease activity, receptor binding, structural molecule activity, binding, protein binding, transcription factor binding, 3'-5' exonuclease activity, hydrolase activity, hydrolase …	A5YKK6	0.05176767676767677	6.764
ZC3H6	P61129	3	4	8	0.937319	1.29796	1.08994	0.978315	1.26561	1.12624	0.955215	1.34056	1.12605	0.99952	1.05325	0.957545	1.04902	1.10266	0.890598	1	1	1	1.08994	1.12624	1.12605	0.99952	1.04902	1	Approved: Golgi apparatus, Nucleoplasm	cellular_component	molecular_function, binding, ion binding, cation binding, metal ion binding	P61129	0.6366694701429773	7.359
ALG13	A0A096LP10|Q9NP73-2	2	2	3	0.971807		0.907298	0.979075		0.832787	1.02336		0.942464	1.03194		1.00971	1.11847		0.951763	1		1	0.939553	0.905931	0.982914	1.02083	1.03512	1		cellular_component, intracellular, cell, cytoplasm, endoplasmic reticulum, endoplasmic reticulum membrane, endomembrane system, membrane, organelle subcompartment, macromolecular complex, nuclear outer membrane-endoplasmic reticulum membrane network, organelle, membrane-bounded organelle, intracellular organelle, intracellular membrane-bounded organelle, protein complex, UDP-N-acetylglucosamine t…	molecular_function, nucleic acid binding, RNA binding, catalytic activity, N-acetylglucosaminyldiphosphodolichol N-acetylglucosaminyltransferase activity, binding, UDP-glycosyltransferase activity, peptidase activity, cysteine-type peptidase activity, acetylglucosaminyltransferase activity, transferase activity, transferase activity, transferring glycosyl groups, transferase activity, transferrin…	Q9NP73	0.2154793315743184	6.2
MAFG	O15525	3	2	2	1.03598	0.850792	1.24591	1.03335	0.883034	1.32724	0.967155	0.837581	1.35704	1.00059	1.04762	1.15511	0.814082	0.957388	0.991468	1	1	1	1.03598	1.03335	0.967155	1.04762	0.957388	1		cellular_component, intracellular, cell, nucleus, nucleoplasm, membrane-enclosed lumen, nuclear lumen, organelle, membrane-bounded organelle, intracellular organelle, intracellular membrane-bounded organelle, organelle lumen, organelle part, intracellular part, nuclear part, intracellular organelle part, cell part, intracellular organelle lumen	regulatory region DNA binding, transcription regulatory region sequence-specific DNA binding, RNA polymerase II regulatory region sequence-specific DNA binding, RNA polymerase II core promoter proximal region sequence-specific DNA binding, RNA polymerase II transcription factor activity, sequence-specific DNA binding, transcription factor activity, RNA polymerase II core promoter proximal region …	O15525	0.14814814814814814	10.346
NT5C3A	Q9H0P0|Q9H0P0-1|Q9H0P0-2|Q9H0P0-3|X6RM59	3	7	9	0.808094	0.877074	1.00537	0.800672	0.820799	0.946355	0.830837	0.869821	0.923002	1.01138	0.910588	1.02735	1.1198	0.99263	1.09549	1	1	1	0.877074	0.820799	0.869821	1.01138	1.09549	1		cellular_component, intracellular, cell, cytoplasm, mitochondrion, endoplasmic reticulum, cytosol, endomembrane system, organelle, membrane-bounded organelle, intracellular organelle, intracellular membrane-bounded organelle, intracellular part, cytoplasmic part, cell part	nucleotide binding, tRNA 2'-phosphotransferase activity, magnesium ion binding, molecular_function, catalytic activity, binding, nucleotidase activity, 5'-nucleotidase activity, transferase activity, transferase activity, transferring phosphorus-containing groups, phosphotransferase activity, alcohol group as acceptor, hydrolase activity, hydrolase activity, acting on ester bonds, phosphatase act…	Q9H0P0	0.0	6.81
ZNF605	Q86T29|Q86T29-2	2	2	2	0.837791	0.878737		0.943957	0.76985		0.886297	0.779896		0.956155	0.997394		0.909218	0.959132		1	1		0.858264	0.856904	0.833097	0.976775	0.934175	1	Approved: Nucleoplasm, Vesicles	cellular_component, intracellular, cell, nucleus, organelle, membrane-bounded organelle, intracellular organelle, intracellular membrane-bounded organelle, intracellular part, cell part	regulatory region DNA binding, transcription regulatory region sequence-specific DNA binding, regulatory region nucleic acid binding, molecular_function, nucleic acid binding, DNA binding, double-stranded DNA binding, DNA binding transcription factor activity, binding, ion binding, cation binding, sequence-specific DNA binding, transcription regulatory region DNA binding, metal ion binding, organ…	Q86T29	0.0	9.174
AACS	Q86V21	3	6	11	0.723051	0.784272	0.889662	0.735606	0.75182	0.966275	0.72253	0.779416	0.953539	0.965262	0.948314	0.970164	1.06426	1.02783	0.98777	1	1	1	0.784272	0.75182	0.779416	0.965262	1.02783	1	Approved: Vesicles	cellular_component, intracellular, cell, cytoplasm, cytosol, intracellular part, cytoplasmic part, cell part	nucleotide binding, molecular_function, catalytic activity, binding, protein binding, ATP binding, ligase activity, ligase activity, forming carbon-sulfur bonds, acid-thiol ligase activity, purine nucleotide binding, adenyl nucleotide binding, acetoacetate-CoA ligase activity, ribonucleotide binding, purine ribonucleotide binding, adenyl ribonucleotide binding, purine ribonucleoside triphosphate …	Q86V21	0.0	5.955
NDUFV3	P56181-2|P56181	3	16	18	1.09137	1.04826	1.16018	1.14265	1.1228	1.16604	1.08484	0.959755	1.23386	1.04969	1.10496	0.989567	1.12737	1.13852	1.10709	1	1	1	1.09137	1.14265	1.08484	1.04969	1.12737	1	Enhanced: Mitochondria	cellular_component, intracellular, cell, nucleus, nucleoplasm, cytoplasm, mitochondrion, mitochondrial envelope, mitochondrial inner membrane, mitochondrial respiratory chain, mitochondrial respiratory chain complex I, membrane, organelle inner membrane, NADH dehydrogenase complex, organelle membrane, mitochondrial membrane, organelle envelope, membrane-enclosed lumen, envelope, nuclear lumen, ma…	molecular_function, nucleic acid binding, RNA binding, catalytic activity, NADH dehydrogenase activity, binding, NADH dehydrogenase (ubiquinone) activity, oxidoreductase activity, oxidoreductase activity, acting on NAD(P)H, oxidoreductase activity, acting on NAD(P)H, quinone or similar compound as acceptor, NADH dehydrogenase (quinone) activity, organic cyclic compound binding, heterocyclic compo…	P56181	0.5277777777777778	9.478
AGPAT4	Q9NRZ5|Q9NRZ5-2	2	2	3	0.863281		0.840665	0.778605		0.779182	0.823448		0.817916	0.945095		0.947703	0.980772		1.08409	1		1	0.851973	0.778894	0.820682	0.946399	1.03243	1	Approved: Golgi apparatus, Nucleoli, Vesicles	cellular_component, intracellular, cell, cytoplasm, endoplasmic reticulum, endoplasmic reticulum membrane, endomembrane system, membrane, integral component of membrane, intrinsic component of membrane, organelle subcompartment, nuclear outer membrane-endoplasmic reticulum membrane network, organelle, membrane-bounded organelle, intracellular organelle, intracellular membrane-bounded organelle, o…	molecular_function, catalytic activity, 1-acylglycerol-3-phosphate O-acyltransferase activity, binding, protein binding, O-acyltransferase activity, acylglycerol O-acyltransferase activity, transferase activity, transferase activity, transferring acyl groups, transferase activity, transferring acyl groups other than amino-acyl groups, lysophosphatidic acid acyltransferase activity, lysophospholip…	Q9NRZ5	0.0	8.63
RCOR3	Q9P2K3-3|Q9P2K3-4	3	10	13	1.10422	1.10782	1.23325	1.10787	1.16395	1.17903	1.06837	1.04359	1.2133	0.973436	1.01017	1.05383	0.872927	0.913453	0.926642	1	1	1	1.10782	1.16395	1.06837	1.01017	0.913453	1	Approved: Nucleoli, Nucleus	cellular_component, intracellular, cell, nucleus, transcription factor complex, transcriptional repressor complex, macromolecular complex, organelle, membrane-bounded organelle, intracellular organelle, intracellular membrane-bounded organelle, protein complex, intracellular part, cell part	regulatory region DNA binding, transcription factor activity, protein binding, transcription factor activity, transcription factor binding, regulatory region nucleic acid binding, molecular_function, nucleic acid binding, DNA binding, DNA binding transcription factor activity, transcription cofactor activity, transcription corepressor activity, binding, protein binding, transcription factor bindi…	Q9P2K3	0.4808080808080808	6.925
SUMO2	P61956	3	4	4	1.14924	0.906962	1.18197	1.29889	1.24301	1.16923	1.1419	1.03876	1.42097	0.925551	1.21246	0.900375	0.910617	0.945615	0.898611	1	1	1	1.14924	1.24301	1.1419	0.925551	0.910617	1	Approved: Nuclear bodies, Nucleoplasm	cellular_component, intracellular, cell, nucleus, nucleoplasm, nuclear body, PML body, membrane-enclosed lumen, nuclear lumen, organelle, membrane-bounded organelle, intracellular organelle, intracellular membrane-bounded organelle, organelle lumen, organelle part, intracellular part, nuclear part, intracellular organelle part, nucleoplasm part, cell part, intracellular organelle lumen	transcription cofactor binding, transcription corepressor binding, molecular_function, nucleic acid binding, RNA binding, catalytic activity, binding, protein binding, transcription factor binding, transferase activity, ubiquitin-like protein transferase activity, SUMO transferase activity, enzyme binding, protein tag, ubiquitin protein ligase binding, ubiquitin-like protein ligase binding, organ…	P61956	0.16842105263157894	5.231
PPP2R1B	H0YDG7|P30154|P30154-2	3	11	12	0.875704	0.959646	0.927414	0.877419	0.981021	0.926899	0.933085	0.979909	0.939536	0.972734	0.927063	1.0021	0.962022	0.968483	0.9813	1	1	1	0.927414	0.926899	0.939536	0.972734	0.968483	1	Approved: Centrosome, Cytosol, Nucleus, Plasma membrane	cellular_component, extracellular region, extracellular space, membrane, vesicle, organelle, membrane-bounded organelle, extracellular organelle, extracellular region part, membrane part, membrane raft, extracellular exosome, membrane region, whole membrane, membrane microdomain, extracellular vesicle	molecular_function, binding, protein binding	P30154	0.02329450915141431	4.789
SENP7	J3QT09|Q9BQF6|Q9BQF6-2	3	5	8	1.89263	1.32271	1.59473	2.05406	1.39105	1.66565	1.98032	1.35258	1.55022	1.10708	0.979066	0.939039	1.0331	0.951136	0.861542	1	1	1	1.59473	1.66565	1.55022	0.979066	0.951136	1	Approved: Cytosol, Nucleoplasm	cellular_component, intracellular, cell, nucleus, plasma membrane, membrane, organelle, membrane-bounded organelle, intracellular organelle, intracellular membrane-bounded organelle, intracellular part, cell part, cell periphery	molecular_function, catalytic activity, signal transducer activity, receptor activity, transmembrane signaling receptor activity, G-protein coupled receptor activity, binding, protein binding, peptidase activity, cysteine-type peptidase activity, hydrolase activity, signaling receptor activity, molecular transducer activity, peptidase activity, acting on L-amino acid peptides, transmembrane recep…	Q9BQF6	0.3361904761904762	6.394
RBM4	Q9BWF3|Q9BWF3-3	3	6	7	0.955145	0.980621	0.938196	0.972866	0.967812	0.975853	0.912939	0.90665	0.973189	0.972283	0.971298	0.98724	0.83652	0.877272	0.847426	1	1	1	0.955145	0.972866	0.912939	0.972283	0.847426	1	Approved: Cytosol, Nucleoplasm	cellular_component, intracellular, cell, nucleus, nucleoplasm, nucleolus, cytoplasm, cytosol, cytoplasmic stress granule, nuclear body, nuclear speck, intracellular ribonucleoprotein complex, membrane-enclosed lumen, nuclear lumen, macromolecular complex, ribonucleoprotein granule, cytoplasmic ribonucleoprotein granule, organelle, membrane-bounded organelle, non-membrane-bounded organelle, intrac…	molecular_function, nucleic acid binding, RNA binding, mRNA binding, mRNA 3'-UTR binding, binding, protein binding, zinc ion binding, cyclin binding, miRNA binding, pre-mRNA binding, ion binding, cation binding, metal ion binding, transition metal ion binding, pre-mRNA intronic binding, pre-mRNA intronic pyrimidine-rich binding, organic cyclic compound binding, heterocyclic compound binding	Q9BWF3	0.02197802197802198	6.743
UBE2G2	P60604	3	3	5	0.87049	0.981812	1.01162	0.86738	0.990966	0.929757	0.82412	0.983109	0.935838	1.0207	1.04543	1.0392	1.01125	1.02993	1.02069	1	1	1	0.981812	0.929757	0.935838	1.0392	1.02069	1		cellular_component, intracellular, cell, cytoplasm, endoplasmic reticulum, cytosol, endomembrane system, organelle, membrane-bounded organelle, intracellular organelle, intracellular membrane-bounded organelle, intracellular part, cytoplasmic part, cell part	nucleotide binding, molecular_function, catalytic activity, ubiquitin-protein transferase activity, binding, protein binding, ATP binding, transferase activity, purine nucleotide binding, ubiquitin-like protein transferase activity, enzyme binding, adenyl nucleotide binding, ubiquitin protein ligase binding, ribonucleotide binding, purine ribonucleotide binding, adenyl ribonucleotide binding, pur…	P60604	0.0	4.473
ROMO1	P60602	2	2	2	1.13777	1.33613		1.0628	1.19536		1.10826	1.34531		1.27631	1.13441		1.46188	1.19853		1	1		1.23695	1.12908	1.22678	1.20536	1.33021	1		cellular_component, intracellular, cell, cytoplasm, mitochondrion, mitochondrial envelope, mitochondrial inner membrane, membrane, integral component of membrane, organelle inner membrane, organelle membrane, intrinsic component of membrane, mitochondrial membrane, organelle envelope, envelope, organelle, membrane-bounded organelle, intracellular organelle, intracellular membrane-bounded organell…	molecular_function	P60602	0.11392405063291139	9.444
ARHGAP11A	H3BQ41|H3BR51|Q6P4F7|Q6P4F7-2|Q6P4F7-3	2	2	2	3.8539	2.51188		3.44444	2.74611		3.62109	2.8327		1.01774	0.884294		0.821	0.904935		1	1		3.18289	3.09528	3.22689	0.951018	0.862968	1	Approved: Cytosol, Nucleoli	cellular_component, intracellular, cell, cytoplasm, cytosol, intracellular part, cytoplasmic part, cell part	molecular_function, GTPase activator activity, enzyme activator activity, enzyme regulator activity, GTPase regulator activity, nucleoside-triphosphatase regulator activity, molecular function regulator	Q6P4F7	0.1573802541544477	10.503
INO80B	B8ZZ93|B8ZZH7|C9JKY0|F8WCL7|J3KQ70|Q9C086	2	2	2	1.16862	1.12698		1.17619	1.18568		1.29147	1.19561		0.995494	0.953694		0.74932	0.792844		1	1		1.1478	1.18094	1.24354	0.974594	0.771082	1	Supported: Nucleoli, Nucleus	nuclear chromosome, chromatin, nuclear chromatin, cellular_component, intracellular, cell, nucleus, nucleoplasm, chromosome, nucleolus, cytoplasm, cytosol, plasma membrane, membrane, Ino80 complex, membrane-enclosed lumen, nuclear lumen, macromolecular complex, DNA helicase complex, organelle, membrane-bounded organelle, non-membrane-bounded organelle, intracellular organelle, intracellular membr…	molecular_function, binding, protein binding, ion binding, cation binding, metal ion binding	Q9C086	0.8174157303370787	6.935
UTP3	Q9NQZ2	3	4	6	3.91526	2.67495	2.84912	3.94885	2.94983	2.98837	3.69323	2.72759	3.06036	1.10095	1.25508	0.999265	1.11197	1.19537	0.992281	1	1	1	2.84912	2.98837	3.06036	1.10095	1.11197	1	Approved: Vesicles; Supported: Nucleoli	cellular_component, intracellular, cell, nucleus, nucleoplasm, nucleolus, intracellular ribonucleoprotein complex, preribosome, membrane-enclosed lumen, nuclear lumen, small-subunit processome, macromolecular complex, organelle, membrane-bounded organelle, non-membrane-bounded organelle, intracellular organelle, intracellular membrane-bounded organelle, intracellular non-membrane-bounded organell…	molecular_function, nucleic acid binding, RNA binding, binding, protein binding, organic cyclic compound binding, heterocyclic compound binding	Q9NQZ2	0.5073068893528184	5.399
ELP5	I3L1Q3|I3L2A9|I3L2T0|I3L3N8|I3L437|Q8TE02|Q8TE02-2|Q8TE02-3|Q8TE02-4	3	2	4	0.697355	0.932082	0.942992	0.798223	0.84922	0.946364	0.723491	0.75743	0.910995	0.997526	0.970029	0.998905	0.961338	0.937102	1.18926	1	1	1	0.932082	0.84922	0.75743	0.997526	0.961338	1	Supported: Cytosol	cellular_component, intracellular, cell, nucleus, cytoplasm, cytosol, macromolecular complex, Elongator holoenzyme complex, organelle, membrane-bounded organelle, intracellular organelle, intracellular membrane-bounded organelle, protein complex, intracellular part, cytoplasmic part, cell part	molecular_function, binding, protein binding	Q8TE02	0.1930379746835443	5.309
HMBOX1	E5RGZ2|H0YKJ1|Q6NT76|Q6NT76-2|Q6NT76-3|Q6NT76-5	3	5	7	1.22513	1.09753	1.11423	1.20279	1.15008	1.16376	1.07045	1.0237	1.15405	1.11263	1.10843	1.12226	1.00456	0.982133	0.985433	1	1	1	1.11423	1.16376	1.07045	1.11263	0.985433	1	Enhanced: Cytosol, Nuclear bodies, Nucleoplasm	nuclear chromosome, chromosome, telomeric region, nuclear chromosome, telomeric region, cellular_component, intracellular, cell, nucleus, nucleoplasm, chromosome, telomerase holoenzyme complex, cytoplasm, cytosol, nuclear body, intracellular ribonucleoprotein complex, membrane-enclosed lumen, nuclear lumen, macromolecular complex, organelle, membrane-bounded organelle, non-membrane-bounded organe…	RNA polymerase II transcription factor activity, sequence-specific DNA binding, transcriptional repressor activity, RNA polymerase II transcription regulatory region sequence-specific binding, molecular_function, nucleic acid binding, DNA binding, double-stranded DNA binding, double-stranded telomeric DNA binding, DNA binding transcription factor activity, telomerase activity, catalytic activity,…	Q6NT76	0.41904761904761906	6.492
NACC1	Q96RE7	3	11	12	1.09069	0.931035	0.935663	1.09049	1.00342	0.991769	1.08166	0.97459	0.968013	1.05183	0.956696	0.968237	0.983964	0.879659	0.984422	1	1	1	0.935663	1.00342	0.97459	0.968237	0.983964	1	Enhanced: Nucleoplasm	cellular_component, intracellular, cell, nucleus, nucleoplasm, cytoplasm, nuclear body, cell junction, membrane-enclosed lumen, nuclear lumen, organelle, membrane-bounded organelle, intracellular organelle, intracellular membrane-bounded organelle, organelle lumen, organelle part, intracellular part, nuclear part, intracellular organelle part, nucleoplasm part, cell part, intracellular organelle …		Q96RE7	0.396584440227704	5.493
GTF3C3	Q9Y5Q9	3	9	10	0.943269	0.886656	0.958502	0.931823	0.866565	1.02837	0.927568	0.879182	0.983234	1.00622	0.947835	1.00222	0.943632	0.968495	0.94128	1	1	1	0.943269	0.931823	0.927568	1.00222	0.943632	1	Approved: Nuclear membrane; Supported: Nucleus	transcription factor TFIIIC complex, cellular_component, intracellular, cell, nucleus, nuclear envelope, nucleoplasm, transcription factor complex, nucleolus, endomembrane system, membrane, organelle membrane, nuclear membrane, organelle envelope, membrane-enclosed lumen, envelope, nuclear lumen, macromolecular complex, organelle, membrane-bounded organelle, non-membrane-bounded organelle, intrac…	transcription factor activity, protein binding, transcription factor activity, core RNA polymerase binding, transcription factor activity, core RNA polymerase III binding, molecular_function, nucleic acid binding, DNA binding, binding, protein binding, organic cyclic compound binding, transcription regulator activity, heterocyclic compound binding	Q9Y5Q9	0.1670428893905192	4.854
IPO4	Q8TEX9|Q8TEX9-2	3	15	18	0.900404	0.932918	0.89774	0.87486	0.904657	0.833653	0.943812	0.980152	0.849779	1.00532	0.973386	1.00433	1.05775	0.934486	1.0754	1	1	1	0.900404	0.87486	0.943812	1.00433	1.05775	1	Approved: Cytosol	nuclear chromosome, chromatin, nuclear chromatin, cellular_component, intracellular, cell, nucleus, nuclear envelope, nuclear pore, chromosome, cytoplasm, endomembrane system, membrane, organelle membrane, nuclear membrane, organelle envelope, membrane-enclosed lumen, envelope, nuclear lumen, macromolecular complex, nuclear periphery, organelle, membrane-bounded organelle, non-membrane-bounded or…	molecular_function, signal sequence binding, transporter activity, binding, protein binding, nuclear localization sequence binding, Ran GTPase binding, protein transporter activity, peptide transporter activity, Ras GTPase binding, enzyme binding, substrate-specific transporter activity, small GTPase binding, amide binding, peptide binding, GTPase binding	Q8TEX9	0.032377428307123035	4.752
FKBP1A	P62942	3	6	7	0.957034	1.02383	0.856155	0.976301	1.04173	0.884204	0.966438	1.04473	0.969146	1.02778	1.12982	0.916672	1.0609	1.08142	0.94413	1	1	1	0.957034	0.976301	0.969146	1.02778	1.0609	1		cellular_component, extracellular region, extracellular space, intracellular, cell, cytoplasm, endoplasmic reticulum, endoplasmic reticulum membrane, cytosol, plasma membrane, voltage-gated calcium channel complex, endomembrane system, terminal cisterna, membrane, integral component of membrane, sarcoplasm, sarcoplasmic reticulum, extrinsic component of membrane, myofibril, sarcomere, Z disc, org…	molecular_function, peptidyl-prolyl cis-trans isomerase activity, catalytic activity, signal transducer activity, receptor binding, cytokine receptor binding, transforming growth factor beta receptor binding, binding, protein binding, macrolide binding, FK506 binding, drug binding, isomerase activity, cis-trans isomerase activity, enzyme binding, Hsp70 protein binding, heat shock protein binding,…	P62942	0.10185185185185185	8.148
CMTR2	A0A0U1RRB3|Q8IYT2	3	3	5	0.712155	0.787159	0.758042	0.735072	0.671926	0.714392	0.724496	0.720128	0.698623	1.06525	0.920508	1.01577	1.039	0.974317	1.11308	1	1	1	0.758042	0.714392	0.720128	1.01577	1.039	1	Approved: Cell Junctions, Nuclear speckles	cellular_component, intracellular, cell, nucleus, cytoplasm, organelle, membrane-bounded organelle, intracellular organelle, intracellular membrane-bounded organelle, intracellular part, cell part	molecular_function, catalytic activity, mRNA (nucleoside-2'-O-)-methyltransferase activity, methyltransferase activity, O-methyltransferase activity, RNA methyltransferase activity, mRNA methyltransferase activity, S-adenosylmethionine-dependent methyltransferase activity, transferase activity, transferase activity, transferring one-carbon groups, catalytic activity, acting on RNA	Q8IYT2	0.0	6.73
GNAO1	P09471-2	3	3	6	1.07167	0.950644	0.996137	1.21708	0.88181	0.955008	1.18399	0.935295	0.97071	0.835789	0.903459	1.00226	0.832272	0.964084	1.04094	1	1	1	0.996137	0.955008	0.97071	0.903459	0.964084	1		cellular_component, intracellular, cell, heterotrimeric G-protein complex, plasma membrane, cytoplasmic side of plasma membrane, membrane, extrinsic component of plasma membrane, extrinsic component of membrane, dendrite, extrinsic component of cytoplasmic side of plasma membrane, macromolecular complex, somatodendritic compartment, cell projection, neuron projection, myelin sheath, protein compl…	nucleotide binding, G-protein coupled receptor binding, nucleoside binding, purine nucleoside binding, molecular_function, catalytic activity, GTPase activity, signal transducer activity, receptor binding, binding, protein binding, GTP binding, pyrophosphatase activity, hydrolase activity, hydrolase activity, acting on acid anhydrides, hydrolase activity, acting on acid anhydrides, in phosphorus-…	P09471	0.0	5.615
WDR11	Q9BZH6	3	7	9	0.86491	0.898446	0.867364	0.844899	0.894402	0.864603	0.85015	0.876646	0.810107	0.948948	0.879076	1.02099	0.92032	1.02017	1.03318	1	1	1	0.867364	0.864603	0.85015	0.948948	1.02017	1	Approved: Cytosol, Microtubules	lytic vacuole, cellular_component, intracellular, cell, nucleus, cytoplasm, lysosome, lysosomal membrane, vacuole, vacuolar membrane, cytosol, cytoskeleton, microtubule cytoskeleton, membrane, integral component of membrane, organelle membrane, intrinsic component of membrane, organelle, membrane-bounded organelle, non-membrane-bounded organelle, intracellular organelle, intracellular membrane-bo…	molecular_function, binding, protein binding	Q9BZH6	0.014705882352941176	6.573
TWF1	Q12792	3	4	7	0.979999	1.03575	1.07003	0.915961	0.994364	1.03729	1.01273	0.991747	1.13473	1.04492	0.95771	1.14523	1.03452	1.0148	1.11224	1	1	1	1.03575	0.994364	1.01273	1.04492	1.03452	1	Enhanced: Cytosol	ruffle, cellular_component, intracellular, cell, cytoplasm, cytosol, cytoskeleton, plasma membrane, cell-cell junction, adherens junction, cell-substrate adherens junction, focal adhesion, actin cytoskeleton, membrane, myofibril, cell junction, cell-substrate junction, filopodium, cell leading edge, cell projection membrane, leading edge membrane, ruffle membrane, cell projection, organelle, non-…	nucleotide binding, molecular_function, actin binding, actin monomer binding, binding, protein binding, ATP binding, phospholipid binding, phosphatidylinositol-4,5-bisphosphate binding, cytoskeletal protein binding, lipid binding, purine nucleotide binding, adenyl nucleotide binding, protein complex binding, ribonucleotide binding, purine ribonucleotide binding, adenyl ribonucleotide binding, pho…	Q12792	0.09142857142857143	6.638
PSMC1	G3V4X1|P62191|P62191-2	3	34	36	0.809324	0.767597	0.969929	0.772357	0.715352	0.937812	0.779126	0.769659	0.933832	0.958557	0.971198	1.01511	0.994907	0.980603	1.06619	1	1	1	0.809324	0.772357	0.779126	0.971198	0.994907	1	Enhanced: Cytosol, Nucleoplasm	proteasome complex, cellular_component, intracellular, cell, nucleus, nucleoplasm, cytoplasm, cytosol, proteasome regulatory particle, proteasome regulatory particle, base subcomplex, membrane, proteasome accessory complex, nuclear proteasome complex, cytosolic proteasome complex, membrane-enclosed lumen, nuclear lumen, macromolecular complex, organelle, membrane-bounded organelle, intracellular …	nucleotide binding, molecular_function, nucleic acid binding, RNA binding, catalytic activity, binding, protein binding, ATP binding, transcription factor binding, pyrophosphatase activity, hydrolase activity, hydrolase activity, acting on acid anhydrides, hydrolase activity, acting on acid anhydrides, in phosphorus-containing anhydrides, ATPase activity, TBP-class protein binding, purine nucleot…	P62191	0.1590909090909091	4.377
PSMC5	P62195	3	25	27	0.767338	0.809758	0.933846	0.771838	0.757822	0.932912	0.769928	0.798476	0.947782	0.926129	0.981115	1.05131	0.993076	1.03128	1.11341	1	1	1	0.809758	0.771838	0.798476	0.981115	1.03128	1	Supported: Cytosol, Plasma membrane	proteasome complex, cellular_component, extracellular region, extracellular space, intracellular, cell, nucleus, nucleoplasm, cytoplasm, cytosol, proteasome regulatory particle, proteasome regulatory particle, base subcomplex, membrane, inclusion body, proteasome accessory complex, cytoplasmic vesicle, nuclear proteasome complex, cytosolic proteasome complex, membrane-enclosed lumen, nuclear lume…	nucleotide binding, G-protein coupled receptor binding, molecular_function, catalytic activity, receptor binding, binding, protein binding, ATP binding, transcription factor binding, pyrophosphatase activity, hydrolase activity, hydrolase activity, acting on acid anhydrides, hydrolase activity, acting on acid anhydrides, in phosphorus-containing anhydrides, ATPase activity, TBP-class protein bind…	P62195	0.03201970443349754	7.326
TPMT	P51580	3	7	8	0.890836	1.12098	0.878596	0.82819	1.05266	0.843851	0.884506	1.05659	0.823701	1.01013	0.964878	0.948169	1.09809	1.03106	1.03575	1	1	1	0.890836	0.843851	0.884506	0.964878	1.03575	1		cellular_component, extracellular region, extracellular space, intracellular, cell, cytoplasm, cytosol, vesicle, organelle, membrane-bounded organelle, extracellular organelle, extracellular region part, intracellular part, cytoplasmic part, cell part, extracellular exosome, extracellular vesicle	molecular_function, catalytic activity, thiopurine S-methyltransferase activity, methyltransferase activity, S-methyltransferase activity, S-adenosylmethionine-dependent methyltransferase activity, transferase activity, transferase activity, transferring one-carbon groups	P51580	0.0	5.93
UBE2N	P61088	3	10	11	0.841022	0.976616	0.818625	0.793099	0.957962	0.796186	0.859249	1.01948	0.815426	1.00861	1.11864	1.00713	1.07128	1.13745	1.11284	1	1	1	0.841022	0.796186	0.859249	1.00861	1.11284	1	Supported: Nucleoli fibrillar center, Nucleus	ubiquitin ligase complex, fibrillar center, cellular_component, extracellular region, extracellular space, intracellular, cell, nucleus, nucleoplasm, nucleolus, cytoplasm, cytosol, ubiquitin conjugating enzyme complex, UBC13-MMS2 complex, membrane-enclosed lumen, nuclear lumen, vesicle, macromolecular complex, UBC13-UEV1A complex, organelle, membrane-bounded organelle, non-membrane-bounded organe…	nucleotide binding, molecular_function, nucleic acid binding, RNA binding, catalytic activity, ubiquitin-protein transferase activity, binding, protein binding, ATP binding, transferase activity, purine nucleotide binding, ubiquitin-like protein transferase activity, enzyme binding, adenyl nucleotide binding, ubiquitin protein ligase binding, ubiquitin-like protein binding, ribonucleotide binding…	P61088	0.0	6.275
UBE2K	P61086	3	8	8	0.995058	0.935896	0.879937	0.903197	0.925071	0.815273	0.974731	0.949927	0.871459	1.04289	1.01096	1.01346	1.1637	1.04123	1.10061	1	1	1	0.935896	0.903197	0.949927	1.01346	1.10061	1	Approved: Actin filaments, Intermediate filaments; Supported: Cytosol	cellular_component, extracellular region, extracellular space, intracellular, cell, nucleus, cytoplasm, cytosol, filopodium, vesicle, filopodium tip, cell projection, organelle, membrane-bounded organelle, intracellular organelle, extracellular organelle, intracellular membrane-bounded organelle, extracellular region part, intracellular part, cytoplasmic part, cell projection part, cell part, ext…	nucleotide binding, molecular_function, catalytic activity, ubiquitin-protein transferase activity, binding, protein binding, ATP binding, transferase activity, purine nucleotide binding, ubiquitin-like protein transferase activity, enzyme binding, adenyl nucleotide binding, ubiquitin protein ligase binding, ribonucleotide binding, purine ribonucleotide binding, adenyl ribonucleotide binding, ubi…	P61086	0.0	5.221
UBE2M	P61081	3	12	13	0.869793	0.853734	0.864961	0.893072	0.846578	0.891576	0.896807	0.879671	0.890905	0.975905	0.992152	0.974608	1.06108	1.02217	1.03529	1	1	1	0.864961	0.891576	0.890905	0.975905	1.03529	1	Approved: Cytosol, Nuclear bodies; Supported: Nucleus	cellular_component, extracellular region, extracellular space, intracellular, cell, nucleus, nucleoplasm, cytoplasm, cytosol, membrane-enclosed lumen, nuclear lumen, vesicle, organelle, membrane-bounded organelle, intracellular organelle, extracellular organelle, intracellular membrane-bounded organelle, organelle lumen, extracellular region part, organelle part, intracellular part, nuclear part,…	nucleotide binding, molecular_function, catalytic activity, ubiquitin-protein transferase activity, binding, protein binding, ATP binding, transferase activity, ligase activity, ligase activity, forming carbon-nitrogen bonds, acid-amino acid ligase activity, purine nucleotide binding, ribosomal S6-glutamic acid ligase activity, ubiquitin-like protein transferase activity, NEDD8 transferase activi…	P61081	0.07103825136612021	7.525
WASF2	Q9Y6W5	3	16	17	1.0162	0.927185	0.932891	1.05825	1.06287	1.00468	1.06233	1.0026	1.05713	0.979763	1.03761	0.973163	1.0089	1.02886	0.956911	1	1	1	0.932891	1.05825	1.05713	0.979763	1.0089	1	Approved: Cytosol, Plasma membrane	ruffle, cellular_component, extracellular region, extracellular space, intracellular, cell, cytoplasm, endosome, early endosome, cytosol, cytoskeleton, cell-cell junction, endomembrane system, actin cytoskeleton, lamellipodium, cell junction, SCAR complex, cell leading edge, cytoplasmic vesicle, vesicle, macromolecular complex, cell projection, organelle, membrane-bounded organelle, non-membrane-…	molecular_function, actin binding, binding, protein binding, cytoskeletal protein binding, SH3 domain binding, protein domain specific binding, protein complex binding, macromolecular complex binding, cadherin binding, cell adhesion molecule binding, protein kinase A binding	Q9Y6W5	0.6144578313253012	5.257
CAPN7	Q9Y6W3	3	5	8	0.815329	0.888398	0.777359	0.750288	0.834665	0.797492	0.803091	0.839095	0.767848	1.00517	0.906195	0.94999	0.954184	0.950009	0.966378	1	1	1	0.815329	0.797492	0.803091	0.94999	0.954184	1		cellular_component, extracellular region, extracellular space, intracellular, cell, nucleus, nucleoplasm, cytoplasm, cytosol, nuclear body, membrane-enclosed lumen, nuclear lumen, vesicle, organelle, membrane-bounded organelle, intracellular organelle, extracellular organelle, intracellular membrane-bounded organelle, organelle lumen, extracellular region part, organelle part, intracellular part,…	molecular_function, catalytic activity, endopeptidase activity, cysteine-type endopeptidase activity, calcium-dependent cysteine-type endopeptidase activity, binding, protein binding, peptidase activity, cysteine-type peptidase activity, hydrolase activity, protein domain specific binding, peptidase activity, acting on L-amino acid peptides, MIT domain binding, catalytic activity, acting on a pro…	Q9Y6W3	0.01107011070110701	7.42
USMG5	Q96IX5	2	2	2	0.906252	1.12999		1.05596	1.35333		0.863742	1.35681		1.02602	1.4409		1.02227	1.2175		1	1		1.01812	1.20464	1.11027	1.23346	1.11988	1	Supported: Mitochondria	cellular_component, extracellular region, extracellular space, intracellular, cell, cytoplasm, mitochondrion, mitochondrial envelope, mitochondrial inner membrane, mitochondrial proton-transporting ATP synthase complex, membrane, integral component of membrane, proton-transporting two-sector ATPase complex, organelle inner membrane, organelle membrane, intrinsic component of membrane, mitochondri…		Q96IX5	0.20689655172413793	9.96
CWC27	Q6UX04	3	12	15	1.10614	1.03126	0.955509	1.13402	1.08542	1.051	1.06667	1.00876	1.06107	1.03742	1.00648	0.99705	1.12913	1.04368	1.03398	1	1	1	1.03126	1.08542	1.06107	1.00648	1.04368	1	Enhanced: Nucleoplasm	cellular_component, intracellular, cell, nucleus, nucleoplasm, spliceosomal complex, intracellular ribonucleoprotein complex, membrane-enclosed lumen, nuclear lumen, macromolecular complex, organelle, membrane-bounded organelle, intracellular organelle, intracellular membrane-bounded organelle, organelle lumen, organelle part, intracellular part, nuclear part, intracellular organelle part, cell p…	molecular_function, peptidyl-prolyl cis-trans isomerase activity, catalytic activity, isomerase activity, cis-trans isomerase activity, catalytic activity, acting on a protein	Q6UX04	0.5572033898305084	5.56
SGO1	Q5FBB7|Q5FBB7-6|Q5FBB7-2|Q5FBB7-3|Q5FBB7-4|Q5FBB7-5	3	2	4	1.72963	1.45457	1.33978	1.79991	1.58953	1.44405	1.76414	1.41252	1.40065	1.05317	1.18321	1.0119	1.06004	1.16391	0.979661	1	1	1	1.45457	1.58953	1.41252	1.05317	1.06004	1	Approved: Cytosol; Supported: Nucleoplasm	nuclear chromosome, chromosome, centromeric region, kinetochore, condensed chromosome kinetochore, condensed chromosome, centromeric region, condensed nuclear chromosome, centromeric region, condensed chromosome, condensed nuclear chromosome, spindle pole, cellular_component, intracellular, cell, nucleus, chromosome, cytoplasm, centrosome, microtubule organizing center, spindle, cytosol, cytoskel…	molecular_function, binding, protein binding, enzyme binding, kinase binding	Q5FBB7	0.30124777183600715	9.365
WDR3	Q9UNX4	3	11	14	2.21251	2.39131	2.30561	2.08368	2.14476	2.12148	2.05069	2.30643	2.10891	1.03919	0.996752	0.924537	1.01235	0.994529	1.03052	1	1	1	2.30561	2.12148	2.10891	0.996752	1.01235	1	Approved: Nuclear membrane, Nucleus; Enhanced: Nucleoli	cellular_component, intracellular, cell, nucleus, nuclear envelope, nucleoplasm, nucleolus, endomembrane system, membrane, intracellular ribonucleoprotein complex, preribosome, 90S preribosome, organelle membrane, nuclear membrane, organelle envelope, membrane-enclosed lumen, envelope, nuclear lumen, small-subunit processome, macromolecular complex, Pwp2p-containing subcomplex of 90S preribosome,…	molecular_function, nucleic acid binding, RNA binding, binding, snoRNA binding, organic cyclic compound binding, heterocyclic compound binding	Q9UNX4	0.05938494167550371	6.313
ORAI2	Q96SN7	3	2	2	0.975356	0.957864	1.04545	1.08838	1.02766	1.04746	1.03163	0.95781	1.10866	0.912213	1.0291	1.01141	0.870222	0.997582	0.979493	1	1	1	0.975356	1.04746	1.03163	1.01141	0.979493	1	Approved: Nucleus	cellular_component, cell, membrane, integral component of membrane, growth cone, site of polarized growth, intrinsic component of membrane, cell projection, neuron projection, membrane part, cell projection part, cell part, neuron part, plasma membrane bounded cell projection, plasma membrane bounded cell projection part	molecular_function, transporter activity, ion channel activity, cation channel activity, calcium channel activity, binding, protein binding, cation transmembrane transporter activity, ion transmembrane transporter activity, calcium ion transmembrane transporter activity, channel activity, store-operated calcium channel activity, passive transmembrane transporter activity, substrate-specific chann…	Q96SN7	0.03543307086614173	8.393
POMP	Q9Y244	3	7	8	0.884013	0.817298	0.935657	0.887783	0.861355	0.861914	0.929368	0.956303	0.957294	0.994628	1.03944	0.957712	0.951599	0.980366	0.957154	1	1	1	0.884013	0.861914	0.956303	0.994628	0.957154	1	Supported: Nuclear speckles	cellular_component, intracellular, cell, nucleus, nucleoplasm, cytoplasm, endoplasmic reticulum, cytosol, endomembrane system, membrane, nuclear body, nuclear speck, organelle membrane, membrane-enclosed lumen, nuclear lumen, organelle, membrane-bounded organelle, intracellular organelle, intracellular membrane-bounded organelle, organelle lumen, organelle part, intracellular part, nuclear part, …	molecular_function, binding, protein binding	Q9Y244	0.0	4.892
CLEC11A	A0A0A6YY95|Q9Y240	3	3	4	1.47131	1.2415	1.40838	1.63118	1.48848	1.46993	1.26831	1.31827	1.4442	1.11036	1.08897	0.978897	1.27963	1.18478	1.02183	1	1	1	1.40838	1.48848	1.31827	1.08897	1.18478	1	Approved: Centrosome	cellular_component, extracellular region, extracellular space, intracellular, cell, cytoplasm, extracellular region part, intracellular part, cell part	molecular_function, receptor binding, binding, protein binding, growth factor activity, carbohydrate binding, receptor regulator activity, receptor ligand activity, molecular function regulator	Q9Y240	0.30959752321981426	4.949
GINS2	Q9Y248	3	6	7	0.930911	0.96629	0.931345	0.887515	1.03842	0.932449	0.887689	0.986548	0.945093	1.0239	1.113	0.980948	1.06136	1.08762	1.04559	1	1	1	0.931345	0.932449	0.945093	1.0239	1.06136	1	Supported: Nucleoplasm	nuclear chromosome, GINS complex, cellular_component, intracellular, cell, nucleus, nucleoplasm, replication fork, chromosome, DNA replication preinitiation complex, replication fork protection complex, membrane-enclosed lumen, nuclear lumen, macromolecular complex, protein-DNA complex, organelle, membrane-bounded organelle, non-membrane-bounded organelle, intracellular organelle, intracellular m…	molecular_function, DNA helicase activity, catalytic activity, helicase activity, binding, protein binding, pyrophosphatase activity, hydrolase activity, hydrolase activity, acting on acid anhydrides, hydrolase activity, acting on acid anhydrides, in phosphorus-containing anhydrides, nucleoside-triphosphatase activity, 3'-5' DNA helicase activity, catalytic activity, acting on DNA	Q9Y248	0.032432432432432434	5.199
UBA1	P22314	3	56	58	0.840149	0.855877	0.823623	0.806103	0.837971	0.785453	0.856232	0.892649	0.82049	1.00116	1.02289	0.973876	1.07393	1.01621	1.03663	1	1	1	0.840149	0.806103	0.856232	1.00116	1.03663	1	Enhanced: Nucleoplasm	lytic vacuole, chromatin, heterochromatin, cellular_component, extracellular region, extracellular space, intracellular, cell, nucleus, nucleoplasm, chromosome, cytoplasm, mitochondrion, lysosome, lysosomal membrane, endosome, vacuole, vacuolar membrane, endoplasmic reticulum, endoplasmic reticulum membrane, rough endoplasmic reticulum, cytosol, cell-cell junction, endosome membrane, endomembrane…	nucleotide binding, molecular_function, nucleic acid binding, RNA binding, catalytic activity, ubiquitin activating enzyme activity, binding, protein binding, ATP binding, ubiquitin-like modifier activating enzyme activity, ligase activity, ligase activity, forming carbon-sulfur bonds, purine nucleotide binding, adenyl nucleotide binding, ribonucleotide binding, purine ribonucleotide binding, ade…	P22314	0.045368620037807186	5.474
CLCN3	A0A087WU31|A0A0A0MTB7|P51790|P51790-4|P51790-5|E9PE15|P51790-2	3	4	5	0.944707	1.01897	0.854509	0.929445	0.979816	0.835199	0.921925	1.00976	0.832203	0.966119	0.975654	1.02196	1.03325	1.04783	1.01163	1	1	1	0.944707	0.929445	0.921925	0.975654	1.03325	1	Approved: Cytosol	Golgi membrane, cellular_component, intracellular, cell, cytoplasm, endosome, early endosome, late endosome, Golgi apparatus, plasma membrane, integral component of plasma membrane, synaptic vesicle, external side of plasma membrane, cell surface, endosome membrane, endomembrane system, vesicle membrane, membrane, integral component of membrane, transport vesicle, endocytic vesicle, secretory gra…	nucleotide binding, molecular_function, transporter activity, ion channel activity, volume-sensitive anion channel activity, voltage-gated ion channel activity, voltage-gated chloride channel activity, anion channel activity, chloride channel activity, binding, protein binding, ATP binding, voltage-gated anion channel activity, anion transmembrane transporter activity, ion transmembrane transport…	P51790	0.0	6.704
RPL18	H0YHA7|J3QQ67|Q07020|Q07020-2	3	9	9	14.9533	13.4359	16.5766	14.0866	16.9918	11.4788	14.2698	20.5985	17.1029	0.999888	0.83338	0.932485	1.02328	0.742851	0.928859	1	1	1	14.9533	14.0866	17.1029	0.932485	0.928859	1	Enhanced: Cytosol, Endoplasmic reticulum; Supported: Nucleoli	cellular_component, intracellular, cell, nucleus, nucleolus, cytoplasm, endoplasmic reticulum, cytosol, ribosome, adherens junction, cell-substrate adherens junction, focal adhesion, endomembrane system, large ribosomal subunit, membrane, cytosolic large ribosomal subunit, cytosolic ribosome, cell junction, cell-substrate junction, intracellular ribonucleoprotein complex, membrane-enclosed lumen,…	molecular_function, nucleic acid binding, RNA binding, structural constituent of ribosome, structural molecule activity, binding, organic cyclic compound binding, heterocyclic compound binding	Q07020	0.25	11.951
UHRF1BP1	Q6BDS2	3	4	9	0.993099	1.01063	1.00086	1.05362	1.08644	1.02073	1.03983	0.923417	0.96873	1.04207	1.08598	0.966749	0.954857	1.0622	0.919026	1	1	1	1.00086	1.05362	0.96873	1.04207	0.954857	1	Approved: Cytosol, Nuclear membrane, Nucleoplasm		molecular_function, binding, protein binding, enzyme binding, identical protein binding, histone deacetylase binding	Q6BDS2	0.21597222222222223	5.849
RIC1	Q4ADV7|Q4ADV7-3|H0YFN7	2	2	2	0.83947		1.10114	0.888361		1.06224	0.806912		0.96775	1.07681		1.1224	1.01425		1.2032	1		1	0.970303	0.975299	0.887331	1.0996	1.10872	1		Golgi membrane, cellular_component, intracellular, cell, cytoplasm, Golgi apparatus, trans-Golgi network, cytosol, endomembrane system, membrane, integral component of membrane, organelle membrane, intrinsic component of membrane, organelle subcompartment, guanyl-nucleotide exchange factor complex, trans-Golgi network membrane, macromolecular complex, RIC1-RGP1 guanyl-nucleotide exchange factor c…	molecular_function, guanyl-nucleotide exchange factor activity, Ras guanyl-nucleotide exchange factor activity, binding, protein binding, Ras GTPase binding, Rab guanyl-nucleotide exchange factor activity, Rab GTPase binding, enzyme binding, small GTPase binding, GTPase binding, molecular function regulator	Q4ADV7	0.08713984539704848	6.063
EDC4	Q6P2E9|I3L3M2	3	33	37	1.16504	1.08601	1.48316	1.16486	1.13607	1.53979	1.18493	1.07322	1.56746	0.777809	0.868174	0.925661	0.650579	0.702056	0.684542	1	1	1	1.16504	1.16486	1.18493	0.868174	0.684542	1	Enhanced: Cytoplasmic bodies; Supported: Nucleoplasm	P-body, cellular_component, intracellular, cell, nucleus, nucleoplasm, cytoplasm, cytosol, membrane, intracellular ribonucleoprotein complex, membrane-enclosed lumen, nuclear lumen, macromolecular complex, ribonucleoprotein granule, cytoplasmic ribonucleoprotein granule, organelle, membrane-bounded organelle, non-membrane-bounded organelle, intracellular organelle, intracellular membrane-bounded …	molecular_function, binding, protein binding	Q6P2E9	0.331192005710207	5.58
L2HGDH	Q9H9P8	3	8	10	0.97695	1.00849	0.936289	0.989776	1.0458	0.93791	1.06269	1.02178	0.987033	1.01306	0.991696	0.987686	1.07421	1.02723	1.01631	1	1	1	0.97695	0.989776	1.02178	0.991696	1.02723	1	Enhanced: Mitochondria	cellular_component, intracellular, cell, cytoplasm, mitochondrion, mitochondrial envelope, mitochondrial inner membrane, membrane, integral component of membrane, organelle inner membrane, organelle membrane, intrinsic component of membrane, intrinsic component of organelle membrane, integral component of organelle membrane, intrinsic component of mitochondrial inner membrane, integral component …	molecular_function, catalytic activity, oxidoreductase activity, oxidoreductase activity, acting on CH-OH group of donors, 2-hydroxyglutarate dehydrogenase activity	Q9H9P8	0.0	7.963
RARS2	Q5T160	3	3	6	0.823832	0.902725	0.994275	0.80371	0.841598	0.83828	0.811059	0.862093	0.794041	1.03767	0.875853	1.12435	1.05283	0.993492	1.13832	1	1	1	0.902725	0.83828	0.811059	1.03767	1.05283	1	Approved: Cytosol, Nuclear bodies	cellular_component, intracellular, cell, cytoplasm, mitochondrion, mitochondrial matrix, membrane-enclosed lumen, organelle, membrane-bounded organelle, intracellular organelle, intracellular membrane-bounded organelle, organelle lumen, organelle part, intracellular part, mitochondrial part, cytoplasmic part, intracellular organelle part, cell part, intracellular organelle lumen	nucleotide binding, molecular_function, nucleic acid binding, RNA binding, catalytic activity, aminoacyl-tRNA ligase activity, arginine-tRNA ligase activity, binding, ATP binding, ligase activity, purine nucleotide binding, adenyl nucleotide binding, ribonucleotide binding, purine ribonucleotide binding, adenyl ribonucleotide binding, purine ribonucleoside triphosphate binding, small molecule bin…	Q5T160	0.0	8.084
ATG12	O94817	2	2	2	1.00013	0.991624		0.985077	1.00778		0.992917	0.983786		1.02779	1.06528		1.06373	1.08232		1	1		0.995879	0.996427	0.988351	1.04653	1.07303	1		pre-autophagosomal structure, cellular_component, intracellular, cell, cytoplasm, vacuole, autophagosome, cytosol, vesicle membrane, membrane, endocytic vesicle, cytoplasmic vesicle membrane, endocytic vesicle membrane, phagocytic vesicle membrane, organelle membrane, cytoplasmic vesicle, vesicle, macromolecular complex, pre-autophagosomal structure membrane, Atg12-Atg5-Atg16 complex, organelle, …	molecular_function, catalytic activity, binding, protein binding, transferase activity, Atg8 ligase activity	O94817	0.3357142857142857	4.875
SMARCA1	A0A0A0MRP6|B7ZLQ5|P28370|P28370-2	3	2	4	1.51701	1.08003	1.39212	1.46332	1.06897	1.34307	1.4023	1.06459	1.31753	0.994861	0.913455	0.930429	0.9054	0.835372	0.922558	1	1	1	1.39212	1.34307	1.31753	0.930429	0.9054	1	Approved: Vesicles; Supported: Nucleoplasm	nuclear chromosome, chromatin, nuclear chromatin, cellular_component, intracellular, cell, nucleus, nucleoplasm, chromosome, NURF complex, ISWI-type complex, membrane-enclosed lumen, nuclear lumen, macromolecular complex, organelle, membrane-bounded organelle, non-membrane-bounded organelle, intracellular organelle, intracellular membrane-bounded organelle, intracellular non-membrane-bounded orga…	nucleotide binding, molecular_function, nucleic acid binding, DNA binding, chromatin binding, catalytic activity, helicase activity, binding, protein binding, ATP binding, DNA-dependent ATPase activity, transcription factor binding, pyrophosphatase activity, hydrolase activity, hydrolase activity, acting on acid anhydrides, hydrolase activity, acting on acid anhydrides, in phosphorus-containing a…	P28370	0.13757115749525617	8.415
DAZAP1	K7EK33|K7EQ55|Q96EP5|Q96EP5-2	3	10	11	1.07419	1.02294	0.949625	1.10365	1.06999	1.02624	1.0478	1.00835	1.06827	0.975137	1.03294	0.973785	1.03187	1.01725	0.946943	1	1	1	1.02294	1.06999	1.0478	0.975137	1.01725	1	Enhanced: Cytosol, Nucleoplasm	cellular_component, intracellular, cell, nucleus, nucleoplasm, cytoplasm, cytosol, membrane-enclosed lumen, nuclear lumen, macromolecular complex, organelle, membrane-bounded organelle, intracellular organelle, intracellular membrane-bounded organelle, organelle lumen, protein complex, organelle part, intracellular part, nuclear part, cytoplasmic part, intracellular organelle part, cell part, int…	molecular_function, nucleic acid binding, RNA binding, single-stranded RNA binding, binding, protein binding, poly-pyrimidine tract binding, poly(U) RNA binding, poly(G) binding, RNA stem-loop binding, poly-purine tract binding, organic cyclic compound binding, heterocyclic compound binding	Q96EP5	0.6093366093366094	8.538
EIF4E2	B8ZZ50|B9A044|O60573|O60573-2	3	4	5	1.48427	1.27237	1.25839	1.38554	1.32536	1.31623	1.29877	1.3072	1.23933	1.11527	1.05018	0.946491	0.775294	1.06178	0.755045	1	1	1	1.27237	1.32536	1.29877	1.05018	0.775294	1	Approved: Cytosol, Mitochondria	cellular_component, intracellular, cell, cytoplasm, cytosol, mRNA cap binding complex, macromolecular complex, RNA cap binding complex, intracellular part, cytoplasmic part, cell part	RNA cap binding, molecular_function, nucleic acid binding, RNA binding, translation initiation factor activity, binding, protein binding, translation factor activity, RNA binding, enzyme binding, ubiquitin protein ligase binding, ubiquitin-like protein ligase binding, organic cyclic compound binding, heterocyclic compound binding	O60573	0.2	6.877
DAXX	Q9UER7|Q9UER7-3|Q9UER7-2|Q9UER7-4	3	8	14	1.43069	1.37269	1.26967	1.50892	1.46717	1.34151	1.39999	1.28527	1.35658	1.12743	1.16437	1.07624	1.16741	1.14142	1.0639	1	1	1	1.37269	1.46717	1.35658	1.12743	1.14142	1	Enhanced: Nuclear bodies, Nucleus	nuclear chromosome, chromosome, centromeric region, chromatin, nuclear chromatin, cellular_component, intracellular, cell, nucleus, nucleoplasm, chromosome, nucleolus, cytoplasm, cytosol, nuclear body, PML body, membrane-enclosed lumen, nuclear lumen, macromolecular complex, organelle, membrane-bounded organelle, non-membrane-bounded organelle, intracellular organelle, intracellular membrane-boun…	transcription factor activity, protein binding, transcription factor activity, transcription factor binding, p53 binding, molecular_function, transcription cofactor activity, transcription coactivator activity, transcription corepressor activity, signal transducer activity, signal transducer activity, downstream of receptor, receptor binding, binding, protein binding, enzyme activator activity, k…	Q9UER7	0.5945945945945946	4.655
PHF20	Q9BVI0	3	6	12	1.16279	1.02188	1.16255	1.26624	1.16082	1.14509	1.15103	1.07929	1.18428	1.00407	1.04654	1.05979	0.949642	0.988776	0.949502	1	1	1	1.16255	1.16082	1.15103	1.04654	0.949642	1	Enhanced: Nucleoplasm; Supported: Nuclear membrane	histone acetyltransferase complex, cellular_component, intracellular, cell, nucleus, nuclear envelope, nucleoplasm, cytoplasm, cytosol, endomembrane system, membrane, organelle membrane, protein acetyltransferase complex, nuclear membrane, organelle envelope, membrane-enclosed lumen, envelope, nuclear lumen, macromolecular complex, methyltransferase complex, histone methyltransferase complex, org…	molecular_function, nucleic acid binding, DNA binding, catalytic activity, histone acetyltransferase activity, binding, protein binding, N-acetyltransferase activity, H4 histone acetyltransferase activity, acetyltransferase activity, N-acyltransferase activity, transferase activity, transferase activity, transferring acyl groups, transferase activity, transferring acyl groups other than amino-acy…	Q9BVI0	0.466403162055336	6.658
NOC4L	Q9BVI4	3	4	6	1.68248	1.69861	1.49876	1.54034	1.51816	1.47287	1.62492	1.63902	1.40147	1.07011	0.976865	0.998666	1.18307	1.01644	1.14818	1	1	1	1.68248	1.51816	1.62492	0.998666	1.14818	1	Supported: Nucleoli, Nucleus	cellular_component, intracellular, cell, nucleus, nuclear envelope, nucleoplasm, nucleolus, endomembrane system, membrane, integral component of membrane, intracellular ribonucleoprotein complex, preribosome, 90S preribosome, preribosome, small subunit precursor, Noc complex, Noc4p-Nop14p complex, organelle membrane, intrinsic component of membrane, nuclear membrane, organelle envelope, membrane-…	molecular_function, nucleic acid binding, RNA binding, binding, protein binding, organic cyclic compound binding, heterocyclic compound binding	Q9BVI4	0.025193798449612403	7.189
TBC1D13	Q9NVG8	3	9	9	0.860854	0.906118	0.824554	0.79456	0.870406	0.827745	0.841782	0.863993	0.816205	1.0158	0.959674	1.00504	1.06213	1.00979	1.05933	1	1	1	0.860854	0.827745	0.841782	1.00504	1.05933	1	Approved: Nucleoli	cellular_component, intracellular, cell, cytoplasm, cytosol, endomembrane system, membrane, intracellular part, cytoplasmic part, cell part	molecular_function, GTPase activator activity, binding, protein binding, enzyme activator activity, Ras GTPase binding, Rab GTPase binding, enzyme binding, enzyme regulator activity, GTPase regulator activity, small GTPase binding, GTPase binding, nucleoside-triphosphatase regulator activity, molecular function regulator	Q9NVG8	0.045	4.981
HSPA1B|HSPA1A	A0A0G2JIW1|P0DMV8|P0DMV9	3	23	24	1.01355	1.0086	1.03412	1.02628	1.02237	1.00483	1.05675	1.01467	1.11757	0.915765	0.961291	0.94364	0.97807	0.976391	0.903824	1	1	1	1.01355	1.02237	1.05675	0.94364	0.976391	1						5.386
ICT1	Q14197	3	7	8	1.03525	1.0359	1.49236	1.05412	1.12598	1.44858	1.0307	1.14688	1.46773	1.02765	1.0237	1.1961	1.10338	1.14831	1.22404	1	1	1	1.0359	1.12598	1.14688	1.02765	1.14831	1						10.346
SPATS2	Q86XZ4	3	5	7	1.80525	1.40176	1.44984	1.88099	1.44929	1.48551	1.75938	1.40981	1.46113	0.891531	0.927176	0.936416	0.861828	0.866389	0.853414	1	1	1	1.44984	1.48551	1.46113	0.927176	0.861828	1	Enhanced: Cytosol	cellular_component, intracellular, cell, cytoplasm, cytosol, intracellular part, cytoplasmic part, cell part	molecular_function, nucleic acid binding, RNA binding, binding, organic cyclic compound binding, heterocyclic compound binding	Q86XZ4	0.5302752293577981	9.063
ALKBH6	Q3KRA9|Q3KRA9-2	2	2	3	1.11068	1.21512		0.980117	1.16356		1.15013	1.12928		0.920695	1.14511		1.14087	0.977996		1	1		1.1629	1.07184	1.13971	1.0329	1.05943	1	Approved: Focal adhesion sites; Supported: Nucleoplasm	cellular_component, intracellular, cell, nucleus, nucleoplasm, cytoplasm, adherens junction, cell-substrate adherens junction, focal adhesion, cell junction, cell-substrate junction, membrane-enclosed lumen, nuclear lumen, organelle, membrane-bounded organelle, intracellular organelle, intracellular membrane-bounded organelle, organelle lumen, organelle part, intracellular part, nuclear part, int…	molecular_function, catalytic activity, binding, iron ion binding, protein binding, ferrous iron binding, oxidoreductase activity, ion binding, cation binding, metal ion binding, transition metal ion binding, dioxygenase activity	Q3KRA9	0.09243697478991597	8.845
TAF6L	Q9Y6J9	3	7	10	0.935486	0.970155	1.09901	0.923053	1.05572	1.08147	0.888124	1.00521	1.03842	0.923228	0.966699	1.02582	0.812565	0.906226	0.901364	1	1	1	0.970155	1.05572	1.00521	0.966699	0.901364	1	Supported: Nucleoplasm	histone deacetylase complex, histone acetyltransferase complex, cellular_component, extracellular region, extracellular space, intracellular, cell, nucleus, nucleoplasm, STAGA complex, protein acetyltransferase complex, membrane-enclosed lumen, nuclear lumen, vesicle, macromolecular complex, organelle, membrane-bounded organelle, intracellular organelle, extracellular organelle, intracellular mem…	transcription factor activity, protein binding, transcription factor activity, transcription factor binding, molecular_function, nucleic acid binding, DNA binding, transcription cofactor activity, transcription coactivator activity, catalytic activity, histone acetyltransferase activity, binding, protein binding, N-acetyltransferase activity, acetyltransferase activity, N-acyltransferase activity…	Q9Y6J9	0.20739549839228297	9.001
CABIN1	Q9Y6J0|A0A087WWW8|Q9Y6J0-2	3	12	15	1.31898	1.18623	1.37258	1.45503	1.28066	1.41071	1.26992	1.13107	1.41423	0.996585	1.00217	1.11395	0.801762	0.895768	0.853607	1	1	1	1.31898	1.41071	1.26992	1.00217	0.853607	1	Approved: Aggresome, Cytosol, Nucleoplasm	cellular_component, intracellular, cell, nucleus, nucleoplasm, cytoplasm, cytosol, inclusion body, aggresome, membrane-enclosed lumen, nuclear lumen, organelle, membrane-bounded organelle, intracellular organelle, intracellular membrane-bounded organelle, organelle lumen, organelle part, intracellular part, nuclear part, cytoplasmic part, intracellular organelle part, cell part, intracellular org…	molecular_function, chromatin binding, enzyme inhibitor activity, protein phosphatase inhibitor activity, binding, phosphatase regulator activity, phosphatase inhibitor activity, protein phosphatase regulator activity, enzyme regulator activity, nucleosome binding, macromolecular complex binding, molecular function regulator	Q9Y6J0	0.31666666666666665	5.753
FBXL15	A0A0C4DFV0|Q9H469	2	2	4	0.87023		1.05462	0.890379		1.08338	0.810099		1.04126	1.06093		1.08229	0.97698		0.941023	1		1	0.962423	0.986879	0.925679	1.07161	0.959001	1		ubiquitin ligase complex, cellular_component, intracellular, cell, cytoplasm, cytosol, SCF ubiquitin ligase complex, cullin-RING ubiquitin ligase complex, macromolecular complex, intracellular part, cytoplasmic part, cell part, catalytic complex, transferase complex	molecular_function, catalytic activity, ubiquitin-protein transferase activity, binding, protein binding, transferase activity, ubiquitin-like protein transferase activity, catalytic activity, acting on a protein	Q9H469	0.043333333333333335	7.449
CUEDC2	Q9H467	3	8	12	1.21046	1.06772	1.08707	1.1815	1.17079	1.12889	1.1118	0.93066	1.0483	1.09879	1.07207	1.09357	1.14827	1.10902	1.19434	1	1	1	1.08707	1.17079	1.0483	1.09357	1.14827	1	Enhanced: Cytosol, Nucleoplasm	cellular_component, intracellular, cell, nucleus, nuclear envelope, nucleoplasm, cytoplasm, cytosol, endomembrane system, membrane, organelle membrane, nuclear membrane, organelle envelope, membrane-enclosed lumen, envelope, nuclear lumen, organelle, membrane-bounded organelle, intracellular organelle, intracellular membrane-bounded organelle, organelle lumen, organelle part, intracellular part, …	molecular_function, binding, protein binding	Q9H467	0.2926829268292683	4.605
SDR39U1	Q9NRG7-2|Q9NRG7	3	3	6	0.794162	1.09188	0.977271	0.816575	1.08982	0.940986	0.794488	1.12917	0.951653	0.946365	0.928889	1.09173	1.03903	0.958601	1.2735	1	1	1	0.977271	0.940986	0.951653	0.946365	1.03903	1	Approved: Cytosol, Nucleoplasm	cellular_component, intracellular, cell, nucleus, organelle, membrane-bounded organelle, intracellular organelle, intracellular membrane-bounded organelle, intracellular part, cell part	molecular_function, catalytic activity, oxidoreductase activity	Q9NRG7	0.05956112852664577	9.216
RNF2	Q99496	3	7	8	1.30772	1.12708	1.16631	1.26705	1.10948	1.07339	1.21446	1.10585	1.17483	0.982735	0.928068	0.927117	0.672977	0.665481	0.642302	1	1	1	1.16631	1.10948	1.17483	0.928068	0.665481	1	Enhanced: Nucleoplasm; Supported: Nuclear bodies	ubiquitin ligase complex, nuclear ubiquitin ligase complex, nuclear chromosome, chromatin, nuclear chromatin, euchromatin, heterochromatin, sex chromosome, sex chromatin, cellular_component, intracellular, cell, nucleus, nucleoplasm, chromosome, nuclear heterochromatin, nuclear body, PcG protein complex, membrane-enclosed lumen, nuclear lumen, macromolecular complex, methyltransferase complex, hi…	molecular_function, chromatin binding, catalytic activity, ubiquitin-protein transferase activity, binding, protein binding, zinc ion binding, transferase activity, ubiquitin-like protein transferase activity, protein domain specific binding, ion binding, cation binding, metal ion binding, transition metal ion binding, ubiquitin protein ligase activity, ubiquitin-like protein ligase activity, RIN…	Q99496	0.2708333333333333	6.516
PARK7	Q99497|K7ELW0|K7EN27	3	8	19	0.955037	1.02008	0.812239	0.962432	1.05204	0.84826	0.957548	1.00689	0.897125	1.02115	1.05619	0.963666	1.07483	1.06847	0.976078	1	1	1	0.955037	0.962432	0.957548	1.02115	1.06847	1	Supported: Cytosol, Nucleus	chromatin, cellular_component, extracellular region, extracellular space, intracellular, cell, nucleus, nucleoplasm, chromosome, cytoplasm, mitochondrion, mitochondrial envelope, mitochondrial inner membrane, mitochondrial respiratory chain, mitochondrial respiratory chain complex I, mitochondrial intermembrane space, mitochondrial matrix, endoplasmic reticulum, cytosol, plasma membrane, cell-cel…	transcription factor activity, protein binding, transcription factor activity, transcription factor binding, protease binding, molecular_function, nucleic acid binding, transcription cofactor activity, transcription coactivator activity, RNA binding, mRNA binding, catalytic activity, receptor binding, binding, copper ion binding, protein binding, enzyme activator activity, transcription factor bi…	Q99497	0.0	6.447
LAMB1	G3XAI2|P07942	3	4	5	0.990364	1.07891	0.944447	1.09968	1.34459	1.06141	1.06034	1.14616	1.03342	0.991964	1.35432	0.987474	1.01245	1.20477	0.983559	1	1	1	0.990364	1.09968	1.06034	0.991964	1.01245	1		cellular_component, extracellular region, proteinaceous extracellular matrix, basement membrane, basal lamina, laminin-1 complex, laminin-2 complex, extracellular space, intracellular, cell, cytoplasm, endoplasmic reticulum, endoplasmic reticulum lumen, endomembrane system, extracellular matrix, membrane-enclosed lumen, vesicle, macromolecular complex, organelle, membrane-bounded organelle, intra…	molecular_function, structural molecule activity, extracellular matrix structural constituent, binding, protein binding	P07942	0.02631578947368421	4.71
POLR3A	O14802	3	18	24	0.872455	0.834907	0.979888	0.872506	0.768721	0.936892	0.80454	0.811064	0.90028	0.992718	0.923133	1.07879	1.00917	1.00486	1.08688	1	1	1	0.872455	0.872506	0.811064	0.992718	1.00917	1	Supported: Nucleoplasm	DNA-directed RNA polymerase complex, cellular_component, intracellular, cell, nucleus, nucleoplasm, DNA-directed RNA polymerase III complex, cytoplasm, cytosol, membrane, RNA polymerase complex, membrane-enclosed lumen, nuclear lumen, macromolecular complex, organelle, membrane-bounded organelle, intracellular organelle, intracellular membrane-bounded organelle, organelle lumen, organelle part, i…	RNA polymerase III activity, molecular_function, nucleic acid binding, DNA binding, chromatin binding, catalytic activity, DNA-directed 5'-3' RNA polymerase activity, binding, transferase activity, transferase activity, transferring phosphorus-containing groups, nucleotidyltransferase activity, 5'-3' RNA polymerase activity, ion binding, cation binding, metal ion binding, organic cyclic compound …	O14802	0.0	8.331
USP24	Q9UPU5	3	26	30	0.846117	0.789467	0.79443	0.838606	0.744269	0.76924	0.847488	0.813368	0.745267	1.02941	0.908585	0.962526	1.05028	0.95954	1.03267	1	1	1	0.79443	0.76924	0.813368	0.962526	1.03267	1	Supported: Cytosol, Nucleoplasm	cellular_component, intracellular, cell, nucleus, nucleoplasm, membrane-enclosed lumen, nuclear lumen, organelle, membrane-bounded organelle, intracellular organelle, intracellular membrane-bounded organelle, organelle lumen, organelle part, intracellular part, nuclear part, intracellular organelle part, cell part, intracellular organelle lumen	molecular_function, catalytic activity, peptidase activity, cysteine-type peptidase activity, hydrolase activity, ubiquitin-like protein-specific protease activity, thiol-dependent ubiquitinyl hydrolase activity, peptidase activity, acting on L-amino acid peptides, ubiquitinyl hydrolase activity, catalytic activity, acting on a protein	Q9UPU5	0.08625954198473282	5.848
CLIP2	Q9UDT6|Q9UDT6-2	3	2	4	1.07884	1.37048	0.873556	0.987105	1.20732	0.83692	1.02436	0.941965	0.838978	0.985933	0.976206	1.02692	0.874219	1.17457	0.95651	1	1	1	1.07884	0.987105	0.941965	0.985933	0.95651	1		cellular_component, intracellular, cell, cytoplasm, cytoskeleton, microtubule, microtubule associated complex, cytoplasmic microtubule, microtubule cytoskeleton, macromolecular complex, microtubule plus-end, organelle, non-membrane-bounded organelle, intracellular organelle, intracellular non-membrane-bounded organelle, protein complex, organelle part, intracellular part, cytoskeletal part, cytop…	molecular_function, binding, protein binding, microtubule binding, cytoskeletal protein binding, tubulin binding, microtubule plus-end binding	Q9UDT6	0.19694072657743786	6.421
KIF23	H7BYN4|Q02241|Q02241-2	3	8	11	1.09162	1.02886	1.12016	1.05787	0.938497	1.11415	1.00641	0.995456	1.08223	0.879539	0.809238	0.884752	0.706178	0.736235	0.813685	1	1	1	1.09162	1.05787	1.00641	0.879539	0.736235	1	Enhanced: Nucleoplasm	cellular_component, extracellular region, intracellular, cell, nucleus, nucleoplasm, cytoplasm, centrosome, microtubule organizing center, spindle, cytosol, cytoskeleton, kinesin complex, microtubule, microtubule associated complex, adherens junction, cell-substrate adherens junction, focal adhesion, microtubule cytoskeleton, cell junction, cell-substrate junction, midbody, membrane-enclosed lume…	nucleotide binding, molecular_function, motor activity, microtubule motor activity, catalytic activity, binding, protein binding, ATP binding, microtubule binding, cytoskeletal protein binding, tubulin binding, pyrophosphatase activity, hydrolase activity, hydrolase activity, acting on acid anhydrides, hydrolase activity, acting on acid anhydrides, in phosphorus-containing anhydrides, ATPase acti…	Q02241	0.16875	8.479
ENTHD2	Q96N21-2|Q96N21	2	2	2	1.14663	0.970813		1.10853	1.16114		1.17398	1.00843		1.10884	1.06516		0.969908	1.03667		1	1		1.05872	1.13484	1.0912	1.087	1.00329	1						6.681
SNUPN	O95149	3	3	6	0.758132	0.855431	0.667851	0.700813	0.722989	0.674698	0.780402	0.802108	0.639982	1.00722	0.959674	0.907891	0.944917	0.932782	0.949172	1	1	1	0.758132	0.700813	0.780402	0.959674	0.944917	1	Supported: Nuclear membrane	cellular_component, extracellular region, extracellular space, intracellular, cell, nucleus, nuclear envelope, nuclear pore, cytoplasm, cytosol, endomembrane system, organelle envelope, envelope, vesicle, macromolecular complex, organelle, membrane-bounded organelle, intracellular organelle, extracellular organelle, intracellular membrane-bounded organelle, protein complex, extracellular region p…	RNA cap binding, molecular_function, nucleic acid binding, RNA binding, transporter activity, binding, protein binding, protein transporter activity, peptide transporter activity, substrate-specific transporter activity, organic cyclic compound binding, heterocyclic compound binding	O95149	0.2861111111111111	6.316
MFN2	O95140	3	5	7	0.963418	0.981814	0.980973	1.05687	0.982445	0.868258	0.941616	0.955631	0.874931	1.09152	1.13942	1.16965	1.17175	1.19044	1.18615	1	1	1	0.980973	0.982445	0.941616	1.13942	1.18615	1		cellular_component, intracellular, cell, cytoplasm, mitochondrion, mitochondrial envelope, mitochondrial outer membrane, cytosol, cytoskeleton, microtubule cytoskeleton, membrane, integral component of membrane, outer membrane, organelle membrane, intrinsic component of membrane, intrinsic component of organelle membrane, intrinsic component of mitochondrial outer membrane, mitochondrial membrane…	nucleotide binding, nucleoside binding, purine nucleoside binding, molecular_function, catalytic activity, GTPase activity, binding, protein binding, GTP binding, pyrophosphatase activity, hydrolase activity, hydrolase activity, acting on acid anhydrides, hydrolase activity, acting on acid anhydrides, in phosphorus-containing anhydrides, purine nucleotide binding, nucleoside-triphosphatase activi…	O95140	0.0	6.646
PAN2	Q504Q3|Q504Q3-2|Q504Q3-3	3	4	5	0.976527	1.00094	0.885264	0.925168	0.852922	0.849214	0.827149	0.906883	0.764912	1.00268	0.953197	0.988777	0.887259	0.888043	0.971027	1	1	1	0.976527	0.852922	0.827149	0.988777	0.888043	1		P-body, cellular_component, intracellular, cell, nucleus, cytoplasm, cytosol, intracellular ribonucleoprotein complex, PAN complex, macromolecular complex, ribonucleoprotein granule, cytoplasmic ribonucleoprotein granule, organelle, membrane-bounded organelle, non-membrane-bounded organelle, intracellular organelle, intracellular membrane-bounded organelle, intracellular non-membrane-bounded orga…	3'-5'-exoribonuclease activity, molecular_function, nucleic acid binding, catalytic activity, nuclease activity, exonuclease activity, exoribonuclease activity, poly(A)-specific ribonuclease activity, ribonuclease activity, binding, protein binding, 3'-5' exonuclease activity, hydrolase activity, hydrolase activity, acting on ester bonds, exonuclease activity, active with either ribo- or deoxyrib…	Q504Q3	0.0	5.697
BCAT2	M0QXF9|O15382	3	11	12	0.825378	0.807277	0.806863	0.778411	0.720299	0.76738	0.775578	0.798908	0.764188	1.01181	0.960019	1.00385	1.11282	1.03785	1.12528	1	1	1	0.807277	0.76738	0.775578	1.00385	1.11282	1		cellular_component, intracellular, cell, cytoplasm, mitochondrion, mitochondrial matrix, membrane-enclosed lumen, organelle, membrane-bounded organelle, intracellular organelle, intracellular membrane-bounded organelle, organelle lumen, organelle part, intracellular part, mitochondrial part, cytoplasmic part, intracellular organelle part, cell part, intracellular organelle lumen	molecular_function, catalytic activity, branched-chain-amino-acid transaminase activity, transaminase activity, transferase activity, transferase activity, transferring nitrogenous groups, L-leucine transaminase activity, L-valine transaminase activity, L-isoleucine transaminase activity	O15382	0.0	7.179
NVL	O15381	3	6	11	2.29232	2.64219	2.0777	2.26813	2.72217	2.1475	2.29337	2.55245	2.01173	0.91763	0.852455	0.789808	0.855347	0.819836	0.584814	1	1	1	2.29232	2.26813	2.29337	0.852455	0.819836	1	Enhanced: Nucleoli	cellular_component, intracellular, cell, nucleus, nucleoplasm, telomerase holoenzyme complex, nucleolus, membrane, intracellular ribonucleoprotein complex, membrane-enclosed lumen, nuclear lumen, macromolecular complex, organelle, membrane-bounded organelle, non-membrane-bounded organelle, intracellular organelle, intracellular membrane-bounded organelle, intracellular non-membrane-bounded organe…	nucleotide binding, molecular_function, nucleic acid binding, RNA binding, binding, protein binding, ATP binding, purine nucleotide binding, adenyl nucleotide binding, ribonucleotide binding, purine ribonucleotide binding, adenyl ribonucleotide binding, purine ribonucleoside triphosphate binding, small molecule binding, ribonucleoprotein complex binding, ion binding, anion binding, macromolecular…	O15381	0.19509345794392524	6.171
SGPL1	O95470	3	7	9	0.813868	0.834537	0.704376	0.745712	0.783291	0.739694	0.775584	0.850205	0.733103	1.02682	0.902026	0.887744	1.05684	0.959411	1.07608	1	1	1	0.813868	0.745712	0.775584	0.902026	1.05684	1	Supported: Endoplasmic reticulum	cellular_component, intracellular, cell, cytoplasm, endoplasmic reticulum, endoplasmic reticulum membrane, endomembrane system, membrane, integral component of membrane, integral component of endoplasmic reticulum membrane, intrinsic component of membrane, intrinsic component of endoplasmic reticulum membrane, organelle subcompartment, nuclear outer membrane-endoplasmic reticulum membrane network…	molecular_function, catalytic activity, binding, protein binding, sphinganine-1-phosphate aldolase activity, lyase activity, carbon-carbon lyase activity, carboxy-lyase activity, aldehyde-lyase activity, vitamin binding, pyridoxal phosphate binding, small molecule binding, ion binding, anion binding, cofactor binding, vitamin B6 binding, organic cyclic compound binding, heterocyclic compound bind…	O95470	0.01936619718309859	9.311
SDE2	Q6IQ49|Q6IQ49-2	3	16	19	1.09374	0.994505	1.05196	1.11591	1.07924	1.10031	1.10527	1.00116	1.11347	1.02027	1.00141	1.0408	1.08679	1.06239	1.05661	1	1	1	1.05196	1.10031	1.10527	1.02027	1.06239	1	Approved: Cytosol, Golgi apparatus, Nuclear speckles, Plasma membrane	cellular_component, intracellular, cell, nucleus, organelle, membrane-bounded organelle, intracellular organelle, intracellular membrane-bounded organelle, intracellular part, cell part		Q6IQ49	0.43458980044345896	5.792
ALAD	P13716|P13716-2	3	5	8	0.934848	1.06729	0.919411	0.945101	1.05594	0.862889	0.945341	0.96785	0.910428	0.991642	1.13077	1.00866	1.01597	1.17275	0.983371	1	1	1	0.934848	0.945101	0.945341	1.00866	1.01597	1		proteasome complex, cellular_component, extracellular region, extracellular space, intracellular, cell, nucleus, cytoplasm, cytosol, proteasome core complex, endomembrane system, secretory granule, cytoplasmic vesicle, membrane-enclosed lumen, vesicle, vesicle lumen, macromolecular complex, secretory granule lumen, organelle, membrane-bounded organelle, intracellular organelle, extracellular orga…	molecular_function, catalytic activity, porphobilinogen synthase activity, binding, protein binding, zinc ion binding, lyase activity, carbon-oxygen lyase activity, hydro-lyase activity, protein complex binding, identical protein binding, ion binding, cation binding, macromolecular complex binding, metal ion binding, transition metal ion binding, proteasome core complex binding	P13716	0.024242424242424242	6.444
TM9SF2	Q99805	3	6	8	0.884965	0.934049	0.88872	0.874006	0.882503	0.862684	0.843574	0.916785	0.835351	0.995819	0.934732	1.00295	1.13629	1.07999	1.12751	1	1	1	0.88872	0.874006	0.843574	0.995819	1.12751	1		cellular_component, extracellular region, extracellular space, intracellular, cell, cytoplasm, endosome, plasma membrane, integral component of plasma membrane, endosome membrane, endomembrane system, membrane, integral component of membrane, organelle membrane, intrinsic component of membrane, intrinsic component of plasma membrane, cytoplasmic vesicle, vesicle, organelle, membrane-bounded organ…		Q99805	0.0	7.151
NDUFA4	O00483	3	4	5	1.8555	2.4025	0.990424	1.78204	2.09475	0.952902	2.01046	2.2464	0.944282	0.980875	1.00868	0.94622	1.0965	1.10567	1.08556	1	1	1	1.8555	1.78204	2.01046	0.980875	1.0965	1	Supported: Mitochondria	cellular_component, extracellular region, extracellular space, intracellular, cell, cytoplasm, mitochondrion, mitochondrial envelope, mitochondrial inner membrane, mitochondrial respiratory chain, mitochondrial respiratory chain complex I, mitochondrial respiratory chain complex IV, membrane, organelle inner membrane, NADH dehydrogenase complex, organelle membrane, mitochondrial membrane, organel…	molecular_function, catalytic activity, NADH dehydrogenase activity, cytochrome-c oxidase activity, transporter activity, binding, protein binding, NADH dehydrogenase (ubiquinone) activity, cation transmembrane transporter activity, electron transfer activity, heme-copper terminal oxidase activity, ion transmembrane transporter activity, monovalent inorganic cation transmembrane transporter activ…	O00483	0.0	9.582
SPC24	K7ESQ2|K7EJH0|K7EMX1	3	5	7	0.878421	0.941941	0.99768	0.929043	0.987993	0.868265	0.908474	0.938256	1.03938	1.03295	1.14578	0.888518	0.914285	0.996613	0.888681	1	1	1	0.941941	0.929043	0.938256	1.03295	0.914285	1	Supported: Nucleoli, Nucleus	chromosome, centromeric region, kinetochore, condensed chromosome kinetochore, condensed chromosome, centromeric region, condensed chromosome, cellular_component, intracellular, cell, nucleus, chromosome, nucleolus, cytoplasm, cytosol, Ndc80 complex, membrane-enclosed lumen, nuclear lumen, macromolecular complex, organelle, membrane-bounded organelle, non-membrane-bounded organelle, intracellular…	molecular_function, binding, protein binding	Q8NBT2	not found in D2P2	4.689
IFIT5	Q13325|Q13325-2	3	5	7	0.837836	0.863036	0.846482	0.817713	0.858815	0.861812	0.845477	0.822051	0.843785	0.943985	0.974104	0.957029	0.942154	1.01129	0.95473	1	1	1	0.846482	0.858815	0.843785	0.957029	0.95473	1	Approved: Vesicles; Supported: Plasma membrane	ruffle, cellular_component, intracellular, cell, cytoplasm, cytosol, cytoskeleton, plasma membrane, IkappaB kinase complex, actin cytoskeleton, membrane, cell leading edge, cell projection membrane, leading edge membrane, ruffle membrane, macromolecular complex, cell projection, organelle, membrane-bounded organelle, non-membrane-bounded organelle, intracellular organelle, intracellular membrane-…	tRNA binding, RNA cap binding, molecular_function, nucleic acid binding, DNA binding, double-stranded DNA binding, RNA binding, single-stranded RNA binding, binding, protein binding, poly-pyrimidine tract binding, poly(U) RNA binding, organic cyclic compound binding, heterocyclic compound binding	Q13325	0.0	7.104
HNRNPU	Q00839|Q00839-2	3	57	58	1.05941	1.03991	1.20088	1.0279	1.04818	1.21483	0.942426	1.04781	1.23215	0.745414	0.975525	1.08363	1.13894	0.965301	1.06027	1	1	1	1.05941	1.04818	1.04781	0.975525	1.06027	1	Supported: Nucleoplasm	nuclear chromosome, chromosome, centromeric region, kinetochore, sex chromosome, cellular_component, extracellular region, intracellular, cell, nucleus, nucleoplasm, transcription factor complex, spliceosomal complex, chromosome, telomerase holoenzyme complex, cytoplasm, centrosome, microtubule organizing center, spindle, cytoskeleton, microtubule, spindle microtubule, cell surface, microtubule c…	nucleotide binding, regulatory region DNA binding, transcription factor activity, protein binding, transcription factor activity, transcription factor binding, RNA polymerase II core binding, core promoter binding, regulatory region nucleic acid binding, RNA polymerase II transcription factor binding, RNA polymerase II basal transcription factor binding, TFIIH-class transcription factor binding, …	Q00839	0.5066666666666667	5.751
PGM1	P36871	3	25	27	0.807995	0.822438	0.819818	0.771037	0.799679	0.797483	0.860713	0.882055	0.846187	0.962327	0.887489	0.945171	1.04805	0.99286	1.07012	1	1	1	0.819818	0.797483	0.860713	0.945171	1.04805	1	Enhanced: Actin filaments	cellular_component, extracellular region, extracellular space, intracellular, cell, cytoplasm, cytosol, cytoskeleton, endomembrane system, actin cytoskeleton, secretory granule, cytoplasmic vesicle, membrane-enclosed lumen, vesicle, organelle, membrane-bounded organelle, non-membrane-bounded organelle, intracellular organelle, extracellular organelle, intracellular non-membrane-bounded organelle,…	magnesium ion binding, molecular_function, catalytic activity, phosphoglucomutase activity, binding, protein binding, isomerase activity, intramolecular transferase activity, intramolecular transferase activity, phosphotransferases, ion binding, cation binding, metal ion binding	P36871	0.0	6.429
LEMD2	Q8NC56	3	12	15	1.08776	1.02416	0.993498	1.13088	1.07703	1.01395	1.09071	1.05914	1.02932	0.899274	0.781534	0.859588	0.655562	0.584645	0.613721	1	1	1	1.02416	1.07703	1.05914	0.859588	0.613721	1	Enhanced: Nuclear membrane	chromatin, cellular_component, intracellular, cell, nucleus, nuclear envelope, nuclear inner membrane, integral component of nuclear inner membrane, chromosome, cytoplasm, endoplasmic reticulum, endomembrane system, membrane, integral component of membrane, organelle inner membrane, organelle membrane, intrinsic component of membrane, intrinsic component of nuclear inner membrane, intrinsic compo…	molecular_function, nucleic acid binding, DNA binding, chromatin binding, binding, protein binding, chromatin DNA binding, organic cyclic compound binding, heterocyclic compound binding	Q8NC56	0.2922465208747515	9.091
ANKFY1	Q9P2R3|Q9P2R3-2	3	12	18	0.79249	0.820749	0.819572	0.779201	0.796363	0.792426	0.77872	0.847184	0.797101	0.954544	0.919056	0.963585	1.0174	0.975952	1.04937	1	1	1	0.819572	0.792426	0.797101	0.954544	1.0174	1	Enhanced: Endosomes	lytic vacuole, cellular_component, extracellular region, extracellular space, intracellular, cell, cytoplasm, lysosome, lysosomal membrane, endosome, early endosome, vacuole, vacuolar membrane, cytosol, endosome membrane, endomembrane system, membrane, retromer complex, organelle membrane, cytoplasmic vesicle, vesicle, macromolecular complex, organelle, membrane-bounded organelle, intracellular o…	molecular_function, binding, protein binding, phospholipid binding, lipid binding, Ras GTPase binding, Rab GTPase binding, enzyme binding, small GTPase binding, phosphatidylinositol binding, ion binding, anion binding, cation binding, metal ion binding, GTPase binding, phosphatidylinositol phosphate binding	Q9P2R3	not found in D2P2	5.799
NEK1	Q96PY6|Q96PY6-2|Q96PY6-3|Q96PY6-4|Q96PY6-6	3	2	8	0.850766	3.32477	1.14184	0.808265	3.34066	1.19269	0.875978	3.37774	1.03406	0.79338	0.963881	0.860019	0.489585	0.857507	0.673433	1	1	1	1.14184	1.19269	1.03406	0.860019	0.673433	1	Approved: Nuclear membrane, Nucleoli	pericentriolar material, cellular_component, intracellular, cell, nucleus, cytoplasm, centrosome, microtubule organizing center, cytoskeleton, microtubule cytoskeleton, organelle, membrane-bounded organelle, non-membrane-bounded organelle, intracellular organelle, intracellular membrane-bounded organelle, intracellular non-membrane-bounded organelle, organelle part, intracellular part, cytoskelet…	nucleotide binding, molecular_function, catalytic activity, protein kinase activity, protein serine/threonine kinase activity, protein tyrosine kinase activity, binding, protein binding, ATP binding, kinase activity, transferase activity, transferase activity, transferring phosphorus-containing groups, phosphotransferase activity, alcohol group as acceptor, purine nucleotide binding, adenyl nucle…	Q96PY6	0.3386327503974563	5.691
MOCS1	Q9NZB8|Q9NZB8-2|Q9NZB8-8	3	9	10	0.940894	1.04944	0.928656	0.972032	0.996999	0.890135	0.930728	0.979691	0.858447	1.04141	1.03765	1.03178	1.10069	1.06435	1.04367	1	1	1	0.940894	0.972032	0.930728	1.03765	1.06435	1	Approved: Cytosol, Plasma membrane	cellular_component, intracellular, cell, nucleus, cytoplasm, cytosol, molybdopterin synthase complex, macromolecular complex, organelle, membrane-bounded organelle, intracellular organelle, intracellular membrane-bounded organelle, protein complex, intracellular part, cytoplasmic part, cell part	nucleotide binding, nucleoside binding, purine nucleoside binding, molecular_function, catalytic activity, binding, GTP binding, lyase activity, carbon-carbon lyase activity, phosphorus-oxygen lyase activity, purine nucleotide binding, guanyl nucleotide binding, ribonucleoside binding, purine ribonucleoside binding, ribonucleotide binding, purine ribonucleotide binding, guanyl ribonucleotide bind…	Q9NZB8	0.055031446540880505	9.453
YWHAE	P62258	3	24	25	0.994832	1.01673	0.919338	0.967717	0.9967	0.943161	1.00524	0.987261	0.984875	1.02812	1.0552	0.968905	1.08876	1.07658	1.03013	1	1	1	0.994832	0.967717	0.987261	1.02812	1.07658	1		cellular_component, extracellular region, extracellular space, intracellular, cell, nucleus, cytoplasm, mitochondrion, cytosol, cytoskeleton, kinesin complex, microtubule associated complex, plasma membrane, adherens junction, cell-substrate adherens junction, focal adhesion, vesicle membrane, microtubule cytoskeleton, membrane, cell junction, cell-substrate junction, axon, growth cone, site of p…	molecular_function, nucleic acid binding, RNA binding, guanyl-nucleotide exchange factor activity, Ras guanyl-nucleotide exchange factor activity, calcium channel regulator activity, binding, protein binding, potassium channel regulator activity, channel regulator activity, Ras GTPase binding, Rab guanyl-nucleotide exchange factor activity, Rab GTPase binding, enzyme binding, protein domain speci…	P62258	0.08235294117647059	4.49
UBE2H	P62256	3	5	6	0.982608	1.00569	0.867957	0.983113	1.18423	0.824272	0.99888	0.966169	0.877757	1.06299	1.16015	0.988686	1.12533	1.25285	1.00673	1	1	1	0.982608	0.983113	0.966169	1.06299	1.12533	1	Supported: Mitochondria	cellular_component, intracellular, cell, cytoplasm, cytosol, intracellular part, cytoplasmic part, cell part	nucleotide binding, molecular_function, catalytic activity, ubiquitin-protein transferase activity, binding, protein binding, ATP binding, transferase activity, purine nucleotide binding, ubiquitin-like protein transferase activity, enzyme binding, adenyl nucleotide binding, ubiquitin protein ligase binding, ribonucleotide binding, purine ribonucleotide binding, adenyl ribonucleotide binding, pur…	P62256	0.20218579234972678	4.41
UBE2G1	P62253	3	5	8	1.00964	0.985219	0.938331	0.963725	0.901358	0.946872	0.985774	0.857417	0.930581	1.06181	0.981918	1.06758	1.13949	1.07527	1.09395	1	1	1	0.985219	0.946872	0.930581	1.06181	1.09395	1	Approved: Cytosol, Nucleoplasm	cellular_component, extracellular region, extracellular space, intracellular, cell, cytoplasm, cytosol, vesicle, organelle, membrane-bounded organelle, extracellular organelle, extracellular region part, intracellular part, cytoplasmic part, cell part, extracellular exosome, extracellular vesicle	nucleotide binding, molecular_function, catalytic activity, ubiquitin-protein transferase activity, binding, protein binding, ATP binding, transferase activity, purine nucleotide binding, ubiquitin-like protein transferase activity, enzyme binding, adenyl nucleotide binding, ubiquitin protein ligase binding, ribonucleotide binding, purine ribonucleotide binding, adenyl ribonucleotide binding, pur…	P62253	0.041176470588235294	5.061
SLC12A2	P55011|P55011-3	3	10	12	0.839739	0.80764	0.871904	0.852146	0.81986	0.952556	1.03299	1.00504	1.01744	0.876874	0.826931	0.898363	0.863941	0.931387	0.973348	1	1	1	0.839739	0.852146	1.01744	0.876874	0.931387	1	Approved: Plasma membrane, Vesicles	cellular_component, extracellular region, extracellular space, cell, plasma membrane, integral component of plasma membrane, membrane, integral component of membrane, apical plasma membrane, intrinsic component of membrane, intrinsic component of plasma membrane, vesicle, organelle, membrane-bounded organelle, extracellular organelle, extracellular region part, membrane part, plasma membrane part…	nucleotide binding, molecular_function, catalytic activity, transporter activity, binding, protein binding, ATP binding, cation transmembrane transporter activity, anion transmembrane transporter activity, sodium:potassium:chloride symporter activity, ammonium transmembrane transporter activity, ion transmembrane transporter activity, inorganic anion transmembrane transporter activity, chloride t…	P55011	0.17574257425742573	6.096
EIF5	P55010	3	24	27	0.965084	0.944495	0.863067	0.965583	0.924751	0.884528	0.981546	0.935661	0.913308	0.96966	1.02396	0.966029	1.10413	1.09403	1.03727	1	1	1	0.944495	0.924751	0.935661	0.96966	1.09403	1	Supported: Cytosol, Plasma membrane	cellular_component, intracellular, cell, cytoplasm, cytosol, plasma membrane, membrane, intracellular part, cytoplasmic part, cell part, cell periphery	nucleotide binding, nucleoside binding, purine nucleoside binding, molecular_function, nucleic acid binding, RNA binding, translation initiation factor activity, catalytic activity, GTPase activity, binding, protein binding, GTP binding, translation factor activity, RNA binding, pyrophosphatase activity, hydrolase activity, hydrolase activity, acting on acid anhydrides, hydrolase activity, acting…	P55010	0.2482598607888631	5.338
TRABD	J3KPT4|Q9H4I3	3	3	4	0.663011	0.819892	0.762454	0.644813	0.765668	0.791722	0.731417	0.835306	0.697218	0.90428	0.846806	0.976031	0.959335	0.92369	1.06284	1	1	1	0.762454	0.765668	0.731417	0.90428	0.959335	1	Approved: Mitochondria, Nucleus			Q9H4I3	0.08776595744680851	7.851
CAMK2D	Q13557-12|D6R938|E9PBG7|E9PF82|Q13557|Q13557-10|Q13557-11|Q13557-3|Q13557-4|Q13557-5|Q13557-6|Q13557-8|Q13557-9	2	2	4	0.844394		0.826412	0.884195		0.837343	0.844721		0.887074	0.806346		0.838692	0.624266		0.733841	1		1	0.835403	0.860769	0.865898	0.822519	0.679054	1	Approved: Cytosol; Supported: Cell Junctions, Plasma membrane	cellular_component, intracellular, cell, nucleus, nucleoplasm, cytoplasm, endoplasmic reticulum, endoplasmic reticulum membrane, cytosol, plasma membrane, endomembrane system, vesicle membrane, membrane, integral component of membrane, sarcoplasm, sarcoplasmic reticulum, endocytic vesicle, cytoplasmic vesicle membrane, endocytic vesicle membrane, organelle membrane, intrinsic component of membran…	nucleotide binding, molecular_function, catalytic activity, protein kinase activity, protein serine/threonine kinase activity, calmodulin-dependent protein kinase activity, guanyl-nucleotide exchange factor activity, Ras guanyl-nucleotide exchange factor activity, binding, protein binding, calmodulin binding, ATP binding, cytoskeletal protein binding, ion channel inhibitor activity, channel regul…	Q13557	0.03006012024048096	6.79
TFAM	Q00059	3	13	15	0.844239	1.02797	1.03074	0.990682	1.11962	0.851781	0.873445	1.04369	1.01497	0.978011	1.31784	0.907897	1.03008	1.33527	0.964454	1	1	1	1.02797	0.990682	1.01497	0.978011	1.03008	1	Enhanced: Mitochondria	cellular_component, intracellular, cell, nucleus, cytoplasm, mitochondrion, mitochondrial matrix, cytosol, nucleoid, membrane-enclosed lumen, mitochondrial nucleoid, organelle, membrane-bounded organelle, non-membrane-bounded organelle, intracellular organelle, intracellular membrane-bounded organelle, intracellular non-membrane-bounded organelle, organelle lumen, organelle part, intracellular pa…	regulatory region DNA binding, transcription regulatory region sequence-specific DNA binding, RNA polymerase II regulatory region sequence-specific DNA binding, RNA polymerase II core promoter proximal region sequence-specific DNA binding, RNA polymerase II transcription factor activity, sequence-specific DNA binding, transcription factor activity, RNA polymerase II core promoter proximal region …	Q00059	0.024390243902439025	9.973
PNPLA2	Q96AD5	3	3	6	0.884776	0.830452	0.880119	0.854751	0.82406	0.845244	0.893283	0.881846	0.810262	1.00674	0.909131	1.04129	0.974203	0.870539	1.00945	1	1	1	0.880119	0.845244	0.881846	1.00674	0.974203	1	Approved: Nucleoplasm; Enhanced: Lipid droplets	cellular_component, intracellular, cell, nucleus, nucleoplasm, cytoplasm, endoplasmic reticulum, endoplasmic reticulum lumen, endoplasmic reticulum membrane, lipid droplet, cytosol, plasma membrane, endomembrane system, membrane, integral component of membrane, intrinsic component of membrane, membrane-enclosed lumen, nuclear lumen, organelle subcompartment, nuclear outer membrane-endoplasmic ret…	molecular_function, catalytic activity, lipoprotein lipase activity, triglyceride lipase activity, O-acyltransferase activity, lipase activity, acylglycerol O-acyltransferase activity, transferase activity, transferase activity, transferring acyl groups, transferase activity, transferring acyl groups other than amino-acyl groups, hydrolase activity, hydrolase activity, acting on ester bonds, carb…	Q96AD5	0.09722222222222222	6.749
CDC123	O75794	3	7	11	0.838608	0.888963	0.914517	0.824678	0.864084	0.91178	0.847942	0.880926	0.862816	1.02206	0.958174	1.05328	0.960203	0.911121	1.1076	1	1	1	0.888963	0.864084	0.862816	1.02206	0.960203	1	Approved: Cytosol, Golgi apparatus, Nucleoplasm	cellular_component, intracellular, cell, cytoplasm, intracellular part, cell part		O75794	0.07142857142857142	4.484
RNASEH2A	O75792	3	15	16	0.841728	0.893448	0.871653	0.835274	0.885617	0.854694	0.861335	0.919206	0.906652	1.00213	1.02767	0.993791	1.06699	0.975891	1.0355	1	1	1	0.871653	0.854694	0.906652	1.00213	1.0355	1	Enhanced: Cytosol, Nucleus	cellular_component, intracellular, cell, nucleus, nucleoplasm, cytoplasm, cytosol, membrane-enclosed lumen, nuclear lumen, ribonuclease H2 complex, macromolecular complex, organelle, membrane-bounded organelle, intracellular organelle, intracellular membrane-bounded organelle, organelle lumen, protein complex, organelle part, intracellular part, nuclear part, cytoplasmic part, intracellular organ…	molecular_function, nucleic acid binding, RNA binding, catalytic activity, nuclease activity, endonuclease activity, endoribonuclease activity, RNA-DNA hybrid ribonuclease activity, ribonuclease activity, binding, hydrolase activity, hydrolase activity, acting on ester bonds, endoribonuclease activity, producing 5'-phosphomonoesters, endonuclease activity, active with either ribo- or deoxyribonuc…	O75792	0.0	5.008
GRAP2	O75791	3	15	16	0.833264	0.877459	0.872194	0.836109	0.891685	0.880715	0.87268	0.874651	0.833718	0.961522	0.952085	1.03301	1.02298	1.00723	1.07143	1	1	1	0.872194	0.880715	0.87268	0.961522	1.02298	1		cellular_component, intracellular, cell, nucleus, cytoplasm, endosome, cytosol, plasma membrane, cytoplasmic side of plasma membrane, endomembrane system, membrane, extrinsic component of plasma membrane, extrinsic component of membrane, extrinsic component of cytoplasmic side of plasma membrane, cytoplasmic vesicle, vesicle, organelle, membrane-bounded organelle, intracellular organelle, intrace…	molecular_function, catalytic activity, protein kinase activity, protein tyrosine kinase activity, non-membrane spanning protein tyrosine kinase activity, SH3/SH2 adaptor activity, receptor binding, binding, protein binding, kinase activity, transferase activity, transferase activity, transferring phosphorus-containing groups, phosphotransferase activity, alcohol group as acceptor, protein bindin…	O75791	0.3151515151515151	6.633
HS1BP3	B5MC96|F6TR53|Q53T59	2	3	5	0.94145		0.957218	0.990301		0.945795	0.944893		0.989513	0.994845		0.940521	1.01985		1.17491	1		1	0.949334	0.968048	0.967203	0.967683	1.09738	1	Approved: Cytosol, Nucleoli	cellular_component, intracellular, cell, cytoplasm, mitochondrion, endoplasmic reticulum, endomembrane system, organelle, membrane-bounded organelle, intracellular organelle, intracellular membrane-bounded organelle, intracellular part, cytoplasmic part, cell part	molecular_function, binding, phospholipid binding, lipid binding, phosphatidylinositol binding, ion binding, anion binding	Q53T59	0.5408163265306123	7.67
TTC37	Q6PGP7	3	18	21	1.46902	1.45124	1.56298	1.40361	1.36864	1.47705	1.39967	1.46715	1.39608	1.40755	1.1562	1.27385	1.55434	1.52133	1.54374	1	1	1	1.46902	1.40361	1.39967	1.27385	1.54374	1	Supported: Cytosol, Nucleoplasm	chromatin, cellular_component, intracellular, cell, nucleus, nucleoplasm, chromosome, cytoplasm, cytosol, membrane-enclosed lumen, nuclear lumen, macromolecular complex, transcriptionally active chromatin, organelle, membrane-bounded organelle, non-membrane-bounded organelle, intracellular organelle, intracellular membrane-bounded organelle, intracellular non-membrane-bounded organelle, organelle…	molecular_function, binding, protein binding	Q6PGP7	0.0	7.281
TFG	Q92734|Q92734-2	3	11	15	0.971914	0.968796	0.904157	0.976903	1.0375	0.989855	1.00321	0.943453	1.0239	1.01292	1.07313	0.977224	1.01789	1.01232	0.959687	1	1	1	0.968796	0.989855	1.00321	1.01292	1.01232	1	Approved: Cytosol, Vesicles	Golgi membrane, cellular_component, extracellular region, extracellular space, intracellular, cell, cytoplasm, endoplasmic reticulum, Golgi apparatus, cytosol, endomembrane system, membrane, organelle membrane, vesicle, organelle subcompartment, organelle, membrane-bounded organelle, intracellular organelle, extracellular organelle, intracellular membrane-bounded organelle, extracellular region p…	molecular_function, signal transducer activity, binding, protein binding, identical protein binding	Q92734	0.7025	4.807
RNF14	Q9UBS8	3	3	6	0.803638	0.830512	0.843847	0.869583	0.584909	0.827737	0.885194	0.645735	0.778169	1.05773	0.823339	1.07637	1.08137	0.965763	1.06592	1	1	1	0.830512	0.827737	0.778169	1.05773	1.06592	1	Supported: Cytosol	ubiquitin ligase complex, cellular_component, intracellular, cell, nucleus, cytoplasm, cytosol, macromolecular complex, organelle, membrane-bounded organelle, intracellular organelle, intracellular membrane-bounded organelle, intracellular part, cytoplasmic part, cell part, catalytic complex, transferase complex	transcription factor activity, protein binding, transcription factor activity, transcription factor binding, molecular_function, transcription cofactor activity, transcription coactivator activity, catalytic activity, ubiquitin-protein transferase activity, receptor binding, binding, protein binding, transferase activity, ubiquitin-like protein transferase activity, enzyme binding, ubiquitin conj…	Q9UBS8	0.014767932489451477	4.509
RPS6KB2	Q9UBS0	3	3	7	1.04829	1.04416	0.985516	1.13221	1.12715	1.05303	0.969327	0.89994	0.84815	1.00253	1.13027	1.02188	0.904017	0.99974	0.940946	1	1	1	1.04416	1.12715	0.89994	1.02188	0.940946	1	Supported: Cytosol	cellular_component, intracellular, cell, nucleus, nucleoplasm, cytoplasm, membrane-enclosed lumen, nuclear lumen, organelle, membrane-bounded organelle, intracellular organelle, intracellular membrane-bounded organelle, organelle lumen, organelle part, intracellular part, nuclear part, intracellular organelle part, cell part, intracellular organelle lumen	nucleotide binding, molecular_function, catalytic activity, protein kinase activity, protein serine/threonine kinase activity, ribosomal protein S6 kinase activity, binding, ATP binding, kinase activity, transferase activity, transferase activity, transferring phosphorus-containing groups, phosphotransferase activity, alcohol group as acceptor, purine nucleotide binding, adenyl nucleotide binding…	Q9UBS0	0.2095435684647303	7.033
DNAJB11	Q9UBS4	3	17	18	1.03898	0.965358	1.01765	0.995746	0.95937	1.05671	1.00794	0.920216	1.00716	1.06797	1.0145	1.03437	1.11594	1.09409	1.06854	1	1	1	1.01765	0.995746	1.00716	1.03437	1.09409	1	Supported: Endoplasmic reticulum	cellular_component, intracellular, cell, nucleus, cytoplasm, endoplasmic reticulum, endoplasmic reticulum lumen, endomembrane system, membrane, membrane-enclosed lumen, macromolecular complex, endoplasmic reticulum chaperone complex, organelle, membrane-bounded organelle, intracellular organelle, intracellular membrane-bounded organelle, organelle lumen, protein complex, organelle part, intracell…	molecular_function, binding, protein binding, unfolded protein binding	Q9UBS4	0.05027932960893855	5.881
STAM	Q92783|Q92783-2	3	9	13	1.06519	1.01235	0.938093	1.09562	1.10947	1.0106	1.10214	1.03164	1.05127	1.01903	1.02024	0.977645	1.06997	1.0911	1.01505	1	1	1	1.01235	1.09562	1.05127	1.01903	1.06997	1	Supported: Vesicles	cellular_component, intracellular, cell, cytoplasm, endosome, early endosome, cytosol, endosome membrane, endomembrane system, membrane, organelle membrane, cytoplasmic vesicle, early endosome membrane, vesicle, macromolecular complex, ESCRT-0 complex, ESCRT complex, organelle, membrane-bounded organelle, intracellular organelle, protein complex, organelle part, intracellular part, cytoplasmic ve…	molecular_function, SH3/SH2 adaptor activity, binding, protein binding, enzyme binding, protein binding, bridging, signaling adaptor activity, ubiquitin-like protein ligase binding, molecular adaptor activity	Q92783	0.20925925925925926	4.564
POLI	J3KQ09|J3KSW2|Q9UNA4|X6R2I3	2	2	2	1.17171	1.01986		1.11233	1.09879		0.98595	1.2478		1.04951	0.984974		0.930268	1.00285		1	1		1.09579	1.10556	1.11688	1.01724	0.966558	1	Approved: Cytoplasmic bodies; Supported: Nuclear speckles	cellular_component, intracellular, cell, nucleus, nucleoplasm, cytoplasm, nuclear body, nuclear speck, intracellular ribonucleoprotein complex, membrane-enclosed lumen, nuclear lumen, macromolecular complex, ribonucleoprotein granule, cytoplasmic ribonucleoprotein granule, organelle, membrane-bounded organelle, non-membrane-bounded organelle, intracellular organelle, intracellular membrane-bounde…	molecular_function, nucleic acid binding, DNA binding, damaged DNA binding, catalytic activity, DNA-directed DNA polymerase activity, binding, protein binding, transferase activity, transferase activity, transferring phosphorus-containing groups, nucleotidyltransferase activity, DNA polymerase activity, ion binding, cation binding, metal ion binding, organic cyclic compound binding, catalytic act…	Q9UNA4	0.1837837837837838	5.521
ERC1	K7EPP6|Q8IUD2	3	27	29	1.11209	1.14598	1.02518	1.09957	1.12706	1.09498	1.11773	1.05275	1.04991	1.03227	1.03731	1.02703	1.06228	1.02289	0.985064	1	1	1	1.11209	1.09957	1.05275	1.03227	1.02289	1	Supported: Cytosol, Plasma membrane, Vesicles	Golgi membrane, cellular_component, intracellular, cell, cytoplasm, Golgi apparatus, cytosol, plasma membrane, IkappaB kinase complex, endomembrane system, membrane, organelle membrane, organelle subcompartment, macromolecular complex, presynaptic membrane, organelle, membrane-bounded organelle, intracellular organelle, intracellular membrane-bounded organelle, organelle part, intracellular part,…	molecular_function, binding, protein binding, Ras GTPase binding, Rab GTPase binding, enzyme binding, protein domain specific binding, PDZ domain binding, LRR domain binding, small GTPase binding, leucine zipper domain binding, cadherin binding, cell adhesion molecule binding, GTPase binding	Q8IUD2	0.3378136200716846	5.792
ATP2B4	P23634|P23634-6	3	19	22	0.706386	0.795192	0.780768	0.695415	0.724802	0.756577	0.853543	0.877695	0.805335	0.831928	0.818898	0.869414	0.859831	0.872431	0.961957	1	1	1	0.780768	0.724802	0.853543	0.831928	0.872431	1	Supported: Plasma membrane	cellular_component, intracellular, cell, cytoplasm, plasma membrane, integral component of plasma membrane, caveola, cilium, membrane, integral component of membrane, basolateral plasma membrane, myofibril, sarcomere, Z disc, T-tubule, intrinsic component of membrane, intrinsic component of plasma membrane, motile cilium, I band, macromolecular complex, sperm flagellum, sarcolemma, cell projectio…	nucleotide binding, molecular_function, catalytic activity, enzyme inhibitor activity, transporter activity, calcium-transporting ATPase activity, binding, protein binding, calmodulin binding, ATP binding, cation transmembrane transporter activity, ion transmembrane transporter activity, calcium ion transmembrane transporter activity, primary active transmembrane transporter activity, P-P-bond-hy…	P23634	not found in D2P2	6.285
CCDC93	F8W9X7|Q567U6	3	18	25	0.87582	0.930115	0.942858	0.888631	0.913897	0.96906	0.88103	0.913814	0.977789	0.991473	1.02507	1.01017	1.00394	1.04509	1.0008	1	1	1	0.930115	0.913897	0.913814	1.01017	1.00394	1	Approved: Plasma membrane; Supported: Vesicles	cellular_component, intracellular, cell, cytoplasm, endosome, early endosome, endomembrane system, cytoplasmic vesicle, vesicle, organelle, membrane-bounded organelle, intracellular organelle, intracellular part, cytoplasmic part, cell part, intracellular vesicle	molecular_function, binding, protein binding	Q567U6	0.1774960380348653	7.878
CLIP1	P30622|P30622-1|P30622-2	3	41	46	1.03601	1.03827	1.00405	1.05487	1.11118	1.08989	1.06732	1.02082	1.08941	0.914196	1.00045	0.977471	0.721911	0.956095	0.822972	1	1	1	1.03601	1.08989	1.06732	0.977471	0.822972	1	Supported: Cytosol, Microtubule ends	chromosome, centromeric region, kinetochore, ruffle, cellular_component, intracellular, cell, nucleus, nuclear envelope, chromosome, cytoplasm, endosome, centrosome, microtubule organizing center, cytosol, cytoskeleton, microtubule, cytoplasmic microtubule, intermediate filament, endomembrane system, vesicle membrane, microtubule cytoskeleton, membrane, cytoplasmic vesicle membrane, organelle mem…	molecular_function, binding, protein binding, microtubule binding, cytoskeletal protein binding, zinc ion binding, tubulin binding, identical protein binding, protein homodimerization activity, ion binding, cation binding, metal ion binding, transition metal ion binding, protein dimerization activity, microtubule plus-end binding	P30622	0.25382475660639775	5.176
HAUS7	Q99871|Q99871-2|Q99871-3	3	4	6	1.08276	0.944512	0.986452	1.08771	0.965564	0.99163	1.01898	0.954834	0.982495	0.924835	0.948486	0.887792	0.692121	0.761964	0.746738	1	1	1	0.986452	0.99163	0.982495	0.924835	0.746738	1	Supported: Centrosome	cellular_component, intracellular, cell, cytoplasm, centrosome, microtubule organizing center, spindle, cytosol, cytoskeleton, microtubule, microtubule associated complex, microtubule cytoskeleton, macromolecular complex, organelle, non-membrane-bounded organelle, intracellular organelle, intracellular non-membrane-bounded organelle, protein complex, organelle part, intracellular part, cytoskelet…	molecular_function, binding, protein binding, enzyme binding, thioesterase binding	Q99871	0.03804347826086957	4.589
MSI2	Q96DH6	3	9	10	0.895061	0.85394	0.817758	0.843819	0.867174	0.792571	0.860818	0.863195	0.801441	1.04534	0.998244	0.940626	1.06747	0.986645	0.988499	1	1	1	0.85394	0.843819	0.860818	0.998244	0.988499	1	Supported: Cytosol	cellular_component, intracellular, cell, cytoplasm, polysome, intracellular ribonucleoprotein complex, macromolecular complex, intracellular part, cell part, ribonucleoprotein complex	molecular_function, nucleic acid binding, RNA binding, single-stranded RNA binding, binding, protein binding, poly-pyrimidine tract binding, poly(U) RNA binding, organic cyclic compound binding, heterocyclic compound binding	Q96DH6	0.13719512195121952	8.46
FUS	H3BPE7|P35637|P35637-2	3	12	14	1.34891	1.32039	1.12833	1.36292	1.42446	1.23689	1.37758	1.30868	1.32138	1.00722	0.926291	0.972281	1.05424	1.02252	0.980535	1	1	1	1.32039	1.36292	1.32138	0.972281	1.02252	1	Enhanced: Nucleoplasm	cellular_component, intracellular, cell, nucleus, nucleoplasm, cytoplasm, polysome, dendrite, intracellular ribonucleoprotein complex, membrane-enclosed lumen, nuclear lumen, macromolecular complex, somatodendritic compartment, cell projection, neuron projection, neuronal cell body, dendritic spine, perikaryon, organelle, membrane-bounded organelle, intracellular organelle, intracellular membrane…	transcription factor activity, protein binding, transcription factor activity, transcription factor binding, molecular_function, nucleic acid binding, DNA binding, transcription cofactor activity, transcription coactivator activity, RNA binding, receptor binding, binding, protein binding, cytoskeletal protein binding, transcription factor binding, myosin binding, estrogen receptor binding, myosin…	P35637	0.8003802281368821	9.45
TXN2	Q99757	3	2	4	0.920016	1.09169	0.923881	0.935152	1.20924	0.940989	0.881929	0.933901	1.00955	0.967864	1.38874	0.870703	0.940651	0.139125	0.956163	1	1	1	0.923881	0.940989	0.933901	0.967864	0.940651	1	Enhanced: Mitochondria	cellular_component, intracellular, cell, nucleus, nucleolus, cytoplasm, mitochondrion, mitochondrial matrix, dendrite, membrane-enclosed lumen, nuclear lumen, somatodendritic compartment, cell projection, neuron projection, neuronal cell body, organelle, membrane-bounded organelle, non-membrane-bounded organelle, intracellular organelle, intracellular membrane-bounded organelle, intracellular non…	molecular_function, catalytic activity, binding, protein binding, peptide-methionine (S)-S-oxide reductase activity, protein disulfide oxidoreductase activity, disulfide oxidoreductase activity, oxidoreductase activity, oxidoreductase activity, acting on a sulfur group of donors, oxidoreductase activity, acting on a sulfur group of donors, disulfide as acceptor, protein complex binding, peptide-m…	Q99757	0.04216867469879518	8.213
PEX5	B4E0T2|P50542|P50542-4	3	13	18	0.973466	1.0571	0.9512	0.904399	1.10332	0.949847	1.02374	1.04155	0.985322	1.02853	1.03299	1.02564	0.950537	0.960289	0.968305	1	1	1	0.973466	0.949847	1.02374	1.02853	0.960289	1	Supported: Cytosol, Golgi apparatus	cellular_component, intracellular, cell, cytoplasm, peroxisome, peroxisomal membrane, Golgi apparatus, cytosol, endomembrane system, membrane, organelle membrane, microbody membrane, macromolecular complex, microbody, organelle, membrane-bounded organelle, intracellular organelle, intracellular membrane-bounded organelle, protein complex, organelle part, intracellular part, microbody part, peroxi…	peroxisome targeting sequence binding, molecular_function, signal sequence binding, peroxisome matrix targeting signal-1 binding, binding, protein binding, enzyme binding, small GTPase binding, amide binding, peptide binding, protein N-terminus binding, GTPase binding	P50542	0.04225352112676056	4.368
PSMD13	Q9UNM6|Q9UNM6-2	3	16	20	0.709789	0.794107	0.850745	0.684828	0.771304	0.840627	0.765158	0.821649	0.873922	0.920444	0.892584	0.97597	1.02159	0.965535	1.09602	1	1	1	0.794107	0.771304	0.821649	0.920444	1.02159	1	Approved: Cytosol, Nuclear speckles	proteasome complex, cellular_component, extracellular region, extracellular space, intracellular, cell, nucleus, nucleoplasm, cytoplasm, cytosol, proteasome regulatory particle, proteasome regulatory particle, lid subcomplex, endomembrane system, membrane, proteasome accessory complex, secretory granule, cytoplasmic vesicle, membrane-enclosed lumen, nuclear lumen, vesicle, vesicle lumen, macromol…	molecular_function, structural molecule activity	Q9UNM6	0.0	5.543
SNX12	A0A087X0R6|Q9UMY4|Q9UMY4-2	3	8	10	0.912331	1.01715	0.973053	0.948743	1.04789	0.900138	0.891559	0.982354	0.983597	1.04082	1.11537	0.955006	1.06339	1.09622	0.981088	1	1	1	0.973053	0.948743	0.982354	1.04082	1.06339	1		cellular_component, extracellular region, extracellular space, intracellular, cell, cytoplasm, endosome, early endosome, endomembrane system, membrane, extrinsic component of membrane, cytoplasmic vesicle, vesicle, organelle, membrane-bounded organelle, intracellular organelle, extracellular organelle, extracellular region part, intracellular part, membrane part, cytoplasmic part, cell part, extr…	molecular_function, binding, protein binding, phospholipid binding, lipid binding, enzyme binding, phosphatidylinositol binding, ion binding, anion binding	Q9UMY4	not found in D2P2	7.611
SYNE2	Q8WXH0|Q8WXH0-2	3	92	112	1.08038	1.20544	1.11991	1.07074	1.19851	1.15641	1.0814	1.15162	1.06969	0.995004	0.946258	0.987798	0.873895	0.924224	0.90356	1	1	1	1.11991	1.15641	1.0814	0.987798	0.90356	1	Enhanced: Nuclear membrane	cellular_component, extracellular region, extracellular space, intracellular, cell, nucleus, nuclear envelope, nuclear outer membrane, nucleoplasm, cytoplasm, mitochondrion, endoplasmic reticulum, endoplasmic reticulum membrane, cytoskeleton, plasma membrane, adherens junction, cell-substrate adherens junction, focal adhesion, endomembrane system, membrane, integral component of membrane, inclusi…	molecular_function, actin binding, binding, protein binding, cytoskeletal protein binding, protein complex binding, macromolecular complex binding, actin filament binding	Q8WXH0	0.08903413217138707	5.156
CLPTM1L	G5E9Z2|Q96KA5|Q96KA5-2	2	4	5	0.85722		0.868401	0.829628		0.902741	0.901591		0.796551	1.06586		1.08649	1.16106		1.11824	1		1	0.862811	0.866185	0.849071	1.07618	1.13965	1	Approved: Endoplasmic reticulum	cellular_component, membrane, integral component of membrane, intrinsic component of membrane, membrane part		Q96KA5	0.011152416356877323	8.914
ADH5	P11766	3	18	20	0.85363	0.832056	0.79274	0.806769	0.849606	0.788682	0.882341	0.91901	0.841938	0.95095	0.95229	0.948863	1.07043	0.988207	1.0467	1	1	1	0.832056	0.806769	0.882341	0.95095	1.0467	1		cellular_component, extracellular region, extracellular space, intracellular, cell, cytoplasm, mitochondrion, cytosol, vesicle, organelle, membrane-bounded organelle, intracellular organelle, extracellular organelle, intracellular membrane-bounded organelle, extracellular region part, intracellular part, cytoplasmic part, cell part, extracellular exosome, extracellular vesicle	molecular_function, catalytic activity, alcohol dehydrogenase (NAD) activity, aldehyde dehydrogenase (NAD) activity, binding, fatty acid binding, protein binding, zinc ion binding, lipid binding, electron transfer activity, oxidoreductase activity, oxidoreductase activity, acting on CH-OH group of donors, oxidoreductase activity, acting on the CH-OH group of donors, NAD or NADP as acceptor, oxido…	P11766	0.0	7.254
MAP3K4	F5H538|J3KNB8|Q9Y6R4|Q9Y6R4-2	3	4	12	0.959867	0.953111	1.02441	0.909688	0.812314	0.974794	0.904957	0.841416	0.982819	0.65604	0.713977	0.891136	0.679924	0.716716	0.829153	1	1	1	0.959867	0.909688	0.904957	0.713977	0.716716	1	Approved: Cytosol	cellular_component, intracellular, cell, cytoplasm, intracellular part, cytoplasmic part, cell part, perinuclear region of cytoplasm	nucleotide binding, molecular_function, catalytic activity, protein kinase activity, protein serine/threonine kinase activity, signal transducer, downstream of receptor, with serine/threonine kinase activity, MAP kinase kinase kinase activity, signal transducer activity, signal transducer activity, downstream of receptor, binding, protein binding, ATP binding, kinase activity, transferase activit…	Q9Y6R4	0.19776119402985073	6.019
YWHAH	Q04917|A2IDB1	3	14	14	0.945268	0.955611	0.917276	0.981249	0.992118	0.90578	0.981133	0.937477	0.962941	0.997228	1.06946	0.941471	1.04079	1.07217	1.00035	1	1	1	0.945268	0.981249	0.962941	0.997228	1.04079	1		cellular_component, extracellular region, extracellular space, intracellular, cell, cytoplasm, mitochondrion, cytosol, plasma membrane, cell-cell junction, vesicle membrane, intercalated disc, membrane, cell junction, cytoplasmic vesicle membrane, organelle membrane, cytoplasmic vesicle, vesicle, organelle, membrane-bounded organelle, intracellular organelle, extracellular organelle, intracellula…	molecular_function, actin binding, receptor binding, insulin-like growth factor receptor binding, binding, protein binding, cytoskeletal protein binding, channel regulator activity, sodium channel regulator activity, enzyme binding, protein domain specific binding, nuclear hormone receptor binding, steroid hormone receptor binding, glucocorticoid receptor binding, identical protein binding, ion c…	Q04917	0.04878048780487805	4.618
GNPAT	O15228	3	8	9	0.776669	0.860199	0.819595	0.749067	0.68818	0.820618	0.692573	0.742388	0.735075	1.00432	0.900019	1.00133	1.09467	1.01571	1.06308	1	1	1	0.819595	0.749067	0.735075	1.00133	1.06308	1		cellular_component, intracellular, cell, cytoplasm, mitochondrion, peroxisome, peroxisomal membrane, peroxisomal matrix, membrane, organelle membrane, microbody membrane, microbody lumen, membrane-enclosed lumen, microbody, organelle, membrane-bounded organelle, intracellular organelle, intracellular membrane-bounded organelle, organelle lumen, organelle part, intracellular part, microbody part, …	molecular_function, catalytic activity, receptor binding, binding, protein binding, O-acyltransferase activity, glycerone-phosphate O-acyltransferase activity, CoA hydrolase activity, palmitoyl-CoA hydrolase activity, acetyltransferase activity, O-acetyltransferase activity, transferase activity, transferase activity, transferring acyl groups, transferase activity, transferring acyl groups other …	O15228	0.0	6.245
PLS3	A0A0A0MSQ0|H7C4N2|P13797|P13797-2|P13797-3	3	3	5	0.908444	0.916009	0.951968	0.942275	0.968417	0.872248	0.998167	0.868149	0.854713	1.01833	0.82357	1.01693	0.972416	0.997656	0.981619	1	1	1	0.916009	0.942275	0.868149	1.01693	0.981619	1	Approved: Plasma membrane; Supported: Cytosol	cellular_component, intracellular, cell, cytoplasm, cytosol, cytoskeleton, actin filament, plasma membrane, actin cytoskeleton, membrane, actin filament bundle, organelle, non-membrane-bounded organelle, intracellular organelle, intracellular non-membrane-bounded organelle, organelle part, intracellular part, cytoskeletal part, cytoplasmic part, intracellular organelle part, cell part, cell perip…	molecular_function, actin binding, binding, calcium ion binding, protein binding, cytoskeletal protein binding, protein complex binding, ion binding, cation binding, macromolecular complex binding, metal ion binding, actin filament binding	P13797	0.0	5.647
LSM7	A0A087X2I5|Q9UK45	3	4	5	0.882453	0.981667	0.997517	0.910239	1.01059	0.924146	0.917236	0.966192	0.981139	1.00421	1.05323	0.986372	1.09006	1.10598	1.03104	1	1	1	0.981667	0.924146	0.966192	1.00421	1.09006	1	Approved: Nucleoli fibrillar center	cellular_component, intracellular, cell, nucleus, nucleoplasm, spliceosomal complex, U2-type spliceosomal complex, U6 snRNP, U12-type spliceosomal complex, cytoplasm, cytosol, intracellular ribonucleoprotein complex, small nuclear ribonucleoprotein complex, membrane-enclosed lumen, nuclear lumen, macromolecular complex, organelle, membrane-bounded organelle, intracellular organelle, intracellular…	molecular_function, nucleic acid binding, RNA binding, binding, protein binding, snRNA binding, U6 snRNA binding, organic cyclic compound binding, heterocyclic compound binding	Q9UK45	0.1262135922330097	4.026
INTS5	Q6P9B9	3	6	8	0.958345	1.1107	1.0967	0.976386	1.02652	1.15705	1.03027	1.12506	1.00537	0.975836	0.944563	1.03528	0.874285	0.835424	0.901628	1	1	1	1.0967	1.02652	1.03027	0.975836	0.874285	1	Supported: Nucleus	DNA-directed RNA polymerase complex, cellular_component, intracellular, cell, nucleus, nuclear envelope, nucleoplasm, cytoplasm, endomembrane system, membrane, integral component of membrane, DNA-directed RNA polymerase II, holoenzyme, RNA polymerase complex, organelle membrane, intrinsic component of membrane, nuclear membrane, organelle envelope, membrane-enclosed lumen, envelope, nuclear lumen…	molecular_function, binding, protein binding	Q6P9B9	0.08439646712463199	6.707
SCNM1	Q9BWG6|Q9BWG6-2|Q9BWG6-3	3	2	2	1.09124	1.33334	1.29883	1.24575	1.35545	1.42573	1.04473	1.1236	1.42956	1.06627	1.13514	1.05186	1.11779	1.16523	1.18302	1	1	1	1.29883	1.35545	1.1236	1.06627	1.16523	1	Approved: Nucleus	cellular_component, intracellular, cell, nucleus, nucleoplasm, nuclear body, nuclear speck, membrane-enclosed lumen, nuclear lumen, organelle, membrane-bounded organelle, intracellular organelle, intracellular membrane-bounded organelle, organelle lumen, organelle part, intracellular part, nuclear part, intracellular organelle part, nucleoplasm part, cell part, intracellular organelle lumen	molecular_function, binding, protein binding, enzyme binding, ion binding, cation binding, metal ion binding	Q9BWG6	0.5260869565217391	8.945
EMC10	M0R2A0|Q5UCC4|Q5UCC4-2	3	4	5	1.08867	0.984464	0.96968	1.05538	1.01621	0.987905	1.13874	0.992706	1.04565	1.06712	1.0569	1.03465	1.13219	1.10046	1.02104	1	1	1	0.984464	1.01621	1.04565	1.0569	1.10046	1		cellular_component, extracellular region, intracellular, cell, cytoplasm, endoplasmic reticulum, endoplasmic reticulum membrane, endomembrane system, membrane, integral component of membrane, integral component of endoplasmic reticulum membrane, intrinsic component of membrane, intrinsic component of endoplasmic reticulum membrane, organelle subcompartment, macromolecular complex, nuclear outer m…		Q5UCC4	0.15267175572519084	6.552
MTFR1	Q15390|H0YBZ4|Q15390-2	2	3	3	1.08544		1.16642	1.07848		1.19974	1.03622		1.01312	1.02052		1.08506	0.951933		0.920227	1		1	1.12593	1.13911	1.02467	1.05279	0.93608	1	Supported: Cytosol, Mitochondria	cellular_component, intracellular, cell, cytoplasm, mitochondrion, cytosol, plasma membrane, membrane, organelle, membrane-bounded organelle, intracellular organelle, intracellular membrane-bounded organelle, intracellular part, cytoplasmic part, cell part, cell periphery		Q15390	0.32432432432432434	9.265
AIF1L	Q9BQI0|Q9BQI0-3	3	2	5	1.13356	1.16766	1.0914	1.18023	1.18408	1.01116	0.961685	1.10746	1.07545	1.07058	1.26602	0.966652	0.759904	0.907484	0.815631	1	1	1	1.13356	1.18023	1.07545	1.07058	0.815631	1		ruffle, cellular_component, extracellular region, extracellular space, intracellular, cell, cytoplasm, cytoskeleton, actin filament, plasma membrane, adherens junction, cell-substrate adherens junction, focal adhesion, actin cytoskeleton, membrane, cell junction, cell-substrate junction, cell leading edge, cell projection membrane, leading edge membrane, vesicle, ruffle membrane, macromolecular c…	molecular_function, actin binding, binding, calcium ion binding, protein binding, cytoskeletal protein binding, protein complex binding, ion binding, cation binding, macromolecular complex binding, metal ion binding, actin filament binding	Q9BQI0	0.13333333333333333	7.019
USP9X	Q93008|Q93008-1	3	25	34	0.912866	0.951955	0.944366	0.900544	0.869371	0.903225	0.906901	0.947886	0.87131	1.04854	0.93128	1.03115	1.04753	1.05036	1.09706	1	1	1	0.944366	0.900544	0.906901	1.03115	1.05036	1		cellular_component, intracellular, cell, cytoplasm, cytosol, membrane, growth cone, site of polarized growth, cell projection, neuron projection, intracellular part, cytoplasmic part, cell projection part, cell part, neuron part, plasma membrane bounded cell projection, plasma membrane bounded cell projection part	molecular_function, catalytic activity, endopeptidase activity, cysteine-type endopeptidase activity, binding, protein binding, peptidase activity, cysteine-type peptidase activity, hydrolase activity, ubiquitin-like protein-specific protease activity, thiol-dependent ubiquitinyl hydrolase activity, SMAD binding, peptidase activity, acting on L-amino acid peptides, co-SMAD binding, ubiquitinyl hy…	Q93008	0.09027237354085603	5.521
ELL	P55199	3	7	11	1.28545	0.957627	1.1003	1.25214	1.07312	1.12484	1.34179	1.02435	1.17387	0.980729	0.956145	1.02347	0.932641	0.981319	1.02378	1	1	1	1.1003	1.12484	1.17387	0.980729	0.981319	1		chromatin, cellular_component, intracellular, cell, nucleus, nucleoplasm, chromosome, transcription elongation factor complex, Cajal body, nuclear body, nuclear speck, membrane-enclosed lumen, nuclear lumen, macromolecular complex, transcriptionally active chromatin, histone locus body, organelle, membrane-bounded organelle, non-membrane-bounded organelle, intracellular organelle, intracellular m…	molecular_function, binding, protein binding, enzyme binding, phosphatase binding	P55199	0.35909822866344604	9.511
MLLT10	P55197	3	2	3	1.88847	1.12899	1.64395	2.20367	1.27835	1.85575	1.93873	1.07593	1.72552	0.978519	1.09992	0.994947	0.687907	0.829756	0.89181	1	1	1	1.64395	1.85575	1.72552	0.994947	0.829756	1	Supported: Nucleoplasm	cellular_component, intracellular, cell, nucleus, nucleoplasm, cytoplasm, cytosol, membrane-enclosed lumen, nuclear lumen, macromolecular complex, organelle, membrane-bounded organelle, intracellular organelle, intracellular membrane-bounded organelle, organelle lumen, protein complex, organelle part, intracellular part, nuclear part, cytoplasmic part, intracellular organelle part, cell part, int…	molecular_function, nucleic acid binding, DNA binding, DNA binding transcription factor activity, binding, protein binding, ion binding, cation binding, metal ion binding, organic cyclic compound binding, transcription regulator activity, heterocyclic compound binding	P55197	0.5852059925093633	8.043
RPS3A	P61247|D6R9B6	3	25	27	7.49405	8.38389	7.59483	8.10471	8.25998	6.86864	10.3914	8.86606	9.02783	1.08337	1.06864	1.09077	1.24544	1.11661	1.09587	1	1	1	7.59483	8.10471	9.02783	1.08337	1.11661	1	Enhanced: Cytosol, Endoplasmic reticulum, Nucleoli	cellular_component, extracellular region, extracellular space, intracellular, cell, nucleus, nucleoplasm, nucleolus, cytoplasm, endoplasmic reticulum, cytosol, ribosome, adherens junction, cell-substrate adherens junction, focal adhesion, endomembrane system, small ribosomal subunit, cytosolic ribosome, cytosolic small ribosomal subunit, cell junction, cell-substrate junction, intracellular ribon…	molecular_function, nucleic acid binding, RNA binding, mRNA binding, structural constituent of ribosome, structural molecule activity, binding, protein binding, mRNA 5'-UTR binding, organic cyclic compound binding, heterocyclic compound binding	P61247	0.14393939393939395	10.047
UVRAG	Q9P2Y5	3	7	10	0.791833	0.818973	0.791484	0.798011	0.769753	0.721254	0.768386	0.830119	0.734877	0.928465	0.932883	0.889308	0.875266	0.93056	0.933919	1	1	1	0.791833	0.769753	0.768386	0.928465	0.93056	1		lytic vacuole, chromosome, centromeric region, cellular_component, intracellular, cell, nucleus, chromosome, cytoplasm, lysosome, endosome, early endosome, late endosome, vacuole, endoplasmic reticulum, centrosome, microtubule organizing center, cytoskeleton, endomembrane system, microtubule cytoskeleton, membrane, endocytic vesicle, midbody, HOPS complex, cytoplasmic vesicle, vesicle, macromolec…	SNARE binding, molecular_function, binding, protein binding, SH3 domain binding, protein domain specific binding	Q9P2Y5	0.22317596566523606	8.149
CDK7	D6RAD4|P50613	3	6	7	0.869207	0.786705	0.844406	0.843962	0.71285	0.859276	0.848894	0.763447	0.818282	0.99001	0.909191	1.03437	1.05219	0.983403	1.03051	1	1	1	0.844406	0.843962	0.818282	0.99001	1.03051	1		cyclin-dependent protein kinase holoenzyme complex, DNA-directed RNA polymerase complex, cellular_component, intracellular, cell, nucleus, nucleoplasm, transcription factor complex, holo TFIIH complex, cytoplasm, DNA-directed RNA polymerase II, holoenzyme, cyclin-dependent protein kinase activating kinase holoenzyme complex, nuclear cyclin-dependent protein kinase holoenzyme complex, RNA polymera…	nucleotide binding, transcription factor activity, protein binding, transcription factor activity, transcription factor binding, molecular_function, transcription cofactor activity, transcription coactivator activity, catalytic activity, protein kinase activity, protein serine/threonine kinase activity, cyclin-dependent protein serine/threonine kinase activity, receptor binding, binding, protein …	P50613	0.0	8.175
PHC2	A0A0A0MSI2|B3KPJ4|Q8IXK0|Q8IXK0-2|Q8IXK0-4|Q8IXK0-5	3	5	10	1.53485	1.42025	1.5525	1.5245	1.38241	1.45649	1.51763	1.40167	1.49535	0.928728	0.885357	0.988749	0.691142	0.632256	0.758867	1	1	1	1.53485	1.45649	1.49535	0.928728	0.691142	1	Supported: Nucleoplasm	ubiquitin ligase complex, nuclear ubiquitin ligase complex, chromatin, heterochromatin, cellular_component, intracellular, cell, nucleus, nucleoplasm, chromosome, PcG protein complex, membrane-enclosed lumen, nuclear lumen, macromolecular complex, PRC1 complex, organelle, membrane-bounded organelle, non-membrane-bounded organelle, intracellular organelle, intracellular membrane-bounded organelle,…	molecular_function, nucleic acid binding, DNA binding, binding, protein binding, zinc ion binding, identical protein binding, ion binding, cation binding, metal ion binding, transition metal ion binding, organic cyclic compound binding, heterocyclic compound binding	Q8IXK0	0.6095571095571095	8.604
SLC2A13	E9PE47|Q96QE2	2	2	2	1.4874		1.22573	1.28231		1.44405	1.3605		1.37327	1.1673		1.15939	1.02059		0.911042	1		1	1.35657	1.36318	1.36689	1.16335	0.965814	1	Approved: Nuclear membrane	cellular_component, cell, plasma membrane, membrane, integral component of membrane, intrinsic component of membrane, membrane part, cell part, cell periphery	molecular_function, transporter activity, sugar:proton symporter activity, glucose transmembrane transporter activity, myo-inositol transmembrane transporter activity, myo-inositol:proton symporter activity, cation:sugar symporter activity, cation transmembrane transporter activity, ion transmembrane transporter activity, carbohydrate transmembrane transporter activity, monosaccharide transmembra…	Q96QE2	0.038580246913580245	9.12
ATAD5	Q96QE3|A0A075B754|Q96QE3-2	3	2	7	2.30967	1.50254	2.07808	2.35506	1.59966	1.85244	2.12351	1.69631	1.99479	0.994373	1.06651	0.999793	0.848221	0.796589	0.899839	1	1	1	2.07808	1.85244	1.99479	0.999793	0.848221	1		cellular_component, intracellular, cell, nucleus, organelle, membrane-bounded organelle, intracellular organelle, intracellular membrane-bounded organelle, intracellular part, cell part	nucleotide binding, molecular_function, binding, ATP binding, purine nucleotide binding, adenyl nucleotide binding, ribonucleotide binding, purine ribonucleotide binding, adenyl ribonucleotide binding, purine ribonucleoside triphosphate binding, small molecule binding, ion binding, anion binding, organic cyclic compound binding, carbohydrate derivative binding, nucleoside phosphate binding, heter…	Q96QE3	0.25	9.439
PIAS4	Q8N2W9	3	4	5	0.941711	0.885225	0.953724	0.995996	0.869691	1.02646	0.931234	0.886114	0.969372	1.03889	0.94232	1.04385	1.0209	0.891242	1.05973	1	1	1	0.941711	0.995996	0.931234	1.03889	1.0209	1	Approved: Nucleoplasm	cellular_component, intracellular, cell, nucleus, nucleoplasm, cytoplasm, nuclear matrix, nuclear body, PML body, membrane-enclosed lumen, nuclear lumen, macromolecular complex, nuclear periphery, organelle, membrane-bounded organelle, intracellular organelle, intracellular membrane-bounded organelle, organelle lumen, organelle part, intracellular part, nuclear part, intracellular organelle part,…	transcription factor activity, protein binding, transcription factor activity, transcription factor binding, molecular_function, nucleic acid binding, DNA binding, transcription cofactor activity, transcription corepressor activity, catalytic activity, binding, protein binding, protein C-terminus binding, zinc ion binding, transferase activity, ubiquitin-like protein transferase activity, SUMO tr…	Q8N2W9	0.1843137254901961	5.852
RFX5	F8W689|P48382	3	13	16	1.11027	1.09322	1.0994	1.09663	1.16683	1.10811	1.06113	1.12823	1.11248	1.04019	1.10615	1.04174	1.0519	1.04372	1.00748	1	1	1	1.0994	1.10811	1.11248	1.04174	1.04372	1		cellular_component, intracellular, cell, nucleus, organelle, membrane-bounded organelle, intracellular organelle, intracellular membrane-bounded organelle, intracellular part, cell part	regulatory region DNA binding, transcription regulatory region sequence-specific DNA binding, RNA polymerase II regulatory region sequence-specific DNA binding, RNA polymerase II core promoter proximal region sequence-specific DNA binding, RNA polymerase II transcription factor activity, sequence-specific DNA binding, core promoter proximal region sequence-specific DNA binding, RNA polymerase II …	P48382	0.5876623376623377	9.598
SMAP2	A0A087WV97|Q8WU79|Q8WU79-2|Q8WU79-3	3	10	10	1.07247	1.0272	1.02797	1.0955	1.1856	1.11347	1.08229	1.09525	1.095	0.772202	0.923777	0.834521	0.741242	0.807706	0.732775	1	1	1	1.02797	1.11347	1.095	0.834521	0.741242	1		cellular_component, intracellular, cell, cytoplasm, intracellular part, cell part	molecular_function, GTPase activator activity, binding, protein binding, enzyme activator activity, enzyme regulator activity, GTPase regulator activity, ion binding, cation binding, metal ion binding, nucleoside-triphosphatase regulator activity, molecular function regulator	Q8WU79	0.2517482517482518	9.482
ERAL1	O75616	3	4	5	0.761498	0.819597	0.808221	0.733899	0.765308	0.771269	0.693022	0.766496	0.731895	1.01068	0.978709	1.01701	0.985903	1.02569	1.0598	1	1	1	0.808221	0.765308	0.731895	1.01068	1.02569	1	Enhanced: Cytosol, Mitochondria	cellular_component, intracellular, cell, cytoplasm, mitochondrion, mitochondrial envelope, mitochondrial inner membrane, mitochondrial matrix, cytosol, membrane, organelle inner membrane, organelle membrane, mitochondrial membrane, organelle envelope, membrane-enclosed lumen, envelope, organelle, membrane-bounded organelle, intracellular organelle, intracellular membrane-bounded organelle, organe…	nucleotide binding, nucleoside binding, purine nucleoside binding, molecular_function, nucleic acid binding, RNA binding, binding, protein binding, GTP binding, purine nucleotide binding, guanyl nucleotide binding, rRNA binding, ribonucleoside binding, purine ribonucleoside binding, ribonucleotide binding, purine ribonucleotide binding, guanyl ribonucleotide binding, purine ribonucleoside triphos…	O75616	0.02288329519450801	8.843
NGLY1	H0Y2P2|Q96IV0|Q96IV0-2|Q96IV0-3	3	7	9	0.882877	0.931463	0.952512	0.888626	0.880209	0.987905	0.944706	0.922951	1.05244	0.926672	0.945838	0.979472	0.926887	0.960834	1.08308	1	1	1	0.931463	0.888626	0.944706	0.945838	0.960834	1		cellular_component, intracellular, cell, nucleus, cytoplasm, cytosol, organelle, membrane-bounded organelle, intracellular organelle, intracellular membrane-bounded organelle, intracellular part, cytoplasmic part, cell part	peptide-N4-(N-acetyl-beta-glucosaminyl)asparagine amidase activity, molecular_function, catalytic activity, binding, protein binding, hydrolase activity, hydrolase activity, acting on carbon-nitrogen (but not peptide) bonds, hydrolase activity, acting on carbon-nitrogen (but not peptide) bonds, in linear amides, ion binding, cation binding, metal ion binding	Q96IV0	0.07492354740061162	8.053
EP400	Q96L91|Q96L91-2|Q96L91-3|Q96L91-5	3	22	25	1.10359	1.01025	1.09774	1.11483	1.02771	1.15875	1.07491	0.98332	1.09209	1.0028	0.972827	1.01275	0.91488	0.938666	0.953255	1	1	1	1.09774	1.11483	1.07491	1.0028	0.938666	1	Supported: Nucleus	histone acetyltransferase complex, nuclear chromosome, chromatin, nuclear chromatin, Swr1 complex, cellular_component, intracellular, cell, nucleus, nucleoplasm, chromosome, nuclear body, nuclear speck, protein acetyltransferase complex, membrane-enclosed lumen, nuclear lumen, macromolecular complex, NuA4 histone acetyltransferase complex, H4/H2A histone acetyltransferase complex, organelle, memb…	nucleotide binding, molecular_function, nucleic acid binding, DNA binding, chromatin binding, antigen binding, catalytic activity, helicase activity, binding, protein binding, ATP binding, pyrophosphatase activity, hydrolase activity, hydrolase activity, acting on acid anhydrides, hydrolase activity, acting on acid anhydrides, in phosphorus-containing anhydrides, purine nucleotide binding, nucleo…	Q96L91	0.4200696422918645	9.379
IKBKG	C9J2V2|Q9Y6K9|Q9Y6K9-2	3	22	24	0.99748	1.08045	0.991576	1.04145	1.13263	0.938629	1.00429	1.05249	1.03453	1.02424	1.19501	0.942576	0.981528	1.11227	0.912876	1	1	1	0.99748	1.04145	1.03453	1.02424	0.981528	1	Enhanced: Cytosol	ubiquitin ligase complex, spindle pole, cellular_component, intracellular, cell, nucleus, cytoplasm, spindle, cytosol, cytoskeleton, IkappaB kinase complex, microtubule cytoskeleton, macromolecular complex, organelle, membrane-bounded organelle, non-membrane-bounded organelle, intracellular organelle, intracellular membrane-bounded organelle, intracellular non-membrane-bounded organelle, organell…	molecular_function, signal transducer activity, receptor binding, binding, protein binding, enzyme binding, protein domain specific binding, polyubiquitin modification-dependent protein binding, ubiquitin protein ligase binding, ubiquitin-like protein binding, identical protein binding, protein homodimerization activity, peroxisome proliferator activated receptor binding, ubiquitin binding, ion b…	Q9Y6K9	0.14558472553699284	5.219
GRAMD1A	M0QZ12|Q96CP6|Q96CP6-2|Q96CP6-3	3	7	8	1.10079	0.944724	1.07873	1.0584	1.04795	1.16066	0.930718	0.892664	1.13677	0.993502	1.03652	0.977536	0.780495	0.915426	0.762886	1	1	1	1.07873	1.0584	0.930718	0.993502	0.780495	1	Approved: Cytosol, Plasma membrane	cellular_component, membrane, integral component of membrane, intrinsic component of membrane, membrane part	molecular_function, binding, protein binding	Q96CP6	0.27900552486187846	6.299
MKNK1	Q9BUB5|Q9BUB5-2	3	4	5	1.08391	0.983326	0.845687	0.997774	0.976119	0.876447	1.04286	0.993345	0.892544	0.949201	0.998536	1.11215	1.08051	1.04106	1.13558	1	1	1	0.983326	0.976119	0.993345	0.998536	1.08051	1	Supported: Nucleoplasm	cellular_component, intracellular, cell, nucleus, nucleoplasm, cytoplasm, cytosol, membrane-enclosed lumen, nuclear lumen, organelle, membrane-bounded organelle, intracellular organelle, intracellular membrane-bounded organelle, organelle lumen, organelle part, intracellular part, nuclear part, cytoplasmic part, intracellular organelle part, cell part, intracellular organelle lumen	nucleotide binding, molecular_function, catalytic activity, protein kinase activity, protein serine/threonine kinase activity, calmodulin-dependent protein kinase activity, binding, protein binding, calmodulin binding, ATP binding, calcium-dependent protein serine/threonine kinase activity, calcium-dependent protein kinase activity, kinase activity, transferase activity, transferase activity, tra…	Q9BUB5	0.210752688172043	6.359
PHF21A	Q96BD5|Q96BD5-2|Q96BD5-3	3	7	9	1.01168	0.941164	1.07512	0.973372	1.003	1.08476	0.987415	0.943912	1.00257	1.01099	0.948942	0.996411	0.829603	0.801151	0.873597	1	1	1	1.01168	1.003	0.987415	0.996411	0.829603	1		histone deacetylase complex, cellular_component, intracellular, cell, nucleus, nucleoplasm, membrane-enclosed lumen, nuclear lumen, macromolecular complex, organelle, membrane-bounded organelle, intracellular organelle, intracellular membrane-bounded organelle, organelle lumen, organelle part, intracellular part, nuclear part, intracellular organelle part, nucleoplasm part, cell part, intracellul…	regulatory region DNA binding, transcription regulatory region sequence-specific DNA binding, RNA polymerase II regulatory region sequence-specific DNA binding, transcription factor activity, protein binding, transcription factor activity, transcription factor binding, RNA polymerase II regulatory region DNA binding, regulatory region nucleic acid binding, molecular_function, nucleic acid binding…	Q96BD5	0.40294117647058825	9.749
GNB1L	Q9BYB4	3	9	11	1.03765	0.876599	0.92791	0.981808	0.857169	0.90275	1.0404	0.872254	0.903008	1.00971	0.978244	1.00487	1.02804	0.985916	1.00047	1	1	1	0.92791	0.90275	0.903008	1.00487	1.00047	1	Approved: Cytosol	cellular_component, intracellular, cell, cytoplasm, plasma membrane, cytoplasmic side of plasma membrane, membrane, intracellular part, membrane part, plasma membrane part, cell part, cell periphery, side of membrane, cytoplasmic side of membrane	molecular_function	Q9BYB4	0.03363914373088685	7.79
LRP1	Q07954	3	2	4	1.18325	0.818586	0.919075	1.29926	0.855963	0.927488	1.32267	0.899079	0.846566	1.14314	0.917082	0.981864	1.31965	0.885374	0.951907	1	1	1	0.919075	0.927488	0.899079	0.981864	0.951907	1	Approved: Nucleoplasm; Supported: Vesicles	lytic vacuole, cellular_component, intracellular, cell, nucleus, nucleolus, cytoplasm, lysosome, lysosomal membrane, endosome, early endosome, vacuole, vacuolar membrane, cytosol, plasma membrane, integral component of plasma membrane, clathrin-coated pit, adherens junction, cell-substrate adherens junction, focal adhesion, endomembrane system, vesicle membrane, membrane, integral component of me…	protease binding, molecular_function, nucleic acid binding, RNA binding, receptor activity, low-density lipoprotein receptor activity, scavenger receptor activity, receptor binding, transporter activity, binding, calcium ion binding, protein binding, protein transporter activity, peptide transporter activity, alpha-2 macroglobulin receptor activity, enzyme binding, substrate-specific transporter …	Q07954	0.008142605633802816	5.067
SRSF1	J3KTL2|Q07955	3	22	23	1.4523	1.42549	1.2154	1.52315	1.58972	1.32402	1.535	1.5011	1.41982	0.982223	1.02796	1.01703	0.99515	1.03553	0.949398	1	1	1	1.42549	1.52315	1.5011	1.01703	0.99515	1	Enhanced: Nucleoplasm	cellular_component, extracellular region, extracellular space, intracellular, cell, nucleus, nucleoplasm, spliceosomal complex, cytoplasm, nuclear body, nuclear speck, intracellular ribonucleoprotein complex, membrane-enclosed lumen, nuclear lumen, vesicle, macromolecular complex, exon-exon junction complex, organelle, membrane-bounded organelle, intracellular organelle, extracellular organelle, …	molecular_function, nucleic acid binding, RNA binding, mRNA binding, binding, protein binding, enzyme binding, kinase binding, protein kinase binding, protein domain specific binding, protein kinase B binding, DNA topoisomerase binding, RS domain binding, organic cyclic compound binding, heterocyclic compound binding	Q07955	0.4153225806451613	10.24
TRIM4	Q9C037|Q9C037-2	3	7	11	0.865859	0.870385	0.875531	0.856749	0.80545	0.899688	0.827177	0.838368	0.854721	0.990938	0.980225	1.00095	1.06302	1.03177	1.05013	1	1	1	0.870385	0.856749	0.838368	0.990938	1.05013	1	Approved: Plasma membrane; Supported: Cytosol	cellular_component, intracellular, cell, cytoplasm, cytosol, plasma membrane, membrane, intracellular part, cytoplasmic part, cell part, cell periphery	molecular_function, catalytic activity, binding, zinc ion binding, transferase activity, ion binding, cation binding, metal ion binding, transition metal ion binding	Q9C037	0.0	7.939
TBC1D1	Q86TI0|Q86TI0-2	3	13	19	0.898843	0.863907	0.844537	0.886519	0.889541	0.814654	0.869698	0.890358	0.7667	1.01043	1.02298	1.00292	1.03353	1.06112	0.999438	1	1	1	0.863907	0.886519	0.869698	1.01043	1.03353	1		cellular_component, intracellular, cell, nucleus, cytoplasm, cytosol, endomembrane system, organelle, membrane-bounded organelle, intracellular organelle, intracellular membrane-bounded organelle, intracellular part, cytoplasmic part, cell part	molecular_function, GTPase activator activity, binding, protein binding, enzyme activator activity, Ras GTPase binding, Rab GTPase binding, enzyme binding, enzyme regulator activity, GTPase regulator activity, small GTPase binding, GTPase binding, nucleoside-triphosphatase regulator activity, molecular function regulator	Q86TI0	0.2071917808219178	6.636
FAHD1	Q6P587|Q6P587-2|Q6P587-3	3	3	4	0.935485	0.879789	0.872078	0.846452	0.861925	0.901965	0.921667	0.906631	0.83319	1.02919	1.02577	0.971004	1.11725	1.03362	1.02088	1	1	1	0.879789	0.861925	0.906631	1.02577	1.03362	1	Enhanced: Mitochondria, Nucleus	cellular_component, intracellular, cell, nucleus, nucleoplasm, cytoplasm, mitochondrion, mitochondrial envelope, mitochondrial inner membrane, cytosol, membrane, organelle inner membrane, organelle membrane, mitochondrial membrane, organelle envelope, membrane-enclosed lumen, envelope, nuclear lumen, organelle, membrane-bounded organelle, intracellular organelle, intracellular membrane-bounded or…	molecular_function, catalytic activity, binding, oxaloacetate decarboxylase activity, hydrolase activity, hydrolase activity, acting on acid carbon-carbon bonds, hydrolase activity, acting on acid carbon-carbon bonds, in ketonic substances, lyase activity, carbon-carbon lyase activity, carboxy-lyase activity, acetylpyruvate hydrolase activity, fumarylpyruvate hydrolase activity, ion binding, cati…	Q6P587	0.0	7.119
TRIT1	Q9H3H1|Q9H3H1-6	3	7	10	0.869099	0.930036	0.900363	1.02802	0.882824	0.984843	0.952517	0.780244	0.971405	0.965118	0.943595	1.01135	0.948214	1.0966	1.029	1	1	1	0.900363	0.984843	0.952517	0.965118	1.029	1	Approved: Cytosol, Nucleoplasm	cellular_component, intracellular, cell, cytoplasm, mitochondrion, mitochondrial matrix, membrane-enclosed lumen, organelle, membrane-bounded organelle, intracellular organelle, intracellular membrane-bounded organelle, organelle lumen, organelle part, intracellular part, mitochondrial part, cytoplasmic part, intracellular organelle part, cell part, intracellular organelle lumen	nucleotide binding, molecular_function, nucleic acid binding, catalytic activity, binding, ATP binding, zinc ion binding, transferase activity, transferase activity, transferring alkyl or aryl (other than methyl) groups, purine nucleotide binding, adenyl nucleotide binding, ribonucleotide binding, purine ribonucleotide binding, adenyl ribonucleotide binding, purine ribonucleoside triphosphate bin…	Q9H3H1	0.10492505353319058	8.089
TOMM40	O96008	3	9	11	0.884832	0.936883	0.854681	0.862031	0.883345	0.86347	0.878803	0.908859	0.850286	1.02252	0.933325	0.98843	1.1063	1.00788	1.12051	1	1	1	0.884832	0.86347	0.878803	0.98843	1.1063	1	Approved: Cytosol; Enhanced: Mitochondria	cellular_component, extracellular region, extracellular space, intracellular, cell, cytoplasm, mitochondrion, mitochondrial envelope, mitochondrial outer membrane, mitochondrial outer membrane translocase complex, mitochondrial inner membrane, cytosol, membrane, integral component of membrane, organelle inner membrane, outer membrane, organelle membrane, intrinsic component of membrane, intrinsic…	molecular_function, transporter activity, binding, protein binding, protein transmembrane transporter activity, protein transporter activity, peptide transporter activity, protein channel activity, channel activity, porin activity, passive transmembrane transporter activity, wide pore channel activity, transmembrane transporter activity, macromolecule transmembrane transporter activity, substrate…	O96008	0.19667590027700832	6.938
ZBED1	O96006	3	3	6	0.877972	0.992139	0.988821	0.897147	0.96437	0.874869	0.949139	0.911619	0.903017	1.1032	0.975276	0.896628	1.10918	0.888645	1.10352	1	1	1	0.988821	0.897147	0.911619	0.975276	1.10352	1		nuclear chromosome, cellular_component, intracellular, cell, nucleus, nuclear envelope, nucleoplasm, chromosome, centrosome, microtubule organizing center, cytoskeleton, endomembrane system, microtubule cytoskeleton, membrane, organelle membrane, nuclear membrane, organelle envelope, membrane-enclosed lumen, envelope, nuclear lumen, organelle, membrane-bounded organelle, non-membrane-bounded orga…	regulatory region DNA binding, transcription regulatory region sequence-specific DNA binding, RNA polymerase II regulatory region sequence-specific DNA binding, RNA polymerase II core promoter proximal region sequence-specific DNA binding, RNA polymerase II transcription factor activity, sequence-specific DNA binding, transcription factor activity, RNA polymerase II core promoter proximal region …	O96006	0.03170028818443804	5.83
MOCS2	O96007|O96033	3	3	7	0.808181	0.915979	0.850341	0.838779	0.896345	0.835634	0.829309	0.840224	0.84421	1.00493	0.943826	0.937617	1.02903	1.03438	1.00204	1	1	1	0.850341	0.838779	0.840224	0.943826	1.02903	1	Supported: Cytosol	cellular_component, intracellular, cell, nucleus, nucleoplasm, cytoplasm, cytosol, nuclear body, nuclear speck, molybdopterin synthase complex, membrane-enclosed lumen, nuclear lumen, macromolecular complex, organelle, membrane-bounded organelle, intracellular organelle, intracellular membrane-bounded organelle, organelle lumen, protein complex, organelle part, intracellular part, nuclear part, c…	molecular_function, catalytic activity, transferase activity, transferase activity, transferring sulfur-containing groups, sulfurtransferase activity, molybdopterin synthase activity	O96033	0.0	5.254
MOCS2	O96007|O96033	3	3	7	0.808181	0.915979	0.850341	0.838779	0.896345	0.835634	0.829309	0.840224	0.84421	1.00493	0.943826	0.937617	1.02903	1.03438	1.00204	1	1	1	0.850341	0.838779	0.840224	0.943826	1.02903	1	Supported: Cytosol	cellular_component, intracellular, cell, nucleus, nucleoplasm, cytoplasm, cytosol, nuclear body, nuclear speck, molybdopterin synthase complex, membrane-enclosed lumen, nuclear lumen, macromolecular complex, organelle, membrane-bounded organelle, intracellular organelle, intracellular membrane-bounded organelle, organelle lumen, protein complex, organelle part, intracellular part, nuclear part, c…	molecular_function, catalytic activity, transferase activity, transferase activity, transferring sulfur-containing groups, sulfurtransferase activity, molybdopterin synthase activity	O96007	0.031914893617021274	5.254
PDIA6	Q15084|Q15084-2|Q15084-3|Q15084-4|Q15084-5	3	21	25	0.837366	0.800831	0.871587	0.848918	0.797002	0.861469	0.86795	0.804584	0.865389	1.01652	0.961246	1.00276	1.08963	0.989184	1.07942	1	1	1	0.837366	0.848918	0.865389	1.00276	1.07942	1	Approved: Cytosol; Supported: Endoplasmic reticulum	cellular_component, extracellular region, extracellular space, intracellular, cell, cytoplasm, endoplasmic reticulum, endoplasmic reticulum lumen, endoplasmic reticulum membrane, endoplasmic reticulum-Golgi intermediate compartment, cytosol, plasma membrane, endomembrane system, membrane, cytoplasmic vesicle, membrane-enclosed lumen, vesicle, organelle subcompartment, macromolecular complex, endo…	molecular_function, protein disulfide isomerase activity, catalytic activity, binding, protein binding, disulfide oxidoreductase activity, peptide disulfide oxidoreductase activity, oxidoreductase activity, oxidoreductase activity, acting on a sulfur group of donors, isomerase activity, intramolecular oxidoreductase activity, intramolecular oxidoreductase activity, transposing S-S bonds, catalyti…	Q15084	0.07272727272727272	4.816
TMUB2	E7ESS3|K7EKW3|Q71RG4|Q71RG4-2	3	3	4	1.27862	1.35336	1.06412	1.18537	1.12111	1.04033	1.20388	1.03349	1.12704	1.18262	1.16777	1.04317	1.12106	1.08563	1.04916	1	1	1	1.27862	1.12111	1.12704	1.16777	1.08563	1	Approved: Cytosol, Vesicles	cellular_component, membrane, integral component of membrane, intrinsic component of membrane, membrane part	molecular_function, binding, protein binding	Q71RG4	0.27414330218068533	5.492
NSDHL	Q15738	3	14	15	0.824566	0.882067	0.833165	0.778022	0.811214	0.803527	0.785867	0.845535	0.752815	1.04682	0.965361	1.01662	1.09094	1.00666	1.07971	1	1	1	0.833165	0.803527	0.785867	1.01662	1.07971	1	Enhanced: Endoplasmic reticulum, Lipid droplets	cellular_component, intracellular, cell, cytoplasm, endoplasmic reticulum, endoplasmic reticulum membrane, lipid droplet, endomembrane system, membrane, integral component of membrane, intrinsic component of membrane, organelle subcompartment, nuclear outer membrane-endoplasmic reticulum membrane network, organelle, membrane-bounded organelle, non-membrane-bounded organelle, intracellular organel…	C-3 sterol dehydrogenase (C-4 sterol decarboxylase) activity, molecular_function, catalytic activity, 3-beta-hydroxy-delta5-steroid dehydrogenase activity, steroid dehydrogenase activity, oxidoreductase activity, oxidoreductase activity, acting on CH-OH group of donors, oxidoreductase activity, acting on the CH-OH group of donors, NAD or NADP as acceptor, steroid dehydrogenase activity, acting on…	Q15738	0.029490616621983913	7.934
PLCB1	A0A087WT80|A0A087WW73|Q9NQ66|Q9NQ66-2	3	4	6	0.795617	0.900133	1.04995	0.854262	0.919001	0.977891	1.04747	1.04915	1.07958	1.01471	0.947629	0.99656	0.828393	0.916719	1.02052	1	1	1	0.900133	0.919001	1.04915	0.99656	0.916719	1	Approved: Plasma membrane	nuclear chromosome, chromatin, nuclear chromatin, cellular_component, extracellular region, extracellular space, intracellular, cell, nucleus, nuclear envelope, nucleoplasm, chromosome, cytoplasm, cytosol, endomembrane system, membrane, nuclear body, nuclear speck, organelle membrane, nuclear membrane, organelle envelope, membrane-enclosed lumen, envelope, nuclear lumen, vesicle, myelin sheath, o…	molecular_function, catalytic activity, phosphatidylinositol phospholipase C activity, phospholipase activity, phospholipase C activity, signal transducer activity, GTPase activator activity, binding, calcium ion binding, protein binding, calmodulin binding, lamin binding, phospholipid binding, phosphatidylinositol-4,5-bisphosphate binding, enzyme activator activity, phosphoric diester hydrolase …	Q9NQ66	0.23190789473684212	5.776
RARS	P54136	3	30	38	0.776921	0.769942	0.918216	0.741412	0.691103	0.848559	0.756131	0.765931	0.851157	0.95886	0.957565	1.06125	0.992526	1.04453	1.11333	1	1	1	0.776921	0.741412	0.765931	0.95886	1.04453	1	Approved: Nucleoplasm; Enhanced: Cytosol	cellular_component, extracellular region, extracellular space, intracellular, cell, nucleus, nucleoplasm, cytoplasm, mitochondrion, cytosol, membrane, aminoacyl-tRNA synthetase multienzyme complex, membrane-enclosed lumen, nuclear lumen, vesicle, macromolecular complex, organelle, membrane-bounded organelle, intracellular organelle, extracellular organelle, intracellular membrane-bounded organell…	tRNA binding, nucleotide binding, molecular_function, nucleic acid binding, RNA binding, catalytic activity, aminoacyl-tRNA ligase activity, arginine-tRNA ligase activity, binding, protein binding, ATP binding, amino acid binding, ligase activity, purine nucleotide binding, adenyl nucleotide binding, carboxylic acid binding, ribonucleotide binding, purine ribonucleotide binding, adenyl ribonucleo…	P54136	0.0	6.352
BLM	P54132	3	16	18	0.935219	0.975019	1.01126	0.930686	0.954223	1.05108	0.924843	0.950769	0.937018	0.959257	0.910809	0.958946	0.958935	0.934268	1.03383	1	1	1	0.975019	0.954223	0.937018	0.958946	0.958935	1	Approved: Cytosol; Supported: Nucleus	nuclear chromosome, chromosome, telomeric region, condensed chromosome, condensed nuclear chromosome, synaptonemal complex, lateral element, cellular_component, intracellular, cell, nucleus, nucleoplasm, replication fork, chromosome, nucleolus, cytoplasm, cytosol, nuclear matrix, nuclear body, PML body, membrane-enclosed lumen, nuclear lumen, nuclear periphery, organelle, membrane-bounded organel…	nucleotide binding, DNA secondary structure binding, four-way junction DNA binding, Y-form DNA binding, bubble DNA binding, p53 binding, molecular_function, nucleic acid binding, DNA binding, DNA helicase activity, damaged DNA binding, single-stranded DNA binding, catalytic activity, ATP-dependent DNA helicase activity, helicase activity, binding, protein binding, ATP binding, ATP-dependent helic…	P54132	0.19760056457304165	7.222
C20ORF27	Q9GZN8|Q9GZN8-2	3	3	5	0.794191	0.859346	0.827118	0.789581	0.782769	0.811932	0.855029	0.872695	0.860105	0.983982	0.960683	0.969485	0.943871	0.98072	1.04182	1	1	1	0.827118	0.789581	0.860105	0.969485	0.98072	1						6.505
GCLC	P48506	3	18	20	0.785587	0.842089	0.804061	0.751575	0.770867	0.775275	0.778801	0.816772	0.778361	0.973979	0.98415	0.983958	1.05407	1.03204	1.07479	1	1	1	0.804061	0.770867	0.778801	0.983958	1.05407	1	Approved: Cytosol, Nucleoli, Nucleus	cellular_component, intracellular, cell, cytoplasm, cytosol, glutamate-cysteine ligase complex, macromolecular complex, intracellular part, cytoplasmic part, cell part, catalytic complex	nucleotide binding, magnesium ion binding, molecular_function, catalytic activity, glutamate-cysteine ligase activity, binding, protein binding, ATP binding, glutamate binding, amino acid binding, ligase activity, ligase activity, forming carbon-nitrogen bonds, acid-amino acid ligase activity, purine nucleotide binding, adenyl nucleotide binding, carboxylic acid binding, ribonucleotide binding, p…	P48506	0.015698587127158554	5.8
DCXR	Q7Z4W1	3	10	11	0.858496	0.893994	0.880704	0.847227	0.881205	0.85433	0.897783	0.945962	0.860717	0.976666	0.911466	0.990923	1.10243	0.95386	1.12144	1	1	1	0.880704	0.85433	0.897783	0.976666	1.10243	1		cellular_component, extracellular region, extracellular space, intracellular, cell, nucleus, cytoplasm, cytoskeleton, microtubule, cytoplasmic microtubule, plasma membrane, microvillus, brush border, microtubule cytoskeleton, membrane, vesicle, cell projection, organelle, membrane-bounded organelle, non-membrane-bounded organelle, intracellular organelle, extracellular organelle, intracellular me…	molecular_function, catalytic activity, binding, protein binding, oxidoreductase activity, oxidoreductase activity, acting on CH-OH group of donors, oxidoreductase activity, acting on the CH-OH group of donors, NAD or NADP as acceptor, oxidoreductase activity, acting on NAD(P)H, oxidoreductase activity, acting on NAD(P)H, quinone or similar compound as acceptor, identical protein binding, L-xylul…	Q7Z4W1	0.0	7.978
MARS	P56192	3	30	35	0.771707	0.827176	1.03048	0.745567	0.803769	0.998615	0.813257	0.835139	1.01431	0.946732	0.931278	1.07258	0.972852	1.02815	1.09257	1	1	1	0.827176	0.803769	0.835139	0.946732	1.02815	1	Enhanced: Cytosol	cellular_component, extracellular region, extracellular space, intracellular, cell, nucleus, nucleolus, cytoplasm, cytosol, membrane, aminoacyl-tRNA synthetase multienzyme complex, membrane-enclosed lumen, nuclear lumen, vesicle, macromolecular complex, organelle, membrane-bounded organelle, non-membrane-bounded organelle, intracellular organelle, extracellular organelle, intracellular membrane-b…	tRNA binding, nucleotide binding, molecular_function, nucleic acid binding, RNA binding, catalytic activity, aminoacyl-tRNA ligase activity, methionine-tRNA ligase activity, binding, ATP binding, ligase activity, purine nucleotide binding, adenyl nucleotide binding, ribonucleotide binding, purine ribonucleotide binding, adenyl ribonucleotide binding, purine ribonucleoside triphosphate binding, sm…	P56192	0.03666666666666667	5.869
USP47	Q96K76-4	3	34	38	0.841196	0.889877	0.821871	0.821604	0.840507	0.804016	0.837996	0.885106	0.822875	1.00013	0.997104	0.944854	1.04245	1.05487	1.00762	1	1	1	0.841196	0.821604	0.837996	0.997104	1.04245	1	Approved: Intermediate filaments	ubiquitin ligase complex, cellular_component, intracellular, cell, nucleus, nucleoplasm, cytoplasm, SCF ubiquitin ligase complex, cullin-RING ubiquitin ligase complex, membrane-enclosed lumen, nuclear lumen, macromolecular complex, organelle, membrane-bounded organelle, intracellular organelle, intracellular membrane-bounded organelle, organelle lumen, organelle part, intracellular part, nuclear …	molecular_function, catalytic activity, thiol-dependent ubiquitin-specific protease activity, binding, protein binding, peptidase activity, cysteine-type peptidase activity, hydrolase activity, ubiquitin-like protein-specific protease activity, protein domain specific binding, thiol-dependent ubiquitinyl hydrolase activity, peptidase activity, acting on L-amino acid peptides, WD40-repeat domain b…	Q96K76	0.15854545454545454	4.811
KIAA1524	A0A087X211|Q8TCG1|Q8TCG1-2	3	16	19	0.969431	0.914274	0.960615	0.964666	0.977239	0.968243	0.975133	0.953736	0.980035	1.0447	1.04282	1.03738	1.02231	0.990908	0.989505	1	1	1	0.960615	0.968243	0.975133	1.04282	0.990908	1	Supported: Cytosol, Plasma membrane					5.935
RNF219	Q5W0B1	3	13	15	1.14556	1.06371	1.08706	1.21944	1.13513	1.17143	1.14476	1.106	1.1259	0.814121	0.924109	0.874019	0.531839	0.607168	0.476025	1	1	1	1.08706	1.17143	1.1259	0.874019	0.531839	1	Approved: Cytosol, Nuclear bodies, Nucleoplasm		molecular_function, binding, protein binding, ion binding, cation binding, metal ion binding	Q5W0B1	0.25206611570247933	5.475
MGAT5	Q09328	3	4	5	1.12232	1.05155	0.995802	1.12039	1.09316	1.105	1.0422	1.02397	1.01488	1.0883	1.13365	1.06668	1.09572	1.15474	1.08135	1	1	1	1.05155	1.105	1.02397	1.0883	1.09572	1		Golgi membrane, cellular_component, extracellular region, extracellular space, intracellular, cell, cytoplasm, Golgi apparatus, endomembrane system, membrane, integral component of membrane, organelle membrane, intrinsic component of membrane, vesicle, organelle subcompartment, organelle, membrane-bounded organelle, intracellular organelle, extracellular organelle, intracellular membrane-bounded …	molecular_function, catalytic activity, UDP-glycosyltransferase activity, acetylglucosaminyltransferase activity, transferase activity, transferase activity, transferring glycosyl groups, transferase activity, transferring hexosyl groups, alpha-1,6-mannosylglycoprotein 6-beta-N-acetylglucosaminyltransferase activity, catalytic activity, acting on a protein, catalytic activity, acting on a glycopr…	Q09328	0.0	7.952
BTF3	P20290|P20290-2	3	12	14	1.17054	1.23402	1.08124	1.22094	1.4283	1.12432	1.18778	1.30361	1.18537	1.06434	1.22893	1.09131	1.12726	1.24014	1.09974	1	1	1	1.17054	1.22094	1.18778	1.09131	1.12726	1	Supported: Cytosol	cellular_component, intracellular, cell, nucleus, cytoplasm, cytosol, organelle, membrane-bounded organelle, intracellular organelle, intracellular membrane-bounded organelle, intracellular part, cytoplasmic part, cell part	molecular_function, nucleic acid binding, RNA binding, binding, protein binding, organic cyclic compound binding, heterocyclic compound binding	P20290	0.44660194174757284	9.735
SND1	Q7KZF4	3	52	55	1.03238	1.04062	1.04882	1.00239	0.975355	0.996235	1.02112	1.06728	1.00642	0.890721	0.819315	0.869356	0.914909	0.869851	0.928659	1	1	1	1.04062	0.996235	1.02112	0.869356	0.914909	1	Enhanced: Cytosol	cellular_component, extracellular region, extracellular space, intracellular, cell, nucleus, cytoplasm, mitochondrion, cytosol, membrane, RISC complex, intracellular ribonucleoprotein complex, RNAi effector complex, cytoplasmic vesicle, vesicle, macromolecular complex, melanosome, organelle, membrane-bounded organelle, intracellular organelle, extracellular organelle, intracellular membrane-bound…	transcription factor activity, protein binding, transcription factor activity, transcription factor binding, molecular_function, nucleic acid binding, transcription cofactor activity, RNA binding, catalytic activity, nuclease activity, binding, protein binding, hydrolase activity, hydrolase activity, acting on ester bonds, cadherin binding, cell adhesion molecule binding, organic cyclic compound …	Q7KZF4	0.06153846153846154	6.844
ATP1B1	P05026|P05026-2	3	3	5	0.853858	1.00962	0.998169	0.812173	1.06378	0.999796	1.00258	1.07875	1.16968	0.93327	1.01837	1.03825	0.83759	1.02161	0.944248	1	1	1	0.998169	0.999796	1.07875	1.01837	0.944248	1		cellular_component, extracellular region, extracellular space, intracellular, cell, plasma membrane, integral component of plasma membrane, sodium:potassium-exchanging ATPase complex, caveola, cell-cell junction, intercalated disc, membrane, integral component of membrane, basolateral plasma membrane, apical plasma membrane, cell junction, intrinsic component of membrane, intrinsic component of p…	nucleotide binding, ATPase activator activity, molecular_function, catalytic activity, transporter activity, sodium:potassium-exchanging ATPase activity, binding, protein binding, ATP binding, protein C-terminus binding, enzyme activator activity, drug binding, cation transmembrane transporter activity, potassium-transporting ATPase activity, ion transmembrane transporter activity, monovalent ino…	P05026	0.0231023102310231	8.442
IVD	A0A0A0MT83|P26440	3	15	16	0.785694	0.776521	0.787539	0.756123	0.764027	0.75284	0.787735	0.814395	0.728929	1.01126	0.955406	0.954938	1.11937	1.00373	1.08321	1	1	1	0.785694	0.756123	0.787735	0.955406	1.08321	1	Approved: Nucleoplasm; Enhanced: Mitochondria	cellular_component, intracellular, cell, cytoplasm, mitochondrion, mitochondrial matrix, membrane-enclosed lumen, organelle, membrane-bounded organelle, intracellular organelle, intracellular membrane-bounded organelle, organelle lumen, organelle part, intracellular part, mitochondrial part, cytoplasmic part, intracellular organelle part, cell part, intracellular organelle lumen	nucleotide binding, molecular_function, catalytic activity, acyl-CoA dehydrogenase activity, binding, isovaleryl-CoA dehydrogenase activity, oxidoreductase activity, oxidoreductase activity, acting on the CH-CH group of donors, small molecule binding, ion binding, anion binding, cofactor binding, flavin adenine dinucleotide binding, coenzyme binding, organic cyclic compound binding, nucleoside ph…	P26440	0.0	7.88
PTPN23	Q9H3S7	3	27	30	0.950108	0.937358	0.935998	0.929408	0.917703	0.934684	0.940294	0.948628	0.918445	0.967086	0.993506	1.00369	0.982224	0.962543	1.00925	1	1	1	0.937358	0.929408	0.940294	0.993506	0.982224	1	Supported: Nuclear bodies, Nucleoplasm	cellular_component, extracellular region, extracellular space, intracellular, cell, nucleus, nucleoplasm, cytoplasm, endosome, early endosome, microtubule organizing center, cytosol, cytoskeleton, cilium, endomembrane system, microtubule cytoskeleton, nuclear body, cytoplasmic vesicle, membrane-enclosed lumen, nuclear lumen, vesicle, ciliary basal body, cell projection, organelle, membrane-bounde…	molecular_function, catalytic activity, phosphoprotein phosphatase activity, protein tyrosine phosphatase activity, binding, protein binding, hydrolase activity, hydrolase activity, acting on ester bonds, phosphatase activity, enzyme binding, kinase binding, protein kinase binding, phosphoric ester hydrolase activity, catalytic activity, acting on a protein	Q9H3S7	0.36858190709046457	6.592
SEMA4A	Q5TCJ5|Q9H3S1	3	3	5	0.854861	0.934051	1.00773	0.791408	0.834881	1.09034	0.994051	0.991478	1.0907	0.853444	0.936012	1.03831	0.897111	0.92991	1.0674	1	1	1	0.934051	0.834881	0.994051	0.936012	0.92991	1	Enhanced: Nucleus	cellular_component, extracellular region, extracellular space, intracellular, cell, nucleus, cytoplasm, cytosol, plasma membrane, membrane, integral component of membrane, intrinsic component of membrane, organelle, membrane-bounded organelle, intracellular organelle, intracellular membrane-bounded organelle, extracellular region part, intracellular part, membrane part, cytoplasmic part, cell par…	molecular_function, binding, protein binding	Q9H3S1	0.03153745072273324	6.586
DDX23	Q9BUQ8	3	39	40	1.14761	1.1056	1.44687	1.13649	1.06854	1.42614	1.08845	1.09726	1.38716	1.049	1.01753	1.13404	0.934106	1.00412	1.02178	1	1	1	1.14761	1.13649	1.09726	1.049	1.00412	1	Supported: Nucleoli, Nucleus	cellular_component, extracellular region, extracellular space, intracellular, cell, nucleus, nucleoplasm, spliceosomal complex, U5 snRNP, nucleolus, cytoplasm, intracellular ribonucleoprotein complex, small nuclear ribonucleoprotein complex, membrane-enclosed lumen, nuclear lumen, vesicle, macromolecular complex, organelle, membrane-bounded organelle, non-membrane-bounded organelle, intracellular…	nucleotide binding, molecular_function, nucleic acid binding, RNA binding, RNA helicase activity, catalytic activity, ATP-dependent RNA helicase activity, helicase activity, binding, protein binding, ATP binding, ATP-dependent helicase activity, RNA-dependent ATPase activity, pyrophosphatase activity, hydrolase activity, hydrolase activity, acting on acid anhydrides, hydrolase activity, acting on…	Q9BUQ8	0.3475609756097561	9.829
GOT1	P17174	3	15	18	0.755755	0.841435	0.793351	0.73176	0.82422	0.764491	0.792814	0.865108	0.842341	0.952439	0.956999	0.947431	1.04077	0.99759	1.03172	1	1	1	0.793351	0.764491	0.842341	0.952439	1.03172	1	Supported: Cytosol, Nucleoplasm	lytic vacuole, cellular_component, extracellular region, extracellular space, intracellular, cell, nucleus, nucleoplasm, cytoplasm, lysosome, vacuole, cytosol, membrane-enclosed lumen, nuclear lumen, vesicle, cell projection, neuron projection, organelle, membrane-bounded organelle, intracellular organelle, extracellular organelle, intracellular membrane-bounded organelle, organelle lumen, axon t…	molecular_function, catalytic activity, L-aspartate:2-oxoglutarate aminotransferase activity, phosphatidylserine decarboxylase activity, binding, transaminase activity, transferase activity, transferase activity, transferring nitrogenous groups, lyase activity, carbon-carbon lyase activity, carboxy-lyase activity, vitamin binding, pyridoxal phosphate binding, carboxylic acid binding, small molecu…	P17174	0.0	6.68
TDP1	Q9NUW8	3	11	16	0.950368	0.905785	0.925767	0.971743	0.903827	0.937273	0.965745	0.909078	0.904023	0.986888	0.964177	1.0131	1.04651	0.984957	1.02589	1	1	1	0.925767	0.937273	0.909078	0.986888	1.02589	1	Approved: Plasma membrane; Supported: Nucleus	cellular_component, intracellular, cell, nucleus, cytoplasm, plasma membrane, membrane, organelle, membrane-bounded organelle, intracellular organelle, intracellular membrane-bounded organelle, intracellular part, cell part, cell periphery	molecular_function, nucleic acid binding, DNA binding, double-stranded DNA binding, single-stranded DNA binding, catalytic activity, nuclease activity, exonuclease activity, binding, protein binding, phosphoric diester hydrolase activity, hydrolase activity, hydrolase activity, acting on ester bonds, 3'-tyrosyl-DNA phosphodiesterase activity, phosphoric ester hydrolase activity, tyrosyl-DNA phosp…	Q9NUW8	0.20559210526315788	7.394
NFATC1	O95644|O95644-6|O95644-10|O95644-11|O95644-2|O95644-3|O95644-4|O95644-5|O95644-8	3	4	5	0.991771	0.955792	1.47723	1.01876	0.998852	1.44362	0.9392	0.987103	1.4283	0.958185	0.976562	1.09862	0.922195	0.979046	1.1431	1	1	1	0.991771	1.01876	0.987103	0.976562	0.979046	1	Supported: Nuclear bodies, Nucleoplasm	nuclear chromosome, chromatin, nuclear chromatin, cellular_component, intracellular, cell, nucleus, nucleoplasm, chromosome, cytoplasm, cytosol, nuclear body, membrane-enclosed lumen, nuclear lumen, organelle, membrane-bounded organelle, non-membrane-bounded organelle, intracellular organelle, intracellular membrane-bounded organelle, intracellular non-membrane-bounded organelle, organelle lumen,…	regulatory region DNA binding, transcription regulatory region sequence-specific DNA binding, RNA polymerase II regulatory region sequence-specific DNA binding, RNA polymerase II distal enhancer sequence-specific DNA binding, RNA polymerase II transcription factor activity, sequence-specific DNA binding, RNA polymerase II regulatory region DNA binding, regulatory region nucleic acid binding, RNA …	O95644	0.4369034994697773	6.65
GYPC	P04921|P04921-2|P04921-3	2	2	2	0.884544	0.892581		1.05702	1.23922		0.938455	1.2477		1.03855	1.34377		1.04143	1.06023		1	1		0.888563	1.14812	1.09308	1.19116	1.05083	1	Approved: Cytosol, Vesicles	cellular_component, intracellular, cell, cytoplasm, cytoskeleton, plasma membrane, integral component of plasma membrane, cell-cell junction, adherens junction, cell-cell adherens junction, cell cortex, membrane, integral component of membrane, cell junction, cortical cytoskeleton, intrinsic component of membrane, intrinsic component of plasma membrane, organelle, non-membrane-bounded organelle, …	molecular_function, receptor activity, receptor binding, binding, protein binding, identical protein binding, protein homodimerization activity, protein dimerization activity, cell adhesion molecule binding, molecular transducer activity	P04921	0.4375	4.548
SMCHD1	A6NHR9|J3KTK7	3	59	63	1.05067	1.11264	1.02977	1.00181	1.03205	0.984446	1.00459	1.10617	0.958156	1.05977	1.02789	1.03776	1.06262	1.04129	1.09368	1	1	1	1.05067	1.00181	1.00459	1.03776	1.06262	1	Approved: Nuclear bodies, Nucleoplasm	nuclear chromosome, chromosome, telomeric region, nuclear chromosome, telomeric region, sex chromosome, X chromosome, Barr body, cellular_component, intracellular, cell, nucleus, chromosome, membrane-enclosed lumen, nuclear lumen, organelle, membrane-bounded organelle, non-membrane-bounded organelle, intracellular organelle, intracellular membrane-bounded organelle, intracellular non-membrane-bou…	nucleotide binding, molecular_function, catalytic activity, binding, ATP binding, pyrophosphatase activity, hydrolase activity, hydrolase activity, acting on acid anhydrides, hydrolase activity, acting on acid anhydrides, in phosphorus-containing anhydrides, ATPase activity, purine nucleotide binding, nucleoside-triphosphatase activity, adenyl nucleotide binding, ribonucleotide binding, purine ri…	A6NHR9	0.016957605985037406	6.992
PHF5A	Q7RTV0	3	5	7	1.03714	1.04654	1.08194	1.07627	0.999527	1.0751	1.07794	0.991188	1.08107	1.01968	1.03291	1.0217	1.0638	1.03841	1.02603	1	1	1	1.04654	1.0751	1.07794	1.0217	1.03841	1	Enhanced: Nucleoplasm	cellular_component, intracellular, cell, nucleus, nucleoplasm, spliceosomal complex, U2 snRNP, U12-type spliceosomal complex, nuclear matrix, nuclear body, nuclear speck, intracellular ribonucleoprotein complex, small nuclear ribonucleoprotein complex, membrane-enclosed lumen, nuclear lumen, macromolecular complex, nuclear periphery, organelle, membrane-bounded organelle, intracellular organelle,…	molecular_function, nucleic acid binding, DNA binding, DNA binding transcription factor activity, RNA binding, binding, ion binding, cation binding, metal ion binding, organic cyclic compound binding, transcription regulator activity, heterocyclic compound binding	Q7RTV0	0.0	8.224
GSTZ1	A0A0C4DFM0|G3V4T6|G3V5T0|A0A0A0MR33	3	4	5	0.919621	0.903125	0.820457	0.863167	0.863157	0.776537	0.854497	0.855643	0.815866	1.05382	0.989431	1.02475	1.07903	0.990666	1.00396	1	1	1	0.903125	0.863157	0.854497	1.02475	1.00396	1	Approved: Cytosol, Nucleus	cellular_component, intracellular, cell, cytoplasm, mitochondrion, cytosol, organelle, membrane-bounded organelle, intracellular organelle, intracellular membrane-bounded organelle, intracellular part, cytoplasmic part, cell part	molecular_function, catalytic activity, glutathione transferase activity, peroxidase activity, glutathione peroxidase activity, binding, protein binding, maleylacetoacetate isomerase activity, antioxidant activity, oxidoreductase activity, oxidoreductase activity, acting on peroxide as acceptor, transferase activity, transferase activity, transferring alkyl or aryl (other than methyl) groups, iso…	O43708	not found in D2P2	7.518
PGK1	P00558	3	34	35	0.920356	0.857952	0.888379	0.868529	0.844868	0.611542	0.945657	0.678252	1.03034	0.946619	1.13909	0.562125	1.08165	0.666959	1.33305	1	1	1	0.888379	0.844868	0.945657	0.946619	1.08165	1		cellular_component, extracellular region, extracellular space, intracellular, cell, cytoplasm, cytosol, membrane, vesicle, organelle, membrane-bounded organelle, extracellular organelle, extracellular region part, intracellular part, membrane part, cytoplasmic part, cell part, membrane raft, extracellular exosome, membrane region, whole membrane, membrane microdomain, extracellular vesicle	nucleotide binding, molecular_function, catalytic activity, phosphoglycerate kinase activity, binding, protein binding, ATP binding, disulfide oxidoreductase activity, kinase activity, oxidoreductase activity, oxidoreductase activity, acting on NAD(P)H, oxidoreductase activity, acting on a sulfur group of donors, oxidoreductase activity, acting on a sulfur group of donors, NAD(P) as acceptor, tra…	P00558	0.0	7.976
CDC27	G5EA36|P30260|P30260-2|I3L394	3	16	19	0.880626	0.801631	0.976391	0.868916	0.796455	0.960013	0.846748	0.847711	0.958387	0.962985	0.944223	1.01237	1.02208	0.99998	1.03427	1	1	1	0.880626	0.868916	0.847711	0.962985	1.02208	1	Enhanced: Nucleoplasm	ubiquitin ligase complex, nuclear ubiquitin ligase complex, cellular_component, intracellular, cell, nucleus, nucleoplasm, anaphase-promoting complex, cytoplasm, centrosome, microtubule organizing center, spindle, cytosol, cytoskeleton, microtubule, spindle microtubule, microtubule cytoskeleton, cullin-RING ubiquitin ligase complex, membrane-enclosed lumen, nuclear lumen, macromolecular complex, …	molecular_function, binding, protein binding, enzyme binding, phosphatase binding, protein phosphatase binding	P30260	0.25	6.791
ACTR1B	P42025	3	7	8	0.79313	0.853819	0.826058	0.740897	0.767297	0.820697	0.772424	0.799844	0.773875	0.94558	0.981587	0.957436	1.02524	0.998791	1.03545	1	1	1	0.826058	0.767297	0.773875	0.957436	1.02524	1	Approved: Microtubules	cellular_component, extracellular region, extracellular space, intracellular, cell, cytoplasm, centrosome, microtubule organizing center, cytosol, cytoskeleton, dynactin complex, microtubule associated complex, endomembrane system, actin cytoskeleton, microtubule cytoskeleton, membrane, secretory granule, cytoplasmic vesicle, membrane-enclosed lumen, vesicle, vesicle lumen, macromolecular complex…	nucleotide binding, molecular_function, binding, protein binding, ATP binding, purine nucleotide binding, adenyl nucleotide binding, ribonucleotide binding, purine ribonucleotide binding, adenyl ribonucleotide binding, purine ribonucleoside triphosphate binding, small molecule binding, ion binding, anion binding, organic cyclic compound binding, carbohydrate derivative binding, nucleoside phospha…	P42025	0.0	6.111
MAPK9	P45984|P45984-2|P45984-3|P45984-4	3	5	5	0.958035	0.908059	0.958329	1.02705	0.964578	1.00422	0.98474	0.891287	0.993027	0.985909	1.00597	1.01316	1.07828	1.00677	1.11786	1	1	1	0.958035	1.00422	0.98474	1.00597	1.07828	1		cellular_component, intracellular, cell, nucleus, nucleoplasm, cytoplasm, mitochondrion, cytosol, membrane-enclosed lumen, nuclear lumen, cell projection, neuron projection, organelle, membrane-bounded organelle, intracellular organelle, intracellular membrane-bounded organelle, organelle lumen, organelle part, intracellular part, nuclear part, cytoplasmic part, intracellular organelle part, cell…	nucleotide binding, molecular_function, catalytic activity, protein kinase activity, protein serine/threonine kinase activity, signal transducer, downstream of receptor, with serine/threonine kinase activity, JUN kinase activity, MAP kinase activity, signal transducer activity, signal transducer activity, downstream of receptor, binding, protein binding, ATP binding, transcription factor binding,…	P45984	0.13443396226415094	5.359
PWWP2A	Q96N64	3	6	9	1.52825	1.25577	1.30199	1.51294	1.41185	1.42918	1.49284	1.29513	1.39871	1.08668	1.03723	1.03321	1.12118	0.991965	0.993909	1	1	1	1.30199	1.42918	1.39871	1.03723	0.993909	1	Approved: Focal adhesion sites; Supported: Nucleoplasm	cellular_component, intracellular, cell, nucleus, organelle, membrane-bounded organelle, intracellular organelle, intracellular membrane-bounded organelle, intracellular part, cell part	molecular_function, chromatin binding, binding, protein binding, histone binding	Q96N64	0.6370860927152318	9.222
CEP290	J3KNF5|O15078	3	3	7	0.958755	1.00349	1.20145	0.899861	0.946032	1.09929	0.926146	0.978047	1.14444	0.980935	0.989377	1.01896	1.05122	1.03731	1.06244	1	1	1	1.00349	0.946032	0.978047	0.989377	1.05122	1	Supported: Centrosome	gamma-tubulin complex, cellular_component, extracellular region, intracellular, cell, nucleus, cytoplasm, centrosome, centriole, microtubule organizing center, cytosol, cytoskeleton, cilium, endomembrane system, microtubule cytoskeleton, membrane, secretory granule, cytoplasmic vesicle, membrane-enclosed lumen, vesicle, vesicle lumen, photoreceptor connecting cilium, macromolecular complex, centr…	molecular_function, binding, protein binding, identical protein binding	O15078	0.0572811617587737	5.73
NARFL	Q9H6Q4	3	5	9	0.885869	0.988443	0.961367	0.905997	0.937574	0.922131	0.882914	0.94051	0.765465	0.952387	0.972003	0.961832	1.02781	0.960568	0.973406	1	1	1	0.961367	0.922131	0.882914	0.961832	0.973406	1	Approved: Cytosol, Plasma membrane	cellular_component, intracellular, cell, cytoplasm, cytosol, macromolecular complex, protein complex, intracellular part, cytoplasmic part, cytosolic part, cell part, CIA complex	molecular_function, catalytic activity, NADH dehydrogenase activity, binding, oxidoreductase activity, oxidoreductase activity, acting on NAD(P)H, ion binding, cation binding, metal ion binding, iron-sulfur cluster binding, 4 iron, 4 sulfur cluster binding, metal cluster binding	Q9H6Q4	0.03571428571428571	6.899
ABCC1	P33527	3	19	23	0.924663	0.929319	0.891067	0.888508	0.954198	0.93542	1.00539	1.01348	0.96518	0.903151	0.912292	0.95692	0.97102	0.967044	0.962933	1	1	1	0.924663	0.93542	1.00539	0.912292	0.967044	1	Supported: Plasma membrane	cellular_component, extracellular region, extracellular space, cell, plasma membrane, integral component of plasma membrane, membrane, integral component of membrane, basolateral plasma membrane, intrinsic component of membrane, intrinsic component of plasma membrane, vesicle, organelle, membrane-bounded organelle, extracellular organelle, extracellular region part, membrane part, plasma membrane…	nucleotide binding, molecular_function, catalytic activity, phospholipid-translocating ATPase activity, transporter activity, lipid transporter activity, binding, ATP binding, phospholipid transporter activity, anion transmembrane transporter activity, organic anion transmembrane transporter activity, xenobiotic transmembrane transporting ATPase activity, ion transmembrane transporter activity, p…	P33527	0.011103853690398433	6.776
NKAP	Q8N5F7	3	5	6	1.09863	1.0011	0.840939	1.15595	1.04336	0.650491	1.17354	1.01591	0.737381	0.93002	1.02876	0.89763	0.784213	0.696428	0.701839	1	1	1	1.0011	1.04336	1.01591	0.93002	0.701839	1	Approved: Cytosol; Supported: Nucleoplasm	cellular_component, intracellular, cell, nucleus, nucleoplasm, cytoplasm, cytosol, membrane-enclosed lumen, nuclear lumen, organelle, membrane-bounded organelle, intracellular organelle, intracellular membrane-bounded organelle, organelle lumen, organelle part, intracellular part, nuclear part, cytoplasmic part, intracellular organelle part, cell part, intracellular organelle lumen	molecular_function, nucleic acid binding, DNA binding, chromatin binding, RNA binding, binding, protein binding, chromatin DNA binding, organic cyclic compound binding, heterocyclic compound binding	Q8N5F7	0.8168674698795181	10.404
PRPF19	Q9UMS4	3	18	19	1.27653	1.18276	1.31113	1.29089	1.19995	1.27242	1.2828	1.2635	1.29646	1.07672	1.00791	1.10249	1.23476	1.16074	1.16936	1	1	1	1.27653	1.27242	1.2828	1.07672	1.16936	1	Enhanced: Nuclear speckles	nuclear chromosome, Prp19 complex, cellular_component, intracellular, cell, nucleus, nucleoplasm, replication fork, DNA replication factor A complex, spliceosomal complex, U2-type spliceosomal complex, chromosome, cytoplasm, lipid droplet, spindle, cytoskeleton, microtubule cytoskeleton, membrane, nuclear body, nuclear speck, intracellular ribonucleoprotein complex, replisome, membrane-enclosed l…	molecular_function, catalytic activity, ubiquitin-protein transferase activity, binding, protein binding, transferase activity, ubiquitin-like protein transferase activity, ubiquitin-ubiquitin ligase activity, identical protein binding, ubiquitin protein ligase activity, ubiquitin-like protein ligase activity, catalytic activity, acting on a protein	Q9UMS4	0.021825396825396824	6.291
CNTRL	Q7Z7A1|Q7Z7A1-5	3	6	6	1.32111	1.24613	1.74093	1.3641	1.31213	1.83569	1.37279	1.20131	1.75403	0.908051	0.97479	0.980828	0.950617	1.06862	0.811383	1	1	1	1.32111	1.3641	1.37279	0.97479	0.950617	1	Approved: Cytosol; Supported: Centrosome	cellular_component, intracellular, cell, cytoplasm, centrosome, microtubule organizing center, cytosol, cytoskeleton, cilium, microtubule cytoskeleton, membrane, midbody, macromolecular complex, cell projection, organelle, non-membrane-bounded organelle, intracellular organelle, intracellular non-membrane-bounded organelle, protein complex, organelle part, intracellular part, cytoskeletal part, c…	molecular_function, catalytic activity, protein kinase activity, protein tyrosine kinase activity, binding, protein binding, kinase activity, transferase activity, transferase activity, transferring phosphorus-containing groups, phosphotransferase activity, alcohol group as acceptor, catalytic activity, acting on a protein	Q7Z7A1	0.1032258064516129	5.357
ECH1	Q13011	3	15	17	0.834101	0.83309	0.814693	0.777961	0.786555	0.773343	0.857353	0.874428	0.818854	1.02012	0.94653	0.984665	1.10368	1.00721	1.06185	1	1	1	0.83309	0.777961	0.857353	0.984665	1.06185	1	Supported: Mitochondria	cellular_component, extracellular region, extracellular space, intracellular, cell, cytoplasm, mitochondrion, peroxisome, membrane, vesicle, microbody, organelle, membrane-bounded organelle, intracellular organelle, extracellular organelle, intracellular membrane-bounded organelle, extracellular region part, intracellular part, cytoplasmic part, cell part, extracellular exosome, extracellular ves…	molecular_function, catalytic activity, receptor binding, binding, protein binding, isomerase activity	Q13011	0.0	7.84
GTF2A1	P52655	3	3	4	0.852279	1.01816	0.964333	0.961363	1.08038	0.94338	0.809828	1.06049	0.967308	1.18113	1.29242	0.963835	0.957868	1.08136	1.06904	1	1	1	0.964333	0.961363	0.967308	1.18113	1.06904	1	Supported: Nucleoplasm	DNA-directed RNA polymerase complex, cellular_component, intracellular, cell, nucleus, nucleoplasm, transcription factor complex, transcription factor TFIID complex, transcription factor TFIIA complex, cytoplasm, cytosol, DNA-directed RNA polymerase II, holoenzyme, RNA polymerase complex, membrane-enclosed lumen, nuclear lumen, macromolecular complex, organelle, membrane-bounded organelle, intrac…	transcription factor activity, protein binding, transcription factor activity, transcription factor binding, RNA polymerase II transcription factor binding, RNA polymerase II repressing transcription factor binding, molecular_function, nucleic acid binding, DNA binding, transcription cofactor activity, transcription coactivator activity, binding, protein binding, transcription factor binding, TBP…	P52655	0.3803191489361702	4.251
D2HGDH	Q8N465|B5MCV2|H7BZ32	2	3	3	0.916199	1.05056		0.911739	1.00694		0.914412	0.997036		1.11481	1.09567		1.1016	1.07118		1	1		0.98338	0.959341	0.955724	1.10524	1.08639	1	Approved: Mitochondria	cellular_component, intracellular, cell, cytoplasm, mitochondrion, mitochondrial matrix, membrane-enclosed lumen, organelle, membrane-bounded organelle, intracellular organelle, intracellular membrane-bounded organelle, organelle lumen, organelle part, intracellular part, mitochondrial part, cytoplasmic part, intracellular organelle part, cell part, intracellular organelle lumen	nucleotide binding, molecular_function, catalytic activity, lactate dehydrogenase activity, D-lactate dehydrogenase (cytochrome) activity, binding, oxidoreductase activity, oxidoreductase activity, acting on CH-OH group of donors, oxidoreductase activity, acting on the CH-OH group of donors, cytochrome as acceptor, small molecule binding, ion binding, anion binding, cofactor binding, flavin adeni…	Q8N465	0.0	7.8
PRPF6	O94906	3	37	41	1.17206	1.2092	1.42573	1.15313	1.23273	1.44332	1.16454	1.27211	1.40876	1.03371	0.976434	1.12601	0.88181	0.93834	0.943821	1	1	1	1.2092	1.23273	1.27211	1.03371	0.93834	1	Enhanced: Nuclear speckles	cellular_component, intracellular, cell, nucleus, nucleoplasm, spliceosomal complex, U5 snRNP, membrane, nuclear body, nuclear speck, intracellular ribonucleoprotein complex, small nuclear ribonucleoprotein complex, membrane-enclosed lumen, nuclear lumen, macromolecular complex, organelle, membrane-bounded organelle, intracellular organelle, intracellular membrane-bounded organelle, organelle lum…	transcription factor activity, protein binding, transcription factor activity, transcription factor binding, molecular_function, nucleic acid binding, transcription cofactor activity, transcription coactivator activity, RNA binding, receptor binding, binding, protein binding, nuclear hormone receptor binding, steroid hormone receptor binding, ribonucleoprotein complex binding, macromolecular comp…	O94906	0.1806588735387885	8.123
ERLIN2	E5RHW4|O94905	3	11	14	0.91982	0.875562	1.01975	0.884591	0.880812	1.04263	0.896855	0.880051	1.05998	0.991374	1.02603	1.00882	1.00357	1.04097	1.0058	1	1	1	0.91982	0.884591	0.896855	1.00882	1.0058	1	Supported: Endoplasmic reticulum	cellular_component, extracellular region, extracellular space, intracellular, cell, cytoplasm, endoplasmic reticulum, endoplasmic reticulum membrane, cytosol, plasma membrane, endomembrane system, membrane, integral component of membrane, intrinsic component of membrane, vesicle, organelle subcompartment, macromolecular complex, nuclear outer membrane-endoplasmic reticulum membrane network, organ…	molecular_function, catalytic activity, protein kinase activity, protein tyrosine kinase activity, binding, steroid binding, protein binding, lipid binding, cholesterol binding, kinase activity, transferase activity, transferase activity, transferring phosphorus-containing groups, phosphotransferase activity, alcohol group as acceptor, enzyme binding, ubiquitin protein ligase binding, sterol bind…	O94905	0.032448377581120944	5.395
PROSC	O94903	3	12	12	1.00853	0.926452	0.900706	1.02855	0.997821	0.917534	1.02849	0.953209	0.959695	1.01889	1.02182	0.978084	1.08894	1.03274	0.996872	1	1	1	0.926452	0.997821	0.959695	1.01889	1.03274	1	Approved: Cytosol					7.215
TOX	O94900	3	6	8	0.978564	1.06456	1.0025	1.12168	1.14035	0.968399	1.0579	1.05726	1.03157	0.955226	1.13113	0.94736	0.970171	1.07659	1.0195	1	1	1	1.0025	1.12168	1.05726	0.955226	1.0195	1	Approved: Nucleoli fibrillar center, Nucleus	cellular_component, intracellular, cell, nucleus, organelle, membrane-bounded organelle, intracellular organelle, intracellular membrane-bounded organelle, intracellular part, cell part	molecular_function, nucleic acid binding, DNA binding, binding, organic cyclic compound binding, heterocyclic compound binding	O94900	0.5057034220532319	7.003
ITCH	Q96J02|Q96J02-2|Q96J02-3	3	8	10	0.814047	0.826968	0.827501	0.838986	0.779037	0.839613	0.906817	0.828582	0.789506	0.977523	0.914427	0.985928	1.02696	0.962882	1.03786	1	1	1	0.826968	0.838986	0.828582	0.977523	1.02696	1	Supported: Nucleoplasm	cellular_component, extracellular region, extracellular space, intracellular, cell, nucleus, nucleoplasm, cytoplasm, endosome, early endosome, cytosol, plasma membrane, cell cortex, endosome membrane, endomembrane system, membrane, organelle membrane, cytoplasmic vesicle, early endosome membrane, membrane-enclosed lumen, nuclear lumen, vesicle, macromolecular complex, organelle, membrane-bounded …	G-protein coupled receptor binding, molecular_function, catalytic activity, ubiquitin-protein transferase activity, receptor binding, cytokine receptor binding, binding, protein binding, transferase activity, ligase activity, ubiquitin-like protein transferase activity, enzyme binding, chemokine receptor binding, ribonucleoprotein complex binding, ubiquitin-like protein ligase binding, macromolec…	Q96J02	0.17275747508305647	6.006
DDX56	Q9NY93|Q9NY93-2	3	7	11	3.58632	3.02533	3.14875	3.58322	2.89026	3.23556	3.47418	2.92304	3.14727	1.44629	1.36405	1.23482	1.83842	1.59361	1.48882	1	1	1	3.14875	3.23556	3.14727	1.36405	1.59361	1		cellular_component, intracellular, cell, nucleus, nucleolus, cytoplasm, membrane, membrane-enclosed lumen, nuclear lumen, organelle, membrane-bounded organelle, non-membrane-bounded organelle, intracellular organelle, intracellular membrane-bounded organelle, intracellular non-membrane-bounded organelle, organelle lumen, organelle part, intracellular part, nuclear part, intracellular organelle pa…	nucleotide binding, molecular_function, nucleic acid binding, RNA binding, RNA helicase activity, catalytic activity, ATP-dependent RNA helicase activity, helicase activity, binding, ATP binding, ATP-dependent helicase activity, RNA-dependent ATPase activity, pyrophosphatase activity, hydrolase activity, hydrolase activity, acting on acid anhydrides, hydrolase activity, acting on acid anhydrides,…	Q9NY93	0.10420475319926874	9.459
MSRA	E5RIA9|Q9UJ68|Q9UJ68-4|Q9UJ68-5	3	2	2	1.00335	1.06532	1.04779	1.04296	0.954626	1.03326	1.06016	1.06981	1.15048	0.988056	1.06289	1.16829	1.00905	1.03913	1.09696	1	1	1	1.04779	1.03326	1.06981	1.06289	1.03913	1	Enhanced: Cytosol, Nucleoplasm	cellular_component, extracellular region, extracellular space, intracellular, cell, nucleus, nucleoplasm, cytoplasm, mitochondrion, cytosol, cytoskeleton, actin cytoskeleton, membrane, membrane-enclosed lumen, nuclear lumen, vesicle, organelle, membrane-bounded organelle, non-membrane-bounded organelle, intracellular organelle, extracellular organelle, intracellular membrane-bounded organelle, in…	molecular_function, catalytic activity, peptide-methionine (S)-S-oxide reductase activity, oxidoreductase activity, oxidoreductase activity, acting on a sulfur group of donors, oxidoreductase activity, acting on a sulfur group of donors, disulfide as acceptor	Q9UJ68	0.05531914893617021	8.932
STK38L	Q9Y2H1	3	7	10	0.782879	0.789528	0.825541	0.734679	0.696675	0.747815	0.740354	0.757334	0.770221	0.958493	0.964779	1.05159	0.882689	0.948486	0.968038	1	1	1	0.789528	0.734679	0.757334	0.964779	0.948486	1	Approved: Cytosol	cellular_component, intracellular, cell, cytoplasm, cytosol, cytoskeleton, actin cytoskeleton, membrane, organelle, non-membrane-bounded organelle, intracellular organelle, intracellular non-membrane-bounded organelle, intracellular part, cytoplasmic part, cell part	nucleotide binding, magnesium ion binding, molecular_function, actin binding, catalytic activity, protein kinase activity, protein serine/threonine kinase activity, binding, protein binding, ATP binding, cytoskeletal protein binding, kinase activity, transferase activity, transferase activity, transferring phosphorus-containing groups, phosphotransferase activity, alcohol group as acceptor, purin…	Q9Y2H1	0.04310344827586207	6.506
DNAH8	A0A075B6F3|H0Y7V4|Q96JB1|Q96JB1-2	3	2	2	0.942487	1.08207	0.837689	0.921704	0.947165	0.902928	0.919786	0.966834	0.946372	0.968917	0.986461	0.938382	0.939949	1.05276	1.02582	1	1	1	0.942487	0.921704	0.946372	0.968917	1.02582	1		cellular_component, intracellular, cell, cytoplasm, cytoskeleton, axonemal dynein complex, microtubule, microtubule associated complex, cilium, axoneme, microtubule cytoskeleton, dynein complex, macromolecular complex, outer dynein arm, cell projection, organelle, non-membrane-bounded organelle, intracellular organelle, intracellular non-membrane-bounded organelle, protein complex, organelle part…	nucleotide binding, molecular_function, motor activity, microtubule motor activity, catalytic activity, binding, protein binding, ATP binding, ATP-dependent microtubule motor activity, minus-end-directed, pyrophosphatase activity, hydrolase activity, hydrolase activity, acting on acid anhydrides, hydrolase activity, acting on acid anhydrides, in phosphorus-containing anhydrides, ATPase activity, …	Q96JB1	0.0013363028953229399	5.845
RNF181	Q9P0P0	3	6	7	0.934642	0.967293	0.975831	0.967283	1.04362	0.950971	0.961972	1.02623	1.01084	1.01522	1.11663	0.955569	0.997262	1.00641	0.92641	1	1	1	0.967293	0.967283	1.01084	1.01522	0.997262	1	Approved: Cytosol, Nucleoplasm	cellular_component, intracellular, cell, cytoplasm, intracellular part, cell part	molecular_function, catalytic activity, ubiquitin-protein transferase activity, binding, transferase activity, ubiquitin-like protein transferase activity, ion binding, cation binding, metal ion binding, ubiquitin protein ligase activity, ubiquitin-like protein ligase activity, catalytic activity, acting on a protein	Q9P0P0	0.1895424836601307	4.823
CKS2	P33552	3	3	3	1.03294	0.994367	0.995861	0.954627	0.985441	0.862644	1.07703	1.12483	1.03543	1.00947	1.07195	0.966536	0.952386	0.913812	0.929598	1	1	1	0.995861	0.954627	1.07703	1.00947	0.929598	1	Approved: Cytosol, Mitochondria, Nucleus, Vesicles	ubiquitin ligase complex, cyclin-dependent protein kinase holoenzyme complex, cellular_component, intracellular, cell, SCF ubiquitin ligase complex, cullin-RING ubiquitin ligase complex, macromolecular complex, protein complex, intracellular part, cell part, transferase complex, transferring phosphorus-containing groups, catalytic complex, serine/threonine protein kinase complex, protein kinase c…	molecular_function, chromatin binding, binding, protein binding, enzyme activator activity, cyclin-dependent protein serine/threonine kinase regulator activity, kinase regulator activity, kinase activator activity, protein kinase regulator activity, enzyme binding, kinase binding, protein kinase binding, enzyme regulator activity, protein kinase activator activity, ubiquitin-like protein binding,…	P33552	0.0759493670886076	8.631
GNL2	Q13823	3	10	12	3.14361	2.83177	2.36926	3.48462	2.93732	2.43209	3.1448	2.8453	2.39636	1.00661	1.23876	1.1031	0.83465	0.907874	0.947842	1	1	1	2.83177	2.93732	2.8453	1.1031	0.907874	1	Enhanced: Nucleoli	cellular_component, intracellular, cell, nucleus, nucleolus, membrane, membrane-enclosed lumen, nuclear lumen, organelle, membrane-bounded organelle, non-membrane-bounded organelle, intracellular organelle, intracellular membrane-bounded organelle, intracellular non-membrane-bounded organelle, organelle lumen, organelle part, intracellular part, nuclear part, intracellular organelle part, cell pa…	nucleotide binding, nucleoside binding, purine nucleoside binding, molecular_function, nucleic acid binding, RNA binding, catalytic activity, GTPase activity, binding, GTP binding, pyrophosphatase activity, hydrolase activity, hydrolase activity, acting on acid anhydrides, hydrolase activity, acting on acid anhydrides, in phosphorus-containing anhydrides, purine nucleotide binding, nucleoside-tri…	Q13823	0.3693570451436389	9.498
AUH	Q13825|Q13825-2	3	3	4	0.963846	0.937427	0.943971	0.944942	0.892753	0.895916	0.896639	0.933335	0.930266	1.15689	0.988622	1.08201	1.26272	1.02708	1.15633	1	1	1	0.943971	0.895916	0.930266	1.08201	1.15633	1		cellular_component, intracellular, cell, cytoplasm, mitochondrion, mitochondrial matrix, membrane-enclosed lumen, organelle, membrane-bounded organelle, intracellular organelle, intracellular membrane-bounded organelle, organelle lumen, organelle part, intracellular part, mitochondrial part, cytoplasmic part, intracellular organelle part, cell part, intracellular organelle lumen	molecular_function, nucleic acid binding, RNA binding, mRNA binding, mRNA 3'-UTR binding, catalytic activity, enoyl-CoA hydratase activity, methylglutaconyl-CoA hydratase activity, binding, lyase activity, carbon-oxygen lyase activity, hydro-lyase activity, organic cyclic compound binding, heterocyclic compound binding	Q13825	0.02064896755162242	9.732
MARCH6	A0A0B4J206|O60337|O60337-5|O60337-6	3	2	3	0.99075	0.92395	0.894236	0.967277	0.921152	0.97335	0.921726	0.94254	0.907423	1.04334	0.950603	0.943668	1.11648	0.980434	1.04056	1	1	1	0.92395	0.967277	0.921726	0.950603	1.04056	1	Supported: Endoplasmic reticulum	ubiquitin ligase complex, cytoplasmic ubiquitin ligase complex, ER ubiquitin ligase complex, cellular_component, intracellular, cell, cytoplasm, endoplasmic reticulum, endoplasmic reticulum membrane, endomembrane system, membrane, integral component of membrane, integral component of endoplasmic reticulum membrane, intrinsic component of membrane, intrinsic component of endoplasmic reticulum memb…	protease binding, molecular_function, catalytic activity, ubiquitin-protein transferase activity, binding, protein binding, zinc ion binding, transferase activity, ubiquitin-like protein transferase activity, enzyme binding, ubiquitin conjugating enzyme binding, ion binding, cation binding, ubiquitin-like protein conjugating enzyme binding, metal ion binding, transition metal ion binding, ubiquit…	O60337	0.1021978021978022	9.375
CNST	Q6PJW8|Q6PJW8-2	3	4	7	1.16202	1.02868	0.986578	1.07264	1.13415	1.02067	1.00842	1.02051	0.975841	1.09691	1.09275	1.01557	0.981327	1.07444	0.976182	1	1	1	1.02868	1.07264	1.00842	1.09275	0.981327	1	Supported: Vesicles	cellular_component, intracellular, cell, cytoplasm, Golgi apparatus, trans-Golgi network, plasma membrane, endomembrane system, membrane, integral component of membrane, transport vesicle, intrinsic component of membrane, cytoplasmic vesicle, vesicle, organelle subcompartment, macromolecular complex, organelle, membrane-bounded organelle, intracellular organelle, intracellular membrane-bounded or…	molecular_function, binding, protein binding, enzyme binding, phosphatase binding, connexin binding	Q6PJW8	0.45241379310344826	4.251
PPID	Q08752	3	26	29	0.921461	0.900195	0.880507	0.908628	0.934365	0.884435	0.916642	0.904968	0.954038	0.684566	1.01513	0.981957	1.08822	0.999337	1.01015	1	1	1	0.900195	0.908628	0.916642	0.981957	1.01015	1	Supported: Cytosol, Nucleoli, Nucleus	cellular_component, intracellular, cell, nucleus, nucleoplasm, nucleolus, cytoplasm, cytosol, membrane-enclosed lumen, nuclear lumen, organelle, membrane-bounded organelle, non-membrane-bounded organelle, intracellular organelle, intracellular membrane-bounded organelle, intracellular non-membrane-bounded organelle, organelle lumen, organelle part, intracellular part, nuclear part, cytoplasmic pa…	molecular_function, peptidyl-prolyl cis-trans isomerase activity, catalytic activity, receptor binding, binding, protein binding, transcription factor binding, drug binding, cyclosporin A binding, isomerase activity, cis-trans isomerase activity, estrogen receptor binding, Hsp70 protein binding, heat shock protein binding, amide binding, nuclear hormone receptor binding, steroid hormone receptor …	Q08752	0.06486486486486487	6.895
XPO7	Q9UIA9	3	22	30	0.836462	0.911582	0.867988	0.783372	0.913351	0.856341	0.879636	0.941289	0.867888	1.01214	0.951607	1.00811	1.09313	0.973764	1.10716	1	1	1	0.867988	0.856341	0.879636	1.00811	1.09313	1	Approved: Nucleus	cellular_component, intracellular, cell, nucleus, nuclear envelope, nuclear pore, cytoplasm, endomembrane system, organelle envelope, envelope, macromolecular complex, organelle, membrane-bounded organelle, intracellular organelle, intracellular membrane-bounded organelle, protein complex, organelle part, intracellular part, nuclear part, intracellular organelle part, cell part	molecular_function, nuclear export signal receptor activity, transporter activity, nucleocytoplasmic transporter activity, binding, protein binding, Ran GTPase binding, protein transporter activity, peptide transporter activity, Ras GTPase binding, enzyme binding, substrate-specific transporter activity, small GTPase binding, GTPase binding	Q9UIA9	0.0	6.006
LYRM7	Q5U5X0	3	3	4	0.911336	1.26011	1.07156	1.03841	1.39125	0.93529	0.905297	1.13011	0.890646	1.09346	1.44477	0.911023	1.13285	1.4883	1.13023	1	1	1	1.07156	1.03841	0.905297	1.09346	1.13285	1		cellular_component, intracellular, cell, cytoplasm, mitochondrion, mitochondrial envelope, mitochondrial matrix, membrane, organelle membrane, mitochondrial membrane, organelle envelope, membrane-enclosed lumen, envelope, organelle, membrane-bounded organelle, intracellular organelle, intracellular membrane-bounded organelle, organelle lumen, organelle part, intracellular part, mitochondrial part…	molecular_function, binding, protein binding	Q5U5X0	0.0	9.983
LHPP	Q5T1Z0|Q9H008|Q9H008-2	3	3	4	1.83258	1.39226	0.924677	1.75891	1.25705	0.935685	1.67258	1.30367	0.941957	0.972303	0.988419	0.978382	0.993228	1.11216	1.05101	1	1	1	1.39226	1.25705	1.30367	0.978382	1.05101	1	Supported: Cytosol, Nuclear speckles	cellular_component, intracellular, cell, nucleus, nucleoplasm, cytoplasm, cytosol, nuclear body, nuclear speck, membrane-enclosed lumen, nuclear lumen, organelle, membrane-bounded organelle, intracellular organelle, intracellular membrane-bounded organelle, organelle lumen, organelle part, intracellular part, nuclear part, cytoplasmic part, intracellular organelle part, nucleoplasm part, cell par…	magnesium ion binding, molecular_function, catalytic activity, inorganic diphosphatase activity, phosphoprotein phosphatase activity, binding, protein binding, pyrophosphatase activity, hydrolase activity, hydrolase activity, acting on ester bonds, phosphatase activity, hydrolase activity, acting on acid anhydrides, hydrolase activity, acting on acid anhydrides, in phosphorus-containing anhydride…	Q9H008	0.0	6.937
DEK	P35659	3	21	25	1.38673	1.31815	1.1628	1.39567	1.48419	1.2972	1.37342	1.31507	1.32379	1.04108	1.00193	1.01218	1.1037	1.08749	0.988046	1	1	1	1.31815	1.39567	1.32379	1.01218	1.08749	1	Enhanced: Nucleus	cellular_component, intracellular, cell, nucleus, nucleoplasm, cytoplasm, membrane-enclosed lumen, nuclear lumen, organelle, membrane-bounded organelle, non-membrane-bounded organelle, intracellular organelle, intracellular membrane-bounded organelle, intracellular non-membrane-bounded organelle, organelle lumen, contractile fiber, organelle part, intracellular part, nuclear part, cytoplasmic par…	molecular_function, nucleic acid binding, DNA binding, chromatin binding, RNA binding, binding, protein binding, histone binding, organic cyclic compound binding, heterocyclic compound binding	P35659	0.5226666666666666	8.692
RPA1	P27694	3	31	37	0.822975	0.810567	0.820352	0.792237	0.801759	0.778258	0.815633	0.848094	0.785278	0.990692	0.922547	0.969928	1.06806	0.970279	1.0593	1	1	1	0.820352	0.792237	0.815633	0.969928	1.0593	1	Enhanced: Nucleoplasm	nuclear chromosome, chromosome, telomeric region, nuclear chromosome, telomeric region, cellular_component, intracellular, cell, nucleus, nucleoplasm, replication fork, DNA replication factor A complex, chromosome, nuclear body, PML body, replisome, membrane-enclosed lumen, nuclear lumen, macromolecular complex, protein-DNA complex, organelle, membrane-bounded organelle, non-membrane-bounded orga…	molecular_function, nucleic acid binding, DNA binding, damaged DNA binding, single-stranded DNA binding, binding, protein binding, telomeric DNA binding, single-stranded telomeric DNA binding, ion binding, cation binding, sequence-specific DNA binding, metal ion binding, organic cyclic compound binding, G-rich strand telomeric DNA binding, sequence-specific single stranded DNA binding, heterocycl…	P27694	0.07467532467532467	6.924
APEX1	G3V3M6|G3V5Q1|P27695	3	16	20	0.981596	0.857196	0.87189	1.01251	0.881309	0.905687	1.02705	0.887789	0.895796	0.987107	0.979341	1.01895	1.11119	1.03252	1.07963	1	1	1	0.87189	0.905687	0.895796	0.987107	1.07963	1	Enhanced: Nucleus	nuclear chromosome, chromosome, telomeric region, nuclear chromosome, telomeric region, cellular_component, intracellular, cell, nucleus, nucleoplasm, transcription factor complex, chromosome, nucleolus, cytoplasm, mitochondrion, endoplasmic reticulum, centrosome, microtubule organizing center, ribosome, cytoskeleton, endomembrane system, microtubule cytoskeleton, nuclear body, nuclear speck, int…	transcription factor activity, protein binding, transcription factor activity, transcription factor binding, molecular_function, nucleic acid binding, DNA binding, chromatin binding, damaged DNA binding, double-stranded DNA binding, double-stranded telomeric DNA binding, transcription cofactor activity, transcription coactivator activity, transcription corepressor activity, RNA binding, catalytic…	P27695	0.18553459119496854	7.063
CETN2	P41208	3	2	6	1.4229	1.42892	1.39531	1.47039	1.64536	1.46781	1.31903	1.43423	1.50025	1.03451	1.27171	0.747004	0.954083	1.15516	0.822618	1	1	1	1.4229	1.47039	1.43423	1.03451	0.954083	1		nucleotide-excision repair complex, cellular_component, intracellular, cell, nucleus, nucleoplasm, cytoplasm, centrosome, centriole, microtubule organizing center, cytosol, cytoskeleton, cilium, microtubule cytoskeleton, membrane-enclosed lumen, nuclear lumen, photoreceptor connecting cilium, macromolecular complex, ciliary transition zone, ciliary basal body, cell projection, neuron projection, …	molecular_function, binding, calcium ion binding, protein binding, microtubule binding, cytoskeletal protein binding, tubulin binding, G-protein beta/gamma-subunit complex binding, protein complex binding, heterotrimeric G-protein binding, ion binding, cation binding, macromolecular complex binding, metal ion binding	P41208	0.22093023255813954	4.77
RANGRF	Q9HD47|Q9HD47-2	3	2	3	0.96726	1.08775	0.901928	0.932553	1.00688	0.920645	0.803784	1.09938	0.86709	0.934101	0.947198	0.997957	1.03546	0.99484	1.13511	1	1	1	0.96726	0.932553	0.86709	0.947198	1.03546	1	Supported: Nucleoplasm	cellular_component, intracellular, cell, nucleus, nucleoplasm, cytoplasm, endoplasmic reticulum, rough endoplasmic reticulum, cytosol, plasma membrane, caveola, cell-cell junction, endomembrane system, intercalated disc, membrane, cell junction, membrane-enclosed lumen, nuclear lumen, organelle, membrane-bounded organelle, intracellular organelle, intracellular membrane-bounded organelle, organel…	molecular_function, guanyl-nucleotide exchange factor activity, Ran guanyl-nucleotide exchange factor activity, Ras guanyl-nucleotide exchange factor activity, transporter activity, binding, protein binding, Ran GTPase binding, protein transporter activity, peptide transporter activity, channel regulator activity, Ras GTPase binding, sodium channel regulator activity, enzyme binding, substrate-sp…	Q9HD47	0.07526881720430108	4.677
MEF2D	Q14814|Q14814-4|Q14814-2|Q14814-3|Q14814-5|Q14814-6	3	4	9	1.06915	1.13841	1.10249	1.2253	1.23973	1.13827	1.08566	1.05805	1.07955	1.07255	1.27322	1.01654	1.11391	1.20622	1.02635	1	1	1	1.10249	1.2253	1.07955	1.07255	1.11391	1	Enhanced: Nucleoplasm	cellular_component, intracellular, cell, nucleus, nucleoplasm, cytoplasm, membrane-enclosed lumen, nuclear lumen, organelle, membrane-bounded organelle, intracellular organelle, intracellular membrane-bounded organelle, organelle lumen, organelle part, intracellular part, nuclear part, intracellular organelle part, cell part, intracellular organelle lumen	regulatory region DNA binding, transcription regulatory region sequence-specific DNA binding, RNA polymerase II regulatory region sequence-specific DNA binding, RNA polymerase II core promoter proximal region sequence-specific DNA binding, RNA polymerase II transcription factor activity, sequence-specific DNA binding, transcription factor activity, RNA polymerase II core promoter proximal region …	Q14814	0.6525911708253359	7.732
RAPGEF1	Q13905|Q13905-2|Q13905-3|Q13905-4	3	9	12	0.962796	1.02769	0.993981	1.00333	1.05555	0.971939	0.945061	1.01211	0.943378	0.993371	1.07806	1.06213	1.03875	1.08737	1.05741	1	1	1	0.993981	1.00333	0.945061	1.06213	1.05741	1		cellular_component, intracellular, cell, cytoplasm, endosome, early endosome, cytosol, endomembrane system, vesicle membrane, membrane, endocytic vesicle, cytoplasmic vesicle membrane, endocytic vesicle membrane, phagocytic vesicle membrane, organelle membrane, cytoplasmic vesicle, vesicle, macromolecular complex, organelle, membrane-bounded organelle, intracellular organelle, intracellular membr…	molecular_function, guanyl-nucleotide exchange factor activity, Ras guanyl-nucleotide exchange factor activity, binding, protein binding, Ras GTPase binding, Rap guanyl-nucleotide exchange factor activity, SH3 domain binding, enzyme binding, protein domain specific binding, small GTPase binding, GTPase binding, molecular function regulator	Q13905	0.36025998142989785	5.646
RAB6A	P20340|P20340-2	3	6	8	0.833877	0.948806	0.96299	0.834333	0.859937	0.868863	0.857862	0.919257	0.908743	1.00731	1.07641	1.06138	1.12328	1.07067	1.1221	1	1	1	0.948806	0.859937	0.908743	1.06138	1.1221	1	Approved: Golgi apparatus	Golgi membrane, cellular_component, extracellular region, extracellular space, intracellular, cell, cytoplasm, endoplasmic reticulum, endoplasmic reticulum membrane, Golgi apparatus, trans-Golgi network, cytosol, plasma membrane, endomembrane system, vesicle membrane, membrane, transport vesicle, secretory granule, cytoplasmic vesicle membrane, secretory granule membrane, organelle membrane, cyto…	nucleotide binding, nucleoside binding, purine nucleoside binding, molecular_function, catalytic activity, GTPase activity, binding, protein binding, GTP binding, cytoskeletal protein binding, pyrophosphatase activity, hydrolase activity, hydrolase activity, acting on acid anhydrides, hydrolase activity, acting on acid anhydrides, in phosphorus-containing anhydrides, myosin binding, purine nucleo…	P20340	0.125	5.281
PHAX	Q9H814	3	12	13	1.04647	0.941223	0.904717	1.0371	0.982137	0.968978	1.05233	0.929414	1.01685	1.07269	1.02031	0.9814	1.0883	1.04142	0.989312	1	1	1	0.941223	0.982137	1.01685	1.02031	1.04142	1	Enhanced: Nucleoplasm	cellular_component, intracellular, cell, nucleus, nucleoplasm, cytoplasm, centrosome, microtubule organizing center, cytosol, cytoskeleton, Cajal body, microtubule cytoskeleton, nuclear body, membrane-enclosed lumen, nuclear lumen, somatodendritic compartment, neuronal cell body, organelle, membrane-bounded organelle, non-membrane-bounded organelle, intracellular organelle, intracellular membrane…	molecular_function, nucleic acid binding, RNA binding, binding, protein binding, toxic substance binding, organic cyclic compound binding, heterocyclic compound binding	Q9H814	0.4213197969543147	5.166
GIMAP2	Q9UG22	2	2	2	1.05477		1.21467	0.98761		1.04652	0.993663		1.16452	0.884438		1.02804	0.861372		0.911433	1		1	1.13472	1.01707	1.07909	0.956237	0.886402	1		cellular_component, intracellular, cell, cytoplasm, lipid droplet, membrane, integral component of membrane, intrinsic component of membrane, organelle, non-membrane-bounded organelle, intracellular organelle, intracellular non-membrane-bounded organelle, intracellular part, membrane part, cell part	nucleotide binding, nucleoside binding, purine nucleoside binding, molecular_function, binding, protein binding, GTP binding, purine nucleotide binding, guanyl nucleotide binding, ribonucleoside binding, purine ribonucleoside binding, ribonucleotide binding, purine ribonucleotide binding, guanyl ribonucleotide binding, purine ribonucleoside triphosphate binding, small molecule binding, identical …	Q9UG22	0.03560830860534125	8.056
SETMAR	Q53H47|Q53H47-3	3	6	9	0.928066	0.925465	0.929364	0.858988	0.922094	0.946358	0.916486	0.911517	0.934241	1.03995	0.967497	1.02972	1.04831	1.03002	1.07787	1	1	1	0.928066	0.922094	0.916486	1.02972	1.04831	1	Supported: Nucleoli	condensed chromosome, cellular_component, intracellular, cell, nucleus, chromosome, nucleolus, membrane-enclosed lumen, nuclear lumen, site of double-strand break, organelle, membrane-bounded organelle, non-membrane-bounded organelle, intracellular organelle, intracellular membrane-bounded organelle, intracellular non-membrane-bounded organelle, organelle lumen, organelle part, intracellular part…	single-stranded DNA endodeoxyribonuclease activity, molecular_function, nucleic acid binding, DNA binding, double-stranded DNA binding, single-stranded DNA binding, catalytic activity, nuclease activity, endonuclease activity, endodeoxyribonuclease activity, deoxyribonuclease activity, binding, protein binding, methyltransferase activity, N-methyltransferase activity, zinc ion binding, protein me…	Q53H47	0.029239766081871343	6.804
RSRC2	Q7L4I2	3	11	13	0.945814	0.904425	0.918128	0.959739	0.973328	0.947156	1.03413	1.01257	0.951173	1.09256	1.06535	1.04273	0.944194	0.992362	1.0271	1	1	1	0.918128	0.959739	1.01257	1.06535	0.992362	1	Approved: Cytosol, Nucleoli fibrillar center; Enhanced: Nuclear speckles		molecular_function, nucleic acid binding, RNA binding, binding, organic cyclic compound binding, heterocyclic compound binding	Q7L4I2	0.6059907834101382	11.541
TAOK1	Q7L7X3	3	12	13	0.935374	0.938795	0.969081	0.885401	0.908968	0.917723	1.00067	0.943009	0.891718	0.935633	0.963481	0.964056	0.963365	1.05665	1.04934	1	1	1	0.938795	0.908968	0.943009	0.963481	1.04934	1	Approved: Vesicles	cellular_component, extracellular region, extracellular space, intracellular, cell, cytoplasm, cytosol, vesicle, organelle, membrane-bounded organelle, extracellular organelle, extracellular region part, intracellular part, cytoplasmic part, cell part, extracellular exosome, extracellular vesicle	nucleotide binding, molecular_function, catalytic activity, protein kinase activity, protein serine/threonine kinase activity, signal transducer, downstream of receptor, with serine/threonine kinase activity, MAP kinase kinase kinase activity, signal transducer activity, signal transducer activity, downstream of receptor, binding, protein binding, ATP binding, kinase activity, transferase activit…	Q7L7X3	0.2887112887112887	7.382
NUDT4	Q9NZJ9	3	2	4	0.877319	0.926306	0.957906	0.96937	0.869627	0.910383	0.796882	0.933742	0.844448	1.14752	1.17643	0.988201	1.24415	1.02591	1.13762	1	1	1	0.926306	0.910383	0.844448	1.14752	1.13762	1	Approved: Cytosol	cellular_component, intracellular, cell, nucleus, cytoplasm, cytosol, organelle, membrane-bounded organelle, intracellular organelle, intracellular membrane-bounded organelle, intracellular part, cytoplasmic part, cell part	endopolyphosphatase activity, molecular_function, nucleic acid binding, RNA binding, catalytic activity, nucleotide diphosphatase activity, binding, protein binding, diphosphoinositol-polyphosphate diphosphatase activity, pyrophosphatase activity, hydrolase activity, hydrolase activity, acting on acid anhydrides, hydrolase activity, acting on acid anhydrides, in phosphorus-containing anhydrides, …	Q9NZJ9	0.0	6.067
DTL	F5GZ90|Q9NZJ0	3	8	16	0.989583	0.878021	0.965214	1.0125	0.910181	0.986244	0.878895	0.822095	0.828611	1.04116	1.03818	1.05717	1.00363	1.08179	1.03289	1	1	1	0.965214	0.986244	0.828611	1.04116	1.03289	1	Approved: Cytosol; Enhanced: Nucleus	ubiquitin ligase complex, cellular_component, intracellular, cell, nucleus, nuclear envelope, nucleoplasm, chromosome, nucleolus, cytoplasm, centrosome, microtubule organizing center, cytosol, cytoskeleton, endomembrane system, microtubule cytoskeleton, membrane, organelle membrane, cullin-RING ubiquitin ligase complex, Cul4A-RING E3 ubiquitin ligase complex, Cul4B-RING E3 ubiquitin ligase comple…	molecular_function, catalytic activity, ubiquitin-protein transferase activity, binding, protein binding, transferase activity, ubiquitin-like protein transferase activity, catalytic activity, acting on a protein	Q9NZJ0	0.31095890410958904	9.178
COQ3	Q5T063|Q9NZJ6	3	2	2	1.06035	0.840879	0.917098	1.12773	1.01447	0.991525	1.00212	1.02216	0.970546	1.02151	0.936957	1.00142	1.09659	1.02242	1.0142	1	1	1	0.917098	1.01447	1.00212	1.00142	1.02242	1	Approved: Mitochondria, Nucleoplasm	cellular_component, intracellular, cell, cytoplasm, mitochondrion, mitochondrial envelope, mitochondrial inner membrane, mitochondrial matrix, membrane, organelle inner membrane, organelle membrane, mitochondrial membrane, organelle envelope, membrane-enclosed lumen, envelope, organelle, membrane-bounded organelle, intracellular organelle, intracellular membrane-bounded organelle, organelle lumen…	molecular_function, catalytic activity, hexaprenyldihydroxybenzoate methyltransferase activity, methyltransferase activity, C-methyltransferase activity, O-methyltransferase activity, 2-polyprenyl-6-methoxy-1,4-benzoquinone methyltransferase activity, 3-demethylubiquinone-9 3-O-methyltransferase activity, S-adenosylmethionine-dependent methyltransferase activity, polyprenyldihydroxybenzoate methy…	Q9NZJ6	0.0	5.833
SACS	Q9NZJ4	3	8	10	0.847551	0.817793	0.880149	0.878171	0.847863	0.893371	0.855542	0.876635	0.888665	1.00026	0.864158	1.00382	0.928961	0.966082	0.975414	1	1	1	0.847551	0.878171	0.876635	1.00026	0.966082	1		cellular_component, intracellular, cell, nucleus, cytoplasm, mitochondrion, axon, dendrite, somatodendritic compartment, cell projection, neuron projection, organelle, membrane-bounded organelle, intracellular organelle, intracellular membrane-bounded organelle, intracellular part, cytoplasmic part, cell part, cell body fiber, neuron part, plasma membrane bounded cell projection	molecular_function, binding, protein binding, Hsp70 protein binding, heat shock protein binding, protein complex binding, macromolecular complex binding, chaperone binding, proteasome binding	Q9NZJ4	0.012229744485695566	6.707
KIF18B	A0A0C4DGP2|A0A0C4DGP5|Q86Y91|Q86Y91-2|Q86Y91-3|Q86Y91-4	2	2	6	1.71088	1.44521		1.97886	1.48919		1.80787	1.43135		0.859008	0.950336		0.663415	0.72502		1	1		1.57804	1.73402	1.61961	0.904672	0.694217	1	Supported: Cytosol, Microtubule ends, Nucleus	astral microtubule, cellular_component, intracellular, cell, nucleus, nucleoplasm, cytoplasm, aster, spindle, cytosol, cytoskeleton, kinesin complex, microtubule, microtubule associated complex, spindle microtubule, cytoplasmic microtubule, microtubule cytoskeleton, nuclear body, membrane-enclosed lumen, nuclear lumen, macromolecular complex, microtubule plus-end, organelle, membrane-bounded orga…	nucleotide binding, molecular_function, motor activity, microtubule motor activity, catalytic activity, binding, protein binding, ATP binding, microtubule binding, cytoskeletal protein binding, tubulin binding, pyrophosphatase activity, hydrolase activity, hydrolase activity, acting on acid anhydrides, hydrolase activity, acting on acid anhydrides, in phosphorus-containing anhydrides, ATPase acti…	Q86Y91	not found in D2P2	8.125
THRAP3	Q9Y2W1	3	40	41	1.89875	1.2405	1.55181	1.94504	1.34953	1.59704	1.85254	1.24802	1.65589	1.0055	1.07557	0.985165	0.892187	0.962634	0.885373	1	1	1	1.55181	1.59704	1.65589	1.0055	0.892187	1	Enhanced: Nuclear speckles	cellular_component, extracellular region, extracellular space, intracellular, cell, nucleus, nucleoplasm, mediator complex, nuclear body, nuclear speck, membrane-enclosed lumen, nuclear lumen, vesicle, macromolecular complex, exon-exon junction complex, organelle, membrane-bounded organelle, intracellular organelle, extracellular organelle, intracellular membrane-bounded organelle, organelle lume…	nucleotide binding, regulatory region DNA binding, transcription regulatory region sequence-specific DNA binding, transcription factor activity, protein binding, transcription factor activity, transcription factor binding, core promoter sequence-specific DNA binding, core promoter binding, regulatory region nucleic acid binding, transcription factor activity, RNA polymerase II transcription facto…	Q9Y2W1	0.8764397905759163	10.432
WBP11	Q9Y2W2	3	24	27	1.32034	1.35056	1.4026	1.36892	1.42316	1.42464	1.33506	1.32746	1.46103	1.05491	1.1015	1.12965	1.15522	1.1354	1.13624	1	1	1	1.35056	1.42316	1.33506	1.1015	1.13624	1	Enhanced: Nucleoplasm	cellular_component, intracellular, cell, nucleus, nucleoplasm, spliceosomal complex, cytoplasm, cytosol, nuclear body, nuclear speck, intracellular ribonucleoprotein complex, membrane-enclosed lumen, nuclear lumen, macromolecular complex, organelle, membrane-bounded organelle, intracellular organelle, intracellular membrane-bounded organelle, organelle lumen, organelle part, intracellular part, n…	molecular_function, nucleic acid binding, DNA binding, single-stranded DNA binding, RNA binding, binding, protein binding, phosphatase regulator activity, protein phosphatase regulator activity, protein domain specific binding, enzyme regulator activity, WW domain binding, organic cyclic compound binding, molecular function regulator, heterocyclic compound binding	Q9Y2W2	0.7223088923556942	8.617
TDRKH	F6TB26|Q5SZR4|Q9Y2W6	3	11	15	1.08641	0.997539	0.99284	1.07552	0.982144	1.01353	1.09704	0.976178	1.04667	1.09241	1.04192	0.999605	1.09551	1.07703	1.00625	1	1	1	0.997539	1.01353	1.04667	1.04192	1.07703	1	Approved: Centrosome, Cytosol	cellular_component, intracellular, cell, cytoplasm, mitochondrion, intracellular ribonucleoprotein complex, macromolecular complex, ribonucleoprotein granule, cytoplasmic ribonucleoprotein granule, P granule, organelle, membrane-bounded organelle, non-membrane-bounded organelle, intracellular organelle, intracellular membrane-bounded organelle, intracellular non-membrane-bounded organelle, intrac…	molecular_function, nucleic acid binding, RNA binding, binding, organic cyclic compound binding, heterocyclic compound binding	Q9Y2W6	0.1532976827094474	4.848
ABI1	A0A0A0MRT6|B6VEX4|Q8IZP0|Q8IZP0-10|Q8IZP0-2|Q8IZP0-3|Q8IZP0-4|Q8IZP0-5|Q8IZP0-6|Q8IZP0-7|Q8IZP0-8|Q8IZP0-9	3	8	11	1.02601	1.12304	0.970376	1.07497	1.21321	1.02558	1.06829	1.08798	1.04963	1.0305	1.16341	0.986775	1.06405	1.12525	1.00949	1	1	1	1.02601	1.07497	1.06829	1.0305	1.06405	1	Supported: Cell Junctions, Plasma membrane	cellular_component, extracellular region, extracellular space, intracellular, cell, nucleus, cytoplasm, endoplasmic reticulum, cytosol, cytoskeleton, plasma membrane, endomembrane system, postsynaptic density, membrane, lamellipodium, cell junction, filopodium, growth cone, site of polarized growth, SCAR complex, cell leading edge, vesicle, asymmetric synapse, macromolecular complex, cell project…	molecular_function, binding, protein binding, enzyme activator activity, cytoskeletal protein binding, SH3 domain binding, kinase regulator activity, kinase activator activity, protein kinase regulator activity, protein domain specific binding, enzyme regulator activity, protein kinase activator activity, protein tyrosine kinase activator activity, protein complex binding, macromolecular complex …	Q8IZP0	0.5255905511811023	6.549
HNRNPAB	Q99729-3	3	13	15	1.09262	0.924142	0.974513	0.99089	0.977754	1.0408	1.00214	0.886788	1.04536	1.10823	0.98253	1.0296	1.039	1.02678	1.04392	1	1	1	0.974513	0.99089	1.00214	1.0296	1.039	1	Enhanced: Nucleoplasm	cellular_component, intracellular, cell, nucleus, nucleoplasm, transcription factor complex, cytoplasm, intracellular ribonucleoprotein complex, membrane-enclosed lumen, nuclear lumen, macromolecular complex, organelle, membrane-bounded organelle, intracellular organelle, intracellular membrane-bounded organelle, organelle lumen, protein complex, organelle part, intracellular part, nuclear part, …	molecular_function, nucleic acid binding, DNA binding, DNA binding transcription factor activity, RNA binding, mRNA binding, binding, protein binding, sequence-specific DNA binding, organic cyclic compound binding, transcription regulator activity, heterocyclic compound binding	Q99729	not found in D2P2	7.857
C16ORF13	A0A087WYU2|Q96S19	3	5	7	0.929057	0.919705	0.939335	0.949882	0.979758	0.901951	0.961751	0.975097	0.902515	1.01965	1.0476	1.03936	1.02301	1.00295	1.00618	1	1	1	0.929057	0.949882	0.961751	1.03936	1.00618	1						6.441
USP15	Q9Y4E8	3	17	17	0.82408	0.826517	0.832654	0.854055	0.812613	0.821944	0.837765	0.820013	0.822617	0.950643	0.953875	0.947618	1.00213	0.963437	0.979251	1	1	1	0.826517	0.821944	0.822617	0.950643	0.979251	1	Enhanced: Cytosol	cellular_component, intracellular, cell, nucleus, cytoplasm, mitochondrion, cytosol, organelle, membrane-bounded organelle, intracellular organelle, intracellular membrane-bounded organelle, intracellular part, cytoplasmic part, cell part	molecular_function, catalytic activity, endopeptidase activity, cysteine-type endopeptidase activity, thiol-dependent ubiquitin-specific protease activity, receptor binding, cytokine receptor binding, transforming growth factor beta receptor binding, binding, protein binding, peptidase activity, cysteine-type peptidase activity, hydrolase activity, ubiquitin-like protein-specific protease activit…	Q9Y4E8	0.1304791029561672	4.941
WASH3P|WASH2P	C4AMC7|Q6VEQ5	3	8	9	1.0897	0.953587	0.951569	1.12403	1.07974	0.9884	1.09359	1.0082	0.999505	1.0281	1.06014	0.964434	1.03316	1.01183	0.977963	1	1	1	0.953587	1.07974	1.0082	1.0281	1.01183	1						5.258
ASXL2	E7EWD6|Q76L83	3	2	3	1.3601	1.10377	1.05511	1.2661	0.893081	1.20406	1.18273	0.949283	1.05477	1.17727	0.817818	0.984693	1.04089	0.87935	1.04911	1	1	1	1.10377	1.20406	1.05477	0.984693	1.04089	1	Enhanced: Nucleoplasm	cellular_component, intracellular, cell, nucleus, nucleoplasm, membrane-enclosed lumen, nuclear lumen, organelle, membrane-bounded organelle, intracellular organelle, intracellular membrane-bounded organelle, organelle lumen, organelle part, intracellular part, nuclear part, intracellular organelle part, cell part, intracellular organelle lumen	molecular_function, nucleic acid binding, DNA binding, receptor binding, binding, protein binding, peroxisome proliferator activated receptor binding, ion binding, cation binding, metal ion binding, organic cyclic compound binding, heterocyclic compound binding	Q76L83	0.5533101045296167	8.42
MAP2K4	P45985|P45985-2	3	4	10	1.17059	1.02055	0.912289	1.25217	1.00869	0.971435	1.25988	1.00596	0.938628	1.06517	1.04126	0.981308	1.08427	1.00398	0.985648	1	1	1	1.02055	1.00869	1.00596	1.04126	1.00398	1	Approved: Cell Junctions, Nucleoplasm	cellular_component, intracellular, cell, nucleus, cytoplasm, cytosol, axon, dendrite, cell projection cytoplasm, dendrite cytoplasm, somatodendritic compartment, cell projection, neuron projection, neuronal cell body, perikaryon, organelle, membrane-bounded organelle, intracellular organelle, intracellular membrane-bounded organelle, cell body, intracellular part, cytoplasmic part, cell projectio…	nucleotide binding, molecular_function, catalytic activity, protein kinase activity, protein serine/threonine kinase activity, MAP kinase kinase activity, protein serine/threonine/tyrosine kinase activity, protein tyrosine kinase activity, signal transducer activity, binding, protein binding, ATP binding, JUN kinase kinase activity, kinase activity, transferase activity, transferase activity, tra…	P45985	0.10776942355889724	7.912
WDR61	Q9GZS3	3	9	10	1.27778	1.19088	1.21639	1.18132	1.19257	1.15149	1.25061	1.26242	1.14669	1.11481	1.04256	1.01984	1.25367	1.16809	1.12448	1	1	1	1.21639	1.18132	1.25061	1.04256	1.16809	1	Enhanced: Nucleoplasm; Supported: Cytosol	DNA-directed RNA polymerase complex, chromatin, cellular_component, intracellular, cell, nucleus, nucleoplasm, chromosome, cytoplasm, cytosol, transcription elongation factor complex, DNA-directed RNA polymerase II, holoenzyme, Cdc73/Paf1 complex, RNA polymerase complex, membrane-enclosed lumen, nuclear lumen, macromolecular complex, transcriptionally active chromatin, organelle, membrane-bounded…	molecular_function, binding, protein binding	Q9GZS3	0.0	5.106
UBE2Q1	Q7Z7E8	3	6	9	1.03703	0.948153	0.986377	0.980484	0.99288	0.979767	1.00468	0.990297	0.969075	1.07062	1.00031	1.09142	1.02475	1.06439	1.02929	1	1	1	0.986377	0.980484	0.990297	1.07062	1.02929	1	Approved: Centrosome, Nucleoplasm	cellular_component, intracellular, cell, nucleus, cytoplasm, cytosol, filopodium, cell projection, organelle, membrane-bounded organelle, intracellular organelle, intracellular membrane-bounded organelle, intracellular part, cytoplasmic part, cell part, actin-based cell projection, plasma membrane bounded cell projection	nucleotide binding, molecular_function, catalytic activity, ubiquitin-protein transferase activity, binding, protein binding, ATP binding, transferase activity, purine nucleotide binding, ubiquitin-like protein transferase activity, adenyl nucleotide binding, ribonucleotide binding, purine ribonucleotide binding, adenyl ribonucleotide binding, purine ribonucleoside triphosphate binding, small mol…	Q7Z7E8	0.25829383886255924	4.839
[truncated: 5,705 more rows]
