# Supplementary material for: Proteome-wide solubility and thermal stability profiling reveals distinct regulatory roles for ATP
Source: Nat Commun. 2019 Mar 11;10:1155. doi: 10.1038/s41467-019-09107-y (PMC6411743; doi:10.1038/s41467-019-09107-y)
Supplement: Supplementary file 13 — Supplementary Data 10 [file 41467_2019_9107_MOESM13_ESM.xlsx]

## Sheet: Table legend
Supplementary Data 10: Codon optimized gene of BANF1
Column name	Annotation
gene_name	Official gene symbol
Uniprot ID	Uniprot identification number
Codon_optimized_gene	BANF1 DNA sequence codon optimized for expression in E.coli
Protein sequence	Encoded protein sequence from the codon optimized gene
Purified protein sequence	Protein sequence of BANF1 after removal of Histidine-tag
Mol.weight	Calculate molecular weight of recombinant BANF1
pI	Isoelectric point

## Sheet: Table S10
gene_name	Uniprot ID	Codon optimized gene	Protein sequence	Purified protein sequence	Mol. weight	pI
BANF1	O75531	ATGCACCATCATCATCATCATTCTTCTGGTCTGGAAGTTCTGTTCCAGGGGCCCATGGCATGGTCACATCCGCAGTTTGAAAAAGATTATGACATTCCGACCACCGAGAACCTGTATTTTCAGGGTATGACCACCAGTCAGAAACATCGTGATTTTGTTGCAGAACCGATGGGTGAAAAACCGGTTGGTAGCCTGGCAGGTATTGGTGAAGTTCTGGGTAAAAAACTGGAAGAACGCGGTTTTGATAAAGCCTATGTTGTTCTGGGTCAGTTTCTGGTGCTGAAAAAAGATGAAGATCTTTTTCGCGAGTGGCTGAAAGATACCTGTGGTGCAAATGCAAAACAGAGCCGTGATTGTTTTGGTTGTCTGCGTGAATGGTGTGATGCATTTCTGTAAAAG…	M H H H H H H S S G L E V L F Q G P M A W S H P Q F E K D Y D I P T T E N L Y F Q G M T T S Q K H R D F V A E P M G E K P V G S L A G I G E V L G K K L E E R G F D K A Y V V L G Q F L V L K K D E D L F R E W L K D T C G A N A K Q S R D C F G C L R E W C D A F L	G M T T S Q K H R D F V A E P M G E K P V G S L A G I G E V L G K K L E E R G F D K A Y V V L G Q F L V L K K D E D L F R E W L K D T C G A N A K Q S R D C F G C L R E W C D A F L	10115.63 Da	5.83
