# Supplementary material for: Proteome-wide solubility and thermal stability profiling reveals distinct regulatory roles for ATP
Source: Nat Commun. 2019 Mar 11;10:1155. doi: 10.1038/s41467-019-09107-y (PMC6411743; doi:10.1038/s41467-019-09107-y)
Supplement: Supplementary file 15 — Source Data [file 41467_2019_9107_MOESM15_ESM.xlsx]

## Sheet: Figure 1B
gene_name	temperature	key	value	conc_uM
CLPB	42	rel_fc_128H_131L_0uM_ATP_1	1	0
CLPB	44.1	rel_fc_128H_131L_0uM_ATP_1	1	0
CLPB	46.2	rel_fc_128H_131L_0uM_ATP_1	1	0
CLPB	48.1	rel_fc_128H_131L_0uM_ATP_1	1	0
CLPB	50.4	rel_fc_128H_131L_0uM_ATP_1	1	0
CLPB	51.9	rel_fc_128H_131L_0uM_ATP_1	1	0
CLPB	54	rel_fc_128H_131L_0uM_ATP_1	1	0
CLPB	56.1	rel_fc_128H_131L_0uM_ATP_1	1	0
CLPB	58.2	rel_fc_128H_131L_0uM_ATP_1	NA	0
CLPB	60.1	rel_fc_128H_131L_0uM_ATP_1	NA	0
CSK	42	rel_fc_128H_131L_0uM_ATP_1	1	0
CSK	44.1	rel_fc_128H_131L_0uM_ATP_1	1	0
CSK	46.2	rel_fc_128H_131L_0uM_ATP_1	1	0
CSK	48.1	rel_fc_128H_131L_0uM_ATP_1	1	0
CSK	50.4	rel_fc_128H_131L_0uM_ATP_1	1	0
CSK	51.9	rel_fc_128H_131L_0uM_ATP_1	1	0
CSK	54	rel_fc_128H_131L_0uM_ATP_1	1	0
CSK	56.1	rel_fc_128H_131L_0uM_ATP_1	1	0
CSK	58.2	rel_fc_128H_131L_0uM_ATP_1	1	0
CSK	60.1	rel_fc_128H_131L_0uM_ATP_1	1	0
LUC7L	42	rel_fc_128H_131L_0uM_ATP_1	1	0
LUC7L	44.1	rel_fc_128H_131L_0uM_ATP_1	1	0
LUC7L	46.2	rel_fc_128H_131L_0uM_ATP_1	1	0
LUC7L	48.1	rel_fc_128H_131L_0uM_ATP_1	1	0
LUC7L	50.4	rel_fc_128H_131L_0uM_ATP_1	1	0
LUC7L	51.9	rel_fc_128H_131L_0uM_ATP_1	1	0
LUC7L	54	rel_fc_128H_131L_0uM_ATP_1	1	0
LUC7L	56.1	rel_fc_128H_131L_0uM_ATP_1	1	0
LUC7L	58.2	rel_fc_128H_131L_0uM_ATP_1	1	0
LUC7L	60.1	rel_fc_128H_131L_0uM_ATP_1	1	0
RRAS2	42	rel_fc_128H_131L_0uM_ATP_1	1	0
RRAS2	44.1	rel_fc_128H_131L_0uM_ATP_1	1	0
RRAS2	46.2	rel_fc_128H_131L_0uM_ATP_1	1	0
RRAS2	48.1	rel_fc_128H_131L_0uM_ATP_1	1	0
RRAS2	50.4	rel_fc_128H_131L_0uM_ATP_1	1	0
RRAS2	51.9	rel_fc_128H_131L_0uM_ATP_1	1	0
RRAS2	54	rel_fc_128H_131L_0uM_ATP_1	1	0
RRAS2	56.1	rel_fc_128H_131L_0uM_ATP_1	1	0
RRAS2	58.2	rel_fc_128H_131L_0uM_ATP_1	1	0
RRAS2	60.1	rel_fc_128H_131L_0uM_ATP_1	1	0
RUVBL2	42	rel_fc_128H_131L_0uM_ATP_1	1	0
RUVBL2	44.1	rel_fc_128H_131L_0uM_ATP_1	1	0
RUVBL2	46.2	rel_fc_128H_131L_0uM_ATP_1	1	0
RUVBL2	48.1	rel_fc_128H_131L_0uM_ATP_1	1	0
RUVBL2	50.4	rel_fc_128H_131L_0uM_ATP_1	1	0
RUVBL2	51.9	rel_fc_128H_131L_0uM_ATP_1	1	0
RUVBL2	54	rel_fc_128H_131L_0uM_ATP_1	1	0
RUVBL2	56.1	rel_fc_128H_131L_0uM_ATP_1	1	0
RUVBL2	58.2	rel_fc_128H_131L_0uM_ATP_1	1	0
RUVBL2	60.1	rel_fc_128H_131L_0uM_ATP_1	1	0
U2AF2	42	rel_fc_128H_131L_0uM_ATP_1	1	0
U2AF2	44.1	rel_fc_128H_131L_0uM_ATP_1	1	0
U2AF2	46.2	rel_fc_128H_131L_0uM_ATP_1	1	0
U2AF2	48.1	rel_fc_128H_131L_0uM_ATP_1	1	0
U2AF2	50.4	rel_fc_128H_131L_0uM_ATP_1	1	0
U2AF2	51.9	rel_fc_128H_131L_0uM_ATP_1	1	0
U2AF2	54	rel_fc_128H_131L_0uM_ATP_1	1	0
U2AF2	56.1	rel_fc_128H_131L_0uM_ATP_1	1	0
U2AF2	58.2	rel_fc_128H_131L_0uM_ATP_1	1	0
U2AF2	60.1	rel_fc_128H_131L_0uM_ATP_1	1	0
CLPB	42	rel_fc_128L_130H_5uM_ATP_1	0.94	5
CLPB	44.1	rel_fc_128L_130H_5uM_ATP_1	1.03	5
CLPB	46.2	rel_fc_128L_130H_5uM_ATP_1	1.01	5
CLPB	48.1	rel_fc_128L_130H_5uM_ATP_1	0.92	5
CLPB	50.4	rel_fc_128L_130H_5uM_ATP_1	0.86	5
CLPB	51.9	rel_fc_128L_130H_5uM_ATP_1	0.79	5
CLPB	54	rel_fc_128L_130H_5uM_ATP_1	0.54	5
CLPB	56.1	rel_fc_128L_130H_5uM_ATP_1	1.05	5
CLPB	58.2	rel_fc_128L_130H_5uM_ATP_1	NA	5
CLPB	60.1	rel_fc_128L_130H_5uM_ATP_1	NA	5
CSK	42	rel_fc_128L_130H_5uM_ATP_1	0.95	5
CSK	44.1	rel_fc_128L_130H_5uM_ATP_1	1.02	5
CSK	46.2	rel_fc_128L_130H_5uM_ATP_1	1.04	5
CSK	48.1	rel_fc_128L_130H_5uM_ATP_1	0.93	5
CSK	50.4	rel_fc_128L_130H_5uM_ATP_1	0.82	5
CSK	51.9	rel_fc_128L_130H_5uM_ATP_1	0.7	5
CSK	54	rel_fc_128L_130H_5uM_ATP_1	0.5	5
CSK	56.1	rel_fc_128L_130H_5uM_ATP_1	1.13	5
CSK	58.2	rel_fc_128L_130H_5uM_ATP_1	0.93	5
CSK	60.1	rel_fc_128L_130H_5uM_ATP_1	1.04	5
LUC7L	42	rel_fc_128L_130H_5uM_ATP_1	1.01	5
LUC7L	44.1	rel_fc_128L_130H_5uM_ATP_1	0.97	5
LUC7L	46.2	rel_fc_128L_130H_5uM_ATP_1	0.76	5
LUC7L	48.1	rel_fc_128L_130H_5uM_ATP_1	1	5
LUC7L	50.4	rel_fc_128L_130H_5uM_ATP_1	0.93	5
LUC7L	51.9	rel_fc_128L_130H_5uM_ATP_1	1.06	5
LUC7L	54	rel_fc_128L_130H_5uM_ATP_1	0.9	5
LUC7L	56.1	rel_fc_128L_130H_5uM_ATP_1	0.99	5
LUC7L	58.2	rel_fc_128L_130H_5uM_ATP_1	0.99	5
LUC7L	60.1	rel_fc_128L_130H_5uM_ATP_1	1.01	5
RRAS2	42	rel_fc_128L_130H_5uM_ATP_1	1	5
RRAS2	44.1	rel_fc_128L_130H_5uM_ATP_1	1.02	5
RRAS2	46.2	rel_fc_128L_130H_5uM_ATP_1	1.06	5
RRAS2	48.1	rel_fc_128L_130H_5uM_ATP_1	1.01	5
RRAS2	50.4	rel_fc_128L_130H_5uM_ATP_1	1.07	5
RRAS2	51.9	rel_fc_128L_130H_5uM_ATP_1	0.99	5
RRAS2	54	rel_fc_128L_130H_5uM_ATP_1	1.06	5
RRAS2	56.1	rel_fc_128L_130H_5uM_ATP_1	1.06	5
RRAS2	58.2	rel_fc_128L_130H_5uM_ATP_1	1.02	5
RRAS2	60.1	rel_fc_128L_130H_5uM_ATP_1	1.12	5
RUVBL2	42	rel_fc_128L_130H_5uM_ATP_1	0.97	5
RUVBL2	44.1	rel_fc_128L_130H_5uM_ATP_1	1.01	5
RUVBL2	46.2	rel_fc_128L_130H_5uM_ATP_1	0.91	5
RUVBL2	48.1	rel_fc_128L_130H_5uM_ATP_1	1.06	5
RUVBL2	50.4	rel_fc_128L_130H_5uM_ATP_1	1.12	5
RUVBL2	51.9	rel_fc_128L_130H_5uM_ATP_1	1.01	5
RUVBL2	54	rel_fc_128L_130H_5uM_ATP_1	0.98	5
RUVBL2	56.1	rel_fc_128L_130H_5uM_ATP_1	1.01	5
RUVBL2	58.2	rel_fc_128L_130H_5uM_ATP_1	1.13	5
RUVBL2	60.1	rel_fc_128L_130H_5uM_ATP_1	1.14	5
U2AF2	42	rel_fc_128L_130H_5uM_ATP_1	0.92	5
U2AF2	44.1	rel_fc_128L_130H_5uM_ATP_1	0.96	5
U2AF2	46.2	rel_fc_128L_130H_5uM_ATP_1	0.87	5
U2AF2	48.1	rel_fc_128L_130H_5uM_ATP_1	1.01	5
U2AF2	50.4	rel_fc_128L_130H_5uM_ATP_1	0.99	5
U2AF2	51.9	rel_fc_128L_130H_5uM_ATP_1	1	5
U2AF2	54	rel_fc_128L_130H_5uM_ATP_1	0.93	5
U2AF2	56.1	rel_fc_128L_130H_5uM_ATP_1	1.03	5
U2AF2	58.2	rel_fc_128L_130H_5uM_ATP_1	1.08	5
U2AF2	60.1	rel_fc_128L_130H_5uM_ATP_1	0.95	5
CLPB	42	rel_fc_127H_130L_50uM_ATP_1	0.97	50
CLPB	44.1	rel_fc_127H_130L_50uM_ATP_1	1.06	50
CLPB	46.2	rel_fc_127H_130L_50uM_ATP_1	1.14	50
CLPB	48.1	rel_fc_127H_130L_50uM_ATP_1	1.05	50
CLPB	50.4	rel_fc_127H_130L_50uM_ATP_1	1.23	50
CLPB	51.9	rel_fc_127H_130L_50uM_ATP_1	1.23	50
CLPB	54	rel_fc_127H_130L_50uM_ATP_1	0.87	50
CLPB	56.1	rel_fc_127H_130L_50uM_ATP_1	0.72	50
CLPB	58.2	rel_fc_127H_130L_50uM_ATP_1	NA	50
CLPB	60.1	rel_fc_127H_130L_50uM_ATP_1	NA	50
CSK	42	rel_fc_127H_130L_50uM_ATP_1	0.98	50
CSK	44.1	rel_fc_127H_130L_50uM_ATP_1	1.09	50
CSK	46.2	rel_fc_127H_130L_50uM_ATP_1	1.1	50
CSK	48.1	rel_fc_127H_130L_50uM_ATP_1	1.06	50
CSK	50.4	rel_fc_127H_130L_50uM_ATP_1	1.06	50
CSK	51.9	rel_fc_127H_130L_50uM_ATP_1	1.2	50
CSK	54	rel_fc_127H_130L_50uM_ATP_1	0.9	50
CSK	56.1	rel_fc_127H_130L_50uM_ATP_1	0.45	50
CSK	58.2	rel_fc_127H_130L_50uM_ATP_1	0.89	50
CSK	60.1	rel_fc_127H_130L_50uM_ATP_1	0.92	50
LUC7L	42	rel_fc_127H_130L_50uM_ATP_1	1.11	50
LUC7L	44.1	rel_fc_127H_130L_50uM_ATP_1	1.06	50
LUC7L	46.2	rel_fc_127H_130L_50uM_ATP_1	1.07	50
LUC7L	48.1	rel_fc_127H_130L_50uM_ATP_1	1.01	50
LUC7L	50.4	rel_fc_127H_130L_50uM_ATP_1	1.04	50
LUC7L	51.9	rel_fc_127H_130L_50uM_ATP_1	1.18	50
LUC7L	54	rel_fc_127H_130L_50uM_ATP_1	1.01	50
LUC7L	56.1	rel_fc_127H_130L_50uM_ATP_1	1.21	50
LUC7L	58.2	rel_fc_127H_130L_50uM_ATP_1	0.96	50
LUC7L	60.1	rel_fc_127H_130L_50uM_ATP_1	0.99	50
RRAS2	42	rel_fc_127H_130L_50uM_ATP_1	0.99	50
RRAS2	44.1	rel_fc_127H_130L_50uM_ATP_1	1.02	50
RRAS2	46.2	rel_fc_127H_130L_50uM_ATP_1	0.96	50
RRAS2	48.1	rel_fc_127H_130L_50uM_ATP_1	0.98	50
RRAS2	50.4	rel_fc_127H_130L_50uM_ATP_1	1.09	50
RRAS2	51.9	rel_fc_127H_130L_50uM_ATP_1	0.99	50
RRAS2	54	rel_fc_127H_130L_50uM_ATP_1	1.09	50
RRAS2	56.1	rel_fc_127H_130L_50uM_ATP_1	1	50
RRAS2	58.2	rel_fc_127H_130L_50uM_ATP_1	1	50
RRAS2	60.1	rel_fc_127H_130L_50uM_ATP_1	1.19	50
RUVBL2	42	rel_fc_127H_130L_50uM_ATP_1	0.98	50
RUVBL2	44.1	rel_fc_127H_130L_50uM_ATP_1	1.03	50
RUVBL2	46.2	rel_fc_127H_130L_50uM_ATP_1	1.01	50
RUVBL2	48.1	rel_fc_127H_130L_50uM_ATP_1	1.02	50
RUVBL2	50.4	rel_fc_127H_130L_50uM_ATP_1	0.99	50
RUVBL2	51.9	rel_fc_127H_130L_50uM_ATP_1	1.02	50
RUVBL2	54	rel_fc_127H_130L_50uM_ATP_1	1.03	50
RUVBL2	56.1	rel_fc_127H_130L_50uM_ATP_1	1.05	50
RUVBL2	58.2	rel_fc_127H_130L_50uM_ATP_1	1.23	50
RUVBL2	60.1	rel_fc_127H_130L_50uM_ATP_1	1.52	50
U2AF2	42	rel_fc_127H_130L_50uM_ATP_1	1	50
U2AF2	44.1	rel_fc_127H_130L_50uM_ATP_1	1.02	50
U2AF2	46.2	rel_fc_127H_130L_50uM_ATP_1	1.03	50
U2AF2	48.1	rel_fc_127H_130L_50uM_ATP_1	1.07	50
U2AF2	50.4	rel_fc_127H_130L_50uM_ATP_1	1.07	50
U2AF2	51.9	rel_fc_127H_130L_50uM_ATP_1	0.97	50
U2AF2	54	rel_fc_127H_130L_50uM_ATP_1	0.9	50
U2AF2	56.1	rel_fc_127H_130L_50uM_ATP_1	1.11	50
U2AF2	58.2	rel_fc_127H_130L_50uM_ATP_1	1.03	50
U2AF2	60.1	rel_fc_127H_130L_50uM_ATP_1	1.01	50
CLPB	42	rel_fc_127L_129H_500uM_ATP_1	0.97	500
CLPB	44.1	rel_fc_127L_129H_500uM_ATP_1	1.15	500
CLPB	46.2	rel_fc_127L_129H_500uM_ATP_1	1.27	500
CLPB	48.1	rel_fc_127L_129H_500uM_ATP_1	1.38	500
CLPB	50.4	rel_fc_127L_129H_500uM_ATP_1	1.8	500
CLPB	51.9	rel_fc_127L_129H_500uM_ATP_1	2.44	500
CLPB	54	rel_fc_127L_129H_500uM_ATP_1	1.83	500
CLPB	56.1	rel_fc_127L_129H_500uM_ATP_1	1.39	500
CLPB	58.2	rel_fc_127L_129H_500uM_ATP_1	NA	500
CLPB	60.1	rel_fc_127L_129H_500uM_ATP_1	NA	500
CSK	42	rel_fc_127L_129H_500uM_ATP_1	1	500
CSK	44.1	rel_fc_127L_129H_500uM_ATP_1	1.22	500
CSK	46.2	rel_fc_127L_129H_500uM_ATP_1	1.38	500
CSK	48.1	rel_fc_127L_129H_500uM_ATP_1	1.55	500
CSK	50.4	rel_fc_127L_129H_500uM_ATP_1	1.93	500
CSK	51.9	rel_fc_127L_129H_500uM_ATP_1	2.27	500
CSK	54	rel_fc_127L_129H_500uM_ATP_1	0.83	500
CSK	56.1	rel_fc_127L_129H_500uM_ATP_1	1.21	500
CSK	58.2	rel_fc_127L_129H_500uM_ATP_1	1.21	500
CSK	60.1	rel_fc_127L_129H_500uM_ATP_1	0.98	500
LUC7L	42	rel_fc_127L_129H_500uM_ATP_1	1.9	500
LUC7L	44.1	rel_fc_127L_129H_500uM_ATP_1	2	500
LUC7L	46.2	rel_fc_127L_129H_500uM_ATP_1	2.02	500
LUC7L	48.1	rel_fc_127L_129H_500uM_ATP_1	2.22	500
LUC7L	50.4	rel_fc_127L_129H_500uM_ATP_1	2.12	500
LUC7L	51.9	rel_fc_127L_129H_500uM_ATP_1	2.28	500
LUC7L	54	rel_fc_127L_129H_500uM_ATP_1	1.93	500
LUC7L	56.1	rel_fc_127L_129H_500uM_ATP_1	2.09	500
LUC7L	58.2	rel_fc_127L_129H_500uM_ATP_1	1.45	500
LUC7L	60.1	rel_fc_127L_129H_500uM_ATP_1	1.32	500
RRAS2	42	rel_fc_127L_129H_500uM_ATP_1	1.05	500
RRAS2	44.1	rel_fc_127L_129H_500uM_ATP_1	1.07	500
RRAS2	46.2	rel_fc_127L_129H_500uM_ATP_1	1.02	500
RRAS2	48.1	rel_fc_127L_129H_500uM_ATP_1	1.04	500
RRAS2	50.4	rel_fc_127L_129H_500uM_ATP_1	1.15	500
RRAS2	51.9	rel_fc_127L_129H_500uM_ATP_1	1.1	500
RRAS2	54	rel_fc_127L_129H_500uM_ATP_1	1.2	500
RRAS2	56.1	rel_fc_127L_129H_500uM_ATP_1	1.27	500
RRAS2	58.2	rel_fc_127L_129H_500uM_ATP_1	1.27	500
RRAS2	60.1	rel_fc_127L_129H_500uM_ATP_1	1.42	500
RUVBL2	42	rel_fc_127L_129H_500uM_ATP_1	0.92	500
RUVBL2	44.1	rel_fc_127L_129H_500uM_ATP_1	0.97	500
RUVBL2	46.2	rel_fc_127L_129H_500uM_ATP_1	0.97	500
RUVBL2	48.1	rel_fc_127L_129H_500uM_ATP_1	1.02	500
RUVBL2	50.4	rel_fc_127L_129H_500uM_ATP_1	0.97	500
RUVBL2	51.9	rel_fc_127L_129H_500uM_ATP_1	1.03	500
RUVBL2	54	rel_fc_127L_129H_500uM_ATP_1	1.03	500
RUVBL2	56.1	rel_fc_127L_129H_500uM_ATP_1	1.1	500
RUVBL2	58.2	rel_fc_127L_129H_500uM_ATP_1	1.42	500
RUVBL2	60.1	rel_fc_127L_129H_500uM_ATP_1	2.69	500
U2AF2	42	rel_fc_127L_129H_500uM_ATP_1	1.5	500
U2AF2	44.1	rel_fc_127L_129H_500uM_ATP_1	1.64	500
U2AF2	46.2	rel_fc_127L_129H_500uM_ATP_1	1.5	500
U2AF2	48.1	rel_fc_127L_129H_500uM_ATP_1	1.57	500
U2AF2	50.4	rel_fc_127L_129H_500uM_ATP_1	1.42	500
U2AF2	51.9	rel_fc_127L_129H_500uM_ATP_1	1.38	500
U2AF2	54	rel_fc_127L_129H_500uM_ATP_1	1.24	500
U2AF2	56.1	rel_fc_127L_129H_500uM_ATP_1	1.35	500
U2AF2	58.2	rel_fc_127L_129H_500uM_ATP_1	1.06	500
U2AF2	60.1	rel_fc_127L_129H_500uM_ATP_1	1.02	500
CLPB	42	rel_fc_126_129L_2000uM_ATP_1	0.99	2000
CLPB	44.1	rel_fc_126_129L_2000uM_ATP_1	1.14	2000
CLPB	46.2	rel_fc_126_129L_2000uM_ATP_1	1.3	2000
CLPB	48.1	rel_fc_126_129L_2000uM_ATP_1	1.44	2000
CLPB	50.4	rel_fc_126_129L_2000uM_ATP_1	2.16	2000
CLPB	51.9	rel_fc_126_129L_2000uM_ATP_1	3.28	2000
CLPB	54	rel_fc_126_129L_2000uM_ATP_1	3.59	2000
CLPB	56.1	rel_fc_126_129L_2000uM_ATP_1	2.52	2000
CLPB	58.2	rel_fc_126_129L_2000uM_ATP_1	NA	2000
CLPB	60.1	rel_fc_126_129L_2000uM_ATP_1	NA	2000
CSK	42	rel_fc_126_129L_2000uM_ATP_1	0.97	2000
CSK	44.1	rel_fc_126_129L_2000uM_ATP_1	1.22	2000
CSK	46.2	rel_fc_126_129L_2000uM_ATP_1	1.49	2000
CSK	48.1	rel_fc_126_129L_2000uM_ATP_1	1.93	2000
CSK	50.4	rel_fc_126_129L_2000uM_ATP_1	2.96	2000
CSK	51.9	rel_fc_126_129L_2000uM_ATP_1	3.85	2000
CSK	54	rel_fc_126_129L_2000uM_ATP_1	0.93	2000
CSK	56.1	rel_fc_126_129L_2000uM_ATP_1	1.56	2000
CSK	58.2	rel_fc_126_129L_2000uM_ATP_1	2.37	2000
CSK	60.1	rel_fc_126_129L_2000uM_ATP_1	1.77	2000
LUC7L	42	rel_fc_126_129L_2000uM_ATP_1	2.77	2000
LUC7L	44.1	rel_fc_126_129L_2000uM_ATP_1	2.63	2000
LUC7L	46.2	rel_fc_126_129L_2000uM_ATP_1	2.72	2000
LUC7L	48.1	rel_fc_126_129L_2000uM_ATP_1	2.82	2000
LUC7L	50.4	rel_fc_126_129L_2000uM_ATP_1	3.03	2000
LUC7L	51.9	rel_fc_126_129L_2000uM_ATP_1	3.25	2000
LUC7L	54	rel_fc_126_129L_2000uM_ATP_1	2.61	2000
LUC7L	56.1	rel_fc_126_129L_2000uM_ATP_1	2.96	2000
LUC7L	58.2	rel_fc_126_129L_2000uM_ATP_1	3.13	2000
LUC7L	60.1	rel_fc_126_129L_2000uM_ATP_1	2.53	2000
RRAS2	42	rel_fc_126_129L_2000uM_ATP_1	0.98	2000
RRAS2	44.1	rel_fc_126_129L_2000uM_ATP_1	0.99	2000
RRAS2	46.2	rel_fc_126_129L_2000uM_ATP_1	0.98	2000
RRAS2	48.1	rel_fc_126_129L_2000uM_ATP_1	1	2000
RRAS2	50.4	rel_fc_126_129L_2000uM_ATP_1	1.12	2000
RRAS2	51.9	rel_fc_126_129L_2000uM_ATP_1	1.14	2000
RRAS2	54	rel_fc_126_129L_2000uM_ATP_1	1.34	2000
RRAS2	56.1	rel_fc_126_129L_2000uM_ATP_1	1.28	2000
RRAS2	58.2	rel_fc_126_129L_2000uM_ATP_1	1.85	2000
RRAS2	60.1	rel_fc_126_129L_2000uM_ATP_1	1.68	2000
RUVBL2	42	rel_fc_126_129L_2000uM_ATP_1	1.02	2000
RUVBL2	44.1	rel_fc_126_129L_2000uM_ATP_1	1.03	2000
RUVBL2	46.2	rel_fc_126_129L_2000uM_ATP_1	0.96	2000
RUVBL2	48.1	rel_fc_126_129L_2000uM_ATP_1	0.91	2000
RUVBL2	50.4	rel_fc_126_129L_2000uM_ATP_1	0.96	2000
RUVBL2	51.9	rel_fc_126_129L_2000uM_ATP_1	0.96	2000
RUVBL2	54	rel_fc_126_129L_2000uM_ATP_1	0.96	2000
RUVBL2	56.1	rel_fc_126_129L_2000uM_ATP_1	1.02	2000
RUVBL2	58.2	rel_fc_126_129L_2000uM_ATP_1	1.5	2000
RUVBL2	60.1	rel_fc_126_129L_2000uM_ATP_1	2.83	2000
U2AF2	42	rel_fc_126_129L_2000uM_ATP_1	1.86	2000
U2AF2	44.1	rel_fc_126_129L_2000uM_ATP_1	1.94	2000
U2AF2	46.2	rel_fc_126_129L_2000uM_ATP_1	1.87	2000
U2AF2	48.1	rel_fc_126_129L_2000uM_ATP_1	1.82	2000
U2AF2	50.4	rel_fc_126_129L_2000uM_ATP_1	1.7	2000
U2AF2	51.9	rel_fc_126_129L_2000uM_ATP_1	1.54	2000
U2AF2	54	rel_fc_126_129L_2000uM_ATP_1	1.43	2000
U2AF2	56.1	rel_fc_126_129L_2000uM_ATP_1	1.67	2000
U2AF2	58.2	rel_fc_126_129L_2000uM_ATP_1	2.16	2000
U2AF2	60.1	rel_fc_126_129L_2000uM_ATP_1	1.09	2000
CLPB	42	rel_fc_128H_131L_0uM_ATP_2	1	0
CLPB	44.1	rel_fc_128H_131L_0uM_ATP_2	1	0
CLPB	46.2	rel_fc_128H_131L_0uM_ATP_2	1	0
CLPB	48.1	rel_fc_128H_131L_0uM_ATP_2	1	0
CLPB	50.4	rel_fc_128H_131L_0uM_ATP_2	1	0
CLPB	51.9	rel_fc_128H_131L_0uM_ATP_2	1	0
CLPB	54	rel_fc_128H_131L_0uM_ATP_2	1	0
CLPB	56.1	rel_fc_128H_131L_0uM_ATP_2	1	0
CLPB	58.2	rel_fc_128H_131L_0uM_ATP_2	1	0
CLPB	60.1	rel_fc_128H_131L_0uM_ATP_2	1	0
CSK	42	rel_fc_128H_131L_0uM_ATP_2	1	0
CSK	44.1	rel_fc_128H_131L_0uM_ATP_2	1	0
CSK	46.2	rel_fc_128H_131L_0uM_ATP_2	1	0
CSK	48.1	rel_fc_128H_131L_0uM_ATP_2	1	0
CSK	50.4	rel_fc_128H_131L_0uM_ATP_2	1	0
CSK	51.9	rel_fc_128H_131L_0uM_ATP_2	1	0
CSK	54	rel_fc_128H_131L_0uM_ATP_2	1	0
CSK	56.1	rel_fc_128H_131L_0uM_ATP_2	1	0
CSK	58.2	rel_fc_128H_131L_0uM_ATP_2	1	0
CSK	60.1	rel_fc_128H_131L_0uM_ATP_2	1	0
LUC7L	42	rel_fc_128H_131L_0uM_ATP_2	1	0
LUC7L	44.1	rel_fc_128H_131L_0uM_ATP_2	1	0
LUC7L	46.2	rel_fc_128H_131L_0uM_ATP_2	1	0
LUC7L	48.1	rel_fc_128H_131L_0uM_ATP_2	1	0
LUC7L	50.4	rel_fc_128H_131L_0uM_ATP_2	1	0
LUC7L	51.9	rel_fc_128H_131L_0uM_ATP_2	1	0
LUC7L	54	rel_fc_128H_131L_0uM_ATP_2	1	0
LUC7L	56.1	rel_fc_128H_131L_0uM_ATP_2	1	0
LUC7L	58.2	rel_fc_128H_131L_0uM_ATP_2	1	0
LUC7L	60.1	rel_fc_128H_131L_0uM_ATP_2	1	0
RRAS2	42	rel_fc_128H_131L_0uM_ATP_2	1	0
RRAS2	44.1	rel_fc_128H_131L_0uM_ATP_2	1	0
RRAS2	46.2	rel_fc_128H_131L_0uM_ATP_2	1	0
RRAS2	48.1	rel_fc_128H_131L_0uM_ATP_2	1	0
RRAS2	50.4	rel_fc_128H_131L_0uM_ATP_2	1	0
RRAS2	51.9	rel_fc_128H_131L_0uM_ATP_2	1	0
RRAS2	54	rel_fc_128H_131L_0uM_ATP_2	1	0
RRAS2	56.1	rel_fc_128H_131L_0uM_ATP_2	1	0
RRAS2	58.2	rel_fc_128H_131L_0uM_ATP_2	1	0
RRAS2	60.1	rel_fc_128H_131L_0uM_ATP_2	1	0
RUVBL2	42	rel_fc_128H_131L_0uM_ATP_2	1	0
RUVBL2	44.1	rel_fc_128H_131L_0uM_ATP_2	1	0
RUVBL2	46.2	rel_fc_128H_131L_0uM_ATP_2	1	0
RUVBL2	48.1	rel_fc_128H_131L_0uM_ATP_2	1	0
RUVBL2	50.4	rel_fc_128H_131L_0uM_ATP_2	1	0
RUVBL2	51.9	rel_fc_128H_131L_0uM_ATP_2	1	0
RUVBL2	54	rel_fc_128H_131L_0uM_ATP_2	1	0
RUVBL2	56.1	rel_fc_128H_131L_0uM_ATP_2	1	0
RUVBL2	58.2	rel_fc_128H_131L_0uM_ATP_2	1	0
RUVBL2	60.1	rel_fc_128H_131L_0uM_ATP_2	1	0
U2AF2	42	rel_fc_128H_131L_0uM_ATP_2	1	0
U2AF2	44.1	rel_fc_128H_131L_0uM_ATP_2	1	0
U2AF2	46.2	rel_fc_128H_131L_0uM_ATP_2	1	0
U2AF2	48.1	rel_fc_128H_131L_0uM_ATP_2	1	0
U2AF2	50.4	rel_fc_128H_131L_0uM_ATP_2	1	0
U2AF2	51.9	rel_fc_128H_131L_0uM_ATP_2	1	0
U2AF2	54	rel_fc_128H_131L_0uM_ATP_2	1	0
U2AF2	56.1	rel_fc_128H_131L_0uM_ATP_2	1	0
U2AF2	58.2	rel_fc_128H_131L_0uM_ATP_2	1	0
U2AF2	60.1	rel_fc_128H_131L_0uM_ATP_2	1	0
CLPB	42	rel_fc_128L_130H_5uM_ATP_2	1.08	5
CLPB	44.1	rel_fc_128L_130H_5uM_ATP_2	1.1	5
CLPB	46.2	rel_fc_128L_130H_5uM_ATP_2	0.95	5
CLPB	48.1	rel_fc_128L_130H_5uM_ATP_2	1.02	5
CLPB	50.4	rel_fc_128L_130H_5uM_ATP_2	1.01	5
CLPB	51.9	rel_fc_128L_130H_5uM_ATP_2	0.87	5
CLPB	54	rel_fc_128L_130H_5uM_ATP_2	1.07	5
CLPB	56.1	rel_fc_128L_130H_5uM_ATP_2	1.09	5
CLPB	58.2	rel_fc_128L_130H_5uM_ATP_2	0.91	5
CLPB	60.1	rel_fc_128L_130H_5uM_ATP_2	1.12	5
CSK	42	rel_fc_128L_130H_5uM_ATP_2	1.07	5
CSK	44.1	rel_fc_128L_130H_5uM_ATP_2	1.2	5
CSK	46.2	rel_fc_128L_130H_5uM_ATP_2	0.92	5
CSK	48.1	rel_fc_128L_130H_5uM_ATP_2	0.97	5
CSK	50.4	rel_fc_128L_130H_5uM_ATP_2	0.97	5
CSK	51.9	rel_fc_128L_130H_5uM_ATP_2	0.99	5
CSK	54	rel_fc_128L_130H_5uM_ATP_2	1.02	5
CSK	56.1	rel_fc_128L_130H_5uM_ATP_2	1.04	5
CSK	58.2	rel_fc_128L_130H_5uM_ATP_2	1.07	5
CSK	60.1	rel_fc_128L_130H_5uM_ATP_2	1.05	5
LUC7L	42	rel_fc_128L_130H_5uM_ATP_2	0.95	5
LUC7L	44.1	rel_fc_128L_130H_5uM_ATP_2	1.06	5
LUC7L	46.2	rel_fc_128L_130H_5uM_ATP_2	0.91	5
LUC7L	48.1	rel_fc_128L_130H_5uM_ATP_2	1.03	5
LUC7L	50.4	rel_fc_128L_130H_5uM_ATP_2	0.99	5
LUC7L	51.9	rel_fc_128L_130H_5uM_ATP_2	1.21	5
LUC7L	54	rel_fc_128L_130H_5uM_ATP_2	0.95	5
LUC7L	56.1	rel_fc_128L_130H_5uM_ATP_2	1.06	5
LUC7L	58.2	rel_fc_128L_130H_5uM_ATP_2	0.99	5
LUC7L	60.1	rel_fc_128L_130H_5uM_ATP_2	1.11	5
RRAS2	42	rel_fc_128L_130H_5uM_ATP_2	0.94	5
RRAS2	44.1	rel_fc_128L_130H_5uM_ATP_2	0.95	5
RRAS2	46.2	rel_fc_128L_130H_5uM_ATP_2	1	5
RRAS2	48.1	rel_fc_128L_130H_5uM_ATP_2	1.02	5
RRAS2	50.4	rel_fc_128L_130H_5uM_ATP_2	1.04	5
RRAS2	51.9	rel_fc_128L_130H_5uM_ATP_2	0.9	5
RRAS2	54	rel_fc_128L_130H_5uM_ATP_2	1	5
RRAS2	56.1	rel_fc_128L_130H_5uM_ATP_2	1.05	5
RRAS2	58.2	rel_fc_128L_130H_5uM_ATP_2	1.06	5
RRAS2	60.1	rel_fc_128L_130H_5uM_ATP_2	1.23	5
RUVBL2	42	rel_fc_128L_130H_5uM_ATP_2	1.08	5
RUVBL2	44.1	rel_fc_128L_130H_5uM_ATP_2	1.04	5
RUVBL2	46.2	rel_fc_128L_130H_5uM_ATP_2	1.05	5
RUVBL2	48.1	rel_fc_128L_130H_5uM_ATP_2	1.04	5
RUVBL2	50.4	rel_fc_128L_130H_5uM_ATP_2	1	5
RUVBL2	51.9	rel_fc_128L_130H_5uM_ATP_2	1	5
RUVBL2	54	rel_fc_128L_130H_5uM_ATP_2	1.03	5
RUVBL2	56.1	rel_fc_128L_130H_5uM_ATP_2	1.07	5
RUVBL2	58.2	rel_fc_128L_130H_5uM_ATP_2	1.02	5
RUVBL2	60.1	rel_fc_128L_130H_5uM_ATP_2	1.17	5
U2AF2	42	rel_fc_128L_130H_5uM_ATP_2	0.96	5
U2AF2	44.1	rel_fc_128L_130H_5uM_ATP_2	0.89	5
U2AF2	46.2	rel_fc_128L_130H_5uM_ATP_2	1.05	5
U2AF2	48.1	rel_fc_128L_130H_5uM_ATP_2	1.07	5
U2AF2	50.4	rel_fc_128L_130H_5uM_ATP_2	1.02	5
U2AF2	51.9	rel_fc_128L_130H_5uM_ATP_2	1.08	5
U2AF2	54	rel_fc_128L_130H_5uM_ATP_2	1.04	5
U2AF2	56.1	rel_fc_128L_130H_5uM_ATP_2	1.05	5
U2AF2	58.2	rel_fc_128L_130H_5uM_ATP_2	1.02	5
U2AF2	60.1	rel_fc_128L_130H_5uM_ATP_2	1.03	5
CLPB	42	rel_fc_127H_130L_50uM_ATP_2	1.09	50
CLPB	44.1	rel_fc_127H_130L_50uM_ATP_2	1.23	50
CLPB	46.2	rel_fc_127H_130L_50uM_ATP_2	1.15	50
CLPB	48.1	rel_fc_127H_130L_50uM_ATP_2	1.31	50
CLPB	50.4	rel_fc_127H_130L_50uM_ATP_2	1.27	50
CLPB	51.9	rel_fc_127H_130L_50uM_ATP_2	1.1	50
CLPB	54	rel_fc_127H_130L_50uM_ATP_2	1	50
CLPB	56.1	rel_fc_127H_130L_50uM_ATP_2	1.1	50
CLPB	58.2	rel_fc_127H_130L_50uM_ATP_2	0.96	50
CLPB	60.1	rel_fc_127H_130L_50uM_ATP_2	1.07	50
CSK	42	rel_fc_127H_130L_50uM_ATP_2	1.05	50
CSK	44.1	rel_fc_127H_130L_50uM_ATP_2	1.3	50
CSK	46.2	rel_fc_127H_130L_50uM_ATP_2	1.14	50
CSK	48.1	rel_fc_127H_130L_50uM_ATP_2	1.23	50
CSK	50.4	rel_fc_127H_130L_50uM_ATP_2	1.21	50
CSK	51.9	rel_fc_127H_130L_50uM_ATP_2	1.08	50
CSK	54	rel_fc_127H_130L_50uM_ATP_2	1.05	50
CSK	56.1	rel_fc_127H_130L_50uM_ATP_2	0.95	50
CSK	58.2	rel_fc_127H_130L_50uM_ATP_2	0.79	50
CSK	60.1	rel_fc_127H_130L_50uM_ATP_2	1.27	50
LUC7L	42	rel_fc_127H_130L_50uM_ATP_2	0.98	50
LUC7L	44.1	rel_fc_127H_130L_50uM_ATP_2	1.11	50
LUC7L	46.2	rel_fc_127H_130L_50uM_ATP_2	1.01	50
LUC7L	48.1	rel_fc_127H_130L_50uM_ATP_2	1.2	50
LUC7L	50.4	rel_fc_127H_130L_50uM_ATP_2	0.94	50
LUC7L	51.9	rel_fc_127H_130L_50uM_ATP_2	1.34	50
LUC7L	54	rel_fc_127H_130L_50uM_ATP_2	1.25	50
LUC7L	56.1	rel_fc_127H_130L_50uM_ATP_2	1.25	50
LUC7L	58.2	rel_fc_127H_130L_50uM_ATP_2	1.11	50
LUC7L	60.1	rel_fc_127H_130L_50uM_ATP_2	1.17	50
RRAS2	42	rel_fc_127H_130L_50uM_ATP_2	0.98	50
RRAS2	44.1	rel_fc_127H_130L_50uM_ATP_2	0.94	50
RRAS2	46.2	rel_fc_127H_130L_50uM_ATP_2	0.98	50
RRAS2	48.1	rel_fc_127H_130L_50uM_ATP_2	0.99	50
RRAS2	50.4	rel_fc_127H_130L_50uM_ATP_2	1.13	50
RRAS2	51.9	rel_fc_127H_130L_50uM_ATP_2	1	50
RRAS2	54	rel_fc_127H_130L_50uM_ATP_2	1.17	50
RRAS2	56.1	rel_fc_127H_130L_50uM_ATP_2	1.19	50
RRAS2	58.2	rel_fc_127H_130L_50uM_ATP_2	1.02	50
RRAS2	60.1	rel_fc_127H_130L_50uM_ATP_2	1.31	50
RUVBL2	42	rel_fc_127H_130L_50uM_ATP_2	1.09	50
RUVBL2	44.1	rel_fc_127H_130L_50uM_ATP_2	1.13	50
RUVBL2	46.2	rel_fc_127H_130L_50uM_ATP_2	1.08	50
RUVBL2	48.1	rel_fc_127H_130L_50uM_ATP_2	1.15	50
RUVBL2	50.4	rel_fc_127H_130L_50uM_ATP_2	1.01	50
RUVBL2	51.9	rel_fc_127H_130L_50uM_ATP_2	1.07	50
RUVBL2	54	rel_fc_127H_130L_50uM_ATP_2	1.16	50
RUVBL2	56.1	rel_fc_127H_130L_50uM_ATP_2	1.32	50
RUVBL2	58.2	rel_fc_127H_130L_50uM_ATP_2	1.61	50
RUVBL2	60.1	rel_fc_127H_130L_50uM_ATP_2	2.86	50
U2AF2	42	rel_fc_127H_130L_50uM_ATP_2	1.04	50
U2AF2	44.1	rel_fc_127H_130L_50uM_ATP_2	0.94	50
U2AF2	46.2	rel_fc_127H_130L_50uM_ATP_2	1.01	50
U2AF2	48.1	rel_fc_127H_130L_50uM_ATP_2	1.08	50
U2AF2	50.4	rel_fc_127H_130L_50uM_ATP_2	1.1	50
U2AF2	51.9	rel_fc_127H_130L_50uM_ATP_2	1.1	50
U2AF2	54	rel_fc_127H_130L_50uM_ATP_2	1.1	50
U2AF2	56.1	rel_fc_127H_130L_50uM_ATP_2	1.06	50
U2AF2	58.2	rel_fc_127H_130L_50uM_ATP_2	1.08	50
U2AF2	60.1	rel_fc_127H_130L_50uM_ATP_2	1.01	50
CLPB	42	rel_fc_127L_129H_500uM_ATP_2	1.13	500
CLPB	44.1	rel_fc_127L_129H_500uM_ATP_2	1.42	500
CLPB	46.2	rel_fc_127L_129H_500uM_ATP_2	1.53	500
CLPB	48.1	rel_fc_127L_129H_500uM_ATP_2	2.21	500
CLPB	50.4	rel_fc_127L_129H_500uM_ATP_2	3.05	500
CLPB	51.9	rel_fc_127L_129H_500uM_ATP_2	2.87	500
CLPB	54	rel_fc_127L_129H_500uM_ATP_2	2.55	500
CLPB	56.1	rel_fc_127L_129H_500uM_ATP_2	1.19	500
CLPB	58.2	rel_fc_127L_129H_500uM_ATP_2	1.01	500
CLPB	60.1	rel_fc_127L_129H_500uM_ATP_2	1.07	500
CSK	42	rel_fc_127L_129H_500uM_ATP_2	1.06	500
CSK	44.1	rel_fc_127L_129H_500uM_ATP_2	1.55	500
CSK	46.2	rel_fc_127L_129H_500uM_ATP_2	1.62	500
CSK	48.1	rel_fc_127L_129H_500uM_ATP_2	2.33	500
CSK	50.4	rel_fc_127L_129H_500uM_ATP_2	3.17	500
CSK	51.9	rel_fc_127L_129H_500uM_ATP_2	2.75	500
CSK	54	rel_fc_127L_129H_500uM_ATP_2	1.39	500
CSK	56.1	rel_fc_127L_129H_500uM_ATP_2	1.14	500
CSK	58.2	rel_fc_127L_129H_500uM_ATP_2	1.31	500
CSK	60.1	rel_fc_127L_129H_500uM_ATP_2	1.18	500
LUC7L	42	rel_fc_127L_129H_500uM_ATP_2	2.91	500
LUC7L	44.1	rel_fc_127L_129H_500uM_ATP_2	3.82	500
LUC7L	46.2	rel_fc_127L_129H_500uM_ATP_2	3.48	500
LUC7L	48.1	rel_fc_127L_129H_500uM_ATP_2	5.22	500
LUC7L	50.4	rel_fc_127L_129H_500uM_ATP_2	3.35	500
LUC7L	51.9	rel_fc_127L_129H_500uM_ATP_2	3.15	500
LUC7L	54	rel_fc_127L_129H_500uM_ATP_2	3.79	500
LUC7L	56.1	rel_fc_127L_129H_500uM_ATP_2	3.1	500
LUC7L	58.2	rel_fc_127L_129H_500uM_ATP_2	2.3	500
LUC7L	60.1	rel_fc_127L_129H_500uM_ATP_2	1.91	500
RRAS2	42	rel_fc_127L_129H_500uM_ATP_2	1	500
RRAS2	44.1	rel_fc_127L_129H_500uM_ATP_2	0.92	500
RRAS2	46.2	rel_fc_127L_129H_500uM_ATP_2	1.07	500
RRAS2	48.1	rel_fc_127L_129H_500uM_ATP_2	1.03	500
RRAS2	50.4	rel_fc_127L_129H_500uM_ATP_2	1.21	500
RRAS2	51.9	rel_fc_127L_129H_500uM_ATP_2	1.13	500
RRAS2	54	rel_fc_127L_129H_500uM_ATP_2	1.57	500
RRAS2	56.1	rel_fc_127L_129H_500uM_ATP_2	1.75	500
RRAS2	58.2	rel_fc_127L_129H_500uM_ATP_2	1.84	500
RRAS2	60.1	rel_fc_127L_129H_500uM_ATP_2	2.14	500
RUVBL2	42	rel_fc_127L_129H_500uM_ATP_2	1.12	500
RUVBL2	44.1	rel_fc_127L_129H_500uM_ATP_2	1.35	500
RUVBL2	46.2	rel_fc_127L_129H_500uM_ATP_2	1.12	500
RUVBL2	48.1	rel_fc_127L_129H_500uM_ATP_2	1.33	500
RUVBL2	50.4	rel_fc_127L_129H_500uM_ATP_2	1.16	500
RUVBL2	51.9	rel_fc_127L_129H_500uM_ATP_2	1.11	500
RUVBL2	54	rel_fc_127L_129H_500uM_ATP_2	1.33	500
RUVBL2	56.1	rel_fc_127L_129H_500uM_ATP_2	1.95	500
RUVBL2	58.2	rel_fc_127L_129H_500uM_ATP_2	2.33	500
RUVBL2	60.1	rel_fc_127L_129H_500uM_ATP_2	7.38	500
U2AF2	42	rel_fc_127L_129H_500uM_ATP_2	2.13	500
U2AF2	44.1	rel_fc_127L_129H_500uM_ATP_2	2.04	500
U2AF2	46.2	rel_fc_127L_129H_500uM_ATP_2	2.01	500
U2AF2	48.1	rel_fc_127L_129H_500uM_ATP_2	2.07	500
U2AF2	50.4	rel_fc_127L_129H_500uM_ATP_2	1.92	500
U2AF2	51.9	rel_fc_127L_129H_500uM_ATP_2	1.86	500
U2AF2	54	rel_fc_127L_129H_500uM_ATP_2	1.65	500
U2AF2	56.1	rel_fc_127L_129H_500uM_ATP_2	1.24	500
U2AF2	58.2	rel_fc_127L_129H_500uM_ATP_2	1.14	500
U2AF2	60.1	rel_fc_127L_129H_500uM_ATP_2	1.08	500
CLPB	42	rel_fc_126_129L_2000uM_ATP_2	1.15	2000
CLPB	44.1	rel_fc_126_129L_2000uM_ATP_2	1.38	2000
CLPB	46.2	rel_fc_126_129L_2000uM_ATP_2	1.5	2000
CLPB	48.1	rel_fc_126_129L_2000uM_ATP_2	2.33	2000
CLPB	50.4	rel_fc_126_129L_2000uM_ATP_2	3.34	2000
CLPB	51.9	rel_fc_126_129L_2000uM_ATP_2	3.54	2000
CLPB	54	rel_fc_126_129L_2000uM_ATP_2	3.99	2000
CLPB	56.1	rel_fc_126_129L_2000uM_ATP_2	2.26	2000
CLPB	58.2	rel_fc_126_129L_2000uM_ATP_2	4.06	2000
CLPB	60.1	rel_fc_126_129L_2000uM_ATP_2	1.34	2000
CSK	42	rel_fc_126_129L_2000uM_ATP_2	1.06	2000
CSK	44.1	rel_fc_126_129L_2000uM_ATP_2	1.5	2000
CSK	46.2	rel_fc_126_129L_2000uM_ATP_2	1.83	2000
CSK	48.1	rel_fc_126_129L_2000uM_ATP_2	2.76	2000
CSK	50.4	rel_fc_126_129L_2000uM_ATP_2	4.75	2000
CSK	51.9	rel_fc_126_129L_2000uM_ATP_2	4.52	2000
CSK	54	rel_fc_126_129L_2000uM_ATP_2	1.71	2000
CSK	56.1	rel_fc_126_129L_2000uM_ATP_2	1.31	2000
CSK	58.2	rel_fc_126_129L_2000uM_ATP_2	23.05	2000
CSK	60.1	rel_fc_126_129L_2000uM_ATP_2	2.28	2000
LUC7L	42	rel_fc_126_129L_2000uM_ATP_2	4.4	2000
LUC7L	44.1	rel_fc_126_129L_2000uM_ATP_2	5.7	2000
LUC7L	46.2	rel_fc_126_129L_2000uM_ATP_2	5.41	2000
LUC7L	48.1	rel_fc_126_129L_2000uM_ATP_2	7.12	2000
LUC7L	50.4	rel_fc_126_129L_2000uM_ATP_2	4.76	2000
LUC7L	51.9	rel_fc_126_129L_2000uM_ATP_2	4.73	2000
LUC7L	54	rel_fc_126_129L_2000uM_ATP_2	4.87	2000
LUC7L	56.1	rel_fc_126_129L_2000uM_ATP_2	4.44	2000
LUC7L	58.2	rel_fc_126_129L_2000uM_ATP_2	3.58	2000
LUC7L	60.1	rel_fc_126_129L_2000uM_ATP_2	3.34	2000
RRAS2	42	rel_fc_126_129L_2000uM_ATP_2	0.98	2000
RRAS2	44.1	rel_fc_126_129L_2000uM_ATP_2	0.89	2000
RRAS2	46.2	rel_fc_126_129L_2000uM_ATP_2	1.09	2000
RRAS2	48.1	rel_fc_126_129L_2000uM_ATP_2	1.06	2000
RRAS2	50.4	rel_fc_126_129L_2000uM_ATP_2	1.31	2000
RRAS2	51.9	rel_fc_126_129L_2000uM_ATP_2	1.23	2000
RRAS2	54	rel_fc_126_129L_2000uM_ATP_2	1.81	2000
RRAS2	56.1	rel_fc_126_129L_2000uM_ATP_2	2.33	2000
RRAS2	58.2	rel_fc_126_129L_2000uM_ATP_2	2.55	2000
RRAS2	60.1	rel_fc_126_129L_2000uM_ATP_2	2.8	2000
RUVBL2	42	rel_fc_126_129L_2000uM_ATP_2	1.15	2000
RUVBL2	44.1	rel_fc_126_129L_2000uM_ATP_2	1.36	2000
RUVBL2	46.2	rel_fc_126_129L_2000uM_ATP_2	1.1	2000
RUVBL2	48.1	rel_fc_126_129L_2000uM_ATP_2	1.24	2000
RUVBL2	50.4	rel_fc_126_129L_2000uM_ATP_2	1.06	2000
RUVBL2	51.9	rel_fc_126_129L_2000uM_ATP_2	1.07	2000
RUVBL2	54	rel_fc_126_129L_2000uM_ATP_2	1.34	2000
RUVBL2	56.1	rel_fc_126_129L_2000uM_ATP_2	1.77	2000
RUVBL2	58.2	rel_fc_126_129L_2000uM_ATP_2	1.77	2000
RUVBL2	60.1	rel_fc_126_129L_2000uM_ATP_2	7.27	2000
U2AF2	42	rel_fc_126_129L_2000uM_ATP_2	2.81	2000
U2AF2	44.1	rel_fc_126_129L_2000uM_ATP_2	2.77	2000
U2AF2	46.2	rel_fc_126_129L_2000uM_ATP_2	2.87	2000
U2AF2	48.1	rel_fc_126_129L_2000uM_ATP_2	2.8	2000
U2AF2	50.4	rel_fc_126_129L_2000uM_ATP_2	2.34	2000
U2AF2	51.9	rel_fc_126_129L_2000uM_ATP_2	2.04	2000
U2AF2	54	rel_fc_126_129L_2000uM_ATP_2	1.58	2000
U2AF2	56.1	rel_fc_126_129L_2000uM_ATP_2	1.45	2000
U2AF2	58.2	rel_fc_126_129L_2000uM_ATP_2	2.59	2000
U2AF2	60.1	rel_fc_126_129L_2000uM_ATP_2	1.09	2000
CLPB	42	rel_fc_128H_131L_0uM_ATP_3	1	0
CLPB	44.1	rel_fc_128H_131L_0uM_ATP_3	1	0
CLPB	46.2	rel_fc_128H_131L_0uM_ATP_3	1	0
CLPB	48.1	rel_fc_128H_131L_0uM_ATP_3	1	0
CLPB	50.4	rel_fc_128H_131L_0uM_ATP_3	1	0
CLPB	51.9	rel_fc_128H_131L_0uM_ATP_3	1	0
CLPB	54	rel_fc_128H_131L_0uM_ATP_3	NA	0
CLPB	56.1	rel_fc_128H_131L_0uM_ATP_3	NA	0
CLPB	58.2	rel_fc_128H_131L_0uM_ATP_3	NA	0
CLPB	60.1	rel_fc_128H_131L_0uM_ATP_3	NA	0
CSK	42	rel_fc_128H_131L_0uM_ATP_3	1	0
CSK	44.1	rel_fc_128H_131L_0uM_ATP_3	1	0
CSK	46.2	rel_fc_128H_131L_0uM_ATP_3	1	0
CSK	48.1	rel_fc_128H_131L_0uM_ATP_3	1	0
CSK	50.4	rel_fc_128H_131L_0uM_ATP_3	1	0
CSK	51.9	rel_fc_128H_131L_0uM_ATP_3	1	0
CSK	54	rel_fc_128H_131L_0uM_ATP_3	1	0
CSK	56.1	rel_fc_128H_131L_0uM_ATP_3	1	0
CSK	58.2	rel_fc_128H_131L_0uM_ATP_3	NA	0
CSK	60.1	rel_fc_128H_131L_0uM_ATP_3	NA	0
LUC7L	42	rel_fc_128H_131L_0uM_ATP_3	1	0
LUC7L	44.1	rel_fc_128H_131L_0uM_ATP_3	1	0
LUC7L	46.2	rel_fc_128H_131L_0uM_ATP_3	1	0
LUC7L	48.1	rel_fc_128H_131L_0uM_ATP_3	1	0
LUC7L	50.4	rel_fc_128H_131L_0uM_ATP_3	1	0
LUC7L	51.9	rel_fc_128H_131L_0uM_ATP_3	1	0
LUC7L	54	rel_fc_128H_131L_0uM_ATP_3	1	0
LUC7L	56.1	rel_fc_128H_131L_0uM_ATP_3	1	0
LUC7L	58.2	rel_fc_128H_131L_0uM_ATP_3	1	0
LUC7L	60.1	rel_fc_128H_131L_0uM_ATP_3	1	0
RRAS2	42	rel_fc_128H_131L_0uM_ATP_3	1	0
RRAS2	44.1	rel_fc_128H_131L_0uM_ATP_3	1	0
RRAS2	46.2	rel_fc_128H_131L_0uM_ATP_3	1	0
RRAS2	48.1	rel_fc_128H_131L_0uM_ATP_3	1	0
RRAS2	50.4	rel_fc_128H_131L_0uM_ATP_3	1	0
RRAS2	51.9	rel_fc_128H_131L_0uM_ATP_3	1	0
RRAS2	54	rel_fc_128H_131L_0uM_ATP_3	1	0
RRAS2	56.1	rel_fc_128H_131L_0uM_ATP_3	1	0
RRAS2	58.2	rel_fc_128H_131L_0uM_ATP_3	1	0
RRAS2	60.1	rel_fc_128H_131L_0uM_ATP_3	1	0
RUVBL2	42	rel_fc_128H_131L_0uM_ATP_3	1	0
RUVBL2	44.1	rel_fc_128H_131L_0uM_ATP_3	1	0
RUVBL2	46.2	rel_fc_128H_131L_0uM_ATP_3	1	0
RUVBL2	48.1	rel_fc_128H_131L_0uM_ATP_3	1	0
RUVBL2	50.4	rel_fc_128H_131L_0uM_ATP_3	1	0
RUVBL2	51.9	rel_fc_128H_131L_0uM_ATP_3	1	0
RUVBL2	54	rel_fc_128H_131L_0uM_ATP_3	1	0
RUVBL2	56.1	rel_fc_128H_131L_0uM_ATP_3	1	0
RUVBL2	58.2	rel_fc_128H_131L_0uM_ATP_3	1	0
RUVBL2	60.1	rel_fc_128H_131L_0uM_ATP_3	1	0
U2AF2	42	rel_fc_128H_131L_0uM_ATP_3	1	0
U2AF2	44.1	rel_fc_128H_131L_0uM_ATP_3	1	0
U2AF2	46.2	rel_fc_128H_131L_0uM_ATP_3	1	0
U2AF2	48.1	rel_fc_128H_131L_0uM_ATP_3	1	0
U2AF2	50.4	rel_fc_128H_131L_0uM_ATP_3	1	0
U2AF2	51.9	rel_fc_128H_131L_0uM_ATP_3	1	0
U2AF2	54	rel_fc_128H_131L_0uM_ATP_3	1	0
U2AF2	56.1	rel_fc_128H_131L_0uM_ATP_3	1	0
U2AF2	58.2	rel_fc_128H_131L_0uM_ATP_3	1	0
U2AF2	60.1	rel_fc_128H_131L_0uM_ATP_3	1	0
CLPB	42	rel_fc_128L_130H_5uM_ATP_3	1.04	5
CLPB	44.1	rel_fc_128L_130H_5uM_ATP_3	0.99	5
CLPB	46.2	rel_fc_128L_130H_5uM_ATP_3	1.02	5
CLPB	48.1	rel_fc_128L_130H_5uM_ATP_3	1.03	5
CLPB	50.4	rel_fc_128L_130H_5uM_ATP_3	0.96	5
CLPB	51.9	rel_fc_128L_130H_5uM_ATP_3	1.01	5
CLPB	54	rel_fc_128L_130H_5uM_ATP_3	NA	5
CLPB	56.1	rel_fc_128L_130H_5uM_ATP_3	NA	5
CLPB	58.2	rel_fc_128L_130H_5uM_ATP_3	NA	5
CLPB	60.1	rel_fc_128L_130H_5uM_ATP_3	NA	5
CSK	42	rel_fc_128L_130H_5uM_ATP_3	1.12	5
CSK	44.1	rel_fc_128L_130H_5uM_ATP_3	0.96	5
CSK	46.2	rel_fc_128L_130H_5uM_ATP_3	1.01	5
CSK	48.1	rel_fc_128L_130H_5uM_ATP_3	1.01	5
CSK	50.4	rel_fc_128L_130H_5uM_ATP_3	0.95	5
CSK	51.9	rel_fc_128L_130H_5uM_ATP_3	1.04	5
CSK	54	rel_fc_128L_130H_5uM_ATP_3	1.02	5
CSK	56.1	rel_fc_128L_130H_5uM_ATP_3	0.95	5
CSK	58.2	rel_fc_128L_130H_5uM_ATP_3	NA	5
CSK	60.1	rel_fc_128L_130H_5uM_ATP_3	NA	5
LUC7L	42	rel_fc_128L_130H_5uM_ATP_3	0.81	5
LUC7L	44.1	rel_fc_128L_130H_5uM_ATP_3	1.01	5
LUC7L	46.2	rel_fc_128L_130H_5uM_ATP_3	0.9	5
LUC7L	48.1	rel_fc_128L_130H_5uM_ATP_3	0.99	5
LUC7L	50.4	rel_fc_128L_130H_5uM_ATP_3	0.82	5
LUC7L	51.9	rel_fc_128L_130H_5uM_ATP_3	0.95	5
LUC7L	54	rel_fc_128L_130H_5uM_ATP_3	0.9	5
LUC7L	56.1	rel_fc_128L_130H_5uM_ATP_3	0.99	5
LUC7L	58.2	rel_fc_128L_130H_5uM_ATP_3	0.88	5
LUC7L	60.1	rel_fc_128L_130H_5uM_ATP_3	0.99	5
RRAS2	42	rel_fc_128L_130H_5uM_ATP_3	1.18	5
RRAS2	44.1	rel_fc_128L_130H_5uM_ATP_3	0.95	5
RRAS2	46.2	rel_fc_128L_130H_5uM_ATP_3	1.05	5
RRAS2	48.1	rel_fc_128L_130H_5uM_ATP_3	1.04	5
RRAS2	50.4	rel_fc_128L_130H_5uM_ATP_3	0.99	5
RRAS2	51.9	rel_fc_128L_130H_5uM_ATP_3	1.08	5
RRAS2	54	rel_fc_128L_130H_5uM_ATP_3	1.12	5
RRAS2	56.1	rel_fc_128L_130H_5uM_ATP_3	0.99	5
RRAS2	58.2	rel_fc_128L_130H_5uM_ATP_3	0.96	5
RRAS2	60.1	rel_fc_128L_130H_5uM_ATP_3	1	5
RUVBL2	42	rel_fc_128L_130H_5uM_ATP_3	1.16	5
RUVBL2	44.1	rel_fc_128L_130H_5uM_ATP_3	0.98	5
RUVBL2	46.2	rel_fc_128L_130H_5uM_ATP_3	1.07	5
RUVBL2	48.1	rel_fc_128L_130H_5uM_ATP_3	0.98	5
RUVBL2	50.4	rel_fc_128L_130H_5uM_ATP_3	0.97	5
RUVBL2	51.9	rel_fc_128L_130H_5uM_ATP_3	0.99	5
RUVBL2	54	rel_fc_128L_130H_5uM_ATP_3	1.13	5
RUVBL2	56.1	rel_fc_128L_130H_5uM_ATP_3	1.13	5
RUVBL2	58.2	rel_fc_128L_130H_5uM_ATP_3	1.06	5
RUVBL2	60.1	rel_fc_128L_130H_5uM_ATP_3	1.13	5
U2AF2	42	rel_fc_128L_130H_5uM_ATP_3	1	5
U2AF2	44.1	rel_fc_128L_130H_5uM_ATP_3	0.98	5
U2AF2	46.2	rel_fc_128L_130H_5uM_ATP_3	1.01	5
U2AF2	48.1	rel_fc_128L_130H_5uM_ATP_3	0.99	5
U2AF2	50.4	rel_fc_128L_130H_5uM_ATP_3	1	5
U2AF2	51.9	rel_fc_128L_130H_5uM_ATP_3	1	5
U2AF2	54	rel_fc_128L_130H_5uM_ATP_3	1.06	5
U2AF2	56.1	rel_fc_128L_130H_5uM_ATP_3	1.15	5
U2AF2	58.2	rel_fc_128L_130H_5uM_ATP_3	0.78	5
U2AF2	60.1	rel_fc_128L_130H_5uM_ATP_3	1.01	5
CLPB	42	rel_fc_127H_130L_50uM_ATP_3	1.07	50
CLPB	44.1	rel_fc_127H_130L_50uM_ATP_3	1.03	50
CLPB	46.2	rel_fc_127H_130L_50uM_ATP_3	1.08	50
CLPB	48.1	rel_fc_127H_130L_50uM_ATP_3	1.09	50
CLPB	50.4	rel_fc_127H_130L_50uM_ATP_3	1.21	50
CLPB	51.9	rel_fc_127H_130L_50uM_ATP_3	1.34	50
CLPB	54	rel_fc_127H_130L_50uM_ATP_3	NA	50
CLPB	56.1	rel_fc_127H_130L_50uM_ATP_3	NA	50
CLPB	58.2	rel_fc_127H_130L_50uM_ATP_3	NA	50
CLPB	60.1	rel_fc_127H_130L_50uM_ATP_3	NA	50
CSK	42	rel_fc_127H_130L_50uM_ATP_3	1.15	50
CSK	44.1	rel_fc_127H_130L_50uM_ATP_3	1.06	50
CSK	46.2	rel_fc_127H_130L_50uM_ATP_3	1.13	50
CSK	48.1	rel_fc_127H_130L_50uM_ATP_3	1.18	50
CSK	50.4	rel_fc_127H_130L_50uM_ATP_3	1.11	50
CSK	51.9	rel_fc_127H_130L_50uM_ATP_3	1.25	50
CSK	54	rel_fc_127H_130L_50uM_ATP_3	0.78	50
CSK	56.1	rel_fc_127H_130L_50uM_ATP_3	0.85	50
CSK	58.2	rel_fc_127H_130L_50uM_ATP_3	NA	50
CSK	60.1	rel_fc_127H_130L_50uM_ATP_3	NA	50
LUC7L	42	rel_fc_127H_130L_50uM_ATP_3	0.75	50
LUC7L	44.1	rel_fc_127H_130L_50uM_ATP_3	0.96	50
LUC7L	46.2	rel_fc_127H_130L_50uM_ATP_3	0.85	50
LUC7L	48.1	rel_fc_127H_130L_50uM_ATP_3	1.03	50
LUC7L	50.4	rel_fc_127H_130L_50uM_ATP_3	0.86	50
LUC7L	51.9	rel_fc_127H_130L_50uM_ATP_3	1.09	50
LUC7L	54	rel_fc_127H_130L_50uM_ATP_3	1.06	50
LUC7L	56.1	rel_fc_127H_130L_50uM_ATP_3	1.18	50
LUC7L	58.2	rel_fc_127H_130L_50uM_ATP_3	0.97	50
LUC7L	60.1	rel_fc_127H_130L_50uM_ATP_3	1.08	50
RRAS2	42	rel_fc_127H_130L_50uM_ATP_3	1.18	50
RRAS2	44.1	rel_fc_127H_130L_50uM_ATP_3	1.02	50
RRAS2	46.2	rel_fc_127H_130L_50uM_ATP_3	1.06	50
RRAS2	48.1	rel_fc_127H_130L_50uM_ATP_3	1.02	50
RRAS2	50.4	rel_fc_127H_130L_50uM_ATP_3	1	50
RRAS2	51.9	rel_fc_127H_130L_50uM_ATP_3	1.14	50
RRAS2	54	rel_fc_127H_130L_50uM_ATP_3	1.15	50
RRAS2	56.1	rel_fc_127H_130L_50uM_ATP_3	1.27	50
RRAS2	58.2	rel_fc_127H_130L_50uM_ATP_3	1.02	50
RRAS2	60.1	rel_fc_127H_130L_50uM_ATP_3	1.01	50
RUVBL2	42	rel_fc_127H_130L_50uM_ATP_3	1.15	50
RUVBL2	44.1	rel_fc_127H_130L_50uM_ATP_3	1.1	50
RUVBL2	46.2	rel_fc_127H_130L_50uM_ATP_3	1.06	50
RUVBL2	48.1	rel_fc_127H_130L_50uM_ATP_3	1.07	50
RUVBL2	50.4	rel_fc_127H_130L_50uM_ATP_3	1.03	50
RUVBL2	51.9	rel_fc_127H_130L_50uM_ATP_3	1.11	50
RUVBL2	54	rel_fc_127H_130L_50uM_ATP_3	1.29	50
RUVBL2	56.1	rel_fc_127H_130L_50uM_ATP_3	1.4	50
RUVBL2	58.2	rel_fc_127H_130L_50uM_ATP_3	1.5	50
RUVBL2	60.1	rel_fc_127H_130L_50uM_ATP_3	2.86	50
U2AF2	42	rel_fc_127H_130L_50uM_ATP_3	0.95	50
U2AF2	44.1	rel_fc_127H_130L_50uM_ATP_3	1.02	50
U2AF2	46.2	rel_fc_127H_130L_50uM_ATP_3	0.97	50
U2AF2	48.1	rel_fc_127H_130L_50uM_ATP_3	1	50
U2AF2	50.4	rel_fc_127H_130L_50uM_ATP_3	1.1	50
U2AF2	51.9	rel_fc_127H_130L_50uM_ATP_3	1.07	50
U2AF2	54	rel_fc_127H_130L_50uM_ATP_3	0.99	50
U2AF2	56.1	rel_fc_127H_130L_50uM_ATP_3	1.21	50
U2AF2	58.2	rel_fc_127H_130L_50uM_ATP_3	0.81	50
U2AF2	60.1	rel_fc_127H_130L_50uM_ATP_3	1.19	50
CLPB	42	rel_fc_127L_129H_500uM_ATP_3	1.07	500
CLPB	44.1	rel_fc_127L_129H_500uM_ATP_3	1.15	500
CLPB	46.2	rel_fc_127L_129H_500uM_ATP_3	1.28	500
CLPB	48.1	rel_fc_127L_129H_500uM_ATP_3	1.54	500
CLPB	50.4	rel_fc_127L_129H_500uM_ATP_3	2.25	500
CLPB	51.9	rel_fc_127L_129H_500uM_ATP_3	2.69	500
CLPB	54	rel_fc_127L_129H_500uM_ATP_3	NA	500
CLPB	56.1	rel_fc_127L_129H_500uM_ATP_3	NA	500
CLPB	58.2	rel_fc_127L_129H_500uM_ATP_3	NA	500
CLPB	60.1	rel_fc_127L_129H_500uM_ATP_3	NA	500
CSK	42	rel_fc_127L_129H_500uM_ATP_3	1.15	500
CSK	44.1	rel_fc_127L_129H_500uM_ATP_3	1.19	500
CSK	46.2	rel_fc_127L_129H_500uM_ATP_3	1.44	500
CSK	48.1	rel_fc_127L_129H_500uM_ATP_3	1.88	500
CSK	50.4	rel_fc_127L_129H_500uM_ATP_3	2.29	500
CSK	51.9	rel_fc_127L_129H_500uM_ATP_3	2.44	500
CSK	54	rel_fc_127L_129H_500uM_ATP_3	1.27	500
CSK	56.1	rel_fc_127L_129H_500uM_ATP_3	1.16	500
CSK	58.2	rel_fc_127L_129H_500uM_ATP_3	NA	500
CSK	60.1	rel_fc_127L_129H_500uM_ATP_3	NA	500
LUC7L	42	rel_fc_127L_129H_500uM_ATP_3	1.7	500
LUC7L	44.1	rel_fc_127L_129H_500uM_ATP_3	1.88	500
LUC7L	46.2	rel_fc_127L_129H_500uM_ATP_3	1.97	500
LUC7L	48.1	rel_fc_127L_129H_500uM_ATP_3	2.34	500
LUC7L	50.4	rel_fc_127L_129H_500uM_ATP_3	3.28	500
LUC7L	51.9	rel_fc_127L_129H_500uM_ATP_3	3.39	500
LUC7L	54	rel_fc_127L_129H_500uM_ATP_3	2.91	500
LUC7L	56.1	rel_fc_127L_129H_500uM_ATP_3	2.66	500
LUC7L	58.2	rel_fc_127L_129H_500uM_ATP_3	1.8	500
LUC7L	60.1	rel_fc_127L_129H_500uM_ATP_3	1.79	500
RRAS2	42	rel_fc_127L_129H_500uM_ATP_3	1.2	500
RRAS2	44.1	rel_fc_127L_129H_500uM_ATP_3	0.94	500
RRAS2	46.2	rel_fc_127L_129H_500uM_ATP_3	1.07	500
RRAS2	48.1	rel_fc_127L_129H_500uM_ATP_3	1.07	500
RRAS2	50.4	rel_fc_127L_129H_500uM_ATP_3	1.04	500
RRAS2	51.9	rel_fc_127L_129H_500uM_ATP_3	1.12	500
RRAS2	54	rel_fc_127L_129H_500uM_ATP_3	1.66	500
RRAS2	56.1	rel_fc_127L_129H_500uM_ATP_3	1.78	500
RRAS2	58.2	rel_fc_127L_129H_500uM_ATP_3	1.53	500
RRAS2	60.1	rel_fc_127L_129H_500uM_ATP_3	1.48	500
RUVBL2	42	rel_fc_127L_129H_500uM_ATP_3	1.23	500
RUVBL2	44.1	rel_fc_127L_129H_500uM_ATP_3	1.07	500
RUVBL2	46.2	rel_fc_127L_129H_500uM_ATP_3	1.09	500
RUVBL2	48.1	rel_fc_127L_129H_500uM_ATP_3	1.12	500
RUVBL2	50.4	rel_fc_127L_129H_500uM_ATP_3	0.95	500
RUVBL2	51.9	rel_fc_127L_129H_500uM_ATP_3	1.13	500
RUVBL2	54	rel_fc_127L_129H_500uM_ATP_3	1.38	500
RUVBL2	56.1	rel_fc_127L_129H_500uM_ATP_3	1.78	500
RUVBL2	58.2	rel_fc_127L_129H_500uM_ATP_3	2.14	500
RUVBL2	60.1	rel_fc_127L_129H_500uM_ATP_3	7.81	500
U2AF2	42	rel_fc_127L_129H_500uM_ATP_3	1.53	500
U2AF2	44.1	rel_fc_127L_129H_500uM_ATP_3	1.51	500
U2AF2	46.2	rel_fc_127L_129H_500uM_ATP_3	1.48	500
U2AF2	48.1	rel_fc_127L_129H_500uM_ATP_3	1.58	500
U2AF2	50.4	rel_fc_127L_129H_500uM_ATP_3	1.71	500
U2AF2	51.9	rel_fc_127L_129H_500uM_ATP_3	1.6	500
U2AF2	54	rel_fc_127L_129H_500uM_ATP_3	1.25	500
U2AF2	56.1	rel_fc_127L_129H_500uM_ATP_3	1.5	500
U2AF2	58.2	rel_fc_127L_129H_500uM_ATP_3	0.83	500
U2AF2	60.1	rel_fc_127L_129H_500uM_ATP_3	1.11	500
CLPB	42	rel_fc_126_129L_2000uM_ATP_3	1.09	2000
CLPB	44.1	rel_fc_126_129L_2000uM_ATP_3	1.12	2000
CLPB	46.2	rel_fc_126_129L_2000uM_ATP_3	1.25	2000
CLPB	48.1	rel_fc_126_129L_2000uM_ATP_3	1.56	2000
CLPB	50.4	rel_fc_126_129L_2000uM_ATP_3	2.37	2000
CLPB	51.9	rel_fc_126_129L_2000uM_ATP_3	3.52	2000
CLPB	54	rel_fc_126_129L_2000uM_ATP_3	NA	2000
CLPB	56.1	rel_fc_126_129L_2000uM_ATP_3	NA	2000
CLPB	58.2	rel_fc_126_129L_2000uM_ATP_3	NA	2000
CLPB	60.1	rel_fc_126_129L_2000uM_ATP_3	NA	2000
CSK	42	rel_fc_126_129L_2000uM_ATP_3	1.11	2000
CSK	44.1	rel_fc_126_129L_2000uM_ATP_3	1.17	2000
CSK	46.2	rel_fc_126_129L_2000uM_ATP_3	1.45	2000
CSK	48.1	rel_fc_126_129L_2000uM_ATP_3	2.2	2000
CSK	50.4	rel_fc_126_129L_2000uM_ATP_3	3.25	2000
CSK	51.9	rel_fc_126_129L_2000uM_ATP_3	4.38	2000
CSK	54	rel_fc_126_129L_2000uM_ATP_3	2.52	2000
CSK	56.1	rel_fc_126_129L_2000uM_ATP_3	1.66	2000
CSK	58.2	rel_fc_126_129L_2000uM_ATP_3	NA	2000
CSK	60.1	rel_fc_126_129L_2000uM_ATP_3	NA	2000
LUC7L	42	rel_fc_126_129L_2000uM_ATP_3	2.72	2000
LUC7L	44.1	rel_fc_126_129L_2000uM_ATP_3	3.29	2000
LUC7L	46.2	rel_fc_126_129L_2000uM_ATP_3	3.53	2000
LUC7L	48.1	rel_fc_126_129L_2000uM_ATP_3	4.2	2000
LUC7L	50.4	rel_fc_126_129L_2000uM_ATP_3	5.74	2000
LUC7L	51.9	rel_fc_126_129L_2000uM_ATP_3	5.75	2000
LUC7L	54	rel_fc_126_129L_2000uM_ATP_3	4.52	2000
LUC7L	56.1	rel_fc_126_129L_2000uM_ATP_3	3.94	2000
LUC7L	58.2	rel_fc_126_129L_2000uM_ATP_3	3.45	2000
LUC7L	60.1	rel_fc_126_129L_2000uM_ATP_3	3.44	2000
RRAS2	42	rel_fc_126_129L_2000uM_ATP_3	0.97	2000
RRAS2	44.1	rel_fc_126_129L_2000uM_ATP_3	0.94	2000
RRAS2	46.2	rel_fc_126_129L_2000uM_ATP_3	1.02	2000
RRAS2	48.1	rel_fc_126_129L_2000uM_ATP_3	1.09	2000
RRAS2	50.4	rel_fc_126_129L_2000uM_ATP_3	0.95	2000
RRAS2	51.9	rel_fc_126_129L_2000uM_ATP_3	1.19	2000
RRAS2	54	rel_fc_126_129L_2000uM_ATP_3	2.02	2000
RRAS2	56.1	rel_fc_126_129L_2000uM_ATP_3	2.27	2000
RRAS2	58.2	rel_fc_126_129L_2000uM_ATP_3	2.36	2000
RRAS2	60.1	rel_fc_126_129L_2000uM_ATP_3	1.93	2000
RUVBL2	42	rel_fc_126_129L_2000uM_ATP_3	1.13	2000
RUVBL2	44.1	rel_fc_126_129L_2000uM_ATP_3	1.07	2000
RUVBL2	46.2	rel_fc_126_129L_2000uM_ATP_3	1.01	2000
RUVBL2	48.1	rel_fc_126_129L_2000uM_ATP_3	0.98	2000
RUVBL2	50.4	rel_fc_126_129L_2000uM_ATP_3	0.83	2000
RUVBL2	51.9	rel_fc_126_129L_2000uM_ATP_3	1	2000
RUVBL2	54	rel_fc_126_129L_2000uM_ATP_3	1.32	2000
RUVBL2	56.1	rel_fc_126_129L_2000uM_ATP_3	1.63	2000
RUVBL2	58.2	rel_fc_126_129L_2000uM_ATP_3	2.14	2000
RUVBL2	60.1	rel_fc_126_129L_2000uM_ATP_3	7.27	2000
U2AF2	42	rel_fc_126_129L_2000uM_ATP_3	1.94	2000
U2AF2	44.1	rel_fc_126_129L_2000uM_ATP_3	2.06	2000
U2AF2	46.2	rel_fc_126_129L_2000uM_ATP_3	2.13	2000
U2AF2	48.1	rel_fc_126_129L_2000uM_ATP_3	2.29	2000
U2AF2	50.4	rel_fc_126_129L_2000uM_ATP_3	2.17	2000
U2AF2	51.9	rel_fc_126_129L_2000uM_ATP_3	1.9	2000
U2AF2	54	rel_fc_126_129L_2000uM_ATP_3	1.44	2000
U2AF2	56.1	rel_fc_126_129L_2000uM_ATP_3	1.61	2000
U2AF2	58.2	rel_fc_126_129L_2000uM_ATP_3	1.07	2000
U2AF2	60.1	rel_fc_126_129L_2000uM_ATP_3	1.33	2000

## Sheet: Figure 1C
gene_name	temperature	key	value	conc_uM
CLPB	42	rel_fc_128H_131L_0uM_GTP_1	1	0
CLPB	44.1	rel_fc_128H_131L_0uM_GTP_1	1	0
CLPB	46.2	rel_fc_128H_131L_0uM_GTP_1	1	0
CLPB	48.1	rel_fc_128H_131L_0uM_GTP_1	1	0
CLPB	50.4	rel_fc_128H_131L_0uM_GTP_1	1	0
CLPB	51.9	rel_fc_128H_131L_0uM_GTP_1	1	0
CLPB	54	rel_fc_128H_131L_0uM_GTP_1	1	0
CLPB	56.1	rel_fc_128H_131L_0uM_GTP_1	1	0
CLPB	58.2	rel_fc_128H_131L_0uM_GTP_1	NA	0
CLPB	60.1	rel_fc_128H_131L_0uM_GTP_1	NA	0
CSK	42	rel_fc_128H_131L_0uM_GTP_1	1	0
CSK	44.1	rel_fc_128H_131L_0uM_GTP_1	1	0
CSK	46.2	rel_fc_128H_131L_0uM_GTP_1	1	0
CSK	48.1	rel_fc_128H_131L_0uM_GTP_1	1	0
CSK	50.4	rel_fc_128H_131L_0uM_GTP_1	1	0
CSK	51.9	rel_fc_128H_131L_0uM_GTP_1	1	0
CSK	54	rel_fc_128H_131L_0uM_GTP_1	1	0
CSK	56.1	rel_fc_128H_131L_0uM_GTP_1	1	0
CSK	58.2	rel_fc_128H_131L_0uM_GTP_1	1	0
CSK	60.1	rel_fc_128H_131L_0uM_GTP_1	1	0
LUC7L	42	rel_fc_128H_131L_0uM_GTP_1	1	0
LUC7L	44.1	rel_fc_128H_131L_0uM_GTP_1	1	0
LUC7L	46.2	rel_fc_128H_131L_0uM_GTP_1	1	0
LUC7L	48.1	rel_fc_128H_131L_0uM_GTP_1	1	0
LUC7L	50.4	rel_fc_128H_131L_0uM_GTP_1	1	0
LUC7L	51.9	rel_fc_128H_131L_0uM_GTP_1	1	0
LUC7L	54	rel_fc_128H_131L_0uM_GTP_1	1	0
LUC7L	56.1	rel_fc_128H_131L_0uM_GTP_1	1	0
LUC7L	58.2	rel_fc_128H_131L_0uM_GTP_1	1	0
LUC7L	60.1	rel_fc_128H_131L_0uM_GTP_1	1	0
RRAS2	42	rel_fc_128H_131L_0uM_GTP_1	1	0
RRAS2	44.1	rel_fc_128H_131L_0uM_GTP_1	1	0
RRAS2	46.2	rel_fc_128H_131L_0uM_GTP_1	1	0
RRAS2	48.1	rel_fc_128H_131L_0uM_GTP_1	1	0
RRAS2	50.4	rel_fc_128H_131L_0uM_GTP_1	1	0
RRAS2	51.9	rel_fc_128H_131L_0uM_GTP_1	1	0
RRAS2	54	rel_fc_128H_131L_0uM_GTP_1	1	0
RRAS2	56.1	rel_fc_128H_131L_0uM_GTP_1	1	0
RRAS2	58.2	rel_fc_128H_131L_0uM_GTP_1	1	0
RRAS2	60.1	rel_fc_128H_131L_0uM_GTP_1	1	0
RUVBL2	42	rel_fc_128H_131L_0uM_GTP_1	1	0
RUVBL2	44.1	rel_fc_128H_131L_0uM_GTP_1	1	0
RUVBL2	46.2	rel_fc_128H_131L_0uM_GTP_1	1	0
RUVBL2	48.1	rel_fc_128H_131L_0uM_GTP_1	1	0
RUVBL2	50.4	rel_fc_128H_131L_0uM_GTP_1	1	0
RUVBL2	51.9	rel_fc_128H_131L_0uM_GTP_1	1	0
RUVBL2	54	rel_fc_128H_131L_0uM_GTP_1	1	0
RUVBL2	56.1	rel_fc_128H_131L_0uM_GTP_1	1	0
RUVBL2	58.2	rel_fc_128H_131L_0uM_GTP_1	1	0
RUVBL2	60.1	rel_fc_128H_131L_0uM_GTP_1	1	0
U2AF2	42	rel_fc_128H_131L_0uM_GTP_1	1	0
U2AF2	44.1	rel_fc_128H_131L_0uM_GTP_1	1	0
U2AF2	46.2	rel_fc_128H_131L_0uM_GTP_1	1	0
U2AF2	48.1	rel_fc_128H_131L_0uM_GTP_1	1	0
U2AF2	50.4	rel_fc_128H_131L_0uM_GTP_1	1	0
U2AF2	51.9	rel_fc_128H_131L_0uM_GTP_1	1	0
U2AF2	54	rel_fc_128H_131L_0uM_GTP_1	1	0
U2AF2	56.1	rel_fc_128H_131L_0uM_GTP_1	1	0
U2AF2	58.2	rel_fc_128H_131L_0uM_GTP_1	1	0
U2AF2	60.1	rel_fc_128H_131L_0uM_GTP_1	1	0
CLPB	42	rel_fc_128L_130H_1uM_GTP_1	0.93	1
CLPB	44.1	rel_fc_128L_130H_1uM_GTP_1	1	1
CLPB	46.2	rel_fc_128L_130H_1uM_GTP_1	0.98	1
CLPB	48.1	rel_fc_128L_130H_1uM_GTP_1	0.99	1
CLPB	50.4	rel_fc_128L_130H_1uM_GTP_1	1.17	1
CLPB	51.9	rel_fc_128L_130H_1uM_GTP_1	1.02	1
CLPB	54	rel_fc_128L_130H_1uM_GTP_1	0.81	1
CLPB	56.1	rel_fc_128L_130H_1uM_GTP_1	1.05	1
CLPB	58.2	rel_fc_128L_130H_1uM_GTP_1	NA	1
CLPB	60.1	rel_fc_128L_130H_1uM_GTP_1	NA	1
CSK	42	rel_fc_128L_130H_1uM_GTP_1	0.93	1
CSK	44.1	rel_fc_128L_130H_1uM_GTP_1	1.02	1
CSK	46.2	rel_fc_128L_130H_1uM_GTP_1	0.97	1
CSK	48.1	rel_fc_128L_130H_1uM_GTP_1	0.9	1
CSK	50.4	rel_fc_128L_130H_1uM_GTP_1	1.08	1
CSK	51.9	rel_fc_128L_130H_1uM_GTP_1	1.2	1
CSK	54	rel_fc_128L_130H_1uM_GTP_1	0.81	1
CSK	56.1	rel_fc_128L_130H_1uM_GTP_1	1.06	1
CSK	58.2	rel_fc_128L_130H_1uM_GTP_1	1.08	1
CSK	60.1	rel_fc_128L_130H_1uM_GTP_1	1.1	1
LUC7L	42	rel_fc_128L_130H_1uM_GTP_1	1.11	1
LUC7L	44.1	rel_fc_128L_130H_1uM_GTP_1	0.96	1
LUC7L	46.2	rel_fc_128L_130H_1uM_GTP_1	0.85	1
LUC7L	48.1	rel_fc_128L_130H_1uM_GTP_1	0.9	1
LUC7L	50.4	rel_fc_128L_130H_1uM_GTP_1	1.01	1
LUC7L	51.9	rel_fc_128L_130H_1uM_GTP_1	1.01	1
LUC7L	54	rel_fc_128L_130H_1uM_GTP_1	0.94	1
LUC7L	56.1	rel_fc_128L_130H_1uM_GTP_1	1	1
LUC7L	58.2	rel_fc_128L_130H_1uM_GTP_1	1.07	1
LUC7L	60.1	rel_fc_128L_130H_1uM_GTP_1	1.01	1
RRAS2	42	rel_fc_128L_130H_1uM_GTP_1	1	1
RRAS2	44.1	rel_fc_128L_130H_1uM_GTP_1	1.03	1
RRAS2	46.2	rel_fc_128L_130H_1uM_GTP_1	1.02	1
RRAS2	48.1	rel_fc_128L_130H_1uM_GTP_1	1.07	1
RRAS2	50.4	rel_fc_128L_130H_1uM_GTP_1	1	1
RRAS2	51.9	rel_fc_128L_130H_1uM_GTP_1	1.03	1
RRAS2	54	rel_fc_128L_130H_1uM_GTP_1	0.99	1
RRAS2	56.1	rel_fc_128L_130H_1uM_GTP_1	1.02	1
RRAS2	58.2	rel_fc_128L_130H_1uM_GTP_1	1	1
RRAS2	60.1	rel_fc_128L_130H_1uM_GTP_1	1.07	1
RUVBL2	42	rel_fc_128L_130H_1uM_GTP_1	0.95	1
RUVBL2	44.1	rel_fc_128L_130H_1uM_GTP_1	0.95	1
RUVBL2	46.2	rel_fc_128L_130H_1uM_GTP_1	0.97	1
RUVBL2	48.1	rel_fc_128L_130H_1uM_GTP_1	0.96	1
RUVBL2	50.4	rel_fc_128L_130H_1uM_GTP_1	0.96	1
RUVBL2	51.9	rel_fc_128L_130H_1uM_GTP_1	1.04	1
RUVBL2	54	rel_fc_128L_130H_1uM_GTP_1	0.95	1
RUVBL2	56.1	rel_fc_128L_130H_1uM_GTP_1	1.04	1
RUVBL2	58.2	rel_fc_128L_130H_1uM_GTP_1	1.03	1
RUVBL2	60.1	rel_fc_128L_130H_1uM_GTP_1	1.47	1
U2AF2	42	rel_fc_128L_130H_1uM_GTP_1	0.91	1
U2AF2	44.1	rel_fc_128L_130H_1uM_GTP_1	0.97	1
U2AF2	46.2	rel_fc_128L_130H_1uM_GTP_1	0.92	1
U2AF2	48.1	rel_fc_128L_130H_1uM_GTP_1	0.98	1
U2AF2	50.4	rel_fc_128L_130H_1uM_GTP_1	1.03	1
U2AF2	51.9	rel_fc_128L_130H_1uM_GTP_1	0.95	1
U2AF2	54	rel_fc_128L_130H_1uM_GTP_1	0.83	1
U2AF2	56.1	rel_fc_128L_130H_1uM_GTP_1	1.05	1
U2AF2	58.2	rel_fc_128L_130H_1uM_GTP_1	1.01	1
U2AF2	60.1	rel_fc_128L_130H_1uM_GTP_1	1.04	1
CLPB	42	rel_fc_127H_130L_10uM_GTP_1	0.95	10
CLPB	44.1	rel_fc_127H_130L_10uM_GTP_1	1.03	10
CLPB	46.2	rel_fc_127H_130L_10uM_GTP_1	1	10
CLPB	48.1	rel_fc_127H_130L_10uM_GTP_1	1.03	10
CLPB	50.4	rel_fc_127H_130L_10uM_GTP_1	1.37	10
CLPB	51.9	rel_fc_127H_130L_10uM_GTP_1	1	10
CLPB	54	rel_fc_127H_130L_10uM_GTP_1	0.93	10
CLPB	56.1	rel_fc_127H_130L_10uM_GTP_1	1.08	10
CLPB	58.2	rel_fc_127H_130L_10uM_GTP_1	NA	10
CLPB	60.1	rel_fc_127H_130L_10uM_GTP_1	NA	10
CSK	42	rel_fc_127H_130L_10uM_GTP_1	0.96	10
CSK	44.1	rel_fc_127H_130L_10uM_GTP_1	1.05	10
CSK	46.2	rel_fc_127H_130L_10uM_GTP_1	0.99	10
CSK	48.1	rel_fc_127H_130L_10uM_GTP_1	0.96	10
CSK	50.4	rel_fc_127H_130L_10uM_GTP_1	1.15	10
CSK	51.9	rel_fc_127H_130L_10uM_GTP_1	1.18	10
CSK	54	rel_fc_127H_130L_10uM_GTP_1	0.91	10
CSK	56.1	rel_fc_127H_130L_10uM_GTP_1	1.12	10
CSK	58.2	rel_fc_127H_130L_10uM_GTP_1	1.03	10
CSK	60.1	rel_fc_127H_130L_10uM_GTP_1	1.09	10
LUC7L	42	rel_fc_127H_130L_10uM_GTP_1	1.06	10
LUC7L	44.1	rel_fc_127H_130L_10uM_GTP_1	0.87	10
LUC7L	46.2	rel_fc_127H_130L_10uM_GTP_1	0.88	10
LUC7L	48.1	rel_fc_127H_130L_10uM_GTP_1	0.84	10
LUC7L	50.4	rel_fc_127H_130L_10uM_GTP_1	1.08	10
LUC7L	51.9	rel_fc_127H_130L_10uM_GTP_1	0.96	10
LUC7L	54	rel_fc_127H_130L_10uM_GTP_1	1.03	10
LUC7L	56.1	rel_fc_127H_130L_10uM_GTP_1	1.03	10
LUC7L	58.2	rel_fc_127H_130L_10uM_GTP_1	1.03	10
LUC7L	60.1	rel_fc_127H_130L_10uM_GTP_1	0.9	10
RRAS2	42	rel_fc_127H_130L_10uM_GTP_1	1	10
RRAS2	44.1	rel_fc_127H_130L_10uM_GTP_1	1.1	10
RRAS2	46.2	rel_fc_127H_130L_10uM_GTP_1	1.03	10
RRAS2	48.1	rel_fc_127H_130L_10uM_GTP_1	1.06	10
RRAS2	50.4	rel_fc_127H_130L_10uM_GTP_1	1.09	10
RRAS2	51.9	rel_fc_127H_130L_10uM_GTP_1	1.13	10
RRAS2	54	rel_fc_127H_130L_10uM_GTP_1	1.05	10
RRAS2	56.1	rel_fc_127H_130L_10uM_GTP_1	1.08	10
RRAS2	58.2	rel_fc_127H_130L_10uM_GTP_1	1	10
RRAS2	60.1	rel_fc_127H_130L_10uM_GTP_1	1.12	10
RUVBL2	42	rel_fc_127H_130L_10uM_GTP_1	0.94	10
RUVBL2	44.1	rel_fc_127H_130L_10uM_GTP_1	0.9	10
RUVBL2	46.2	rel_fc_127H_130L_10uM_GTP_1	0.99	10
RUVBL2	48.1	rel_fc_127H_130L_10uM_GTP_1	0.93	10
RUVBL2	50.4	rel_fc_127H_130L_10uM_GTP_1	0.93	10
RUVBL2	51.9	rel_fc_127H_130L_10uM_GTP_1	1.03	10
RUVBL2	54	rel_fc_127H_130L_10uM_GTP_1	0.97	10
RUVBL2	56.1	rel_fc_127H_130L_10uM_GTP_1	1.07	10
RUVBL2	58.2	rel_fc_127H_130L_10uM_GTP_1	1.04	10
RUVBL2	60.1	rel_fc_127H_130L_10uM_GTP_1	1.61	10
U2AF2	42	rel_fc_127H_130L_10uM_GTP_1	0.91	10
U2AF2	44.1	rel_fc_127H_130L_10uM_GTP_1	0.92	10
U2AF2	46.2	rel_fc_127H_130L_10uM_GTP_1	0.98	10
U2AF2	48.1	rel_fc_127H_130L_10uM_GTP_1	0.98	10
U2AF2	50.4	rel_fc_127H_130L_10uM_GTP_1	1.12	10
U2AF2	51.9	rel_fc_127H_130L_10uM_GTP_1	0.97	10
U2AF2	54	rel_fc_127H_130L_10uM_GTP_1	1.02	10
U2AF2	56.1	rel_fc_127H_130L_10uM_GTP_1	1.06	10
U2AF2	58.2	rel_fc_127H_130L_10uM_GTP_1	1.02	10
U2AF2	60.1	rel_fc_127H_130L_10uM_GTP_1	1.04	10
CLPB	42	rel_fc_127L_129H_100uM_GTP_1	0.98	100
CLPB	44.1	rel_fc_127L_129H_100uM_GTP_1	1.06	100
CLPB	46.2	rel_fc_127L_129H_100uM_GTP_1	1.04	100
CLPB	48.1	rel_fc_127L_129H_100uM_GTP_1	1.09	100
CLPB	50.4	rel_fc_127L_129H_100uM_GTP_1	1.49	100
CLPB	51.9	rel_fc_127L_129H_100uM_GTP_1	1.14	100
CLPB	54	rel_fc_127L_129H_100uM_GTP_1	0.91	100
CLPB	56.1	rel_fc_127L_129H_100uM_GTP_1	1.07	100
CLPB	58.2	rel_fc_127L_129H_100uM_GTP_1	NA	100
CLPB	60.1	rel_fc_127L_129H_100uM_GTP_1	NA	100
CSK	42	rel_fc_127L_129H_100uM_GTP_1	0.94	100
CSK	44.1	rel_fc_127L_129H_100uM_GTP_1	1.06	100
CSK	46.2	rel_fc_127L_129H_100uM_GTP_1	1.04	100
CSK	48.1	rel_fc_127L_129H_100uM_GTP_1	1.07	100
CSK	50.4	rel_fc_127L_129H_100uM_GTP_1	1.28	100
CSK	51.9	rel_fc_127L_129H_100uM_GTP_1	1.28	100
CSK	54	rel_fc_127L_129H_100uM_GTP_1	0.86	100
CSK	56.1	rel_fc_127L_129H_100uM_GTP_1	1.01	100
CSK	58.2	rel_fc_127L_129H_100uM_GTP_1	0.97	100
CSK	60.1	rel_fc_127L_129H_100uM_GTP_1	0.94	100
LUC7L	42	rel_fc_127L_129H_100uM_GTP_1	1.34	100
LUC7L	44.1	rel_fc_127L_129H_100uM_GTP_1	1.09	100
LUC7L	46.2	rel_fc_127L_129H_100uM_GTP_1	1.23	100
LUC7L	48.1	rel_fc_127L_129H_100uM_GTP_1	1.15	100
LUC7L	50.4	rel_fc_127L_129H_100uM_GTP_1	1.29	100
LUC7L	51.9	rel_fc_127L_129H_100uM_GTP_1	1.18	100
LUC7L	54	rel_fc_127L_129H_100uM_GTP_1	1.2	100
LUC7L	56.1	rel_fc_127L_129H_100uM_GTP_1	1.17	100
LUC7L	58.2	rel_fc_127L_129H_100uM_GTP_1	1.18	100
LUC7L	60.1	rel_fc_127L_129H_100uM_GTP_1	1.09	100
RRAS2	42	rel_fc_127L_129H_100uM_GTP_1	1	100
RRAS2	44.1	rel_fc_127L_129H_100uM_GTP_1	1.1	100
RRAS2	46.2	rel_fc_127L_129H_100uM_GTP_1	0.99	100
RRAS2	48.1	rel_fc_127L_129H_100uM_GTP_1	1.12	100
RRAS2	50.4	rel_fc_127L_129H_100uM_GTP_1	1.18	100
RRAS2	51.9	rel_fc_127L_129H_100uM_GTP_1	1.36	100
RRAS2	54	rel_fc_127L_129H_100uM_GTP_1	1.57	100
RRAS2	56.1	rel_fc_127L_129H_100uM_GTP_1	1.77	100
RRAS2	58.2	rel_fc_127L_129H_100uM_GTP_1	1.76	100
RRAS2	60.1	rel_fc_127L_129H_100uM_GTP_1	2.01	100
RUVBL2	42	rel_fc_127L_129H_100uM_GTP_1	0.96	100
RUVBL2	44.1	rel_fc_127L_129H_100uM_GTP_1	0.97	100
RUVBL2	46.2	rel_fc_127L_129H_100uM_GTP_1	1.01	100
RUVBL2	48.1	rel_fc_127L_129H_100uM_GTP_1	0.92	100
RUVBL2	50.4	rel_fc_127L_129H_100uM_GTP_1	0.89	100
RUVBL2	51.9	rel_fc_127L_129H_100uM_GTP_1	1.05	100
RUVBL2	54	rel_fc_127L_129H_100uM_GTP_1	1.03	100
RUVBL2	56.1	rel_fc_127L_129H_100uM_GTP_1	1.07	100
RUVBL2	58.2	rel_fc_127L_129H_100uM_GTP_1	1.1	100
RUVBL2	60.1	rel_fc_127L_129H_100uM_GTP_1	1.66	100
U2AF2	42	rel_fc_127L_129H_100uM_GTP_1	1.06	100
U2AF2	44.1	rel_fc_127L_129H_100uM_GTP_1	1.06	100
U2AF2	46.2	rel_fc_127L_129H_100uM_GTP_1	1.06	100
U2AF2	48.1	rel_fc_127L_129H_100uM_GTP_1	1.02	100
U2AF2	50.4	rel_fc_127L_129H_100uM_GTP_1	1.11	100
U2AF2	51.9	rel_fc_127L_129H_100uM_GTP_1	1.04	100
U2AF2	54	rel_fc_127L_129H_100uM_GTP_1	1.12	100
U2AF2	56.1	rel_fc_127L_129H_100uM_GTP_1	1.08	100
U2AF2	58.2	rel_fc_127L_129H_100uM_GTP_1	1.03	100
U2AF2	60.1	rel_fc_127L_129H_100uM_GTP_1	1.08	100
CLPB	42	rel_fc_126_129L_500uM_GTP_1	1	500
CLPB	44.1	rel_fc_126_129L_500uM_GTP_1	1.06	500
CLPB	46.2	rel_fc_126_129L_500uM_GTP_1	1.15	500
CLPB	48.1	rel_fc_126_129L_500uM_GTP_1	1.32	500
CLPB	50.4	rel_fc_126_129L_500uM_GTP_1	1.96	500
CLPB	51.9	rel_fc_126_129L_500uM_GTP_1	1.64	500
CLPB	54	rel_fc_126_129L_500uM_GTP_1	1.08	500
CLPB	56.1	rel_fc_126_129L_500uM_GTP_1	1.12	500
CLPB	58.2	rel_fc_126_129L_500uM_GTP_1	NA	500
CLPB	60.1	rel_fc_126_129L_500uM_GTP_1	NA	500
CSK	42	rel_fc_126_129L_500uM_GTP_1	0.94	500
CSK	44.1	rel_fc_126_129L_500uM_GTP_1	1.03	500
CSK	46.2	rel_fc_126_129L_500uM_GTP_1	1.14	500
CSK	48.1	rel_fc_126_129L_500uM_GTP_1	1.3	500
CSK	50.4	rel_fc_126_129L_500uM_GTP_1	1.54	500
CSK	51.9	rel_fc_126_129L_500uM_GTP_1	1.53	500
CSK	54	rel_fc_126_129L_500uM_GTP_1	1	500
CSK	56.1	rel_fc_126_129L_500uM_GTP_1	1.05	500
CSK	58.2	rel_fc_126_129L_500uM_GTP_1	1.23	500
CSK	60.1	rel_fc_126_129L_500uM_GTP_1	0.83	500
LUC7L	42	rel_fc_126_129L_500uM_GTP_1	2.08	500
LUC7L	44.1	rel_fc_126_129L_500uM_GTP_1	1.87	500
LUC7L	46.2	rel_fc_126_129L_500uM_GTP_1	2.03	500
LUC7L	48.1	rel_fc_126_129L_500uM_GTP_1	1.86	500
LUC7L	50.4	rel_fc_126_129L_500uM_GTP_1	1.92	500
LUC7L	51.9	rel_fc_126_129L_500uM_GTP_1	1.78	500
LUC7L	54	rel_fc_126_129L_500uM_GTP_1	1.7	500
LUC7L	56.1	rel_fc_126_129L_500uM_GTP_1	1.37	500
LUC7L	58.2	rel_fc_126_129L_500uM_GTP_1	1.53	500
LUC7L	60.1	rel_fc_126_129L_500uM_GTP_1	1.41	500
RRAS2	42	rel_fc_126_129L_500uM_GTP_1	1	500
RRAS2	44.1	rel_fc_126_129L_500uM_GTP_1	1.06	500
RRAS2	46.2	rel_fc_126_129L_500uM_GTP_1	1.04	500
RRAS2	48.1	rel_fc_126_129L_500uM_GTP_1	1.16	500
RRAS2	50.4	rel_fc_126_129L_500uM_GTP_1	1.21	500
RRAS2	51.9	rel_fc_126_129L_500uM_GTP_1	1.39	500
RRAS2	54	rel_fc_126_129L_500uM_GTP_1	1.78	500
RRAS2	56.1	rel_fc_126_129L_500uM_GTP_1	2.64	500
RRAS2	58.2	rel_fc_126_129L_500uM_GTP_1	3.32	500
RRAS2	60.1	rel_fc_126_129L_500uM_GTP_1	4.37	500
RUVBL2	42	rel_fc_126_129L_500uM_GTP_1	0.94	500
RUVBL2	44.1	rel_fc_126_129L_500uM_GTP_1	0.99	500
RUVBL2	46.2	rel_fc_126_129L_500uM_GTP_1	1	500
RUVBL2	48.1	rel_fc_126_129L_500uM_GTP_1	0.87	500
RUVBL2	50.4	rel_fc_126_129L_500uM_GTP_1	0.85	500
RUVBL2	51.9	rel_fc_126_129L_500uM_GTP_1	0.98	500
RUVBL2	54	rel_fc_126_129L_500uM_GTP_1	0.99	500
RUVBL2	56.1	rel_fc_126_129L_500uM_GTP_1	1.05	500
RUVBL2	58.2	rel_fc_126_129L_500uM_GTP_1	1.24	500
RUVBL2	60.1	rel_fc_126_129L_500uM_GTP_1	2.25	500
U2AF2	42	rel_fc_126_129L_500uM_GTP_1	1.47	500
U2AF2	44.1	rel_fc_126_129L_500uM_GTP_1	1.48	500
U2AF2	46.2	rel_fc_126_129L_500uM_GTP_1	1.44	500
U2AF2	48.1	rel_fc_126_129L_500uM_GTP_1	1.29	500
U2AF2	50.4	rel_fc_126_129L_500uM_GTP_1	1.3	500
U2AF2	51.9	rel_fc_126_129L_500uM_GTP_1	1.25	500
U2AF2	54	rel_fc_126_129L_500uM_GTP_1	1.2	500
U2AF2	56.1	rel_fc_126_129L_500uM_GTP_1	0.97	500
U2AF2	58.2	rel_fc_126_129L_500uM_GTP_1	1.16	500
U2AF2	60.1	rel_fc_126_129L_500uM_GTP_1	1.02	500
CLPB	42	rel_fc_128H_131L_0uM_GTP_2	1	0
CLPB	44.1	rel_fc_128H_131L_0uM_GTP_2	1	0
CLPB	46.2	rel_fc_128H_131L_0uM_GTP_2	1	0
CLPB	48.1	rel_fc_128H_131L_0uM_GTP_2	1	0
CLPB	50.4	rel_fc_128H_131L_0uM_GTP_2	1	0
CLPB	51.9	rel_fc_128H_131L_0uM_GTP_2	1	0
CLPB	54	rel_fc_128H_131L_0uM_GTP_2	1	0
CLPB	56.1	rel_fc_128H_131L_0uM_GTP_2	1	0
CLPB	58.2	rel_fc_128H_131L_0uM_GTP_2	NA	0
CLPB	60.1	rel_fc_128H_131L_0uM_GTP_2	NA	0
CSK	42	rel_fc_128H_131L_0uM_GTP_2	1	0
CSK	44.1	rel_fc_128H_131L_0uM_GTP_2	1	0
CSK	46.2	rel_fc_128H_131L_0uM_GTP_2	1	0
CSK	48.1	rel_fc_128H_131L_0uM_GTP_2	1	0
CSK	50.4	rel_fc_128H_131L_0uM_GTP_2	1	0
CSK	51.9	rel_fc_128H_131L_0uM_GTP_2	1	0
CSK	54	rel_fc_128H_131L_0uM_GTP_2	1	0
CSK	56.1	rel_fc_128H_131L_0uM_GTP_2	1	0
CSK	58.2	rel_fc_128H_131L_0uM_GTP_2	NA	0
CSK	60.1	rel_fc_128H_131L_0uM_GTP_2	NA	0
LUC7L	42	rel_fc_128H_131L_0uM_GTP_2	1	0
LUC7L	44.1	rel_fc_128H_131L_0uM_GTP_2	1	0
LUC7L	46.2	rel_fc_128H_131L_0uM_GTP_2	1	0
LUC7L	48.1	rel_fc_128H_131L_0uM_GTP_2	1	0
LUC7L	50.4	rel_fc_128H_131L_0uM_GTP_2	1	0
LUC7L	51.9	rel_fc_128H_131L_0uM_GTP_2	1	0
LUC7L	54	rel_fc_128H_131L_0uM_GTP_2	1	0
LUC7L	56.1	rel_fc_128H_131L_0uM_GTP_2	1	0
LUC7L	58.2	rel_fc_128H_131L_0uM_GTP_2	1	0
LUC7L	60.1	rel_fc_128H_131L_0uM_GTP_2	1	0
RRAS2	42	rel_fc_128H_131L_0uM_GTP_2	1	0
RRAS2	44.1	rel_fc_128H_131L_0uM_GTP_2	1	0
RRAS2	46.2	rel_fc_128H_131L_0uM_GTP_2	1	0
RRAS2	48.1	rel_fc_128H_131L_0uM_GTP_2	1	0
RRAS2	50.4	rel_fc_128H_131L_0uM_GTP_2	1	0
RRAS2	51.9	rel_fc_128H_131L_0uM_GTP_2	1	0
RRAS2	54	rel_fc_128H_131L_0uM_GTP_2	1	0
RRAS2	56.1	rel_fc_128H_131L_0uM_GTP_2	1	0
RRAS2	58.2	rel_fc_128H_131L_0uM_GTP_2	1	0
RRAS2	60.1	rel_fc_128H_131L_0uM_GTP_2	1	0
RUVBL2	42	rel_fc_128H_131L_0uM_GTP_2	1	0
RUVBL2	44.1	rel_fc_128H_131L_0uM_GTP_2	1	0
RUVBL2	46.2	rel_fc_128H_131L_0uM_GTP_2	1	0
RUVBL2	48.1	rel_fc_128H_131L_0uM_GTP_2	1	0
RUVBL2	50.4	rel_fc_128H_131L_0uM_GTP_2	1	0
RUVBL2	51.9	rel_fc_128H_131L_0uM_GTP_2	1	0
RUVBL2	54	rel_fc_128H_131L_0uM_GTP_2	1	0
RUVBL2	56.1	rel_fc_128H_131L_0uM_GTP_2	1	0
RUVBL2	58.2	rel_fc_128H_131L_0uM_GTP_2	1	0
RUVBL2	60.1	rel_fc_128H_131L_0uM_GTP_2	1	0
U2AF2	42	rel_fc_128H_131L_0uM_GTP_2	1	0
U2AF2	44.1	rel_fc_128H_131L_0uM_GTP_2	1	0
U2AF2	46.2	rel_fc_128H_131L_0uM_GTP_2	1	0
U2AF2	48.1	rel_fc_128H_131L_0uM_GTP_2	1	0
U2AF2	50.4	rel_fc_128H_131L_0uM_GTP_2	1	0
U2AF2	51.9	rel_fc_128H_131L_0uM_GTP_2	1	0
U2AF2	54	rel_fc_128H_131L_0uM_GTP_2	1	0
U2AF2	56.1	rel_fc_128H_131L_0uM_GTP_2	1	0
U2AF2	58.2	rel_fc_128H_131L_0uM_GTP_2	1	0
U2AF2	60.1	rel_fc_128H_131L_0uM_GTP_2	1	0
CLPB	42	rel_fc_128L_130H_1uM_GTP_2	0.94	1
CLPB	44.1	rel_fc_128L_130H_1uM_GTP_2	0.92	1
CLPB	46.2	rel_fc_128L_130H_1uM_GTP_2	1.01	1
CLPB	48.1	rel_fc_128L_130H_1uM_GTP_2	1.08	1
CLPB	50.4	rel_fc_128L_130H_1uM_GTP_2	1.17	1
CLPB	51.9	rel_fc_128L_130H_1uM_GTP_2	1.28	1
CLPB	54	rel_fc_128L_130H_1uM_GTP_2	1.17	1
CLPB	56.1	rel_fc_128L_130H_1uM_GTP_2	0.95	1
CLPB	58.2	rel_fc_128L_130H_1uM_GTP_2	NA	1
CLPB	60.1	rel_fc_128L_130H_1uM_GTP_2	NA	1
CSK	42	rel_fc_128L_130H_1uM_GTP_2	0.98	1
CSK	44.1	rel_fc_128L_130H_1uM_GTP_2	0.97	1
CSK	46.2	rel_fc_128L_130H_1uM_GTP_2	1.04	1
CSK	48.1	rel_fc_128L_130H_1uM_GTP_2	1.01	1
CSK	50.4	rel_fc_128L_130H_1uM_GTP_2	1.12	1
CSK	51.9	rel_fc_128L_130H_1uM_GTP_2	1.05	1
CSK	54	rel_fc_128L_130H_1uM_GTP_2	1.13	1
CSK	56.1	rel_fc_128L_130H_1uM_GTP_2	1.04	1
CSK	58.2	rel_fc_128L_130H_1uM_GTP_2	NA	1
CSK	60.1	rel_fc_128L_130H_1uM_GTP_2	NA	1
LUC7L	42	rel_fc_128L_130H_1uM_GTP_2	1.39	1
LUC7L	44.1	rel_fc_128L_130H_1uM_GTP_2	1.39	1
LUC7L	46.2	rel_fc_128L_130H_1uM_GTP_2	0.93	1
LUC7L	48.1	rel_fc_128L_130H_1uM_GTP_2	0.91	1
LUC7L	50.4	rel_fc_128L_130H_1uM_GTP_2	0.94	1
LUC7L	51.9	rel_fc_128L_130H_1uM_GTP_2	0.89	1
LUC7L	54	rel_fc_128L_130H_1uM_GTP_2	0.92	1
LUC7L	56.1	rel_fc_128L_130H_1uM_GTP_2	0.97	1
LUC7L	58.2	rel_fc_128L_130H_1uM_GTP_2	0.97	1
LUC7L	60.1	rel_fc_128L_130H_1uM_GTP_2	1.01	1
RRAS2	42	rel_fc_128L_130H_1uM_GTP_2	1.02	1
RRAS2	44.1	rel_fc_128L_130H_1uM_GTP_2	0.9	1
RRAS2	46.2	rel_fc_128L_130H_1uM_GTP_2	1.07	1
RRAS2	48.1	rel_fc_128L_130H_1uM_GTP_2	0.99	1
RRAS2	50.4	rel_fc_128L_130H_1uM_GTP_2	1.1	1
RRAS2	51.9	rel_fc_128L_130H_1uM_GTP_2	1.02	1
RRAS2	54	rel_fc_128L_130H_1uM_GTP_2	1.02	1
RRAS2	56.1	rel_fc_128L_130H_1uM_GTP_2	0.95	1
RRAS2	58.2	rel_fc_128L_130H_1uM_GTP_2	1.01	1
RRAS2	60.1	rel_fc_128L_130H_1uM_GTP_2	0.93	1
RUVBL2	42	rel_fc_128L_130H_1uM_GTP_2	0.99	1
RUVBL2	44.1	rel_fc_128L_130H_1uM_GTP_2	0.98	1
RUVBL2	46.2	rel_fc_128L_130H_1uM_GTP_2	0.96	1
RUVBL2	48.1	rel_fc_128L_130H_1uM_GTP_2	0.97	1
RUVBL2	50.4	rel_fc_128L_130H_1uM_GTP_2	0.92	1
RUVBL2	51.9	rel_fc_128L_130H_1uM_GTP_2	0.96	1
RUVBL2	54	rel_fc_128L_130H_1uM_GTP_2	0.99	1
RUVBL2	56.1	rel_fc_128L_130H_1uM_GTP_2	0.98	1
RUVBL2	58.2	rel_fc_128L_130H_1uM_GTP_2	0.89	1
RUVBL2	60.1	rel_fc_128L_130H_1uM_GTP_2	0.78	1
U2AF2	42	rel_fc_128L_130H_1uM_GTP_2	0.84	1
U2AF2	44.1	rel_fc_128L_130H_1uM_GTP_2	1	1
U2AF2	46.2	rel_fc_128L_130H_1uM_GTP_2	0.92	1
U2AF2	48.1	rel_fc_128L_130H_1uM_GTP_2	0.98	1
U2AF2	50.4	rel_fc_128L_130H_1uM_GTP_2	0.94	1
U2AF2	51.9	rel_fc_128L_130H_1uM_GTP_2	1	1
U2AF2	54	rel_fc_128L_130H_1uM_GTP_2	1.04	1
U2AF2	56.1	rel_fc_128L_130H_1uM_GTP_2	1.01	1
U2AF2	58.2	rel_fc_128L_130H_1uM_GTP_2	1.02	1
U2AF2	60.1	rel_fc_128L_130H_1uM_GTP_2	0.9	1
CLPB	42	rel_fc_127H_130L_10uM_GTP_2	0.94	10
CLPB	44.1	rel_fc_127H_130L_10uM_GTP_2	0.95	10
CLPB	46.2	rel_fc_127H_130L_10uM_GTP_2	1.05	10
CLPB	48.1	rel_fc_127H_130L_10uM_GTP_2	1.05	10
CLPB	50.4	rel_fc_127H_130L_10uM_GTP_2	1.16	10
CLPB	51.9	rel_fc_127H_130L_10uM_GTP_2	1.27	10
CLPB	54	rel_fc_127H_130L_10uM_GTP_2	1.12	10
CLPB	56.1	rel_fc_127H_130L_10uM_GTP_2	0.98	10
CLPB	58.2	rel_fc_127H_130L_10uM_GTP_2	NA	10
CLPB	60.1	rel_fc_127H_130L_10uM_GTP_2	NA	10
CSK	42	rel_fc_127H_130L_10uM_GTP_2	1.06	10
CSK	44.1	rel_fc_127H_130L_10uM_GTP_2	1	10
CSK	46.2	rel_fc_127H_130L_10uM_GTP_2	1.06	10
CSK	48.1	rel_fc_127H_130L_10uM_GTP_2	1.05	10
CSK	50.4	rel_fc_127H_130L_10uM_GTP_2	1.1	10
CSK	51.9	rel_fc_127H_130L_10uM_GTP_2	1.1	10
CSK	54	rel_fc_127H_130L_10uM_GTP_2	1.02	10
CSK	56.1	rel_fc_127H_130L_10uM_GTP_2	0.89	10
CSK	58.2	rel_fc_127H_130L_10uM_GTP_2	NA	10
CSK	60.1	rel_fc_127H_130L_10uM_GTP_2	NA	10
LUC7L	42	rel_fc_127H_130L_10uM_GTP_2	1.09	10
LUC7L	44.1	rel_fc_127H_130L_10uM_GTP_2	1.22	10
LUC7L	46.2	rel_fc_127H_130L_10uM_GTP_2	0.81	10
LUC7L	48.1	rel_fc_127H_130L_10uM_GTP_2	0.92	10
LUC7L	50.4	rel_fc_127H_130L_10uM_GTP_2	0.9	10
LUC7L	51.9	rel_fc_127H_130L_10uM_GTP_2	1	10
LUC7L	54	rel_fc_127H_130L_10uM_GTP_2	1.01	10
LUC7L	56.1	rel_fc_127H_130L_10uM_GTP_2	1.07	10
LUC7L	58.2	rel_fc_127H_130L_10uM_GTP_2	0.97	10
LUC7L	60.1	rel_fc_127H_130L_10uM_GTP_2	1.04	10
RRAS2	42	rel_fc_127H_130L_10uM_GTP_2	0.99	10
RRAS2	44.1	rel_fc_127H_130L_10uM_GTP_2	0.97	10
RRAS2	46.2	rel_fc_127H_130L_10uM_GTP_2	1.03	10
RRAS2	48.1	rel_fc_127H_130L_10uM_GTP_2	1.06	10
RRAS2	50.4	rel_fc_127H_130L_10uM_GTP_2	1.12	10
RRAS2	51.9	rel_fc_127H_130L_10uM_GTP_2	1.16	10
RRAS2	54	rel_fc_127H_130L_10uM_GTP_2	1.18	10
RRAS2	56.1	rel_fc_127H_130L_10uM_GTP_2	1.03	10
RRAS2	58.2	rel_fc_127H_130L_10uM_GTP_2	0.98	10
RRAS2	60.1	rel_fc_127H_130L_10uM_GTP_2	0.97	10
RUVBL2	42	rel_fc_127H_130L_10uM_GTP_2	0.99	10
RUVBL2	44.1	rel_fc_127H_130L_10uM_GTP_2	0.98	10
RUVBL2	46.2	rel_fc_127H_130L_10uM_GTP_2	0.96	10
RUVBL2	48.1	rel_fc_127H_130L_10uM_GTP_2	0.96	10
RUVBL2	50.4	rel_fc_127H_130L_10uM_GTP_2	0.98	10
RUVBL2	51.9	rel_fc_127H_130L_10uM_GTP_2	0.98	10
RUVBL2	54	rel_fc_127H_130L_10uM_GTP_2	1.1	10
RUVBL2	56.1	rel_fc_127H_130L_10uM_GTP_2	1.02	10
RUVBL2	58.2	rel_fc_127H_130L_10uM_GTP_2	0.95	10
RUVBL2	60.1	rel_fc_127H_130L_10uM_GTP_2	0.88	10
U2AF2	42	rel_fc_127H_130L_10uM_GTP_2	0.97	10
U2AF2	44.1	rel_fc_127H_130L_10uM_GTP_2	1.02	10
U2AF2	46.2	rel_fc_127H_130L_10uM_GTP_2	0.98	10
U2AF2	48.1	rel_fc_127H_130L_10uM_GTP_2	1.01	10
U2AF2	50.4	rel_fc_127H_130L_10uM_GTP_2	0.95	10
U2AF2	51.9	rel_fc_127H_130L_10uM_GTP_2	0.99	10
U2AF2	54	rel_fc_127H_130L_10uM_GTP_2	1.2	10
U2AF2	56.1	rel_fc_127H_130L_10uM_GTP_2	1.05	10
U2AF2	58.2	rel_fc_127H_130L_10uM_GTP_2	1.04	10
U2AF2	60.1	rel_fc_127H_130L_10uM_GTP_2	0.99	10
CLPB	42	rel_fc_127L_129H_100uM_GTP_2	1.03	100
CLPB	44.1	rel_fc_127L_129H_100uM_GTP_2	0.95	100
CLPB	46.2	rel_fc_127L_129H_100uM_GTP_2	1.04	100
CLPB	48.1	rel_fc_127L_129H_100uM_GTP_2	1.03	100
CLPB	50.4	rel_fc_127L_129H_100uM_GTP_2	1.38	100
CLPB	51.9	rel_fc_127L_129H_100uM_GTP_2	1.38	100
CLPB	54	rel_fc_127L_129H_100uM_GTP_2	0.97	100
CLPB	56.1	rel_fc_127L_129H_100uM_GTP_2	0.92	100
CLPB	58.2	rel_fc_127L_129H_100uM_GTP_2	NA	100
CLPB	60.1	rel_fc_127L_129H_100uM_GTP_2	NA	100
CSK	42	rel_fc_127L_129H_100uM_GTP_2	1.02	100
CSK	44.1	rel_fc_127L_129H_100uM_GTP_2	1	100
CSK	46.2	rel_fc_127L_129H_100uM_GTP_2	1.05	100
CSK	48.1	rel_fc_127L_129H_100uM_GTP_2	1.08	100
CSK	50.4	rel_fc_127L_129H_100uM_GTP_2	1.37	100
CSK	51.9	rel_fc_127L_129H_100uM_GTP_2	1.24	100
CSK	54	rel_fc_127L_129H_100uM_GTP_2	0.8	100
CSK	56.1	rel_fc_127L_129H_100uM_GTP_2	0.93	100
CSK	58.2	rel_fc_127L_129H_100uM_GTP_2	NA	100
CSK	60.1	rel_fc_127L_129H_100uM_GTP_2	NA	100
LUC7L	42	rel_fc_127L_129H_100uM_GTP_2	1.14	100
LUC7L	44.1	rel_fc_127L_129H_100uM_GTP_2	1.46	100
LUC7L	46.2	rel_fc_127L_129H_100uM_GTP_2	1.17	100
LUC7L	48.1	rel_fc_127L_129H_100uM_GTP_2	1.06	100
LUC7L	50.4	rel_fc_127L_129H_100uM_GTP_2	1.5	100
LUC7L	51.9	rel_fc_127L_129H_100uM_GTP_2	1.71	100
LUC7L	54	rel_fc_127L_129H_100uM_GTP_2	1.3	100
LUC7L	56.1	rel_fc_127L_129H_100uM_GTP_2	1.26	100
LUC7L	58.2	rel_fc_127L_129H_100uM_GTP_2	1.11	100
LUC7L	60.1	rel_fc_127L_129H_100uM_GTP_2	1.13	100
RRAS2	42	rel_fc_127L_129H_100uM_GTP_2	1.18	100
RRAS2	44.1	rel_fc_127L_129H_100uM_GTP_2	1.04	100
RRAS2	46.2	rel_fc_127L_129H_100uM_GTP_2	1.21	100
RRAS2	48.1	rel_fc_127L_129H_100uM_GTP_2	1.18	100
RRAS2	50.4	rel_fc_127L_129H_100uM_GTP_2	1.44	100
RRAS2	51.9	rel_fc_127L_129H_100uM_GTP_2	1.6	100
RRAS2	54	rel_fc_127L_129H_100uM_GTP_2	1.99	100
RRAS2	56.1	rel_fc_127L_129H_100uM_GTP_2	2.06	100
RRAS2	58.2	rel_fc_127L_129H_100uM_GTP_2	2.28	100
RRAS2	60.1	rel_fc_127L_129H_100uM_GTP_2	1.81	100
RUVBL2	42	rel_fc_127L_129H_100uM_GTP_2	0.98	100
RUVBL2	44.1	rel_fc_127L_129H_100uM_GTP_2	1	100
RUVBL2	46.2	rel_fc_127L_129H_100uM_GTP_2	0.96	100
RUVBL2	48.1	rel_fc_127L_129H_100uM_GTP_2	0.98	100
RUVBL2	50.4	rel_fc_127L_129H_100uM_GTP_2	0.97	100
RUVBL2	51.9	rel_fc_127L_129H_100uM_GTP_2	1.02	100
RUVBL2	54	rel_fc_127L_129H_100uM_GTP_2	1.03	100
RUVBL2	56.1	rel_fc_127L_129H_100uM_GTP_2	1.12	100
RUVBL2	58.2	rel_fc_127L_129H_100uM_GTP_2	1.44	100
RUVBL2	60.1	rel_fc_127L_129H_100uM_GTP_2	2.36	100
U2AF2	42	rel_fc_127L_129H_100uM_GTP_2	1.1	100
U2AF2	44.1	rel_fc_127L_129H_100uM_GTP_2	1.04	100
U2AF2	46.2	rel_fc_127L_129H_100uM_GTP_2	1.07	100
U2AF2	48.1	rel_fc_127L_129H_100uM_GTP_2	1.01	100
U2AF2	50.4	rel_fc_127L_129H_100uM_GTP_2	1.11	100
U2AF2	51.9	rel_fc_127L_129H_100uM_GTP_2	1.17	100
U2AF2	54	rel_fc_127L_129H_100uM_GTP_2	1.27	100
U2AF2	56.1	rel_fc_127L_129H_100uM_GTP_2	0.97	100
U2AF2	58.2	rel_fc_127L_129H_100uM_GTP_2	1.13	100
U2AF2	60.1	rel_fc_127L_129H_100uM_GTP_2	1	100
CLPB	42	rel_fc_126_129L_500uM_GTP_2	1.14	500
CLPB	44.1	rel_fc_126_129L_500uM_GTP_2	1.07	500
CLPB	46.2	rel_fc_126_129L_500uM_GTP_2	1.17	500
CLPB	48.1	rel_fc_126_129L_500uM_GTP_2	1.26	500
CLPB	50.4	rel_fc_126_129L_500uM_GTP_2	1.94	500
CLPB	51.9	rel_fc_126_129L_500uM_GTP_2	2.5	500
CLPB	54	rel_fc_126_129L_500uM_GTP_2	1.05	500
CLPB	56.1	rel_fc_126_129L_500uM_GTP_2	1.07	500
CLPB	58.2	rel_fc_126_129L_500uM_GTP_2	NA	500
CLPB	60.1	rel_fc_126_129L_500uM_GTP_2	NA	500
CSK	42	rel_fc_126_129L_500uM_GTP_2	1.15	500
CSK	44.1	rel_fc_126_129L_500uM_GTP_2	1.04	500
CSK	46.2	rel_fc_126_129L_500uM_GTP_2	1.15	500
CSK	48.1	rel_fc_126_129L_500uM_GTP_2	1.16	500
CSK	50.4	rel_fc_126_129L_500uM_GTP_2	1.6	500
CSK	51.9	rel_fc_126_129L_500uM_GTP_2	2	500
CSK	54	rel_fc_126_129L_500uM_GTP_2	0.88	500
CSK	56.1	rel_fc_126_129L_500uM_GTP_2	0.98	500
CSK	58.2	rel_fc_126_129L_500uM_GTP_2	NA	500
CSK	60.1	rel_fc_126_129L_500uM_GTP_2	NA	500
LUC7L	42	rel_fc_126_129L_500uM_GTP_2	2.21	500
LUC7L	44.1	rel_fc_126_129L_500uM_GTP_2	2.58	500
LUC7L	46.2	rel_fc_126_129L_500uM_GTP_2	2.57	500
LUC7L	48.1	rel_fc_126_129L_500uM_GTP_2	2.9	500
LUC7L	50.4	rel_fc_126_129L_500uM_GTP_2	2.31	500
LUC7L	51.9	rel_fc_126_129L_500uM_GTP_2	2.63	500
LUC7L	54	rel_fc_126_129L_500uM_GTP_2	2.78	500
LUC7L	56.1	rel_fc_126_129L_500uM_GTP_2	2.16	500
LUC7L	58.2	rel_fc_126_129L_500uM_GTP_2	1.72	500
LUC7L	60.1	rel_fc_126_129L_500uM_GTP_2	1.67	500
RRAS2	42	rel_fc_126_129L_500uM_GTP_2	1.13	500
RRAS2	44.1	rel_fc_126_129L_500uM_GTP_2	1.03	500
RRAS2	46.2	rel_fc_126_129L_500uM_GTP_2	1.06	500
RRAS2	48.1	rel_fc_126_129L_500uM_GTP_2	1.19	500
RRAS2	50.4	rel_fc_126_129L_500uM_GTP_2	1.4	500
RRAS2	51.9	rel_fc_126_129L_500uM_GTP_2	1.83	500
RRAS2	54	rel_fc_126_129L_500uM_GTP_2	2.56	500
RRAS2	56.1	rel_fc_126_129L_500uM_GTP_2	3.66	500
RRAS2	58.2	rel_fc_126_129L_500uM_GTP_2	5.06	500
RRAS2	60.1	rel_fc_126_129L_500uM_GTP_2	5.59	500
RUVBL2	42	rel_fc_126_129L_500uM_GTP_2	1	500
RUVBL2	44.1	rel_fc_126_129L_500uM_GTP_2	1.02	500
RUVBL2	46.2	rel_fc_126_129L_500uM_GTP_2	0.98	500
RUVBL2	48.1	rel_fc_126_129L_500uM_GTP_2	1.02	500
RUVBL2	50.4	rel_fc_126_129L_500uM_GTP_2	0.98	500
RUVBL2	51.9	rel_fc_126_129L_500uM_GTP_2	1.01	500
RUVBL2	54	rel_fc_126_129L_500uM_GTP_2	1.07	500
RUVBL2	56.1	rel_fc_126_129L_500uM_GTP_2	1.35	500
RUVBL2	58.2	rel_fc_126_129L_500uM_GTP_2	2.18	500
RUVBL2	60.1	rel_fc_126_129L_500uM_GTP_2	4.74	500
U2AF2	42	rel_fc_126_129L_500uM_GTP_2	1.95	500
U2AF2	44.1	rel_fc_126_129L_500uM_GTP_2	1.87	500
U2AF2	46.2	rel_fc_126_129L_500uM_GTP_2	1.71	500
U2AF2	48.1	rel_fc_126_129L_500uM_GTP_2	1.56	500
U2AF2	50.4	rel_fc_126_129L_500uM_GTP_2	1.36	500
U2AF2	51.9	rel_fc_126_129L_500uM_GTP_2	1.44	500
U2AF2	54	rel_fc_126_129L_500uM_GTP_2	1.42	500
U2AF2	56.1	rel_fc_126_129L_500uM_GTP_2	1.21	500
U2AF2	58.2	rel_fc_126_129L_500uM_GTP_2	1.12	500
U2AF2	60.1	rel_fc_126_129L_500uM_GTP_2	1.02	500
CLPB	42	rel_fc_128H_131L_0uM_GTP_3	1	0
CLPB	44.1	rel_fc_128H_131L_0uM_GTP_3	1	0
CLPB	46.2	rel_fc_128H_131L_0uM_GTP_3	1	0
CLPB	48.1	rel_fc_128H_131L_0uM_GTP_3	1	0
CLPB	50.4	rel_fc_128H_131L_0uM_GTP_3	NA	0
CLPB	51.9	rel_fc_128H_131L_0uM_GTP_3	NA	0
CLPB	54	rel_fc_128H_131L_0uM_GTP_3	1	0
CLPB	56.1	rel_fc_128H_131L_0uM_GTP_3	1	0
CLPB	58.2	rel_fc_128H_131L_0uM_GTP_3	NA	0
CLPB	60.1	rel_fc_128H_131L_0uM_GTP_3	NA	0
CSK	42	rel_fc_128H_131L_0uM_GTP_3	1	0
CSK	44.1	rel_fc_128H_131L_0uM_GTP_3	1	0
CSK	46.2	rel_fc_128H_131L_0uM_GTP_3	1	0
CSK	48.1	rel_fc_128H_131L_0uM_GTP_3	1	0
CSK	50.4	rel_fc_128H_131L_0uM_GTP_3	NA	0
CSK	51.9	rel_fc_128H_131L_0uM_GTP_3	NA	0
CSK	54	rel_fc_128H_131L_0uM_GTP_3	1	0
CSK	56.1	rel_fc_128H_131L_0uM_GTP_3	1	0
CSK	58.2	rel_fc_128H_131L_0uM_GTP_3	NA	0
CSK	60.1	rel_fc_128H_131L_0uM_GTP_3	NA	0
LUC7L	42	rel_fc_128H_131L_0uM_GTP_3	1	0
LUC7L	44.1	rel_fc_128H_131L_0uM_GTP_3	1	0
LUC7L	46.2	rel_fc_128H_131L_0uM_GTP_3	1	0
LUC7L	48.1	rel_fc_128H_131L_0uM_GTP_3	1	0
LUC7L	50.4	rel_fc_128H_131L_0uM_GTP_3	NA	0
LUC7L	51.9	rel_fc_128H_131L_0uM_GTP_3	NA	0
LUC7L	54	rel_fc_128H_131L_0uM_GTP_3	1	0
LUC7L	56.1	rel_fc_128H_131L_0uM_GTP_3	1	0
LUC7L	58.2	rel_fc_128H_131L_0uM_GTP_3	1	0
LUC7L	60.1	rel_fc_128H_131L_0uM_GTP_3	1	0
RRAS2	42	rel_fc_128H_131L_0uM_GTP_3	1	0
RRAS2	44.1	rel_fc_128H_131L_0uM_GTP_3	1	0
RRAS2	46.2	rel_fc_128H_131L_0uM_GTP_3	1	0
RRAS2	48.1	rel_fc_128H_131L_0uM_GTP_3	1	0
RRAS2	50.4	rel_fc_128H_131L_0uM_GTP_3	NA	0
RRAS2	51.9	rel_fc_128H_131L_0uM_GTP_3	NA	0
RRAS2	54	rel_fc_128H_131L_0uM_GTP_3	1	0
RRAS2	56.1	rel_fc_128H_131L_0uM_GTP_3	1	0
RRAS2	58.2	rel_fc_128H_131L_0uM_GTP_3	1	0
RRAS2	60.1	rel_fc_128H_131L_0uM_GTP_3	1	0
RUVBL2	42	rel_fc_128H_131L_0uM_GTP_3	1	0
RUVBL2	44.1	rel_fc_128H_131L_0uM_GTP_3	1	0
RUVBL2	46.2	rel_fc_128H_131L_0uM_GTP_3	1	0
RUVBL2	48.1	rel_fc_128H_131L_0uM_GTP_3	1	0
RUVBL2	50.4	rel_fc_128H_131L_0uM_GTP_3	NA	0
RUVBL2	51.9	rel_fc_128H_131L_0uM_GTP_3	NA	0
RUVBL2	54	rel_fc_128H_131L_0uM_GTP_3	1	0
RUVBL2	56.1	rel_fc_128H_131L_0uM_GTP_3	1	0
RUVBL2	58.2	rel_fc_128H_131L_0uM_GTP_3	1	0
RUVBL2	60.1	rel_fc_128H_131L_0uM_GTP_3	1	0
U2AF2	42	rel_fc_128H_131L_0uM_GTP_3	1	0
U2AF2	44.1	rel_fc_128H_131L_0uM_GTP_3	1	0
U2AF2	46.2	rel_fc_128H_131L_0uM_GTP_3	1	0
U2AF2	48.1	rel_fc_128H_131L_0uM_GTP_3	1	0
U2AF2	50.4	rel_fc_128H_131L_0uM_GTP_3	NA	0
U2AF2	51.9	rel_fc_128H_131L_0uM_GTP_3	NA	0
U2AF2	54	rel_fc_128H_131L_0uM_GTP_3	1	0
U2AF2	56.1	rel_fc_128H_131L_0uM_GTP_3	1	0
U2AF2	58.2	rel_fc_128H_131L_0uM_GTP_3	1	0
U2AF2	60.1	rel_fc_128H_131L_0uM_GTP_3	1	0
CLPB	42	rel_fc_128L_130H_1uM_GTP_3	1	1
CLPB	44.1	rel_fc_128L_130H_1uM_GTP_3	0.98	1
CLPB	46.2	rel_fc_128L_130H_1uM_GTP_3	0.97	1
CLPB	48.1	rel_fc_128L_130H_1uM_GTP_3	1.03	1
CLPB	50.4	rel_fc_128L_130H_1uM_GTP_3	NA	1
CLPB	51.9	rel_fc_128L_130H_1uM_GTP_3	NA	1
CLPB	54	rel_fc_128L_130H_1uM_GTP_3	1.02	1
CLPB	56.1	rel_fc_128L_130H_1uM_GTP_3	1.02	1
CLPB	58.2	rel_fc_128L_130H_1uM_GTP_3	NA	1
CLPB	60.1	rel_fc_128L_130H_1uM_GTP_3	NA	1
CSK	42	rel_fc_128L_130H_1uM_GTP_3	1	1
CSK	44.1	rel_fc_128L_130H_1uM_GTP_3	1	1
CSK	46.2	rel_fc_128L_130H_1uM_GTP_3	0.95	1
CSK	48.1	rel_fc_128L_130H_1uM_GTP_3	0.99	1
CSK	50.4	rel_fc_128L_130H_1uM_GTP_3	NA	1
CSK	51.9	rel_fc_128L_130H_1uM_GTP_3	NA	1
CSK	54	rel_fc_128L_130H_1uM_GTP_3	1.07	1
CSK	56.1	rel_fc_128L_130H_1uM_GTP_3	0.98	1
CSK	58.2	rel_fc_128L_130H_1uM_GTP_3	NA	1
CSK	60.1	rel_fc_128L_130H_1uM_GTP_3	NA	1
LUC7L	42	rel_fc_128L_130H_1uM_GTP_3	1.03	1
LUC7L	44.1	rel_fc_128L_130H_1uM_GTP_3	1.03	1
LUC7L	46.2	rel_fc_128L_130H_1uM_GTP_3	0.98	1
LUC7L	48.1	rel_fc_128L_130H_1uM_GTP_3	1.03	1
LUC7L	50.4	rel_fc_128L_130H_1uM_GTP_3	NA	1
LUC7L	51.9	rel_fc_128L_130H_1uM_GTP_3	NA	1
LUC7L	54	rel_fc_128L_130H_1uM_GTP_3	0.98	1
LUC7L	56.1	rel_fc_128L_130H_1uM_GTP_3	1.11	1
LUC7L	58.2	rel_fc_128L_130H_1uM_GTP_3	0.99	1
LUC7L	60.1	rel_fc_128L_130H_1uM_GTP_3	1.07	1
RRAS2	42	rel_fc_128L_130H_1uM_GTP_3	1.04	1
RRAS2	44.1	rel_fc_128L_130H_1uM_GTP_3	0.99	1
RRAS2	46.2	rel_fc_128L_130H_1uM_GTP_3	0.91	1
RRAS2	48.1	rel_fc_128L_130H_1uM_GTP_3	0.94	1
RRAS2	50.4	rel_fc_128L_130H_1uM_GTP_3	NA	1
RRAS2	51.9	rel_fc_128L_130H_1uM_GTP_3	NA	1
RRAS2	54	rel_fc_128L_130H_1uM_GTP_3	1.05	1
RRAS2	56.1	rel_fc_128L_130H_1uM_GTP_3	0.92	1
RRAS2	58.2	rel_fc_128L_130H_1uM_GTP_3	0.87	1
RRAS2	60.1	rel_fc_128L_130H_1uM_GTP_3	0.95	1
RUVBL2	42	rel_fc_128L_130H_1uM_GTP_3	1.01	1
RUVBL2	44.1	rel_fc_128L_130H_1uM_GTP_3	1.02	1
RUVBL2	46.2	rel_fc_128L_130H_1uM_GTP_3	1.05	1
RUVBL2	48.1	rel_fc_128L_130H_1uM_GTP_3	0.98	1
RUVBL2	50.4	rel_fc_128L_130H_1uM_GTP_3	NA	1
RUVBL2	51.9	rel_fc_128L_130H_1uM_GTP_3	NA	1
RUVBL2	54	rel_fc_128L_130H_1uM_GTP_3	0.99	1
RUVBL2	56.1	rel_fc_128L_130H_1uM_GTP_3	0.99	1
RUVBL2	58.2	rel_fc_128L_130H_1uM_GTP_3	0.94	1
RUVBL2	60.1	rel_fc_128L_130H_1uM_GTP_3	0.97	1
U2AF2	42	rel_fc_128L_130H_1uM_GTP_3	0.97	1
U2AF2	44.1	rel_fc_128L_130H_1uM_GTP_3	0.99	1
U2AF2	46.2	rel_fc_128L_130H_1uM_GTP_3	1.02	1
U2AF2	48.1	rel_fc_128L_130H_1uM_GTP_3	0.94	1
U2AF2	50.4	rel_fc_128L_130H_1uM_GTP_3	NA	1
U2AF2	51.9	rel_fc_128L_130H_1uM_GTP_3	NA	1
U2AF2	54	rel_fc_128L_130H_1uM_GTP_3	0.98	1
U2AF2	56.1	rel_fc_128L_130H_1uM_GTP_3	1.11	1
U2AF2	58.2	rel_fc_128L_130H_1uM_GTP_3	1.08	1
U2AF2	60.1	rel_fc_128L_130H_1uM_GTP_3	1.04	1
CLPB	42	rel_fc_127H_130L_10uM_GTP_3	1.02	10
CLPB	44.1	rel_fc_127H_130L_10uM_GTP_3	1	10
CLPB	46.2	rel_fc_127H_130L_10uM_GTP_3	0.99	10
CLPB	48.1	rel_fc_127H_130L_10uM_GTP_3	1.07	10
CLPB	50.4	rel_fc_127H_130L_10uM_GTP_3	NA	10
CLPB	51.9	rel_fc_127H_130L_10uM_GTP_3	NA	10
CLPB	54	rel_fc_127H_130L_10uM_GTP_3	0.81	10
CLPB	56.1	rel_fc_127H_130L_10uM_GTP_3	0.95	10
CLPB	58.2	rel_fc_127H_130L_10uM_GTP_3	NA	10
CLPB	60.1	rel_fc_127H_130L_10uM_GTP_3	NA	10
CSK	42	rel_fc_127H_130L_10uM_GTP_3	1.01	10
CSK	44.1	rel_fc_127H_130L_10uM_GTP_3	1.03	10
CSK	46.2	rel_fc_127H_130L_10uM_GTP_3	0.97	10
CSK	48.1	rel_fc_127H_130L_10uM_GTP_3	1.06	10
CSK	50.4	rel_fc_127H_130L_10uM_GTP_3	NA	10
CSK	51.9	rel_fc_127H_130L_10uM_GTP_3	NA	10
CSK	54	rel_fc_127H_130L_10uM_GTP_3	0.91	10
CSK	56.1	rel_fc_127H_130L_10uM_GTP_3	0.93	10
CSK	58.2	rel_fc_127H_130L_10uM_GTP_3	NA	10
CSK	60.1	rel_fc_127H_130L_10uM_GTP_3	NA	10
LUC7L	42	rel_fc_127H_130L_10uM_GTP_3	0.99	10
LUC7L	44.1	rel_fc_127H_130L_10uM_GTP_3	0.98	10
LUC7L	46.2	rel_fc_127H_130L_10uM_GTP_3	0.9	10
LUC7L	48.1	rel_fc_127H_130L_10uM_GTP_3	0.95	10
LUC7L	50.4	rel_fc_127H_130L_10uM_GTP_3	NA	10
LUC7L	51.9	rel_fc_127H_130L_10uM_GTP_3	NA	10
LUC7L	54	rel_fc_127H_130L_10uM_GTP_3	0.99	10
LUC7L	56.1	rel_fc_127H_130L_10uM_GTP_3	1.1	10
LUC7L	58.2	rel_fc_127H_130L_10uM_GTP_3	1.07	10
LUC7L	60.1	rel_fc_127H_130L_10uM_GTP_3	1.03	10
RRAS2	42	rel_fc_127H_130L_10uM_GTP_3	1.04	10
RRAS2	44.1	rel_fc_127H_130L_10uM_GTP_3	1	10
RRAS2	46.2	rel_fc_127H_130L_10uM_GTP_3	0.93	10
RRAS2	48.1	rel_fc_127H_130L_10uM_GTP_3	1.01	10
RRAS2	50.4	rel_fc_127H_130L_10uM_GTP_3	NA	10
RRAS2	51.9	rel_fc_127H_130L_10uM_GTP_3	NA	10
RRAS2	54	rel_fc_127H_130L_10uM_GTP_3	1.01	10
RRAS2	56.1	rel_fc_127H_130L_10uM_GTP_3	1.06	10
RRAS2	58.2	rel_fc_127H_130L_10uM_GTP_3	0.82	10
RRAS2	60.1	rel_fc_127H_130L_10uM_GTP_3	0.86	10
RUVBL2	42	rel_fc_127H_130L_10uM_GTP_3	1.01	10
RUVBL2	44.1	rel_fc_127H_130L_10uM_GTP_3	1.04	10
RUVBL2	46.2	rel_fc_127H_130L_10uM_GTP_3	1.07	10
RUVBL2	48.1	rel_fc_127H_130L_10uM_GTP_3	1.04	10
RUVBL2	50.4	rel_fc_127H_130L_10uM_GTP_3	NA	10
RUVBL2	51.9	rel_fc_127H_130L_10uM_GTP_3	NA	10
RUVBL2	54	rel_fc_127H_130L_10uM_GTP_3	1.01	10
RUVBL2	56.1	rel_fc_127H_130L_10uM_GTP_3	1.12	10
RUVBL2	58.2	rel_fc_127H_130L_10uM_GTP_3	1.09	10
RUVBL2	60.1	rel_fc_127H_130L_10uM_GTP_3	1.1	10
U2AF2	42	rel_fc_127H_130L_10uM_GTP_3	1.02	10
U2AF2	44.1	rel_fc_127H_130L_10uM_GTP_3	0.95	10
U2AF2	46.2	rel_fc_127H_130L_10uM_GTP_3	1.04	10
U2AF2	48.1	rel_fc_127H_130L_10uM_GTP_3	0.96	10
U2AF2	50.4	rel_fc_127H_130L_10uM_GTP_3	NA	10
U2AF2	51.9	rel_fc_127H_130L_10uM_GTP_3	NA	10
U2AF2	54	rel_fc_127H_130L_10uM_GTP_3	1.01	10
U2AF2	56.1	rel_fc_127H_130L_10uM_GTP_3	1.19	10
U2AF2	58.2	rel_fc_127H_130L_10uM_GTP_3	1.2	10
U2AF2	60.1	rel_fc_127H_130L_10uM_GTP_3	1.09	10
CLPB	42	rel_fc_127L_129H_100uM_GTP_3	1.02	100
CLPB	44.1	rel_fc_127L_129H_100uM_GTP_3	1.03	100
CLPB	46.2	rel_fc_127L_129H_100uM_GTP_3	1.05	100
CLPB	48.1	rel_fc_127L_129H_100uM_GTP_3	1.1	100
CLPB	50.4	rel_fc_127L_129H_100uM_GTP_3	NA	100
CLPB	51.9	rel_fc_127L_129H_100uM_GTP_3	NA	100
CLPB	54	rel_fc_127L_129H_100uM_GTP_3	0.53	100
CLPB	56.1	rel_fc_127L_129H_100uM_GTP_3	0.94	100
CLPB	58.2	rel_fc_127L_129H_100uM_GTP_3	NA	100
CLPB	60.1	rel_fc_127L_129H_100uM_GTP_3	NA	100
CSK	42	rel_fc_127L_129H_100uM_GTP_3	0.97	100
CSK	44.1	rel_fc_127L_129H_100uM_GTP_3	1.02	100
CSK	46.2	rel_fc_127L_129H_100uM_GTP_3	1	100
CSK	48.1	rel_fc_127L_129H_100uM_GTP_3	1.03	100
CSK	50.4	rel_fc_127L_129H_100uM_GTP_3	NA	100
CSK	51.9	rel_fc_127L_129H_100uM_GTP_3	NA	100
CSK	54	rel_fc_127L_129H_100uM_GTP_3	0.59	100
CSK	56.1	rel_fc_127L_129H_100uM_GTP_3	0.98	100
CSK	58.2	rel_fc_127L_129H_100uM_GTP_3	NA	100
CSK	60.1	rel_fc_127L_129H_100uM_GTP_3	NA	100
LUC7L	42	rel_fc_127L_129H_100uM_GTP_3	1.29	100
LUC7L	44.1	rel_fc_127L_129H_100uM_GTP_3	1.3	100
LUC7L	46.2	rel_fc_127L_129H_100uM_GTP_3	1.3	100
LUC7L	48.1	rel_fc_127L_129H_100uM_GTP_3	1.35	100
LUC7L	50.4	rel_fc_127L_129H_100uM_GTP_3	NA	100
LUC7L	51.9	rel_fc_127L_129H_100uM_GTP_3	NA	100
LUC7L	54	rel_fc_127L_129H_100uM_GTP_3	1.32	100
LUC7L	56.1	rel_fc_127L_129H_100uM_GTP_3	1.28	100
LUC7L	58.2	rel_fc_127L_129H_100uM_GTP_3	1.26	100
LUC7L	60.1	rel_fc_127L_129H_100uM_GTP_3	1.28	100
RRAS2	42	rel_fc_127L_129H_100uM_GTP_3	1.01	100
RRAS2	44.1	rel_fc_127L_129H_100uM_GTP_3	1.06	100
RRAS2	46.2	rel_fc_127L_129H_100uM_GTP_3	0.94	100
RRAS2	48.1	rel_fc_127L_129H_100uM_GTP_3	1.06	100
RRAS2	50.4	rel_fc_127L_129H_100uM_GTP_3	NA	100
RRAS2	51.9	rel_fc_127L_129H_100uM_GTP_3	NA	100
RRAS2	54	rel_fc_127L_129H_100uM_GTP_3	1.76	100
RRAS2	56.1	rel_fc_127L_129H_100uM_GTP_3	1.81	100
RRAS2	58.2	rel_fc_127L_129H_100uM_GTP_3	2.12	100
RRAS2	60.1	rel_fc_127L_129H_100uM_GTP_3	1.69	100
RUVBL2	42	rel_fc_127L_129H_100uM_GTP_3	0.97	100
RUVBL2	44.1	rel_fc_127L_129H_100uM_GTP_3	1.09	100
RUVBL2	46.2	rel_fc_127L_129H_100uM_GTP_3	1.07	100
RUVBL2	48.1	rel_fc_127L_129H_100uM_GTP_3	1.03	100
RUVBL2	50.4	rel_fc_127L_129H_100uM_GTP_3	NA	100
RUVBL2	51.9	rel_fc_127L_129H_100uM_GTP_3	NA	100
RUVBL2	54	rel_fc_127L_129H_100uM_GTP_3	0.98	100
RUVBL2	56.1	rel_fc_127L_129H_100uM_GTP_3	1.16	100
RUVBL2	58.2	rel_fc_127L_129H_100uM_GTP_3	1.5	100
RUVBL2	60.1	rel_fc_127L_129H_100uM_GTP_3	2.45	100
U2AF2	42	rel_fc_127L_129H_100uM_GTP_3	1.11	100
U2AF2	44.1	rel_fc_127L_129H_100uM_GTP_3	1.11	100
U2AF2	46.2	rel_fc_127L_129H_100uM_GTP_3	1.13	100
U2AF2	48.1	rel_fc_127L_129H_100uM_GTP_3	1.03	100
U2AF2	50.4	rel_fc_127L_129H_100uM_GTP_3	NA	100
U2AF2	51.9	rel_fc_127L_129H_100uM_GTP_3	NA	100
U2AF2	54	rel_fc_127L_129H_100uM_GTP_3	1.11	100
U2AF2	56.1	rel_fc_127L_129H_100uM_GTP_3	1.25	100
U2AF2	58.2	rel_fc_127L_129H_100uM_GTP_3	1	100
U2AF2	60.1	rel_fc_127L_129H_100uM_GTP_3	1.11	100
CLPB	42	rel_fc_126_129L_500uM_GTP_3	1.09	500
CLPB	44.1	rel_fc_126_129L_500uM_GTP_3	1.08	500
CLPB	46.2	rel_fc_126_129L_500uM_GTP_3	1.2	500
CLPB	48.1	rel_fc_126_129L_500uM_GTP_3	1.47	500
CLPB	50.4	rel_fc_126_129L_500uM_GTP_3	NA	500
CLPB	51.9	rel_fc_126_129L_500uM_GTP_3	NA	500
CLPB	54	rel_fc_126_129L_500uM_GTP_3	0.43	500
CLPB	56.1	rel_fc_126_129L_500uM_GTP_3	0.98	500
CLPB	58.2	rel_fc_126_129L_500uM_GTP_3	NA	500
CLPB	60.1	rel_fc_126_129L_500uM_GTP_3	NA	500
CSK	42	rel_fc_126_129L_500uM_GTP_3	1.02	500
CSK	44.1	rel_fc_126_129L_500uM_GTP_3	1.05	500
CSK	46.2	rel_fc_126_129L_500uM_GTP_3	1.06	500
CSK	48.1	rel_fc_126_129L_500uM_GTP_3	1.22	500
CSK	50.4	rel_fc_126_129L_500uM_GTP_3	NA	500
CSK	51.9	rel_fc_126_129L_500uM_GTP_3	NA	500
CSK	54	rel_fc_126_129L_500uM_GTP_3	0.45	500
CSK	56.1	rel_fc_126_129L_500uM_GTP_3	1.03	500
CSK	58.2	rel_fc_126_129L_500uM_GTP_3	NA	500
CSK	60.1	rel_fc_126_129L_500uM_GTP_3	NA	500
LUC7L	42	rel_fc_126_129L_500uM_GTP_3	2.97	500
LUC7L	44.1	rel_fc_126_129L_500uM_GTP_3	2.93	500
LUC7L	46.2	rel_fc_126_129L_500uM_GTP_3	3.26	500
LUC7L	48.1	rel_fc_126_129L_500uM_GTP_3	3.84	500
LUC7L	50.4	rel_fc_126_129L_500uM_GTP_3	NA	500
LUC7L	51.9	rel_fc_126_129L_500uM_GTP_3	NA	500
LUC7L	54	rel_fc_126_129L_500uM_GTP_3	2.67	500
LUC7L	56.1	rel_fc_126_129L_500uM_GTP_3	2.24	500
LUC7L	58.2	rel_fc_126_129L_500uM_GTP_3	1.76	500
LUC7L	60.1	rel_fc_126_129L_500uM_GTP_3	1.66	500
RRAS2	42	rel_fc_126_129L_500uM_GTP_3	1	500
RRAS2	44.1	rel_fc_126_129L_500uM_GTP_3	0.99	500
RRAS2	46.2	rel_fc_126_129L_500uM_GTP_3	0.92	500
RRAS2	48.1	rel_fc_126_129L_500uM_GTP_3	1.09	500
RRAS2	50.4	rel_fc_126_129L_500uM_GTP_3	NA	500
RRAS2	51.9	rel_fc_126_129L_500uM_GTP_3	NA	500
RRAS2	54	rel_fc_126_129L_500uM_GTP_3	2.42	500
RRAS2	56.1	rel_fc_126_129L_500uM_GTP_3	3.04	500
RRAS2	58.2	rel_fc_126_129L_500uM_GTP_3	4.87	500
RRAS2	60.1	rel_fc_126_129L_500uM_GTP_3	4.66	500
RUVBL2	42	rel_fc_126_129L_500uM_GTP_3	1	500
RUVBL2	44.1	rel_fc_126_129L_500uM_GTP_3	1.06	500
RUVBL2	46.2	rel_fc_126_129L_500uM_GTP_3	1.15	500
RUVBL2	48.1	rel_fc_126_129L_500uM_GTP_3	1.2	500
RUVBL2	50.4	rel_fc_126_129L_500uM_GTP_3	NA	500
RUVBL2	51.9	rel_fc_126_129L_500uM_GTP_3	NA	500
RUVBL2	54	rel_fc_126_129L_500uM_GTP_3	1.15	500
RUVBL2	56.1	rel_fc_126_129L_500uM_GTP_3	1.39	500
RUVBL2	58.2	rel_fc_126_129L_500uM_GTP_3	2.05	500
RUVBL2	60.1	rel_fc_126_129L_500uM_GTP_3	6	500
U2AF2	42	rel_fc_126_129L_500uM_GTP_3	1.92	500
U2AF2	44.1	rel_fc_126_129L_500uM_GTP_3	1.99	500
U2AF2	46.2	rel_fc_126_129L_500uM_GTP_3	1.84	500
U2AF2	48.1	rel_fc_126_129L_500uM_GTP_3	1.55	500
U2AF2	50.4	rel_fc_126_129L_500uM_GTP_3	NA	500
U2AF2	51.9	rel_fc_126_129L_500uM_GTP_3	NA	500
U2AF2	54	rel_fc_126_129L_500uM_GTP_3	1.28	500
U2AF2	56.1	rel_fc_126_129L_500uM_GTP_3	1.38	500
U2AF2	58.2	rel_fc_126_129L_500uM_GTP_3	1.02	500
U2AF2	60.1	rel_fc_126_129L_500uM_GTP_3	1.1	500

## Sheet: Figure 1D
gene_name	GO_group	metabolite	pEC50
AARS	ATP binding	ATP	4.19879
AARS2	ATP binding	ATP	3.29178
ABCB10	ATP binding	ATP	4.05641
ABCB7	ATP binding	ATP	3.49428
ABCB8	ATP binding	ATP	3.49878
ABCC1	ATP binding	ATP	3.46139
ABCC4	ATP binding	ATP	3.41478
ABCF1	ATP binding	ATP	4.20055
ACADM	NAD/FAD binding	ATP	2.30527
ACLY	ATP binding	ATP	3.16285
ACSL1	ATP binding	ATP	3.63158
ACSL3	ATP binding	ATP	3.90786
ACSL6	ATP binding	ATP	3.69062
ACSS1	ATP binding	ATP	3.41761
ACTL6A	part of complex & reg. subunits	ATP	3.40377
ACTR1A	ATP binding	ATP	3.10218
ACTR1B	ATP binding	ATP	4.2342
ACTR2	ATP binding	ATP	4.24708
ACTR3	ATP binding	ATP	4.24728
ADK	ATP binding	ATP	3.82307
ADRM1	part of complex & reg. subunits	ATP	4.03722
AFF4	part of complex & reg. subunits	ATP	3.80263
AFG3L2	ATP binding	ATP	4.17545
AGK	ATP binding	ATP	2.97415
AGPAT5	other	ATP	3.89107
AHCY	NAD/FAD binding	ATP	4.32683
AHSA1	part of complex & reg. subunits	ATP	2.27568
AIP	other	ATP	2.6195
AK2	ATP binding	ATP	4.0136
AK3	ATP binding	ATP	3.21686
ALDH18A1	ATP binding	ATP	3.12345
ALDH5A1	NAD/FAD binding	ATP	3.06179
ALDH6A1	RNA/DNA binding	ATP	3.52543
ALDH9A1	other	ATP	2.90474
ALKBH5	RNA/DNA binding	ATP	3.6494
AMPD3	other	ATP	2.95207
ANKMY2	other	ATP	2.36293
ANP32A	RNA/DNA binding	ATP	2.43752
ANP32B	other	ATP	2.89001
ANP32E	other	ATP	2.27141
ANXA5	other	ATP	2.79274
ANXA6	GTP binding	ATP	2.58178
ARHGAP1	part of complex & reg. subunits	ATP	3.13651
ARHGAP27	part of complex & reg. subunits	ATP	3.73624
ARHGDIB	GTP binding	ATP	1.55104
ARHGEF1	part of complex & reg. subunits	ATP	2.6471
ARID1A	part of complex & reg. subunits	ATP	2.60836
ARL2	GTP binding	ATP	3.29762
ARMC1	other	ATP	2.11794
ARPC1B	part of complex & reg. subunits	ATP	4.24954
ARPC2	part of complex & reg. subunits	ATP	4.05702
ARPC3	part of complex & reg. subunits	ATP	2.8789
ARPC4	part of complex & reg. subunits	ATP	3.90089
ARPC5L	part of complex & reg. subunits	ATP	4.05443
ASNA1	ATP binding	ATP	3.30685
ASNS	ATP binding	ATP	3.18151
ASPSCR1	other	ATP	3.92055
ASS1	ATP binding	ATP	3.66251
ATAD1	ATP binding	ATP	3.06329
ATG7	other	ATP	3.74422
ATIC	other	ATP	2.2082
ATL3	GTP binding	ATP	3.18852
ATP11B	ATP binding	ATP	4.14866
ATP13A1	ATP binding	ATP	4.22369
ATP1A1	ATP binding	ATP	3.18011
ATP2A2	ATP binding	ATP	3.33354
ATP2A3	ATP binding	ATP	3.21883
ATP2B4	ATP binding	ATP	3.22281
ATP2C1	ATP binding	ATP	3.6556
ATP5C1	ATP binding	ATP	4.24662
ATP5F1	ATP binding	ATP	4.01693
ATP5O	ATP binding	ATP	3.53391
ATXN10	other	ATP	2.38234
AUP1	other	ATP	3.27015
AURKA	ATP binding	ATP	3.24884
BCS1L	ATP binding	ATP	4.07437
BICD2	part of complex & reg. subunits	ATP	2.52578
BLVRB	NAD/FAD binding	ATP	2.87214
BNIP2	part of complex & reg. subunits	ATP	2.14309
BOP1	part of complex & reg. subunits	ATP	2.08402
C1QBP	part of complex & reg. subunits	ATP	2.48288
CAB39	ATP binding	ATP	3.14767
CACYBP	other	ATP	2.94903
CAMK2G	ATP binding	ATP	3.39927
CAMK4	ATP binding	ATP	3.88494
CAMKK2	ATP binding	ATP	3.63245
CAND1	other	ATP	2.95453
CAP1	other	ATP	5.00264
CAPN1	other	ATP	3.17175
CAPNS1	other	ATP	2.86051
CARS	ATP binding	ATP	3.62659
CARS2	ATP binding	ATP	3.1387
CBWD1	ATP binding	ATP	2.95498
CCAR2	RNA/DNA binding	ATP	2.90292
CCDC117	other	ATP	3.46834
CCDC86	RNA/DNA binding	ATP	2.24662
CCNB1	ATP binding	ATP	4.26961
CCNB2	ATP binding	ATP	4.12735
CCT2	ATP binding	ATP	4.34006
CCT3	ATP binding	ATP	4.53337
CCT4	ATP binding	ATP	3.07118
CCT5	ATP binding	ATP	3.01835
CCT6A	ATP binding	ATP	4.38206
CCT7	ATP binding	ATP	4.3945
CDK1	ATP binding	ATP	2.92843
CDK12	ATP binding	ATP	2.75045
CDK13	ATP binding	ATP	3.5875
CDK17	ATP binding	ATP	2.7304
CDK2	ATP binding	ATP	3.12842
CDK5	ATP binding	ATP	3.46504
CDK9	ATP binding	ATP	5.42873
CELF2	RNA/DNA binding	ATP	1.62333
CENPE	ATP binding	ATP	4.03707
CERS2	RNA/DNA binding	ATP	3.0193
CHD1	ATP binding	ATP	2.24928
CHD1L	ATP binding	ATP	3.74072
CHEK1	ATP binding	ATP	3.2555
CHEK2	ATP binding	ATP	3.32929
CHERP	RNA/DNA binding	ATP	3.05063
CHKA	ATP binding	ATP	3.49324
CHORDC1	ATP binding	ATP	2.1658
CINP	part of complex & reg. subunits	ATP	2.97867
CLASRP	other	ATP	2.62064
CLCN3	ATP binding	ATP	3.23471
CLCN7	ATP binding	ATP	3.40151
CLIC1	other	ATP	2.21098
CLN5	part of complex & reg. subunits	ATP	3.38038
CLPB	ATP binding	ATP	4.018
CMPK1	ATP binding	ATP	3.26918
CMSS1	RNA/DNA binding	ATP	2.64053
CMTR1	RNA/DNA binding	ATP	3.1384
CNOT1	part of complex & reg. subunits	ATP	3.41226
CNOT10	part of complex & reg. subunits	ATP	3.16998
CNOT11	other	ATP	3.40089
CNOT2	part of complex & reg. subunits	ATP	2.7736
CNOT9	part of complex & reg. subunits	ATP	3.18005
CNP	RNA/DNA binding	ATP	3.58496
COPB2	part of complex & reg. subunits	ATP	2.29031
COPS5	part of complex & reg. subunits	ATP	2.37547
COPS6	part of complex & reg. subunits	ATP	2.07721
COQ8A	ATP binding	ATP	3.73131
CPSF1	part of complex & reg. subunits	ATP	2.34299
CPSF2	part of complex & reg. subunits	ATP	2.68401
CRLF3	other	ATP	2.46848
CS	RNA/DNA binding	ATP	2.27494
CSE1L	part of complex & reg. subunits	ATP	3.69131
CSK	ATP binding	ATP	3.56399
CSNK1A1	ATP binding	ATP	3.29762
CSNK1G1	ATP binding	ATP	3.72349
CSNK2A1	ATP binding	ATP	4.09384
CSNK2A2	ATP binding	ATP	4.11518
CSNK2B	ATP binding	ATP	3.83558
CTBP1	NAD/FAD binding	ATP	2.873
CTBS	other	ATP	2.87474
CTNNBL1	part of complex & reg. subunits	ATP	3.0764
CTSA	other	ATP	3.1197
CTSB	other	ATP	3.34351
CTSD	other	ATP	3.11248
CYB5R1	NAD/FAD binding	ATP	1.94492
CYB5R3	NAD/FAD binding	ATP	4.01956
DARS	ATP binding	ATP	3.91504
DARS2	ATP binding	ATP	4.1206
DCK	ATP binding	ATP	3.18598
DCPS	RNA/DNA binding	ATP	2.37504
DCTN1	part of complex & reg. subunits	ATP	2.60646
DDB2	RNA/DNA binding	ATP	3.20103
DDHD2	other	ATP	2.35328
DDX11L8	ATP binding	ATP	3.14617
DDX17	ATP binding	ATP	3.78586
DDX19A	ATP binding	ATP	3.74822
DDX20	ATP binding	ATP	3.48261
DDX46	ATP binding	ATP	3.56087
DDX49	ATP binding	ATP	3.92613
DDX56	ATP binding	ATP	3.68384
DECR1	NAD/FAD binding	ATP	2.27508
DERA	other	ATP	3.16438
DGKA	ATP binding	ATP	3.30067
DHCR24	NAD/FAD binding	ATP	3.65593
DHX15	ATP binding	ATP	3.90032
DHX16	ATP binding	ATP	4.14063
DHX36	ATP binding	ATP	3.98625
DHX38	ATP binding	ATP	4.09009
DHX40	ATP binding	ATP	3.43706
DHX57	ATP binding	ATP	4.17408
DHX8	ATP binding	ATP	3.5613
DIAPH1	part of complex & reg. subunits	ATP	2.42467
DIS3L2	RNA/DNA binding	ATP	3.41972
DNAJA2	ATP binding	ATP	2.57668
DNAJC13	other	ATP	2.86464
DNM1L	GTP binding	ATP	3.37569
DNPH1	other	ATP	3.2494
DRG2	GTP binding	ATP	3.69556
DTYMK	ATP binding	ATP	4.16736
DUS3L	NAD/FAD binding	ATP	2.91163
DUSP12	part of complex & reg. subunits	ATP	2.54131
DYNC1H1	ATP binding	ATP	3.38536
DYNC1LI1	ATP binding	ATP	3.71128
DYNC1LI2	ATP binding	ATP	3.68923
DYRK1A	ATP binding	ATP	3.49184
ECI2	other	ATP	2.22803
EDF1	RNA/DNA binding	ATP	2.1889
EEF1A1	GTP binding	ATP	4.10695
EEF1D	part of complex & reg. subunits	ATP	2.18831
EEF1G	part of complex & reg. subunits	ATP	2.58507
EEF2	GTP binding	ATP	3.57893
EFL1	GTP binding	ATP	2.78415
EFTUD2	GTP binding	ATP	2.76162
EHD1	ATP binding	ATP	3.88328
EHD4	ATP binding	ATP	3.86285
EIF2B2	ATP binding	ATP	2.82743
EIF2B3	part of complex & reg. subunits	ATP	3.82132
EIF2B4	part of complex & reg. subunits	ATP	3.65189
EIF2B5	part of complex & reg. subunits	ATP	3.76702
EIF3K	RNA/DNA binding	ATP	1.23385
EIF3L	part of complex & reg. subunits	ATP	2.15627
EIF4A1	ATP binding	ATP	3.46944
EIF4A2	ATP binding	ATP	3.53966
EIF4A3	ATP binding	ATP	3.67743
EIF4G1	ATP binding	ATP	2.71359
EIF4G2	part of complex & reg. subunits	ATP	2.55774
EIF5	GTP binding	ATP	2.54239
ELAVL1	part of complex & reg. subunits	ATP	3.02386
EMG1	RNA/DNA binding	ATP	5.25243
ESYT1	other	ATP	3.07741
ETF1	part of complex & reg. subunits	ATP	2.66174
ETFA	NAD/FAD binding	ATP	2.5581
EXOC2	part of complex & reg. subunits	ATP	2.9967
FAF1	part of complex & reg. subunits	ATP	2.78912
FAM118A	other	ATP	3.18923
FAM20B	ATP binding	ATP	3.11901
FAM49B	other	ATP	2.78053
FAR1	part of complex & reg. subunits	ATP	3.36267
FARSA	ATP binding	ATP	3.47338
FARSB	ATP binding	ATP	3.16073
FDXR	NAD/FAD binding	ATP	3.26127
FH	other	ATP	3.08221
FIGNL1	ATP binding	ATP	3.81691
FKBP4	ATP binding	ATP	2.46159
FKBP5	part of complex & reg. subunits	ATP	2.54858
FKBP8	other	ATP	3.36041
FN3KRP	ATP binding	ATP	4.17257
FNTA	part of complex & reg. subunits	ATP	3.22243
FOXK1	part of complex & reg. subunits	ATP	3.3621
FOXK2	part of complex & reg. subunits	ATP	3.76228
G6PD	NAD/FAD binding	ATP	2.45174
GALK1	ATP binding	ATP	4.01643
GAPDH	NAD/FAD binding	ATP	2.65671
GART	ATP binding	ATP	4.88134
GIMAP6	GTP binding	ATP	4.23976
GLA	other	ATP	3.0336
GLB1	other	ATP	3.35487
GLOD4	other	ATP	2.07849
GLRX3	part of complex & reg. subunits	ATP	2.36635
GLUD1	ATP binding	ATP	4.21113
GMDS	NAD/FAD binding	ATP	2.71795
GMPPA	other	ATP	3.08157
GMPPB	GTP binding	ATP	3.19778
GMPS	ATP binding	ATP	2.84783
GNAI2	GTP binding	ATP	2.85073
GNAI3	GTP binding	ATP	0.921449
GNAS	GTP binding	ATP	2.66292
GNE	ATP binding	ATP	3.15605
GNL1	GTP binding	ATP	2.80385
GPD1L	NAD/FAD binding	ATP	3.09392
GPKOW	RNA/DNA binding	ATP	3.19153
GPS1	part of complex & reg. subunits	ATP	2.67597
GRAMD4	other	ATP	3.12946
GRAP	ATP binding	ATP	3.54117
GRK2	ATP binding	ATP	3.37612
GRK3	ATP binding	ATP	3.3063
GRSF1	RNA/DNA binding	ATP	2.82662
GSK3B	ATP binding	ATP	3.3672
GSN	other	ATP	2.94108
GSPT1	GTP binding	ATP	2.34378
GSS	ATP binding	ATP	3.55667
GSTO1	other	ATP	2.4043
GTF2B	part of complex & reg. subunits	ATP	3.26325
GTF2I	part of complex & reg. subunits	ATP	3.27818
GTF3A	RNA/DNA binding	ATP	3.02683
GTPBP1	GTP binding	ATP	3.27628
GTPBP3	GTP binding	ATP	3.73852
GUK1	ATP binding	ATP	3.7842
H2AFZ	RNA/DNA binding	ATP	2.95546
HARS	ATP binding	ATP	3.96789
HARS2	ATP binding	ATP	4.13488
HEATR3	other	ATP	2.82531
HEXA	other	ATP	3.21679
HEXB	other	ATP	3.00885
HIST1H2AG, HIST1H2AI, HIST1H2AK, HIST1H2AL, HIST1H2AM	RNA/DNA binding	ATP	2.92164
HIST1H3A, HIST1H3B, HIST1H3C, HIST1H3D, HIST1H3E, HIST1H3F, HIST1H3G, HIST1H3H, HIST1H3I, HIST1H3J	RNA/DNA binding	ATP	2.78901
HLTF	ATP binding	ATP	4.10948
HMGCS1	other	ATP	3.97795
HMGN4	RNA/DNA binding	ATP	3.5185
HNRNPF	part of complex & reg. subunits	ATP	2.11319
HNRNPH1	part of complex & reg. subunits	ATP	2.93091
HNRNPL	part of complex & reg. subunits	ATP	3.23446
HNRNPR	part of complex & reg. subunits	ATP	3.03515
HNRNPU	ATP binding	ATP	2.89696
HNRNPUL2	RNA/DNA binding	ATP	3.38818
HSD17B10	RNA/DNA binding	ATP	3.23907
HSD17B7	other	ATP	3.21881
HSP90AA1	ATP binding	ATP	5.55587
HSP90AB1	ATP binding	ATP	2.6402
HSPA14	ATP binding	ATP	2.803
HSPA1A	ATP binding	ATP	3.7175
HSPA4	ATP binding	ATP	2.51354
HSPA4L	ATP binding	ATP	3.53543
HSPA8	ATP binding	ATP	4.09257
HSPA9	ATP binding	ATP	3.93554
HTATSF1	part of complex & reg. subunits	ATP	2.26886
HUWE1	RNA/DNA binding	ATP	2.26253
IARS2	ATP binding	ATP	4.1784
IDH3A	NAD/FAD binding	ATP	2.15474
IFT27	GTP binding	ATP	3.11648
IKBKB	ATP binding	ATP	3.49582
IKBKG	part of complex & reg. subunits	ATP	3.42323
ILF2	ATP binding	ATP	2.83803
ILF3	part of complex & reg. subunits	ATP	3.12875
ILK	ATP binding	ATP	3.3727
ILKAP	other	ATP	2.50566
IMPDH1	RNA/DNA binding	ATP	3.31989
IMPDH2	RNA/DNA binding	ATP	3.25636
IPO5	part of complex & reg. subunits	ATP	2.38663
IPO7	part of complex & reg. subunits	ATP	3.44447
IRAK4	ATP binding	ATP	3.29605
ISG15	other	ATP	2.74358
ITPK1	ATP binding	ATP	3.89235
ITPR2	other	ATP	3.28176
JAKMIP1	part of complex & reg. subunits	ATP	3.30114
JMJD6	RNA/DNA binding	ATP	3.208
KARS	ATP binding	ATP	3.21907
KATNA1	ATP binding	ATP	3.42207
KATNAL1	ATP binding	ATP	3.25536
KIF11	ATP binding	ATP	3.26212
KIF15	ATP binding	ATP	3.11479
KIF1B	ATP binding	ATP	3.68279
KIF1BP	other	ATP	2.96142
KIF20A	ATP binding	ATP	3.14209
KIF21B	ATP binding	ATP	3.38428
KIF2A	ATP binding	ATP	4.21397
KIF2C	ATP binding	ATP	4.17811
KIF3B	ATP binding	ATP	4.07131
KIF5B	ATP binding	ATP	4.09469
KLC1	part of complex & reg. subunits	ATP	3.94652
KLC2	part of complex & reg. subunits	ATP	4.05648
KLHDC4	other	ATP	2.63762
KPNB1	part of complex & reg. subunits	ATP	2.96419
LAGE3	part of complex & reg. subunits	ATP	3.86273
LARP1	part of complex & reg. subunits	ATP	2.23584
LARP4B	RNA/DNA binding	ATP	3.15563
LARP7	RNA/DNA binding	ATP	3.02778
LARS2	ATP binding	ATP	3.59224
LCLAT1	other	ATP	3.56157
LEMD2	RNA/DNA binding	ATP	3.80336
LLPH	RNA/DNA binding	ATP	1.75098
LONP1	ATP binding	ATP	4.03399
LRPPRC	RNA/DNA binding	ATP	3.65018
LRWD1	RNA/DNA binding	ATP	3.84781
LUC7L2	RNA/DNA binding	ATP	3.22281
MACROD1	other	ATP	3.27121
MAP2K1	ATP binding	ATP	4.05727
MAP2K2	ATP binding	ATP	3.55414
MAP2K4	ATP binding	ATP	3.7855
MAP2K6	ATP binding	ATP	4.00054
MAP3K2	ATP binding	ATP	3.72008
MAP3K20	ATP binding	ATP	3.64915
MAP3K4	ATP binding	ATP	3.62711
MAP4K1	ATP binding	ATP	3.8337
MAP4K5	ATP binding	ATP	3.40589
MAPK1	ATP binding	ATP	3.16201
MAPK3	ATP binding	ATP	3.5367
MAPK9	ATP binding	ATP	3.14197
MAPRE1	RNA/DNA binding	ATP	2.23529
MARS2	ATP binding	ATP	3.23955
MCM2	ATP binding	ATP	3.57543
MCM3	ATP binding	ATP	3.53204
MCM4	ATP binding	ATP	3.88038
MCM5	ATP binding	ATP	3.5944
MCM6	ATP binding	ATP	4.04959
MCM7	ATP binding	ATP	3.42223
MDH1	NAD/FAD binding	ATP	4.99761
MDH2	RNA/DNA binding	ATP	2.77565
MED20	part of complex & reg. subunits	ATP	2.36464
MEPCE	part of complex & reg. subunits	ATP	2.81763
MFN2	GTP binding	ATP	3.7705
MIEF1	other	ATP	3.74315
MIER1	RNA/DNA binding	ATP	2.29713
MINK1	ATP binding	ATP	3.74094
MLKL	ATP binding	ATP	3.44185
MOB1B	part of complex & reg. subunits	ATP	2.97723
MOB2	part of complex & reg. subunits	ATP	3.20568
MOCS3	ATP binding	ATP	3.94635
MSI2	part of complex & reg. subunits	ATP	2.38138
MTHFD1	ATP binding	ATP	3.70781
MTHFD1L	ATP binding	ATP	3.32831
MTHFD2	NAD/FAD binding	ATP	3.15309
MTHFS	ATP binding	ATP	3.32987
MTHFSD	RNA/DNA binding	ATP	3.61936
MTR	other	ATP	3.13387
MYH10	ATP binding	ATP	4.10451
MYH9	ATP binding	ATP	3.59963
NAA30	other	ATP	2.8778
NAA35	other	ATP	2.92189
NAGK	ATP binding	ATP	3.14665
NAP1L1	RNA/DNA binding	ATP	2.48785
NAP1L4	RNA/DNA binding	ATP	2.19103
NAPRT	NAD/FAD binding	ATP	4.20543
NARS	ATP binding	ATP	4.13005
NARS2	ATP binding	ATP	4.09754
NAT14	RNA/DNA binding	ATP	3.34001
NCAPD2	part of complex & reg. subunits	ATP	3.56124
NCAPG	part of complex & reg. subunits	ATP	3.92916
NCAPH	part of complex & reg. subunits	ATP	3.49666
NCL	part of complex & reg. subunits	ATP	2.30804
NDUFA10	NAD/FAD binding	ATP	3.9129
NEK7	ATP binding	ATP	4.01701
NEK9	ATP binding	ATP	3.18662
NFATC2	RNA/DNA binding	ATP	3.20814
NFKB1	part of complex & reg. subunits	ATP	3.65967
NIPSNAP1	other	ATP	3.7528
NIPSNAP2	other	ATP	3.94345
NKTR	other	ATP	3.22386
NME4	ATP binding	ATP	4.29093
NMNAT1	ATP binding	ATP	3.08202
NMT1	other	ATP	3.06045
NOP9	RNA/DNA binding	ATP	2.42262
NPM1	part of complex & reg. subunits	ATP	2.87784
NPM3	RNA/DNA binding	ATP	2.38773
NRDC	other	ATP	2.31732
NRF1	RNA/DNA binding	ATP	2.97164
NSDHL	NAD/FAD binding	ATP	2.58771
NSUN2	RNA/DNA binding	ATP	2.684
NT5C2	other	ATP	2.82351
NT5DC2	other	ATP	2.19495
NUBP1	ATP binding	ATP	3.43694
NUBP2	ATP binding	ATP	3.40627
NUDC	other	ATP	2.48384
NUDT2	GTP binding	ATP	3.30761
NUMB	part of complex & reg. subunits	ATP	3.45322
NUP133	part of complex & reg. subunits	ATP	2.83853
NUP188	part of complex & reg. subunits	ATP	2.61131
NUP210	part of complex & reg. subunits	ATP	2.23785
NUP85	part of complex & reg. subunits	ATP	2.61185
OARD1	other	ATP	2.97452
OGDH	part of complex & reg. subunits	ATP	3.29515
OLA1	ATP binding	ATP	3.81404
ORC2	RNA/DNA binding	ATP	3.40377
ORC3	RNA/DNA binding	ATP	3.47164
ORC4	ATP binding	ATP	3.63032
ORC6	RNA/DNA binding	ATP	3.7322
OSBPL8	other	ATP	3.3982
OSGEP	part of complex & reg. subunits	ATP	3.8012
OXA1L	part of complex & reg. subunits	ATP	2.54221
PACSIN2	other	ATP	2.64488
PAF1	part of complex & reg. subunits	ATP	3.10308
PAK4	ATP binding	ATP	4.06764
PANK2	ATP binding	ATP	3.01809
PAPOLA	ATP binding	ATP	2.95097
PAPSS1	ATP binding	ATP	3.645
PARN	part of complex & reg. subunits	ATP	2.22989
PATL1	RNA/DNA binding	ATP	2.82509
PC	ATP binding	ATP	3.45195
PCID2	part of complex & reg. subunits	ATP	3.01595
PCNA	part of complex & reg. subunits	ATP	2.47752
PCYT2	other	ATP	2.45241
PDCD10	part of complex & reg. subunits	ATP	3.16693
PDCD2	RNA/DNA binding	ATP	3.06306
PDK3	ATP binding	ATP	2.8357
PDPK1	ATP binding	ATP	3.24146
PELO	other	ATP	3.17406
PEX1	ATP binding	ATP	3.97994
PEX6	ATP binding	ATP	4.03154
PFKL	ATP binding	ATP	3.3974
PFN1	part of complex & reg. subunits	ATP	3.56972
PFN2	ATP binding	ATP	3.51317
PGD	NAD/FAD binding	ATP	2.32212
PGGT1B	other	ATP	3.46871
PGK1	ATP binding	ATP	3.74628
PHACTR4	other	ATP	4.0284
PHGDH	NAD/FAD binding	ATP	2.3265
PHKA1	ATP binding	ATP	2.86639
PHKG2	ATP binding	ATP	2.96121
PI4K2A	ATP binding	ATP	3.53649
PIP4K2A	ATP binding	ATP	2.71626
PIP4K2B	ATP binding	ATP	2.83146
PIP4K2C	ATP binding	ATP	3.03672
PITRM1	other	ATP	3.08881
PKN1	ATP binding	ATP	3.69076
PLCG1	part of complex & reg. subunits	ATP	2.9431
PLEC	RNA/DNA binding	ATP	2.72439
PLEKHA1	other	ATP	3.32185
PLEKHF2	other	ATP	3.16637
PLK1	ATP binding	ATP	3.68604
PLS1	other	ATP	2.25173
PM20D2	other	ATP	2.86053
PMS2	ATP binding	ATP	3.20797
PMVK	ATP binding	ATP	3.58432
POLR2H	part of complex & reg. subunits	ATP	2.53057
PPIP5K2	ATP binding	ATP	4.15873
PPM1F	other	ATP	2.42716
PPM1G	other	ATP	2.58037
PPP1R7	other	ATP	2.23789
PPP2R1A	part of complex & reg. subunits	ATP	2.3164
PPP6R1	part of complex & reg. subunits	ATP	2.97366
PPT1	other	ATP	3.29993
PRCP	other	ATP	2.94092
PRDX6	other	ATP	2.43815
PRKAA1	ATP binding	ATP	3.29465
PRKAB1	ATP binding	ATP	3.21537
PRKACA	ATP binding	ATP	3.81715
PRKACB	ATP binding	ATP	3.91334
PRKAG1	ATP binding	ATP	3.2744
PRKAR1A	part of complex & reg. subunits	ATP	3.84951
PRKAR1B	part of complex & reg. subunits	ATP	3.84505
PRKAR2A	part of complex & reg. subunits	ATP	4.03185
PRKCA	ATP binding	ATP	4.24666
PRKCB	ATP binding	ATP	3.44092
PRKCD	ATP binding	ATP	3.90977
PRKCH	ATP binding	ATP	3.49941
PRKCQ	ATP binding	ATP	4.19185
PRPF4B	ATP binding	ATP	3.18107
PRPS1	ATP binding	ATP	3.00462
PRPS2	ATP binding	ATP	3.32661
PSMC1	ATP binding	ATP	4.55068
PSMC2	ATP binding	ATP	4.2831
PSMC3	ATP binding	ATP	4.02287
PSMC4	ATP binding	ATP	4.09232
PSMC5	ATP binding	ATP	4.17944
PSMC6	ATP binding	ATP	4.38469
PSMD1	part of complex & reg. subunits	ATP	4.34782
PSMD11	part of complex & reg. subunits	ATP	4.07768
PSMD12	part of complex & reg. subunits	ATP	4.28825
PSMD13	part of complex & reg. subunits	ATP	4.1424
PSMD14	part of complex & reg. subunits	ATP	4.28386
PSMD2	part of complex & reg. subunits	ATP	3.96398
PSMD3	part of complex & reg. subunits	ATP	4.24052
PSMD4	part of complex & reg. subunits	ATP	3.76659
PSMD5	part of complex & reg. subunits	ATP	3.99354
PSMD6	ATP binding	ATP	4.14916
PSMD7	part of complex & reg. subunits	ATP	4.15816
PSMD8	part of complex & reg. subunits	ATP	4.12352
PTAR1	other	ATP	2.40049
PTBP1	part of complex & reg. subunits	ATP	3.15039
PTK2B	ATP binding	ATP	3.0343
PTPA	ATP binding	ATP	2.3153
PURA	RNA/DNA binding	ATP	3.12678
PURB	RNA/DNA binding	ATP	2.45491
PUS1	RNA/DNA binding	ATP	2.99303
PUS7	RNA/DNA binding	ATP	2.54362
RAB10	GTP binding	ATP	3.83498
RAB14	GTP binding	ATP	3.65615
RAB1A	GTP binding	ATP	3.74252
RAB21	GTP binding	ATP	3.74566
RAB2A	GTP binding	ATP	3.56304
RAB2B	GTP binding	ATP	3.45132
RAB33A	GTP binding	ATP	3.39018
RAB35	GTP binding	ATP	3.5261
RAB39B	GTP binding	ATP	3.51737
RAB3GAP2	part of complex & reg. subunits	ATP	5.16439
RAB43	GTP binding	ATP	3.55449
RAB4A	GTP binding	ATP	3.45148
RAB4B	GTP binding	ATP	3.78888
RAB5C	GTP binding	ATP	4.22142
RAB8A	GTP binding	ATP	4.14949
RAB8B	GTP binding	ATP	3.92742
RABGAP1	part of complex & reg. subunits	ATP	2.54424
RABGEF1	part of complex & reg. subunits	ATP	3.08119
RABL3	GTP binding	ATP	3.40267
RACGAP1	part of complex & reg. subunits	ATP	3.68651
RAD21	part of complex & reg. subunits	ATP	3.60078
RAD50	ATP binding	ATP	3.36741
RAD51	ATP binding	ATP	3.65247
RAD51C	ATP binding	ATP	3.46476
RAD54L2	ATP binding	ATP	3.30466
RANGAP1	part of complex & reg. subunits	ATP	2.07931
RAP1B	GTP binding	ATP	3.89581
RAP1GDS1	part of complex & reg. subunits	ATP	2.01932
RAP2B	GTP binding	ATP	3.48334
RASSF5	part of complex & reg. subunits	ATP	3.13392
RB1	part of complex & reg. subunits	ATP	3.07193
RBM26	RNA/DNA binding	ATP	3.67371
RDH14	NAD/FAD binding	ATP	3.19675
RELA	part of complex & reg. subunits	ATP	2.28718
RFK	ATP binding	ATP	4.07188
RFX1	RNA/DNA binding	ATP	2.45471
RHEB	GTP binding	ATP	3.28382
RHOA	GTP binding	ATP	4.14929
RIOK1	ATP binding	ATP	3.11188
RIOK3	ATP binding	ATP	3.69915
RNASEH2C	part of complex & reg. subunits	ATP	2.76046
RNF20	RNA/DNA binding	ATP	2.65765
RNF213	ATP binding	ATP	3.00454
ROCK1	ATP binding	ATP	2.76886
RPA1	part of complex & reg. subunits	ATP	3.57868
RPN1	part of complex & reg. subunits	ATP	2.18479
RPS6KA1	ATP binding	ATP	3.76867
RPS6KA3	ATP binding	ATP	3.88601
RPS6KB1	ATP binding	ATP	3.70392
RPSA	part of complex & reg. subunits	ATP	1.88327
RRAS2	GTP binding	ATP	3.42175
RSBN1L	other	ATP	3.21374
RTCA	ATP binding	ATP	4.07797
RUVBL1	ATP binding	ATP	4.33837
RUVBL2	ATP binding	ATP	4.33314
SACM1L	other	ATP	3.14097
SAE1	NAD/FAD binding	ATP	2.63912
SARS	ATP binding	ATP	2.59544
SARS2	ATP binding	ATP	3.42686
SCAF8	RNA/DNA binding	ATP	3.96376
SCAI	other	ATP	3.01387
SCCPDH	other	ATP	3.12394
SCPEP1	other	ATP	3.37095
2001-09-01	GTP binding	ATP	2.43765
2007-09-01	GTP binding	ATP	2.29207
SET	RNA/DNA binding	ATP	3.05894
SF3A1	part of complex & reg. subunits	ATP	2.79227
SF3A3	part of complex & reg. subunits	ATP	2.27371
SF3B3	part of complex & reg. subunits	ATP	2.30104
SFXN1	other	ATP	2.77497
SH2D1A	other	ATP	2.34225
SHKBP1	other	ATP	2.83253
SHPK	ATP binding	ATP	2.83217
SIK3	ATP binding	ATP	3.42892
SKIV2L	ATP binding	ATP	2.92042
SKIV2L2	ATP binding	ATP	2.52085
SLBP	RNA/DNA binding	ATP	3.46676
SLC12A2	ATP binding	ATP	3.44028
SLC12A9	other	ATP	3.93687
SLC27A4	part of complex & reg. subunits	ATP	3.05172
SMARCA5	ATP binding	ATP	4.02912
SMARCAD1	ATP binding	ATP	3.94238
SMARCC1	part of complex & reg. subunits	ATP	3.42725
SMC1A	ATP binding	ATP	3.41426
SMC2	ATP binding	ATP	3.49397
SMC3	ATP binding	ATP	3.40601
SMC4	ATP binding	ATP	3.53802
SMG6	RNA/DNA binding	ATP	3.49456
SND1	RNA/DNA binding	ATP	3.22218
SNRNP27	RNA/DNA binding	ATP	3.63534
SNRPA1	part of complex & reg. subunits	ATP	2.6353
SNX1	part of complex & reg. subunits	ATP	2.39567
SNX2	part of complex & reg. subunits	ATP	2.1549
SNX5	other	ATP	2.64855
SNX6	part of complex & reg. subunits	ATP	2.62558
SPAST	ATP binding	ATP	3.33741
SPATA5	ATP binding	ATP	2.96467
SPG7	ATP binding	ATP	4.47783
SPTBN1	part of complex & reg. subunits	ATP	2.26146
SRC	ATP binding	ATP	3.3701
SREK1	RNA/DNA binding	ATP	3.38683
SRPK1	ATP binding	ATP	3.64336
SRPRA	GTP binding	ATP	4.01105
SRPRB	GTP binding	ATP	3.21945
SRRM2	part of complex & reg. subunits	ATP	2.661
SRSF2	part of complex & reg. subunits	ATP	3.2303
SSB	part of complex & reg. subunits	ATP	2.19866
ST13	part of complex & reg. subunits	ATP	3.09621
STAG2	part of complex & reg. subunits	ATP	4.08726
STK24	ATP binding	ATP	3.5629
STK26	ATP binding	ATP	3.20947
STK3	ATP binding	ATP	3.24561
STK38	ATP binding	ATP	3.23945
STK38L	ATP binding	ATP	3.70899
STK4	ATP binding	ATP	3.38162
STXBP2	other	ATP	2.54563
SUCLA2	ATP binding	ATP	3.19988
SUCLG1	RNA/DNA binding	ATP	3.47745
SUCLG2	ATP binding	ATP	3.42969
SUN2	other	ATP	3.34299
SUPV3L1	ATP binding	ATP	3.11511
SWAP70	ATP binding	ATP	2.49322
TAMM41	other	ATP	3.15903
TARDBP	part of complex & reg. subunits	ATP	3.21118
TARS	ATP binding	ATP	2.47641
TBCB	other	ATP	2.29142
TBCD	part of complex & reg. subunits	ATP	2.9244
TBRG4	ATP binding	ATP	3.25989
TCP1	ATP binding	ATP	4.7635
TEX30	other	ATP	3.36417
THOC1	RNA/DNA binding	ATP	1.79084
THUMPD1	RNA/DNA binding	ATP	3.07855
THUMPD3	RNA/DNA binding	ATP	3.09702
TIGAR	other	ATP	3.45982
TLK2	ATP binding	ATP	3.06789
TLN1	part of complex & reg. subunits	ATP	2.34684
TMEM173	part of complex & reg. subunits	ATP	3.25507
TMEM33	other	ATP	3.03579
TNPO1	part of complex & reg. subunits	ATP	2.88699
TNPO2	part of complex & reg. subunits	ATP	2.63696
TNPO3	other	ATP	3.08281
TOMM70	other	ATP	3.14209
TOR1A	ATP binding	ATP	4.08695
TP53RK	ATP binding	ATP	3.45961
TPP1	other	ATP	3.26336
TRAP1	ATP binding	ATP	3.33192
TRIM21	RNA/DNA binding	ATP	2.76625
TRIM28	ATP binding	ATP	2.65594
TRMU	ATP binding	ATP	3.31415
TSEN2	part of complex & reg. subunits	ATP	3.11965
TSEN34	part of complex & reg. subunits	ATP	2.62319
TSTA3	NAD/FAD binding	ATP	2.73149
TTC33	other	ATP	2.90605
TTC37	other	ATP	3.18811
TTF2	ATP binding	ATP	3.1743
TUBA1B	GTP binding	ATP	2.98166
TUBA1C	GTP binding	ATP	3.49964
TUBB	GTP binding	ATP	3.3546
TUBB2A	GTP binding	ATP	3.12313
TUBB3	GTP binding	ATP	3.69257
TUBB4A	GTP binding	ATP	3.07442
TUBG1	GTP binding	ATP	3.17422
TUT1	ATP binding	ATP	2.93438
UAP1L1	other	ATP	3.13296
UBA1	ATP binding	ATP	4.17713
UBA2	ATP binding	ATP	2.61502
UBA3	ATP binding	ATP	3.8555
UBA5	ATP binding	ATP	3.81389
UBA6	ATP binding	ATP	4.35454
UBE2K	ATP binding	ATP	4.04869
UBE2O	ATP binding	ATP	2.19149
UBE2R2	ATP binding	ATP	4.17875
UBE3A	part of complex & reg. subunits	ATP	2.69267
UBR5	RNA/DNA binding	ATP	3.26991
UCHL5	part of complex & reg. subunits	ATP	2.67057
UCK2	ATP binding	ATP	3.27579
UGDH	NAD/FAD binding	ATP	3.10551
UMPS	other	ATP	2.57139
USO1	RNA/DNA binding	ATP	2.45381
USP14	part of complex & reg. subunits	ATP	2.64485
USP47	other	ATP	2.30811
USP5	other	ATP	2.34182
VARS	ATP binding	ATP	3.56894
VARS2	ATP binding	ATP	3.22344
VPS35	part of complex & reg. subunits	ATP	2.32341
VPS4B	ATP binding	ATP	4.33022
WDR1	other	ATP	2.43007
WDR33	RNA/DNA binding	ATP	1.50154
WDR61	part of complex & reg. subunits	ATP	2.85402
WRN	ATP binding	ATP	4.08854
XPNPEP1	other	ATP	2.77051
XPO1	part of complex & reg. subunits	ATP	2.45157
XRCC5	ATP binding	ATP	2.25235
XRCC6	ATP binding	ATP	2.29109
XYLB	ATP binding	ATP	3.0369
YARS	ATP binding	ATP	3.25064
YARS2	ATP binding	ATP	3.9698
YME1L1	ATP binding	ATP	3.53578
YRDC	RNA/DNA binding	ATP	2.91383
ZC3HC1	part of complex & reg. subunits	ATP	2.9076
ZCCHC8	RNA/DNA binding	ATP	2.65856
ZNF148	RNA/DNA binding	ATP	2.88068
ZNF740	RNA/DNA binding	ATP	3.1557
ZRANB2	part of complex & reg. subunits	ATP	2.83894

## Sheet: Figure 1E
gene_name	GO_group	metabolite	pEC50
ABCB7	ATP binding	GTP	3.82438
ABCC4	ATP binding	GTP	3.94357
ABCF1	ATP binding	GTP	3.95558
ACSL3	ATP binding	GTP	3.89586
ACSS1	ATP binding	GTP	3.02351
ACTR2	ATP binding	GTP	3.99389
ACTR3	ATP binding	GTP	3.93183
AFG3L2	ATP binding	GTP	3.88628
AK3	ATP binding	GTP	3.45666
ANP32B	other	GTP	3.74747
ARL2	GTP binding	GTP	4.14895
ARPC1B	part of complex & reg. subunits	GTP	3.82965
ARPC2	part of complex & reg. subunits	GTP	3.83375
ARPC4	part of complex & reg. subunits	GTP	4.03103
ATL3	GTP binding	GTP	3.43942
ATP13A1	ATP binding	GTP	4.36627
ATP2A2	ATP binding	GTP	4.30994
ATP5C1	ATP binding	GTP	4.1195
ATP5O	ATP binding	GTP	3.89812
AUP1	other	GTP	3.82446
BCS1L	ATP binding	GTP	3.168
CAMK4	ATP binding	GTP	3.76644
CCDC117	other	GTP	3.4601
CCT2	ATP binding	GTP	3.55641
CCT3	ATP binding	GTP	3.61703
CCT4	ATP binding	GTP	3.64556
CLPB	ATP binding	GTP	4.18846
CNP	RNA/DNA binding	GTP	3.90529
CSK	ATP binding	GTP	4.30256
CSNK2A2	ATP binding	GTP	3.91921
CSNK2B	ATP binding	GTP	4.19607
DARS	ATP binding	GTP	3.90462
DCK	ATP binding	GTP	3.7307
DDX46	ATP binding	GTP	3.85768
DGKA	ATP binding	GTP	3.72248
DHX15	ATP binding	GTP	3.93452
DHX38	ATP binding	GTP	3.82954
DNM1L	GTP binding	GTP	3.82959
DRG2	GTP binding	GTP	4.3169
DTYMK	ATP binding	GTP	4.05827
DYNC1LI1	ATP binding	GTP	3.60026
DYNC1LI2	ATP binding	GTP	4.15909
EEF1A1	GTP binding	GTP	4.26293
EEF2	GTP binding	GTP	3.94354
EFTUD2	GTP binding	GTP	3.60742
EHD1	ATP binding	GTP	4.33753
EIF2B4	part of complex & reg. subunits	GTP	3.72612
EIF2B5	part of complex & reg. subunits	GTP	4.12203
FAR1	part of complex & reg. subunits	GTP	3.59221
GALK1	ATP binding	GTP	4.0638
GIMAP6	GTP binding	GTP	3.81133
GMDS	NAD/FAD binding	GTP	4.01959
GMPPA	other	GTP	3.36263
GMPPB	GTP binding	GTP	3.81621
GMPS	ATP binding	GTP	4.0699
GNAI2	GTP binding	GTP	4.51151
GNAI3	GTP binding	GTP	4.3619
GNL1	GTP binding	GTP	4.03825
GSPT1	GTP binding	GTP	4.00916
GTPBP3	GTP binding	GTP	4.67453
GUK1	ATP binding	GTP	3.90584
HARS	ATP binding	GTP	3.68844
HARS2	ATP binding	GTP	3.55212
HMGCS1	other	GTP	3.78861
HSPA4L	ATP binding	GTP	3.83357
IARS2	ATP binding	GTP	3.70901
IFT27	GTP binding	GTP	3.96463
ILK	ATP binding	GTP	4.17285
IMPDH2	RNA/DNA binding	GTP	3.62183
IPO7	part of complex & reg. subunits	GTP	3.57134
KIF2A	ATP binding	GTP	4.29423
LONP1	ATP binding	GTP	3.9139
MAP2K4	ATP binding	GTP	3.78292
MAP2K6	ATP binding	GTP	3.89566
MCM2	ATP binding	GTP	4.06237
MCM4	ATP binding	GTP	3.85828
MCM6	ATP binding	GTP	3.98082
MCM7	ATP binding	GTP	4.14275
MFN2	GTP binding	GTP	4.03663
MTHFD1	ATP binding	GTP	3.95397
MTHFS	ATP binding	GTP	3.7457
NAPRT	NAD/FAD binding	GTP	3.93119
NARS	ATP binding	GTP	4.04959
NDUFA10	NAD/FAD binding	GTP	3.80957
NEK7	ATP binding	GTP	4.11232
NIPSNAP2	other	GTP	3.65995
NME4	ATP binding	GTP	4.43993
NSUN2	RNA/DNA binding	GTP	3.87214
NUBP2	ATP binding	GTP	4.71364
OLA1	ATP binding	GTP	3.86749
OSGEP	part of complex & reg. subunits	GTP	3.88041
PAK4	ATP binding	GTP	3.43781
PEX1	ATP binding	GTP	3.71657
PFKL	ATP binding	GTP	3.53566
PKN1	ATP binding	GTP	4.21677
PRKACA	ATP binding	GTP	3.72436
PRKAR1A	part of complex & reg. subunits	GTP	3.72063
PRKCA	ATP binding	GTP	4.05718
PRKCB	ATP binding	GTP	3.85947
PRKCQ	ATP binding	GTP	4.07825
PSMC6	ATP binding	GTP	3.75142
RAB10	GTP binding	GTP	4.34696
RAB14	GTP binding	GTP	4.33121
RAB1A	GTP binding	GTP	4.31286
RAB21	GTP binding	GTP	4.53158
RAB2A	GTP binding	GTP	4.3924
RAB2B	GTP binding	GTP	4.51556
RAB33A	GTP binding	GTP	3.88736
RAB35	GTP binding	GTP	4.35394
RAB39B	GTP binding	GTP	4.03351
RAB43	GTP binding	GTP	4.46717
RAB4A	GTP binding	GTP	4.52173
RAB4B	GTP binding	GTP	4.99567
RAB5C	GTP binding	GTP	4.4889
RAB8A	GTP binding	GTP	4.50773
RAB8B	GTP binding	GTP	4.27139
RABL3	GTP binding	GTP	3.94747
RAD50	ATP binding	GTP	3.48994
RAP1B	GTP binding	GTP	4.24873
RAP2B	GTP binding	GTP	4.05138
RHEB	GTP binding	GTP	4.45184
RHOA	GTP binding	GTP	4.45402
RRAS2	GTP binding	GTP	4.08433
RTCA	ATP binding	GTP	4.08107
RUVBL1	ATP binding	GTP	3.66657
RUVBL2	ATP binding	GTP	3.77473
SET	RNA/DNA binding	GTP	3.7066
SRPRA	GTP binding	GTP	3.80984
SRSF2	part of complex & reg. subunits	GTP	3.55926
SUCLA2	ATP binding	GTP	3.78189
SUCLG1	RNA/DNA binding	GTP	3.82699
SUCLG2	ATP binding	GTP	3.4965
TBCD	part of complex & reg. subunits	GTP	3.70017
TBRG4	ATP binding	GTP	3.47573
THUMPD1	RNA/DNA binding	GTP	3.85668
TNPO1	part of complex & reg. subunits	GTP	3.68488
TNPO2	part of complex & reg. subunits	GTP	3.24726
TNPO3	other	GTP	3.76476
TP53RK	ATP binding	GTP	3.583
TUBA1B	GTP binding	GTP	3.88228
TUBB	GTP binding	GTP	4.04945
TUBG1	GTP binding	GTP	4.06491
UAP1L1	other	GTP	3.37554
UBA1	ATP binding	GTP	3.79324
UBE2K	ATP binding	GTP	3.76222
UBE2R2	ATP binding	GTP	3.86238
UCK2	ATP binding	GTP	3.89527
VARS	ATP binding	GTP	3.785
VPS4B	ATP binding	GTP	3.92326
ABCD3	ATP binding	GTP	3.69242
ABCE1	ATP binding	GTP	4.17756
ALG1	other	GTP	3.56141
ALG5	other	GTP	4.67693
ARF3	GTP binding	GTP	4.12212
ARF4	GTP binding	GTP	4.56853
ARF5	GTP binding	GTP	4.12505
ARF6	GTP binding	GTP	3.9824
ARL1	GTP binding	GTP	3.91983
ARL3	GTP binding	GTP	4.35967
ARL6	GTP binding	GTP	4.10216
ATAD3A	ATP binding	GTP	4.22102
ATL2	GTP binding	GTP	3.87633
CBWD3	ATP binding	GTP	4.22165
CDC123	other	GTP	2.2793
CDC42	ATP binding	GTP	3.5907
COASY	ATP binding	GTP	4.03002
CPSF6	part of complex & reg. subunits	GTP	3.19991
CPT1A	other	GTP	4.61668
CSNK1D	ATP binding	GTP	3.85708
DDX1	ATP binding	GTP	4.5669
DHX37	ATP binding	GTP	3.8024
DNAAF5	part of complex & reg. subunits	GTP	4.09111
DNM1	GTP binding	GTP	3.62409
DNM2	GTP binding	GTP	3.77858
DOCK2	part of complex & reg. subunits	GTP	3.80753
DRG1	GTP binding	GTP	4.70412
EEFSEC	GTP binding	GTP	3.923
EIF5B	GTP binding	GTP	3.80659
ETNK1	ATP binding	GTP	4.20746
FPGT	GTP binding	GTP	3.90843
GBP1	GTP binding	GTP	3.82124
GDI2	part of complex & reg. subunits	GTP	3.73716
GFM1	GTP binding	GTP	4.04333
GIMAP4	GTP binding	GTP	3.72246
GNAO1	GTP binding	GTP	4.24101
GNAQ	GTP binding	GTP	3.59924
GNL2	GTP binding	GTP	4.19923
GPN1	GTP binding	GTP	4.95247
GSPT2	GTP binding	GTP	4.26742
H2AFX	part of complex & reg. subunits	GTP	3.49484
H2AFY	part of complex & reg. subunits	GTP	3.66629
HBS1L	GTP binding	GTP	4.21455
HIST1H4A, HIST1H4B, HIST1H4C, HIST1H4D, HIST1H4E, HIST1H4F, HIST1H4H, HIST1H4I, HIST1H4J, HIST1H4K, HIST1H4L, HIST2H4A, HIST2H4B, HIST4H4	RNA/DNA binding	GTP	3.68825
KRAS	GTP binding	GTP	4.32322
LSG1	GTP binding	GTP	3.88128
MFN1	GTP binding	GTP	3.95858
MMAA	GTP binding	GTP	4.0816
NKIRAS2	GTP binding	GTP	4.17377
NRAS	GTP binding	GTP	4.00796
NTPCR	ATP binding	GTP	3.95866
NUBPL	ATP binding	GTP	3.9295
OPA1	GTP binding	GTP	3.70556
OXSR1	ATP binding	GTP	3.79407
PANK3	ATP binding	GTP	3.4118
PANK4	ATP binding	GTP	3.54675
PCK2	GTP binding	GTP	3.7864
POFUT1	other	GTP	3.78377
PRKDC	ATP binding	GTP	3.93246
RAB11B	GTP binding	GTP	4.23372
RAB12	GTP binding	GTP	3.93276
RAB18	GTP binding	GTP	3.64877
RAB1B	GTP binding	GTP	3.88479
RAB23	GTP binding	GTP	4.02422
RAB27A	GTP binding	GTP	3.92484
RAB29	GTP binding	GTP	4.26883
RAB33B	GTP binding	GTP	4.11515
RAB37	GTP binding	GTP	3.8024
RAB3A	GTP binding	GTP	4.00142
RAB3D	GTP binding	GTP	3.8459
RAB5A	GTP binding	GTP	3.97167
RAB5B	GTP binding	GTP	4.67122
RAB7A	GTP binding	GTP	3.90402
RAC1	ATP binding	GTP	3.8443
RAC2	GTP binding	GTP	3.98125
RALA	GTP binding	GTP	4.32775
RALB	GTP binding	GTP	4.13953
RAP1A	GTP binding	GTP	4.38394
RAP2A	GTP binding	GTP	4.46996
RAP2C	GTP binding	GTP	3.82898
RFC3	ATP binding	GTP	3.85064
RFC4	ATP binding	GTP	3.90916
RFC5	ATP binding	GTP	3.80322
RHOC	GTP binding	GTP	4.43147
RHOG	GTP binding	GTP	3.83468
RNGTT	GTP binding	GTP	4.39239
RPS6KA5	ATP binding	GTP	4.16443
RRAS	GTP binding	GTP	3.84172
RSRC2	RNA/DNA binding	GTP	3.78891
SACS	other	GTP	3.81599
SAR1A	GTP binding	GTP	3.86877
SAR1B	GTP binding	GTP	4.15831
SRP54	GTP binding	GTP	3.98375
SRP68	part of complex & reg. subunits	GTP	4.11559
SRP72	part of complex & reg. subunits	GTP	4.01066
SRSF3	RNA/DNA binding	GTP	3.94108
SRSF4	RNA/DNA binding	GTP	3.79155
SRSF5	part of complex & reg. subunits	GTP	3.60207
STK25	ATP binding	GTP	3.86139
TAP1	ATP binding	GTP	3.73561
TECR	other	GTP	3.65801
TUBA1A	GTP binding	GTP	3.39953
TUBE1	GTP binding	GTP	4.30597
TUFM	GTP binding	GTP	4.41286
UCK1	ATP binding	GTP	3.04796
UQCRC2	part of complex & reg. subunits	GTP	4.29931
VWA8	ATP binding	GTP	3.98052

## Sheet: Figure 1F
interaction	value
EPRS (interacts with) DARS	0.380396
IARS (interacts with) DARS	0.35451
KARS (interacts with) DARS	0.0978187
LARS (interacts with) DARS	0.4071
MARS (interacts with) DARS	0.39332
QARS (interacts with) DARS	0.190466
RARS (interacts with) DARS	0.33047
IARS (interacts with) EPRS	0.0329629
KARS (interacts with) EPRS	0.293144
LARS (interacts with) EPRS	0.031599
MARS (interacts with) EPRS	0.0177036
QARS (interacts with) EPRS	0.195108
RARS (interacts with) EPRS	0.0799639
KARS (interacts with) IARS	0.267495
LARS (interacts with) IARS	0.0541385
MARS (interacts with) IARS	0.0429568
QARS (interacts with) IARS	0.168616
RARS (interacts with) IARS	0.0486711
LARS (interacts with) KARS	0.320528
MARS (interacts with) KARS	0.305518
QARS (interacts with) KARS	0.10784
RARS (interacts with) KARS	0.245861
MARS (interacts with) LARS	0.0246
QARS (interacts with) LARS	0.220307
RARS (interacts with) LARS	0.0939383
QARS (interacts with) MARS	0.208056
RARS (interacts with) MARS	0.0856557
RARS (interacts with) QARS	0.149003
TSEN15 (interacts with) CLP1	1.21681
TSEN2 (interacts with) CLP1	0.48627
TSEN34 (interacts with) CLP1	0.374296
TSEN54 (interacts with) CLP1	0.454637
TSEN2 (interacts with) TSEN15	1.29467
TSEN34 (interacts with) TSEN15	1.28108
TSEN54 (interacts with) TSEN15	1.48371
TSEN34 (interacts with) TSEN2	0.127171
TSEN54 (interacts with) TSEN2	0.267994
TSEN54 (interacts with) TSEN34	0.243551
E2F4 (interacts with) DNMT1	0.203277
HDAC1 (interacts with) DNMT1	0.894272
RBL2 (interacts with) DNMT1	0.429504
HDAC1 (interacts with) E2F4	0.775537
RBL2 (interacts with) E2F4	0.293402
RBL2 (interacts with) HDAC1	0.494022
SYVN1 (interacts with) SEL1L	0.762687
VCP (interacts with) SEL1L	1.35843
VCP (interacts with) SYVN1	0.629642
CDKN1B (interacts with) CDK2	1.1351
CKS1B (interacts with) CDK2	0.732522
CUL1 (interacts with) CDK2	1.11077
RBX1 (interacts with) CDK2	1.26329
SKP1 (interacts with) CDK2	1.46399
SKP2 (interacts with) CDK2	1.25013
CKS1B (interacts with) CDKN1B	0.727354
CUL1 (interacts with) CDKN1B	0.834134
RBX1 (interacts with) CDKN1B	0.306341
SKP1 (interacts with) CDKN1B	0.342218
SKP2 (interacts with) CDKN1B	2.0111
CUL1 (interacts with) CKS1B	0.402436
RBX1 (interacts with) CKS1B	0.916341
SKP1 (interacts with) CKS1B	0.976785
SKP2 (interacts with) CKS1B	1.77019
RBX1 (interacts with) CUL1	1.02659
SKP1 (interacts with) CUL1	0.958373
SKP2 (interacts with) CUL1	2.05631
SKP1 (interacts with) RBX1	0.411065
SKP2 (interacts with) RBX1	2.18896
SKP2 (interacts with) SKP1	2.29707
CBX4 (interacts with) BMI1	0.97934
CBX8 (interacts with) BMI1	0.612328
COMMD3 (interacts with) BMI1	0.763138
M6PR (interacts with) BMI1	1.71299
PCGF6 (interacts with) BMI1	0.962269
PHC1 (interacts with) BMI1	0.494855
PHC2 (interacts with) BMI1	0.609543
PHC3 (interacts with) BMI1	0.723312
RING1 (interacts with) BMI1	0.823589
RNF2 (interacts with) BMI1	0.776822
CBX8 (interacts with) CBX4	0.402403
COMMD3 (interacts with) CBX4	0.365935
M6PR (interacts with) CBX4	2.04332
PCGF6 (interacts with) CBX4	0.186508
PHC1 (interacts with) CBX4	0.560403
PHC2 (interacts with) CBX4	0.571545
PHC3 (interacts with) CBX4	0.769094
RING1 (interacts with) CBX4	0.195278
RNF2 (interacts with) CBX4	1.11907
COMMD3 (interacts with) CBX8	0.308613
M6PR (interacts with) CBX8	1.85969
PCGF6 (interacts with) CBX8	0.39337
PHC1 (interacts with) CBX8	0.198607
PHC2 (interacts with) CBX8	0.30727
PHC3 (interacts with) CBX8	0.577812
RING1 (interacts with) CBX8	0.239272
RNF2 (interacts with) CBX8	0.867412
M6PR (interacts with) COMMD3	2.07926
PCGF6 (interacts with) COMMD3	0.27155
PHC1 (interacts with) COMMD3	0.351589
PHC2 (interacts with) COMMD3	0.56699
PHC3 (interacts with) COMMD3	0.79271
RING1 (interacts with) COMMD3	0.226734
RNF2 (interacts with) COMMD3	1.10308
PCGF6 (interacts with) M6PR	2.13923
PHC1 (interacts with) M6PR	1.8577
PHC2 (interacts with) M6PR	1.59979
PHC3 (interacts with) M6PR	1.2985
RING1 (interacts with) M6PR	2.0043
RNF2 (interacts with) M6PR	1.02773
PHC1 (interacts with) PCGF6	0.515162
PHC2 (interacts with) PCGF6	0.62694
PHC3 (interacts with) PCGF6	0.846097
RING1 (interacts with) PCGF6	0.161381
RNF2 (interacts with) PCGF6	1.18209
PHC2 (interacts with) PHC1	0.359946
PHC3 (interacts with) PHC1	0.613041
RING1 (interacts with) PHC1	0.384713
RNF2 (interacts with) PHC1	0.863476
PHC3 (interacts with) PHC2	0.360154
RING1 (interacts with) PHC2	0.474808
RNF2 (interacts with) PHC2	0.657317
RING1 (interacts with) PHC3	0.707322
RNF2 (interacts with) PHC3	0.380351
RNF2 (interacts with) RING1	1.03748
CHD4 (interacts with) CHD3	0.226319
GATAD2A (interacts with) CHD3	0.296821
GATAD2B (interacts with) CHD3	0.340186
HDAC1 (interacts with) CHD3	0.332729
HDAC2 (interacts with) CHD3	0.701281
MBD2 (interacts with) CHD3	0.364665
MBD3 (interacts with) CHD3	0.400725
MTA1 (interacts with) CHD3	0.547109
MTA2 (interacts with) CHD3	0.349035
MTA3 (interacts with) CHD3	0.233534
RBBP4 (interacts with) CHD3	1.1813
RBBP7 (interacts with) CHD3	1.19488
GATAD2A (interacts with) CHD4	0.118812
GATAD2B (interacts with) CHD4	0.200069
HDAC1 (interacts with) CHD4	0.177275
HDAC2 (interacts with) CHD4	0.583114
MBD2 (interacts with) CHD4	0.205761
MBD3 (interacts with) CHD4	0.303091
MTA1 (interacts with) CHD4	0.403189
MTA2 (interacts with) CHD4	0.179413
MTA3 (interacts with) CHD4	0.0786249
RBBP4 (interacts with) CHD4	1.13449
RBBP7 (interacts with) CHD4	1.11991
GATAD2B (interacts with) GATAD2A	0.109938
HDAC1 (interacts with) GATAD2A	0.120637
HDAC2 (interacts with) GATAD2A	0.501617
MBD2 (interacts with) GATAD2A	0.114311
MBD3 (interacts with) GATAD2A	0.245198
MTA1 (interacts with) GATAD2A	0.306297
MTA2 (interacts with) GATAD2A	0.103115
MTA3 (interacts with) GATAD2A	0.14203
RBBP4 (interacts with) GATAD2A	1.05032
RBBP7 (interacts with) GATAD2A	1.03304
HDAC1 (interacts with) GATAD2B	0.106589
HDAC2 (interacts with) GATAD2B	0.419446
MBD2 (interacts with) GATAD2B	0.0604201
MBD3 (interacts with) GATAD2B	0.148709
MTA1 (interacts with) GATAD2B	0.240316
MTA2 (interacts with) GATAD2B	0.104398
MTA3 (interacts with) GATAD2B	0.243232
RBBP4 (interacts with) GATAD2B	0.952673
RBBP7 (interacts with) GATAD2B	0.938646
HDAC2 (interacts with) HDAC1	0.409746
MBD2 (interacts with) HDAC1	0.10106
MBD3 (interacts with) HDAC1	0.164713
MTA1 (interacts with) HDAC1	0.236787
MTA2 (interacts with) HDAC1	0.0459198
MTA3 (interacts with) HDAC1	0.220163
RBBP4 (interacts with) HDAC1	0.997336
RBBP7 (interacts with) HDAC1	0.956206
MBD2 (interacts with) HDAC2	0.405672
MBD3 (interacts with) HDAC2	0.327948
MTA1 (interacts with) HDAC2	0.216168
MTA2 (interacts with) HDAC2	0.414704
MTA3 (interacts with) HDAC2	0.621317
RBBP4 (interacts with) HDAC2	0.727252
RBBP7 (interacts with) HDAC2	0.590025
MBD3 (interacts with) MBD2	0.165295
MTA1 (interacts with) MBD2	0.217984
MTA2 (interacts with) MBD2	0.0819052
MTA3 (interacts with) MBD2	0.242302
RBBP4 (interacts with) MBD2	0.977785
RBBP7 (interacts with) MBD2	0.945778
MTA1 (interacts with) MBD3	0.219626
MTA2 (interacts with) MBD3	0.188247
MTA3 (interacts with) MBD3	0.358991
RBBP4 (interacts with) MBD3	0.867936
RBBP7 (interacts with) MBD3	0.840691
MTA2 (interacts with) MTA1	0.226447
MTA3 (interacts with) MTA1	0.430646
RBBP4 (interacts with) MTA1	0.852731
RBBP7 (interacts with) MTA1	0.769716
MTA3 (interacts with) MTA2	0.210846
RBBP4 (interacts with) MTA2	1.0101
RBBP7 (interacts with) MTA2	0.966868
RBBP4 (interacts with) MTA3	1.17968
RBBP7 (interacts with) MTA3	1.16173
RBBP7 (interacts with) RBBP4	0.347691
ARID1A (interacts with) ACTL6A	0.480575
ARID1B (interacts with) ACTL6A	0.35223
DPF2 (interacts with) ACTL6A	0.495822
DPF3 (interacts with) ACTL6A	0.562798
PHF10 (interacts with) ACTL6A	0.41215
SMARCA4 (interacts with) ACTL6A	0.636771
SMARCB1 (interacts with) ACTL6A	0.637618
SMARCC1 (interacts with) ACTL6A	0.483921
SMARCC2 (interacts with) ACTL6A	0.453734
SMARCD1 (interacts with) ACTL6A	0.579244
SMARCE1 (interacts with) ACTL6A	0.355335
ARID1B (interacts with) ARID1A	0.16063
DPF2 (interacts with) ARID1A	0.726276
DPF3 (interacts with) ARID1A	0.735039
PHF10 (interacts with) ARID1A	0.877576
SMARCA4 (interacts with) ARID1A	0.188822
SMARCB1 (interacts with) ARID1A	0.199603
SMARCC1 (interacts with) ARID1A	0.0260402
SMARCC2 (interacts with) ARID1A	0.0675449
SMARCD1 (interacts with) ARID1A	0.113116
SMARCE1 (interacts with) ARID1A	0.27394
DPF2 (interacts with) ARID1B	0.586337
DPF3 (interacts with) ARID1B	0.59963
PHF10 (interacts with) ARID1B	0.739395
SMARCA4 (interacts with) ARID1B	0.32101
SMARCB1 (interacts with) ARID1B	0.325999
SMARCC1 (interacts with) ARID1B	0.159575
SMARCC2 (interacts with) ARID1B	0.135723
SMARCD1 (interacts with) ARID1B	0.245378
SMARCE1 (interacts with) ARID1B	0.194135
DPF3 (interacts with) DPF2	0.161152
PHF10 (interacts with) DPF2	0.528204
SMARCA4 (interacts with) DPF2	0.817902
SMARCB1 (interacts with) DPF2	0.824793
SMARCC1 (interacts with) DPF2	0.731846
SMARCC2 (interacts with) DPF2	0.718396
SMARCD1 (interacts with) DPF2	0.781624
SMARCE1 (interacts with) DPF2	0.571617
PHF10 (interacts with) DPF3	0.639202
SMARCA4 (interacts with) DPF3	0.820846
SMARCB1 (interacts with) DPF3	0.829299
SMARCC1 (interacts with) DPF3	0.738932
SMARCC2 (interacts with) DPF3	0.725854
SMARCD1 (interacts with) DPF3	0.783052
SMARCE1 (interacts with) DPF3	0.601343
SMARCA4 (interacts with) PHF10	1.01882
SMARCB1 (interacts with) PHF10	1.01721
SMARCC1 (interacts with) PHF10	0.88088
SMARCC2 (interacts with) PHF10	0.852845
SMARCD1 (interacts with) PHF10	0.971548
SMARCE1 (interacts with) PHF10	0.716957
SMARCB1 (interacts with) SMARCA4	0.0452343
SMARCC1 (interacts with) SMARCA4	0.200525
SMARCC2 (interacts with) SMARCA4	0.247943
SMARCD1 (interacts with) SMARCA4	0.140379
SMARCE1 (interacts with) SMARCA4	0.420209
SMARCC1 (interacts with) SMARCB1	0.209114
SMARCC2 (interacts with) SMARCB1	0.254018
SMARCD1 (interacts with) SMARCB1	0.163531
SMARCE1 (interacts with) SMARCB1	0.439073
SMARCC2 (interacts with) SMARCC1	0.0495598
SMARCD1 (interacts with) SMARCC1	0.116805
SMARCE1 (interacts with) SMARCC1	0.27931
SMARCD1 (interacts with) SMARCC2	0.154693
SMARCE1 (interacts with) SMARCC2	0.261313
SMARCE1 (interacts with) SMARCD1	0.320594
MED13 (interacts with) MED1	0.511562
MED14 (interacts with) MED1	0.581282
MED16 (interacts with) MED1	0.702486
MED17 (interacts with) MED1	0.704566
MED19 (interacts with) MED1	0.396596
MED20 (interacts with) MED1	0.431826
MED23 (interacts with) MED1	0.60588
MED24 (interacts with) MED1	0.627824
MED25 (interacts with) MED1	0.614851
MED26 (interacts with) MED1	0.401107
MED27 (interacts with) MED1	0.712308
MED28 (interacts with) MED1	0.620086
MED4 (interacts with) MED1	0.846982
MED6 (interacts with) MED1	0.718798
MED8 (interacts with) MED1	0.515482
MED14 (interacts with) MED13	0.491027
MED16 (interacts with) MED13	0.656573
MED17 (interacts with) MED13	0.622233
MED19 (interacts with) MED13	0.496879
MED20 (interacts with) MED13	0.407878
MED23 (interacts with) MED13	0.513001
MED24 (interacts with) MED13	0.442402
MED25 (interacts with) MED13	0.613941
MED26 (interacts with) MED13	0.5687
MED27 (interacts with) MED13	0.74277
MED28 (interacts with) MED13	0.963749
MED4 (interacts with) MED13	1.02021
MED6 (interacts with) MED13	0.658273
MED8 (interacts with) MED13	0.883752
MED16 (interacts with) MED14	0.239287
MED17 (interacts with) MED14	0.181942
MED19 (interacts with) MED14	0.624429
MED20 (interacts with) MED14	0.390194
MED23 (interacts with) MED14	0.105271
MED24 (interacts with) MED14	0.137663
MED25 (interacts with) MED14	0.263223
MED26 (interacts with) MED14	0.762441
MED27 (interacts with) MED14	0.340366
MED28 (interacts with) MED14	0.888088
MED4 (interacts with) MED14	1.29029
MED6 (interacts with) MED14	0.207425
MED8 (interacts with) MED14	0.908755
MED17 (interacts with) MED16	0.121581
MED19 (interacts with) MED16	0.794822
MED20 (interacts with) MED16	0.508893
MED23 (interacts with) MED16	0.161957
MED24 (interacts with) MED16	0.273494
MED25 (interacts with) MED16	0.158963
MED26 (interacts with) MED16	0.89969
MED27 (interacts with) MED16	0.142859
MED28 (interacts with) MED16	0.908521
MED4 (interacts with) MED16	1.43509
MED6 (interacts with) MED16	0.0775018
MED8 (interacts with) MED16	1.01795
MED19 (interacts with) MED17	0.76454
MED20 (interacts with) MED17	0.495243
MED23 (interacts with) MED17	0.121803
MED24 (interacts with) MED17	0.196628
MED25 (interacts with) MED17	0.194087
MED26 (interacts with) MED17	0.889555
MED27 (interacts with) MED17	0.236183
MED28 (interacts with) MED17	0.955549
MED4 (interacts with) MED17	1.42872
MED6 (interacts with) MED17	0.0626519
MED8 (interacts with) MED17	1.02542
MED20 (interacts with) MED19	0.413889
MED23 (interacts with) MED19	0.669444
MED24 (interacts with) MED19	0.656341
MED25 (interacts with) MED19	0.726102
MED26 (interacts with) MED19	0.295643
MED27 (interacts with) MED19	0.81889
MED28 (interacts with) MED19	0.697049
MED4 (interacts with) MED19	0.734688
MED6 (interacts with) MED19	0.790367
MED8 (interacts with) MED19	0.484524
MED23 (interacts with) MED20	0.392808
MED24 (interacts with) MED20	0.396332
MED25 (interacts with) MED20	0.410401
MED26 (interacts with) MED20	0.434227
MED27 (interacts with) MED20	0.526436
MED28 (interacts with) MED20	0.66699
MED4 (interacts with) MED20	0.973233
MED6 (interacts with) MED20	0.515208
MED8 (interacts with) MED20	0.700079
MED24 (interacts with) MED23	0.127775
MED25 (interacts with) MED23	0.176932
MED26 (interacts with) MED23	0.784739
MED27 (interacts with) MED23	0.26834
MED28 (interacts with) MED23	0.886778
MED4 (interacts with) MED23	1.32202
MED6 (interacts with) MED23	0.148302
MED8 (interacts with) MED23	0.943835
MED25 (interacts with) MED24	0.278264
MED26 (interacts with) MED24	0.78026
MED27 (interacts with) MED24	0.388822
MED28 (interacts with) MED24	0.963976
MED4 (interacts with) MED24	1.3136
MED6 (interacts with) MED24	0.244213
MED8 (interacts with) MED24	0.983281
MED26 (interacts with) MED25	0.795053
MED27 (interacts with) MED25	0.16528
MED28 (interacts with) MED25	0.822813
MED4 (interacts with) MED25	1.33569
MED6 (interacts with) MED25	0.190492
MED8 (interacts with) MED25	0.937512
MED27 (interacts with) MED26	0.901314
MED28 (interacts with) MED26	0.622142
MED4 (interacts with) MED26	0.552645
MED6 (interacts with) MED26	0.910347
MED8 (interacts with) MED26	0.46132
MED28 (interacts with) MED27	0.830526
MED4 (interacts with) MED27	1.43132
MED6 (interacts with) MED27	0.191944
MED8 (interacts with) MED27	0.985218
MED4 (interacts with) MED28	0.906611
MED6 (interacts with) MED28	0.941032
MED8 (interacts with) MED28	0.454884
MED6 (interacts with) MED4	1.44762
MED8 (interacts with) MED4	0.642426
MED8 (interacts with) MED6	1.02999
INTS10 (interacts with) INTS1	0.535831
INTS12 (interacts with) INTS1	0.211109
INTS2 (interacts with) INTS1	0.30939
INTS3 (interacts with) INTS1	0.223954
INTS4 (interacts with) INTS1	1.45166
INTS5 (interacts with) INTS1	0.338946
INTS6 (interacts with) INTS1	0.165585
INTS7 (interacts with) INTS1	0.253401
INTS8 (interacts with) INTS1	0.499327
INTS9 (interacts with) INTS1	0.867745
INTS12 (interacts with) INTS10	0.623005
INTS2 (interacts with) INTS10	0.322701
INTS3 (interacts with) INTS10	0.396523
INTS4 (interacts with) INTS10	1.22188
INTS5 (interacts with) INTS10	0.38515
INTS6 (interacts with) INTS10	0.459077
INTS7 (interacts with) INTS10	0.364554
INTS8 (interacts with) INTS10	0.473803
INTS9 (interacts with) INTS10	0.640592
INTS2 (interacts with) INTS12	0.331071
INTS3 (interacts with) INTS12	0.27627
INTS4 (interacts with) INTS12	1.38497
INTS5 (interacts with) INTS12	0.295692
INTS6 (interacts with) INTS12	0.173974
INTS7 (interacts with) INTS12	0.350156
INTS8 (interacts with) INTS12	0.433665
INTS9 (interacts with) INTS12	0.833072
INTS3 (interacts with) INTS2	0.172868
INTS4 (interacts with) INTS2	1.20036
INTS5 (interacts with) INTS2	0.151514
INTS6 (interacts with) INTS2	0.20196
INTS7 (interacts with) INTS2	0.173531
INTS8 (interacts with) INTS2	0.257294
INTS9 (interacts with) INTS2	0.603847
INTS4 (interacts with) INTS3	1.27433
INTS5 (interacts with) INTS3	0.201533
INTS6 (interacts with) INTS3	0.133973
INTS7 (interacts with) INTS3	0.170707
INTS8 (interacts with) INTS3	0.356198
INTS9 (interacts with) INTS3	0.698436
INTS5 (interacts with) INTS4	1.22402
INTS6 (interacts with) INTS4	1.33809
INTS7 (interacts with) INTS4	1.2653
INTS8 (interacts with) INTS4	0.985498
INTS9 (interacts with) INTS4	0.61751
INTS6 (interacts with) INTS5	0.184371
INTS7 (interacts with) INTS5	0.276027
INTS8 (interacts with) INTS5	0.284827
INTS9 (interacts with) INTS5	0.652341
INTS7 (interacts with) INTS6	0.219044
INTS8 (interacts with) INTS6	0.380747
INTS9 (interacts with) INTS6	0.760644
INTS8 (interacts with) INTS7	0.354386
INTS9 (interacts with) INTS7	0.663544
INTS9 (interacts with) INTS8	0.413626
POU2F1 (interacts with) NFKB1	0.466501
RELA (interacts with) NFKB1	0.462229
YY1 (interacts with) NFKB1	0.947762
RELA (interacts with) POU2F1	0.201505
YY1 (interacts with) POU2F1	0.550128
YY1 (interacts with) RELA	0.683393
EXOSC2 (interacts with) EXOSC10	3.72508
EXOSC3 (interacts with) EXOSC10	1.49478
EXOSC4 (interacts with) EXOSC10	2.91659
EXOSC5 (interacts with) EXOSC10	3.20475
EXOSC6 (interacts with) EXOSC10	4.98326
EXOSC7 (interacts with) EXOSC10	3.74773
EXOSC8 (interacts with) EXOSC10	3.87202
EXOSC9 (interacts with) EXOSC10	2.95723
MPHOSPH6 (interacts with) EXOSC10	1.98667
EXOSC3 (interacts with) EXOSC2	2.82426
EXOSC4 (interacts with) EXOSC2	0.978753
EXOSC5 (interacts with) EXOSC2	1.58928
EXOSC6 (interacts with) EXOSC2	1.30678
EXOSC7 (interacts with) EXOSC2	0.074367
EXOSC8 (interacts with) EXOSC2	0.501196
EXOSC9 (interacts with) EXOSC2	0.919588
MPHOSPH6 (interacts with) EXOSC2	2.14994
EXOSC4 (interacts with) EXOSC3	2.12464
EXOSC5 (interacts with) EXOSC3	1.99959
EXOSC6 (interacts with) EXOSC3	4.06073
EXOSC7 (interacts with) EXOSC3	2.8618
EXOSC8 (interacts with) EXOSC3	2.91582
EXOSC9 (interacts with) EXOSC3	2.13262
MPHOSPH6 (interacts with) EXOSC3	0.770625
EXOSC5 (interacts with) EXOSC4	1.57637
EXOSC6 (interacts with) EXOSC4	2.11196
EXOSC7 (interacts with) EXOSC4	0.986522
EXOSC8 (interacts with) EXOSC4	1.32382
EXOSC9 (interacts with) EXOSC4	0.117131
MPHOSPH6 (interacts with) EXOSC4	1.46764
EXOSC6 (interacts with) EXOSC5	2.58726
EXOSC7 (interacts with) EXOSC5	1.62202
EXOSC8 (interacts with) EXOSC5	1.43493
EXOSC9 (interacts with) EXOSC5	1.48371
MPHOSPH6 (interacts with) EXOSC5	1.4036
EXOSC7 (interacts with) EXOSC6	1.27453
EXOSC8 (interacts with) EXOSC6	1.38754
EXOSC9 (interacts with) EXOSC6	2.06728
MPHOSPH6 (interacts with) EXOSC6	3.35278
EXOSC8 (interacts with) EXOSC7	0.519178
EXOSC9 (interacts with) EXOSC7	0.929234
MPHOSPH6 (interacts with) EXOSC7	2.18314
EXOSC9 (interacts with) EXOSC8	1.24696
MPHOSPH6 (interacts with) EXOSC8	2.24773
MPHOSPH6 (interacts with) EXOSC9	1.46115
CYFIP1 (interacts with) ABI1	0.624995
NCKAP1 (interacts with) ABI1	0.13753
WASF2 (interacts with) ABI1	0.399445
NCKAP1 (interacts with) CYFIP1	0.708946
WASF2 (interacts with) CYFIP1	0.860372
WASF2 (interacts with) NCKAP1	0.436691
MYL6 (interacts with) MYH9	0.92963
WAS (interacts with) MYH9	0.492817
WIPF1 (interacts with) MYH9	1.36404
WAS (interacts with) MYL6	0.96713
WIPF1 (interacts with) MYL6	0.65102
WIPF1 (interacts with) WAS	1.55335
MALT1 (interacts with) BCL10	1.00844
TRAF6 (interacts with) BCL10	0.783661
TRAF6 (interacts with) MALT1	0.493136
DDB1 (interacts with) CUL4A	1.86037
RBX1 (interacts with) CUL4A	1.65052
RBX1 (interacts with) DDB1	1.01936
CUL4B (interacts with) ARNT	0.352877
DDB1 (interacts with) ARNT	1.23237
RBX1 (interacts with) ARNT	1.1535
TBL3 (interacts with) ARNT	0.738017
DDB1 (interacts with) CUL4B	1.3371
RBX1 (interacts with) CUL4B	1.2882
TBL3 (interacts with) CUL4B	1.00059
RBX1 (interacts with) DDB1	1.01936
TBL3 (interacts with) DDB1	1.68071
TBL3 (interacts with) RBX1	1.49784
PSMA2 (interacts with) PSMA1	0.273498
PSMA6 (interacts with) PSMA1	0.114254
UBE3A (interacts with) PSMA1	1.29569
UBQLN1 (interacts with) PSMA1	0.783767
UBQLN2 (interacts with) PSMA1	0.577871
PSMA6 (interacts with) PSMA2	0.216762
UBE3A (interacts with) PSMA2	1.0297
UBQLN1 (interacts with) PSMA2	0.561915
UBQLN2 (interacts with) PSMA2	0.442525
UBE3A (interacts with) PSMA6	1.21149
UBQLN1 (interacts with) PSMA6	0.696906
UBQLN2 (interacts with) PSMA6	0.472713
UBQLN1 (interacts with) UBE3A	0.637214
UBQLN2 (interacts with) UBE3A	0.923669
UBQLN2 (interacts with) UBQLN1	0.378019
DHX9 (interacts with) DDX21	0.465043
HNRNPC (interacts with) DDX21	1.04373
PRPF8 (interacts with) DDX21	0.654292
SSRP1 (interacts with) DDX21	3.15893
TOP2A (interacts with) DDX21	1.37305
HNRNPC (interacts with) DHX9	0.711703
PRPF8 (interacts with) DHX9	0.263623
SSRP1 (interacts with) DHX9	3.34626
TOP2A (interacts with) DHX9	1.73111
PRPF8 (interacts with) HNRNPC	0.459945
SSRP1 (interacts with) HNRNPC	3.72329
TOP2A (interacts with) HNRNPC	2.24815
SSRP1 (interacts with) PRPF8	3.46851
TOP2A (interacts with) PRPF8	1.91919
TOP2A (interacts with) SSRP1	3.72546
THOC2 (interacts with) NXF1	1.63707
THOC3 (interacts with) NXF1	0.708429
THOC5 (interacts with) NXF1	6.23459
THOC6 (interacts with) NXF1	12.3145
THOC7 (interacts with) NXF1	3.98043
THOC3 (interacts with) THOC2	1.15086
THOC5 (interacts with) THOC2	4.94729
THOC6 (interacts with) THOC2	10.9669
THOC7 (interacts with) THOC2	2.71227
THOC5 (interacts with) THOC3	5.55875
THOC6 (interacts with) THOC3	11.6361
THOC7 (interacts with) THOC3	3.3026
THOC6 (interacts with) THOC5	6.09614
THOC7 (interacts with) THOC5	2.42663
THOC7 (interacts with) THOC6	8.41504
EIF6 (interacts with) DICER1	2.10351
MOV10 (interacts with) DICER1	0.274768
RPL7A (interacts with) DICER1	1.76763
TARBP2 (interacts with) DICER1	0.153058
MOV10 (interacts with) EIF6	2.05263
RPL7A (interacts with) EIF6	0.832751
TARBP2 (interacts with) EIF6	2.11374
RPL7A (interacts with) MOV10	1.80963
TARBP2 (interacts with) MOV10	0.159361
TARBP2 (interacts with) RPL7A	1.83318
DDX3X (interacts with) CHUK	0.113335
GLG1 (interacts with) CHUK	2.09526
GTF2I (interacts with) CHUK	0.0886094
IKBKG (interacts with) CHUK	1.79374
NFKB1 (interacts with) CHUK	0.786751
NFKB2 (interacts with) CHUK	0.474152
NFKBIB (interacts with) CHUK	1.25077
REL (interacts with) CHUK	1.06262
RELA (interacts with) CHUK	1.17049
RPL30 (interacts with) CHUK	1.37521
RPL6 (interacts with) CHUK	2.56722
RPS13 (interacts with) CHUK	1.35514
GLG1 (interacts with) DDX3X	2.02588
GTF2I (interacts with) DDX3X	0.165293
IKBKG (interacts with) DDX3X	1.74117
NFKB1 (interacts with) DDX3X	0.728813
NFKB2 (interacts with) DDX3X	0.413926
NFKBIB (interacts with) DDX3X	1.1944
REL (interacts with) DDX3X	1.00229
RELA (interacts with) DDX3X	1.11384
RPL30 (interacts with) DDX3X	1.30197
RPL6 (interacts with) DDX3X	2.50298
RPS13 (interacts with) DDX3X	1.28788
GTF2I (interacts with) GLG1	2.05447
IKBKG (interacts with) GLG1	1.09593
NFKB1 (interacts with) GLG1	1.6037
NFKB2 (interacts with) GLG1	1.84905
NFKBIB (interacts with) GLG1	1.30395
REL (interacts with) GLG1	1.42802
RELA (interacts with) GLG1	1.33729
RPL30 (interacts with) GLG1	1.0223
RPL6 (interacts with) GLG1	1.2112
RPS13 (interacts with) GLG1	1.26845
IKBKG (interacts with) GTF2I	1.76317
NFKB1 (interacts with) GTF2I	0.754403
NFKB2 (interacts with) GTF2I	0.463552
NFKBIB (interacts with) GTF2I	1.21004
REL (interacts with) GTF2I	1.02718
RELA (interacts with) GTF2I	1.13064
RPL30 (interacts with) GTF2I	1.3408
RPL6 (interacts with) GTF2I	2.5269
RPS13 (interacts with) GTF2I	1.32164
NFKB1 (interacts with) IKBKG	1.69654
NFKB2 (interacts with) IKBKG	1.7615
NFKBIB (interacts with) IKBKG	1.71703
REL (interacts with) IKBKG	1.70742
RELA (interacts with) IKBKG	1.70024
RPL30 (interacts with) IKBKG	1.49426
RPL6 (interacts with) IKBKG	2.22016
RPS13 (interacts with) IKBKG	1.73617
NFKB2 (interacts with) NFKB1	0.352659
NFKBIB (interacts with) NFKB1	0.545461
REL (interacts with) NFKB1	0.305556
RELA (interacts with) NFKB1	0.462229
RPL30 (interacts with) NFKB1	0.68055
RPL6 (interacts with) NFKB1	1.90104
RPS13 (interacts with) NFKB1	0.600994
NFKBIB (interacts with) NFKB2	0.874865
REL (interacts with) NFKB2	0.647959
RELA (interacts with) NFKB2	0.789241
RPL30 (interacts with) NFKB2	0.994094
RPL6 (interacts with) NFKB2	2.22458
RPS13 (interacts with) NFKB2	0.939766
REL (interacts with) NFKBIB	0.255861
RELA (interacts with) NFKBIB	0.0942882
RPL30 (interacts with) NFKBIB	0.368232
RPL6 (interacts with) NFKBIB	1.37129
RPS13 (interacts with) NFKBIB	0.228089
RELA (interacts with) REL	0.184288
RPL30 (interacts with) REL	0.442854
RPL6 (interacts with) REL	1.60405
RPS13 (interacts with) REL	0.307943
RPL30 (interacts with) RELA	0.383771
RPL6 (interacts with) RELA	1.45344
RPS13 (interacts with) RELA	0.261299
RPL6 (interacts with) RPL30	1.29332
RPS13 (interacts with) RPL30	0.277722
RPS13 (interacts with) RPL6	1.3328
FKBP5 (interacts with) CDC37	1.55177
HSP90AA1 (interacts with) CDC37	0.936241
HSP90AB1 (interacts with) CDC37	0.954138
MAP3K7 (interacts with) CDC37	1.07503
HSP90AA1 (interacts with) FKBP5	0.92953
HSP90AB1 (interacts with) FKBP5	0.890967
MAP3K7 (interacts with) FKBP5	0.723396
HSP90AB1 (interacts with) HSP90AA1	0.0877996
MAP3K7 (interacts with) HSP90AA1	0.233166
MAP3K7 (interacts with) HSP90AB1	0.184124
CHUK (interacts with) CDC37	1.92252
FBL (interacts with) CDC37	1.32812
HSP90AA1 (interacts with) CDC37	0.936241
HSP90AB1 (interacts with) CDC37	0.954138
IKBKB (interacts with) CDC37	1.8334
IKBKG (interacts with) CDC37	1.27413
RPL30 (interacts with) CDC37	0.84173
RPL4 (interacts with) CDC37	0.710654
RPL6 (interacts with) CDC37	1.11524
RPL8 (interacts with) CDC37	1.01065
RPS11 (interacts with) CDC37	1.2187
RPS13 (interacts with) CDC37	1.06595
FBL (interacts with) CHUK	0.684424
HSP90AA1 (interacts with) CHUK	1.40334
HSP90AB1 (interacts with) CHUK	1.37674
IKBKB (interacts with) CHUK	0.123676
IKBKG (interacts with) CHUK	1.79374
RPL30 (interacts with) CHUK	1.37521
RPL4 (interacts with) CHUK	1.50078
RPL6 (interacts with) CHUK	2.56722
RPL8 (interacts with) CHUK	2.72075
RPS11 (interacts with) CHUK	1.21788
RPS13 (interacts with) CHUK	1.35514
HSP90AA1 (interacts with) FBL	0.789045
HSP90AB1 (interacts with) FBL	0.762819
IKBKB (interacts with) FBL	0.596971
IKBKG (interacts with) FBL	1.47236
RPL30 (interacts with) FBL	0.776832
RPL4 (interacts with) FBL	0.885988
RPL6 (interacts with) FBL	1.93152
RPL8 (interacts with) FBL	2.18852
RPS11 (interacts with) FBL	0.686347
RPS13 (interacts with) FBL	0.790113
HSP90AB1 (interacts with) HSP90AA1	0.0877996
IKBKB (interacts with) HSP90AA1	1.29658
IKBKG (interacts with) HSP90AA1	1.67888
RPL30 (interacts with) HSP90AA1	0.281601
RPL4 (interacts with) HSP90AA1	0.32055
RPL6 (interacts with) HSP90AA1	1.20562
RPL8 (interacts with) HSP90AA1	1.86371
RPS11 (interacts with) HSP90AA1	0.338645
RPS13 (interacts with) HSP90AA1	0.213838
IKBKB (interacts with) HSP90AB1	1.26783
IKBKG (interacts with) HSP90AB1	1.68148
RPL30 (interacts with) HSP90AB1	0.257048
RPL4 (interacts with) HSP90AB1	0.373838
RPL6 (interacts with) HSP90AB1	1.25096
RPL8 (interacts with) HSP90AB1	1.88578
RPS11 (interacts with) HSP90AB1	0.296802
RPS13 (interacts with) HSP90AB1	0.182344
IKBKG (interacts with) IKBKB	1.75078
RPL30 (interacts with) IKBKB	1.26246
RPL4 (interacts with) IKBKB	1.39928
RPL6 (interacts with) IKBKB	2.46618
RPL8 (interacts with) IKBKB	2.64112
RPS11 (interacts with) IKBKB	1.10514
RPS13 (interacts with) IKBKB	1.24145
RPL30 (interacts with) IKBKG	1.49426
RPL4 (interacts with) IKBKG	1.48054
RPL6 (interacts with) IKBKG	2.22016
RPL8 (interacts with) IKBKG	1.34493
RPS11 (interacts with) IKBKG	1.7983
RPS13 (interacts with) IKBKG	1.73617
RPL4 (interacts with) RPL30	0.339378
RPL6 (interacts with) RPL30	1.29332
RPL8 (interacts with) RPL30	1.71964
RPS11 (interacts with) RPL30	0.419813
RPS13 (interacts with) RPL30	0.277722
RPL6 (interacts with) RPL4	1.09302
RPL8 (interacts with) RPL4	1.60389
RPS11 (interacts with) RPL4	0.615358
RPS13 (interacts with) RPL4	0.473087
RPL8 (interacts with) RPL6	1.626
RPS11 (interacts with) RPL6	1.49387
RPS13 (interacts with) RPL6	1.3328
RPS11 (interacts with) RPL8	2.12675
RPS13 (interacts with) RPL8	1.96273
RPS13 (interacts with) RPS11	0.195466
CHUK (interacts with) ANKRD28	1.04369
CUL1 (interacts with) ANKRD28	1.32228
NFKB2 (interacts with) ANKRD28	0.683548
PPP6C (interacts with) ANKRD28	1.21447
REL (interacts with) ANKRD28	0.181513
RELA (interacts with) ANKRD28	0.137718
SKP1 (interacts with) ANKRD28	1.74071
CUL1 (interacts with) CHUK	2.02988
NFKB2 (interacts with) CHUK	0.474152
PPP6C (interacts with) CHUK	1.81745
REL (interacts with) CHUK	1.06262
RELA (interacts with) CHUK	1.17049
SKP1 (interacts with) CHUK	2.30282
NFKB2 (interacts with) CUL1	1.78444
PPP6C (interacts with) CUL1	0.61964
REL (interacts with) CUL1	1.36866
RELA (interacts with) CUL1	1.27107
SKP1 (interacts with) CUL1	0.958373
PPP6C (interacts with) NFKB2	1.60396
REL (interacts with) NFKB2	0.647959
RELA (interacts with) NFKB2	0.789241
SKP1 (interacts with) NFKB2	2.11399
REL (interacts with) PPP6C	1.25561
RELA (interacts with) PPP6C	1.18818
SKP1 (interacts with) PPP6C	0.573301
RELA (interacts with) REL	0.184288
SKP1 (interacts with) REL	1.77509
SKP1 (interacts with) RELA	1.70811
GTF3C2 (interacts with) GTF3C1	0.134838
GTF3C3 (interacts with) GTF3C1	0.0470891
GTF3C4 (interacts with) GTF3C1	0.682325
GTF3C5 (interacts with) GTF3C1	0.195319
GTF3C3 (interacts with) GTF3C2	0.179125
GTF3C4 (interacts with) GTF3C2	0.552198
GTF3C5 (interacts with) GTF3C2	0.072764
GTF3C4 (interacts with) GTF3C3	0.724698
GTF3C5 (interacts with) GTF3C3	0.24077
GTF3C5 (interacts with) GTF3C4	0.498348
ERCC3 (interacts with) ERCC2	0.135976
GTF2H1 (interacts with) ERCC2	0.206666
GTF2H3 (interacts with) ERCC2	0.787124
GTF2H1 (interacts with) ERCC3	0.120634
GTF2H3 (interacts with) ERCC3	0.759308
GTF2H3 (interacts with) GTF2H1	0.681334
TAF15 (interacts with) TAF10	0.849748
TAF4 (interacts with) TAF10	1.06988
TAF5 (interacts with) TAF10	1.08975
TAF6 (interacts with) TAF10	1.25092
TAF9 (interacts with) TAF10	0.65195
TAF4 (interacts with) TAF15	1.65717
TAF5 (interacts with) TAF15	1.66861
TAF6 (interacts with) TAF15	1.79684
TAF9 (interacts with) TAF15	1.26281
TAF5 (interacts with) TAF4	0.0722885
TAF6 (interacts with) TAF4	0.264639
TAF9 (interacts with) TAF4	0.587625
TAF6 (interacts with) TAF5	0.225275
TAF9 (interacts with) TAF5	0.57858
TAF9 (interacts with) TAF6	0.675653
EP300 (interacts with) CTNNB1	0.839682
HDAC6 (interacts with) CTNNB1	1.52705
SUMO1 (interacts with) CTNNB1	0.715595
HDAC6 (interacts with) EP300	0.93939
SUMO1 (interacts with) EP300	0.893147
SUMO1 (interacts with) HDAC6	1.23336
TAF10 (interacts with) TAF1	1.29919
TAF2 (interacts with) TAF1	0.478702
TAF3 (interacts with) TAF1	0.385876
TAF4 (interacts with) TAF1	0.436855
TAF5 (interacts with) TAF1	0.402462
TAF6 (interacts with) TAF1	0.22708
TAF7 (interacts with) TAF1	1.8971
TAF8 (interacts with) TAF1	1.07107
TAF9 (interacts with) TAF1	0.694851
TAF2 (interacts with) TAF10	1.03819
TAF3 (interacts with) TAF10	0.963146
TAF4 (interacts with) TAF10	1.06988
TAF5 (interacts with) TAF10	1.08975
TAF6 (interacts with) TAF10	1.25092
TAF7 (interacts with) TAF10	0.633078
TAF8 (interacts with) TAF10	0.693605
TAF9 (interacts with) TAF10	0.65195
TAF3 (interacts with) TAF2	0.264036
TAF4 (interacts with) TAF2	0.175787
TAF5 (interacts with) TAF2	0.146707
TAF6 (interacts with) TAF2	0.339394
TAF7 (interacts with) TAF2	1.63579
TAF8 (interacts with) TAF2	0.669504
TAF9 (interacts with) TAF2	0.555431
TAF4 (interacts with) TAF3	0.226629
TAF5 (interacts with) TAF3	0.233286
TAF6 (interacts with) TAF3	0.32836
TAF7 (interacts with) TAF3	1.56079
TAF8 (interacts with) TAF3	0.743864
TAF9 (interacts with) TAF3	0.454308
TAF5 (interacts with) TAF4	0.0722885
TAF6 (interacts with) TAF4	0.264639
TAF7 (interacts with) TAF4	1.67676
TAF8 (interacts with) TAF4	0.758794
TAF9 (interacts with) TAF4	0.587625
TAF6 (interacts with) TAF5	0.225275
TAF7 (interacts with) TAF5	1.69793
TAF8 (interacts with) TAF5	0.774729
TAF9 (interacts with) TAF5	0.57858
TAF7 (interacts with) TAF6	1.86123
TAF8 (interacts with) TAF6	0.979557
TAF9 (interacts with) TAF6	0.675653
TAF8 (interacts with) TAF7	1.19891
TAF9 (interacts with) TAF7	1.25562
TAF9 (interacts with) TAF8	0.675373
DDX23 (interacts with) CD2BP2	1.62091
EFTUD2 (interacts with) CD2BP2	1.81347
PRPF6 (interacts with) CD2BP2	2.23102
PRPF8 (interacts with) CD2BP2	1.7984
SNRNP200 (interacts with) CD2BP2	1.45143
SNRNP40 (interacts with) CD2BP2	1.48161
TXNL4A (interacts with) CD2BP2	0.431293
EFTUD2 (interacts with) DDX23	3.29022
PRPF6 (interacts with) DDX23	1.36214
PRPF8 (interacts with) DDX23	0.376986
SNRNP200 (interacts with) DDX23	0.311336
SNRNP40 (interacts with) DDX23	0.236858
TXNL4A (interacts with) DDX23	1.58397
PRPF6 (interacts with) EFTUD2	3.71336
PRPF8 (interacts with) EFTUD2	3.43691
SNRNP200 (interacts with) EFTUD2	3.15313
SNRNP40 (interacts with) EFTUD2	3.14096
TXNL4A (interacts with) EFTUD2	1.82776
PRPF8 (interacts with) PRPF6	1.01476
SNRNP200 (interacts with) PRPF6	1.49093
SNRNP40 (interacts with) PRPF6	1.25284
TXNL4A (interacts with) PRPF6	2.28578
SNRNP200 (interacts with) PRPF8	0.59207
SNRNP40 (interacts with) PRPF8	0.371094
TXNL4A (interacts with) PRPF8	1.77868
SNRNP40 (interacts with) SNRNP200	0.321718
TXNL4A (interacts with) SNRNP200	1.40796
TXNL4A (interacts with) SNRNP40	1.43946
PRPF3 (interacts with) PPIH	0.597445
PRPF31 (interacts with) PPIH	0.746198
PRPF4 (interacts with) PPIH	0.20347
PRPF31 (interacts with) PRPF3	0.27442
PRPF4 (interacts with) PRPF3	0.597306
PRPF4 (interacts with) PRPF31	0.770557
SF3A1 (interacts with) PHF5A	1.6146
SF3A2 (interacts with) PHF5A	1.75488
SF3A3 (interacts with) PHF5A	1.90565
SF3B1 (interacts with) PHF5A	1.78544
SF3B2 (interacts with) PHF5A	1.32052
SF3B3 (interacts with) PHF5A	1.2855
SF3B4 (interacts with) PHF5A	1.21183
SF3B5 (interacts with) PHF5A	1.18848
SNRPA1 (interacts with) PHF5A	1.0733
SNRPB2 (interacts with) PHF5A	1.09182
SF3A2 (interacts with) SF3A1	0.165804
SF3A3 (interacts with) SF3A1	0.445557
SF3B1 (interacts with) SF3A1	0.243455
SF3B2 (interacts with) SF3A1	0.319237
SF3B3 (interacts with) SF3A1	0.459672
SF3B4 (interacts with) SF3A1	0.607688
SF3B5 (interacts with) SF3A1	0.515035
SNRPA1 (interacts with) SF3A1	0.89593
SNRPB2 (interacts with) SF3A1	0.708445
SF3A3 (interacts with) SF3A2	0.315175
SF3B1 (interacts with) SF3A2	0.110186
SF3B2 (interacts with) SF3A2	0.468224
SF3B3 (interacts with) SF3A2	0.621185
SF3B4 (interacts with) SF3A2	0.770331
SF3B5 (interacts with) SF3A2	0.654309
SNRPA1 (interacts with) SF3A2	1.05719
SNRPB2 (interacts with) SF3A2	0.866766
SF3B1 (interacts with) SF3A3	0.271057
SF3B2 (interacts with) SF3A3	0.705209
SF3B3 (interacts with) SF3A3	0.861765
SF3B4 (interacts with) SF3A3	1.03048
SF3B5 (interacts with) SF3A3	0.846513
SNRPA1 (interacts with) SF3A3	1.28115
SNRPB2 (interacts with) SF3A3	1.0871
SF3B2 (interacts with) SF3B1	0.517457
SF3B3 (interacts with) SF3B1	0.699502
SF3B4 (interacts with) SF3B1	0.833002
SF3B5 (interacts with) SF3B1	0.718512
SNRPA1 (interacts with) SF3B1	1.12745
SNRPB2 (interacts with) SF3B1	0.938323
SF3B3 (interacts with) SF3B2	0.287782
SF3B4 (interacts with) SF3B2	0.389179
SF3B5 (interacts with) SF3B2	0.341659
SNRPA1 (interacts with) SF3B2	0.683058
SNRPB2 (interacts with) SF3B2	0.491098
SF3B4 (interacts with) SF3B3	0.266382
SF3B5 (interacts with) SF3B3	0.270678
SNRPA1 (interacts with) SF3B3	0.460054
SNRPB2 (interacts with) SF3B3	0.277129
SF3B5 (interacts with) SF3B4	0.464363
SNRPA1 (interacts with) SF3B4	0.424227
SNRPB2 (interacts with) SF3B4	0.353765
SNRPA1 (interacts with) SF3B5	0.541993
SNRPB2 (interacts with) SF3B5	0.306147
SNRPB2 (interacts with) SNRPA1	0.246624
SNRPD1 (interacts with) SNRPB	0.387706
SNRPD2 (interacts with) SNRPB	0.585524
SNRPD3 (interacts with) SNRPB	0.218562
SNRPF (interacts with) SNRPB	1.53167
SNRPG (interacts with) SNRPB	0.869594
SNRPD2 (interacts with) SNRPD1	0.853308
SNRPD3 (interacts with) SNRPD1	0.287919
SNRPF (interacts with) SNRPD1	1.79821
SNRPG (interacts with) SNRPD1	1.13057
SNRPD3 (interacts with) SNRPD2	0.68177
SNRPF (interacts with) SNRPD2	0.969537
SNRPG (interacts with) SNRPD2	0.301344
SNRPF (interacts with) SNRPD3	1.60666
SNRPG (interacts with) SNRPD3	0.958354
SNRPG (interacts with) SNRPF	0.699223
CTNNBL1 (interacts with) CDC5L	0.228335
CWC15 (interacts with) CDC5L	3.25646
HSPA8 (interacts with) CDC5L	1.24727
PLRG1 (interacts with) CDC5L	1.33564
PQBP1 (interacts with) CDC5L	2.8926
PRPF19 (interacts with) CDC5L	2.04061
WBP11 (interacts with) CDC5L	2.19289
CWC15 (interacts with) CTNNBL1	3.31271
HSPA8 (interacts with) CTNNBL1	1.33786
PLRG1 (interacts with) CTNNBL1	1.42808
PQBP1 (interacts with) CTNNBL1	2.96157
PRPF19 (interacts with) CTNNBL1	2.10725
WBP11 (interacts with) CTNNBL1	2.26783
HSPA8 (interacts with) CWC15	2.69211
PLRG1 (interacts with) CWC15	2.09457
PQBP1 (interacts with) CWC15	1.02726
PRPF19 (interacts with) CWC15	1.87364
WBP11 (interacts with) CWC15	1.42997
PLRG1 (interacts with) HSPA8	0.767657
PQBP1 (interacts with) HSPA8	2.31192
PRPF19 (interacts with) HSPA8	1.07443
WBP11 (interacts with) HSPA8	1.33549
PQBP1 (interacts with) PLRG1	1.67434
PRPF19 (interacts with) PLRG1	0.982286
WBP11 (interacts with) PLRG1	0.966125
PRPF19 (interacts with) PQBP1	1.74084
WBP11 (interacts with) PQBP1	1.30043
WBP11 (interacts with) PRPF19	0.543008
LSM3 (interacts with) LSM2	1.30995
LSM4 (interacts with) LSM2	1.03618
LSM5 (interacts with) LSM2	1.91492
LSM6 (interacts with) LSM2	0.779433
LSM7 (interacts with) LSM2	1.1615
LSM8 (interacts with) LSM2	1.20152
LSM4 (interacts with) LSM3	0.287896
LSM5 (interacts with) LSM3	0.654819
LSM6 (interacts with) LSM3	0.561212
LSM7 (interacts with) LSM3	0.16509
LSM8 (interacts with) LSM3	0.187127
LSM5 (interacts with) LSM4	0.90416
LSM6 (interacts with) LSM4	0.288822
LSM7 (interacts with) LSM4	0.139752
LSM8 (interacts with) LSM4	0.261852
LSM6 (interacts with) LSM5	1.16439
LSM7 (interacts with) LSM5	0.79135
LSM8 (interacts with) LSM5	0.767968
LSM7 (interacts with) LSM6	0.409342
LSM8 (interacts with) LSM6	0.497854
LSM8 (interacts with) LSM7	0.188387
DHX35 (interacts with) DDX41	0.214668
FAM32A (interacts with) DDX41	2.08415
FAM50A (interacts with) DDX41	1.13066
GPATCH1 (interacts with) DDX41	1.81314
NOSIP (interacts with) DDX41	0.217396
PPIG (interacts with) DDX41	1.55915
PPIL3 (interacts with) DDX41	0.83567
PPWD1 (interacts with) DDX41	1.08716
FAM32A (interacts with) DHX35	2.13483
FAM50A (interacts with) DHX35	1.20274
GPATCH1 (interacts with) DHX35	1.85541
NOSIP (interacts with) DHX35	0.163842
PPIG (interacts with) DHX35	1.56878
PPIL3 (interacts with) DHX35	0.941948
PPWD1 (interacts with) DHX35	1.19776
FAM50A (interacts with) FAM32A	1.24809
GPATCH1 (interacts with) FAM32A	0.479413
NOSIP (interacts with) FAM32A	2.23684
PPIG (interacts with) FAM32A	1.31615
PPIL3 (interacts with) FAM32A	1.6909
PPWD1 (interacts with) FAM32A	1.7278
GPATCH1 (interacts with) FAM50A	1.12087
NOSIP (interacts with) FAM50A	1.31657
PPIG (interacts with) FAM50A	1.44304
PPIL3 (interacts with) FAM50A	0.549432
PPWD1 (interacts with) FAM50A	0.634306
NOSIP (interacts with) GPATCH1	1.95375
PPIG (interacts with) GPATCH1	0.899129
PPIL3 (interacts with) GPATCH1	1.50856
PPWD1 (interacts with) GPATCH1	1.58139
PPIG (interacts with) NOSIP	1.62776
PPIL3 (interacts with) NOSIP	1.02514
PPWD1 (interacts with) NOSIP	1.27603
PPIL3 (interacts with) PPIG	1.56848
PPWD1 (interacts with) PPIG	1.71619
PPWD1 (interacts with) PPIL3	0.275351
CDC40 (interacts with) CCDC12	2.94875
CWC22 (interacts with) CCDC12	3.03481
FRG1 (interacts with) CCDC12	3.04576
PPIL2 (interacts with) CCDC12	3.28057
RNF113A (interacts with) CCDC12	1.51781
SRRM2 (interacts with) CCDC12	2.31814
ZNF830 (interacts with) CCDC12	1.12645
CWC22 (interacts with) CDC40	1.28002
FRG1 (interacts with) CDC40	0.685436
PPIL2 (interacts with) CDC40	1.36827
RNF113A (interacts with) CDC40	1.54894
SRRM2 (interacts with) CDC40	0.805142
ZNF830 (interacts with) CDC40	2.00779
FRG1 (interacts with) CWC22	0.668759
PPIL2 (interacts with) CWC22	0.278945
RNF113A (interacts with) CWC22	1.88343
SRRM2 (interacts with) CWC22	0.995213
ZNF830 (interacts with) CWC22	2.32034
PPIL2 (interacts with) FRG1	0.706941
RNF113A (interacts with) FRG1	1.74264
SRRM2 (interacts with) FRG1	0.791557
ZNF830 (interacts with) FRG1	2.21663
RNF113A (interacts with) PPIL2	2.12303
SRRM2 (interacts with) PPIL2	1.20439
ZNF830 (interacts with) PPIL2	2.56877
SRRM2 (interacts with) RNF113A	1.02115
ZNF830 (interacts with) RNF113A	0.48869
ZNF830 (interacts with) SRRM2	1.47438
IK (interacts with) HSPB1	0.442563
KIN (interacts with) HSPB1	0.798978
MFAP1 (interacts with) HSPB1	5.6702
PRPF38A (interacts with) HSPB1	0.614281
PRPF4B (interacts with) HSPB1	1.42518
SMU1 (interacts with) HSPB1	1.39279
THRAP3 (interacts with) HSPB1	1.35016
UBL5 (interacts with) HSPB1	0.990104
ZMAT2 (interacts with) HSPB1	2.0586
KIN (interacts with) IK	0.387758
MFAP1 (interacts with) IK	5.86727
PRPF38A (interacts with) IK	0.387929
PRPF4B (interacts with) IK	1.24486
SMU1 (interacts with) IK	1.26444
THRAP3 (interacts with) IK	1.57526
UBL5 (interacts with) IK	0.948202
ZMAT2 (interacts with) IK	2.27305
MFAP1 (interacts with) KIN	6.15073
PRPF38A (interacts with) KIN	0.466203
PRPF4B (interacts with) KIN	1.31117
SMU1 (interacts with) KIN	1.39256
THRAP3 (interacts with) KIN	1.88005
UBL5 (interacts with) KIN	1.20049
ZMAT2 (interacts with) KIN	2.58034
PRPF38A (interacts with) MFAP1	6.18356
PRPF4B (interacts with) MFAP1	5.40766
SMU1 (interacts with) MFAP1	5.26054
THRAP3 (interacts with) MFAP1	4.35668
UBL5 (interacts with) MFAP1	5.1961
ZMAT2 (interacts with) MFAP1	3.62624
PRPF4B (interacts with) PRPF38A	1.56992
SMU1 (interacts with) PRPF38A	1.59995
THRAP3 (interacts with) PRPF38A	1.88225
UBL5 (interacts with) PRPF38A	1.27458
ZMAT2 (interacts with) PRPF38A	2.57303
SMU1 (interacts with) PRPF4B	0.33024
THRAP3 (interacts with) PRPF4B	1.6364
UBL5 (interacts with) PRPF4B	0.750361
ZMAT2 (interacts with) PRPF4B	2.16548
THRAP3 (interacts with) SMU1	1.53061
UBL5 (interacts with) SMU1	0.558266
ZMAT2 (interacts with) SMU1	2.02867
UBL5 (interacts with) THRAP3	1.24055
ZMAT2 (interacts with) THRAP3	0.789295
ZMAT2 (interacts with) UBL5	1.77902
CCAR1 (interacts with) BUB3	0.5637
DDX17 (interacts with) BUB3	0.968324
DDX5 (interacts with) BUB3	1.29014
FUS (interacts with) BUB3	1.18105
HTATSF1 (interacts with) BUB3	0.39259
LUC7L (interacts with) BUB3	0.867034
PRPF40A (interacts with) BUB3	0.614228
RBM10 (interacts with) BUB3	0.249122
RBM25 (interacts with) BUB3	2.23348
RBM39 (interacts with) BUB3	0.953422
RBM5 (interacts with) BUB3	0.973719
SF1 (interacts with) BUB3	0.851392
TCERG1 (interacts with) BUB3	1.04593
DDX17 (interacts with) CCAR1	0.474368
DDX5 (interacts with) CCAR1	0.993139
FUS (interacts with) CCAR1	1.5023
HTATSF1 (interacts with) CCAR1	0.231482
LUC7L (interacts with) CCAR1	1.01334
PRPF40A (interacts with) CCAR1	0.566747
RBM10 (interacts with) CCAR1	0.419198
RBM25 (interacts with) CCAR1	2.48732
RBM39 (interacts with) CCAR1	0.642756
RBM5 (interacts with) CCAR1	0.764438
SF1 (interacts with) CCAR1	1.22404
TCERG1 (interacts with) CCAR1	0.667075
DDX5 (interacts with) DDX17	0.66991
FUS (interacts with) DDX17	1.85854
HTATSF1 (interacts with) DDX17	0.623933
LUC7L (interacts with) DDX17	1.22259
PRPF40A (interacts with) DDX17	0.728934
RBM10 (interacts with) DDX17	0.792938
RBM25 (interacts with) DDX17	2.91905
RBM39 (interacts with) DDX17	0.512
RBM5 (interacts with) DDX17	0.644883
SF1 (interacts with) DDX17	1.58417
TCERG1 (interacts with) DDX17	0.37725
FUS (interacts with) DDX5	2.12704
HTATSF1 (interacts with) DDX5	0.999907
LUC7L (interacts with) DDX5	1.25146
PRPF40A (interacts with) DDX5	0.810431
RBM10 (interacts with) DDX5	1.12471
RBM25 (interacts with) DDX5	3.36017
RBM39 (interacts with) DDX5	0.500241
RBM5 (interacts with) DDX5	0.433411
SF1 (interacts with) DDX5	1.82081
TCERG1 (interacts with) DDX5	0.412757
HTATSF1 (interacts with) FUS	1.40224
LUC7L (interacts with) FUS	1.12212
PRPF40A (interacts with) FUS	1.43335
RBM10 (interacts with) FUS	1.17692
RBM25 (interacts with) FUS	2.14747
RBM39 (interacts with) FUS	1.83199
RBM5 (interacts with) FUS	1.76078
SF1 (interacts with) FUS	0.483647
TCERG1 (interacts with) FUS	1.92502
LUC7L (interacts with) HTATSF1	0.877232
PRPF40A (interacts with) HTATSF1	0.423955
RBM10 (interacts with) HTATSF1	0.268624
RBM25 (interacts with) HTATSF1	2.42237
RBM39 (interacts with) HTATSF1	0.635612
RBM5 (interacts with) HTATSF1	0.713367
SF1 (interacts with) HTATSF1	1.09696
TCERG1 (interacts with) HTATSF1	0.718255
PRPF40A (interacts with) LUC7L	0.584132
RBM10 (interacts with) LUC7L	0.750716
RBM25 (interacts with) LUC7L	2.76579
RBM39 (interacts with) LUC7L	0.934949
RBM5 (interacts with) LUC7L	0.836055
SF1 (interacts with) LUC7L	0.839635
TCERG1 (interacts with) LUC7L	1.08274
RBM10 (interacts with) PRPF40A	0.457909
RBM25 (interacts with) PRPF40A	2.71491
RBM39 (interacts with) PRPF40A	0.447402
RBM5 (interacts with) PRPF40A	0.413623
SF1 (interacts with) PRPF40A	1.10335
TCERG1 (interacts with) PRPF40A	0.603833
RBM25 (interacts with) RBM10	2.37892
RBM39 (interacts with) RBM10	0.791044
RBM5 (interacts with) RBM10	0.800614
SF1 (interacts with) RBM10	0.873501
TCERG1 (interacts with) RBM10	0.870514
RBM39 (interacts with) RBM25	3.01783
RBM5 (interacts with) RBM25	3.0772
SF1 (interacts with) RBM25	2.22973
TCERG1 (interacts with) RBM25	3.11851
RBM5 (interacts with) RBM39	0.269171
SF1 (interacts with) RBM39	1.50942
TCERG1 (interacts with) RBM39	0.221976
SF1 (interacts with) RBM5	1.44006
TCERG1 (interacts with) RBM5	0.367219
TCERG1 (interacts with) SF1	1.61564
SEPT7 (interacts with) SEPT11	0.638721
SEPT8 (interacts with) SEPT11	0.217704
SEPT9 (interacts with) SEPT11	0.603862
SEPT8 (interacts with) SEPT7	0.477567
SEPT9 (interacts with) SEPT7	0.141667
SEPT9 (interacts with) SEPT8	0.467503
MECP2 (interacts with) HDAC1	1.34404
SIN3A (interacts with) HDAC1	0.193812
SMARCE1 (interacts with) HDAC1	0.290102
SIN3A (interacts with) MECP2	1.44116
SMARCE1 (interacts with) MECP2	1.24955
SMARCE1 (interacts with) SIN3A	0.445105
SUPT7L (interacts with) SF3B3	0.529845
TAF10 (interacts with) SF3B3	0.652144
TAF5L (interacts with) SF3B3	0.891298
TAF6L (interacts with) SF3B3	0.794712
TAF9 (interacts with) SF3B3	0.81151
TRRAP (interacts with) SF3B3	0.454199
TAF10 (interacts with) SUPT7L	0.62479
TAF5L (interacts with) SUPT7L	0.450883
TAF6L (interacts with) SUPT7L	0.369473
TAF9 (interacts with) SUPT7L	0.346196
TRRAP (interacts with) SUPT7L	0.181949
TAF5L (interacts with) TAF10	1.01257
TAF6L (interacts with) TAF10	0.929488
TAF9 (interacts with) TAF10	0.65195
TRRAP (interacts with) TAF10	0.638987
TAF6L (interacts with) TAF5L	0.131614
TAF9 (interacts with) TAF5L	0.463452
TRRAP (interacts with) TAF5L	0.548372
TAF9 (interacts with) TAF6L	0.406749
TRRAP (interacts with) TAF6L	0.45873
TRRAP (interacts with) TAF9	0.448071
SNRPA1 (interacts with) SNRNP70	0.994878
SRRM1 (interacts with) SNRNP70	0.925844
SRRM2 (interacts with) SNRNP70	0.758267
SRRM1 (interacts with) SNRPA1	0.884579
SRRM2 (interacts with) SNRPA1	0.803141
SRRM2 (interacts with) SRRM1	0.281634
SRP19 (interacts with) SRP14	1.41884
SRP54 (interacts with) SRP14	1.45513
SRP68 (interacts with) SRP14	1.46614
SRP72 (interacts with) SRP14	1.48284
SRP54 (interacts with) SRP19	0.118972
SRP68 (interacts with) SRP19	0.0810235
SRP72 (interacts with) SRP19	0.0747617
SRP68 (interacts with) SRP54	0.0655122
SRP72 (interacts with) SRP54	0.110638
SRP72 (interacts with) SRP68	0.0527329
IKBKB (interacts with) CREBBP	1.32762
IKBKG (interacts with) CREBBP	1.66525
NCOA2 (interacts with) CREBBP	0.591309
NCOA3 (interacts with) CREBBP	0.149657
TROVE2 (interacts with) CREBBP	1.2622
IKBKG (interacts with) IKBKB	1.75078
NCOA2 (interacts with) IKBKB	0.850981
NCOA3 (interacts with) IKBKB	1.31497
TROVE2 (interacts with) IKBKB	1.88238
NCOA2 (interacts with) IKBKG	1.41534
NCOA3 (interacts with) IKBKG	1.56523
TROVE2 (interacts with) IKBKG	0.736973
NCOA3 (interacts with) NCOA2	0.534179
TROVE2 (interacts with) NCOA2	1.23307
TROVE2 (interacts with) NCOA3	1.156
VAMP4 (interacts with) STX6	0.732796
VTI1A (interacts with) STX6	0.785062
VTI1B (interacts with) STX6	0.479045
VTI1A (interacts with) VAMP4	0.178995
VTI1B (interacts with) VAMP4	0.272249
VTI1B (interacts with) VTI1A	0.34663
DHX9 (interacts with) DDX20	0.846807
GEMIN4 (interacts with) DDX20	0.393222
GTF2B (interacts with) DDX20	0.290679
POLR2A (interacts with) DDX20	0.556824
SNRPB (interacts with) DDX20	2.59551
SNRPB2 (interacts with) DDX20	1.35264
TBP (interacts with) DDX20	2.10721
GEMIN4 (interacts with) DHX9	1.2228
GTF2B (interacts with) DHX9	0.660628
POLR2A (interacts with) DHX9	0.32148
SNRPB (interacts with) DHX9	2.45801
SNRPB2 (interacts with) DHX9	1.06028
TBP (interacts with) DHX9	1.95901
GTF2B (interacts with) GEMIN4	0.609026
POLR2A (interacts with) GEMIN4	0.942539
SNRPB (interacts with) GEMIN4	2.84397
SNRPB2 (interacts with) GEMIN4	1.69253
TBP (interacts with) GEMIN4	2.37303
POLR2A (interacts with) GTF2B	0.400441
SNRPB (interacts with) GTF2B	2.60577
SNRPB2 (interacts with) GTF2B	1.33126
TBP (interacts with) GTF2B	2.08664
SNRPB (interacts with) POLR2A	2.38614
SNRPB2 (interacts with) POLR2A	1.02029
TBP (interacts with) POLR2A	1.88176
SNRPB2 (interacts with) SNRPB	1.79124
TBP (interacts with) SNRPB	0.626365
TBP (interacts with) SNRPB2	1.37142
GEMIN4 (interacts with) DDX20	0.393222
GEMIN5 (interacts with) DDX20	0.289069
GEMIN6 (interacts with) DDX20	2.81398
GEMIN7 (interacts with) DDX20	2.25416
GEMIN8 (interacts with) DDX20	0.670541
SNRPB (interacts with) DDX20	2.59551
SNRPD1 (interacts with) DDX20	2.82054
SNRPD2 (interacts with) DDX20	2.09503
SNRPD3 (interacts with) DDX20	2.61188
SNRPF (interacts with) DDX20	1.22942
SNRPG (interacts with) DDX20	1.85564
STRAP (interacts with) DDX20	0.598011
GEMIN5 (interacts with) GEMIN4	0.621637
GEMIN6 (interacts with) GEMIN4	3.07899
GEMIN7 (interacts with) GEMIN4	2.53702
GEMIN8 (interacts with) GEMIN4	0.874298
SNRPB (interacts with) GEMIN4	2.84397
SNRPD1 (interacts with) GEMIN4	3.07981
SNRPD2 (interacts with) GEMIN4	2.36989
SNRPD3 (interacts with) GEMIN4	2.858
SNRPF (interacts with) GEMIN4	1.5295
SNRPG (interacts with) GEMIN4	2.14924
STRAP (interacts with) GEMIN4	0.941421
GEMIN6 (interacts with) GEMIN5	2.83094
GEMIN7 (interacts with) GEMIN5	2.2651
GEMIN8 (interacts with) GEMIN5	0.793253
SNRPB (interacts with) GEMIN5	2.60824
SNRPD1 (interacts with) GEMIN5	2.80689
SNRPD2 (interacts with) GEMIN5	2.09984
SNRPD3 (interacts with) GEMIN5	2.61788
SNRPF (interacts with) GEMIN5	1.25059
SNRPG (interacts with) GEMIN5	1.85414
STRAP (interacts with) GEMIN5	0.582428
GEMIN7 (interacts with) GEMIN6	0.978984
GEMIN8 (interacts with) GEMIN6	2.37474
SNRPB (interacts with) GEMIN6	1.12742
SNRPD1 (interacts with) GEMIN6	1.3655
SNRPD2 (interacts with) GEMIN6	1.0467
SNRPD3 (interacts with) GEMIN6	1.31926
SNRPF (interacts with) GEMIN6	1.60562
SNRPG (interacts with) GEMIN6	1.12969
STRAP (interacts with) GEMIN6	2.27038
GEMIN8 (interacts with) GEMIN7	1.94237
SNRPB (interacts with) GEMIN7	1.6569
SNRPD1 (interacts with) GEMIN7	1.91122
SNRPD2 (interacts with) GEMIN7	1.22054
SNRPD3 (interacts with) GEMIN7	1.80545
SNRPF (interacts with) GEMIN7	1.15608
SNRPG (interacts with) GEMIN7	1.08783
STRAP (interacts with) GEMIN7	1.6941
SNRPB (interacts with) GEMIN8	2.01633
SNRPD1 (interacts with) GEMIN8	2.24324
SNRPD2 (interacts with) GEMIN8	1.55478
SNRPD3 (interacts with) GEMIN8	2.01983
SNRPF (interacts with) GEMIN8	0.860732
SNRPG (interacts with) GEMIN8	1.36001
STRAP (interacts with) GEMIN8	0.623157
SNRPD1 (interacts with) SNRPB	0.387706
SNRPD2 (interacts with) SNRPB	0.585524
SNRPD3 (interacts with) SNRPB	0.218562
SNRPF (interacts with) SNRPB	1.53167
SNRPG (interacts with) SNRPB	0.869594
STRAP (interacts with) SNRPB	2.15755
SNRPD2 (interacts with) SNRPD1	0.853308
SNRPD3 (interacts with) SNRPD1	0.287919
SNRPF (interacts with) SNRPD1	1.79821
SNRPG (interacts with) SNRPD1	1.13057
STRAP (interacts with) SNRPD1	2.38624
SNRPD3 (interacts with) SNRPD2	0.68177
SNRPF (interacts with) SNRPD2	0.969537
SNRPG (interacts with) SNRPD2	0.301344
STRAP (interacts with) SNRPD2	1.61459
SNRPF (interacts with) SNRPD3	1.60666
SNRPG (interacts with) SNRPD3	0.958354
STRAP (interacts with) SNRPD3	2.19545
SNRPG (interacts with) SNRPF	0.699223
STRAP (interacts with) SNRPF	0.707156
STRAP (interacts with) SNRPG	1.35463
GSPT1 (interacts with) ETF1	0.377616
GSPT2 (interacts with) ETF1	0.504231
SMG1 (interacts with) ETF1	0.634408
UPF1 (interacts with) ETF1	0.614319
GSPT2 (interacts with) GSPT1	0.683885
SMG1 (interacts with) GSPT1	0.862704
UPF1 (interacts with) GSPT1	0.350413
SMG1 (interacts with) GSPT2	0.242028
UPF1 (interacts with) GSPT2	0.708552
UPF1 (interacts with) SMG1	0.900641
PDS5B (interacts with) PDS5A	0.594167
RAD21 (interacts with) PDS5A	1.42288
SMC1A (interacts with) PDS5A	1.37449
SMC1B (interacts with) PDS5A	1.07209
SMC3 (interacts with) PDS5A	1.35185
STAG1 (interacts with) PDS5A	0.992714
STAG2 (interacts with) PDS5A	1.18693
RAD21 (interacts with) PDS5B	1.01479
SMC1A (interacts with) PDS5B	0.965586
SMC1B (interacts with) PDS5B	0.691901
SMC3 (interacts with) PDS5B	0.946427
STAG1 (interacts with) PDS5B	0.584772
STAG2 (interacts with) PDS5B	0.795639
SMC1A (interacts with) RAD21	0.100259
SMC1B (interacts with) RAD21	0.453481
SMC3 (interacts with) RAD21	0.13544
STAG1 (interacts with) RAD21	0.489093
STAG2 (interacts with) RAD21	0.263419
SMC1B (interacts with) SMC1A	0.394713
SMC3 (interacts with) SMC1A	0.0397869
STAG1 (interacts with) SMC1A	0.424197
STAG2 (interacts with) SMC1A	0.193495
SMC3 (interacts with) SMC1B	0.365087
STAG1 (interacts with) SMC1B	0.139207
STAG2 (interacts with) SMC1B	0.259446
STAG1 (interacts with) SMC3	0.396042
STAG2 (interacts with) SMC3	0.168034
STAG2 (interacts with) STAG1	0.253181
RBL1 (interacts with) E2F4	1.0792
SMAD3 (interacts with) E2F4	0.9442
SMAD4 (interacts with) E2F4	0.84558
SMAD3 (interacts with) RBL1	0.472062
SMAD4 (interacts with) RBL1	1.70784
SMAD4 (interacts with) SMAD3	1.631
ARID4B (interacts with) ARID4A	0.344616
BBX (interacts with) ARID4A	0.848244
ING1 (interacts with) ARID4A	0.325296
SAP130 (interacts with) ARID4A	0.0933967
SAP30 (interacts with) ARID4A	0.148829
SIN3A (interacts with) ARID4A	0.145645
SUDS3 (interacts with) ARID4A	0.614995
BBX (interacts with) ARID4B	0.707374
ING1 (interacts with) ARID4B	0.400942
SAP130 (interacts with) ARID4B	0.280898
SAP30 (interacts with) ARID4B	0.43811
SIN3A (interacts with) ARID4B	0.394878
SUDS3 (interacts with) ARID4B	0.32191
ING1 (interacts with) BBX	0.606244
SAP130 (interacts with) BBX	0.793851
SAP30 (interacts with) BBX	0.9162
SIN3A (interacts with) BBX	0.940083
SUDS3 (interacts with) BBX	0.604433
SAP130 (interacts with) ING1	0.292239
SAP30 (interacts with) ING1	0.369656
SIN3A (interacts with) ING1	0.395488
SUDS3 (interacts with) ING1	0.605614
SAP30 (interacts with) SAP130	0.173155
SIN3A (interacts with) SAP130	0.164697
SUDS3 (interacts with) SAP130	0.554968
SIN3A (interacts with) SAP30	0.0983962
SUDS3 (interacts with) SAP30	0.703774
SUDS3 (interacts with) SIN3A	0.681199
NDUFA9 (interacts with) NDUFA6	0.593501
NDUFAF1 (interacts with) NDUFA6	0.964861
NDUFB6 (interacts with) NDUFA6	1.25903
NDUFS3 (interacts with) NDUFA6	0.857522
NDUFS7 (interacts with) NDUFA6	0.717055
NDUFAF1 (interacts with) NDUFA9	0.593868
NDUFB6 (interacts with) NDUFA9	0.965958
NDUFS3 (interacts with) NDUFA9	0.401835
NDUFS7 (interacts with) NDUFA9	0.217418
NDUFB6 (interacts with) NDUFAF1	0.587382
NDUFS3 (interacts with) NDUFAF1	0.242589
NDUFS7 (interacts with) NDUFAF1	0.448495
NDUFS3 (interacts with) NDUFB6	0.717782
NDUFS7 (interacts with) NDUFB6	0.881828
NDUFS7 (interacts with) NDUFS3	0.225889
RB1 (interacts with) LDB1	0.622819
TAL1 (interacts with) LDB1	0.725827
TCF3 (interacts with) LDB1	0.664392
TAL1 (interacts with) RB1	0.551926
TCF3 (interacts with) RB1	0.217784
TCF3 (interacts with) TAL1	0.358811
RAD50 (interacts with) PARP1	0.272365
TERF2 (interacts with) PARP1	0.595929
TERF2IP (interacts with) PARP1	1.82843
XRCC5 (interacts with) PARP1	0.983092
XRCC6 (interacts with) PARP1	1.10311
TERF2 (interacts with) RAD50	0.644997
TERF2IP (interacts with) RAD50	1.73446
XRCC5 (interacts with) RAD50	0.899788
XRCC6 (interacts with) RAD50	1.02466
TERF2IP (interacts with) TERF2	1.55729
XRCC5 (interacts with) TERF2	0.668472
XRCC6 (interacts with) TERF2	0.723754
XRCC5 (interacts with) TERF2IP	1.09422
XRCC6 (interacts with) TERF2IP	1.08512
XRCC6 (interacts with) XRCC5	0.154684
AP2A2 (interacts with) AP2A1	0.293135
CCNB1 (interacts with) AP2A1	0.454465
EPN1 (interacts with) AP2A1	0.410096
NUMB (interacts with) AP2A1	0.205117
RALBP1 (interacts with) AP2A1	0.919942
CCNB1 (interacts with) AP2A2	0.529609
EPN1 (interacts with) AP2A2	0.640895
NUMB (interacts with) AP2A2	0.149973
RALBP1 (interacts with) AP2A2	0.742656
EPN1 (interacts with) CCNB1	0.430865
NUMB (interacts with) CCNB1	0.487947
RALBP1 (interacts with) CCNB1	0.698182
NUMB (interacts with) EPN1	0.517376
RALBP1 (interacts with) EPN1	1.07411
RALBP1 (interacts with) NUMB	0.808581
POLR2B (interacts with) POLR2A	0.250131
POLR2C (interacts with) POLR2A	0.283304
POLR2D (interacts with) POLR2A	1.19167
POLR2E (interacts with) POLR2A	0.127578
POLR2G (interacts with) POLR2A	2.03777
POLR2H (interacts with) POLR2A	0.465346
POLR2I (interacts with) POLR2A	2.19783
POLR2C (interacts with) POLR2B	0.0556128
POLR2D (interacts with) POLR2B	1.31558
POLR2E (interacts with) POLR2B	0.135753
POLR2G (interacts with) POLR2B	2.15501
POLR2H (interacts with) POLR2B	0.607138
POLR2I (interacts with) POLR2B	2.29629
POLR2D (interacts with) POLR2C	1.31401
POLR2E (interacts with) POLR2C	0.177438
POLR2G (interacts with) POLR2C	2.15031
POLR2H (interacts with) POLR2C	0.623672
POLR2I (interacts with) POLR2C	2.28127
POLR2E (interacts with) POLR2D	1.24819
POLR2G (interacts with) POLR2D	0.924229
POLR2H (interacts with) POLR2D	0.831936
POLR2I (interacts with) POLR2D	1.28358
POLR2G (interacts with) POLR2E	2.09138
POLR2H (interacts with) POLR2E	0.518985
POLR2I (interacts with) POLR2E	2.24214
POLR2H (interacts with) POLR2G	1.72627
POLR2I (interacts with) POLR2G	0.967047
POLR2I (interacts with) POLR2H	1.93162
CDK8 (interacts with) CCNC	0.152387
DRAP1 (interacts with) CCNC	1.55975
GTF2B (interacts with) CCNC	0.945254
GTF2E1 (interacts with) CCNC	0.242227
GTF2F1 (interacts with) CCNC	0.668696
GTF2H1 (interacts with) CCNC	1.13584
POLR2A (interacts with) CCNC	0.571793
SMARCA4 (interacts with) CCNC	1.12096
SMARCB1 (interacts with) CCNC	1.12018
SMARCC1 (interacts with) CCNC	0.938689
SMARCC2 (interacts with) CCNC	0.895819
SMARCD1 (interacts with) CCNC	1.03905
SMARCD2 (interacts with) CCNC	1.05378
TBP (interacts with) CCNC	1.73906
DRAP1 (interacts with) CDK8	1.64473
GTF2B (interacts with) CDK8	0.843972
GTF2E1 (interacts with) CDK8	0.325876
GTF2F1 (interacts with) CDK8	0.772944
GTF2H1 (interacts with) CDK8	1.04504
POLR2A (interacts with) CDK8	0.473005
SMARCA4 (interacts with) CDK8	1.02504
SMARCB1 (interacts with) CDK8	1.02374
SMARCC1 (interacts with) CDK8	0.838082
SMARCC2 (interacts with) CDK8	0.793365
SMARCD1 (interacts with) CDK8	0.939819
SMARCD2 (interacts with) CDK8	0.95602
TBP (interacts with) CDK8	1.8343
GTF2B (interacts with) DRAP1	1.82602
GTF2E1 (interacts with) DRAP1	1.36101
GTF2F1 (interacts with) DRAP1	1.03992
GTF2H1 (interacts with) DRAP1	1.85647
POLR2A (interacts with) DRAP1	1.6571
SMARCA4 (interacts with) DRAP1	1.89914
SMARCB1 (interacts with) DRAP1	1.90164
SMARCC1 (interacts with) DRAP1	1.83278
SMARCC2 (interacts with) DRAP1	1.82172
SMARCD1 (interacts with) DRAP1	1.89355
SMARCD2 (interacts with) DRAP1	1.8726
TBP (interacts with) DRAP1	0.720983
GTF2E1 (interacts with) GTF2B	0.913328
GTF2F1 (interacts with) GTF2B	1.30058
GTF2H1 (interacts with) GTF2B	0.247085
POLR2A (interacts with) GTF2B	0.400441
SMARCA4 (interacts with) GTF2B	0.221974
SMARCB1 (interacts with) GTF2B	0.223891
SMARCC1 (interacts with) GTF2B	0.0779792
SMARCC2 (interacts with) GTF2B	0.0930934
SMARCD1 (interacts with) GTF2B	0.16251
SMARCD2 (interacts with) GTF2B	0.149441
TBP (interacts with) GTF2B	2.08664
GTF2F1 (interacts with) GTF2E1	0.536716
GTF2H1 (interacts with) GTF2E1	1.08778
POLR2A (interacts with) GTF2E1	0.545971
SMARCA4 (interacts with) GTF2E1	1.08569
SMARCB1 (interacts with) GTF2E1	1.08693
SMARCC1 (interacts with) GTF2E1	0.91105
SMARCC2 (interacts with) GTF2E1	0.871727
SMARCD1 (interacts with) GTF2E1	1.00764
SMARCD2 (interacts with) GTF2E1	1.0215
TBP (interacts with) GTF2E1	1.53936
GTF2H1 (interacts with) GTF2F1	1.43647
POLR2A (interacts with) GTF2F1	0.989153
SMARCA4 (interacts with) GTF2F1	1.44611
SMARCB1 (interacts with) GTF2F1	1.44852
SMARCC1 (interacts with) GTF2F1	1.29867
SMARCC2 (interacts with) GTF2F1	1.26521
SMARCD1 (interacts with) GTF2F1	1.3835
SMARCD2 (interacts with) GTF2F1	1.39315
TBP (interacts with) GTF2F1	1.15085
POLR2A (interacts with) GTF2H1	0.616605
SMARCA4 (interacts with) GTF2H1	0.0913091
SMARCB1 (interacts with) GTF2H1	0.0755831
SMARCC1 (interacts with) GTF2H1	0.240191
SMARCC2 (interacts with) GTF2H1	0.283424
SMARCD1 (interacts with) GTF2H1	0.196781
SMARCD2 (interacts with) GTF2H1	0.13176
TBP (interacts with) GTF2H1	2.14242
SMARCA4 (interacts with) POLR2A	0.604387
SMARCB1 (interacts with) POLR2A	0.603983
SMARCC1 (interacts with) POLR2A	0.411973
SMARCC2 (interacts with) POLR2A	0.368495
SMARCD1 (interacts with) POLR2A	0.517133
SMARCD2 (interacts with) POLR2A	0.531985
TBP (interacts with) POLR2A	1.88176
SMARCB1 (interacts with) SMARCA4	0.0452343
SMARCC1 (interacts with) SMARCA4	0.200525
SMARCC2 (interacts with) SMARCA4	0.247943
SMARCD1 (interacts with) SMARCA4	0.140379
SMARCD2 (interacts with) SMARCA4	0.0762896
TBP (interacts with) SMARCA4	2.17709
SMARCC1 (interacts with) SMARCB1	0.209114
SMARCC2 (interacts with) SMARCB1	0.254018
SMARCD1 (interacts with) SMARCB1	0.163531
SMARCD2 (interacts with) SMARCB1	0.0881532
TBP (interacts with) SMARCB1	2.18619
SMARCC2 (interacts with) SMARCC1	0.0495598
SMARCD1 (interacts with) SMARCC1	0.116805
SMARCD2 (interacts with) SMARCC1	0.130089
TBP (interacts with) SMARCC1	2.08626
SMARCD1 (interacts with) SMARCC2	0.154693
SMARCD2 (interacts with) SMARCC2	0.178301
TBP (interacts with) SMARCC2	2.06796
SMARCD2 (interacts with) SMARCD1	0.107458
TBP (interacts with) SMARCD1	2.13404
TBP (interacts with) SMARCD2	2.14785
HTATSF1 (interacts with) CDK9	0.338745
NCL (interacts with) CDK9	0.642069
POLR2A (interacts with) CDK9	0.227059
SUPT5H (interacts with) CDK9	0.252342
NCL (interacts with) HTATSF1	0.31442
POLR2A (interacts with) HTATSF1	0.503945
SUPT5H (interacts with) HTATSF1	0.209347
POLR2A (interacts with) NCL	0.78036
SUPT5H (interacts with) NCL	0.482753
SUPT5H (interacts with) POLR2A	0.406341
CAPZA1 (interacts with) ARHGAP17	1.43035
CAPZA2 (interacts with) ARHGAP17	1.20207
CAPZB (interacts with) ARHGAP17	1.42066
CD2AP (interacts with) ARHGAP17	1.03905
SH3KBP1 (interacts with) ARHGAP17	0.808112
CAPZA2 (interacts with) CAPZA1	0.455844
CAPZB (interacts with) CAPZA1	0.123877
CD2AP (interacts with) CAPZA1	0.510917
SH3KBP1 (interacts with) CAPZA1	0.702487
CAPZB (interacts with) CAPZA2	0.361182
CD2AP (interacts with) CAPZA2	0.210692
SH3KBP1 (interacts with) CAPZA2	0.438649
CD2AP (interacts with) CAPZB	0.455437
SH3KBP1 (interacts with) CAPZB	0.668514
SH3KBP1 (interacts with) CD2AP	0.247526
RFC2 (interacts with) RFC1	0.839228
RFC3 (interacts with) RFC1	0.584917
RFC4 (interacts with) RFC1	0.666409
RFC5 (interacts with) RFC1	0.774256
RFC3 (interacts with) RFC2	0.370731
RFC4 (interacts with) RFC2	0.242616
RFC5 (interacts with) RFC2	0.131989
RFC4 (interacts with) RFC3	0.130149
RFC5 (interacts with) RFC3	0.271407
RFC5 (interacts with) RFC4	0.14584
CDK2 (interacts with) CCNA2	0.486544
LIG1 (interacts with) CCNA2	0.967994
PARP1 (interacts with) CCNA2	1.25184
POLA1 (interacts with) CCNA2	0.897539
POLD1 (interacts with) CCNA2	1.16153
POLE (interacts with) CCNA2	1.28284
RFC1 (interacts with) CCNA2	0.827211
RFC2 (interacts with) CCNA2	1.41396
RPA1 (interacts with) CCNA2	0.694612
RPA2 (interacts with) CCNA2	0.426233
RPA3 (interacts with) CCNA2	0.451375
TOP1 (interacts with) CCNA2	1.12767
LIG1 (interacts with) CDK2	0.513451
PARP1 (interacts with) CDK2	0.889126
POLA1 (interacts with) CDK2	0.426265
POLD1 (interacts with) CDK2	0.805357
POLE (interacts with) CDK2	0.926213
RFC1 (interacts with) CDK2	0.765725
RFC2 (interacts with) CDK2	1.09476
RPA1 (interacts with) CDK2	0.336515
RPA2 (interacts with) CDK2	0.468228
RPA3 (interacts with) CDK2	0.274515
TOP1 (interacts with) CDK2	0.722412
PARP1 (interacts with) LIG1	0.51093
POLA1 (interacts with) LIG1	0.315542
POLD1 (interacts with) LIG1	0.468644
POLE (interacts with) LIG1	0.552238
RFC1 (interacts with) LIG1	0.877872
RFC2 (interacts with) LIG1	0.772583
RPA1 (interacts with) LIG1	0.619558
RPA2 (interacts with) LIG1	0.921534
RPA3 (interacts with) LIG1	0.68971
TOP1 (interacts with) LIG1	0.34043
POLA1 (interacts with) PARP1	0.807327
POLD1 (interacts with) PARP1	0.212225
POLE (interacts with) PARP1	0.106707
RFC1 (interacts with) PARP1	0.879749
RFC2 (interacts with) PARP1	0.357027
RPA1 (interacts with) PARP1	1.05683
RPA2 (interacts with) PARP1	1.29111
RPA3 (interacts with) PARP1	1.04161
TOP1 (interacts with) PARP1	0.565009
POLD1 (interacts with) POLA1	0.74612
POLE (interacts with) POLA1	0.845028
RFC1 (interacts with) POLA1	0.995124
RFC2 (interacts with) POLA1	1.04059
RPA1 (interacts with) POLA1	0.399351
RPA2 (interacts with) POLA1	0.77398
RPA3 (interacts with) POLA1	0.585707
TOP1 (interacts with) POLA1	0.53773
POLE (interacts with) POLD1	0.164136
RFC1 (interacts with) POLD1	0.722202
RFC2 (interacts with) POLD1	0.314381
RPA1 (interacts with) POLD1	0.984958
RPA2 (interacts with) POLD1	1.19971
RPA3 (interacts with) POLD1	0.927543
TOP1 (interacts with) POLD1	0.636737
RFC1 (interacts with) POLE	0.84239
RFC2 (interacts with) POLE	0.266597
RPA1 (interacts with) POLE	1.10029
RPA2 (interacts with) POLE	1.32948
RPA3 (interacts with) POLE	1.06728
TOP1 (interacts with) POLE	0.639989
RFC2 (interacts with) RFC1	0.839228
RPA1 (interacts with) RFC1	1.04783
RPA2 (interacts with) RFC1	1.04431
RPA3 (interacts with) RFC1	0.798661
TOP1 (interacts with) RFC1	1.10948
RPA1 (interacts with) RFC2	1.27288
RPA2 (interacts with) RFC2	1.47624
RPA3 (interacts with) RFC2	1.20132
TOP1 (interacts with) RFC2	0.901942
RPA2 (interacts with) RPA1	0.457968
RPA3 (interacts with) RPA1	0.384511
TOP1 (interacts with) RPA1	0.822008
RPA3 (interacts with) RPA2	0.298203
TOP1 (interacts with) RPA2	1.10596
TOP1 (interacts with) RPA3	0.929783
MAEA (interacts with) ARMC8	0.308509
MKLN1 (interacts with) ARMC8	0.258944
RANBP10 (interacts with) ARMC8	0.127066
RANBP9 (interacts with) ARMC8	0.128237
RMND5A (interacts with) ARMC8	0.304678
WDR26 (interacts with) ARMC8	0.108769
YPEL5 (interacts with) ARMC8	0.209646
MKLN1 (interacts with) MAEA	0.55724
RANBP10 (interacts with) MAEA	0.195006
RANBP9 (interacts with) MAEA	0.373206
RMND5A (interacts with) MAEA	0.0407617
WDR26 (interacts with) MAEA	0.387785
YPEL5 (interacts with) MAEA	0.157195
RANBP10 (interacts with) MKLN1	0.375497
RANBP9 (interacts with) MKLN1	0.275732
RMND5A (interacts with) MKLN1	0.547652
WDR26 (interacts with) MKLN1	0.229833
YPEL5 (interacts with) MKLN1	0.457807
RANBP9 (interacts with) RANBP10	0.205988
RMND5A (interacts with) RANBP10	0.195761
WDR26 (interacts with) RANBP10	0.21505
YPEL5 (interacts with) RANBP10	0.125853
RMND5A (interacts with) RANBP9	0.377853
WDR26 (interacts with) RANBP9	0.0738957
YPEL5 (interacts with) RANBP9	0.262157
WDR26 (interacts with) RMND5A	0.386991
YPEL5 (interacts with) RMND5A	0.156828
YPEL5 (interacts with) WDR26	0.267159
PPP2CA (interacts with) PIN1	0.438468
PPP2R1A (interacts with) PIN1	0.450219
PPP2R2A (interacts with) PIN1	0.410947
RAF1 (interacts with) PIN1	1.44278
PPP2R1A (interacts with) PPP2CA	0.560158
PPP2R2A (interacts with) PPP2CA	0.401152
RAF1 (interacts with) PPP2CA	1.73786
PPP2R2A (interacts with) PPP2R1A	0.214552
RAF1 (interacts with) PPP2R1A	1.64526
RAF1 (interacts with) PPP2R2A	1.66047
HSPA8 (interacts with) CLTC	0.831903
PFN1 (interacts with) CLTC	1.06893
VCP (interacts with) CLTC	2.01304
PFN1 (interacts with) HSPA8	0.350947
VCP (interacts with) HSPA8	1.61393
VCP (interacts with) PFN1	1.41708
CTNNB1 (interacts with) ACTN1	0.926909
PXN (interacts with) ACTN1	0.918217
SRC (interacts with) ACTN1	1.59872
TLN1 (interacts with) ACTN1	1.59943
VCL (interacts with) ACTN1	1.09102
PXN (interacts with) CTNNB1	0.830627
SRC (interacts with) CTNNB1	0.75365
TLN1 (interacts with) CTNNB1	0.759239
VCL (interacts with) CTNNB1	1.22437
SRC (interacts with) PXN	1.29597
TLN1 (interacts with) PXN	1.29966
VCL (interacts with) PXN	0.423665
TLN1 (interacts with) SRC	0.188882
VCL (interacts with) SRC	1.698
VCL (interacts with) TLN1	1.69596
CTR9 (interacts with) CDC73	0.148918
LEO1 (interacts with) CDC73	1.4758
PAF1 (interacts with) CDC73	0.168656
WDR61 (interacts with) CDC73	0.956107
LEO1 (interacts with) CTR9	1.37957
PAF1 (interacts with) CTR9	0.0364522
WDR61 (interacts with) CTR9	0.8418
PAF1 (interacts with) LEO1	1.35382
WDR61 (interacts with) LEO1	0.783819
WDR61 (interacts with) PAF1	0.828683
EED (interacts with) AEBP2	0.224252
EZH2 (interacts with) AEBP2	0.566895
RBBP4 (interacts with) AEBP2	0.817416
RBBP7 (interacts with) AEBP2	0.722885
SUZ12 (interacts with) AEBP2	0.180223
EZH2 (interacts with) EED	0.753181
RBBP4 (interacts with) EED	0.84539
RBBP7 (interacts with) EED	0.691788
SUZ12 (interacts with) EED	0.353064
RBBP4 (interacts with) EZH2	1.20415
RBBP7 (interacts with) EZH2	1.20343
SUZ12 (interacts with) EZH2	0.408537
RBBP7 (interacts with) RBBP4	0.347691
SUZ12 (interacts with) RBBP4	0.929854
SUZ12 (interacts with) RBBP7	0.86906
CBX4 (interacts with) BMI1	0.97934
COMMD3 (interacts with) BMI1	0.763138
PHC2 (interacts with) BMI1	0.609543
PHC3 (interacts with) BMI1	0.723312
RING1 (interacts with) BMI1	0.823589
RNF2 (interacts with) BMI1	0.776822
COMMD3 (interacts with) CBX4	0.365935
PHC2 (interacts with) CBX4	0.571545
PHC3 (interacts with) CBX4	0.769094
RING1 (interacts with) CBX4	0.195278
RNF2 (interacts with) CBX4	1.11907
PHC2 (interacts with) COMMD3	0.56699
PHC3 (interacts with) COMMD3	0.79271
RING1 (interacts with) COMMD3	0.226734
RNF2 (interacts with) COMMD3	1.10308
PHC3 (interacts with) PHC2	0.360154
RING1 (interacts with) PHC2	0.474808
RNF2 (interacts with) PHC2	0.657317
RING1 (interacts with) PHC3	0.707322
RNF2 (interacts with) PHC3	0.380351
RNF2 (interacts with) RING1	1.03748
POLR3B (interacts with) POLR3A	0.046315
POLR3C (interacts with) POLR3A	0.692978
POLR3D (interacts with) POLR3A	0.157503
POLR3E (interacts with) POLR3A	0.194343
POLR3F (interacts with) POLR3A	0.974141
POLR3G (interacts with) POLR3A	1.38539
POLR3C (interacts with) POLR3B	0.677116
POLR3D (interacts with) POLR3B	0.157424
POLR3E (interacts with) POLR3B	0.172907
POLR3F (interacts with) POLR3B	0.958572
POLR3G (interacts with) POLR3B	1.36972
POLR3D (interacts with) POLR3C	0.574412
POLR3E (interacts with) POLR3C	0.561342
POLR3F (interacts with) POLR3C	0.284654
POLR3G (interacts with) POLR3C	0.756746
POLR3E (interacts with) POLR3D	0.105392
POLR3F (interacts with) POLR3D	0.855586
POLR3G (interacts with) POLR3D	1.24377
POLR3F (interacts with) POLR3E	0.842594
POLR3G (interacts with) POLR3E	1.21723
POLR3G (interacts with) POLR3F	0.562682
POLR1A (interacts with) CD3EAP	3.44518
POLR1B (interacts with) CD3EAP	3.42289
POLR1C (interacts with) CD3EAP	3.53986
POLR1E (interacts with) CD3EAP	3.59684
RPA1 (interacts with) CD3EAP	3.2194
RPA2 (interacts with) CD3EAP	2.90423
TWISTNB (interacts with) CD3EAP	3.40851
POLR1B (interacts with) POLR1A	0.0779045
POLR1C (interacts with) POLR1A	0.406081
POLR1E (interacts with) POLR1A	0.378722
RPA1 (interacts with) POLR1A	0.678756
RPA2 (interacts with) POLR1A	0.966805
TWISTNB (interacts with) POLR1A	0.120034
POLR1C (interacts with) POLR1B	0.359683
POLR1E (interacts with) POLR1B	0.379145
RPA1 (interacts with) POLR1B	0.653701
RPA2 (interacts with) POLR1B	0.939507
TWISTNB (interacts with) POLR1B	0.0885029
POLR1E (interacts with) POLR1C	0.247645
RPA1 (interacts with) POLR1C	0.925209
RPA2 (interacts with) POLR1C	1.17192
TWISTNB (interacts with) POLR1C	0.40356
RPA1 (interacts with) POLR1E	1.02568
RPA2 (interacts with) POLR1E	1.2786
TWISTNB (interacts with) POLR1E	0.436128
RPA2 (interacts with) RPA1	0.457968
TWISTNB (interacts with) RPA1	0.602378
TWISTNB (interacts with) RPA2	0.891759
PCNA (interacts with) MLH1	1.4573
PMS2 (interacts with) MLH1	0.391511
PMS2 (interacts with) PCNA	1.11478
POLD1 (interacts with) PCNA	1.18512
POLD2 (interacts with) PCNA	0.837724
POLD3 (interacts with) PCNA	1.17426
POLD2 (interacts with) POLD1	0.462202
POLD3 (interacts with) POLD1	0.117502
POLD3 (interacts with) POLD2	0.478162
HSP90AB1 (interacts with) ACTN4	1.47669
HSPA1A (interacts with) ACTN4	1.36342
HSPA8 (interacts with) ACTN4	1.35638
ITGB2 (interacts with) ACTN4	1.03038
PI4KA (interacts with) ACTN4	2.15107
SVIL (interacts with) ACTN4	1.18605
HSPA1A (interacts with) HSP90AB1	0.350797
HSPA8 (interacts with) HSP90AB1	0.400125
ITGB2 (interacts with) HSP90AB1	0.818633
PI4KA (interacts with) HSP90AB1	0.98283
SVIL (interacts with) HSP90AB1	1.32321
HSPA8 (interacts with) HSPA1A	0.196261
ITGB2 (interacts with) HSPA1A	0.81248
PI4KA (interacts with) HSPA1A	1.20516
SVIL (interacts with) HSPA1A	1.31677
ITGB2 (interacts with) HSPA8	0.816435
PI4KA (interacts with) HSPA8	1.25615
SVIL (interacts with) HSPA8	1.34004
PI4KA (interacts with) ITGB2	1.39724
SVIL (interacts with) ITGB2	0.543567
SVIL (interacts with) PI4KA	1.71196
NUP107 (interacts with) AAAS	0.649919
NUP133 (interacts with) AAAS	0.727019
NUP153 (interacts with) AAAS	1.0171
NUP155 (interacts with) AAAS	0.588881
NUP160 (interacts with) AAAS	0.264528
NUP188 (interacts with) AAAS	0.490074
NUP205 (interacts with) AAAS	0.663151
NUP210 (interacts with) AAAS	0.300225
NUP214 (interacts with) AAAS	0.601571
NUP35 (interacts with) AAAS	0.387006
NUP37 (interacts with) AAAS	0.738921
NUP43 (interacts with) AAAS	0.858594
NUP50 (interacts with) AAAS	1.11217
NUP54 (interacts with) AAAS	0.673764
NUP62 (interacts with) AAAS	0.99136
NUP85 (interacts with) AAAS	0.785883
NUP88 (interacts with) AAAS	0.582549
NUP93 (interacts with) AAAS	0.587072
NUP98 (interacts with) AAAS	0.490315
RAE1 (interacts with) AAAS	0.627633
RANBP2 (interacts with) AAAS	0.487848
SEC13 (interacts with) AAAS	0.548321
SEH1L (interacts with) AAAS	0.732526
TPR (interacts with) AAAS	1.5079
NUP133 (interacts with) NUP107	0.127459
NUP153 (interacts with) NUP107	1.41952
NUP155 (interacts with) NUP107	0.171424
NUP160 (interacts with) NUP107	0.563191
NUP188 (interacts with) NUP107	0.327788
NUP205 (interacts with) NUP107	0.543306
NUP210 (interacts with) NUP107	0.487898
NUP214 (interacts with) NUP107	0.804238
NUP35 (interacts with) NUP107	0.887965
NUP37 (interacts with) NUP107	1.22071
NUP43 (interacts with) NUP107	1.33771
NUP50 (interacts with) NUP107	1.58068
NUP54 (interacts with) NUP107	0.40121
NUP62 (interacts with) NUP107	1.39423
NUP85 (interacts with) NUP107	1.30975
NUP88 (interacts with) NUP107	0.715043
NUP93 (interacts with) NUP107	0.213367
NUP98 (interacts with) NUP107	0.282616
RAE1 (interacts with) NUP107	0.0650407
RANBP2 (interacts with) NUP107	0.21455
SEC13 (interacts with) NUP107	1.03717
SEH1L (interacts with) NUP107	1.25767
TPR (interacts with) NUP107	1.93913
NUP153 (interacts with) NUP133	1.5264
NUP155 (interacts with) NUP133	0.248067
NUP160 (interacts with) NUP133	0.670205
NUP188 (interacts with) NUP133	0.440432
NUP205 (interacts with) NUP133	0.629557
NUP210 (interacts with) NUP133	0.588959
NUP214 (interacts with) NUP133	0.915833
NUP35 (interacts with) NUP133	0.984216
NUP37 (interacts with) NUP133	1.32633
NUP43 (interacts with) NUP133	1.44655
NUP50 (interacts with) NUP133	1.68937
NUP54 (interacts with) NUP133	0.496605
NUP62 (interacts with) NUP133	1.50536
NUP85 (interacts with) NUP133	1.41511
NUP88 (interacts with) NUP133	0.826718
NUP93 (interacts with) NUP133	0.310755
NUP98 (interacts with) NUP133	0.406733
RAE1 (interacts with) NUP133	0.156384
[truncated: 6,294 more rows]

## Sheet: Figure 1G
complex	protein	key	value	prot_stab_atp	key_stab_atp	prot_atp_bdg	key_atp_bdg	any_atp_bdg	both_atp_bdg	both_stab	both_stab_any_atp_bdg	atp_bdg_non_atp_bdg_non_stab
WIP-WASp-actin-myosin-IIa complex	MYL6	MYH9	0.935638	FALSE	TRUE	FALSE	TRUE	TRUE	FALSE	FALSE	FALSE	TRUE
WIP-WASp-actin-myosin-IIa complex	WAS	MYH9	0.497085	FALSE	TRUE	FALSE	TRUE	TRUE	FALSE	FALSE	FALSE	TRUE
TNF-alpha/NF-kappa B signaling complex 7	HSP90AA1	CDC37	0.934322	TRUE	FALSE	TRUE	FALSE	TRUE	FALSE	FALSE	FALSE	TRUE
TNF-alpha/NF-kappa B signaling complex 7	HSP90AB1	CDC37	0.95315	TRUE	FALSE	TRUE	FALSE	TRUE	FALSE	FALSE	FALSE	TRUE
TNF-alpha/NF-kappa B signaling complex 7	HSP90AA1	FKBP5	0.939936	TRUE	TRUE	TRUE	FALSE	TRUE	FALSE	TRUE	TRUE	TRUE
TNF-alpha/NF-kappa B signaling complex 7	HSP90AB1	FKBP5	0.900631	TRUE	TRUE	TRUE	FALSE	TRUE	FALSE	TRUE	TRUE	TRUE
TNF-alpha/NF-kappa B signaling complex 6	HSP90AA1	CDC37	0.934322	TRUE	FALSE	TRUE	FALSE	TRUE	FALSE	FALSE	FALSE	TRUE
TNF-alpha/NF-kappa B signaling complex 6	HSP90AB1	CDC37	0.95315	TRUE	FALSE	TRUE	FALSE	TRUE	FALSE	FALSE	FALSE	TRUE
TNF-alpha/NF-kappa B signaling complex 6	IKBKB	CDC37	1.84045	TRUE	FALSE	TRUE	FALSE	TRUE	FALSE	FALSE	FALSE	TRUE
TNF-alpha/NF-kappa B signaling complex 6	IKBKG	HSP90AA1	1.75118	TRUE	TRUE	FALSE	TRUE	TRUE	FALSE	TRUE	TRUE	TRUE
TNF-alpha/NF-kappa B signaling complex 6	RPL30	HSP90AA1	0.288238	FALSE	TRUE	FALSE	TRUE	TRUE	FALSE	FALSE	FALSE	TRUE
TNF-alpha/NF-kappa B signaling complex 6	RPL6	HSP90AA1	1.21959	FALSE	TRUE	FALSE	TRUE	TRUE	FALSE	FALSE	FALSE	TRUE
TNF-alpha/NF-kappa B signaling complex 6	IKBKG	HSP90AB1	1.75468	TRUE	TRUE	FALSE	TRUE	TRUE	FALSE	TRUE	TRUE	TRUE
TNF-alpha/NF-kappa B signaling complex 6	RPL30	HSP90AB1	0.264516	FALSE	TRUE	FALSE	TRUE	TRUE	FALSE	FALSE	FALSE	TRUE
TNF-alpha/NF-kappa B signaling complex 6	RPL6	HSP90AB1	1.26568	FALSE	TRUE	FALSE	TRUE	TRUE	FALSE	FALSE	FALSE	TRUE
TNF-alpha/NF-kappa B signaling complex 6	IKBKG	IKBKB	1.81812	TRUE	TRUE	FALSE	TRUE	TRUE	FALSE	TRUE	TRUE	TRUE
TNF-alpha/NF-kappa B signaling complex 6	RPL30	IKBKB	1.2727	FALSE	TRUE	FALSE	TRUE	TRUE	FALSE	FALSE	FALSE	TRUE
TNF-alpha/NF-kappa B signaling complex 6	RPL6	IKBKB	2.49233	FALSE	TRUE	FALSE	TRUE	TRUE	FALSE	FALSE	FALSE	TRUE
SRC-3 complex CORUM 2727	IKBKB	CREBBP	1.34141	TRUE	FALSE	TRUE	FALSE	TRUE	FALSE	FALSE	FALSE	TRUE
SRC-3 complex CORUM 2727	IKBKG	IKBKB	1.81812	TRUE	TRUE	FALSE	TRUE	TRUE	FALSE	TRUE	TRUE	TRUE
SRC-3 complex CORUM 2727	NCOA2	IKBKB	0.856492	FALSE	TRUE	FALSE	TRUE	TRUE	FALSE	FALSE	FALSE	TRUE
SRC-3 complex CORUM 2727	NCOA3	IKBKB	1.32773	FALSE	TRUE	FALSE	TRUE	TRUE	FALSE	FALSE	FALSE	TRUE
SRC-3 complex CORUM 2727	TROVE2	IKBKB	1.93214	FALSE	TRUE	FALSE	TRUE	TRUE	FALSE	FALSE	FALSE	TRUE
Spliceosome-Prp19	HSPA8	CDC5L	1.25808	TRUE	FALSE	TRUE	FALSE	TRUE	FALSE	FALSE	FALSE	TRUE
Spliceosome-Prp19	HSPA8	CTNNBL1	1.34897	TRUE	TRUE	TRUE	FALSE	TRUE	FALSE	TRUE	TRUE	TRUE
Spliceosome-Prp19	HSPA8	CWC15	2.80526	TRUE	FALSE	TRUE	FALSE	TRUE	FALSE	FALSE	FALSE	TRUE
Spliceosome-Prp19	PLRG1	HSPA8	0.797183	FALSE	TRUE	FALSE	TRUE	TRUE	FALSE	FALSE	FALSE	TRUE
Spliceosome-Prp19	PQBP1	HSPA8	2.33892	FALSE	TRUE	FALSE	TRUE	TRUE	FALSE	FALSE	FALSE	TRUE
Spliceosome-Prp19	PRPF19	HSPA8	1.06255	FALSE	TRUE	FALSE	TRUE	TRUE	FALSE	FALSE	FALSE	TRUE
Spliceosome-Prp19	WBP11	HSPA8	1.35663	FALSE	TRUE	FALSE	TRUE	TRUE	FALSE	FALSE	FALSE	TRUE
Spliceosome-B	PRPF4B	HSPB1	1.42909	TRUE	FALSE	TRUE	FALSE	TRUE	FALSE	FALSE	FALSE	TRUE
Spliceosome-B	PRPF4B	IK	1.25722	TRUE	FALSE	TRUE	FALSE	TRUE	FALSE	FALSE	FALSE	TRUE
Spliceosome-B	PRPF4B	KIN	1.32783	TRUE	FALSE	TRUE	FALSE	TRUE	FALSE	FALSE	FALSE	TRUE
Spliceosome-B	PRPF4B	MFAP1	5.52724	TRUE	FALSE	TRUE	FALSE	TRUE	FALSE	FALSE	FALSE	TRUE
Spliceosome-B	SMU1	PRPF4B	0.327455	FALSE	TRUE	FALSE	TRUE	TRUE	FALSE	FALSE	FALSE	TRUE
Spliceosome-B	UBL5	PRPF4B	0.746819	FALSE	TRUE	FALSE	TRUE	TRUE	FALSE	FALSE	FALSE	TRUE
Spliceosome-B	ZMAT2	PRPF4B	2.22286	FALSE	TRUE	FALSE	TRUE	TRUE	FALSE	FALSE	FALSE	TRUE
Spliceosome-A	DDX17	BUB3	0.965827	TRUE	FALSE	TRUE	FALSE	TRUE	FALSE	FALSE	FALSE	TRUE
Spliceosome-A	DDX17	CCAR1	0.478545	TRUE	FALSE	TRUE	FALSE	TRUE	FALSE	FALSE	FALSE	TRUE
Spliceosome-A	FUS	DDX17	1.91434	FALSE	TRUE	FALSE	TRUE	TRUE	FALSE	FALSE	FALSE	TRUE
Spliceosome-A	HTATSF1	DDX17	0.627354	TRUE	TRUE	FALSE	TRUE	TRUE	FALSE	TRUE	TRUE	TRUE
Spliceosome-A	LUC7L	DDX17	1.2404	FALSE	TRUE	FALSE	TRUE	TRUE	FALSE	FALSE	FALSE	TRUE
Spliceosome-A	PRPF40A	DDX17	0.729659	FALSE	TRUE	FALSE	TRUE	TRUE	FALSE	FALSE	FALSE	TRUE
Spliceosome-A	RBM10	DDX17	0.791988	FALSE	TRUE	FALSE	TRUE	TRUE	FALSE	FALSE	FALSE	TRUE
Spliceosome-A	RBM25	DDX17	2.96875	FALSE	TRUE	FALSE	TRUE	TRUE	FALSE	FALSE	FALSE	TRUE
Spliceosome-A	RBM39	DDX17	0.514501	FALSE	TRUE	FALSE	TRUE	TRUE	FALSE	FALSE	FALSE	TRUE
Spliceosome-A	RBM5	DDX17	0.648779	FALSE	TRUE	FALSE	TRUE	TRUE	FALSE	FALSE	FALSE	TRUE
Spliceosome-A	SF1	DDX17	1.59689	FALSE	TRUE	FALSE	TRUE	TRUE	FALSE	FALSE	FALSE	TRUE
Spliceosome-A	TCERG1	DDX17	0.380248	FALSE	TRUE	FALSE	TRUE	TRUE	FALSE	FALSE	FALSE	TRUE
SMN-PolII-RHA complex	GTF2B	DDX20	0.29263	TRUE	TRUE	FALSE	TRUE	TRUE	FALSE	TRUE	TRUE	TRUE
SMN-PolII-RHA complex	POLR2A	DDX20	0.56075	FALSE	TRUE	FALSE	TRUE	TRUE	FALSE	FALSE	FALSE	TRUE
SMN-PolII-RHA complex	SNRPB2	DDX20	1.35294	FALSE	TRUE	FALSE	TRUE	TRUE	FALSE	FALSE	FALSE	TRUE
SMN complex	GEMIN5	DDX20	0.290876	FALSE	TRUE	FALSE	TRUE	TRUE	FALSE	FALSE	FALSE	TRUE
SMN complex	GEMIN6	DDX20	2.84689	FALSE	TRUE	FALSE	TRUE	TRUE	FALSE	FALSE	FALSE	TRUE
SMN complex	SNRPD2	DDX20	2.12707	FALSE	TRUE	FALSE	TRUE	TRUE	FALSE	FALSE	FALSE	TRUE
SMN complex	SNRPD3	DDX20	2.6726	FALSE	TRUE	FALSE	TRUE	TRUE	FALSE	FALSE	FALSE	TRUE
SMN complex	SNRPF	DDX20	1.23824	FALSE	TRUE	FALSE	TRUE	TRUE	FALSE	FALSE	FALSE	TRUE
SMN complex	SNRPG	DDX20	1.8877	FALSE	TRUE	FALSE	TRUE	TRUE	FALSE	FALSE	FALSE	TRUE
SMN complex	STRAP	DDX20	0.597015	FALSE	TRUE	FALSE	TRUE	TRUE	FALSE	FALSE	FALSE	TRUE
SMC_AM000047	SMC1A	PDS5A	1.38794	TRUE	FALSE	TRUE	FALSE	TRUE	FALSE	FALSE	FALSE	TRUE
SMC_AM000047	SMC3	PDS5A	1.3656	TRUE	FALSE	TRUE	FALSE	TRUE	FALSE	FALSE	FALSE	TRUE
SMC_AM000047	SMC1A	RAD21	0.101718	TRUE	TRUE	TRUE	FALSE	TRUE	FALSE	TRUE	TRUE	TRUE
SMC_AM000047	SMC3	RAD21	0.136416	TRUE	TRUE	TRUE	FALSE	TRUE	FALSE	TRUE	TRUE	TRUE
SMC_AM000047	STAG1	SMC1A	0.425364	FALSE	TRUE	FALSE	TRUE	TRUE	FALSE	FALSE	FALSE	TRUE
SMC_AM000047	STAG2	SMC1A	0.195311	TRUE	TRUE	FALSE	TRUE	TRUE	FALSE	TRUE	TRUE	TRUE
SMC_AM000047	STAG1	SMC3	0.397662	FALSE	TRUE	FALSE	TRUE	TRUE	FALSE	FALSE	FALSE	TRUE
SMC_AM000047	STAG2	SMC3	0.170103	TRUE	TRUE	FALSE	TRUE	TRUE	FALSE	TRUE	TRUE	TRUE
RNA pol II containing coactivator complex Tat-SF	HTATSF1	CDK9	0.34057	TRUE	TRUE	FALSE	TRUE	TRUE	FALSE	TRUE	TRUE	TRUE
RNA pol II containing coactivator complex Tat-SF	NCL	CDK9	0.644276	TRUE	TRUE	FALSE	TRUE	TRUE	FALSE	TRUE	TRUE	TRUE
RNA pol II containing coactivator complex Tat-SF	POLR2A	CDK9	0.230858	FALSE	TRUE	FALSE	TRUE	TRUE	FALSE	FALSE	FALSE	TRUE
RNA pol II containing coactivator complex Tat-SF	SUPT5H	CDK9	0.256517	FALSE	TRUE	FALSE	TRUE	TRUE	FALSE	FALSE	FALSE	TRUE
RC complex during S-phase of cell cycle	CDK2	CCNA2	0.499358	TRUE	FALSE	TRUE	FALSE	TRUE	FALSE	FALSE	FALSE	TRUE
RC complex during S-phase of cell cycle	PARP1	CDK2	0.899713	FALSE	TRUE	FALSE	TRUE	TRUE	FALSE	FALSE	FALSE	TRUE
RC complex during S-phase of cell cycle	POLA1	CDK2	0.429933	FALSE	TRUE	FALSE	TRUE	TRUE	FALSE	FALSE	FALSE	TRUE
RC complex during S-phase of cell cycle	POLD1	CDK2	0.81556	FALSE	TRUE	FALSE	TRUE	TRUE	FALSE	FALSE	FALSE	TRUE
RC complex during S-phase of cell cycle	POLE	CDK2	0.936743	FALSE	TRUE	FALSE	TRUE	TRUE	FALSE	FALSE	FALSE	TRUE
RC complex during S-phase of cell cycle	RPA1	CDK2	0.346028	TRUE	TRUE	FALSE	TRUE	TRUE	FALSE	TRUE	TRUE	TRUE
RC complex during S-phase of cell cycle	RPA2	CDK2	0.469131	FALSE	TRUE	FALSE	TRUE	TRUE	FALSE	FALSE	FALSE	TRUE
RC complex during S-phase of cell cycle	RPA3	CDK2	0.277694	FALSE	TRUE	FALSE	TRUE	TRUE	FALSE	FALSE	FALSE	TRUE
Rap1 complex	RAD50	PARP1	0.273441	TRUE	FALSE	TRUE	FALSE	TRUE	FALSE	FALSE	FALSE	TRUE
Rap1 complex	XRCC5	PARP1	0.988006	TRUE	FALSE	TRUE	FALSE	TRUE	FALSE	FALSE	FALSE	TRUE
Rap1 complex	XRCC6	PARP1	1.11095	TRUE	FALSE	TRUE	FALSE	TRUE	FALSE	FALSE	FALSE	TRUE
Rap1 complex	TERF2	RAD50	0.649679	FALSE	TRUE	FALSE	TRUE	TRUE	FALSE	FALSE	FALSE	TRUE
Rap1 complex	TERF2IP	RAD50	1.7755	FALSE	TRUE	FALSE	TRUE	TRUE	FALSE	FALSE	FALSE	TRUE
Rap1 complex	XRCC5	TERF2	0.664424	TRUE	FALSE	TRUE	FALSE	TRUE	FALSE	FALSE	FALSE	TRUE
Rap1 complex	XRCC6	TERF2	0.722464	TRUE	FALSE	TRUE	FALSE	TRUE	FALSE	FALSE	FALSE	TRUE
Rap1 complex	XRCC5	TERF2IP	1.15353	TRUE	FALSE	TRUE	FALSE	TRUE	FALSE	FALSE	FALSE	TRUE
Rap1 complex	XRCC6	TERF2IP	1.1464	TRUE	FALSE	TRUE	FALSE	TRUE	FALSE	FALSE	FALSE	TRUE
Profilin 1 complex	HSPA8	CLTC	0.833578	TRUE	FALSE	TRUE	FALSE	TRUE	FALSE	FALSE	FALSE	TRUE
Profilin 1 complex	PFN1	HSPA8	0.346167	TRUE	TRUE	FALSE	TRUE	TRUE	FALSE	TRUE	TRUE	TRUE
PCNA-MutS-alpha-MutL-alpha-DNA complex	PMS2	PCNA	1.12106	TRUE	TRUE	TRUE	FALSE	TRUE	FALSE	TRUE	TRUE	TRUE
P2X7 receptor signalling complex	HSP90AB1	ACTN4	1.47442	TRUE	FALSE	TRUE	FALSE	TRUE	FALSE	FALSE	FALSE	TRUE
P2X7 receptor signalling complex	HSPA1A	ACTN4	1.36424	TRUE	FALSE	TRUE	FALSE	TRUE	FALSE	FALSE	FALSE	TRUE
P2X7 receptor signalling complex	HSPA8	ACTN4	1.35575	TRUE	FALSE	TRUE	FALSE	TRUE	FALSE	FALSE	FALSE	TRUE
p27-cyclinE-Cdk2 - Ubiquitin E3 ligase (SKP1A, SKP2, CUL1, CKS1B, RBX1) complex	CKS1B	CDK2	0.729546	FALSE	TRUE	FALSE	TRUE	TRUE	FALSE	FALSE	FALSE	TRUE
p27-cyclinE-Cdk2 - Ubiquitin E3 ligase (SKP1A, SKP2, CUL1, CKS1B, RBX1) complex	CUL1	CDK2	1.10875	FALSE	TRUE	FALSE	TRUE	TRUE	FALSE	FALSE	FALSE	TRUE
p27-cyclinE-Cdk2 - Ubiquitin E3 ligase (SKP1A, SKP2, CUL1, CKS1B, RBX1) complex	RBX1	CDK2	1.26954	FALSE	TRUE	FALSE	TRUE	TRUE	FALSE	FALSE	FALSE	TRUE
p27-cyclinE-Cdk2 - Ubiquitin E3 ligase (SKP1A, SKP2, CUL1, CKS1B, RBX1) complex	SKP1	CDK2	1.50023	FALSE	TRUE	FALSE	TRUE	TRUE	FALSE	FALSE	FALSE	TRUE
NuA4/Tip60 HAT complex	RUVBL1	ACTL6A	0.983317	TRUE	TRUE	TRUE	FALSE	TRUE	FALSE	TRUE	TRUE	TRUE
NuA4/Tip60 HAT complex	RUVBL2	ACTL6A	0.837253	TRUE	TRUE	TRUE	FALSE	TRUE	FALSE	TRUE	TRUE	TRUE
NuA4/Tip60 HAT complex	RUVBL1	DMAP1	1.42844	TRUE	FALSE	TRUE	FALSE	TRUE	FALSE	FALSE	FALSE	TRUE
NuA4/Tip60 HAT complex	RUVBL2	DMAP1	1.28099	TRUE	FALSE	TRUE	FALSE	TRUE	FALSE	FALSE	FALSE	TRUE
NuA4/Tip60 HAT complex	RUVBL1	MORF4L1	1.16615	TRUE	FALSE	TRUE	FALSE	TRUE	FALSE	FALSE	FALSE	TRUE
NuA4/Tip60 HAT complex	RUVBL2	MORF4L1	1.03001	TRUE	FALSE	TRUE	FALSE	TRUE	FALSE	FALSE	FALSE	TRUE
NuA4/Tip60 HAT complex	TRRAP	RUVBL1	0.70817	FALSE	TRUE	FALSE	TRUE	TRUE	FALSE	FALSE	FALSE	TRUE
NuA4/Tip60 HAT complex	TRRAP	RUVBL2	0.56234	FALSE	TRUE	FALSE	TRUE	TRUE	FALSE	FALSE	FALSE	TRUE
MDC1-MRN-ATM-FANCD2 complex	RAD50	FANCD2	0.109885	TRUE	FALSE	TRUE	FALSE	TRUE	FALSE	FALSE	FALSE	TRUE
MDC1-MRN-ATM-FANCD2 complex	RAD50	MDC1	2.24879	TRUE	FALSE	TRUE	FALSE	TRUE	FALSE	FALSE	FALSE	TRUE
MDC1-MRN-ATM-FANCD2 complex	RAD50	NBN	0.34867	TRUE	FALSE	TRUE	FALSE	TRUE	FALSE	FALSE	FALSE	TRUE
MAP2K1-BRAF-RAF1-YWHAE-KSR1 complex	YWHAE	MAP2K1	1.24028	FALSE	TRUE	FALSE	TRUE	TRUE	FALSE	FALSE	FALSE	TRUE
Large Drosha complex	EWSR1	DDX17	2.15668	FALSE	TRUE	FALSE	TRUE	TRUE	FALSE	FALSE	FALSE	TRUE
Large Drosha complex	FUS	DDX17	1.91434	FALSE	TRUE	FALSE	TRUE	TRUE	FALSE	FALSE	FALSE	TRUE
Large Drosha complex	HNRNPH1	DDX17	0.457923	TRUE	TRUE	FALSE	TRUE	TRUE	FALSE	TRUE	TRUE	TRUE
Large Drosha complex	HNRNPM	DDX17	0.729931	FALSE	TRUE	FALSE	TRUE	TRUE	FALSE	FALSE	FALSE	TRUE
Large Drosha complex	HNRNPUL1	DDX17	1.04825	FALSE	TRUE	FALSE	TRUE	TRUE	FALSE	FALSE	FALSE	TRUE
Large Drosha complex	ILF3	DDX17	1.25035	TRUE	TRUE	FALSE	TRUE	TRUE	FALSE	TRUE	TRUE	TRUE
Large Drosha complex	RALY	DDX17	0.901227	FALSE	TRUE	FALSE	TRUE	TRUE	FALSE	FALSE	FALSE	TRUE
Large Drosha complex	TAF15	DDX17	1.86477	FALSE	TRUE	FALSE	TRUE	TRUE	FALSE	FALSE	FALSE	TRUE
Large Drosha complex	TARDBP	DDX17	1.10307	TRUE	TRUE	FALSE	TRUE	TRUE	FALSE	TRUE	TRUE	TRUE
Large Drosha complex	EWSR1	DHX15	1.36231	FALSE	TRUE	FALSE	TRUE	TRUE	FALSE	FALSE	FALSE	TRUE
Large Drosha complex	FUS	DHX15	0.979874	FALSE	TRUE	FALSE	TRUE	TRUE	FALSE	FALSE	FALSE	TRUE
Large Drosha complex	HNRNPH1	DHX15	1.49354	TRUE	TRUE	FALSE	TRUE	TRUE	FALSE	TRUE	TRUE	TRUE
Large Drosha complex	HNRNPM	DHX15	1.58857	FALSE	TRUE	FALSE	TRUE	TRUE	FALSE	FALSE	FALSE	TRUE
Large Drosha complex	HNRNPUL1	DHX15	0.620263	FALSE	TRUE	FALSE	TRUE	TRUE	FALSE	FALSE	FALSE	TRUE
Large Drosha complex	ILF3	DHX15	0.391644	TRUE	TRUE	FALSE	TRUE	TRUE	FALSE	TRUE	TRUE	TRUE
Large Drosha complex	RALY	DHX15	1.87226	FALSE	TRUE	FALSE	TRUE	TRUE	FALSE	FALSE	FALSE	TRUE
Large Drosha complex	TAF15	DHX15	1.49452	FALSE	TRUE	FALSE	TRUE	TRUE	FALSE	FALSE	FALSE	TRUE
Large Drosha complex	TARDBP	DHX15	1.9832	TRUE	TRUE	FALSE	TRUE	TRUE	FALSE	TRUE	TRUE	TRUE
Large Drosha complex	HNRNPU	EWSR1	2.50084	TRUE	FALSE	TRUE	FALSE	TRUE	FALSE	FALSE	FALSE	TRUE
Large Drosha complex	ILF2	EWSR1	1.43761	TRUE	FALSE	TRUE	FALSE	TRUE	FALSE	FALSE	FALSE	TRUE
Large Drosha complex	HNRNPU	FUS	2.35746	TRUE	FALSE	TRUE	FALSE	TRUE	FALSE	FALSE	FALSE	TRUE
Large Drosha complex	ILF2	FUS	1.1127	TRUE	FALSE	TRUE	FALSE	TRUE	FALSE	FALSE	FALSE	TRUE
Large Drosha complex	HNRNPU	HNRNPH1	0.742078	TRUE	TRUE	TRUE	FALSE	TRUE	FALSE	TRUE	TRUE	TRUE
Large Drosha complex	ILF2	HNRNPH1	1.18289	TRUE	TRUE	TRUE	FALSE	TRUE	FALSE	TRUE	TRUE	TRUE
Large Drosha complex	HNRNPU	HNRNPM	0.495811	TRUE	FALSE	TRUE	FALSE	TRUE	FALSE	FALSE	FALSE	TRUE
Large Drosha complex	ILF2	HNRNPM	1.23487	TRUE	FALSE	TRUE	FALSE	TRUE	FALSE	FALSE	FALSE	TRUE
Large Drosha complex	HNRNPUL1	HNRNPU	1.52712	FALSE	TRUE	FALSE	TRUE	TRUE	FALSE	FALSE	FALSE	TRUE
Large Drosha complex	ILF3	HNRNPU	1.65079	TRUE	TRUE	FALSE	TRUE	TRUE	FALSE	TRUE	TRUE	TRUE
Large Drosha complex	RALY	HNRNPU	0.30229	FALSE	TRUE	FALSE	TRUE	TRUE	FALSE	FALSE	FALSE	TRUE
Large Drosha complex	TAF15	HNRNPU	2.06679	FALSE	TRUE	FALSE	TRUE	TRUE	FALSE	FALSE	FALSE	TRUE
Large Drosha complex	TARDBP	HNRNPU	0.132581	TRUE	TRUE	FALSE	TRUE	TRUE	FALSE	TRUE	TRUE	TRUE
Large Drosha complex	ILF2	HNRNPUL1	0.42402	TRUE	FALSE	TRUE	FALSE	TRUE	FALSE	FALSE	FALSE	TRUE
Large Drosha complex	ILF3	ILF2	0.0960033	TRUE	TRUE	FALSE	TRUE	TRUE	FALSE	TRUE	TRUE	TRUE
Large Drosha complex	RALY	ILF2	1.50882	FALSE	TRUE	FALSE	TRUE	TRUE	FALSE	FALSE	FALSE	TRUE
Large Drosha complex	TAF15	ILF2	1.44285	FALSE	TRUE	FALSE	TRUE	TRUE	FALSE	FALSE	FALSE	TRUE
Large Drosha complex	TARDBP	ILF2	1.6048	TRUE	TRUE	FALSE	TRUE	TRUE	FALSE	TRUE	TRUE	TRUE
Kinase maturation complex 2	HSP90AA1	AZI2	0.788603	TRUE	FALSE	TRUE	FALSE	TRUE	FALSE	FALSE	FALSE	TRUE
Kinase maturation complex 2	HSP90AB1	AZI2	0.75048	TRUE	FALSE	TRUE	FALSE	TRUE	FALSE	FALSE	FALSE	TRUE
Kinase maturation complex 2	HSP90AA1	CDC37	0.934322	TRUE	FALSE	TRUE	FALSE	TRUE	FALSE	FALSE	FALSE	TRUE
Kinase maturation complex 2	HSP90AB1	CDC37	0.95315	TRUE	FALSE	TRUE	FALSE	TRUE	FALSE	FALSE	FALSE	TRUE
Kinase maturation complex 2	TANK	HSP90AA1	1.00623	FALSE	TRUE	FALSE	TRUE	TRUE	FALSE	FALSE	FALSE	TRUE
Kinase maturation complex 2	TRAF2	HSP90AA1	0.53407	FALSE	TRUE	FALSE	TRUE	TRUE	FALSE	FALSE	FALSE	TRUE
Kinase maturation complex 2	TANK	HSP90AB1	1.00638	FALSE	TRUE	FALSE	TRUE	TRUE	FALSE	FALSE	FALSE	TRUE
Kinase maturation complex 2	TRAF2	HSP90AB1	0.557219	FALSE	TRUE	FALSE	TRUE	TRUE	FALSE	FALSE	FALSE	TRUE
Kinase maturation complex 1	HSP90AA1	CDC37	0.934322	TRUE	FALSE	TRUE	FALSE	TRUE	FALSE	FALSE	FALSE	TRUE
Kinase maturation complex 1	HSP90AB1	CDC37	0.95315	TRUE	FALSE	TRUE	FALSE	TRUE	FALSE	FALSE	FALSE	TRUE
Kinase maturation complex 1	HSPA4	CDC37	1.10491	TRUE	FALSE	TRUE	FALSE	TRUE	FALSE	FALSE	FALSE	TRUE
Kinase maturation complex 1	PFDN2	HSP90AA1	1.03986	FALSE	TRUE	FALSE	TRUE	TRUE	FALSE	FALSE	FALSE	TRUE
Kinase maturation complex 1	YWHAB	HSP90AA1	0.68949	FALSE	TRUE	FALSE	TRUE	TRUE	FALSE	FALSE	FALSE	TRUE
Kinase maturation complex 1	YWHAE	HSP90AA1	1.13697	FALSE	TRUE	FALSE	TRUE	TRUE	FALSE	FALSE	FALSE	TRUE
Kinase maturation complex 1	YWHAG	HSP90AA1	1.06743	FALSE	TRUE	FALSE	TRUE	TRUE	FALSE	FALSE	FALSE	TRUE
Kinase maturation complex 1	YWHAH	HSP90AA1	0.443594	FALSE	TRUE	FALSE	TRUE	TRUE	FALSE	FALSE	FALSE	TRUE
Kinase maturation complex 1	YWHAQ	HSP90AA1	0.354279	FALSE	TRUE	FALSE	TRUE	TRUE	FALSE	FALSE	FALSE	TRUE
Kinase maturation complex 1	YWHAZ	HSP90AA1	1.01452	FALSE	TRUE	FALSE	TRUE	TRUE	FALSE	FALSE	FALSE	TRUE
Kinase maturation complex 1	PFDN2	HSP90AB1	1.04968	FALSE	TRUE	FALSE	TRUE	TRUE	FALSE	FALSE	FALSE	TRUE
Kinase maturation complex 1	YWHAB	HSP90AB1	0.712535	FALSE	TRUE	FALSE	TRUE	TRUE	FALSE	FALSE	FALSE	TRUE
Kinase maturation complex 1	YWHAE	HSP90AB1	1.155	FALSE	TRUE	FALSE	TRUE	TRUE	FALSE	FALSE	FALSE	TRUE
Kinase maturation complex 1	YWHAG	HSP90AB1	1.09052	FALSE	TRUE	FALSE	TRUE	TRUE	FALSE	FALSE	FALSE	TRUE
Kinase maturation complex 1	YWHAH	HSP90AB1	0.469043	FALSE	TRUE	FALSE	TRUE	TRUE	FALSE	FALSE	FALSE	TRUE
Kinase maturation complex 1	YWHAQ	HSP90AB1	0.377739	FALSE	TRUE	FALSE	TRUE	TRUE	FALSE	FALSE	FALSE	TRUE
Kinase maturation complex 1	YWHAZ	HSP90AB1	1.03176	FALSE	TRUE	FALSE	TRUE	TRUE	FALSE	FALSE	FALSE	TRUE
Kinase maturation complex 1	PFDN2	HSPA4	1.17103	FALSE	TRUE	FALSE	TRUE	TRUE	FALSE	FALSE	FALSE	TRUE
Kinase maturation complex 1	YWHAB	HSPA4	0.859582	FALSE	TRUE	FALSE	TRUE	TRUE	FALSE	FALSE	FALSE	TRUE
Kinase maturation complex 1	YWHAE	HSPA4	1.30608	FALSE	TRUE	FALSE	TRUE	TRUE	FALSE	FALSE	FALSE	TRUE
Kinase maturation complex 1	YWHAG	HSPA4	1.23927	FALSE	TRUE	FALSE	TRUE	TRUE	FALSE	FALSE	FALSE	TRUE
Kinase maturation complex 1	YWHAH	HSPA4	0.608216	FALSE	TRUE	FALSE	TRUE	TRUE	FALSE	FALSE	FALSE	TRUE
Kinase maturation complex 1	YWHAQ	HSPA4	0.487385	FALSE	TRUE	FALSE	TRUE	TRUE	FALSE	FALSE	FALSE	TRUE
Kinase maturation complex 1	YWHAZ	HSPA4	1.18242	FALSE	TRUE	FALSE	TRUE	TRUE	FALSE	FALSE	FALSE	TRUE
HMGB1-HMGB2-HSC70-ERP60-GAPDH complex	HSPA8	GAPDH	0.449054	TRUE	TRUE	TRUE	FALSE	TRUE	FALSE	TRUE	TRUE	TRUE
HMGB1-HMGB2-HSC70-ERP60-GAPDH complex	HSPA8	HMGB1	1.32521	TRUE	FALSE	TRUE	FALSE	TRUE	FALSE	FALSE	FALSE	TRUE
HMGB1-HMGB2-HSC70-ERP60-GAPDH complex	HSPA8	HMGB2	1.55358	TRUE	FALSE	TRUE	FALSE	TRUE	FALSE	FALSE	FALSE	TRUE
HMGB1-HMGB2-HSC70-ERP60-GAPDH complex	PDIA3	HSPA8	0.40884	FALSE	TRUE	FALSE	TRUE	TRUE	FALSE	FALSE	FALSE	TRUE
HES1 promoter-Notch enhancer complex	CDK9	CCNT1	0.557911	TRUE	FALSE	TRUE	FALSE	TRUE	FALSE	FALSE	FALSE	TRUE
HES1 promoter-Notch enhancer complex	EP300	CDK9	0.321606	FALSE	TRUE	FALSE	TRUE	TRUE	FALSE	FALSE	FALSE	TRUE
HES1 promoter-Notch enhancer complex	MAML1	CDK9	1.21928	FALSE	TRUE	FALSE	TRUE	TRUE	FALSE	FALSE	FALSE	TRUE
HES1 promoter-Notch enhancer complex	MED1	CDK9	0.579933	FALSE	TRUE	FALSE	TRUE	TRUE	FALSE	FALSE	FALSE	TRUE
HES1 promoter-Notch enhancer complex	NOTCH1	CDK9	0.738349	FALSE	TRUE	FALSE	TRUE	TRUE	FALSE	FALSE	FALSE	TRUE
HES1 promoter-Notch enhancer complex	POLR2A	CDK9	0.230858	FALSE	TRUE	FALSE	TRUE	TRUE	FALSE	FALSE	FALSE	TRUE
HES1 promoter-Notch enhancer complex	RBPJ	CDK9	1.43471	FALSE	TRUE	FALSE	TRUE	TRUE	FALSE	FALSE	FALSE	TRUE
HES1 promoter-Notch enhancer complex	SUPT16H	CDK9	0.77319	FALSE	TRUE	FALSE	TRUE	TRUE	FALSE	FALSE	FALSE	TRUE
HES1 promoter-Notch enhancer complex	SUPT6H	CDK9	0.408802	FALSE	TRUE	FALSE	TRUE	TRUE	FALSE	FALSE	FALSE	TRUE
AF4.com	CDK9	AFF4	0.316745	TRUE	TRUE	TRUE	FALSE	TRUE	FALSE	TRUE	TRUE	TRUE
AF4.com	CDK9	CCNT1	0.557911	TRUE	FALSE	TRUE	FALSE	TRUE	FALSE	FALSE	FALSE	TRUE
AF4.com	ELL	CDK9	0.373671	FALSE	TRUE	FALSE	TRUE	TRUE	FALSE	FALSE	FALSE	TRUE
AF4.com	MED15	CDK9	0.281457	FALSE	TRUE	FALSE	TRUE	TRUE	FALSE	FALSE	FALSE	TRUE
AF4.com	MED17	CDK9	0.240533	FALSE	TRUE	FALSE	TRUE	TRUE	FALSE	FALSE	FALSE	TRUE
AF4.com	MED23	CDK9	0.154752	FALSE	TRUE	FALSE	TRUE	TRUE	FALSE	FALSE	FALSE	TRUE
AF4.com	MED4	CDK9	1.27295	FALSE	TRUE	FALSE	TRUE	TRUE	FALSE	FALSE	FALSE	TRUE
AF4.com	MLLT1	CDK9	0.884928	FALSE	TRUE	FALSE	TRUE	TRUE	FALSE	FALSE	FALSE	TRUE
AF4.com	TCEA1	CDK9	1.07181	FALSE	TRUE	FALSE	TRUE	TRUE	FALSE	FALSE	FALSE	TRUE
AF4.com	USP7	CDK9	0.636664	FALSE	TRUE	FALSE	TRUE	TRUE	FALSE	FALSE	FALSE	TRUE
ELL.com	CDK9	AFF4	0.316745	TRUE	TRUE	TRUE	FALSE	TRUE	FALSE	TRUE	TRUE	TRUE
ELL.com	CDK9	CCNT1	0.557911	TRUE	FALSE	TRUE	FALSE	TRUE	FALSE	FALSE	FALSE	TRUE
ELL.com	ELL	CDK9	0.373671	FALSE	TRUE	FALSE	TRUE	TRUE	FALSE	FALSE	FALSE	TRUE
ELL.com	HDAC1	CDK9	0.459587	FALSE	TRUE	FALSE	TRUE	TRUE	FALSE	FALSE	FALSE	TRUE
ELL.com	HDAC2	CDK9	0.181921	FALSE	TRUE	FALSE	TRUE	TRUE	FALSE	FALSE	FALSE	TRUE
ELL.com	RB1	CDK9	0.514867	TRUE	TRUE	FALSE	TRUE	TRUE	FALSE	TRUE	TRUE	TRUE
ELL.com	RBBP4	CDK9	0.765576	FALSE	TRUE	FALSE	TRUE	TRUE	FALSE	FALSE	FALSE	TRUE
ELL.com	RBBP7	CDK9	0.625534	FALSE	TRUE	FALSE	TRUE	TRUE	FALSE	FALSE	FALSE	TRUE
ELL.com	WDR5	CDK9	1.23264	FALSE	TRUE	FALSE	TRUE	TRUE	FALSE	FALSE	FALSE	TRUE
dynactin complex	ACTR1A	ACTR10	0.803876	TRUE	FALSE	TRUE	FALSE	TRUE	FALSE	FALSE	FALSE	TRUE
dynactin complex	ACTR1B	ACTR10	0.813145	TRUE	FALSE	TRUE	FALSE	TRUE	FALSE	FALSE	FALSE	TRUE
dynactin complex	CEP350	ACTR1A	0.303205	FALSE	TRUE	FALSE	TRUE	TRUE	FALSE	FALSE	FALSE	TRUE
dynactin complex	DCTN2	ACTR1A	0.325267	FALSE	TRUE	FALSE	TRUE	TRUE	FALSE	FALSE	FALSE	TRUE
dynactin complex	CEP350	ACTR1B	0.325685	FALSE	TRUE	FALSE	TRUE	TRUE	FALSE	FALSE	FALSE	TRUE
dynactin complex	DCTN2	ACTR1B	0.345924	FALSE	TRUE	FALSE	TRUE	TRUE	FALSE	FALSE	FALSE	TRUE
HC397	MYH9	EMD	0.801314	TRUE	FALSE	TRUE	FALSE	TRUE	FALSE	FALSE	FALSE	TRUE
HC397	MYH9	LMO7	1.5475	TRUE	FALSE	TRUE	FALSE	TRUE	FALSE	FALSE	FALSE	TRUE
HC397	NMI	MYH9	0.537691	FALSE	TRUE	FALSE	TRUE	TRUE	FALSE	FALSE	FALSE	TRUE
HC397	PSMB9	MYH9	1.75648	FALSE	TRUE	FALSE	TRUE	TRUE	FALSE	FALSE	FALSE	TRUE
HC397	SPTAN1	MYH9	1.45158	FALSE	TRUE	FALSE	TRUE	TRUE	FALSE	FALSE	FALSE	TRUE
HC368	RING1	HSPA4	0.594122	FALSE	TRUE	FALSE	TRUE	TRUE	FALSE	FALSE	FALSE	TRUE
HC368	RNF2	HSPA4	1.09932	FALSE	TRUE	FALSE	TRUE	TRUE	FALSE	FALSE	FALSE	TRUE
HC368	SKP1	HSPA4	1.74474	FALSE	TRUE	FALSE	TRUE	TRUE	FALSE	FALSE	FALSE	TRUE
Cdc28p/Clb5p complex	CDK2	CCNA2	0.499358	TRUE	FALSE	TRUE	FALSE	TRUE	FALSE	FALSE	FALSE	TRUE
Cdc28p/Clb5p complex	CDK5	CCNA2	1.23886	TRUE	FALSE	TRUE	FALSE	TRUE	FALSE	FALSE	FALSE	TRUE
Cdc28p/Clb5p complex	CDK2	CCNB1	0.342912	TRUE	TRUE	TRUE	FALSE	TRUE	FALSE	TRUE	TRUE	TRUE
Cdc28p/Clb5p complex	CDK5	CCNB1	0.906591	TRUE	TRUE	TRUE	FALSE	TRUE	FALSE	TRUE	TRUE	TRUE
INO80.com	RUVBL1	ACTL6A	0.983317	TRUE	TRUE	TRUE	FALSE	TRUE	FALSE	TRUE	TRUE	TRUE
INO80.com	RUVBL2	ACTL6A	0.837253	TRUE	TRUE	TRUE	FALSE	TRUE	FALSE	TRUE	TRUE	TRUE
INO80.com	TFAM	RUVBL1	0.566035	FALSE	TRUE	FALSE	TRUE	TRUE	FALSE	FALSE	FALSE	TRUE
INO80.com	YEATS4	RUVBL1	0.960151	FALSE	TRUE	FALSE	TRUE	TRUE	FALSE	FALSE	FALSE	TRUE
INO80.com	TFAM	RUVBL2	0.610492	FALSE	TRUE	FALSE	TRUE	TRUE	FALSE	FALSE	FALSE	TRUE
INO80.com	YEATS4	RUVBL2	0.83396	FALSE	TRUE	FALSE	TRUE	TRUE	FALSE	FALSE	FALSE	TRUE
Cul3p-RING ubiquitin ligase complex	HLTF	CUL3	1.44161	TRUE	FALSE	TRUE	FALSE	TRUE	FALSE	FALSE	FALSE	TRUE
Cul3p-RING ubiquitin ligase complex	HLTF	CUL4B	1.59846	TRUE	FALSE	TRUE	FALSE	TRUE	FALSE	FALSE	FALSE	TRUE
emerin C24	HNRNPU	C1QBP	0.996522	TRUE	TRUE	TRUE	FALSE	TRUE	FALSE	TRUE	TRUE	TRUE
emerin C24	MCM2	C1QBP	0.395165	TRUE	TRUE	TRUE	FALSE	TRUE	FALSE	TRUE	TRUE	TRUE
emerin C24	MCM4	C1QBP	0.427627	TRUE	TRUE	TRUE	FALSE	TRUE	FALSE	TRUE	TRUE	TRUE
emerin C24	MCM6	C1QBP	0.36732	TRUE	TRUE	TRUE	FALSE	TRUE	FALSE	TRUE	TRUE	TRUE
emerin C24	HNRNPU	EMD	1.42479	TRUE	FALSE	TRUE	FALSE	TRUE	FALSE	FALSE	FALSE	TRUE
emerin C24	MCM2	EMD	0.872053	TRUE	FALSE	TRUE	FALSE	TRUE	FALSE	FALSE	FALSE	TRUE
emerin C24	MCM4	EMD	0.958863	TRUE	FALSE	TRUE	FALSE	TRUE	FALSE	FALSE	FALSE	TRUE
emerin C24	MCM6	EMD	0.862831	TRUE	FALSE	TRUE	FALSE	TRUE	FALSE	FALSE	FALSE	TRUE
emerin C24	SAP130	HNRNPU	0.556234	FALSE	TRUE	FALSE	TRUE	TRUE	FALSE	FALSE	FALSE	TRUE
emerin C24	SAP130	MCM2	0.659022	FALSE	TRUE	FALSE	TRUE	TRUE	FALSE	FALSE	FALSE	TRUE
emerin C24	SAP130	MCM4	0.551354	FALSE	TRUE	FALSE	TRUE	TRUE	FALSE	FALSE	FALSE	TRUE
emerin C24	SAP130	MCM6	0.612283	FALSE	TRUE	FALSE	TRUE	TRUE	FALSE	FALSE	FALSE	TRUE
chromatin accessibility complex	SMARCA5	BAZ1A	0.427499	TRUE	FALSE	TRUE	FALSE	TRUE	FALSE	FALSE	FALSE	TRUE
chromatin accessibility complex	SMARCA5	POLE3	1.45653	TRUE	FALSE	TRUE	FALSE	TRUE	FALSE	FALSE	FALSE	TRUE
Arp2/3 protein complex	ARPC1A	ACTR2	1.01886	FALSE	TRUE	FALSE	TRUE	TRUE	FALSE	FALSE	FALSE	TRUE
Arp2/3 protein complex	ARPC1B	ACTR2	0.319679	TRUE	TRUE	FALSE	TRUE	TRUE	FALSE	TRUE	TRUE	TRUE
Arp2/3 protein complex	ARPC2	ACTR2	0.328279	TRUE	TRUE	FALSE	TRUE	TRUE	FALSE	TRUE	TRUE	TRUE
Arp2/3 protein complex	ARPC3	ACTR2	0.366901	TRUE	TRUE	FALSE	TRUE	TRUE	FALSE	TRUE	TRUE	TRUE
Arp2/3 protein complex	ARPC4	ACTR2	0.376135	TRUE	TRUE	FALSE	TRUE	TRUE	FALSE	TRUE	TRUE	TRUE
Arp2/3 protein complex	ARPC5	ACTR2	0.308047	FALSE	TRUE	FALSE	TRUE	TRUE	FALSE	FALSE	FALSE	TRUE
Arp2/3 protein complex	ARPC5L	ACTR2	0.140413	TRUE	TRUE	FALSE	TRUE	TRUE	FALSE	TRUE	TRUE	TRUE
Arp2/3 protein complex	ARPC1A	ACTR3	0.870322	FALSE	TRUE	FALSE	TRUE	TRUE	FALSE	FALSE	FALSE	TRUE
Arp2/3 protein complex	ARPC1B	ACTR3	0.134359	TRUE	TRUE	FALSE	TRUE	TRUE	FALSE	TRUE	TRUE	TRUE
Arp2/3 protein complex	ARPC2	ACTR3	0.122046	TRUE	TRUE	FALSE	TRUE	TRUE	FALSE	TRUE	TRUE	TRUE
Arp2/3 protein complex	ARPC3	ACTR3	0.537102	TRUE	TRUE	FALSE	TRUE	TRUE	FALSE	TRUE	TRUE	TRUE
Arp2/3 protein complex	ARPC4	ACTR3	0.155273	TRUE	TRUE	FALSE	TRUE	TRUE	FALSE	TRUE	TRUE	TRUE
Arp2/3 protein complex	ARPC5	ACTR3	0.535241	FALSE	TRUE	FALSE	TRUE	TRUE	FALSE	FALSE	FALSE	TRUE
Arp2/3 protein complex	ARPC5L	ACTR3	0.330623	TRUE	TRUE	FALSE	TRUE	TRUE	FALSE	TRUE	TRUE	TRUE
UTP C complex	CSNK2B	CSNK2A1	0.0493839	TRUE	TRUE	FALSE	TRUE	TRUE	FALSE	TRUE	TRUE	TRUE
UTP C complex	CSNK2B	CSNK2A2	0.146106	TRUE	TRUE	FALSE	TRUE	TRUE	FALSE	TRUE	TRUE	TRUE
Hym1p/Kic1p/Sog2p complex	STK24	CAB39	1.61277	TRUE	TRUE	TRUE	FALSE	TRUE	FALSE	TRUE	TRUE	TRUE
Hym1p/Kic1p/Sog2p complex	STK24	LRRC57	0.812883	TRUE	FALSE	TRUE	FALSE	TRUE	FALSE	FALSE	FALSE	TRUE
Pol epsilon	POLE	DDX17	0.905201	FALSE	TRUE	FALSE	TRUE	TRUE	FALSE	FALSE	FALSE	TRUE
EKC/KEOPS protein complex	TP53RK	LAGE3	0.826507	TRUE	TRUE	TRUE	FALSE	TRUE	FALSE	TRUE	TRUE	TRUE
EKC/KEOPS protein complex	TP53RK	OSGEP	0.319984	TRUE	TRUE	TRUE	FALSE	TRUE	FALSE	TRUE	TRUE	TRUE
EKC/KEOPS protein complex	TPRKB	TP53RK	0.258939	FALSE	TRUE	FALSE	TRUE	TRUE	FALSE	FALSE	FALSE	TRUE
emerin C52	HNRNPU	API5	1.67238	TRUE	FALSE	TRUE	FALSE	TRUE	FALSE	FALSE	FALSE	TRUE
emerin C52	HNRNPU	C1QBP	0.996522	TRUE	TRUE	TRUE	FALSE	TRUE	FALSE	TRUE	TRUE	TRUE
emerin C52	HNRNPU	EMD	1.42479	TRUE	FALSE	TRUE	FALSE	TRUE	FALSE	FALSE	FALSE	TRUE
emerin C52	HNRNPU	HDGF	2.07508	TRUE	FALSE	TRUE	FALSE	TRUE	FALSE	FALSE	FALSE	TRUE
emerin C52	HNRNPU	HNRNPK	1.13907	TRUE	FALSE	TRUE	FALSE	TRUE	FALSE	FALSE	FALSE	TRUE
emerin C52	HNRNPU	HNRNPL	0.476832	TRUE	TRUE	TRUE	FALSE	TRUE	FALSE	TRUE	TRUE	TRUE
emerin C52	ILF3	HNRNPU	1.65079	TRUE	TRUE	FALSE	TRUE	TRUE	FALSE	TRUE	TRUE	TRUE
emerin C52	IQGAP1	HNRNPU	0.726428	FALSE	TRUE	FALSE	TRUE	TRUE	FALSE	FALSE	FALSE	TRUE
emerin C52	LSM8	HNRNPU	2.27559	FALSE	TRUE	FALSE	TRUE	TRUE	FALSE	FALSE	FALSE	TRUE
emerin C52	PDCD4	HNRNPU	4.28585	FALSE	TRUE	FALSE	TRUE	TRUE	FALSE	FALSE	FALSE	TRUE
emerin C52	YWHAE	HNRNPU	2.03084	FALSE	TRUE	FALSE	TRUE	TRUE	FALSE	FALSE	FALSE	TRUE
emerin C52	YWHAQ	HNRNPU	1.47167	FALSE	TRUE	FALSE	TRUE	TRUE	FALSE	FALSE	FALSE	TRUE
cAMP-dependent protein kinase	PRKAR1A	PRKACA	0.257385	TRUE	TRUE	FALSE	TRUE	TRUE	FALSE	TRUE	TRUE	TRUE
cAMP-dependent protein kinase	PRKAR1B	PRKACA	0.223504	TRUE	TRUE	FALSE	TRUE	TRUE	FALSE	TRUE	TRUE	TRUE
cAMP-dependent protein kinase	PRKAR2A	PRKACA	0.280418	TRUE	TRUE	FALSE	TRUE	TRUE	FALSE	TRUE	TRUE	TRUE
cAMP-dependent protein kinase	PRKAR2B	PRKACA	0.550642	FALSE	TRUE	FALSE	TRUE	TRUE	FALSE	FALSE	FALSE	TRUE
SRCAP	RUVBL1	ACTL6A	0.983317	TRUE	TRUE	TRUE	FALSE	TRUE	FALSE	TRUE	TRUE	TRUE
SRCAP	RUVBL2	ACTL6A	0.837253	TRUE	TRUE	TRUE	FALSE	TRUE	FALSE	TRUE	TRUE	TRUE
SRCAP	RUVBL1	DMAP1	1.42844	TRUE	FALSE	TRUE	FALSE	TRUE	FALSE	FALSE	FALSE	TRUE
SRCAP	RUVBL2	DMAP1	1.28099	TRUE	FALSE	TRUE	FALSE	TRUE	FALSE	FALSE	FALSE	TRUE
SRCAP	VPS72	RUVBL1	0.881355	FALSE	TRUE	FALSE	TRUE	TRUE	FALSE	FALSE	FALSE	TRUE
SRCAP	YEATS4	RUVBL1	0.960151	FALSE	TRUE	FALSE	TRUE	TRUE	FALSE	FALSE	FALSE	TRUE
SRCAP	VPS72	RUVBL2	0.780589	FALSE	TRUE	FALSE	TRUE	TRUE	FALSE	FALSE	FALSE	TRUE
SRCAP	YEATS4	RUVBL2	0.83396	FALSE	TRUE	FALSE	TRUE	TRUE	FALSE	FALSE	FALSE	TRUE
HC213	SSRP1	MCM2	3.25983	FALSE	TRUE	FALSE	TRUE	TRUE	FALSE	FALSE	FALSE	TRUE
HC213	SUPT16H	MCM2	0.729024	FALSE	TRUE	FALSE	TRUE	TRUE	FALSE	FALSE	FALSE	TRUE
HC213	SSRP1	MCM4	3.40583	FALSE	TRUE	FALSE	TRUE	TRUE	FALSE	FALSE	FALSE	TRUE
HC213	SUPT16H	MCM4	0.909858	FALSE	TRUE	FALSE	TRUE	TRUE	FALSE	FALSE	FALSE	TRUE
HC213	SSRP1	MCM7	3.54609	FALSE	TRUE	FALSE	TRUE	TRUE	FALSE	FALSE	FALSE	TRUE
HC213	SUPT16H	MCM7	1.16114	FALSE	TRUE	FALSE	TRUE	TRUE	FALSE	FALSE	FALSE	TRUE
HC2014	XRCC5	ASF1A	0.426077	TRUE	FALSE	TRUE	FALSE	TRUE	FALSE	FALSE	FALSE	TRUE
HC2014	XRCC5	CABIN1	1.15817	TRUE	FALSE	TRUE	FALSE	TRUE	FALSE	FALSE	FALSE	TRUE
HC2014	XRCC5	DAXX	0.536022	TRUE	FALSE	TRUE	FALSE	TRUE	FALSE	FALSE	FALSE	TRUE
HC2014	XRCC5	HAT1	0.553929	TRUE	FALSE	TRUE	FALSE	TRUE	FALSE	FALSE	FALSE	TRUE
HC2014	XRCC5	IPO4	0.387367	TRUE	FALSE	TRUE	FALSE	TRUE	FALSE	FALSE	FALSE	TRUE
HC2014	XRCC5	NASP	1.45911	TRUE	FALSE	TRUE	FALSE	TRUE	FALSE	FALSE	FALSE	TRUE
HC2014	XRCC5	PARP1	0.988006	TRUE	FALSE	TRUE	FALSE	TRUE	FALSE	FALSE	FALSE	TRUE
HC2014	XRCC5	RBBP4	0.410731	TRUE	FALSE	TRUE	FALSE	TRUE	FALSE	FALSE	FALSE	TRUE
HC2014	XRCC5	RBBP7	0.281075	TRUE	FALSE	TRUE	FALSE	TRUE	FALSE	FALSE	FALSE	TRUE
HC2014	XRCC5	UBN1	0.932049	TRUE	FALSE	TRUE	FALSE	TRUE	FALSE	FALSE	FALSE	TRUE
eIF4F	EIF4E	EIF4A1	0.36131	FALSE	TRUE	FALSE	TRUE	TRUE	FALSE	FALSE	FALSE	TRUE
eIF4F	EIF4G2	EIF4A1	0.717222	TRUE	TRUE	FALSE	TRUE	TRUE	FALSE	TRUE	TRUE	TRUE
eIF4F	EIF4G3	EIF4A1	0.514274	FALSE	TRUE	FALSE	TRUE	TRUE	FALSE	FALSE	FALSE	TRUE
eIF4F	MIF4GD	EIF4A1	0.483719	FALSE	TRUE	FALSE	TRUE	TRUE	FALSE	FALSE	FALSE	TRUE
eIF4F	EIF4E	EIF4A2	1.77076	FALSE	TRUE	FALSE	TRUE	TRUE	FALSE	FALSE	FALSE	TRUE
eIF4F	EIF4G2	EIF4A2	1.95968	TRUE	TRUE	FALSE	TRUE	TRUE	FALSE	TRUE	TRUE	TRUE
eIF4F	EIF4G3	EIF4A2	1.74803	FALSE	TRUE	FALSE	TRUE	TRUE	FALSE	FALSE	FALSE	TRUE
eIF4F	MIF4GD	EIF4A2	1.14814	FALSE	TRUE	FALSE	TRUE	TRUE	FALSE	FALSE	FALSE	TRUE
eIF4F	EIF4E	EIF4A3	0.709384	FALSE	TRUE	FALSE	TRUE	TRUE	FALSE	FALSE	FALSE	TRUE
eIF4F	EIF4G2	EIF4A3	1.0243	TRUE	TRUE	FALSE	TRUE	TRUE	FALSE	TRUE	TRUE	TRUE
eIF4F	EIF4G3	EIF4A3	0.787701	FALSE	TRUE	FALSE	TRUE	TRUE	FALSE	FALSE	FALSE	TRUE
eIF4F	MIF4GD	EIF4A3	0.357935	FALSE	TRUE	FALSE	TRUE	TRUE	FALSE	FALSE	FALSE	TRUE
eIF4F	EIF4G1	EIF4E	0.117444	TRUE	FALSE	TRUE	FALSE	TRUE	FALSE	FALSE	FALSE	TRUE
eIF4F	EIF4G2	EIF4G1	0.426789	TRUE	TRUE	FALSE	TRUE	TRUE	FALSE	TRUE	TRUE	TRUE
eIF4F	EIF4G3	EIF4G1	0.229678	FALSE	TRUE	FALSE	TRUE	TRUE	FALSE	FALSE	FALSE	TRUE
eIF4F	MIF4GD	EIF4G1	0.567881	FALSE	TRUE	FALSE	TRUE	TRUE	FALSE	FALSE	FALSE	TRUE
telomerase	HNRNPU	DKC1	1.29212	TRUE	FALSE	TRUE	FALSE	TRUE	FALSE	FALSE	FALSE	TRUE
telomerase	HNRNPU	HNRNPC	0.482915	TRUE	FALSE	TRUE	FALSE	TRUE	FALSE	FALSE	FALSE	TRUE
telomerase	SNRPD3	HNRNPU	2.89091	FALSE	TRUE	FALSE	TRUE	TRUE	FALSE	FALSE	FALSE	TRUE
PFD-like	RUVBL1	CUL1	0.40523	TRUE	FALSE	TRUE	FALSE	TRUE	FALSE	FALSE	FALSE	TRUE
PFD-like	RUVBL2	CUL1	0.538148	TRUE	FALSE	TRUE	FALSE	TRUE	FALSE	FALSE	FALSE	TRUE
PFD-like	RUVBL1	PFDN2	0.598146	TRUE	FALSE	TRUE	FALSE	TRUE	FALSE	FALSE	FALSE	TRUE
PFD-like	RUVBL2	PFDN2	0.642355	TRUE	FALSE	TRUE	FALSE	TRUE	FALSE	FALSE	FALSE	TRUE
PFD-like	RUVBL1	POLR2E	1.19559	TRUE	FALSE	TRUE	FALSE	TRUE	FALSE	FALSE	FALSE	TRUE
PFD-like	RUVBL2	POLR2E	1.0504	TRUE	FALSE	TRUE	FALSE	TRUE	FALSE	FALSE	FALSE	TRUE
PFD-like	SKP1	RUVBL1	1.10838	FALSE	TRUE	FALSE	TRUE	TRUE	FALSE	FALSE	FALSE	TRUE
PFD-like	SKP1	RUVBL2	1.20906	FALSE	TRUE	FALSE	TRUE	TRUE	FALSE	FALSE	FALSE	TRUE
PAM complex	HSPA9	GRPEL1	0.297035	TRUE	FALSE	TRUE	FALSE	TRUE	FALSE	FALSE	FALSE	TRUE
2A-DUB	HSPA1A	EEF1A1	0.992506	TRUE	TRUE	TRUE	FALSE	TRUE	FALSE	TRUE	TRUE	TRUE
2A-DUB	KIF11	EEF1A1	0.205638	TRUE	TRUE	TRUE	FALSE	TRUE	FALSE	TRUE	TRUE	TRUE
2A-DUB	HSPA1A	HNRNPH1	0.972486	TRUE	TRUE	TRUE	FALSE	TRUE	FALSE	TRUE	TRUE	TRUE
2A-DUB	KIF11	HNRNPH1	0.273715	TRUE	TRUE	TRUE	FALSE	TRUE	FALSE	TRUE	TRUE	TRUE
2A-DUB	MYSM1	HSPA1A	0.809923	FALSE	TRUE	FALSE	TRUE	TRUE	FALSE	FALSE	FALSE	TRUE
2A-DUB	RBM10	HSPA1A	0.380676	FALSE	TRUE	FALSE	TRUE	TRUE	FALSE	FALSE	FALSE	TRUE
2A-DUB	TUBB	HSPA1A	0.648817	TRUE	TRUE	FALSE	TRUE	TRUE	FALSE	TRUE	TRUE	TRUE
2A-DUB	MYSM1	KIF11	0.52252	FALSE	TRUE	FALSE	TRUE	TRUE	FALSE	FALSE	FALSE	TRUE
2A-DUB	RBM10	KIF11	0.935482	FALSE	TRUE	FALSE	TRUE	TRUE	FALSE	FALSE	FALSE	TRUE
2A-DUB	TUBB	KIF11	0.463028	TRUE	TRUE	FALSE	TRUE	TRUE	FALSE	TRUE	TRUE	TRUE
HCF-1N	HSP90AA1	ASH2L	0.268961	TRUE	FALSE	TRUE	FALSE	TRUE	FALSE	FALSE	FALSE	TRUE
HCF-1N	HSPA4	ASH2L	0.165806	TRUE	FALSE	TRUE	FALSE	TRUE	FALSE	FALSE	FALSE	TRUE
HCF-1N	HSPA8	ASH2L	0.566527	TRUE	FALSE	TRUE	FALSE	TRUE	FALSE	FALSE	FALSE	TRUE
HCF-1N	HSP90AA1	HCFC1	0.346773	TRUE	FALSE	TRUE	FALSE	TRUE	FALSE	FALSE	FALSE	TRUE
HCF-1N	HSPA4	HCFC1	0.476908	TRUE	FALSE	TRUE	FALSE	TRUE	FALSE	FALSE	FALSE	TRUE
HCF-1N	HSPA8	HCFC1	0.448468	TRUE	FALSE	TRUE	FALSE	TRUE	FALSE	FALSE	FALSE	TRUE
HCF-1N	HSP90AA1	HDAC1	0.851453	TRUE	FALSE	TRUE	FALSE	TRUE	FALSE	FALSE	FALSE	TRUE
HCF-1N	HSPA4	HDAC1	0.787751	TRUE	FALSE	TRUE	FALSE	TRUE	FALSE	FALSE	FALSE	TRUE
HCF-1N	HSPA8	HDAC1	1.07802	TRUE	FALSE	TRUE	FALSE	TRUE	FALSE	FALSE	FALSE	TRUE
HCF-1N	HSP90AA1	HDAC2	0.454862	TRUE	FALSE	TRUE	FALSE	TRUE	FALSE	FALSE	FALSE	TRUE
HCF-1N	HSPA4	HDAC2	0.398854	TRUE	FALSE	TRUE	FALSE	TRUE	FALSE	FALSE	FALSE	TRUE
HCF-1N	HSPA8	HDAC2	0.698816	TRUE	FALSE	TRUE	FALSE	TRUE	FALSE	FALSE	FALSE	TRUE
HCF-1N	OGT	HSP90AA1	1.15249	FALSE	TRUE	FALSE	TRUE	TRUE	FALSE	FALSE	FALSE	TRUE
HCF-1N	RBBP4	HSP90AA1	0.57867	FALSE	TRUE	FALSE	TRUE	TRUE	FALSE	FALSE	FALSE	TRUE
HCF-1N	RBBP7	HSP90AA1	0.320581	FALSE	TRUE	FALSE	TRUE	TRUE	FALSE	FALSE	FALSE	TRUE
HCF-1N	SETD1A	HSP90AA1	1.17579	FALSE	TRUE	FALSE	TRUE	TRUE	FALSE	FALSE	FALSE	TRUE
HCF-1N	SIN3A	HSP90AA1	0.961226	FALSE	TRUE	FALSE	TRUE	TRUE	FALSE	FALSE	FALSE	TRUE
HCF-1N	SP1	HSP90AA1	0.667741	FALSE	TRUE	FALSE	TRUE	TRUE	FALSE	FALSE	FALSE	TRUE
HCF-1N	SUDS3	HSP90AA1	0.372917	FALSE	TRUE	FALSE	TRUE	TRUE	FALSE	FALSE	FALSE	TRUE
HCF-1N	WDR5	HSP90AA1	1.11723	FALSE	TRUE	FALSE	TRUE	TRUE	FALSE	FALSE	FALSE	TRUE
HCF-1N	OGT	HSPA4	1.08712	FALSE	TRUE	FALSE	TRUE	TRUE	FALSE	FALSE	FALSE	TRUE
HCF-1N	RBBP4	HSPA4	0.736097	FALSE	TRUE	FALSE	TRUE	TRUE	FALSE	FALSE	FALSE	TRUE
HCF-1N	RBBP7	HSPA4	0.487006	FALSE	TRUE	FALSE	TRUE	TRUE	FALSE	FALSE	FALSE	TRUE
HCF-1N	SETD1A	HSPA4	1.11675	FALSE	TRUE	FALSE	TRUE	TRUE	FALSE	FALSE	FALSE	TRUE
HCF-1N	SIN3A	HSPA4	0.893201	FALSE	TRUE	FALSE	TRUE	TRUE	FALSE	FALSE	FALSE	TRUE
HCF-1N	SP1	HSPA4	0.817725	FALSE	TRUE	FALSE	TRUE	TRUE	FALSE	FALSE	FALSE	TRUE
HCF-1N	SUDS3	HSPA4	0.424898	FALSE	TRUE	FALSE	TRUE	TRUE	FALSE	FALSE	FALSE	TRUE
HCF-1N	WDR5	HSPA4	1.23013	FALSE	TRUE	FALSE	TRUE	TRUE	FALSE	FALSE	FALSE	TRUE
HCF-1N	OGT	HSPA8	1.36373	FALSE	TRUE	FALSE	TRUE	TRUE	FALSE	FALSE	FALSE	TRUE
HCF-1N	RBBP4	HSPA8	0.598155	FALSE	TRUE	FALSE	TRUE	TRUE	FALSE	FALSE	FALSE	TRUE
HCF-1N	RBBP7	HSPA8	0.312414	FALSE	TRUE	FALSE	TRUE	TRUE	FALSE	FALSE	FALSE	TRUE
HCF-1N	SETD1A	HSPA8	1.37611	FALSE	TRUE	FALSE	TRUE	TRUE	FALSE	FALSE	FALSE	TRUE
HCF-1N	SIN3A	HSPA8	1.18618	FALSE	TRUE	FALSE	TRUE	TRUE	FALSE	FALSE	FALSE	TRUE
HCF-1N	SP1	HSPA8	0.690916	FALSE	TRUE	FALSE	TRUE	TRUE	FALSE	FALSE	FALSE	TRUE
HCF-1N	SUDS3	HSPA8	0.552766	FALSE	TRUE	FALSE	TRUE	TRUE	FALSE	FALSE	FALSE	TRUE
HCF-1N	WDR5	HSPA8	1.17548	FALSE	TRUE	FALSE	TRUE	TRUE	FALSE	FALSE	FALSE	TRUE
HMC Complex	LARP1	DNAJA2	0.358528	TRUE	TRUE	FALSE	TRUE	TRUE	FALSE	TRUE	TRUE	TRUE
HMC Complex	LARP1	HSP90AA1	0.573491	TRUE	TRUE	FALSE	TRUE	TRUE	FALSE	TRUE	TRUE	TRUE
HMC Complex	LARP1	HSP90AB1	0.541567	TRUE	TRUE	FALSE	TRUE	TRUE	FALSE	TRUE	TRUE	TRUE
HMC Complex	LARP1	HSPA1A	0.7979	TRUE	TRUE	FALSE	TRUE	TRUE	FALSE	TRUE	TRUE	TRUE
HMC Complex	LARP1	HSPA8	0.816895	TRUE	TRUE	FALSE	TRUE	TRUE	FALSE	TRUE	TRUE	TRUE
HC1605	UBE2R2	CUL1	0.426361	TRUE	FALSE	TRUE	FALSE	TRUE	FALSE	FALSE	FALSE	TRUE
HC1605	UBE2R2	CUL2	1.04181	TRUE	FALSE	TRUE	FALSE	TRUE	FALSE	FALSE	FALSE	TRUE
HC1605	UBE2R2	SKP1	0.708165	TRUE	FALSE	TRUE	FALSE	TRUE	FALSE	FALSE	FALSE	TRUE
HC1605	UBE2R2	SUGT1	0.226075	TRUE	FALSE	TRUE	FALSE	TRUE	FALSE	FALSE	FALSE	TRUE
eIF2B	EIF2B2	EIF2B1	0.922674	TRUE	FALSE	TRUE	FALSE	TRUE	FALSE	FALSE	FALSE	TRUE
eIF2B	EIF2B3	EIF2B2	0.430172	TRUE	TRUE	FALSE	TRUE	TRUE	FALSE	TRUE	TRUE	TRUE
eIF2B	EIF2B4	EIF2B2	0.603781	TRUE	TRUE	FALSE	TRUE	TRUE	FALSE	TRUE	TRUE	TRUE
eIF2B	EIF2B5	EIF2B2	0.526039	TRUE	TRUE	FALSE	TRUE	TRUE	FALSE	TRUE	TRUE	TRUE
ISW1b complex	SMARCA5	HDGF	1.98052	TRUE	FALSE	TRUE	FALSE	TRUE	FALSE	FALSE	FALSE	TRUE
ISW1b complex	SMARCA5	PSIP1	1.41448	TRUE	FALSE	TRUE	FALSE	TRUE	FALSE	FALSE	FALSE	TRUE
DNMT3B	SMARCA5	HDAC1	0.417595	TRUE	FALSE	TRUE	FALSE	TRUE	FALSE	FALSE	FALSE	TRUE
DNMT3B	SMC2	HDAC1	0.215073	TRUE	FALSE	TRUE	FALSE	TRUE	FALSE	FALSE	FALSE	TRUE
DNMT3B	SMC4	HDAC1	0.171207	TRUE	FALSE	TRUE	FALSE	TRUE	FALSE	FALSE	FALSE	TRUE
DNMT3B	SMARCA5	SIN3A	0.384717	TRUE	FALSE	TRUE	FALSE	TRUE	FALSE	FALSE	FALSE	TRUE
DNMT3B	SMC2	SIN3A	0.212541	TRUE	FALSE	TRUE	FALSE	TRUE	FALSE	FALSE	FALSE	TRUE
DNMT3B	SMC4	SIN3A	0.195287	TRUE	FALSE	TRUE	FALSE	TRUE	FALSE	FALSE	FALSE	TRUE
BCDIN3-TAP	CDK9	CCNA2	0.841988	TRUE	FALSE	TRUE	FALSE	TRUE	FALSE	FALSE	FALSE	TRUE
BCDIN3-TAP	HEXIM1	CDK9	2.79842	FALSE	TRUE	FALSE	TRUE	TRUE	FALSE	FALSE	FALSE	TRUE
BCDIN3-TAP	MEPCE	CDK9	0.532406	TRUE	TRUE	FALSE	TRUE	TRUE	FALSE	TRUE	TRUE	TRUE
BCDIN3-TAP	SART3	CDK9	0.364428	FALSE	TRUE	FALSE	TRUE	TRUE	FALSE	FALSE	FALSE	TRUE
Snf1p/Snf4p/Sip2p complex	PRKAB1	PRKAA1	0.360814	TRUE	TRUE	FALSE	TRUE	TRUE	FALSE	TRUE	TRUE	TRUE
Snf1p/Snf4p/Sip2p complex	PRKAG1	PRKAB1	0.455955	TRUE	TRUE	TRUE	FALSE	TRUE	FALSE	TRUE	TRUE	TRUE
Flag-FCP1	STK38	CTDP1	0.120715	TRUE	FALSE	TRUE	FALSE	TRUE	FALSE	FALSE	FALSE	TRUE
Flag-FCP1	STK38	ERH	2.78889	TRUE	FALSE	TRUE	FALSE	TRUE	FALSE	FALSE	FALSE	TRUE
Flag-FCP1	STK38	GTF2F1	1.1073	TRUE	FALSE	TRUE	FALSE	TRUE	FALSE	FALSE	FALSE	TRUE
Flag-FCP1	STK38	POLR2B	0.0908848	TRUE	FALSE	TRUE	FALSE	TRUE	FALSE	FALSE	FALSE	TRUE
Flag-FCP1	STK38	PRMT5	1.05734	TRUE	FALSE	TRUE	FALSE	TRUE	FALSE	FALSE	FALSE	TRUE
Flag-FCP1	WDR77	STK38	0.97387	FALSE	TRUE	FALSE	TRUE	TRUE	FALSE	FALSE	FALSE	TRUE
HC1079	RAD50	BACH1	1.89507	TRUE	FALSE	TRUE	FALSE	TRUE	FALSE	FALSE	FALSE	TRUE
HC1079	SMC1A	BACH1	1.36367	TRUE	FALSE	TRUE	FALSE	TRUE	FALSE	FALSE	FALSE	TRUE
HC1079	RAD50	BRCA1	0.924582	TRUE	FALSE	TRUE	FALSE	TRUE	FALSE	FALSE	FALSE	TRUE
HC1079	SMC1A	BRCA1	0.61743	TRUE	FALSE	TRUE	FALSE	TRUE	FALSE	FALSE	FALSE	TRUE
HC1079	RAD50	BRCA2	1.21111	TRUE	FALSE	TRUE	FALSE	TRUE	FALSE	FALSE	FALSE	TRUE
HC1079	SMC1A	BRCA2	0.90464	TRUE	FALSE	TRUE	FALSE	TRUE	FALSE	FALSE	FALSE	TRUE
HC1079	RBBP8	RAD50	1.44232	FALSE	TRUE	FALSE	TRUE	TRUE	FALSE	FALSE	FALSE	TRUE
HC1079	SMC1A	RBBP8	0.988956	TRUE	FALSE	TRUE	FALSE	TRUE	FALSE	FALSE	FALSE	TRUE
RSC	ACTR1A	ACTL6A	0.689685	TRUE	TRUE	TRUE	FALSE	TRUE	FALSE	TRUE	TRUE	TRUE
RSC	ACTR1B	ACTL6A	0.717445	TRUE	TRUE	TRUE	FALSE	TRUE	FALSE	TRUE	TRUE	TRUE
RSC	HSPA1A	ACTL6A	0.719147	TRUE	TRUE	TRUE	FALSE	TRUE	FALSE	TRUE	TRUE	TRUE
RSC	HSPA8	ACTL6A	0.761269	TRUE	TRUE	TRUE	FALSE	TRUE	FALSE	TRUE	TRUE	TRUE
RSC	SMARCB1	ACTR1A	1.32448	FALSE	TRUE	FALSE	TRUE	TRUE	FALSE	FALSE	FALSE	TRUE
RSC	SMARCC1	ACTR1A	1.16828	TRUE	TRUE	FALSE	TRUE	TRUE	FALSE	TRUE	TRUE	TRUE
RSC	SMARCC2	ACTR1A	1.13425	FALSE	TRUE	FALSE	TRUE	TRUE	FALSE	FALSE	FALSE	TRUE
RSC	SMARCD1	ACTR1A	1.26424	FALSE	TRUE	FALSE	TRUE	TRUE	FALSE	FALSE	FALSE	TRUE
RSC	SMARCD2	ACTR1A	1.26582	FALSE	TRUE	FALSE	TRUE	TRUE	FALSE	FALSE	FALSE	TRUE
RSC	SMARCB1	ACTR1B	1.35223	FALSE	TRUE	FALSE	TRUE	TRUE	FALSE	FALSE	FALSE	TRUE
RSC	SMARCC1	ACTR1B	1.19543	TRUE	TRUE	FALSE	TRUE	TRUE	FALSE	TRUE	TRUE	TRUE
RSC	SMARCC2	ACTR1B	1.16147	FALSE	TRUE	FALSE	TRUE	TRUE	FALSE	FALSE	FALSE	TRUE
RSC	SMARCD1	ACTR1B	1.28826	FALSE	TRUE	FALSE	TRUE	TRUE	FALSE	FALSE	FALSE	TRUE
RSC	SMARCD2	ACTR1B	1.29339	FALSE	TRUE	FALSE	TRUE	TRUE	FALSE	FALSE	FALSE	TRUE
RSC	SMARCB1	HSPA1A	1.33157	FALSE	TRUE	FALSE	TRUE	TRUE	FALSE	FALSE	FALSE	TRUE
RSC	SMARCC1	HSPA1A	1.17052	TRUE	TRUE	FALSE	TRUE	TRUE	FALSE	TRUE	TRUE	TRUE
RSC	SMARCC2	HSPA1A	1.13325	FALSE	TRUE	FALSE	TRUE	TRUE	FALSE	FALSE	FALSE	TRUE
RSC	SMARCD1	HSPA1A	1.27058	FALSE	TRUE	FALSE	TRUE	TRUE	FALSE	FALSE	FALSE	TRUE
RSC	SMARCD2	HSPA1A	1.27201	FALSE	TRUE	FALSE	TRUE	TRUE	FALSE	FALSE	FALSE	TRUE
RSC	SMARCB1	HSPA8	1.36413	FALSE	TRUE	FALSE	TRUE	TRUE	FALSE	FALSE	FALSE	TRUE
RSC	SMARCC1	HSPA8	1.20249	TRUE	TRUE	FALSE	TRUE	TRUE	FALSE	TRUE	TRUE	TRUE
RSC	SMARCC2	HSPA8	1.16272	FALSE	TRUE	FALSE	TRUE	TRUE	FALSE	FALSE	FALSE	TRUE
RSC	SMARCD1	HSPA8	1.29617	FALSE	TRUE	FALSE	TRUE	TRUE	FALSE	FALSE	FALSE	TRUE
RSC	SMARCD2	HSPA8	1.30815	FALSE	TRUE	FALSE	TRUE	TRUE	FALSE	FALSE	FALSE	TRUE
nuclear condensin complex	SMC2	NCAPD2	0.127585	TRUE	TRUE	TRUE	FALSE	TRUE	FALSE	TRUE	TRUE	TRUE
nuclear condensin complex	SMC4	NCAPD2	0.114424	TRUE	TRUE	TRUE	FALSE	TRUE	FALSE	TRUE	TRUE	TRUE
nuclear condensin complex	SMC2	NCAPG	0.0945144	TRUE	TRUE	TRUE	FALSE	TRUE	FALSE	TRUE	TRUE	TRUE
nuclear condensin complex	SMC4	NCAPG	0.114056	TRUE	TRUE	TRUE	FALSE	TRUE	FALSE	TRUE	TRUE	TRUE
nuclear condensin complex	SMC2	NCAPH	0.0943618	TRUE	TRUE	TRUE	FALSE	TRUE	FALSE	TRUE	TRUE	TRUE
nuclear condensin complex	SMC4	NCAPH	0.0570812	TRUE	TRUE	TRUE	FALSE	TRUE	FALSE	TRUE	TRUE	TRUE
EJC	EIF4A3	ACIN1	2.53993	TRUE	FALSE	TRUE	FALSE	TRUE	FALSE	FALSE	FALSE	TRUE
EJC	EIF4A3	CASC3	1.83601	TRUE	FALSE	TRUE	FALSE	TRUE	FALSE	FALSE	FALSE	TRUE
EJC	PNN	EIF4A3	2.86295	FALSE	TRUE	FALSE	TRUE	TRUE	FALSE	FALSE	FALSE	TRUE
EJC	RBM8A	EIF4A3	0.755002	FALSE	TRUE	FALSE	TRUE	TRUE	FALSE	FALSE	FALSE	TRUE
EJC	RNPS1	EIF4A3	1.95923	FALSE	TRUE	FALSE	TRUE	TRUE	FALSE	FALSE	FALSE	TRUE
EJC	SRRM1	EIF4A3	0.884464	FALSE	TRUE	FALSE	TRUE	TRUE	FALSE	FALSE	FALSE	TRUE
EJC	UPF3B	EIF4A3	0.337064	FALSE	TRUE	FALSE	TRUE	TRUE	FALSE	FALSE	FALSE	TRUE
DNA-PK-Ku-eIF2-NF90-NF45 complex	ILF2	EIF2S1	0.509454	TRUE	FALSE	TRUE	FALSE	TRUE	FALSE	FALSE	FALSE	TRUE
DNA-PK-Ku-eIF2-NF90-NF45 complex	XRCC5	EIF2S1	0.342585	TRUE	FALSE	TRUE	FALSE	TRUE	FALSE	FALSE	FALSE	TRUE
DNA-PK-Ku-eIF2-NF90-NF45 complex	XRCC6	EIF2S1	0.195364	TRUE	FALSE	TRUE	FALSE	TRUE	FALSE	FALSE	FALSE	TRUE
DNA-PK-Ku-eIF2-NF90-NF45 complex	ILF2	EIF2S2	0.494002	TRUE	FALSE	TRUE	FALSE	TRUE	FALSE	FALSE	FALSE	TRUE
DNA-PK-Ku-eIF2-NF90-NF45 complex	XRCC5	EIF2S2	0.471764	TRUE	FALSE	TRUE	FALSE	TRUE	FALSE	FALSE	FALSE	TRUE
DNA-PK-Ku-eIF2-NF90-NF45 complex	XRCC6	EIF2S2	0.339094	TRUE	FALSE	TRUE	FALSE	TRUE	FALSE	FALSE	FALSE	TRUE
DNA-PK-Ku-eIF2-NF90-NF45 complex	ILF2	EIF2S3	0.469178	TRUE	FALSE	TRUE	FALSE	TRUE	FALSE	FALSE	FALSE	TRUE
DNA-PK-Ku-eIF2-NF90-NF45 complex	XRCC5	EIF2S3	0.632502	TRUE	FALSE	TRUE	FALSE	TRUE	FALSE	FALSE	FALSE	TRUE
DNA-PK-Ku-eIF2-NF90-NF45 complex	XRCC6	EIF2S3	0.516969	TRUE	FALSE	TRUE	FALSE	TRUE	FALSE	FALSE	FALSE	TRUE
DNA-PK-Ku-eIF2-NF90-NF45 complex	ILF3	ILF2	0.0960033	TRUE	TRUE	FALSE	TRUE	TRUE	FALSE	TRUE	TRUE	TRUE
DNA-PK-Ku-eIF2-NF90-NF45 complex	XRCC5	ILF3	0.548996	TRUE	TRUE	TRUE	FALSE	TRUE	FALSE	TRUE	TRUE	TRUE
DNA-PK-Ku-eIF2-NF90-NF45 complex	XRCC6	ILF3	0.512577	TRUE	TRUE	TRUE	FALSE	TRUE	FALSE	TRUE	TRUE	TRUE
Condensin II	SMC2	NCAPD3	0.178861	TRUE	FALSE	TRUE	FALSE	TRUE	FALSE	FALSE	FALSE	TRUE
Condensin II	SMC4	NCAPD3	0.193746	TRUE	FALSE	TRUE	FALSE	TRUE	FALSE	FALSE	FALSE	TRUE
Condensin II	SMC2	NCAPG2	0.202362	TRUE	FALSE	TRUE	FALSE	TRUE	FALSE	FALSE	FALSE	TRUE
Condensin II	SMC4	NCAPG2	0.239296	TRUE	FALSE	TRUE	FALSE	TRUE	FALSE	FALSE	FALSE	TRUE
Condensin II	SMC2	NCAPH2	0.17069	TRUE	FALSE	TRUE	FALSE	TRUE	FALSE	FALSE	FALSE	TRUE
Condensin II	SMC4	NCAPH2	0.164776	TRUE	FALSE	TRUE	FALSE	TRUE	FALSE	FALSE	FALSE	TRUE
CF IIAm complex (Cleavage factor IIAm complex)	DHX16	CPSF3	1.36914	TRUE	FALSE	TRUE	FALSE	TRUE	FALSE	FALSE	FALSE	TRUE
CF IIAm complex (Cleavage factor IIAm complex)	DHX16	CPSF6	1.87266	TRUE	FALSE	TRUE	FALSE	TRUE	FALSE	FALSE	FALSE	TRUE
CF IIAm complex (Cleavage factor IIAm complex)	NUDT21	DHX16	1.99027	FALSE	TRUE	FALSE	TRUE	TRUE	FALSE	FALSE	FALSE	TRUE
CF IIAm complex (Cleavage factor IIAm complex)	PCF11	DHX16	0.653158	FALSE	TRUE	FALSE	TRUE	TRUE	FALSE	FALSE	FALSE	TRUE
CF IIAm complex (Cleavage factor IIAm complex)	PTBP1	DHX16	0.163867	TRUE	TRUE	FALSE	TRUE	TRUE	FALSE	TRUE	TRUE	TRUE
CF IIAm complex (Cleavage factor IIAm complex)	SFPQ	DHX16	1.1901	FALSE	TRUE	FALSE	TRUE	TRUE	FALSE	FALSE	FALSE	TRUE
CF IIAm complex (Cleavage factor IIAm complex)	U2AF2	DHX16	0.990643	FALSE	TRUE	FALSE	TRUE	TRUE	FALSE	FALSE	FALSE	TRUE
Cell cycle kinase complex CDK5	CDK5	CCND3	0.498958	TRUE	FALSE	TRUE	FALSE	TRUE	FALSE	FALSE	FALSE	TRUE
Cell cycle kinase complex CDK5	PCNA	CDK5	1.23546	TRUE	TRUE	FALSE	TRUE	TRUE	FALSE	TRUE	TRUE	TRUE
ASF1-histone containing complex	CHEK2	ASF1A	0.763228	TRUE	FALSE	TRUE	FALSE	TRUE	FALSE	FALSE	FALSE	TRUE
ASF1-histone containing complex	CHEK2	CHAF1B	0.986653	TRUE	FALSE	TRUE	FALSE	TRUE	FALSE	FALSE	FALSE	TRUE
ASF1-histone containing complex	NASP	CHEK2	1.62439	FALSE	TRUE	FALSE	TRUE	TRUE	FALSE	FALSE	FALSE	TRUE
ASF1-histone containing complex	ST13	CHEK2	0.724464	TRUE	TRUE	FALSE	TRUE	TRUE	FALSE	TRUE	TRUE	TRUE
53BP1-containing complex	XRCC5	RPA1	0.335062	TRUE	TRUE	TRUE	FALSE	TRUE	FALSE	TRUE	TRUE	TRUE
53BP1-containing complex	XRCC6	RPA1	0.257124	TRUE	TRUE	TRUE	FALSE	TRUE	FALSE	TRUE	TRUE	TRUE
53BP1-containing complex	XRCC5	RPA2	0.370002	TRUE	FALSE	TRUE	FALSE	TRUE	FALSE	FALSE	FALSE	TRUE
53BP1-containing complex	XRCC6	RPA2	0.303275	TRUE	FALSE	TRUE	FALSE	TRUE	FALSE	FALSE	FALSE	TRUE
53BP1-containing complex	XRCC5	TP53BP1	0.434349	TRUE	FALSE	TRUE	FALSE	TRUE	FALSE	FALSE	FALSE	TRUE
53BP1-containing complex	XRCC6	TP53BP1	0.42916	TRUE	FALSE	TRUE	FALSE	TRUE	FALSE	FALSE	FALSE	TRUE
26S Proteasome	PSMC1	PAAF1	0.898963	TRUE	FALSE	TRUE	FALSE	TRUE	FALSE	FALSE	FALSE	TRUE
26S Proteasome	PSMC2	PAAF1	0.813616	TRUE	FALSE	TRUE	FALSE	TRUE	FALSE	FALSE	FALSE	TRUE
26S Proteasome	PSMC3	PAAF1	0.806472	TRUE	FALSE	TRUE	FALSE	TRUE	FALSE	FALSE	FALSE	TRUE
26S Proteasome	PSMC4	PAAF1	0.795975	TRUE	FALSE	TRUE	FALSE	TRUE	FALSE	FALSE	FALSE	TRUE
26S Proteasome	PSMC5	PAAF1	0.78789	TRUE	FALSE	TRUE	FALSE	TRUE	FALSE	FALSE	FALSE	TRUE
26S Proteasome	PSMC6	PAAF1	0.773238	TRUE	FALSE	TRUE	FALSE	TRUE	FALSE	FALSE	FALSE	TRUE
26S Proteasome	PSMC1	PSMA1	1.64662	TRUE	FALSE	TRUE	FALSE	TRUE	FALSE	FALSE	FALSE	TRUE
26S Proteasome	PSMC2	PSMA1	1.55978	TRUE	FALSE	TRUE	FALSE	TRUE	FALSE	FALSE	FALSE	TRUE
26S Proteasome	PSMC3	PSMA1	1.55479	TRUE	FALSE	TRUE	FALSE	TRUE	FALSE	FALSE	FALSE	TRUE
26S Proteasome	PSMC4	PSMA1	1.55535	TRUE	FALSE	TRUE	FALSE	TRUE	FALSE	FALSE	FALSE	TRUE
26S Proteasome	PSMC5	PSMA1	1.53812	TRUE	FALSE	TRUE	FALSE	TRUE	FALSE	FALSE	FALSE	TRUE
26S Proteasome	PSMC6	PSMA1	1.52022	TRUE	FALSE	TRUE	FALSE	TRUE	FALSE	FALSE	FALSE	TRUE
26S Proteasome	PSMC1	PSMA2	1.38051	TRUE	FALSE	TRUE	FALSE	TRUE	FALSE	FALSE	FALSE	TRUE
26S Proteasome	PSMC2	PSMA2	1.28739	TRUE	FALSE	TRUE	FALSE	TRUE	FALSE	FALSE	FALSE	TRUE
26S Proteasome	PSMC3	PSMA2	1.28345	TRUE	FALSE	TRUE	FALSE	TRUE	FALSE	FALSE	FALSE	TRUE
26S Proteasome	PSMC4	PSMA2	1.28242	TRUE	FALSE	TRUE	FALSE	TRUE	FALSE	FALSE	FALSE	TRUE
26S Proteasome	PSMC5	PSMA2	1.26521	TRUE	FALSE	TRUE	FALSE	TRUE	FALSE	FALSE	FALSE	TRUE
26S Proteasome	PSMC6	PSMA2	1.24633	TRUE	FALSE	TRUE	FALSE	TRUE	FALSE	FALSE	FALSE	TRUE
26S Proteasome	PSMC1	PSMA3	1.5513	TRUE	FALSE	TRUE	FALSE	TRUE	FALSE	FALSE	FALSE	TRUE
26S Proteasome	PSMC2	PSMA3	1.46871	TRUE	FALSE	TRUE	FALSE	TRUE	FALSE	FALSE	FALSE	TRUE
26S Proteasome	PSMC3	PSMA3	1.46294	TRUE	FALSE	TRUE	FALSE	TRUE	FALSE	FALSE	FALSE	TRUE
26S Proteasome	PSMC4	PSMA3	1.46473	TRUE	FALSE	TRUE	FALSE	TRUE	FALSE	FALSE	FALSE	TRUE
26S Proteasome	PSMC5	PSMA3	1.44737	TRUE	FALSE	TRUE	FALSE	TRUE	FALSE	FALSE	FALSE	TRUE
26S Proteasome	PSMC6	PSMA3	1.43029	TRUE	FALSE	TRUE	FALSE	TRUE	FALSE	FALSE	FALSE	TRUE
26S Proteasome	PSMC1	PSMA4	1.47192	TRUE	FALSE	TRUE	FALSE	TRUE	FALSE	FALSE	FALSE	TRUE
26S Proteasome	PSMC2	PSMA4	1.39404	TRUE	FALSE	TRUE	FALSE	TRUE	FALSE	FALSE	FALSE	TRUE
26S Proteasome	PSMC3	PSMA4	1.38902	TRUE	FALSE	TRUE	FALSE	TRUE	FALSE	FALSE	FALSE	TRUE
26S Proteasome	PSMC4	PSMA4	1.39317	TRUE	FALSE	TRUE	FALSE	TRUE	FALSE	FALSE	FALSE	TRUE
26S Proteasome	PSMC5	PSMA4	1.37496	TRUE	FALSE	TRUE	FALSE	TRUE	FALSE	FALSE	FALSE	TRUE
26S Proteasome	PSMC6	PSMA4	1.35787	TRUE	FALSE	TRUE	FALSE	TRUE	FALSE	FALSE	FALSE	TRUE
26S Proteasome	PSMC1	PSMA5	1.36767	TRUE	FALSE	TRUE	FALSE	TRUE	FALSE	FALSE	FALSE	TRUE
26S Proteasome	PSMC2	PSMA5	1.28876	TRUE	FALSE	TRUE	FALSE	TRUE	FALSE	FALSE	FALSE	TRUE
26S Proteasome	PSMC3	PSMA5	1.28226	TRUE	FALSE	TRUE	FALSE	TRUE	FALSE	FALSE	FALSE	TRUE
26S Proteasome	PSMC4	PSMA5	1.28497	TRUE	FALSE	TRUE	FALSE	TRUE	FALSE	FALSE	FALSE	TRUE
26S Proteasome	PSMC5	PSMA5	1.26766	TRUE	FALSE	TRUE	FALSE	TRUE	FALSE	FALSE	FALSE	TRUE
26S Proteasome	PSMC6	PSMA5	1.25197	TRUE	FALSE	TRUE	FALSE	TRUE	FALSE	FALSE	FALSE	TRUE
26S Proteasome	PSMC1	PSMA6	1.55516	TRUE	FALSE	TRUE	FALSE	TRUE	FALSE	FALSE	FALSE	TRUE
26S Proteasome	PSMC2	PSMA6	1.47251	TRUE	FALSE	TRUE	FALSE	TRUE	FALSE	FALSE	FALSE	TRUE
26S Proteasome	PSMC3	PSMA6	1.46587	TRUE	FALSE	TRUE	FALSE	TRUE	FALSE	FALSE	FALSE	TRUE
26S Proteasome	PSMC4	PSMA6	1.46663	TRUE	FALSE	TRUE	FALSE	TRUE	FALSE	FALSE	FALSE	TRUE
26S Proteasome	PSMC5	PSMA6	1.45	TRUE	FALSE	TRUE	FALSE	TRUE	FALSE	FALSE	FALSE	TRUE
26S Proteasome	PSMC6	PSMA6	1.43385	TRUE	FALSE	TRUE	FALSE	TRUE	FALSE	FALSE	FALSE	TRUE
26S Proteasome	PSMC1	PSMA7	1.51407	TRUE	FALSE	TRUE	FALSE	TRUE	FALSE	FALSE	FALSE	TRUE
26S Proteasome	PSMC2	PSMA7	1.43215	TRUE	FALSE	TRUE	FALSE	TRUE	FALSE	FALSE	FALSE	TRUE
26S Proteasome	PSMC3	PSMA7	1.42623	TRUE	FALSE	TRUE	FALSE	TRUE	FALSE	FALSE	FALSE	TRUE
26S Proteasome	PSMC4	PSMA7	1.42828	TRUE	FALSE	TRUE	FALSE	TRUE	FALSE	FALSE	FALSE	TRUE
26S Proteasome	PSMC5	PSMA7	1.41083	TRUE	FALSE	TRUE	FALSE	TRUE	FALSE	FALSE	FALSE	TRUE
26S Proteasome	PSMC6	PSMA7	1.39425	TRUE	FALSE	TRUE	FALSE	TRUE	FALSE	FALSE	FALSE	TRUE
26S Proteasome	PSMC1	PSMB1	1.79141	TRUE	FALSE	TRUE	FALSE	TRUE	FALSE	FALSE	FALSE	TRUE
26S Proteasome	PSMC2	PSMB1	1.71502	TRUE	FALSE	TRUE	FALSE	TRUE	FALSE	FALSE	FALSE	TRUE
26S Proteasome	PSMC3	PSMB1	1.70882	TRUE	FALSE	TRUE	FALSE	TRUE	FALSE	FALSE	FALSE	TRUE
26S Proteasome	PSMC4	PSMB1	1.71252	TRUE	FALSE	TRUE	FALSE	TRUE	FALSE	FALSE	FALSE	TRUE
26S Proteasome	PSMC5	PSMB1	1.69472	TRUE	FALSE	TRUE	FALSE	TRUE	FALSE	FALSE	FALSE	TRUE
26S Proteasome	PSMC6	PSMB1	1.67883	TRUE	FALSE	TRUE	FALSE	TRUE	FALSE	FALSE	FALSE	TRUE
26S Proteasome	PSMC1	PSMB10	1.15458	TRUE	FALSE	TRUE	FALSE	TRUE	FALSE	FALSE	FALSE	TRUE
26S Proteasome	PSMC2	PSMB10	1.08853	TRUE	FALSE	TRUE	FALSE	TRUE	FALSE	FALSE	FALSE	TRUE
26S Proteasome	PSMC3	PSMB10	1.07977	TRUE	FALSE	TRUE	FALSE	TRUE	FALSE	FALSE	FALSE	TRUE
26S Proteasome	PSMC4	PSMB10	1.08551	TRUE	FALSE	TRUE	FALSE	TRUE	FALSE	FALSE	FALSE	TRUE
26S Proteasome	PSMC5	PSMB10	1.06831	TRUE	FALSE	TRUE	FALSE	TRUE	FALSE	FALSE	FALSE	TRUE
26S Proteasome	PSMC6	PSMB10	1.05621	TRUE	FALSE	TRUE	FALSE	TRUE	FALSE	FALSE	FALSE	TRUE
26S Proteasome	PSMC1	PSMB2	1.45896	TRUE	FALSE	TRUE	FALSE	TRUE	FALSE	FALSE	FALSE	TRUE
26S Proteasome	PSMC2	PSMB2	1.39101	TRUE	FALSE	TRUE	FALSE	TRUE	FALSE	FALSE	FALSE	TRUE
26S Proteasome	PSMC3	PSMB2	1.38333	TRUE	FALSE	TRUE	FALSE	TRUE	FALSE	FALSE	FALSE	TRUE
26S Proteasome	PSMC4	PSMB2	1.38905	TRUE	FALSE	TRUE	FALSE	TRUE	FALSE	FALSE	FALSE	TRUE
26S Proteasome	PSMC5	PSMB2	1.37148	TRUE	FALSE	TRUE	FALSE	TRUE	FALSE	FALSE	FALSE	TRUE
26S Proteasome	PSMC6	PSMB2	1.35724	TRUE	FALSE	TRUE	FALSE	TRUE	FALSE	FALSE	FALSE	TRUE
26S Proteasome	PSMC1	PSMB3	2.43835	TRUE	FALSE	TRUE	FALSE	TRUE	FALSE	FALSE	FALSE	TRUE
26S Proteasome	PSMC2	PSMB3	2.35832	TRUE	FALSE	TRUE	FALSE	TRUE	FALSE	FALSE	FALSE	TRUE
26S Proteasome	PSMC3	PSMB3	2.35677	TRUE	FALSE	TRUE	FALSE	TRUE	FALSE	FALSE	FALSE	TRUE
26S Proteasome	PSMC4	PSMB3	2.36206	TRUE	FALSE	TRUE	FALSE	TRUE	FALSE	FALSE	FALSE	TRUE
26S Proteasome	PSMC5	PSMB3	2.34246	TRUE	FALSE	TRUE	FALSE	TRUE	FALSE	FALSE	FALSE	TRUE
26S Proteasome	PSMC6	PSMB3	2.32211	TRUE	FALSE	TRUE	FALSE	TRUE	FALSE	FALSE	FALSE	TRUE
26S Proteasome	PSMC1	PSMB4	1.86993	TRUE	FALSE	TRUE	FALSE	TRUE	FALSE	FALSE	FALSE	TRUE
26S Proteasome	PSMC2	PSMB4	1.79057	TRUE	FALSE	TRUE	FALSE	TRUE	FALSE	FALSE	FALSE	TRUE
26S Proteasome	PSMC3	PSMB4	1.78356	TRUE	FALSE	TRUE	FALSE	TRUE	FALSE	FALSE	FALSE	TRUE
26S Proteasome	PSMC4	PSMB4	1.78545	TRUE	FALSE	TRUE	FALSE	TRUE	FALSE	FALSE	FALSE	TRUE
26S Proteasome	PSMC5	PSMB4	1.76854	TRUE	FALSE	TRUE	FALSE	TRUE	FALSE	FALSE	FALSE	TRUE
26S Proteasome	PSMC6	PSMB4	1.75263	TRUE	FALSE	TRUE	FALSE	TRUE	FALSE	FALSE	FALSE	TRUE
26S Proteasome	PSMC1	PSMB5	2.15525	TRUE	FALSE	TRUE	FALSE	TRUE	FALSE	FALSE	FALSE	TRUE
26S Proteasome	PSMC2	PSMB5	2.07804	TRUE	FALSE	TRUE	FALSE	TRUE	FALSE	FALSE	FALSE	TRUE
26S Proteasome	PSMC3	PSMB5	2.07356	TRUE	FALSE	TRUE	FALSE	TRUE	FALSE	FALSE	FALSE	TRUE
26S Proteasome	PSMC4	PSMB5	2.07799	TRUE	FALSE	TRUE	FALSE	TRUE	FALSE	FALSE	FALSE	TRUE
26S Proteasome	PSMC5	PSMB5	2.05935	TRUE	FALSE	TRUE	FALSE	TRUE	FALSE	FALSE	FALSE	TRUE
26S Proteasome	PSMC6	PSMB5	2.04191	TRUE	FALSE	TRUE	FALSE	TRUE	FALSE	FALSE	FALSE	TRUE
26S Proteasome	PSMC1	PSMB6	1.68986	TRUE	FALSE	TRUE	FALSE	TRUE	FALSE	FALSE	FALSE	TRUE
26S Proteasome	PSMC2	PSMB6	1.6046	TRUE	FALSE	TRUE	FALSE	TRUE	FALSE	FALSE	FALSE	TRUE
26S Proteasome	PSMC3	PSMB6	1.59897	TRUE	FALSE	TRUE	FALSE	TRUE	FALSE	FALSE	FALSE	TRUE
26S Proteasome	PSMC4	PSMB6	1.59953	TRUE	FALSE	TRUE	FALSE	TRUE	FALSE	FALSE	FALSE	TRUE
26S Proteasome	PSMC5	PSMB6	1.58254	TRUE	FALSE	TRUE	FALSE	TRUE	FALSE	FALSE	FALSE	TRUE
26S Proteasome	PSMC6	PSMB6	1.56498	TRUE	FALSE	TRUE	FALSE	TRUE	FALSE	FALSE	FALSE	TRUE
26S Proteasome	PSMC1	PSMB7	1.70836	TRUE	FALSE	TRUE	FALSE	TRUE	FALSE	FALSE	FALSE	TRUE
26S Proteasome	PSMC2	PSMB7	1.63042	TRUE	FALSE	TRUE	FALSE	TRUE	FALSE	FALSE	FALSE	TRUE
26S Proteasome	PSMC3	PSMB7	1.62227	TRUE	FALSE	TRUE	FALSE	TRUE	FALSE	FALSE	FALSE	TRUE
26S Proteasome	PSMC4	PSMB7	1.62412	TRUE	FALSE	TRUE	FALSE	TRUE	FALSE	FALSE	FALSE	TRUE
26S Proteasome	PSMC5	PSMB7	1.60751	TRUE	FALSE	TRUE	FALSE	TRUE	FALSE	FALSE	FALSE	TRUE
26S Proteasome	PSMC6	PSMB7	1.59268	TRUE	FALSE	TRUE	FALSE	TRUE	FALSE	FALSE	FALSE	TRUE
26S Proteasome	PSMC1	PSMB8	1.93019	TRUE	FALSE	TRUE	FALSE	TRUE	FALSE	FALSE	FALSE	TRUE
26S Proteasome	PSMC2	PSMB8	1.84805	TRUE	FALSE	TRUE	FALSE	TRUE	FALSE	FALSE	FALSE	TRUE
26S Proteasome	PSMC3	PSMB8	1.84268	TRUE	FALSE	TRUE	FALSE	TRUE	FALSE	FALSE	FALSE	TRUE
26S Proteasome	PSMC4	PSMB8	1.84491	TRUE	FALSE	TRUE	FALSE	TRUE	FALSE	FALSE	FALSE	TRUE
26S Proteasome	PSMC5	PSMB8	1.82729	TRUE	FALSE	TRUE	FALSE	TRUE	FALSE	FALSE	FALSE	TRUE
26S Proteasome	PSMC6	PSMB8	1.81017	TRUE	FALSE	TRUE	FALSE	TRUE	FALSE	FALSE	FALSE	TRUE
26S Proteasome	PSMC1	PSMB9	1.67399	TRUE	FALSE	TRUE	FALSE	TRUE	FALSE	FALSE	FALSE	TRUE
26S Proteasome	PSMC2	PSMB9	1.58939	TRUE	FALSE	TRUE	FALSE	TRUE	FALSE	FALSE	FALSE	TRUE
26S Proteasome	PSMC3	PSMB9	1.585	TRUE	FALSE	TRUE	FALSE	TRUE	FALSE	FALSE	FALSE	TRUE
26S Proteasome	PSMC4	PSMB9	1.58674	TRUE	FALSE	TRUE	FALSE	TRUE	FALSE	FALSE	FALSE	TRUE
26S Proteasome	PSMC5	PSMB9	1.56907	TRUE	FALSE	TRUE	FALSE	TRUE	FALSE	FALSE	FALSE	TRUE
26S Proteasome	PSMC6	PSMB9	1.55061	TRUE	FALSE	TRUE	FALSE	TRUE	FALSE	FALSE	FALSE	TRUE
26S Proteasome	PSMD1	PSMC1	0.238892	TRUE	TRUE	FALSE	TRUE	TRUE	FALSE	TRUE	TRUE	TRUE
26S Proteasome	PSMD10	PSMC1	0.160342	FALSE	TRUE	FALSE	TRUE	TRUE	FALSE	FALSE	FALSE	TRUE
26S Proteasome	PSMD11	PSMC1	0.0330025	TRUE	TRUE	FALSE	TRUE	TRUE	FALSE	TRUE	TRUE	TRUE
26S Proteasome	PSMD12	PSMC1	0.213613	TRUE	TRUE	FALSE	TRUE	TRUE	FALSE	TRUE	TRUE	TRUE
26S Proteasome	PSMD13	PSMC1	0.10534	TRUE	TRUE	FALSE	TRUE	TRUE	FALSE	TRUE	TRUE	TRUE
26S Proteasome	PSMD14	PSMC1	0.109298	TRUE	TRUE	FALSE	TRUE	TRUE	FALSE	TRUE	TRUE	TRUE
26S Proteasome	PSMD2	PSMC1	0.163816	TRUE	TRUE	FALSE	TRUE	TRUE	FALSE	TRUE	TRUE	TRUE
26S Proteasome	PSMD3	PSMC1	0.307755	TRUE	TRUE	FALSE	TRUE	TRUE	FALSE	TRUE	TRUE	TRUE
26S Proteasome	PSMD4	PSMC1	0.812516	TRUE	TRUE	FALSE	TRUE	TRUE	FALSE	TRUE	TRUE	TRUE
26S Proteasome	PSMD5	PSMC1	0.406626	TRUE	TRUE	FALSE	TRUE	TRUE	FALSE	TRUE	TRUE	TRUE
26S Proteasome	PSMD6	PSMC1	0.184712	TRUE	TRUE	FALSE	TRUE	TRUE	FALSE	TRUE	TRUE	TRUE
26S Proteasome	PSMD7	PSMC1	0.16354	TRUE	TRUE	FALSE	TRUE	TRUE	FALSE	TRUE	TRUE	TRUE
26S Proteasome	PSMD8	PSMC1	0.23004	TRUE	TRUE	FALSE	TRUE	TRUE	FALSE	TRUE	TRUE	TRUE
26S Proteasome	PSMD9	PSMC1	1.85274	FALSE	TRUE	FALSE	TRUE	TRUE	FALSE	FALSE	FALSE	TRUE
26S Proteasome	PSMD1	PSMC2	0.130299	TRUE	TRUE	FALSE	TRUE	TRUE	FALSE	TRUE	TRUE	TRUE
26S Proteasome	PSMD10	PSMC2	0.184289	FALSE	TRUE	FALSE	TRUE	TRUE	FALSE	FALSE	FALSE	TRUE
26S Proteasome	PSMD11	PSMC2	0.1353	TRUE	TRUE	FALSE	TRUE	TRUE	FALSE	TRUE	TRUE	TRUE
26S Proteasome	PSMD12	PSMC2	0.0952458	TRUE	TRUE	FALSE	TRUE	TRUE	FALSE	TRUE	TRUE	TRUE
26S Proteasome	PSMD13	PSMC2	0.0911948	TRUE	TRUE	FALSE	TRUE	TRUE	FALSE	TRUE	TRUE	TRUE
26S Proteasome	PSMD14	PSMC2	0.0780231	TRUE	TRUE	FALSE	TRUE	TRUE	FALSE	TRUE	TRUE	TRUE
26S Proteasome	PSMD2	PSMC2	0.047279	TRUE	TRUE	FALSE	TRUE	TRUE	FALSE	TRUE	TRUE	TRUE
26S Proteasome	PSMD3	PSMC2	0.182272	TRUE	TRUE	FALSE	TRUE	TRUE	FALSE	TRUE	TRUE	TRUE
26S Proteasome	PSMD4	PSMC2	0.714291	TRUE	TRUE	FALSE	TRUE	TRUE	FALSE	TRUE	TRUE	TRUE
26S Proteasome	PSMD5	PSMC2	0.332413	TRUE	TRUE	FALSE	TRUE	TRUE	FALSE	TRUE	TRUE	TRUE
26S Proteasome	PSMD6	PSMC2	0.0950461	TRUE	TRUE	FALSE	TRUE	TRUE	FALSE	TRUE	TRUE	TRUE
26S Proteasome	PSMD7	PSMC2	0.0755612	TRUE	TRUE	FALSE	TRUE	TRUE	FALSE	TRUE	TRUE	TRUE
26S Proteasome	PSMD8	PSMC2	0.141198	TRUE	TRUE	FALSE	TRUE	TRUE	FALSE	TRUE	TRUE	TRUE
26S Proteasome	PSMD9	PSMC2	1.78144	FALSE	TRUE	FALSE	TRUE	TRUE	FALSE	FALSE	FALSE	TRUE
26S Proteasome	PSMD1	PSMC3	0.109261	TRUE	TRUE	FALSE	TRUE	TRUE	FALSE	TRUE	TRUE	TRUE
26S Proteasome	PSMD10	PSMC3	0.127479	FALSE	TRUE	FALSE	TRUE	TRUE	FALSE	FALSE	FALSE	TRUE
26S Proteasome	PSMD11	PSMC3	0.123208	TRUE	TRUE	FALSE	TRUE	TRUE	FALSE	TRUE	TRUE	TRUE
26S Proteasome	PSMD12	PSMC3	0.1052	TRUE	TRUE	FALSE	TRUE	TRUE	FALSE	TRUE	TRUE	TRUE
26S Proteasome	PSMD13	PSMC3	0.0443908	TRUE	TRUE	FALSE	TRUE	TRUE	FALSE	TRUE	TRUE	TRUE
26S Proteasome	PSMD14	PSMC3	0.0565113	TRUE	TRUE	FALSE	TRUE	TRUE	FALSE	TRUE	TRUE	TRUE
26S Proteasome	PSMD2	PSMC3	0.0828139	TRUE	TRUE	FALSE	TRUE	TRUE	FALSE	TRUE	TRUE	TRUE
26S Proteasome	PSMD3	PSMC3	0.185173	TRUE	TRUE	FALSE	TRUE	TRUE	FALSE	TRUE	TRUE	TRUE
26S Proteasome	PSMD4	PSMC3	0.712752	TRUE	TRUE	FALSE	TRUE	TRUE	FALSE	TRUE	TRUE	TRUE
26S Proteasome	PSMD5	PSMC3	0.340205	TRUE	TRUE	FALSE	TRUE	TRUE	FALSE	TRUE	TRUE	TRUE
26S Proteasome	PSMD6	PSMC3	0.0578066	TRUE	TRUE	FALSE	TRUE	TRUE	FALSE	TRUE	TRUE	TRUE
26S Proteasome	PSMD7	PSMC3	0.053364	TRUE	TRUE	FALSE	TRUE	TRUE	FALSE	TRUE	TRUE	TRUE
26S Proteasome	PSMD8	PSMC3	0.105566	TRUE	TRUE	FALSE	TRUE	TRUE	FALSE	TRUE	TRUE	TRUE
26S Proteasome	PSMD9	PSMC3	1.77262	FALSE	TRUE	FALSE	TRUE	TRUE	FALSE	FALSE	FALSE	TRUE
26S Proteasome	PSMD1	PSMC4	0.0969388	TRUE	TRUE	FALSE	TRUE	TRUE	FALSE	TRUE	TRUE	TRUE
26S Proteasome	PSMD10	PSMC4	0.12966	FALSE	TRUE	FALSE	TRUE	TRUE	FALSE	FALSE	FALSE	TRUE
26S Proteasome	PSMD11	PSMC4	0.159139	TRUE	TRUE	FALSE	TRUE	TRUE	FALSE	TRUE	TRUE	TRUE
26S Proteasome	PSMD12	PSMC4	0.112137	TRUE	TRUE	FALSE	TRUE	TRUE	FALSE	TRUE	TRUE	TRUE
26S Proteasome	PSMD13	PSMC4	0.0723743	TRUE	TRUE	FALSE	TRUE	TRUE	FALSE	TRUE	TRUE	TRUE
26S Proteasome	PSMD14	PSMC4	0.0866134	TRUE	TRUE	FALSE	TRUE	TRUE	FALSE	TRUE	TRUE	TRUE
26S Proteasome	PSMD2	PSMC4	0.109868	TRUE	TRUE	FALSE	TRUE	TRUE	FALSE	TRUE	TRUE	TRUE
26S Proteasome	PSMD3	PSMC4	0.166244	TRUE	TRUE	FALSE	TRUE	TRUE	FALSE	TRUE	TRUE	TRUE
26S Proteasome	PSMD4	PSMC4	0.712327	TRUE	TRUE	FALSE	TRUE	TRUE	FALSE	TRUE	TRUE	TRUE
26S Proteasome	PSMD5	PSMC4	0.33527	TRUE	TRUE	FALSE	TRUE	TRUE	FALSE	TRUE	TRUE	TRUE
26S Proteasome	PSMD6	PSMC4	0.0262356	TRUE	TRUE	FALSE	TRUE	TRUE	FALSE	TRUE	TRUE	TRUE
26S Proteasome	PSMD7	PSMC4	0.066659	TRUE	TRUE	FALSE	TRUE	TRUE	FALSE	TRUE	TRUE	TRUE
26S Proteasome	PSMD8	PSMC4	0.0686492	TRUE	TRUE	FALSE	TRUE	TRUE	FALSE	TRUE	TRUE	TRUE
26S Proteasome	PSMD9	PSMC4	1.77618	FALSE	TRUE	FALSE	TRUE	TRUE	FALSE	FALSE	FALSE	TRUE
26S Proteasome	PSMD1	PSMC5	0.0844183	TRUE	TRUE	FALSE	TRUE	TRUE	FALSE	TRUE	TRUE	TRUE
26S Proteasome	PSMD10	PSMC5	0.142412	FALSE	TRUE	FALSE	TRUE	TRUE	FALSE	FALSE	FALSE	TRUE
26S Proteasome	PSMD11	PSMC5	0.157127	TRUE	TRUE	FALSE	TRUE	TRUE	FALSE	TRUE	TRUE	TRUE
26S Proteasome	PSMD12	PSMC5	0.0911837	TRUE	TRUE	FALSE	TRUE	TRUE	FALSE	TRUE	TRUE	TRUE
26S Proteasome	PSMD13	PSMC5	0.075869	TRUE	TRUE	FALSE	TRUE	TRUE	FALSE	TRUE	TRUE	TRUE
26S Proteasome	PSMD14	PSMC5	0.0825054	TRUE	TRUE	FALSE	TRUE	TRUE	FALSE	TRUE	TRUE	TRUE
26S Proteasome	PSMD2	PSMC5	0.0856198	TRUE	TRUE	FALSE	TRUE	TRUE	FALSE	TRUE	TRUE	TRUE
26S Proteasome	PSMD3	PSMC5	0.157947	TRUE	TRUE	FALSE	TRUE	TRUE	FALSE	TRUE	TRUE	TRUE
26S Proteasome	PSMD4	PSMC5	0.694023	TRUE	TRUE	FALSE	TRUE	TRUE	FALSE	TRUE	TRUE	TRUE
26S Proteasome	PSMD5	PSMC5	0.330426	TRUE	TRUE	FALSE	TRUE	TRUE	FALSE	TRUE	TRUE	TRUE
26S Proteasome	PSMD6	PSMC5	0.0341731	TRUE	TRUE	FALSE	TRUE	TRUE	FALSE	TRUE	TRUE	TRUE
26S Proteasome	PSMD7	PSMC5	0.0536198	TRUE	TRUE	FALSE	TRUE	TRUE	FALSE	TRUE	TRUE	TRUE
26S Proteasome	PSMD8	PSMC5	0.080557	TRUE	TRUE	FALSE	TRUE	TRUE	FALSE	TRUE	TRUE	TRUE
26S Proteasome	PSMD9	PSMC5	1.75937	FALSE	TRUE	FALSE	TRUE	TRUE	FALSE	FALSE	FALSE	TRUE
26S Proteasome	PSMD1	PSMC6	0.0852435	TRUE	TRUE	FALSE	TRUE	TRUE	FALSE	TRUE	TRUE	TRUE
26S Proteasome	PSMD10	PSMC6	0.188831	FALSE	TRUE	FALSE	TRUE	TRUE	FALSE	FALSE	FALSE	TRUE
26S Proteasome	PSMD11	PSMC6	0.178069	TRUE	TRUE	FALSE	TRUE	TRUE	FALSE	TRUE	TRUE	TRUE
26S Proteasome	PSMD12	PSMC6	0.0707577	TRUE	TRUE	FALSE	TRUE	TRUE	FALSE	TRUE	TRUE	TRUE
26S Proteasome	PSMD13	PSMC6	0.112222	TRUE	TRUE	FALSE	TRUE	TRUE	FALSE	TRUE	TRUE	TRUE
26S Proteasome	PSMD14	PSMC6	0.107759	TRUE	TRUE	FALSE	TRUE	TRUE	FALSE	TRUE	TRUE	TRUE
26S Proteasome	PSMD2	PSMC6	0.0569353	TRUE	TRUE	FALSE	TRUE	TRUE	FALSE	TRUE	TRUE	TRUE
26S Proteasome	PSMD3	PSMC6	0.139952	TRUE	TRUE	FALSE	TRUE	TRUE	FALSE	TRUE	TRUE	TRUE
26S Proteasome	PSMD4	PSMC6	0.671688	TRUE	TRUE	FALSE	TRUE	TRUE	FALSE	TRUE	TRUE	TRUE
26S Proteasome	PSMD5	PSMC6	0.31479	TRUE	TRUE	FALSE	TRUE	TRUE	FALSE	TRUE	TRUE	TRUE
26S Proteasome	PSMD6	PSMC6	0.0719227	TRUE	TRUE	FALSE	TRUE	TRUE	FALSE	TRUE	TRUE	TRUE
26S Proteasome	PSMD7	PSMC6	0.0706481	TRUE	TRUE	FALSE	TRUE	TRUE	FALSE	TRUE	TRUE	TRUE
26S Proteasome	PSMD8	PSMC6	0.105971	TRUE	TRUE	FALSE	TRUE	TRUE	FALSE	TRUE	TRUE	TRUE
26S Proteasome	PSMD9	PSMC6	1.74521	FALSE	TRUE	FALSE	TRUE	TRUE	FALSE	FALSE	FALSE	TRUE

## Sheet: Figure 2B
gene_name	ATP_stabilized_annotated	comparison	delta_value
AAAS	neither	delta_D2	-0.238774
AACS	ATP binding	delta_D2	-0.461278
AAGAB	neither	delta_D2	-0.215883
AAK1	ATP binding	delta_D2	-1.97452
AAMDC	neither	delta_D2	-0.300277
AAMP	neither	delta_D2	0.0505911
AAR2	neither	delta_D2	0.606883
AARS	ATP binding & stabilized	delta_D2	-4.45237
AARS2	ATP binding & stabilized	delta_D2	-2.2329
AARSD1	ATP binding	delta_D2	1.01149
AASDHPPT	neither	delta_D2	-0.123445
AASS	neither	delta_D2	-0.92284
AATF	neither	delta_D2	-0.0943572
ABAT	neither	delta_D2	-1.58564
ABCB10	ATP binding & stabilized	delta_D2	-4.71623
ABCB7	ATP binding & stabilized	delta_D2	-0.464886
ABCB8	ATP binding & stabilized	delta_D2	-1.89508
ABCC1	ATP binding & stabilized	delta_D2	-2.80624
ABCC4	ATP binding & stabilized	delta_D2	-1.19478
ABCD3	ATP binding	delta_D2	-4.59816
ABCE1	ATP binding	delta_D2	0.394427
ABCF1	ATP binding & stabilized	delta_D2	-2.97783
ABCF2	ATP binding	delta_D2	-6.56546
ABCF3	ATP binding	delta_D2	-1.66578
ABHD10	neither	delta_D2	0.066655
ABHD11	neither	delta_D2	-0.688188
ABHD12	neither	delta_D2	-2.26406
ABHD14B	neither	delta_D2	-2.76191
ABHD16A	neither	delta_D2	-0.659045
ABHD17B	neither	delta_D2	-0.775768
ABI1	neither	delta_D2	-0.414084
ABI2	neither	delta_D2	-0.858367
ABLIM1	neither	delta_D2	-2.59144
ABR	neither	delta_D2	-0.278817
ABRACL	neither	delta_D2	-0.130939
ACAA1	neither	delta_D2	1.88207
ACACA	ATP binding	delta_D2	-1.3387
ACAD8	neither	delta_D2	2.45839
ACAD9	neither	delta_D2	-0.0682398
ACADM	neither	delta_D2	-0.0470486
ACADS	neither	delta_D2	0.135275
ACADSB	neither	delta_D2	-1.48256
ACADVL	neither	delta_D2	0.305068
ACAP1	neither	delta_D2	-0.537918
ACAP2	neither	delta_D2	-0.0270055
ACAT1	neither	delta_D2	-2.12613
ACAT2	neither	delta_D2	2.14977
ACBD3	neither	delta_D2	-0.68733
ACBD5	neither	delta_D2	-0.232438
ACBD6	neither	delta_D2	0.988996
ACIN1	neither	delta_D2	-3.60851
ACLY	ATP binding & stabilized	delta_D2	-1.67618
ACO1	neither	delta_D2	-1.0572
ACO2	neither	delta_D2	-2.74152
ACOT13	neither	delta_D2	1.35691
ACOT7	neither	delta_D2	0.15319
ACOX3	neither	delta_D2	-1.67763
ACP1	neither	delta_D2	-0.985059
ACP2	neither	delta_D2	-0.595996
ACSF2	ATP binding	delta_D2	-1.75342
ACSF3	ATP binding	delta_D2	-1.57527
ACSL1	ATP binding & stabilized	delta_D2	-3.14402
ACSL3	ATP binding & stabilized	delta_D2	-1.2346
ACSL4	ATP binding	delta_D2	-2.21602
ACSL6	ATP binding & stabilized	delta_D2	-1.75132
ACSS1	ATP binding & stabilized	delta_D2	-1.32548
ACTL6A	neither	delta_D2	-0.471294
ACTN1	neither	delta_D2	1.35636
ACTN4	neither	delta_D2	0.56795
ACTR10	neither	delta_D2	1.0592
ACTR1A	ATP binding & stabilized	delta_D2	-1.40258
ACTR1B	ATP binding & stabilized	delta_D2	-0.380903
ACTR2	ATP binding & stabilized	delta_D2	-1.03028
ACTR3	ATP binding & stabilized	delta_D2	0.042164
ACTR5	neither	delta_D2	-0.870751
ACTR8	ATP binding	delta_D2	-3.62522
ACYP1	neither	delta_D2	-0.0925888
ACYP2	neither	delta_D2	-0.0657981
ADA	neither	delta_D2	-0.844033
ADAL	neither	delta_D2	3.05178
ADAM10	neither	delta_D2	-1.9468
ADAM17	neither	delta_D2	-3.39202
ADAM9	neither	delta_D2	2.36196
ADAR	neither	delta_D2	-0.959549
ADH5	neither	delta_D2	3.11402
ADI1	neither	delta_D2	-0.104748
ADK	ATP binding & stabilized	delta_D2	-1.58804
ADNP	neither	delta_D2	0.0278475
ADO	neither	delta_D2	0.611456
ADPGK	neither	delta_D2	-3.10512
ADPRHL2	neither	delta_D2	-0.234194
ADRM1	neither	delta_D2	-1.88422
ADSL	neither	delta_D2	-0.730688
ADSS	neither	delta_D2	1.14381
AEBP1	neither	delta_D2	-1.29159
AEBP2	neither	delta_D2	0.677502
AFDN	neither	delta_D2	-2.70238
AFF4	neither	delta_D2	-0.178334
AFG3L2	ATP binding & stabilized	delta_D2	-3.50068
AFTPH	neither	delta_D2	-0.675763
AGA	neither	delta_D2	3.02149
AGAP2	neither	delta_D2	-0.889001
AGAP3	neither	delta_D2	-1.89944
AGFG1	neither	delta_D2	0.995591
AGGF1	neither	delta_D2	0.911812
AGK	ATP binding & stabilized	delta_D2	-0.867713
AGL	neither	delta_D2	-0.437316
AGO2	neither	delta_D2	-0.777594
AGPAT1	neither	delta_D2	-1.15916
AGPAT5	neither	delta_D2	-1.97305
AGPS	neither	delta_D2	-0.0784282
AGTPBP1	neither	delta_D2	-0.733736
AHCTF1	neither	delta_D2	-2.16964
AHCY	neither	delta_D2	0.659605
AHCYL1	neither	delta_D2	-1.0515
AHCYL2	neither	delta_D2	1.02081
AHNAK	neither	delta_D2	-1.33416
AHSA1	neither	delta_D2	-0.325742
AIDA	neither	delta_D2	0.577078
AIF1L	neither	delta_D2	0.460564
AIFM1	neither	delta_D2	-0.896075
AIM1	neither	delta_D2	-0.331038
AIMP1	neither	delta_D2	-0.871524
AIMP2	neither	delta_D2	-0.615036
AIP	neither	delta_D2	0.498345
AK2	ATP binding & stabilized	delta_D2	-2.96577
AK3	ATP binding & stabilized	delta_D2	-1.31737
AKAP1	neither	delta_D2	-1.74683
AKAP10	neither	delta_D2	-0.0273459
AKAP11	neither	delta_D2	-1.3605
AKAP13	neither	delta_D2	-1.73314
AKAP17A	neither	delta_D2	0.313744
AKAP2	neither	delta_D2	-1.15856
AKAP8	neither	delta_D2	-0.989811
AKAP8L	neither	delta_D2	-0.158657
AKAP9	neither	delta_D2	-0.807742
AKR1A1	neither	delta_D2	-1.21741
AKR1B1	neither	delta_D2	-1.26778
AKR7A2	neither	delta_D2	-1.74295
AKT1	ATP binding	delta_D2	-0.993211
AKT2	ATP binding	delta_D2	0.518077
ALAS1	neither	delta_D2	-0.648878
ALDH16A1	neither	delta_D2	1.23637
ALDH18A1	ATP binding & stabilized	delta_D2	-0.22669
ALDH3A2	neither	delta_D2	-0.906162
ALDH4A1	neither	delta_D2	-0.143731
ALDH5A1	neither	delta_D2	-1.76247
ALDH6A1	neither	delta_D2	-0.725843
ALDH9A1	neither	delta_D2	-0.188747
ALDOA	neither	delta_D2	1.76653
ALDOC	neither	delta_D2	1.02525
ALG1	neither	delta_D2	2.93349
ALG13	neither	delta_D2	-1.73478
ALG5	neither	delta_D2	-2.53548
ALKBH3	neither	delta_D2	-2.63287
ALMS1	neither	delta_D2	0.5704
ALYREF	neither	delta_D2	-0.499394
AMDHD2	neither	delta_D2	6.89568
AMFR	neither	delta_D2	-1.67103
AMPD2	neither	delta_D2	2.19936
AMPD3	neither	delta_D2	-2.21498
ANAPC1	neither	delta_D2	-0.463381
ANAPC2	neither	delta_D2	-0.616232
ANAPC4	neither	delta_D2	-0.050505
ANAPC7	neither	delta_D2	-0.169186
ANKFY1	neither	delta_D2	-0.746382
ANKHD1	neither	delta_D2	-1.17833
ANKLE2	neither	delta_D2	-0.83902
ANKMY2	neither	delta_D2	0.396639
ANKRD13A	neither	delta_D2	0.640636
ANKRD17	neither	delta_D2	-0.492825
ANKRD28	neither	delta_D2	0.107544
ANKRD44	neither	delta_D2	-0.210259
ANKRD52	neither	delta_D2	-1.94342
ANKRD54	neither	delta_D2	1.9874
ANKS1A	neither	delta_D2	-0.555983
ANKZF1	neither	delta_D2	-0.370056
ANLN	neither	delta_D2	-0.223625
ANO6	neither	delta_D2	-0.359544
ANP32A	neither	delta_D2	1.68748
ANP32B	neither	delta_D2	0.459959
ANP32E	neither	delta_D2	0.685453
ANXA1	neither	delta_D2	0.84047
ANXA11	neither	delta_D2	0.230863
ANXA2	neither	delta_D2	0.16075
ANXA3	neither	delta_D2	-1.79138
ANXA4	neither	delta_D2	-0.17168
ANXA5	neither	delta_D2	0.497255
ANXA6	neither	delta_D2	0.232407
ANXA7	neither	delta_D2	0.0598447
AP1B1	neither	delta_D2	0.724729
AP1G1	neither	delta_D2	0.169549
AP1G2	neither	delta_D2	-0.39094
AP1M1	neither	delta_D2	-0.115922
AP2A1	neither	delta_D2	-0.529409
AP2A2	neither	delta_D2	0.0380659
AP2B1	neither	delta_D2	0.450669
AP2M1	neither	delta_D2	0.741574
AP2S1	neither	delta_D2	4.39142
AP3B1	neither	delta_D2	0.659171
AP3D1	neither	delta_D2	-0.0684703
AP3S1	neither	delta_D2	-0.408233
APAF1	ATP binding	delta_D2	-2.22655
APBB1IP	neither	delta_D2	0.067609
APEX1	neither	delta_D2	0.168112
API5	neither	delta_D2	0.242072
APMAP	neither	delta_D2	0.923338
APOL2	neither	delta_D2	-1.22789
APOO	neither	delta_D2	-0.440952
APPL1	neither	delta_D2	-0.256729
APRT	neither	delta_D2	-2.55857
AQR	neither	delta_D2	-1.54221
ARAP1	neither	delta_D2	-0.540401
ARCN1	neither	delta_D2	0.228759
ARF3	neither	delta_D2	-0.909253
ARF4	neither	delta_D2	-3.16458
ARF5	neither	delta_D2	-3.0399
ARF6	neither	delta_D2	-3.52692
ARFGAP1	neither	delta_D2	1.24773
ARFGAP2	neither	delta_D2	-0.748273
ARFGAP3	neither	delta_D2	-0.409729
ARFGEF1	neither	delta_D2	-1.55036
ARFGEF2	neither	delta_D2	-1.22288
ARFIP1	neither	delta_D2	-2.84369
ARFIP2	neither	delta_D2	-0.416636
ARFRP1	neither	delta_D2	-1.0589
ARG2	neither	delta_D2	-1.9046
ARGLU1	neither	delta_D2	-0.889151
ARHGAP1	neither	delta_D2	-0.165296
ARHGAP15	neither	delta_D2	-1.22535
ARHGAP17	neither	delta_D2	0.0922074
ARHGAP25	neither	delta_D2	-1.18547
ARHGAP26	neither	delta_D2	-0.0719175
ARHGAP27	neither	delta_D2	-1.14459
ARHGAP30	neither	delta_D2	-2.24137
ARHGAP35	neither	delta_D2	-0.73493
ARHGAP4	neither	delta_D2	-0.495559
ARHGAP45	neither	delta_D2	1.44111
ARHGAP5	neither	delta_D2	-1.44792
ARHGAP9	neither	delta_D2	1.06523
ARHGDIA	neither	delta_D2	1.03876
ARHGDIB	neither	delta_D2	0.449698
ARHGEF1	neither	delta_D2	-0.342864
ARHGEF12	neither	delta_D2	2.18976
ARHGEF18	neither	delta_D2	-1.03807
ARHGEF2	neither	delta_D2	-1.68798
ARHGEF6	neither	delta_D2	-0.567096
ARHGEF7	neither	delta_D2	-0.261567
ARID1A	neither	delta_D2	-0.831853
ARID1B	neither	delta_D2	-2.5457
ARID2	neither	delta_D2	-0.161358
ARID4A	neither	delta_D2	-1.2205
ARID4B	neither	delta_D2	-0.327079
ARIH1	neither	delta_D2	1.55651
ARIH2	neither	delta_D2	2.37501
ARL13B	neither	delta_D2	-0.840942
ARL2	neither	delta_D2	-6.27575
ARL2BP	neither	delta_D2	-0.143396
ARL3	neither	delta_D2	-0.286082
ARL6	neither	delta_D2	-0.0319182
ARMC1	neither	delta_D2	0.932919
ARMC6	neither	delta_D2	-0.362593
ARMC8	neither	delta_D2	-0.00361236
ARMT1	neither	delta_D2	1.63762
ARNT	neither	delta_D2	1.55287
ARPC1A	neither	delta_D2	0.572799
ARPC1B	neither	delta_D2	-0.0676807
ARPC2	neither	delta_D2	0.390295
ARPC3	neither	delta_D2	0.596327
ARPC4	neither	delta_D2	0.306618
ARPC5	neither	delta_D2	1.74862
ARPP21	neither	delta_D2	-0.830704
ARRB1	neither	delta_D2	0.516195
ARRB2	neither	delta_D2	0.34953
ASCC1	neither	delta_D2	-0.912314
ASCC2	neither	delta_D2	0.729167
ASCC3	ATP binding	delta_D2	0.386484
ASH2L	neither	delta_D2	1.16491
ASL	neither	delta_D2	-0.393359
ASMTL	neither	delta_D2	-0.186895
ASNA1	ATP binding & stabilized	delta_D2	-9.06494
ASNS	ATP binding & stabilized	delta_D2	-3.06976
ASPH	neither	delta_D2	-2.40021
ASPSCR1	neither	delta_D2	0.530278
ASRGL1	neither	delta_D2	4.36183
ASS1	ATP binding & stabilized	delta_D2	2.61103
ATAD1	ATP binding & stabilized	delta_D2	-1.58079
ATAD2	ATP binding	delta_D2	-1.02184
ATAD3A	ATP binding	delta_D2	-1.39125
ATE1	neither	delta_D2	1.16675
ATF2	neither	delta_D2	-0.639676
ATF7IP	neither	delta_D2	0.64798
ATG13	neither	delta_D2	-2.78254
ATG16L1	neither	delta_D2	-0.0746345
ATG3	neither	delta_D2	-1.9042
ATG4C	neither	delta_D2	0.284698
ATG5	neither	delta_D2	-0.664535
ATG7	neither	delta_D2	-1.47375
ATIC	neither	delta_D2	0.268748
ATL2	neither	delta_D2	-1.46959
ATL3	neither	delta_D2	-3.64058
ATP11B	ATP binding & stabilized	delta_D2	-1.97526
ATP11C	ATP binding	delta_D2	-0.662167
ATP13A1	ATP binding & stabilized	delta_D2	-2.91262
ATP1A1	ATP binding & stabilized	delta_D2	-0.574963
ATP1A3	ATP binding	delta_D2	-0.125839
ATP1B3	neither	delta_D2	0.0295715
ATP2A2	ATP binding & stabilized	delta_D2	-1.26704
ATP2A3	ATP binding & stabilized	delta_D2	-2.1303
ATP2B1	ATP binding	delta_D2	-5.72916
ATP2B4	ATP binding & stabilized	delta_D2	-3.79045
ATP2C1	ATP binding & stabilized	delta_D2	-3.16304
ATP5A1	neither	delta_D2	-0.040365
ATP5B	neither	delta_D2	-1.01085
ATP5C1	neither	delta_D2	-1.1131
ATP5D	neither	delta_D2	-1.40282
ATP5E	neither	delta_D2	3.50464
ATP5F1	neither	delta_D2	0.582706
ATP5H	neither	delta_D2	0.381468
ATP5I	neither	delta_D2	4.56511
ATP5O	neither	delta_D2	-0.00155248
ATP6AP1	ATP binding	delta_D2	-0.424703
ATP6AP2	neither	delta_D2	-1.37244
ATP6V0A1	neither	delta_D2	1.26596
ATP6V0A2	neither	delta_D2	-0.38981
ATP6V0D1	neither	delta_D2	-0.770987
ATP6V1A	ATP binding	delta_D2	1.34389
ATP6V1B2	ATP binding	delta_D2	0.770798
ATP6V1C1	neither	delta_D2	1.66774
ATP6V1D	neither	delta_D2	1.9559
ATP6V1E1	neither	delta_D2	0.668928
ATP6V1F	neither	delta_D2	1.34318
ATP6V1G1	neither	delta_D2	-0.761728
ATP6V1H	neither	delta_D2	0.0358187
ATP8A1	ATP binding	delta_D2	1.94525
ATPAF1	neither	delta_D2	-1.37685
ATPAF2	neither	delta_D2	-0.196549
ATR	ATP binding	delta_D2	0.807577
ATRN	neither	delta_D2	2.23699
ATRX	ATP binding	delta_D2	-0.923487
ATXN10	neither	delta_D2	-0.574766
ATXN2	neither	delta_D2	-2.46659
ATXN2L	neither	delta_D2	-1.71923
ATXN3	neither	delta_D2	0.352319
AUP1	neither	delta_D2	-1.26866
AURKB	ATP binding	delta_D2	-1.34469
AVEN	neither	delta_D2	-0.846886
AVL9	neither	delta_D2	-1.35983
B2M	neither	delta_D2	-2.05642
B3GAT3	neither	delta_D2	-1.31706
B4GAT1	neither	delta_D2	-1.04641
BABAM2	neither	delta_D2	0.724793
BACH1	neither	delta_D2	0.615778
BACH2	neither	delta_D2	6.93314
BAG1	neither	delta_D2	-0.471838
BAG2	neither	delta_D2	0.401384
BAG5	neither	delta_D2	0.412764
BAG6	neither	delta_D2	-0.282061
BANF1	neither	delta_D2	0.41191
BANP	neither	delta_D2	0.897791
BAP1	neither	delta_D2	0.136848
BAZ1A	neither	delta_D2	-0.131405
BAZ1B	ATP binding	delta_D2	0.488382
BCAS2	neither	delta_D2	-0.373108
BCAS3	neither	delta_D2	0.623992
BCAT1	neither	delta_D2	-2.24884
BCAT2	neither	delta_D2	-1.9541
BCCIP	neither	delta_D2	0.911344
BCKDHA	neither	delta_D2	-0.805323
BCKDHB	neither	delta_D2	-1.07698
BCKDK	ATP binding	delta_D2	-2.71969
BCL10	neither	delta_D2	0.0769087
BCL11B	neither	delta_D2	-0.297259
BCL2L1	neither	delta_D2	1.39935
BCL2L13	neither	delta_D2	-1.56341
BCLAF1	neither	delta_D2	-2.76685
BCR	ATP binding	delta_D2	-0.438378
BCS1L	ATP binding & stabilized	delta_D2	-1.14701
BDH1	neither	delta_D2	-1.69092
BDH2	neither	delta_D2	-0.165159
BECN1	neither	delta_D2	-1.04842
BICD1	neither	delta_D2	0.192679
BICD2	neither	delta_D2	0.429267
BIN1	neither	delta_D2	0.276105
BIN2	neither	delta_D2	-1.84237
BIRC6	neither	delta_D2	0.18269
BLM	ATP binding	delta_D2	-0.354114
BLMH	neither	delta_D2	1.30017
BLOC1S3	neither	delta_D2	-1.32776
BLOC1S5	neither	delta_D2	-0.420585
BLVRA	neither	delta_D2	-3.03662
BLVRB	neither	delta_D2	-1.70254
BMP2K	ATP binding	delta_D2	-0.755126
BMS1	ATP binding	delta_D2	-0.0770965
BNIP1	neither	delta_D2	-2.18752
BOLA2, BOLA2B	neither	delta_D2	0.117745
BOP1	neither	delta_D2	0.332255
BORCS5	neither	delta_D2	-0.338002
BORCS6	neither	delta_D2	-0.46094
BPGM	neither	delta_D2	-7.64194
BPHL	neither	delta_D2	-1.15201
BPNT1	neither	delta_D2	1.06588
BPTF	neither	delta_D2	-0.0993202
BRAF	ATP binding	delta_D2	-4.61567
BRAP	neither	delta_D2	-1.33542
BRAT1	neither	delta_D2	1.83174
BRCC3	neither	delta_D2	0.00558373
BRD1	neither	delta_D2	-0.444109
BRD2	neither	delta_D2	-0.389324
BRD3	neither	delta_D2	1.02546
BRD4	neither	delta_D2	-1.07179
BRD7	neither	delta_D2	-0.927175
BRD8	neither	delta_D2	-0.786094
BRIP1	ATP binding	delta_D2	-0.70567
BRIX1	neither	delta_D2	-0.142691
BROX	neither	delta_D2	1.91323
BRPF1	neither	delta_D2	0.309963
BSDC1	neither	delta_D2	1.39902
BTAF1	ATP binding	delta_D2	-1.3415
BTBD2	neither	delta_D2	1.54055
BTN2A1	neither	delta_D2	-0.721338
BTN3A2	neither	delta_D2	-1.22981
BUB1	ATP binding	delta_D2	-2.64879
BUB1B	ATP binding	delta_D2	-0.378863
BUB3	neither	delta_D2	1.51758
BUD13	neither	delta_D2	-3.06037
BUD23	neither	delta_D2	0.319797
BUD31	neither	delta_D2	0.24703
BYSL	neither	delta_D2	0.238267
BZW1	neither	delta_D2	-0.293166
BZW2	neither	delta_D2	-0.678283
C10orf76	neither	delta_D2	0.529642
C11orf54	neither	delta_D2	-2.30251
C11orf68	neither	delta_D2	0.155574
C11orf84	neither	delta_D2	-1.27785
C12orf10	neither	delta_D2	1.36653
C12orf29	neither	delta_D2	-1.74552
C14orf159	neither	delta_D2	-0.955337
C14orf166	neither	delta_D2	-0.696163
C15orf41	neither	delta_D2	-2.04559
C16orf58	neither	delta_D2	-0.958647
C16orf62	neither	delta_D2	0.363219
C17orf62	neither	delta_D2	1.71439
C18orf8	neither	delta_D2	-0.387755
C19orf47	neither	delta_D2	-0.329598
C19orf54	neither	delta_D2	0.0978116
C1orf123	neither	delta_D2	1.81059
C1orf131	neither	delta_D2	-0.813388
C1orf174	neither	delta_D2	-0.570603
C1QBP	neither	delta_D2	-0.891376
C20orf27	neither	delta_D2	-1.70959
C21orf59	neither	delta_D2	0.0979938
C2CD2L	neither	delta_D2	-1.81694
C2CD5	neither	delta_D2	-0.93957
C2orf49	neither	delta_D2	-0.244749
C2orf69	neither	delta_D2	-0.569975
C5orf22	neither	delta_D2	-0.329787
C6orf203	neither	delta_D2	0.381866
C7orf25	neither	delta_D2	0.15252
C7orf50	neither	delta_D2	0.875259
C8orf76	neither	delta_D2	-0.0692044
C8orf82	neither	delta_D2	0.0410815
C9orf142	neither	delta_D2	-0.950303
C9orf64	neither	delta_D2	-1.77542
C9orf78	neither	delta_D2	-0.629461
CA8	neither	delta_D2	-0.288137
CAB39	neither	delta_D2	-0.0334355
CABIN1	neither	delta_D2	-0.281373
CACTIN	neither	delta_D2	-0.222644
CACYBP	neither	delta_D2	-0.524377
CAD	ATP binding	delta_D2	-3.28338
CADM4	neither	delta_D2	3.3955
CALCOCO2	neither	delta_D2	-0.881415
CALM1	neither	delta_D2	0.338707
CALR	neither	delta_D2	-2.75294
CAMK2G	ATP binding & stabilized	delta_D2	-1.02405
CAMK4	ATP binding & stabilized	delta_D2	-7.13074
CAMSAP1	neither	delta_D2	-0.713166
CAND1	neither	delta_D2	-0.429227
CAND2	neither	delta_D2	0.649418
CANT1	neither	delta_D2	-1.86144
CANX	neither	delta_D2	-1.72459
CAP1	neither	delta_D2	0.391967
CAPG	neither	delta_D2	-0.308281
CAPN1	neither	delta_D2	-1.81397
CAPN7	neither	delta_D2	0.0316786
CAPNS1	neither	delta_D2	3.05925
CAPRIN1	neither	delta_D2	1.04505
CAPZA1	neither	delta_D2	-0.809061
CAPZA2	neither	delta_D2	-0.554459
CAPZB	neither	delta_D2	0.349087
CARD11	neither	delta_D2	2.67901
CARHSP1	neither	delta_D2	-0.704075
CARM1	neither	delta_D2	-1.03489
CARMIL2	neither	delta_D2	-0.391425
CARNMT1	neither	delta_D2	-0.829794
CARS	ATP binding & stabilized	delta_D2	-3.24059
CARS2	ATP binding & stabilized	delta_D2	-3.12113
CASP2	neither	delta_D2	0.294295
CASP7	neither	delta_D2	1.38082
CASP8	neither	delta_D2	0.00110851
CAT	neither	delta_D2	1.12766
CBFB	neither	delta_D2	0.50526
CBL	neither	delta_D2	-0.345389
CBLL1	neither	delta_D2	-0.110336
CBS	neither	delta_D2	0.232235
CBX1	neither	delta_D2	0.0424233
CBX3	neither	delta_D2	-0.239133
CBX4	neither	delta_D2	0.0795352
CBX5	neither	delta_D2	0.227033
CBX8	neither	delta_D2	-0.817951
CC2D1A	neither	delta_D2	-0.651278
CC2D1B	neither	delta_D2	-0.191596
CCAR1	neither	delta_D2	-1.43626
CCAR2	neither	delta_D2	-0.483666
CCDC117	neither	delta_D2	-1.35921
CCDC134	neither	delta_D2	-3.14815
CCDC174	neither	delta_D2	-0.750251
CCDC186	neither	delta_D2	2.5181
CCDC22	neither	delta_D2	0.487294
CCDC25	neither	delta_D2	-0.803372
CCDC43	neither	delta_D2	-0.926535
CCDC47	neither	delta_D2	0.274538
CCDC51	neither	delta_D2	-0.0877206
CCDC58	neither	delta_D2	1.40104
CCDC6	neither	delta_D2	-1.40945
CCDC82	neither	delta_D2	1.93959
CCDC86	neither	delta_D2	-0.833072
CCDC88A	neither	delta_D2	-1.20486
CCDC88B	neither	delta_D2	-1.53949
CCDC88C	neither	delta_D2	0.530447
CCDC90B	neither	delta_D2	0.11188
CCDC91	neither	delta_D2	-1.19773
CCDC93	neither	delta_D2	0.20285
CCDC94	neither	delta_D2	2.21678
CCDC97	neither	delta_D2	0.486113
CCNA2	neither	delta_D2	-0.957876
CCNB1	neither	delta_D2	-1.19962
CCNB2	neither	delta_D2	-2.19677
CCNH	neither	delta_D2	0.831819
CCNK	neither	delta_D2	-0.839936
CCNL1	neither	delta_D2	-0.466293
CCNT1	neither	delta_D2	-1.52289
CCP110	neither	delta_D2	0.376048
CCS	neither	delta_D2	-0.493641
CCT2	ATP binding & stabilized	delta_D2	-1.07572
CCT3	ATP binding & stabilized	delta_D2	0.0948023
CCT4	ATP binding & stabilized	delta_D2	-0.975389
CCT5	ATP binding & stabilized	delta_D2	-0.909452
CCT6A	ATP binding & stabilized	delta_D2	-0.237033
CCT7	ATP binding & stabilized	delta_D2	-0.767123
CCT8	ATP binding	delta_D2	-0.958043
CCZ1	neither	delta_D2	-0.413221
CD28	neither	delta_D2	-1.87533
CD2AP	neither	delta_D2	-0.615698
CD2BP2	neither	delta_D2	0.453911
CD3E	neither	delta_D2	-1.56233
CD3G	neither	delta_D2	-1.45825
CD5	neither	delta_D2	-2.30365
CD55	neither	delta_D2	-0.724095
CD84	neither	delta_D2	0.2917
CD97	neither	delta_D2	1.39256
CDAN1	neither	delta_D2	0.354069
CDC123	neither	delta_D2	-6.14658
CDC16	neither	delta_D2	-0.298129
CDC20	neither	delta_D2	-0.650886
CDC23	neither	delta_D2	0.717274
CDC27	neither	delta_D2	0.458822
CDC34	ATP binding	delta_D2	-1.52931
CDC37	neither	delta_D2	0.298421
CDC37L1	neither	delta_D2	0.0631048
CDC40	neither	delta_D2	0.146367
CDC42	neither	delta_D2	0.477195
CDC45	neither	delta_D2	0.178307
CDC5L	neither	delta_D2	-0.0728542
CDC73	neither	delta_D2	0.232987
CDCA2	neither	delta_D2	0.141944
CDCA7L	neither	delta_D2	0.323488
CDCA8	neither	delta_D2	-1.49262
CDIPT	neither	delta_D2	1.51969
CDK1	ATP binding & stabilized	delta_D2	-0.805517
CDK12	ATP binding & stabilized	delta_D2	-5.35873
CDK13	ATP binding & stabilized	delta_D2	-3.49423
CDK17	ATP binding & stabilized	delta_D2	-1.83135
CDK2	ATP binding & stabilized	delta_D2	-2.68315
CDK4	ATP binding	delta_D2	1.03539
CDK5	ATP binding & stabilized	delta_D2	-2.21112
CDK5RAP3	neither	delta_D2	0.0203051
CDK6	ATP binding	delta_D2	0.385476
CDK7	ATP binding	delta_D2	-0.0788178
CDK9	ATP binding & stabilized	delta_D2	-0.471302
CDKAL1	neither	delta_D2	-1.81276
CDKN2AIP	neither	delta_D2	-0.249338
CEBPZ	neither	delta_D2	-0.252021
CELF1	neither	delta_D2	-0.15308
CELF2	neither	delta_D2	-0.712915
CENPB	neither	delta_D2	-0.0179389
CENPC	neither	delta_D2	-7.01067
CENPE	ATP binding & stabilized	delta_D2	-1.4818
CENPF	neither	delta_D2	-0.74141
CENPH	neither	delta_D2	-1.39514
CENPO	neither	delta_D2	-1.46665
CENPP	neither	delta_D2	-1.56545
CENPT	neither	delta_D2	-4.5168
CENPU	neither	delta_D2	-1.13077
CENPV	neither	delta_D2	-0.438108
CEP131	neither	delta_D2	-0.949313
CEP170	neither	delta_D2	-2.12267
CEP250	neither	delta_D2	-0.460152
CEP41	neither	delta_D2	-0.0744213
CEP44	neither	delta_D2	-0.882604
CEP55	neither	delta_D2	-0.635351
CEP76	neither	delta_D2	-0.654646
CEP85	neither	delta_D2	-0.131531
CEP97	neither	delta_D2	0.183443
CERS6	neither	delta_D2	-0.835615
CETN3	neither	delta_D2	2.89498
CFAP20	neither	delta_D2	-0.124104
CFAP36	neither	delta_D2	-0.501197
CFL1	neither	delta_D2	1.97306
CGGBP1	neither	delta_D2	-0.72056
CGN	neither	delta_D2	-3.0266
CHAC2	neither	delta_D2	0.261225
CHAF1A	neither	delta_D2	0.284829
CHAF1B	neither	delta_D2	0.803131
CHAMP1	neither	delta_D2	-0.715301
CHCHD3	neither	delta_D2	-0.338299
CHCHD4	neither	delta_D2	-0.325865
CHCHD6	neither	delta_D2	-0.242053
CHD1	ATP binding & stabilized	delta_D2	-1.33827
CHD1L	ATP binding & stabilized	delta_D2	-0.857054
CHD2	ATP binding	delta_D2	-1.01691
CHD3	ATP binding	delta_D2	-0.851242
CHD4	ATP binding	delta_D2	-0.0178383
CHD8	ATP binding	delta_D2	-1.11819
CHEK1	ATP binding & stabilized	delta_D2	-0.913191
CHEK2	ATP binding & stabilized	delta_D2	-3.65875
CHERP	neither	delta_D2	0.567289
CHI3L2	neither	delta_D2	-2.1327
CHID1	neither	delta_D2	-2.16276
CHKB	ATP binding	delta_D2	-1.53358
CHM	neither	delta_D2	-0.148908
CHMP1A	neither	delta_D2	-1.93146
CHMP1B	neither	delta_D2	-0.981849
CHMP2A	neither	delta_D2	-0.752695
CHMP2B	neither	delta_D2	-2.20849
CHMP4A	neither	delta_D2	2.13156
CHMP7	neither	delta_D2	0.348351
CHN1	neither	delta_D2	0.0412325
CHORDC1	ATP binding & stabilized	delta_D2	-1.48052
CHP1	neither	delta_D2	0.810833
CHST11	neither	delta_D2	-1.73082
CHTF18	ATP binding	delta_D2	-2.83486
CHTOP	neither	delta_D2	-0.618048
CHUK	ATP binding	delta_D2	-1.66234
CIAO1	neither	delta_D2	1.59565
CIAPIN1	neither	delta_D2	0.669243
CIR1	neither	delta_D2	-2.67731
CIRBP	neither	delta_D2	-2.2304
CIT	ATP binding	delta_D2	-0.498298
CIZ1	neither	delta_D2	0.247421
CKAP2	neither	delta_D2	-2.2383
CKAP4	neither	delta_D2	-2.04166
CKAP5	neither	delta_D2	-0.447083
CKS1B	neither	delta_D2	0.0178153
CLASP1	neither	delta_D2	-1.55503
CLASP2	neither	delta_D2	-0.949093
CLASRP	neither	delta_D2	0.00251705
CLCN3	ATP binding & stabilized	delta_D2	-2.75473
CLCN7	ATP binding & stabilized	delta_D2	-0.598781
CLEC16A	neither	delta_D2	2.3174
CLGN	neither	delta_D2	-2.65621
CLIC1	neither	delta_D2	0.574023
CLIC4	neither	delta_D2	0.854383
CLINT1	neither	delta_D2	-1.78458
CLIP1	neither	delta_D2	0.0971472
CLIP2	neither	delta_D2	-1.56423
CLN5	neither	delta_D2	-0.618824
CLNS1A	neither	delta_D2	0.579134
CLPB	ATP binding & stabilized	delta_D2	-1.58183
CLPP	neither	delta_D2	-0.327247
CLPTM1	neither	delta_D2	-0.198856
CLPTM1L	neither	delta_D2	-0.424236
CLPX	ATP binding	delta_D2	-4.9422
CLSPN	neither	delta_D2	-1.409
CLSTN1	neither	delta_D2	-0.801611
CLTA	neither	delta_D2	0.0271869
CLTB	neither	delta_D2	0.914852
CLTC	neither	delta_D2	0.695077
CLUH	neither	delta_D2	-0.539738
CLYBL	neither	delta_D2	-2.04577
CMAS	neither	delta_D2	-1.16325
CMPK1	ATP binding & stabilized	delta_D2	-4.97524
CMPK2	ATP binding	delta_D2	-1.4009
CMSS1	neither	delta_D2	0.361282
CMTR1	neither	delta_D2	0.322221
CNDP2	neither	delta_D2	0.216645
CNN2	neither	delta_D2	-0.0475507
CNOT1	neither	delta_D2	-0.373018
CNOT10	neither	delta_D2	-0.125241
CNOT11	neither	delta_D2	-0.901861
CNOT2	neither	delta_D2	-0.949639
CNOT3	neither	delta_D2	-0.678049
CNOT4	neither	delta_D2	2.53561
CNOT6L	neither	delta_D2	-0.537567
CNOT8	neither	delta_D2	-0.362153
CNP	neither	delta_D2	-2.31166
CNPY2	neither	delta_D2	-0.59516
CNST	neither	delta_D2	-0.0439679
COA1	neither	delta_D2	1.00991
COA7	neither	delta_D2	-0.798992
COASY	ATP binding	delta_D2	-3.29917
COG1	neither	delta_D2	-0.8591
COG2	neither	delta_D2	-0.556509
COG3	neither	delta_D2	-0.556837
COG4	neither	delta_D2	-0.70874
COG5	neither	delta_D2	0.194188
COG6	neither	delta_D2	0.0860678
COG7	neither	delta_D2	-0.454563
COG8	neither	delta_D2	-0.218451
COL4A3BP	neither	delta_D2	-0.612105
COLGALT1	neither	delta_D2	-2.48503
COMMD10	neither	delta_D2	0.166911
COMMD2	neither	delta_D2	-0.425206
COMMD3	neither	delta_D2	0.259242
COMMD4	neither	delta_D2	0.677098
COMMD5	neither	delta_D2	0.35803
COMMD7	neither	delta_D2	0.309164
COMMD9	neither	delta_D2	-0.307529
COMT	neither	delta_D2	-0.537125
COPA	neither	delta_D2	0.427473
COPB1	neither	delta_D2	0.125225
COPB2	neither	delta_D2	-0.127452
COPE	neither	delta_D2	0.0206524
COPG1	neither	delta_D2	-0.0570848
COPG2	neither	delta_D2	0.074032
COPS2	neither	delta_D2	0.960735
COPS3	neither	delta_D2	3.21811
COPS4	neither	delta_D2	0.771635
COPS5	neither	delta_D2	0.474463
COPS6	neither	delta_D2	-0.201269
COPS7A	neither	delta_D2	-0.392524
COPS7B	neither	delta_D2	0.0859701
COPS8	neither	delta_D2	0.445508
COPZ1	neither	delta_D2	-0.354064
COQ3	neither	delta_D2	-2.9928
COQ5	neither	delta_D2	0.430838
COQ8A	ATP binding & stabilized	delta_D2	-0.863444
COQ9	neither	delta_D2	0.712831
CORO1A	neither	delta_D2	-0.157391
CORO1B	neither	delta_D2	0.0255921
CORO1C	neither	delta_D2	-0.306624
CORO2A	neither	delta_D2	-0.33481
CORO7	neither	delta_D2	0.903846
COTL1	neither	delta_D2	-0.179541
COX5A	neither	delta_D2	-0.334527
COX5B	neither	delta_D2	0.313457
COX6B1	neither	delta_D2	-0.0162045
CPD	neither	delta_D2	-0.42027
CPNE1	neither	delta_D2	0.725654
CPNE3	neither	delta_D2	1.41639
CPOX	neither	delta_D2	-0.989701
CPSF1	neither	delta_D2	-0.0519069
CPSF2	neither	delta_D2	-0.887016
CPSF3	neither	delta_D2	-0.328781
CPSF4	neither	delta_D2	-0.0472768
CPSF6	neither	delta_D2	-1.01466
CPSF7	neither	delta_D2	-1.46472
CPT1A	neither	delta_D2	-1.50748
CPT2	neither	delta_D2	0.310809
CPVL	neither	delta_D2	-1.39376
CRACR2A	neither	delta_D2	-2.89407
CRAT	neither	delta_D2	-0.263692
CRBN	neither	delta_D2	0.803637
CREB1	neither	delta_D2	-0.734959
CREBBP	neither	delta_D2	-0.127962
CRIP1	neither	delta_D2	-0.046131
CRK	neither	delta_D2	0.323224
CRKL	neither	delta_D2	0.232798
CRLF3	neither	delta_D2	0.0523876
CRNKL1	neither	delta_D2	-0.968912
CROCC	neither	delta_D2	-0.576282
CROT	neither	delta_D2	0.177101
CRTAP	neither	delta_D2	-2.12656
CRYL1	neither	delta_D2	-0.874601
CRYZ	neither	delta_D2	-1.63869
CRYZL1	neither	delta_D2	0.104912
CS	neither	delta_D2	-1.91915
CSDE1	neither	delta_D2	-0.606293
CSE1L	neither	delta_D2	0.348491
CSK	ATP binding & stabilized	delta_D2	-1.19484
CSNK1A1	ATP binding & stabilized	delta_D2	-4.8256
CSNK2A1	ATP binding & stabilized	delta_D2	-2.37059
CSNK2A2	ATP binding & stabilized	delta_D2	-2.4094
CSNK2B	neither	delta_D2	-2.63826
CSTF1	neither	delta_D2	0.666412
CSTF2	neither	delta_D2	-0.647391
CSTF2T	neither	delta_D2	-1.28616
CSTF3	neither	delta_D2	-0.244738
CTBP1	neither	delta_D2	0.0652315
CTBS	neither	delta_D2	-1.34522
CTDP1	neither	delta_D2	0.596353
CTDSPL2	neither	delta_D2	-0.186966
CTNNA1	neither	delta_D2	0.149405
CTNNBL1	neither	delta_D2	0.387891
CTPS1	ATP binding	delta_D2	-2.36774
CTR9	neither	delta_D2	0.191928
CTSA	neither	delta_D2	-2.29711
CTSB	neither	delta_D2	-2.41914
CTSC	neither	delta_D2	1.08229
CTSD	neither	delta_D2	-0.562358
CTSG	neither	delta_D2	3.34642
CTSW	neither	delta_D2	-2.08175
CUEDC2	neither	delta_D2	-0.786906
CUL1	neither	delta_D2	0.0263844
CUL2	neither	delta_D2	-0.0424396
CUL3	neither	delta_D2	0.273867
CUL4A	neither	delta_D2	0.787185
CUL4B	neither	delta_D2	0.355321
CUL5	neither	delta_D2	-0.098592
CUTA	neither	delta_D2	-0.812706
CUTC	neither	delta_D2	0.0679173
CUX1	neither	delta_D2	-0.144945
CWC15	neither	delta_D2	-0.472746
CWC22	neither	delta_D2	-4.18374
CWC25	neither	delta_D2	-0.997636
CWC27	neither	delta_D2	0.654271
CWF19L1	neither	delta_D2	0.508692
CWF19L2	neither	delta_D2	-2.27348
CXorf38	neither	delta_D2	0.290071
CXorf56	neither	delta_D2	-0.0794204
CXXC1	neither	delta_D2	0.207821
CYB5A	neither	delta_D2	1.83545
CYB5B	neither	delta_D2	2.35083
CYB5R1	neither	delta_D2	-0.297117
CYB5R3	neither	delta_D2	-0.634267
CYBA	neither	delta_D2	-0.404548
CYC1	neither	delta_D2	3.11424
CYFIP1	neither	delta_D2	0.110965
CYFIP2	neither	delta_D2	0.171951
CYP20A1	neither	delta_D2	-0.529321
CYTH1	neither	delta_D2	-0.0274491
DAGLB	neither	delta_D2	0.446521
DAP3	neither	delta_D2	0.210266
DARS	ATP binding & stabilized	delta_D2	-1.46833
DARS2	ATP binding & stabilized	delta_D2	-0.551243
DAZAP1	neither	delta_D2	-1.01496
DBI	neither	delta_D2	2.21484
DBN1	neither	delta_D2	-1.93815
DBNL	neither	delta_D2	-0.20599
DBR1	neither	delta_D2	0.498878
DBT	neither	delta_D2	-0.744061
DCAF1	ATP binding	delta_D2	0.505122
DCAF11	neither	delta_D2	-0.747268
DCAF13	neither	delta_D2	1.22757
DCAF6	neither	delta_D2	2.14905
DCAF7	neither	delta_D2	-1.49059
DCAF8	neither	delta_D2	1.28565
DCK	ATP binding & stabilized	delta_D2	-0.293717
DCP1A	neither	delta_D2	-0.483699
DCP1B	neither	delta_D2	0.482073
DCP2	neither	delta_D2	-0.254287
DCPS	neither	delta_D2	-0.00894239
DCTD	neither	delta_D2	-1.7167
DCTN1	neither	delta_D2	-0.36502
DCTN2	neither	delta_D2	-0.128463
DCTN3	neither	delta_D2	0.397425
DCTN4	neither	delta_D2	2.12698
DCTN5	neither	delta_D2	0.111833
DCTN6	neither	delta_D2	0.221339
DCTPP1	neither	delta_D2	-0.112775
DCUN1D1	neither	delta_D2	-0.281269
DCUN1D5	neither	delta_D2	-0.0235478
DCXR	neither	delta_D2	-0.600289
DDAH2	neither	delta_D2	0.0617009
DDB1	neither	delta_D2	0.244981
DDB2	neither	delta_D2	3.32996
DDHD1	neither	delta_D2	-1.05045
DDHD2	neither	delta_D2	-3.07051
DDI2	neither	delta_D2	-1.59126
DDOST	neither	delta_D2	-1.86994
DDX1	ATP binding	delta_D2	0.00432762
DDX10	ATP binding	delta_D2	-1.61754
DDX17	ATP binding & stabilized	delta_D2	-0.522252
DDX18	ATP binding	delta_D2	0.326704
DDX19A	ATP binding & stabilized	delta_D2	-2.69759
DDX20	ATP binding & stabilized	delta_D2	-0.843356
DDX21	ATP binding	delta_D2	-0.304465
DDX23	ATP binding	delta_D2	-0.497699
DDX24	ATP binding	delta_D2	-0.548078
DDX27	ATP binding	delta_D2	-0.428487
DDX31	ATP binding	delta_D2	0.597988
DDX39A	ATP binding	delta_D2	-3.60048
DDX39B	ATP binding	delta_D2	-0.94018
DDX3X	ATP binding	delta_D2	-0.716252
DDX41	ATP binding	delta_D2	-0.210072
DDX42	ATP binding	delta_D2	0.714748
DDX46	ATP binding & stabilized	delta_D2	-0.0237084
DDX47	ATP binding	delta_D2	0.336625
DDX49	ATP binding & stabilized	delta_D2	-2.23332
DDX5	ATP binding	delta_D2	-0.273673
DDX50	ATP binding	delta_D2	0.242832
DDX51	ATP binding	delta_D2	-0.752298
DDX52	ATP binding	delta_D2	-0.551146
DDX54	ATP binding	delta_D2	-1.19911
DDX55	ATP binding	delta_D2	-1.19539
DDX56	ATP binding & stabilized	delta_D2	-0.629818
DDX58	ATP binding	delta_D2	0.527663
DDX59	ATP binding	delta_D2	-0.236993
DDX6	ATP binding	delta_D2	-0.74909
DECR1	neither	delta_D2	-2.52607
DEF6	neither	delta_D2	-0.754329
DEK	neither	delta_D2	0.334098
DENND4A	neither	delta_D2	-1.33439
DENND4C	neither	delta_D2	-0.793126
DENR	neither	delta_D2	0.869507
DERA	neither	delta_D2	2.31938
DFFA	neither	delta_D2	0.0912388
DFFB	neither	delta_D2	0.12596
DGCR8	neither	delta_D2	-0.047237
DGKA	ATP binding & stabilized	delta_D2	-2.30986
DGKE	ATP binding	delta_D2	-0.583974
DGKH	ATP binding	delta_D2	-0.622167
DGKZ	ATP binding	delta_D2	0.0629928
DHCR24	neither	delta_D2	0.734818
DHCR7	neither	delta_D2	-0.341407
DHFR	neither	delta_D2	-0.985416
DHPS	neither	delta_D2	0.381197
DHRS1	neither	delta_D2	-0.965916
DHRS11	neither	delta_D2	-4.34358
DHRS4	neither	delta_D2	1.08971
DHRS7	neither	delta_D2	1.44933
DHTKD1	neither	delta_D2	-0.314508
DHX15	ATP binding & stabilized	delta_D2	-1.97116
DHX16	ATP binding & stabilized	delta_D2	-1.18345
DHX29	ATP binding	delta_D2	-0.131004
DHX30	ATP binding	delta_D2	0.147162
DHX33	ATP binding	delta_D2	0.168921
DHX36	ATP binding & stabilized	delta_D2	-0.834996
DHX37	ATP binding	delta_D2	-1.80035
DHX38	ATP binding & stabilized	delta_D2	-1.31428
DHX40	ATP binding & stabilized	delta_D2	-0.878552
DHX8	ATP binding & stabilized	delta_D2	-0.0144006
DHX9	ATP binding	delta_D2	-0.59382
DIABLO	neither	delta_D2	0.149532
DIAPH1	neither	delta_D2	0.135148
DIAPH2	neither	delta_D2	0.117119
DICER1	ATP binding	delta_D2	-0.347051
DIDO1	neither	delta_D2	-1.69808
DIEXF	neither	delta_D2	0.407511
DIMT1	neither	delta_D2	0.0461218
DIP2B	neither	delta_D2	0.0882177
DIS3	neither	delta_D2	-0.283398
DIS3L2	neither	delta_D2	-1.35361
DKC1	neither	delta_D2	-0.320322
DLAT	neither	delta_D2	-1.61453
DLG1	neither	delta_D2	-0.369836
DLG3	neither	delta_D2	-1.20024
DLGAP4	neither	delta_D2	1.93212
DLGAP5	neither	delta_D2	0.898559
DMAP1	neither	delta_D2	-0.352172
DMXL2	neither	delta_D2	-1.09522
DNAAF5	neither	delta_D2	-0.530448
DNAJA1	ATP binding	delta_D2	-0.751777
DNAJA2	ATP binding & stabilized	delta_D2	-0.858295
DNAJA3	ATP binding	delta_D2	-0.898611
DNAJB1	neither	delta_D2	-2.12916
DNAJB11	neither	delta_D2	-1.53724
DNAJB12	neither	delta_D2	-0.768174
DNAJB14	neither	delta_D2	-1.06035
DNAJB2	neither	delta_D2	-1.81663
DNAJB6	neither	delta_D2	-1.28327
DNAJC1	neither	delta_D2	-0.254019
DNAJC10	neither	delta_D2	-2.23254
DNAJC11	neither	delta_D2	0.127279
DNAJC13	neither	delta_D2	2.55895
DNAJC17	neither	delta_D2	-0.796425
DNAJC19	neither	delta_D2	0.732241
DNAJC2	neither	delta_D2	-0.77191
DNAJC21	neither	delta_D2	0.0668845
DNAJC3	neither	delta_D2	-3.11915
DNAJC7	neither	delta_D2	-0.498016
DNAJC8	neither	delta_D2	0.317253
DNAJC9	neither	delta_D2	0.175321
DNM1	neither	delta_D2	-1.17271
DNM1L	neither	delta_D2	-2.51952
DNM2	neither	delta_D2	-1.42333
DNMBP	neither	delta_D2	-0.27224
DNMT1	neither	delta_D2	1.38692
DNMT3A	neither	delta_D2	-0.317989
DNPH1	neither	delta_D2	3.13025
DNTT	neither	delta_D2	-0.933739
DNTTIP1	neither	delta_D2	-1.01029
DNTTIP2	neither	delta_D2	-1.79389
DOCK10	neither	delta_D2	-0.313095
DOCK11	neither	delta_D2	-0.401419
DOCK2	neither	delta_D2	-0.546109
DOCK7	neither	delta_D2	-1.14
DOHH	neither	delta_D2	0.867949
DOPEY2	neither	delta_D2	0.0921755
DPF2	neither	delta_D2	1.24916
DPH2	neither	delta_D2	-1.21106
DPH5	neither	delta_D2	-0.27909
DPH6	ATP binding	delta_D2	-2.13852
DPM1	neither	delta_D2	-0.387825
DPP3	neither	delta_D2	-1.90207
DPP7	neither	delta_D2	-0.439052
DPP8	neither	delta_D2	-1.16835
DPP9	neither	delta_D2	-1.28627
DPYD	neither	delta_D2	-1.99983
DPYSL2	neither	delta_D2	0.547194
DRG1	neither	delta_D2	0.571636
DRG2	neither	delta_D2	-0.465837
DSCC1	neither	delta_D2	-0.794154
DSG2	neither	delta_D2	-0.925662
DSN1	neither	delta_D2	0.0873379
DSTN	neither	delta_D2	2.75963
DTL	neither	delta_D2	0.602054
DTNBP1	neither	delta_D2	-0.558054
DTX3L	neither	delta_D2	-0.710562
DTYMK	ATP binding & stabilized	delta_D2	-8.76433
DUS1L	neither	delta_D2	-1.29053
DUS2	neither	delta_D2	-0.184776
DUS3L	neither	delta_D2	-0.962033
DUS4L	neither	delta_D2	0.49251
DUSP12	neither	delta_D2	-1.39823
DUSP3	neither	delta_D2	1.36178
DUT	neither	delta_D2	0.388079
DVL2	neither	delta_D2	-0.470231
DYM	neither	delta_D2	-0.578876
DYNC1H1	ATP binding & stabilized	delta_D2	-3.01779
DYNC1I2	neither	delta_D2	-0.678764
DYNC1LI1	ATP binding & stabilized	delta_D2	-2.27005
DYNC1LI2	ATP binding & stabilized	delta_D2	-1.96988
DYNLRB1	neither	delta_D2	0.788594
E2F3	neither	delta_D2	1.07887
E2F4	neither	delta_D2	1.02246
EAF1	neither	delta_D2	-0.95264
EAPP	neither	delta_D2	-1.20119
EARS2	ATP binding	delta_D2	-1.10347
EBNA1BP2	neither	delta_D2	-0.174733
ECE1	neither	delta_D2	-0.360477
ECH1	neither	delta_D2	-1.41904
ECHS1	neither	delta_D2	0.0491214
ECI2	neither	delta_D2	-0.445843
ECM29	neither	delta_D2	0.84885
ECSIT	neither	delta_D2	0.251462
EDC3	neither	delta_D2	-1.41205
EDC4	neither	delta_D2	0.807039
EDEM1	neither	delta_D2	-2.03983
EDEM3	neither	delta_D2	-2.62374
EDF1	neither	delta_D2	1.27977
EDRF1	neither	delta_D2	0.230229
EED	neither	delta_D2	0.285252
EEF1A1	neither	delta_D2	-2.90234
EEF1AKMT2	neither	delta_D2	-0.349647
EEF1B2	neither	delta_D2	0.623683
EEF1D	neither	delta_D2	0.244108
EEF1E1	neither	delta_D2	-0.0334734
EEF1G	neither	delta_D2	0.622652
EEF2	neither	delta_D2	0.194011
EEF2K	ATP binding	delta_D2	-1.86054
EEFSEC	neither	delta_D2	-0.421062
EFCAB14	neither	delta_D2	-0.940614
EFHD1	neither	delta_D2	2.29167
EFHD2	neither	delta_D2	1.81663
EFL1	neither	delta_D2	-0.840164
EFTUD2	neither	delta_D2	-1.4679
EGLN1	neither	delta_D2	-3.81
EHBP1	neither	delta_D2	-0.935166
EHBP1L1	neither	delta_D2	-1.31027
EHD1	ATP binding & stabilized	delta_D2	-3.41365
EHD4	ATP binding & stabilized	delta_D2	-3.50415
EIF1AX	neither	delta_D2	0.908474
EIF2A	neither	delta_D2	1.27944
EIF2AK2	ATP binding	delta_D2	-1.33268
EIF2AK4	ATP binding	delta_D2	-0.189908
EIF2B1	neither	delta_D2	3.01595
EIF2B2	ATP binding & stabilized	delta_D2	1.03095
EIF2B3	neither	delta_D2	-0.559826
EIF2B4	neither	delta_D2	0.327829
EIF2B5	neither	delta_D2	0.485922
EIF2D	neither	delta_D2	-0.449622
EIF2S1	neither	delta_D2	-0.822527
EIF2S2	neither	delta_D2	-0.767424
EIF2S3	neither	delta_D2	0.103806
EIF3A	neither	delta_D2	0.140951
EIF3B	neither	delta_D2	0.224324
EIF3C	neither	delta_D2	0.146421
EIF3D	neither	delta_D2	0.0864056
EIF3E	neither	delta_D2	-0.109923
EIF3F	neither	delta_D2	0.186055
EIF3G	neither	delta_D2	0.0582089
EIF3H	neither	delta_D2	-0.063312
EIF3I	neither	delta_D2	-0.165627
EIF3J	neither	delta_D2	0.598551
EIF3K	neither	delta_D2	-0.549425
EIF3L	neither	delta_D2	-0.23401
EIF3M	neither	delta_D2	0.915584
EIF4A1	ATP binding & stabilized	delta_D2	-0.734971
EIF4A2	ATP binding & stabilized	delta_D2	0.292056
EIF4A3	ATP binding & stabilized	delta_D2	-1.62319
EIF4B	neither	delta_D2	0.405157
EIF4E	neither	delta_D2	2.22609
EIF4ENIF1	neither	delta_D2	-1.17367
EIF4G1	ATP binding & stabilized	delta_D2	-0.91697
EIF4G2	neither	delta_D2	-0.612639
EIF4G3	neither	delta_D2	-0.971846
EIF4H	neither	delta_D2	-0.0737034
EIF5	neither	delta_D2	0.707198
EIF5A	neither	delta_D2	-0.275342
EIF5B	neither	delta_D2	-0.112021
EIF6	neither	delta_D2	-0.603115
EIPR1	neither	delta_D2	-0.32207
ELAC2	neither	delta_D2	1.77911
ELAVL1	neither	delta_D2	-1.0618
ELF1	neither	delta_D2	-0.686062
ELL	neither	delta_D2	0.306268
ELMO1	neither	delta_D2	0.196603
ELMO2	neither	delta_D2	-0.928147
ELMOD2	neither	delta_D2	0.839749
ELMSAN1	neither	delta_D2	-2.02009
ELOA	neither	delta_D2	-2.35438
ELOB	neither	delta_D2	0.692506
ELOC	neither	delta_D2	0.0360927
ELOVL5	neither	delta_D2	0.313855
ELP2	neither	delta_D2	-0.655263
ELP3	neither	delta_D2	-0.615338
ELP4	neither	delta_D2	-0.0168921
ELP5	neither	delta_D2	1.20272
ELP6	neither	delta_D2	2.1839
EMC1	neither	delta_D2	-0.648076
EMC10	neither	delta_D2	-0.798238
EMC2	neither	delta_D2	0.0603123
EMC3	neither	delta_D2	-0.17655
EMC6	neither	delta_D2	3.96235
EMC7	neither	delta_D2	0.00581262
EMC8	neither	delta_D2	-0.748497
EMD	neither	delta_D2	-1.14405
EMG1	neither	delta_D2	2.91599
EML2	neither	delta_D2	-1.94338
EML3	neither	delta_D2	-0.837733
EML4	neither	delta_D2	-1.40064
ENAH	neither	delta_D2	-0.997094
ENDOD1	neither	delta_D2	0.243844
ENGASE	neither	delta_D2	-1.25013
ENO1	neither	delta_D2	1.00144
ENO2	neither	delta_D2	0.530008
ENO3	neither	delta_D2	2.40126
ENOPH1	neither	delta_D2	0.593744
ENOSF1	neither	delta_D2	2.8153
EP300	neither	delta_D2	-1.05622
EPB41	neither	delta_D2	-0.940318
EPB41L2	neither	delta_D2	-0.740833
EPHX1	neither	delta_D2	1.42031
EPHX2	neither	delta_D2	-0.187211
EPM2AIP1	neither	delta_D2	-0.0517559
EPN1	neither	delta_D2	-0.540719
EPRS	ATP binding	delta_D2	-1.09364
EPS15	neither	delta_D2	0.751458
EPS15L1	neither	delta_D2	0.579618
ERAL1	neither	delta_D2	-1.85967
ERAP1	neither	delta_D2	-2.30123
ERAP2	neither	delta_D2	-0.147831
ERBIN	neither	delta_D2	-2.11919
ERC1	neither	delta_D2	-0.411217
ERCC1	neither	delta_D2	0.338318
ERCC2	ATP binding	delta_D2	-0.0844395
ERCC3	ATP binding	delta_D2	-0.251695
ERCC4	neither	delta_D2	-1.56883
ERCC5	neither	delta_D2	0.79426
ERCC6L	ATP binding	delta_D2	-1.10674
ERCC8	neither	delta_D2	-3.11363
ERGIC1	neither	delta_D2	0.431243
ERGIC3	neither	delta_D2	-2.51536
ERH	neither	delta_D2	0.641811
ERI1	neither	delta_D2	2.22168
ERI3	neither	delta_D2	-0.130438
ERLEC1	neither	delta_D2	-0.0799823
ERLIN1	neither	delta_D2	-1.9137
ERLIN2	neither	delta_D2	-1.95495
ERO1A	neither	delta_D2	-0.962032
ERO1B	neither	delta_D2	-3.11919
ERP29	neither	delta_D2	-1.47015
ERP44	neither	delta_D2	-0.533822
ESD	neither	delta_D2	-0.710407
ESF1	neither	delta_D2	0.415055
ESYT1	neither	delta_D2	-0.639781
ESYT2	neither	delta_D2	-0.619943
ETF1	neither	delta_D2	-0.963574
ETFA	neither	delta_D2	0.572799
ETFB	neither	delta_D2	-0.191916
ETFDH	neither	delta_D2	0.0481286
ETHE1	neither	delta_D2	1.54544
ETNK1	ATP binding	delta_D2	-0.69468
ETS1	neither	delta_D2	0.293269
EVL	neither	delta_D2	-1.16468
EWSR1	neither	delta_D2	-2.97204
EXD2	neither	delta_D2	-0.0527715
EXOC1	neither	delta_D2	-0.504294
EXOC2	neither	delta_D2	-0.687277
EXOC3	neither	delta_D2	-0.26831
EXOC4	neither	delta_D2	-0.296654
EXOC5	neither	delta_D2	-0.267635
EXOC6B	neither	delta_D2	-0.582819
EXOC7	neither	delta_D2	-0.00592673
EXOC8	neither	delta_D2	-0.42068
EXOSC1	neither	delta_D2	-0.221157
EXOSC10	neither	delta_D2	-0.497338
EXOSC2	neither	delta_D2	1.05826
EXOSC3	neither	delta_D2	0.0519733
EXOSC4	neither	delta_D2	-0.661438
EXOSC5	neither	delta_D2	-0.318525
EXOSC6	neither	delta_D2	-0.162266
EXOSC7	neither	delta_D2	0.721435
EXOSC8	neither	delta_D2	-0.20366
EXOSC9	neither	delta_D2	1.63249
EZH2	neither	delta_D2	-0.536485
EZR	neither	delta_D2	0.367655
FABP5	neither	delta_D2	0.878614
FADS1	neither	delta_D2	1.84884
FADS2	neither	delta_D2	0.428668
FAF1	neither	delta_D2	0.525996
FAF2	neither	delta_D2	-0.697698
FAM111A	neither	delta_D2	0.600188
FAM114A2	neither	delta_D2	-0.37078
FAM117B	neither	delta_D2	-2.94528
FAM120A	neither	delta_D2	0.190767
FAM120B	neither	delta_D2	0.147827
FAM120C	neither	delta_D2	-0.348685
FAM122A	neither	delta_D2	-2.79734
FAM129B	neither	delta_D2	0.687935
FAM136A	neither	delta_D2	-0.610854
FAM160B1	neither	delta_D2	-0.348309
FAM169A	neither	delta_D2	0.576327
FAM172A	neither	delta_D2	0.733356
FAM175A	neither	delta_D2	-0.635342
FAM175B	neither	delta_D2	-0.728121
FAM192A	neither	delta_D2	1.58143
FAM208A	neither	delta_D2	-0.898563
FAM20B	ATP binding & stabilized	delta_D2	-1.63248
FAM213A	neither	delta_D2	0.570142
FAM3C	neither	delta_D2	-2.09036
FAM45A	neither	delta_D2	0.179602
FAM49B	neither	delta_D2	-1.19116
FAM50A	neither	delta_D2	0.5922
FAM76A	neither	delta_D2	2.13909
FAM76B	neither	delta_D2	2.04153
FAM91A1	neither	delta_D2	-0.919629
FAM96A	neither	delta_D2	-1.53233
FAM98B	neither	delta_D2	-0.0208958
FAM98C	neither	delta_D2	0.36046
FANCD2	neither	delta_D2	-0.972099
FANCI	neither	delta_D2	0.000493516
FAR1	neither	delta_D2	-0.7284
FARS2	ATP binding	delta_D2	-3.03527
FARSA	ATP binding & stabilized	delta_D2	0.0761211
FARSB	ATP binding & stabilized	delta_D2	-1.30753
FAS	neither	delta_D2	1.32167
FASN	neither	delta_D2	-0.511472
FASTKD2	neither	delta_D2	-0.443094
FAT1	neither	delta_D2	-1.92272
FBL	neither	delta_D2	0.574537
FBLN2	neither	delta_D2	-1.71634
FBXL15	neither	delta_D2	-0.0993802
FBXL18	neither	delta_D2	-0.740793
FBXL20	neither	delta_D2	-0.167352
FBXO22	neither	delta_D2	0.390714
FBXO42	neither	delta_D2	-0.874248
FBXO45	neither	delta_D2	-0.248238
FBXW9	neither	delta_D2	-1.43601
FCHO1	neither	delta_D2	0.180314
FCHSD2	neither	delta_D2	-0.237115
FDFT1	neither	delta_D2	-0.470177
FDPS	neither	delta_D2	-1.8247
FDX1	neither	delta_D2	1.11952
FDXR	neither	delta_D2	-2.68927
FECH	neither	delta_D2	0.605504
FEM1B	neither	delta_D2	-2.06943
FEN1	neither	delta_D2	0.239682
FER	ATP binding	delta_D2	-1.5504
FERMT2	neither	delta_D2	0.385128
FERMT3	neither	delta_D2	0.00283791
FGD3	neither	delta_D2	0.104085
FGFR1OP	neither	delta_D2	-0.0967801
FGFR1OP2	neither	delta_D2	-0.474145
FH	neither	delta_D2	-2.01937
FHL2	neither	delta_D2	2.9738
FHOD1	neither	delta_D2	-0.142759
FIBP	neither	delta_D2	-0.987041
FIGNL1	ATP binding & stabilized	delta_D2	-1.7605
FIP1L1	neither	delta_D2	-0.588203
FKBP11	neither	delta_D2	3.17409
FKBP15	neither	delta_D2	0.103362
FKBP1A	neither	delta_D2	-0.132394
FKBP2	neither	delta_D2	-0.355814
FKBP3	neither	delta_D2	-0.362274
FKBP4	ATP binding & stabilized	delta_D2	-0.526848
FKBP5	neither	delta_D2	-0.717985
FKBP7	neither	delta_D2	-2.03372
FKBP8	neither	delta_D2	-0.286138
FLAD1	ATP binding	delta_D2	-2.16703
FLI1	neither	delta_D2	0.748706
FLII	neither	delta_D2	-1.005
FLNA	neither	delta_D2	0.169316
FLNB	neither	delta_D2	0.214568
FLOT1	neither	delta_D2	-0.20244
FLOT2	neither	delta_D2	-0.877348
FMNL1	neither	delta_D2	0.372997
FMR1	neither	delta_D2	-0.140762
FNBP1	neither	delta_D2	-0.748066
FNBP1L	neither	delta_D2	-0.25655
FNDC3A	neither	delta_D2	-0.302007
FNTA	neither	delta_D2	-2.53434
FOCAD	neither	delta_D2	-0.0254626
FOXJ3	neither	delta_D2	-0.667783
FOXK1	neither	delta_D2	-3.15527
FOXK2	neither	delta_D2	-1.52487
FOXRED1	neither	delta_D2	-2.01694
FRA10AC1	neither	delta_D2	1.2345
FRG1	neither	delta_D2	-0.702843
FRYL	neither	delta_D2	-0.403827
FSCN1	neither	delta_D2	1.45182
FSD1	neither	delta_D2	-0.0322108
FTSJ3	neither	delta_D2	0.518201
FUBP1	neither	delta_D2	-0.757982
FUBP3	neither	delta_D2	-0.411308
FUCA1	neither	delta_D2	-1.11628
FUS	neither	delta_D2	-2.11365
FXR1	neither	delta_D2	-0.381346
FXR2	neither	delta_D2	-0.055278
FYB	neither	delta_D2	0.0796021
FYCO1	ATP binding	delta_D2	-1.10812
FYN	ATP binding	delta_D2	-1.02504
G3BP1	ATP binding	delta_D2	0.0837696
G3BP2	neither	delta_D2	-0.170037
G6PD	neither	delta_D2	-0.628097
GAA	neither	delta_D2	-1.73072
GABARAP	neither	delta_D2	-2.81249
GABARAPL1	neither	delta_D2	-1.39612
GABARAPL2	neither	delta_D2	-0.486698
GABPA	neither	delta_D2	-0.253556
GABPB1	neither	delta_D2	-1.43722
GAK	ATP binding	delta_D2	0.503131
GALE	neither	delta_D2	0.61677
GALK1	ATP binding & stabilized	delta_D2	-6.15872
GALK2	ATP binding	delta_D2	-2.38898
GALNT1	neither	delta_D2	-1.44247
GALNT12	neither	delta_D2	-0.598712
GALNT2	neither	delta_D2	-1.15343
GALNT7	neither	delta_D2	-1.19612
GALT	neither	delta_D2	-1.5325
GAN	neither	delta_D2	-0.342269
GANAB	neither	delta_D2	-2.40935
GAPDH	neither	delta_D2	1.39512
GAPVD1	neither	delta_D2	0.0710727
GAR1	neither	delta_D2	-0.365705
GARS	ATP binding	delta_D2	-0.568171
GART	ATP binding & stabilized	delta_D2	-0.707166
GAS2	neither	delta_D2	-0.431571
GAS7	neither	delta_D2	-0.181003
GATAD2A	neither	delta_D2	-0.305903
GATAD2B	neither	delta_D2	-0.342099
GATB	ATP binding	delta_D2	-0.405706
GATC	ATP binding	delta_D2	0.298009
GBA	neither	delta_D2	-1.4765
GBE1	neither	delta_D2	0.0456351
GBF1	neither	delta_D2	-0.399171
GBP1	neither	delta_D2	0.383863
GCAT	neither	delta_D2	-3.22828
GCC1	neither	delta_D2	-1.01561
GCC2	neither	delta_D2	0.397625
GCDH	neither	delta_D2	-1.40232
GCFC2	neither	delta_D2	0.194918
GCLC	ATP binding	delta_D2	0.471936
GCLM	neither	delta_D2	-0.372928
GCN1	neither	delta_D2	-1.02283
GDAP1	neither	delta_D2	-0.38965
GDE1	neither	delta_D2	0.94416
GDI1	neither	delta_D2	0.102219
GDI2	neither	delta_D2	-0.176873
GEMIN2	neither	delta_D2	0.303883
GEMIN4	neither	delta_D2	0.0461871
GEMIN5	neither	delta_D2	0.161979
GET4	neither	delta_D2	-1.2528
GFM1	neither	delta_D2	-1.01963
GFM2	neither	delta_D2	-1.17221
GFPT1	neither	delta_D2	-0.798155
GFRA1	neither	delta_D2	-2.08226
GGA1	neither	delta_D2	-1.00937
GGA2	neither	delta_D2	-0.199233
GGA3	neither	delta_D2	-0.42851
GGCT	neither	delta_D2	-0.225632
GGNBP2	neither	delta_D2	-0.432468
GGPS1	neither	delta_D2	-2.99635
GHDC	neither	delta_D2	-0.45774
GID8	neither	delta_D2	0.652223
GIGYF2	neither	delta_D2	-1.13718
GIMAP1	neither	delta_D2	-3.27201
GIMAP2	neither	delta_D2	-2.76136
GIMAP4	neither	delta_D2	-1.69066
GIMAP5	neither	delta_D2	-1.99067
GIMAP6	neither	delta_D2	-2.46778
GINS1	neither	delta_D2	-0.555806
GINS2	neither	delta_D2	-0.732599
GINS3	neither	delta_D2	-0.605439
GINS4	neither	delta_D2	-0.348273
GIPC1	neither	delta_D2	-0.0976215
GIT1	neither	delta_D2	-0.474105
GIT2	neither	delta_D2	0.213267
GLA	neither	delta_D2	-1.27538
GLB1	neither	delta_D2	-2.62534
GLIPR2	neither	delta_D2	0.170314
GLMN	neither	delta_D2	-0.941073
GLO1	neither	delta_D2	3.20948
GLOD4	neither	delta_D2	-0.53822
GLRX	neither	delta_D2	-0.20019
GLRX3	neither	delta_D2	0.339886
GLS	neither	delta_D2	0.282591
GLTP	neither	delta_D2	0.306503
GLTSCR2	neither	delta_D2	-0.14812
GLUD1	ATP binding & stabilized	delta_D2	-3.24567
GLUL	ATP binding	delta_D2	-2.93084
GLYR1	neither	delta_D2	-0.514647
GMDS	neither	delta_D2	0.168203
GMEB1	neither	delta_D2	0.498617
GMEB2	neither	delta_D2	0.0796968
GMFB	neither	delta_D2	0.840427
GMFG	neither	delta_D2	0.417183
GMIP	neither	delta_D2	0.0229892
GMPPA	neither	delta_D2	-3.02319
GMPPB	neither	delta_D2	-2.70203
GMPS	ATP binding & stabilized	delta_D2	-2.36626
GNA13	neither	delta_D2	-0.202746
GNAI2	neither	delta_D2	-2.18412
GNAI3	neither	delta_D2	-1.4601
GNAQ	neither	delta_D2	0.107781
GNAS	neither	delta_D2	-3.33474
GNB1	neither	delta_D2	-0.304074
GNB1L	neither	delta_D2	-0.31844
GNE	ATP binding & stabilized	delta_D2	-6.55087
GNL1	neither	delta_D2	-0.804204
GNL2	neither	delta_D2	-1.31142
GNL3	neither	delta_D2	-2.5518
GNL3L	neither	delta_D2	-0.378698
GNPAT	neither	delta_D2	-0.67909
GNPNAT1	neither	delta_D2	-0.127008
GNPTAB	neither	delta_D2	-2.33768
GNS	neither	delta_D2	-0.491997
GOLGA2	neither	delta_D2	-1.02584
GOLGA3	neither	delta_D2	0.256587
GOLGA4	neither	delta_D2	0.259463
GOLGA5	neither	delta_D2	-0.497887
GOLGA7	neither	delta_D2	0.771465
GOLGB1	neither	delta_D2	0.280135
GOLPH3	neither	delta_D2	0.540459
GOLPH3L	neither	delta_D2	0.395574
GON4L	neither	delta_D2	-2.80693
GOPC	neither	delta_D2	-0.461128
GORASP2	neither	delta_D2	0.293785
GOSR1	neither	delta_D2	2.22972
GOSR2	neither	delta_D2	-0.788433
GPATCH1	neither	delta_D2	-1.25055
GPATCH11	neither	delta_D2	1.97126
GPATCH4	neither	delta_D2	-0.446871
GPATCH8	neither	delta_D2	-1.39736
GPD1L	neither	delta_D2	-0.648566
GPHN	ATP binding	delta_D2	-0.837907
GPI	neither	delta_D2	3.201
GPKOW	neither	delta_D2	-0.970963
GPN2	neither	delta_D2	0.461163
GPN3	neither	delta_D2	4.177
GPR180	neither	delta_D2	-0.75622
GPS1	neither	delta_D2	1.01328
GPSM1	neither	delta_D2	-0.808383
GPX1	neither	delta_D2	2.49433
GPX4	neither	delta_D2	0.746536
GRAMD1A	neither	delta_D2	0.935302
GRAMD4	neither	delta_D2	-0.660192
GRAP	neither	delta_D2	0.0439905
GRAP2	neither	delta_D2	0.178428
GRB2	neither	delta_D2	-0.0452522
GRHPR	neither	delta_D2	-3.24632
GRIPAP1	neither	delta_D2	0.189435
GRK2	ATP binding & stabilized	delta_D2	-2.29825
GRK3	ATP binding & stabilized	delta_D2	-1.28774
GRK6	ATP binding	delta_D2	-1.72728
GRPEL1	neither	delta_D2	-0.186028
GRSF1	neither	delta_D2	-0.911115
GRWD1	neither	delta_D2	0.167357
GSDMD	neither	delta_D2	-0.838045
GSE1	neither	delta_D2	-0.511919
GSK3B	ATP binding & stabilized	delta_D2	-2.50828
GSN	neither	delta_D2	-0.683327
GSPT1	neither	delta_D2	-1.40818
GSS	ATP binding & stabilized	delta_D2	-0.589512
GSTK1	neither	delta_D2	1.09817
GSTM3	neither	delta_D2	0.657063
GSTO1	neither	delta_D2	-0.789804
GSTP1	neither	delta_D2	0.492911
GSTZ1	neither	delta_D2	-1.11664
GTF2A1	neither	delta_D2	-0.309693
GTF2A2	neither	delta_D2	2.66793
GTF2B	neither	delta_D2	-0.164979
GTF2E1	neither	delta_D2	1.16164
GTF2E2	neither	delta_D2	0.631284
GTF2F2	ATP binding	delta_D2	0.505238
GTF2H1	neither	delta_D2	0.743021
GTF2H2	neither	delta_D2	-0.256999
GTF2H4	neither	delta_D2	-0.19248
GTF2I	neither	delta_D2	-0.443814
GTF3C1	neither	delta_D2	0.586143
GTF3C2	neither	delta_D2	-0.0664395
GTF3C3	neither	delta_D2	0.374496
GTF3C4	neither	delta_D2	-0.0503291
GTF3C5	neither	delta_D2	0.0921517
GTPBP1	neither	delta_D2	-2.21907
GTPBP3	neither	delta_D2	-6.12174
GTPBP4	neither	delta_D2	-0.0085536
GTSE1	neither	delta_D2	-1.36118
GUK1	ATP binding & stabilized	delta_D2	-1.19863
GXYLT1	neither	delta_D2	-0.969982
GYS1	neither	delta_D2	-6.90519
H1F0	neither	delta_D2	2.3588
H1FX	neither	delta_D2	-0.5055
H2AFX	neither	delta_D2	0.332163
H2AFY	neither	delta_D2	-0.421784
H2AFZ	neither	delta_D2	1.62717
H6PD	neither	delta_D2	-2.3956
HABP4	neither	delta_D2	-2.02777
HACD2	neither	delta_D2	1.8457
HACD3	neither	delta_D2	-0.73022
HACL1	neither	delta_D2	-0.130298
HADH	neither	delta_D2	-0.270605
HADHA	neither	delta_D2	-0.0432952
HADHB	neither	delta_D2	-0.0441135
HAGH	neither	delta_D2	1.99613
HARS	ATP binding & stabilized	delta_D2	-7.18613
HARS2	ATP binding & stabilized	delta_D2	-9.15891
HAT1	neither	delta_D2	-0.416969
HAUS2	neither	delta_D2	-0.3441
HAUS3	neither	delta_D2	0.0414529
HAUS4	neither	delta_D2	0.415718
HAUS5	neither	delta_D2	0.453965
HAUS6	neither	delta_D2	-0.201916
HAUS7	neither	delta_D2	-0.548546
HAX1	neither	delta_D2	-0.738844
HBS1L	neither	delta_D2	-1.14533
HCCS	neither	delta_D2	-2.65951
HCFC1	neither	delta_D2	-0.928467
HCLS1	neither	delta_D2	-0.228043
HDAC1	neither	delta_D2	-0.180517
HDAC2	neither	delta_D2	0.0401053
HDAC3	neither	delta_D2	-0.419753
HDAC4	neither	delta_D2	-2.16778
HDAC6	neither	delta_D2	-3.19759
HDDC2	neither	delta_D2	2.49113
HDGF	neither	delta_D2	-0.817214
HDHD3	neither	delta_D2	-0.817364
HDHD5	neither	delta_D2	-0.314396
HDLBP	neither	delta_D2	-0.0720723
HEATR1	neither	delta_D2	-0.326347
HEATR3	neither	delta_D2	0.0847489
HEATR5B	neither	delta_D2	0.112356
HEATR6	neither	delta_D2	-0.583991
HEBP1	neither	delta_D2	-0.24658
HEBP2	neither	delta_D2	0.011914
HECTD1	neither	delta_D2	-1.16766
HECTD3	neither	delta_D2	-0.564798
HECTD4	neither	delta_D2	-0.490758
HELB	ATP binding	delta_D2	-1.14368
HELLS	ATP binding	delta_D2	-1.33885
HELZ	ATP binding	delta_D2	0.367511
HERC1	neither	delta_D2	-0.862103
HERC2	neither	delta_D2	-2.03586
HERC4	neither	delta_D2	0.145074
HERC5	neither	delta_D2	-0.701995
HEXA	neither	delta_D2	-2.03981
HEXB	neither	delta_D2	-1.33782
HEXIM1	neither	delta_D2	0.0378941
HGH1	neither	delta_D2	1.16325
HGS	neither	delta_D2	1.00211
HIBADH	neither	delta_D2	0.33311
HIBCH	neither	delta_D2	-1.99205
HIF1AN	neither	delta_D2	0.555346
HIKESHI	neither	delta_D2	0.0264396
HINT1	neither	delta_D2	-1.499
HINT3	neither	delta_D2	-5.38812
HIP1	neither	delta_D2	0.107505
HIP1R	neither	delta_D2	-0.222624
HIRIP3	neither	delta_D2	2.36526
HIST1H1B	neither	delta_D2	3.36835
HIST1H1C	neither	delta_D2	6.59102
HIST1H1D	neither	delta_D2	-0.778809
HIST1H1E	ATP binding	delta_D2	1.99743
HIST1H4A, HIST1H4B, HIST1H4C, HIST1H4D, HIST1H4E, HIST1H4F, HIST1H4H, HIST1H4I, HIST1H4J, HIST1H4K, HIST1H4L, HIST2H4A, HIST2H4B, HIST4H4	neither	delta_D2	3.51655
HK1	ATP binding	delta_D2	0.307611
HK2	ATP binding	delta_D2	-0.872746
HLA-A	neither	delta_D2	-0.887732
HLA-E	neither	delta_D2	-2.03469
HLTF	ATP binding & stabilized	delta_D2	-1.60217
HM13	neither	delta_D2	1.64778
HMCES	neither	delta_D2	-0.820798
HMG20A	neither	delta_D2	0.951933
HMGCL	neither	delta_D2	-0.623548
HMGCS1	neither	delta_D2	-1.95603
HMMR	neither	delta_D2	-0.0404755
HMOX2	neither	delta_D2	-0.235856
HNRNPA0	neither	delta_D2	-0.289605
HNRNPA1	neither	delta_D2	0.2408
HNRNPA2B1	neither	delta_D2	-0.0448246
HNRNPA3	neither	delta_D2	-0.586365
HNRNPAB	neither	delta_D2	-1.63103
HNRNPC	neither	delta_D2	-0.831457
HNRNPD	neither	delta_D2	-0.677937
HNRNPDL	neither	delta_D2	-2.6816
HNRNPF	neither	delta_D2	-0.868638
HNRNPH1	neither	delta_D2	-0.758081
HNRNPH2	neither	delta_D2	0.267537
HNRNPH3	neither	delta_D2	0.0935887
HNRNPK	neither	delta_D2	-0.738283
HNRNPL	neither	delta_D2	-0.818231
HNRNPLL	neither	delta_D2	-0.294013
HNRNPM	neither	delta_D2	0.218081
HNRNPR	neither	delta_D2	-1.04621
HNRNPU	ATP binding & stabilized	delta_D2	-3.01106
HNRNPUL1	neither	delta_D2	-4.30701
HNRNPUL2	neither	delta_D2	-2.72769
HOMER1	neither	delta_D2	-1.62624
HOMER3	neither	delta_D2	-0.65938
HOOK3	neither	delta_D2	0.116779
HP1BP3	neither	delta_D2	0.828705
HPCAL1	neither	delta_D2	1.53834
HPF1	neither	delta_D2	-0.560804
HSD17B10	neither	delta_D2	0.525521
HSD17B11	neither	delta_D2	1.33376
HSD17B12	neither	delta_D2	-1.45039
HSD17B4	neither	delta_D2	0.470581
HSD17B7	neither	delta_D2	-1.42783
HSDL1	neither	delta_D2	-0.70298
HSDL2	neither	delta_D2	-0.563573
HSP90AA1	ATP binding & stabilized	delta_D2	-1.37061
HSP90AB1	ATP binding & stabilized	delta_D2	-1.12331
HSP90B1	ATP binding	delta_D2	-2.36796
HSPA13	ATP binding	delta_D2	-2.13621
HSPA14	ATP binding & stabilized	delta_D2	-1.37437
HSPA1A	ATP binding & stabilized	delta_D2	-1.13676
HSPA2	ATP binding	delta_D2	-0.978109
HSPA4	ATP binding & stabilized	delta_D2	0.695433
HSPA4L	ATP binding & stabilized	delta_D2	-1.79102
HSPA5	ATP binding	delta_D2	-2.63561
HSPA8	ATP binding & stabilized	delta_D2	-1.2099
HSPA9	ATP binding & stabilized	delta_D2	-4.39161
HSPBP1	neither	delta_D2	1.56593
HSPD1	ATP binding	delta_D2	-0.411743
HSPE1	ATP binding	delta_D2	-0.896673
HSPH1	ATP binding	delta_D2	0.77609
HTATSF1	neither	delta_D2	0.173738
HTT	neither	delta_D2	-0.802461
HUS1	neither	delta_D2	1.34522
HUWE1	neither	delta_D2	-0.108478
HYOU1	ATP binding	delta_D2	-2.73371
HYPK	neither	delta_D2	0.133184
IAH1	neither	delta_D2	2.47799
IARS	ATP binding	delta_D2	-1.27406
IARS2	ATP binding & stabilized	delta_D2	-3.15655
IBA57	neither	delta_D2	0.27525
ICAM2	neither	delta_D2	-1.93763
ICAM3	neither	delta_D2	0.135275
IDE	ATP binding	delta_D2	-0.524844
IDH1	neither	delta_D2	-1.60773
IDH2	neither	delta_D2	-1.04907
IDH3A	neither	delta_D2	0.245968
IDH3B	neither	delta_D2	-0.223391
IDUA	neither	delta_D2	0.241917
IFI16	neither	delta_D2	0.514017
IFI35	neither	delta_D2	0.000195403
IFT27	neither	delta_D2	-3.14109
IGBP1	neither	delta_D2	-0.689491
IGF1R	ATP binding	delta_D2	1.12508
IGF2BP1	neither	delta_D2	-0.180155
IGF2BP3	neither	delta_D2	-0.474074
IGF2R	neither	delta_D2	-0.725915
IGHMBP2	ATP binding	delta_D2	-1.4539
IGSF3	neither	delta_D2	-0.861472
IGSF8	neither	delta_D2	-1.41551
IK	neither	delta_D2	-0.109445
IKBIP	neither	delta_D2	-1.75031
IKBKAP	neither	delta_D2	-0.913687
IKBKB	ATP binding & stabilized	delta_D2	-1.08504
IKBKG	neither	delta_D2	-0.406994
IKZF1	neither	delta_D2	-1.13854
IKZF2	neither	delta_D2	-0.17528
IL16	neither	delta_D2	-0.402122
IL2RG	neither	delta_D2	0.91401
ILF2	ATP binding & stabilized	delta_D2	-0.627907
ILF3	neither	delta_D2	-0.395937
ILK	ATP binding & stabilized	delta_D2	-1.38289
ILKAP	neither	delta_D2	0.125259
ILVBL	neither	delta_D2	0.205392
IMMT	neither	delta_D2	0.193049
IMP4	neither	delta_D2	-0.150668
IMPA2	neither	delta_D2	2.49073
IMPAD1	neither	delta_D2	0.669714
IMPDH1	neither	delta_D2	-9.927
IMPDH2	neither	delta_D2	-9.39643
INCENP	neither	delta_D2	-1.19252
INF2	neither	delta_D2	0.20898
ING4	neither	delta_D2	1.7038
INPP4A	neither	delta_D2	0.542257
INPP5B	neither	delta_D2	0.161653
INPP5K	neither	delta_D2	-1.79186
INTS1	neither	delta_D2	0.171709
INTS10	neither	delta_D2	-0.43281
INTS11	neither	delta_D2	-0.202794
INTS12	neither	delta_D2	0.00281732
INTS13	neither	delta_D2	-0.731299
INTS14	neither	delta_D2	-0.378148
INTS2	neither	delta_D2	-0.771111
INTS3	neither	delta_D2	-0.0545044
INTS4	neither	delta_D2	0.157506
INTS6	neither	delta_D2	0.0476907
INTS7	neither	delta_D2	-0.0948062
INTS8	neither	delta_D2	-0.861595
INTS9	neither	delta_D2	-0.47219
IPO11	neither	delta_D2	-2.01975
IPO4	neither	delta_D2	0.957418
IPO5	neither	delta_D2	-1.8091
IPO7	neither	delta_D2	-1.48264
IPO8	neither	delta_D2	0.264567
IPO9	neither	delta_D2	3.10594
IQGAP1	neither	delta_D2	-0.513011
IQGAP2	neither	delta_D2	-0.398392
IRAK4	ATP binding & stabilized	delta_D2	-2.49017
IREB2	neither	delta_D2	-0.647461
IRF2	neither	delta_D2	-0.839607
IRF2BP1	neither	delta_D2	0.405592
IRF2BP2	neither	delta_D2	0.595622
IRF2BPL	neither	delta_D2	-1.39019
IRF3	neither	delta_D2	0.512219
IRGQ	neither	delta_D2	-0.72403
ISCA2	neither	delta_D2	-1.36113
ISCU	neither	delta_D2	-0.324365
ISG15	neither	delta_D2	0.225778
ISL2	neither	delta_D2	-0.509316
ISOC1	neither	delta_D2	-0.347635
ISOC2	neither	delta_D2	-0.300506
IST1	neither	delta_D2	5.50472
ISY1	neither	delta_D2	-1.54073
ITCH	neither	delta_D2	-1.10821
ITFG1	neither	delta_D2	1.62046
ITFG2	neither	delta_D2	-0.294542
ITGA4	neither	delta_D2	-2.00749
ITGA6	neither	delta_D2	-1.64095
ITGAL	neither	delta_D2	-1.32645
ITGAV	neither	delta_D2	-0.592211
ITGB2	neither	delta_D2	-1.95287
ITK	ATP binding	delta_D2	0.218412
ITM2A	neither	delta_D2	-1.07243
ITPA	neither	delta_D2	1.36938
ITPK1	ATP binding & stabilized	delta_D2	-4.81671
ITPR1	neither	delta_D2	0.165327
ITPR2	neither	delta_D2	-0.546463
ITPR3	neither	delta_D2	-0.0614243
ITSN1	neither	delta_D2	0.487141
ITSN2	neither	delta_D2	0.000232351
IVD	neither	delta_D2	0.485666
IVNS1ABP	neither	delta_D2	0.757325
IWS1	neither	delta_D2	0.809466
JADE3	neither	delta_D2	0.344691
JAKMIP1	neither	delta_D2	-0.759246
JMJD1C	neither	delta_D2	-0.516279
JPH1	neither	delta_D2	0.0637245
KANSL2	neither	delta_D2	-0.322133
KARS	ATP binding & stabilized	delta_D2	-7.42896
KAT6A	neither	delta_D2	-3.01416
KAT7	neither	delta_D2	-0.831409
KAT8	neither	delta_D2	-1.61395
KATNA1	ATP binding & stabilized	delta_D2	-2.2959
KATNB1	neither	delta_D2	-1.59358
KBTBD4	neither	delta_D2	-1.33056
KBTBD8	neither	delta_D2	0.215342
KCTD10	neither	delta_D2	2.38187
KCTD12	neither	delta_D2	2.46223
KDELC1	neither	delta_D2	-3.303
KDM1A	neither	delta_D2	-1.24917
KDM1B	neither	delta_D2	-0.698918
KDM2A	neither	delta_D2	-0.64861
KDM3A	neither	delta_D2	-0.657065
KDM3B	neither	delta_D2	-0.357403
KDM4A	neither	delta_D2	0.202117
KDM5C	neither	delta_D2	1.75714
KDM6A	neither	delta_D2	-0.685701
KDM8	neither	delta_D2	-0.546474
KDSR	neither	delta_D2	1.9752
KHDRBS1	neither	delta_D2	-1.17666
KHDRBS3	neither	delta_D2	-0.95031
KHSRP	neither	delta_D2	-0.686315
KIAA0319L	neither	delta_D2	0.469514
KIAA0391	neither	delta_D2	-1.15842
KIAA0907	neither	delta_D2	-0.0192673
KIAA0930	neither	delta_D2	-0.374354
KIAA1429	neither	delta_D2	0.330402
KIAA1468	neither	delta_D2	-0.309538
KIAA1524	neither	delta_D2	-0.367199
KIAA2013	neither	delta_D2	5.62568
KIDINS220	neither	delta_D2	1.37404
KIF11	ATP binding & stabilized	delta_D2	-1.22799
KIF13B	ATP binding	delta_D2	-1.58071
KIF14	ATP binding	delta_D2	-0.111024
KIF15	ATP binding & stabilized	delta_D2	-0.301046
KIF1B	ATP binding & stabilized	delta_D2	-1.35117
KIF1BP	neither	delta_D2	0.033978
KIF20A	ATP binding & stabilized	delta_D2	-0.856484
KIF21B	ATP binding & stabilized	delta_D2	-2.2805
KIF22	ATP binding	delta_D2	-2.6102
KIF2A	ATP binding & stabilized	delta_D2	-3.25816
KIF2C	ATP binding & stabilized	delta_D2	-1.31559
KIF3A	ATP binding	delta_D2	-1.85864
KIF3B	ATP binding & stabilized	delta_D2	-2.44062
KIF4A	ATP binding	delta_D2	-1.43732
KIF5B	ATP binding & stabilized	delta_D2	-3.58936
KIFC1	ATP binding	delta_D2	-2.3225
KIN	neither	delta_D2	-0.255696
KLC1	neither	delta_D2	-3.47533
KLC2	neither	delta_D2	-1.65648
KLC4	neither	delta_D2	-1.35298
KLHDC4	neither	delta_D2	0.706668
KMT2A	neither	delta_D2	-1.76218
KMT2D	neither	delta_D2	1.83935
KNL1	neither	delta_D2	0.441395
KNOP1	neither	delta_D2	-1.44943
KNSTRN	neither	delta_D2	-1.0446
KNTC1	neither	delta_D2	-0.191134
KPNA1	neither	delta_D2	-0.530092
KPNA2	neither	delta_D2	1.63177
KPNA3	neither	delta_D2	-0.74086
KPNA4	neither	delta_D2	-0.561793
KPNA6	neither	delta_D2	-0.621426
KPNB1	neither	delta_D2	-0.687898
KRAS	neither	delta_D2	-4.84416
KRI1	neither	delta_D2	0.277918
KRR1	neither	delta_D2	-0.208631
KTI12	ATP binding	delta_D2	-0.911835
KTN1	neither	delta_D2	0.423642
KYAT1	neither	delta_D2	0.386748
L2HGDH	neither	delta_D2	-1.40618
LACTB	neither	delta_D2	-0.105311
LAMB1	neither	delta_D2	-1.6406
LAMP2	neither	delta_D2	-2.61586
LAMTOR1	neither	delta_D2	-1.05401
LAMTOR2	neither	delta_D2	0.599666
LAMTOR5	neither	delta_D2	-0.968739
LANCL1	neither	delta_D2	1.23604
LANCL2	ATP binding	delta_D2	2.39459
LARP1	neither	delta_D2	-0.0633808
LARP4	neither	delta_D2	-0.731574
LARP4B	neither	delta_D2	-1.41617
LARP7	neither	delta_D2	-0.751696
LARS	ATP binding	delta_D2	-1.26056
LARS2	ATP binding & stabilized	delta_D2	-1.12677
LAS1L	neither	delta_D2	0.540507
LASP1	neither	delta_D2	-0.192235
LBR	neither	delta_D2	-1.74832
LCHN	neither	delta_D2	0.446074
LCK	ATP binding	delta_D2	-1.06098
LCLAT1	neither	delta_D2	-1.86836
LCMT1	neither	delta_D2	-0.410911
LCMT2	neither	delta_D2	-0.314759
LCOR	neither	delta_D2	-1.15487
LCP1	neither	delta_D2	0.768483
LCP2	neither	delta_D2	-0.451642
LDAH	neither	delta_D2	-0.0194815
LDHA	neither	delta_D2	1.42932
LDHB	neither	delta_D2	3.38788
LDLR	neither	delta_D2	-3.09954
LEF1	neither	delta_D2	0.634634
LEMD2	neither	delta_D2	-0.947904
LEMD3	neither	delta_D2	-0.609155
LENG8	neither	delta_D2	-0.99426
LEO1	neither	delta_D2	0.756467
LETM1	neither	delta_D2	-0.379524
LGALS1	neither	delta_D2	-0.107089
LGALS8	neither	delta_D2	0.279318
LGALS9	neither	delta_D2	-0.426146
LGMN	neither	delta_D2	-3.05219
LHPP	neither	delta_D2	0.768088
LIAS	neither	delta_D2	-0.0167697
LIG1	ATP binding	delta_D2	0.137711
LIG3	ATP binding	delta_D2	-0.538513
LIG4	ATP binding	delta_D2	0.279681
LIMA1	neither	delta_D2	-2.34065
LIMD1	neither	delta_D2	0.253019
LIMD2	neither	delta_D2	-0.620266
LIMS1	neither	delta_D2	3.1415
LIN37	neither	delta_D2	-0.453224
LIN7C	neither	delta_D2	-0.314642
LIPT2	neither	delta_D2	3.06088
LLGL1	neither	delta_D2	-1.07471
LMAN1	neither	delta_D2	-3.25664
LMAN2	neither	delta_D2	-1.20506
LMAN2L	neither	delta_D2	-1.5668
LMBRD2	neither	delta_D2	-0.949813
LMF2	neither	delta_D2	-0.0530937
LMNB1	neither	delta_D2	-0.728578
LMNB2	neither	delta_D2	-0.768789
LMO7	neither	delta_D2	-2.20402
LONP1	ATP binding & stabilized	delta_D2	-0.85917
LONP2	ATP binding	delta_D2	0.50261
LPCAT1	neither	delta_D2	0.674054
LPIN1	neither	delta_D2	-3.32753
LPP	neither	delta_D2	-0.610995
LPXN	neither	delta_D2	1.25824
LRBA	neither	delta_D2	-0.555481
LRCH1	neither	delta_D2	0.0757903
LRCH3	neither	delta_D2	0.0834051
LRMP	neither	delta_D2	-0.797411
LRP1	neither	delta_D2	-2.24569
LRP12	neither	delta_D2	-0.707224
LRPPRC	neither	delta_D2	-0.373141
LRRC1	neither	delta_D2	-1.45551
LRRC20	neither	delta_D2	0.744094
LRRC40	neither	delta_D2	-0.181944
LRRC47	neither	delta_D2	-0.237777
LRRC57	neither	delta_D2	-0.166328
LRRC59	neither	delta_D2	-0.927838
LRRC8A	neither	delta_D2	0.669068
LRRC8C	neither	delta_D2	0.289147
LRRFIP2	neither	delta_D2	-1.21598
LRSAM1	neither	delta_D2	0.692606
LRWD1	neither	delta_D2	-1.48172
LSG1	neither	delta_D2	-0.420567
LSM12	neither	delta_D2	-1.42942
LSM14A	neither	delta_D2	-0.645078
LSM14B	neither	delta_D2	-0.00759692
LSM3	neither	delta_D2	-0.881474
LSM4	neither	delta_D2	-0.74779
LSM6	neither	delta_D2	-0.149835
LSM7	neither	delta_D2	-1.66056
LSM8	neither	delta_D2	-1.75417
LSS	neither	delta_D2	0.759398
LTA4H	neither	delta_D2	0.0892843
LTV1	neither	delta_D2	0.0536208
LUC7L	neither	delta_D2	-0.418668
LUC7L2	neither	delta_D2	0.332734
LUC7L3	neither	delta_D2	-1.09235
LUZP1	neither	delta_D2	-2.84571
LYAR	neither	delta_D2	-0.309217
LYPLA1	neither	delta_D2	-0.995413
LYPLA2	neither	delta_D2	-0.211924
LYPLAL1	neither	delta_D2	-2.02024
LYSMD2	neither	delta_D2	0.536723
LZIC	neither	delta_D2	0.207144
LZTFL1	neither	delta_D2	-0.718745
MACF1	neither	delta_D2	-0.67698
MAD1L1	neither	delta_D2	0.522658
MAD2L1	neither	delta_D2	1.63514
MADD	neither	delta_D2	-0.745658
MAEA	neither	delta_D2	1.59412
MAFK	neither	delta_D2	-0.891123
MAGED1	neither	delta_D2	-0.553186
MAGED2	neither	delta_D2	0.378925
MAGOHB	neither	delta_D2	-1.32019
MAGT1	neither	delta_D2	-1.35204
MAIP1	neither	delta_D2	-0.035471
MAK16	neither	delta_D2	1.78359
MAN1A1	neither	delta_D2	0.560791
MAN1A2	neither	delta_D2	-0.727847
MAN1B1	neither	delta_D2	-1.85415
MAN2A1	neither	delta_D2	-0.614241
MAN2B2	neither	delta_D2	-2.76915
MAN2C1	neither	delta_D2	-2.69344
MANBA	neither	delta_D2	-1.40737
MAP1S	neither	delta_D2	-0.558736
MAP2K1	ATP binding & stabilized	delta_D2	-4.45865
MAP2K2	ATP binding & stabilized	delta_D2	-3.76084
MAP2K4	ATP binding & stabilized	delta_D2	-3.44544
MAP2K6	ATP binding & stabilized	delta_D2	-6.00918
MAP2K7	ATP binding	delta_D2	-7.03553
MAP3K2	ATP binding & stabilized	delta_D2	-2.31097
MAP3K20	ATP binding & stabilized	delta_D2	-1.37625
MAP3K4	ATP binding & stabilized	delta_D2	-1.48631
MAP3K7	ATP binding	delta_D2	-0.372734
MAP4K1	ATP binding & stabilized	delta_D2	-4.10168
MAP4K2	ATP binding	delta_D2	-0.998241
MAP4K4	ATP binding	delta_D2	-2.11801
MAP4K5	ATP binding & stabilized	delta_D2	-1.12446
MAP7D1	neither	delta_D2	-1.51939
MAPK1	ATP binding & stabilized	delta_D2	-1.98436
MAPK12	ATP binding	delta_D2	-0.810149
MAPK14	ATP binding	delta_D2	0.146183
MAPK3	ATP binding & stabilized	delta_D2	-2.86644
MAPK8IP3	neither	delta_D2	0.921789
MAPK9	ATP binding & stabilized	delta_D2	-1.51074
MAPKAPK2	ATP binding	delta_D2	-0.604088
MAPKAPK3	ATP binding	delta_D2	-1.02944
MAPRE1	neither	delta_D2	0.0191593
MAPRE2	neither	delta_D2	-0.228367
MAPRE3	neither	delta_D2	0.180768
[truncated: 2,305 more rows]

## Sheet: Figure 2C
gene_name	part_of_complex	comparison	delta_value
AAAS	FALSE	delta_D2	-0.238774
AAGAB	FALSE	delta_D2	-0.215883
AAMDC	FALSE	delta_D2	-0.300277
AAMP	FALSE	delta_D2	0.0505911
AAR2	FALSE	delta_D2	0.606883
AASDHPPT	FALSE	delta_D2	-0.123445
AASS	FALSE	delta_D2	-0.92284
AATF	FALSE	delta_D2	-0.0943572
ABAT	FALSE	delta_D2	-1.58564
ABHD10	FALSE	delta_D2	0.066655
ABHD11	FALSE	delta_D2	-0.688188
ABHD12	FALSE	delta_D2	-2.26406
ABHD14B	FALSE	delta_D2	-2.76191
ABHD16A	FALSE	delta_D2	-0.659045
ABHD17B	FALSE	delta_D2	-0.775768
ABI1	FALSE	delta_D2	-0.414084
ABI2	FALSE	delta_D2	-0.858367
ABLIM1	FALSE	delta_D2	-2.59144
ABR	FALSE	delta_D2	-0.278817
ABRACL	FALSE	delta_D2	-0.130939
ACAA1	FALSE	delta_D2	1.88207
ACAD8	FALSE	delta_D2	2.45839
ACAD9	FALSE	delta_D2	-0.0682398
ACADM	FALSE	delta_D2	-0.0470486
ACADS	FALSE	delta_D2	0.135275
ACADSB	FALSE	delta_D2	-1.48256
ACADVL	FALSE	delta_D2	0.305068
ACAP1	FALSE	delta_D2	-0.537918
ACAP2	FALSE	delta_D2	-0.0270055
ACAT1	FALSE	delta_D2	-2.12613
ACAT2	FALSE	delta_D2	2.14977
ACBD3	FALSE	delta_D2	-0.68733
ACBD5	FALSE	delta_D2	-0.232438
ACBD6	FALSE	delta_D2	0.988996
ACIN1	FALSE	delta_D2	-3.60851
ACO1	FALSE	delta_D2	-1.0572
ACO2	FALSE	delta_D2	-2.74152
ACOT13	FALSE	delta_D2	1.35691
ACOT7	FALSE	delta_D2	0.15319
ACOX3	FALSE	delta_D2	-1.67763
ACP1	FALSE	delta_D2	-0.985059
ACP2	FALSE	delta_D2	-0.595996
ACTL6A	TRUE	delta_D2	-0.471294
ACTN1	FALSE	delta_D2	1.35636
ACTN4	FALSE	delta_D2	0.56795
ACTR10	FALSE	delta_D2	1.0592
ACTR5	FALSE	delta_D2	-0.870751
ACYP1	FALSE	delta_D2	-0.0925888
ACYP2	FALSE	delta_D2	-0.0657981
ADA	FALSE	delta_D2	-0.844033
ADAL	FALSE	delta_D2	3.05178
ADAM10	FALSE	delta_D2	-1.9468
ADAM17	FALSE	delta_D2	-3.39202
ADAM9	FALSE	delta_D2	2.36196
ADAR	FALSE	delta_D2	-0.959549
ADH5	FALSE	delta_D2	3.11402
ADI1	FALSE	delta_D2	-0.104748
ADNP	FALSE	delta_D2	0.0278475
ADO	FALSE	delta_D2	0.611456
ADPGK	FALSE	delta_D2	-3.10512
ADPRHL2	FALSE	delta_D2	-0.234194
ADRM1	TRUE	delta_D2	-1.88422
ADSL	FALSE	delta_D2	-0.730688
ADSS	FALSE	delta_D2	1.14381
AEBP1	FALSE	delta_D2	-1.29159
AEBP2	FALSE	delta_D2	0.677502
AFDN	FALSE	delta_D2	-2.70238
AFF4	TRUE	delta_D2	-0.178334
AFTPH	FALSE	delta_D2	-0.675763
AGA	FALSE	delta_D2	3.02149
AGAP2	FALSE	delta_D2	-0.889001
AGAP3	FALSE	delta_D2	-1.89944
AGFG1	FALSE	delta_D2	0.995591
AGGF1	FALSE	delta_D2	0.911812
AGL	FALSE	delta_D2	-0.437316
AGO2	FALSE	delta_D2	-0.777594
AGPAT1	FALSE	delta_D2	-1.15916
AGPAT5	FALSE	delta_D2	-1.97305
AGPS	FALSE	delta_D2	-0.0784282
AGTPBP1	FALSE	delta_D2	-0.733736
AHCTF1	FALSE	delta_D2	-2.16964
AHCY	FALSE	delta_D2	0.659605
AHCYL1	FALSE	delta_D2	-1.0515
AHCYL2	FALSE	delta_D2	1.02081
AHNAK	FALSE	delta_D2	-1.33416
AHSA1	FALSE	delta_D2	-0.325742
AIDA	FALSE	delta_D2	0.577078
AIF1L	FALSE	delta_D2	0.460564
AIFM1	FALSE	delta_D2	-0.896075
AIM1	FALSE	delta_D2	-0.331038
AIMP1	FALSE	delta_D2	-0.871524
AIMP2	FALSE	delta_D2	-0.615036
AIP	FALSE	delta_D2	0.498345
AKAP1	FALSE	delta_D2	-1.74683
AKAP10	FALSE	delta_D2	-0.0273459
AKAP11	FALSE	delta_D2	-1.3605
AKAP13	FALSE	delta_D2	-1.73314
AKAP17A	FALSE	delta_D2	0.313744
AKAP2	FALSE	delta_D2	-1.15856
AKAP8	FALSE	delta_D2	-0.989811
AKAP8L	FALSE	delta_D2	-0.158657
AKAP9	FALSE	delta_D2	-0.807742
AKR1A1	FALSE	delta_D2	-1.21741
AKR1B1	FALSE	delta_D2	-1.26778
AKR7A2	FALSE	delta_D2	-1.74295
ALAS1	FALSE	delta_D2	-0.648878
ALDH16A1	FALSE	delta_D2	1.23637
ALDH3A2	FALSE	delta_D2	-0.906162
ALDH4A1	FALSE	delta_D2	-0.143731
ALDH5A1	FALSE	delta_D2	-1.76247
ALDH6A1	FALSE	delta_D2	-0.725843
ALDH9A1	FALSE	delta_D2	-0.188747
ALDOA	FALSE	delta_D2	1.76653
ALDOC	FALSE	delta_D2	1.02525
ALG1	FALSE	delta_D2	2.93349
ALG13	FALSE	delta_D2	-1.73478
ALG5	FALSE	delta_D2	-2.53548
ALKBH3	FALSE	delta_D2	-2.63287
ALMS1	FALSE	delta_D2	0.5704
ALYREF	FALSE	delta_D2	-0.499394
AMDHD2	FALSE	delta_D2	6.89568
AMFR	FALSE	delta_D2	-1.67103
AMPD2	FALSE	delta_D2	2.19936
AMPD3	FALSE	delta_D2	-2.21498
ANAPC1	FALSE	delta_D2	-0.463381
ANAPC2	FALSE	delta_D2	-0.616232
ANAPC4	FALSE	delta_D2	-0.050505
ANAPC7	FALSE	delta_D2	-0.169186
ANKFY1	FALSE	delta_D2	-0.746382
ANKHD1	FALSE	delta_D2	-1.17833
ANKLE2	FALSE	delta_D2	-0.83902
ANKMY2	FALSE	delta_D2	0.396639
ANKRD13A	FALSE	delta_D2	0.640636
ANKRD17	FALSE	delta_D2	-0.492825
ANKRD28	FALSE	delta_D2	0.107544
ANKRD44	FALSE	delta_D2	-0.210259
ANKRD52	FALSE	delta_D2	-1.94342
ANKRD54	FALSE	delta_D2	1.9874
ANKS1A	FALSE	delta_D2	-0.555983
ANKZF1	FALSE	delta_D2	-0.370056
ANLN	FALSE	delta_D2	-0.223625
ANO6	FALSE	delta_D2	-0.359544
ANP32A	FALSE	delta_D2	1.68748
ANP32B	FALSE	delta_D2	0.459959
ANP32E	FALSE	delta_D2	0.685453
ANXA1	FALSE	delta_D2	0.84047
ANXA11	FALSE	delta_D2	0.230863
ANXA2	FALSE	delta_D2	0.16075
ANXA3	FALSE	delta_D2	-1.79138
ANXA4	FALSE	delta_D2	-0.17168
ANXA5	FALSE	delta_D2	0.497255
ANXA6	FALSE	delta_D2	0.232407
ANXA7	FALSE	delta_D2	0.0598447
AP1B1	FALSE	delta_D2	0.724729
AP1G1	FALSE	delta_D2	0.169549
AP1G2	FALSE	delta_D2	-0.39094
AP1M1	FALSE	delta_D2	-0.115922
AP2A1	FALSE	delta_D2	-0.529409
AP2A2	FALSE	delta_D2	0.0380659
AP2B1	FALSE	delta_D2	0.450669
AP2M1	FALSE	delta_D2	0.741574
AP2S1	FALSE	delta_D2	4.39142
AP3B1	FALSE	delta_D2	0.659171
AP3D1	FALSE	delta_D2	-0.0684703
AP3S1	FALSE	delta_D2	-0.408233
APBB1IP	FALSE	delta_D2	0.067609
APEX1	FALSE	delta_D2	0.168112
API5	FALSE	delta_D2	0.242072
APMAP	FALSE	delta_D2	0.923338
APOL2	FALSE	delta_D2	-1.22789
APOO	FALSE	delta_D2	-0.440952
APPL1	FALSE	delta_D2	-0.256729
APRT	FALSE	delta_D2	-2.55857
AQR	FALSE	delta_D2	-1.54221
ARAP1	FALSE	delta_D2	-0.540401
ARCN1	FALSE	delta_D2	0.228759
ARF3	FALSE	delta_D2	-0.909253
ARF4	FALSE	delta_D2	-3.16458
ARF5	FALSE	delta_D2	-3.0399
ARF6	FALSE	delta_D2	-3.52692
ARFGAP1	FALSE	delta_D2	1.24773
ARFGAP2	FALSE	delta_D2	-0.748273
ARFGAP3	FALSE	delta_D2	-0.409729
ARFGEF1	FALSE	delta_D2	-1.55036
ARFGEF2	FALSE	delta_D2	-1.22288
ARFIP1	FALSE	delta_D2	-2.84369
ARFIP2	FALSE	delta_D2	-0.416636
ARFRP1	FALSE	delta_D2	-1.0589
ARG2	FALSE	delta_D2	-1.9046
ARGLU1	FALSE	delta_D2	-0.889151
ARHGAP1	FALSE	delta_D2	-0.165296
ARHGAP15	FALSE	delta_D2	-1.22535
ARHGAP17	FALSE	delta_D2	0.0922074
ARHGAP25	FALSE	delta_D2	-1.18547
ARHGAP26	FALSE	delta_D2	-0.0719175
ARHGAP27	FALSE	delta_D2	-1.14459
ARHGAP30	FALSE	delta_D2	-2.24137
ARHGAP35	FALSE	delta_D2	-0.73493
ARHGAP4	FALSE	delta_D2	-0.495559
ARHGAP45	FALSE	delta_D2	1.44111
ARHGAP5	FALSE	delta_D2	-1.44792
ARHGAP9	FALSE	delta_D2	1.06523
ARHGDIA	FALSE	delta_D2	1.03876
ARHGDIB	FALSE	delta_D2	0.449698
ARHGEF1	FALSE	delta_D2	-0.342864
ARHGEF12	FALSE	delta_D2	2.18976
ARHGEF18	FALSE	delta_D2	-1.03807
ARHGEF2	FALSE	delta_D2	-1.68798
ARHGEF6	FALSE	delta_D2	-0.567096
ARHGEF7	FALSE	delta_D2	-0.261567
ARID1A	TRUE	delta_D2	-0.831853
ARID1B	FALSE	delta_D2	-2.5457
ARID2	FALSE	delta_D2	-0.161358
ARID4A	FALSE	delta_D2	-1.2205
ARID4B	FALSE	delta_D2	-0.327079
ARIH1	FALSE	delta_D2	1.55651
ARIH2	FALSE	delta_D2	2.37501
ARL13B	FALSE	delta_D2	-0.840942
ARL2	FALSE	delta_D2	-6.27575
ARL2BP	FALSE	delta_D2	-0.143396
ARL3	FALSE	delta_D2	-0.286082
ARL6	FALSE	delta_D2	-0.0319182
ARMC1	FALSE	delta_D2	0.932919
ARMC6	FALSE	delta_D2	-0.362593
ARMC8	FALSE	delta_D2	-0.00361236
ARMT1	FALSE	delta_D2	1.63762
ARNT	FALSE	delta_D2	1.55287
ARPC1A	FALSE	delta_D2	0.572799
ARPC1B	TRUE	delta_D2	-0.0676807
ARPC2	TRUE	delta_D2	0.390295
ARPC3	TRUE	delta_D2	0.596327
ARPC4	TRUE	delta_D2	0.306618
ARPC5	FALSE	delta_D2	1.74862
ARPP21	FALSE	delta_D2	-0.830704
ARRB1	FALSE	delta_D2	0.516195
ARRB2	FALSE	delta_D2	0.34953
ASCC1	FALSE	delta_D2	-0.912314
ASCC2	FALSE	delta_D2	0.729167
ASH2L	FALSE	delta_D2	1.16491
ASL	FALSE	delta_D2	-0.393359
ASMTL	FALSE	delta_D2	-0.186895
ASPH	FALSE	delta_D2	-2.40021
ASPSCR1	FALSE	delta_D2	0.530278
ASRGL1	FALSE	delta_D2	4.36183
ATE1	FALSE	delta_D2	1.16675
ATF2	FALSE	delta_D2	-0.639676
ATF7IP	FALSE	delta_D2	0.64798
ATG13	FALSE	delta_D2	-2.78254
ATG16L1	FALSE	delta_D2	-0.0746345
ATG3	FALSE	delta_D2	-1.9042
ATG4C	FALSE	delta_D2	0.284698
ATG5	FALSE	delta_D2	-0.664535
ATG7	FALSE	delta_D2	-1.47375
ATIC	FALSE	delta_D2	0.268748
ATL2	FALSE	delta_D2	-1.46959
ATL3	FALSE	delta_D2	-3.64058
ATP1B3	FALSE	delta_D2	0.0295715
ATP5A1	FALSE	delta_D2	-0.040365
ATP5B	FALSE	delta_D2	-1.01085
ATP5C1	TRUE	delta_D2	-1.1131
ATP5D	FALSE	delta_D2	-1.40282
ATP5E	FALSE	delta_D2	3.50464
ATP5F1	TRUE	delta_D2	0.582706
ATP5H	FALSE	delta_D2	0.381468
ATP5I	FALSE	delta_D2	4.56511
ATP5O	TRUE	delta_D2	-0.00155248
ATP6AP2	FALSE	delta_D2	-1.37244
ATP6V0A1	FALSE	delta_D2	1.26596
ATP6V0A2	FALSE	delta_D2	-0.38981
ATP6V0D1	FALSE	delta_D2	-0.770987
ATP6V1C1	FALSE	delta_D2	1.66774
ATP6V1D	FALSE	delta_D2	1.9559
ATP6V1E1	FALSE	delta_D2	0.668928
ATP6V1F	FALSE	delta_D2	1.34318
ATP6V1G1	FALSE	delta_D2	-0.761728
ATP6V1H	FALSE	delta_D2	0.0358187
ATPAF1	FALSE	delta_D2	-1.37685
ATPAF2	FALSE	delta_D2	-0.196549
ATRN	FALSE	delta_D2	2.23699
ATXN10	FALSE	delta_D2	-0.574766
ATXN2	FALSE	delta_D2	-2.46659
ATXN2L	FALSE	delta_D2	-1.71923
ATXN3	FALSE	delta_D2	0.352319
AUP1	FALSE	delta_D2	-1.26866
AVEN	FALSE	delta_D2	-0.846886
AVL9	FALSE	delta_D2	-1.35983
B2M	FALSE	delta_D2	-2.05642
B3GAT3	FALSE	delta_D2	-1.31706
B4GAT1	FALSE	delta_D2	-1.04641
BABAM2	FALSE	delta_D2	0.724793
BACH1	FALSE	delta_D2	0.615778
BACH2	FALSE	delta_D2	6.93314
BAG1	FALSE	delta_D2	-0.471838
BAG2	FALSE	delta_D2	0.401384
BAG5	FALSE	delta_D2	0.412764
BAG6	FALSE	delta_D2	-0.282061
BANF1	FALSE	delta_D2	0.41191
BANP	FALSE	delta_D2	0.897791
BAP1	FALSE	delta_D2	0.136848
BAZ1A	FALSE	delta_D2	-0.131405
BCAS2	FALSE	delta_D2	-0.373108
BCAS3	FALSE	delta_D2	0.623992
BCAT1	FALSE	delta_D2	-2.24884
BCAT2	FALSE	delta_D2	-1.9541
BCCIP	FALSE	delta_D2	0.911344
BCKDHA	FALSE	delta_D2	-0.805323
BCKDHB	FALSE	delta_D2	-1.07698
BCL10	FALSE	delta_D2	0.0769087
BCL11B	FALSE	delta_D2	-0.297259
BCL2L1	FALSE	delta_D2	1.39935
BCL2L13	FALSE	delta_D2	-1.56341
BCLAF1	FALSE	delta_D2	-2.76685
BDH1	FALSE	delta_D2	-1.69092
BDH2	FALSE	delta_D2	-0.165159
BECN1	FALSE	delta_D2	-1.04842
BICD1	FALSE	delta_D2	0.192679
BICD2	FALSE	delta_D2	0.429267
BIN1	FALSE	delta_D2	0.276105
BIN2	FALSE	delta_D2	-1.84237
BIRC6	FALSE	delta_D2	0.18269
BLMH	FALSE	delta_D2	1.30017
BLOC1S3	FALSE	delta_D2	-1.32776
BLOC1S5	FALSE	delta_D2	-0.420585
BLVRA	FALSE	delta_D2	-3.03662
BLVRB	FALSE	delta_D2	-1.70254
BNIP1	FALSE	delta_D2	-2.18752
BOLA2, BOLA2B	FALSE	delta_D2	0.117745
BOP1	TRUE	delta_D2	0.332255
BORCS5	FALSE	delta_D2	-0.338002
BORCS6	FALSE	delta_D2	-0.46094
BPGM	FALSE	delta_D2	-7.64194
BPHL	FALSE	delta_D2	-1.15201
BPNT1	FALSE	delta_D2	1.06588
BPTF	FALSE	delta_D2	-0.0993202
BRAP	FALSE	delta_D2	-1.33542
BRAT1	FALSE	delta_D2	1.83174
BRCC3	FALSE	delta_D2	0.00558373
BRD1	FALSE	delta_D2	-0.444109
BRD2	FALSE	delta_D2	-0.389324
BRD3	FALSE	delta_D2	1.02546
BRD4	FALSE	delta_D2	-1.07179
BRD7	FALSE	delta_D2	-0.927175
BRD8	FALSE	delta_D2	-0.786094
BRIX1	FALSE	delta_D2	-0.142691
BROX	FALSE	delta_D2	1.91323
BRPF1	FALSE	delta_D2	0.309963
BSDC1	FALSE	delta_D2	1.39902
BTBD2	FALSE	delta_D2	1.54055
BTN2A1	FALSE	delta_D2	-0.721338
BTN3A2	FALSE	delta_D2	-1.22981
BUB3	FALSE	delta_D2	1.51758
BUD13	FALSE	delta_D2	-3.06037
BUD23	FALSE	delta_D2	0.319797
BUD31	FALSE	delta_D2	0.24703
BYSL	FALSE	delta_D2	0.238267
BZW1	FALSE	delta_D2	-0.293166
BZW2	FALSE	delta_D2	-0.678283
C10orf76	FALSE	delta_D2	0.529642
C11orf54	FALSE	delta_D2	-2.30251
C11orf68	FALSE	delta_D2	0.155574
C11orf84	FALSE	delta_D2	-1.27785
C12orf10	FALSE	delta_D2	1.36653
C12orf29	FALSE	delta_D2	-1.74552
C14orf159	FALSE	delta_D2	-0.955337
C14orf166	FALSE	delta_D2	-0.696163
C15orf41	FALSE	delta_D2	-2.04559
C16orf58	FALSE	delta_D2	-0.958647
C16orf62	FALSE	delta_D2	0.363219
C17orf62	FALSE	delta_D2	1.71439
C18orf8	FALSE	delta_D2	-0.387755
C19orf47	FALSE	delta_D2	-0.329598
C19orf54	FALSE	delta_D2	0.0978116
C1orf123	FALSE	delta_D2	1.81059
C1orf131	FALSE	delta_D2	-0.813388
C1orf174	FALSE	delta_D2	-0.570603
C1QBP	TRUE	delta_D2	-0.891376
C20orf27	FALSE	delta_D2	-1.70959
C21orf59	FALSE	delta_D2	0.0979938
C2CD2L	FALSE	delta_D2	-1.81694
C2CD5	FALSE	delta_D2	-0.93957
C2orf49	FALSE	delta_D2	-0.244749
C2orf69	FALSE	delta_D2	-0.569975
C5orf22	FALSE	delta_D2	-0.329787
C6orf203	FALSE	delta_D2	0.381866
C7orf25	FALSE	delta_D2	0.15252
C7orf50	FALSE	delta_D2	0.875259
C8orf76	FALSE	delta_D2	-0.0692044
C8orf82	FALSE	delta_D2	0.0410815
C9orf142	FALSE	delta_D2	-0.950303
C9orf64	FALSE	delta_D2	-1.77542
C9orf78	FALSE	delta_D2	-0.629461
CA8	FALSE	delta_D2	-0.288137
CAB39	TRUE	delta_D2	-0.0334355
CABIN1	FALSE	delta_D2	-0.281373
CACTIN	FALSE	delta_D2	-0.222644
CACYBP	FALSE	delta_D2	-0.524377
CADM4	FALSE	delta_D2	3.3955
CALCOCO2	FALSE	delta_D2	-0.881415
CALM1	FALSE	delta_D2	0.338707
CALR	FALSE	delta_D2	-2.75294
CAMSAP1	FALSE	delta_D2	-0.713166
CAND1	FALSE	delta_D2	-0.429227
CAND2	FALSE	delta_D2	0.649418
CANT1	FALSE	delta_D2	-1.86144
CANX	FALSE	delta_D2	-1.72459
CAP1	FALSE	delta_D2	0.391967
CAPG	FALSE	delta_D2	-0.308281
CAPN1	FALSE	delta_D2	-1.81397
CAPN7	FALSE	delta_D2	0.0316786
CAPNS1	FALSE	delta_D2	3.05925
CAPRIN1	FALSE	delta_D2	1.04505
CAPZA1	FALSE	delta_D2	-0.809061
CAPZA2	FALSE	delta_D2	-0.554459
CAPZB	FALSE	delta_D2	0.349087
CARD11	FALSE	delta_D2	2.67901
CARHSP1	FALSE	delta_D2	-0.704075
CARM1	FALSE	delta_D2	-1.03489
CARMIL2	FALSE	delta_D2	-0.391425
CARNMT1	FALSE	delta_D2	-0.829794
CASP2	FALSE	delta_D2	0.294295
CASP7	FALSE	delta_D2	1.38082
CASP8	FALSE	delta_D2	0.00110851
CAT	FALSE	delta_D2	1.12766
CBFB	FALSE	delta_D2	0.50526
CBL	FALSE	delta_D2	-0.345389
CBLL1	FALSE	delta_D2	-0.110336
CBS	FALSE	delta_D2	0.232235
CBX1	FALSE	delta_D2	0.0424233
CBX3	FALSE	delta_D2	-0.239133
CBX4	FALSE	delta_D2	0.0795352
CBX5	FALSE	delta_D2	0.227033
CBX8	FALSE	delta_D2	-0.817951
CC2D1A	FALSE	delta_D2	-0.651278
CC2D1B	FALSE	delta_D2	-0.191596
CCAR1	FALSE	delta_D2	-1.43626
CCAR2	FALSE	delta_D2	-0.483666
CCDC117	FALSE	delta_D2	-1.35921
CCDC134	FALSE	delta_D2	-3.14815
CCDC174	FALSE	delta_D2	-0.750251
CCDC186	FALSE	delta_D2	2.5181
CCDC22	FALSE	delta_D2	0.487294
CCDC25	FALSE	delta_D2	-0.803372
CCDC43	FALSE	delta_D2	-0.926535
CCDC47	FALSE	delta_D2	0.274538
CCDC51	FALSE	delta_D2	-0.0877206
CCDC58	FALSE	delta_D2	1.40104
CCDC6	FALSE	delta_D2	-1.40945
CCDC82	FALSE	delta_D2	1.93959
CCDC86	FALSE	delta_D2	-0.833072
CCDC88A	FALSE	delta_D2	-1.20486
CCDC88B	FALSE	delta_D2	-1.53949
CCDC88C	FALSE	delta_D2	0.530447
CCDC90B	FALSE	delta_D2	0.11188
CCDC91	FALSE	delta_D2	-1.19773
CCDC93	FALSE	delta_D2	0.20285
CCDC94	FALSE	delta_D2	2.21678
CCDC97	FALSE	delta_D2	0.486113
CCNA2	FALSE	delta_D2	-0.957876
CCNB1	TRUE	delta_D2	-1.19962
CCNB2	TRUE	delta_D2	-2.19677
CCNH	FALSE	delta_D2	0.831819
CCNK	FALSE	delta_D2	-0.839936
CCNL1	FALSE	delta_D2	-0.466293
CCNT1	FALSE	delta_D2	-1.52289
CCP110	FALSE	delta_D2	0.376048
CCS	FALSE	delta_D2	-0.493641
CCZ1	FALSE	delta_D2	-0.413221
CD28	FALSE	delta_D2	-1.87533
CD2AP	FALSE	delta_D2	-0.615698
CD2BP2	FALSE	delta_D2	0.453911
CD3E	FALSE	delta_D2	-1.56233
CD3G	FALSE	delta_D2	-1.45825
CD5	FALSE	delta_D2	-2.30365
CD55	FALSE	delta_D2	-0.724095
CD84	FALSE	delta_D2	0.2917
CD97	FALSE	delta_D2	1.39256
CDAN1	FALSE	delta_D2	0.354069
CDC123	FALSE	delta_D2	-6.14658
CDC16	FALSE	delta_D2	-0.298129
CDC20	FALSE	delta_D2	-0.650886
CDC23	FALSE	delta_D2	0.717274
CDC27	FALSE	delta_D2	0.458822
CDC37	FALSE	delta_D2	0.298421
CDC37L1	FALSE	delta_D2	0.0631048
CDC40	FALSE	delta_D2	0.146367
CDC42	FALSE	delta_D2	0.477195
CDC45	FALSE	delta_D2	0.178307
CDC5L	FALSE	delta_D2	-0.0728542
CDC73	FALSE	delta_D2	0.232987
CDCA2	FALSE	delta_D2	0.141944
CDCA7L	FALSE	delta_D2	0.323488
CDCA8	FALSE	delta_D2	-1.49262
CDIPT	FALSE	delta_D2	1.51969
CDK5RAP3	FALSE	delta_D2	0.0203051
CDKAL1	FALSE	delta_D2	-1.81276
CDKN2AIP	FALSE	delta_D2	-0.249338
CEBPZ	FALSE	delta_D2	-0.252021
CELF1	FALSE	delta_D2	-0.15308
CELF2	FALSE	delta_D2	-0.712915
CENPB	FALSE	delta_D2	-0.0179389
CENPC	FALSE	delta_D2	-7.01067
CENPF	FALSE	delta_D2	-0.74141
CENPH	FALSE	delta_D2	-1.39514
CENPO	FALSE	delta_D2	-1.46665
CENPP	FALSE	delta_D2	-1.56545
CENPT	FALSE	delta_D2	-4.5168
CENPU	FALSE	delta_D2	-1.13077
CENPV	FALSE	delta_D2	-0.438108
CEP131	FALSE	delta_D2	-0.949313
CEP170	FALSE	delta_D2	-2.12267
CEP250	FALSE	delta_D2	-0.460152
CEP41	FALSE	delta_D2	-0.0744213
CEP44	FALSE	delta_D2	-0.882604
CEP55	FALSE	delta_D2	-0.635351
CEP76	FALSE	delta_D2	-0.654646
CEP85	FALSE	delta_D2	-0.131531
CEP97	FALSE	delta_D2	0.183443
CERS6	FALSE	delta_D2	-0.835615
CETN3	FALSE	delta_D2	2.89498
CFAP20	FALSE	delta_D2	-0.124104
CFAP36	FALSE	delta_D2	-0.501197
CFL1	FALSE	delta_D2	1.97306
CGGBP1	FALSE	delta_D2	-0.72056
CGN	FALSE	delta_D2	-3.0266
CHAC2	FALSE	delta_D2	0.261225
CHAF1A	FALSE	delta_D2	0.284829
CHAF1B	FALSE	delta_D2	0.803131
CHAMP1	FALSE	delta_D2	-0.715301
CHCHD3	FALSE	delta_D2	-0.338299
CHCHD4	FALSE	delta_D2	-0.325865
CHCHD6	FALSE	delta_D2	-0.242053
CHERP	FALSE	delta_D2	0.567289
CHI3L2	FALSE	delta_D2	-2.1327
CHID1	FALSE	delta_D2	-2.16276
CHM	FALSE	delta_D2	-0.148908
CHMP1A	FALSE	delta_D2	-1.93146
CHMP1B	FALSE	delta_D2	-0.981849
CHMP2A	FALSE	delta_D2	-0.752695
CHMP2B	FALSE	delta_D2	-2.20849
CHMP4A	FALSE	delta_D2	2.13156
CHMP7	FALSE	delta_D2	0.348351
CHN1	FALSE	delta_D2	0.0412325
CHP1	FALSE	delta_D2	0.810833
CHST11	FALSE	delta_D2	-1.73082
CHTOP	FALSE	delta_D2	-0.618048
CIAO1	FALSE	delta_D2	1.59565
CIAPIN1	FALSE	delta_D2	0.669243
CIR1	FALSE	delta_D2	-2.67731
CIRBP	FALSE	delta_D2	-2.2304
CIZ1	FALSE	delta_D2	0.247421
CKAP2	FALSE	delta_D2	-2.2383
CKAP4	FALSE	delta_D2	-2.04166
CKAP5	FALSE	delta_D2	-0.447083
CKS1B	FALSE	delta_D2	0.0178153
CLASP1	FALSE	delta_D2	-1.55503
CLASP2	FALSE	delta_D2	-0.949093
CLASRP	FALSE	delta_D2	0.00251705
CLEC16A	FALSE	delta_D2	2.3174
CLGN	FALSE	delta_D2	-2.65621
CLIC1	FALSE	delta_D2	0.574023
CLIC4	FALSE	delta_D2	0.854383
CLINT1	FALSE	delta_D2	-1.78458
CLIP1	FALSE	delta_D2	0.0971472
CLIP2	FALSE	delta_D2	-1.56423
CLN5	FALSE	delta_D2	-0.618824
CLNS1A	FALSE	delta_D2	0.579134
CLPP	FALSE	delta_D2	-0.327247
CLPTM1	FALSE	delta_D2	-0.198856
CLPTM1L	FALSE	delta_D2	-0.424236
CLSPN	FALSE	delta_D2	-1.409
CLSTN1	FALSE	delta_D2	-0.801611
CLTA	FALSE	delta_D2	0.0271869
CLTB	FALSE	delta_D2	0.914852
CLTC	FALSE	delta_D2	0.695077
CLUH	FALSE	delta_D2	-0.539738
CLYBL	FALSE	delta_D2	-2.04577
CMAS	FALSE	delta_D2	-1.16325
CMSS1	FALSE	delta_D2	0.361282
CMTR1	FALSE	delta_D2	0.322221
CNDP2	FALSE	delta_D2	0.216645
CNN2	FALSE	delta_D2	-0.0475507
CNOT1	TRUE	delta_D2	-0.373018
CNOT10	TRUE	delta_D2	-0.125241
CNOT11	FALSE	delta_D2	-0.901861
CNOT2	TRUE	delta_D2	-0.949639
CNOT3	FALSE	delta_D2	-0.678049
CNOT4	FALSE	delta_D2	2.53561
CNOT6L	FALSE	delta_D2	-0.537567
CNOT8	FALSE	delta_D2	-0.362153
CNP	FALSE	delta_D2	-2.31166
CNPY2	FALSE	delta_D2	-0.59516
CNST	FALSE	delta_D2	-0.0439679
COA1	FALSE	delta_D2	1.00991
COA7	FALSE	delta_D2	-0.798992
COG1	FALSE	delta_D2	-0.8591
COG2	FALSE	delta_D2	-0.556509
COG3	FALSE	delta_D2	-0.556837
COG4	FALSE	delta_D2	-0.70874
COG5	FALSE	delta_D2	0.194188
COG6	FALSE	delta_D2	0.0860678
COG7	FALSE	delta_D2	-0.454563
COG8	FALSE	delta_D2	-0.218451
COL4A3BP	FALSE	delta_D2	-0.612105
COLGALT1	FALSE	delta_D2	-2.48503
COMMD10	FALSE	delta_D2	0.166911
COMMD2	FALSE	delta_D2	-0.425206
COMMD3	FALSE	delta_D2	0.259242
COMMD4	FALSE	delta_D2	0.677098
COMMD5	FALSE	delta_D2	0.35803
COMMD7	FALSE	delta_D2	0.309164
COMMD9	FALSE	delta_D2	-0.307529
COMT	FALSE	delta_D2	-0.537125
COPA	FALSE	delta_D2	0.427473
COPB1	FALSE	delta_D2	0.125225
COPB2	TRUE	delta_D2	-0.127452
COPE	FALSE	delta_D2	0.0206524
COPG1	FALSE	delta_D2	-0.0570848
COPG2	FALSE	delta_D2	0.074032
COPS2	FALSE	delta_D2	0.960735
COPS3	FALSE	delta_D2	3.21811
COPS4	FALSE	delta_D2	0.771635
COPS5	TRUE	delta_D2	0.474463
COPS6	TRUE	delta_D2	-0.201269
COPS7A	FALSE	delta_D2	-0.392524
COPS7B	FALSE	delta_D2	0.0859701
COPS8	FALSE	delta_D2	0.445508
COPZ1	FALSE	delta_D2	-0.354064
COQ3	FALSE	delta_D2	-2.9928
COQ5	FALSE	delta_D2	0.430838
COQ9	FALSE	delta_D2	0.712831
CORO1A	FALSE	delta_D2	-0.157391
CORO1B	FALSE	delta_D2	0.0255921
CORO1C	FALSE	delta_D2	-0.306624
CORO2A	FALSE	delta_D2	-0.33481
CORO7	FALSE	delta_D2	0.903846
COTL1	FALSE	delta_D2	-0.179541
COX5A	FALSE	delta_D2	-0.334527
COX5B	FALSE	delta_D2	0.313457
COX6B1	FALSE	delta_D2	-0.0162045
CPD	FALSE	delta_D2	-0.42027
CPNE1	FALSE	delta_D2	0.725654
CPNE3	FALSE	delta_D2	1.41639
CPOX	FALSE	delta_D2	-0.989701
CPSF1	TRUE	delta_D2	-0.0519069
CPSF2	TRUE	delta_D2	-0.887016
CPSF3	FALSE	delta_D2	-0.328781
CPSF4	FALSE	delta_D2	-0.0472768
CPSF6	FALSE	delta_D2	-1.01466
CPSF7	FALSE	delta_D2	-1.46472
CPT1A	FALSE	delta_D2	-1.50748
CPT2	FALSE	delta_D2	0.310809
CPVL	FALSE	delta_D2	-1.39376
CRACR2A	FALSE	delta_D2	-2.89407
CRAT	FALSE	delta_D2	-0.263692
CRBN	FALSE	delta_D2	0.803637
CREB1	FALSE	delta_D2	-0.734959
CREBBP	FALSE	delta_D2	-0.127962
CRIP1	FALSE	delta_D2	-0.046131
CRK	FALSE	delta_D2	0.323224
CRKL	FALSE	delta_D2	0.232798
CRLF3	FALSE	delta_D2	0.0523876
CRNKL1	FALSE	delta_D2	-0.968912
CROCC	FALSE	delta_D2	-0.576282
CROT	FALSE	delta_D2	0.177101
CRTAP	FALSE	delta_D2	-2.12656
CRYL1	FALSE	delta_D2	-0.874601
CRYZ	FALSE	delta_D2	-1.63869
CRYZL1	FALSE	delta_D2	0.104912
CS	FALSE	delta_D2	-1.91915
CSDE1	FALSE	delta_D2	-0.606293
CSE1L	FALSE	delta_D2	0.348491
CSNK2B	TRUE	delta_D2	-2.63826
CSTF1	FALSE	delta_D2	0.666412
CSTF2	FALSE	delta_D2	-0.647391
CSTF2T	FALSE	delta_D2	-1.28616
CSTF3	FALSE	delta_D2	-0.244738
CTBP1	TRUE	delta_D2	0.0652315
CTBS	FALSE	delta_D2	-1.34522
CTDP1	FALSE	delta_D2	0.596353
CTDSPL2	FALSE	delta_D2	-0.186966
CTNNA1	FALSE	delta_D2	0.149405
CTNNBL1	TRUE	delta_D2	0.387891
CTR9	FALSE	delta_D2	0.191928
CTSA	FALSE	delta_D2	-2.29711
CTSB	FALSE	delta_D2	-2.41914
CTSC	FALSE	delta_D2	1.08229
CTSD	FALSE	delta_D2	-0.562358
CTSG	FALSE	delta_D2	3.34642
CTSW	FALSE	delta_D2	-2.08175
CUEDC2	FALSE	delta_D2	-0.786906
CUL1	FALSE	delta_D2	0.0263844
CUL2	FALSE	delta_D2	-0.0424396
CUL3	FALSE	delta_D2	0.273867
CUL4A	FALSE	delta_D2	0.787185
CUL4B	FALSE	delta_D2	0.355321
CUL5	FALSE	delta_D2	-0.098592
CUTA	FALSE	delta_D2	-0.812706
CUTC	FALSE	delta_D2	0.0679173
CUX1	FALSE	delta_D2	-0.144945
CWC15	FALSE	delta_D2	-0.472746
CWC22	FALSE	delta_D2	-4.18374
CWC25	FALSE	delta_D2	-0.997636
CWC27	FALSE	delta_D2	0.654271
CWF19L1	FALSE	delta_D2	0.508692
CWF19L2	FALSE	delta_D2	-2.27348
CXorf38	FALSE	delta_D2	0.290071
CXorf56	FALSE	delta_D2	-0.0794204
CXXC1	FALSE	delta_D2	0.207821
CYB5A	FALSE	delta_D2	1.83545
CYB5B	FALSE	delta_D2	2.35083
CYB5R1	FALSE	delta_D2	-0.297117
CYB5R3	FALSE	delta_D2	-0.634267
CYBA	FALSE	delta_D2	-0.404548
CYC1	FALSE	delta_D2	3.11424
CYFIP1	FALSE	delta_D2	0.110965
CYFIP2	FALSE	delta_D2	0.171951
CYP20A1	FALSE	delta_D2	-0.529321
CYTH1	FALSE	delta_D2	-0.0274491
DAGLB	FALSE	delta_D2	0.446521
DAP3	FALSE	delta_D2	0.210266
DAZAP1	FALSE	delta_D2	-1.01496
DBI	FALSE	delta_D2	2.21484
DBN1	FALSE	delta_D2	-1.93815
DBNL	FALSE	delta_D2	-0.20599
DBR1	FALSE	delta_D2	0.498878
DBT	FALSE	delta_D2	-0.744061
DCAF11	FALSE	delta_D2	-0.747268
DCAF13	FALSE	delta_D2	1.22757
DCAF6	FALSE	delta_D2	2.14905
DCAF7	FALSE	delta_D2	-1.49059
DCAF8	FALSE	delta_D2	1.28565
DCP1A	FALSE	delta_D2	-0.483699
DCP1B	FALSE	delta_D2	0.482073
DCP2	FALSE	delta_D2	-0.254287
DCPS	FALSE	delta_D2	-0.00894239
DCTD	FALSE	delta_D2	-1.7167
DCTN1	FALSE	delta_D2	-0.36502
DCTN2	FALSE	delta_D2	-0.128463
DCTN3	FALSE	delta_D2	0.397425
DCTN4	FALSE	delta_D2	2.12698
DCTN5	FALSE	delta_D2	0.111833
DCTN6	FALSE	delta_D2	0.221339
DCTPP1	FALSE	delta_D2	-0.112775
DCUN1D1	FALSE	delta_D2	-0.281269
DCUN1D5	FALSE	delta_D2	-0.0235478
DCXR	FALSE	delta_D2	-0.600289
DDAH2	FALSE	delta_D2	0.0617009
DDB1	FALSE	delta_D2	0.244981
DDB2	FALSE	delta_D2	3.32996
DDHD1	FALSE	delta_D2	-1.05045
DDHD2	FALSE	delta_D2	-3.07051
DDI2	FALSE	delta_D2	-1.59126
DDOST	FALSE	delta_D2	-1.86994
DECR1	FALSE	delta_D2	-2.52607
DEF6	FALSE	delta_D2	-0.754329
DEK	FALSE	delta_D2	0.334098
DENND4A	FALSE	delta_D2	-1.33439
DENND4C	FALSE	delta_D2	-0.793126
DENR	FALSE	delta_D2	0.869507
DERA	FALSE	delta_D2	2.31938
DFFA	FALSE	delta_D2	0.0912388
DFFB	FALSE	delta_D2	0.12596
DGCR8	FALSE	delta_D2	-0.047237
DHCR24	FALSE	delta_D2	0.734818
DHCR7	FALSE	delta_D2	-0.341407
DHFR	FALSE	delta_D2	-0.985416
DHPS	FALSE	delta_D2	0.381197
DHRS1	FALSE	delta_D2	-0.965916
DHRS11	FALSE	delta_D2	-4.34358
DHRS4	FALSE	delta_D2	1.08971
DHRS7	FALSE	delta_D2	1.44933
DHTKD1	FALSE	delta_D2	-0.314508
DIABLO	FALSE	delta_D2	0.149532
DIAPH1	FALSE	delta_D2	0.135148
DIAPH2	FALSE	delta_D2	0.117119
DIDO1	FALSE	delta_D2	-1.69808
DIEXF	FALSE	delta_D2	0.407511
DIMT1	FALSE	delta_D2	0.0461218
DIP2B	FALSE	delta_D2	0.0882177
DIS3	FALSE	delta_D2	-0.283398
DIS3L2	FALSE	delta_D2	-1.35361
DKC1	FALSE	delta_D2	-0.320322
DLAT	FALSE	delta_D2	-1.61453
DLG1	FALSE	delta_D2	-0.369836
DLG3	FALSE	delta_D2	-1.20024
DLGAP4	FALSE	delta_D2	1.93212
DLGAP5	FALSE	delta_D2	0.898559
DMAP1	FALSE	delta_D2	-0.352172
DMXL2	FALSE	delta_D2	-1.09522
DNAAF5	FALSE	delta_D2	-0.530448
DNAJB1	FALSE	delta_D2	-2.12916
DNAJB11	FALSE	delta_D2	-1.53724
DNAJB12	FALSE	delta_D2	-0.768174
DNAJB14	FALSE	delta_D2	-1.06035
DNAJB2	FALSE	delta_D2	-1.81663
DNAJB6	FALSE	delta_D2	-1.28327
DNAJC1	FALSE	delta_D2	-0.254019
DNAJC10	FALSE	delta_D2	-2.23254
DNAJC11	FALSE	delta_D2	0.127279
DNAJC13	FALSE	delta_D2	2.55895
DNAJC17	FALSE	delta_D2	-0.796425
DNAJC19	FALSE	delta_D2	0.732241
DNAJC2	FALSE	delta_D2	-0.77191
DNAJC21	FALSE	delta_D2	0.0668845
DNAJC3	FALSE	delta_D2	-3.11915
DNAJC7	FALSE	delta_D2	-0.498016
DNAJC8	FALSE	delta_D2	0.317253
DNAJC9	FALSE	delta_D2	0.175321
DNM1	FALSE	delta_D2	-1.17271
DNM1L	FALSE	delta_D2	-2.51952
DNM2	FALSE	delta_D2	-1.42333
DNMBP	FALSE	delta_D2	-0.27224
DNMT1	FALSE	delta_D2	1.38692
DNMT3A	FALSE	delta_D2	-0.317989
DNPH1	FALSE	delta_D2	3.13025
DNTT	FALSE	delta_D2	-0.933739
DNTTIP1	FALSE	delta_D2	-1.01029
DNTTIP2	FALSE	delta_D2	-1.79389
DOCK10	FALSE	delta_D2	-0.313095
DOCK11	FALSE	delta_D2	-0.401419
DOCK2	FALSE	delta_D2	-0.546109
DOCK7	FALSE	delta_D2	-1.14
DOHH	FALSE	delta_D2	0.867949
DOPEY2	FALSE	delta_D2	0.0921755
DPF2	FALSE	delta_D2	1.24916
DPH2	FALSE	delta_D2	-1.21106
DPH5	FALSE	delta_D2	-0.27909
DPM1	FALSE	delta_D2	-0.387825
DPP3	FALSE	delta_D2	-1.90207
DPP7	FALSE	delta_D2	-0.439052
DPP8	FALSE	delta_D2	-1.16835
DPP9	FALSE	delta_D2	-1.28627
DPYD	FALSE	delta_D2	-1.99983
DPYSL2	FALSE	delta_D2	0.547194
DRG1	FALSE	delta_D2	0.571636
DRG2	FALSE	delta_D2	-0.465837
DSCC1	FALSE	delta_D2	-0.794154
DSG2	FALSE	delta_D2	-0.925662
DSN1	FALSE	delta_D2	0.0873379
DSTN	FALSE	delta_D2	2.75963
DTL	FALSE	delta_D2	0.602054
DTNBP1	FALSE	delta_D2	-0.558054
DTX3L	FALSE	delta_D2	-0.710562
DUS1L	FALSE	delta_D2	-1.29053
DUS2	FALSE	delta_D2	-0.184776
DUS3L	FALSE	delta_D2	-0.962033
DUS4L	FALSE	delta_D2	0.49251
DUSP12	FALSE	delta_D2	-1.39823
DUSP3	FALSE	delta_D2	1.36178
DUT	FALSE	delta_D2	0.388079
DVL2	FALSE	delta_D2	-0.470231
DYM	FALSE	delta_D2	-0.578876
DYNC1I2	FALSE	delta_D2	-0.678764
DYNLRB1	FALSE	delta_D2	0.788594
E2F3	FALSE	delta_D2	1.07887
E2F4	FALSE	delta_D2	1.02246
EAF1	FALSE	delta_D2	-0.95264
EAPP	FALSE	delta_D2	-1.20119
EBNA1BP2	FALSE	delta_D2	-0.174733
ECE1	FALSE	delta_D2	-0.360477
ECH1	FALSE	delta_D2	-1.41904
ECHS1	FALSE	delta_D2	0.0491214
ECI2	FALSE	delta_D2	-0.445843
ECM29	FALSE	delta_D2	0.84885
ECSIT	FALSE	delta_D2	0.251462
EDC3	FALSE	delta_D2	-1.41205
EDC4	FALSE	delta_D2	0.807039
EDEM1	FALSE	delta_D2	-2.03983
EDEM3	FALSE	delta_D2	-2.62374
EDF1	FALSE	delta_D2	1.27977
EDRF1	FALSE	delta_D2	0.230229
EED	FALSE	delta_D2	0.285252
EEF1A1	TRUE	delta_D2	-2.90234
EEF1AKMT2	FALSE	delta_D2	-0.349647
EEF1B2	FALSE	delta_D2	0.623683
EEF1D	TRUE	delta_D2	0.244108
EEF1E1	FALSE	delta_D2	-0.0334734
EEF1G	TRUE	delta_D2	0.622652
EEF2	FALSE	delta_D2	0.194011
EEFSEC	FALSE	delta_D2	-0.421062
EFCAB14	FALSE	delta_D2	-0.940614
EFHD1	FALSE	delta_D2	2.29167
EFHD2	FALSE	delta_D2	1.81663
EFL1	FALSE	delta_D2	-0.840164
EFTUD2	TRUE	delta_D2	-1.4679
EGLN1	FALSE	delta_D2	-3.81
EHBP1	FALSE	delta_D2	-0.935166
EHBP1L1	FALSE	delta_D2	-1.31027
EIF1AX	FALSE	delta_D2	0.908474
EIF2A	FALSE	delta_D2	1.27944
EIF2B1	FALSE	delta_D2	3.01595
EIF2B3	TRUE	delta_D2	-0.559826
EIF2B4	TRUE	delta_D2	0.327829
EIF2B5	TRUE	delta_D2	0.485922
EIF2D	FALSE	delta_D2	-0.449622
EIF2S1	FALSE	delta_D2	-0.822527
EIF2S2	FALSE	delta_D2	-0.767424
EIF2S3	FALSE	delta_D2	0.103806
EIF3A	FALSE	delta_D2	0.140951
EIF3B	FALSE	delta_D2	0.224324
EIF3C	FALSE	delta_D2	0.146421
EIF3D	FALSE	delta_D2	0.0864056
EIF3E	FALSE	delta_D2	-0.109923
EIF3F	FALSE	delta_D2	0.186055
EIF3G	FALSE	delta_D2	0.0582089
EIF3H	FALSE	delta_D2	-0.063312
EIF3I	FALSE	delta_D2	-0.165627
EIF3J	FALSE	delta_D2	0.598551
EIF3K	FALSE	delta_D2	-0.549425
EIF3L	TRUE	delta_D2	-0.23401
EIF3M	FALSE	delta_D2	0.915584
EIF4B	FALSE	delta_D2	0.405157
EIF4E	FALSE	delta_D2	2.22609
EIF4ENIF1	FALSE	delta_D2	-1.17367
EIF4G2	TRUE	delta_D2	-0.612639
EIF4G3	FALSE	delta_D2	-0.971846
EIF4H	FALSE	delta_D2	-0.0737034
EIF5	TRUE	delta_D2	0.707198
EIF5A	FALSE	delta_D2	-0.275342
EIF5B	FALSE	delta_D2	-0.112021
EIF6	FALSE	delta_D2	-0.603115
EIPR1	FALSE	delta_D2	-0.32207
ELAC2	FALSE	delta_D2	1.77911
ELAVL1	FALSE	delta_D2	-1.0618
ELF1	FALSE	delta_D2	-0.686062
ELL	FALSE	delta_D2	0.306268
ELMO1	FALSE	delta_D2	0.196603
ELMO2	FALSE	delta_D2	-0.928147
ELMOD2	FALSE	delta_D2	0.839749
ELMSAN1	FALSE	delta_D2	-2.02009
ELOA	FALSE	delta_D2	-2.35438
ELOB	FALSE	delta_D2	0.692506
ELOC	FALSE	delta_D2	0.0360927
ELOVL5	FALSE	delta_D2	0.313855
ELP2	FALSE	delta_D2	-0.655263
ELP3	FALSE	delta_D2	-0.615338
ELP4	FALSE	delta_D2	-0.0168921
ELP5	FALSE	delta_D2	1.20272
ELP6	FALSE	delta_D2	2.1839
EMC1	FALSE	delta_D2	-0.648076
EMC10	FALSE	delta_D2	-0.798238
EMC2	FALSE	delta_D2	0.0603123
EMC3	FALSE	delta_D2	-0.17655
EMC6	FALSE	delta_D2	3.96235
EMC7	FALSE	delta_D2	0.00581262
EMC8	FALSE	delta_D2	-0.748497
EMD	FALSE	delta_D2	-1.14405
EMG1	FALSE	delta_D2	2.91599
EML2	FALSE	delta_D2	-1.94338
EML3	FALSE	delta_D2	-0.837733
EML4	FALSE	delta_D2	-1.40064
ENAH	FALSE	delta_D2	-0.997094
ENDOD1	FALSE	delta_D2	0.243844
ENGASE	FALSE	delta_D2	-1.25013
ENO1	FALSE	delta_D2	1.00144
ENO2	FALSE	delta_D2	0.530008
ENO3	FALSE	delta_D2	2.40126
ENOPH1	FALSE	delta_D2	0.593744
ENOSF1	FALSE	delta_D2	2.8153
EP300	FALSE	delta_D2	-1.05622
EPB41	FALSE	delta_D2	-0.940318
EPB41L2	FALSE	delta_D2	-0.740833
EPHX1	FALSE	delta_D2	1.42031
EPHX2	FALSE	delta_D2	-0.187211
EPM2AIP1	FALSE	delta_D2	-0.0517559
EPN1	FALSE	delta_D2	-0.540719
EPS15	FALSE	delta_D2	0.751458
EPS15L1	FALSE	delta_D2	0.579618
ERAL1	FALSE	delta_D2	-1.85967
ERAP1	FALSE	delta_D2	-2.30123
ERAP2	FALSE	delta_D2	-0.147831
ERBIN	FALSE	delta_D2	-2.11919
ERC1	FALSE	delta_D2	-0.411217
ERCC1	FALSE	delta_D2	0.338318
ERCC4	FALSE	delta_D2	-1.56883
ERCC5	FALSE	delta_D2	0.79426
ERCC8	FALSE	delta_D2	-3.11363
ERGIC1	FALSE	delta_D2	0.431243
ERGIC3	FALSE	delta_D2	-2.51536
ERH	FALSE	delta_D2	0.641811
ERI1	FALSE	delta_D2	2.22168
ERI3	FALSE	delta_D2	-0.130438
ERLEC1	FALSE	delta_D2	-0.0799823
ERLIN1	FALSE	delta_D2	-1.9137
ERLIN2	FALSE	delta_D2	-1.95495
ERO1A	FALSE	delta_D2	-0.962032
ERO1B	FALSE	delta_D2	-3.11919
ERP29	FALSE	delta_D2	-1.47015
ERP44	FALSE	delta_D2	-0.533822
ESD	FALSE	delta_D2	-0.710407
ESF1	FALSE	delta_D2	0.415055
ESYT1	FALSE	delta_D2	-0.639781
ESYT2	FALSE	delta_D2	-0.619943
ETF1	TRUE	delta_D2	-0.963574
ETFA	FALSE	delta_D2	0.572799
ETFB	FALSE	delta_D2	-0.191916
ETFDH	FALSE	delta_D2	0.0481286
ETHE1	FALSE	delta_D2	1.54544
ETS1	FALSE	delta_D2	0.293269
EVL	FALSE	delta_D2	-1.16468
EWSR1	FALSE	delta_D2	-2.97204
EXD2	FALSE	delta_D2	-0.0527715
EXOC1	FALSE	delta_D2	-0.504294
EXOC2	TRUE	delta_D2	-0.687277
EXOC3	FALSE	delta_D2	-0.26831
EXOC4	FALSE	delta_D2	-0.296654
EXOC5	FALSE	delta_D2	-0.267635
EXOC6B	FALSE	delta_D2	-0.582819
EXOC7	FALSE	delta_D2	-0.00592673
EXOC8	FALSE	delta_D2	-0.42068
EXOSC1	FALSE	delta_D2	-0.221157
EXOSC10	FALSE	delta_D2	-0.497338
EXOSC2	FALSE	delta_D2	1.05826
EXOSC3	FALSE	delta_D2	0.0519733
EXOSC4	FALSE	delta_D2	-0.661438
EXOSC5	FALSE	delta_D2	-0.318525
EXOSC6	FALSE	delta_D2	-0.162266
EXOSC7	FALSE	delta_D2	0.721435
EXOSC8	FALSE	delta_D2	-0.20366
EXOSC9	FALSE	delta_D2	1.63249
EZH2	FALSE	delta_D2	-0.536485
EZR	FALSE	delta_D2	0.367655
FABP5	FALSE	delta_D2	0.878614
FADS1	FALSE	delta_D2	1.84884
FADS2	FALSE	delta_D2	0.428668
FAF1	FALSE	delta_D2	0.525996
FAF2	FALSE	delta_D2	-0.697698
FAM111A	FALSE	delta_D2	0.600188
FAM114A2	FALSE	delta_D2	-0.37078
FAM117B	FALSE	delta_D2	-2.94528
FAM120A	FALSE	delta_D2	0.190767
FAM120B	FALSE	delta_D2	0.147827
FAM120C	FALSE	delta_D2	-0.348685
FAM122A	FALSE	delta_D2	-2.79734
FAM129B	FALSE	delta_D2	0.687935
FAM136A	FALSE	delta_D2	-0.610854
FAM160B1	FALSE	delta_D2	-0.348309
FAM169A	FALSE	delta_D2	0.576327
FAM172A	FALSE	delta_D2	0.733356
FAM175A	FALSE	delta_D2	-0.635342
FAM175B	FALSE	delta_D2	-0.728121
FAM192A	FALSE	delta_D2	1.58143
FAM208A	FALSE	delta_D2	-0.898563
FAM213A	FALSE	delta_D2	0.570142
FAM3C	FALSE	delta_D2	-2.09036
FAM45A	FALSE	delta_D2	0.179602
FAM49B	FALSE	delta_D2	-1.19116
FAM50A	FALSE	delta_D2	0.5922
FAM76A	FALSE	delta_D2	2.13909
FAM76B	FALSE	delta_D2	2.04153
FAM91A1	FALSE	delta_D2	-0.919629
FAM96A	FALSE	delta_D2	-1.53233
FAM98B	FALSE	delta_D2	-0.0208958
FAM98C	FALSE	delta_D2	0.36046
FANCD2	FALSE	delta_D2	-0.972099
FANCI	FALSE	delta_D2	0.000493516
FAR1	FALSE	delta_D2	-0.7284
FAS	FALSE	delta_D2	1.32167
FASN	FALSE	delta_D2	-0.511472
FASTKD2	FALSE	delta_D2	-0.443094
FAT1	FALSE	delta_D2	-1.92272
FBL	FALSE	delta_D2	0.574537
FBLN2	FALSE	delta_D2	-1.71634
FBXL15	FALSE	delta_D2	-0.0993802
FBXL18	FALSE	delta_D2	-0.740793
FBXL20	FALSE	delta_D2	-0.167352
FBXO22	FALSE	delta_D2	0.390714
FBXO42	FALSE	delta_D2	-0.874248
FBXO45	FALSE	delta_D2	-0.248238
FBXW9	FALSE	delta_D2	-1.43601
FCHO1	FALSE	delta_D2	0.180314
FCHSD2	FALSE	delta_D2	-0.237115
FDFT1	FALSE	delta_D2	-0.470177
FDPS	FALSE	delta_D2	-1.8247
FDX1	FALSE	delta_D2	1.11952
FDXR	FALSE	delta_D2	-2.68927
FECH	FALSE	delta_D2	0.605504
FEM1B	FALSE	delta_D2	-2.06943
FEN1	FALSE	delta_D2	0.239682
FERMT2	FALSE	delta_D2	0.385128
FERMT3	FALSE	delta_D2	0.00283791
FGD3	FALSE	delta_D2	0.104085
FGFR1OP	FALSE	delta_D2	-0.0967801
FGFR1OP2	FALSE	delta_D2	-0.474145
FH	FALSE	delta_D2	-2.01937
FHL2	FALSE	delta_D2	2.9738
FHOD1	FALSE	delta_D2	-0.142759
FIBP	FALSE	delta_D2	-0.987041
FIP1L1	FALSE	delta_D2	-0.588203
FKBP11	FALSE	delta_D2	3.17409
FKBP15	FALSE	delta_D2	0.103362
FKBP1A	FALSE	delta_D2	-0.132394
FKBP2	FALSE	delta_D2	-0.355814
FKBP3	FALSE	delta_D2	-0.362274
FKBP5	TRUE	delta_D2	-0.717985
FKBP7	FALSE	delta_D2	-2.03372
FKBP8	FALSE	delta_D2	-0.286138
FLI1	FALSE	delta_D2	0.748706
FLII	FALSE	delta_D2	-1.005
FLNA	FALSE	delta_D2	0.169316
FLNB	FALSE	delta_D2	0.214568
FLOT1	FALSE	delta_D2	-0.20244
FLOT2	FALSE	delta_D2	-0.877348
FMNL1	FALSE	delta_D2	0.372997
FMR1	FALSE	delta_D2	-0.140762
FNBP1	FALSE	delta_D2	-0.748066
FNBP1L	FALSE	delta_D2	-0.25655
FNDC3A	FALSE	delta_D2	-0.302007
FNTA	FALSE	delta_D2	-2.53434
FOCAD	FALSE	delta_D2	-0.0254626
FOXJ3	FALSE	delta_D2	-0.667783
FOXK1	TRUE	delta_D2	-3.15527
FOXK2	TRUE	delta_D2	-1.52487
FOXRED1	FALSE	delta_D2	-2.01694
FRA10AC1	FALSE	delta_D2	1.2345
FRG1	FALSE	delta_D2	-0.702843
FRYL	FALSE	delta_D2	-0.403827
FSCN1	FALSE	delta_D2	1.45182
FSD1	FALSE	delta_D2	-0.0322108
FTSJ3	FALSE	delta_D2	0.518201
FUBP1	FALSE	delta_D2	-0.757982
FUBP3	FALSE	delta_D2	-0.411308
FUCA1	FALSE	delta_D2	-1.11628
FUS	FALSE	delta_D2	-2.11365
FXR1	FALSE	delta_D2	-0.381346
FXR2	FALSE	delta_D2	-0.055278
FYB	FALSE	delta_D2	0.0796021
G3BP2	FALSE	delta_D2	-0.170037
G6PD	FALSE	delta_D2	-0.628097
GAA	FALSE	delta_D2	-1.73072
GABARAP	FALSE	delta_D2	-2.81249
GABARAPL1	FALSE	delta_D2	-1.39612
GABARAPL2	FALSE	delta_D2	-0.486698
GABPA	FALSE	delta_D2	-0.253556
GABPB1	FALSE	delta_D2	-1.43722
GALE	FALSE	delta_D2	0.61677
GALNT1	FALSE	delta_D2	-1.44247
GALNT12	FALSE	delta_D2	-0.598712
GALNT2	FALSE	delta_D2	-1.15343
GALNT7	FALSE	delta_D2	-1.19612
GALT	FALSE	delta_D2	-1.5325
GAN	FALSE	delta_D2	-0.342269
GANAB	FALSE	delta_D2	-2.40935
GAPDH	TRUE	delta_D2	1.39512
GAPVD1	FALSE	delta_D2	0.0710727
GAR1	FALSE	delta_D2	-0.365705
GAS2	FALSE	delta_D2	-0.431571
GAS7	FALSE	delta_D2	-0.181003
GATAD2A	FALSE	delta_D2	-0.305903
GATAD2B	FALSE	delta_D2	-0.342099
GBA	FALSE	delta_D2	-1.4765
GBE1	FALSE	delta_D2	0.0456351
GBF1	FALSE	delta_D2	-0.399171
GBP1	FALSE	delta_D2	0.383863
GCAT	FALSE	delta_D2	-3.22828
GCC1	FALSE	delta_D2	-1.01561
GCC2	FALSE	delta_D2	0.397625
GCDH	FALSE	delta_D2	-1.40232
GCFC2	FALSE	delta_D2	0.194918
GCLM	FALSE	delta_D2	-0.372928
GCN1	FALSE	delta_D2	-1.02283
GDAP1	FALSE	delta_D2	-0.38965
GDE1	FALSE	delta_D2	0.94416
GDI1	FALSE	delta_D2	0.102219
GDI2	FALSE	delta_D2	-0.176873
GEMIN2	FALSE	delta_D2	0.303883
GEMIN4	FALSE	delta_D2	0.0461871
GEMIN5	FALSE	delta_D2	0.161979
GET4	FALSE	delta_D2	-1.2528
GFM1	FALSE	delta_D2	-1.01963
GFM2	FALSE	delta_D2	-1.17221
GFPT1	FALSE	delta_D2	-0.798155
GFRA1	FALSE	delta_D2	-2.08226
GGA1	FALSE	delta_D2	-1.00937
GGA2	FALSE	delta_D2	-0.199233
GGA3	FALSE	delta_D2	-0.42851
GGCT	FALSE	delta_D2	-0.225632
GGNBP2	FALSE	delta_D2	-0.432468
GGPS1	FALSE	delta_D2	-2.99635
GHDC	FALSE	delta_D2	-0.45774
GID8	FALSE	delta_D2	0.652223
GIGYF2	FALSE	delta_D2	-1.13718
GIMAP1	FALSE	delta_D2	-3.27201
GIMAP2	FALSE	delta_D2	-2.76136
GIMAP4	FALSE	delta_D2	-1.69066
GIMAP5	FALSE	delta_D2	-1.99067
GIMAP6	FALSE	delta_D2	-2.46778
GINS1	FALSE	delta_D2	-0.555806
GINS2	FALSE	delta_D2	-0.732599
GINS3	FALSE	delta_D2	-0.605439
GINS4	FALSE	delta_D2	-0.348273
GIPC1	FALSE	delta_D2	-0.0976215
GIT1	FALSE	delta_D2	-0.474105
GIT2	FALSE	delta_D2	0.213267
GLA	FALSE	delta_D2	-1.27538
GLB1	FALSE	delta_D2	-2.62534
GLIPR2	FALSE	delta_D2	0.170314
GLMN	FALSE	delta_D2	-0.941073
GLO1	FALSE	delta_D2	3.20948
GLOD4	FALSE	delta_D2	-0.53822
GLRX	FALSE	delta_D2	-0.20019
GLRX3	FALSE	delta_D2	0.339886
GLS	FALSE	delta_D2	0.282591
GLTP	FALSE	delta_D2	0.306503
GLTSCR2	FALSE	delta_D2	-0.14812
GLYR1	FALSE	delta_D2	-0.514647
GMDS	FALSE	delta_D2	0.168203
GMEB1	FALSE	delta_D2	0.498617
GMEB2	FALSE	delta_D2	0.0796968
GMFB	FALSE	delta_D2	0.840427
GMFG	FALSE	delta_D2	0.417183
GMIP	FALSE	delta_D2	0.0229892
GMPPA	FALSE	delta_D2	-3.02319
GMPPB	FALSE	delta_D2	-2.70203
GNA13	FALSE	delta_D2	-0.202746
GNAI2	TRUE	delta_D2	-2.18412
GNAI3	TRUE	delta_D2	-1.4601
GNAQ	FALSE	delta_D2	0.107781
GNAS	FALSE	delta_D2	-3.33474
GNB1	FALSE	delta_D2	-0.304074
GNB1L	FALSE	delta_D2	-0.31844
GNL1	FALSE	delta_D2	-0.804204
GNL2	FALSE	delta_D2	-1.31142
GNL3	FALSE	delta_D2	-2.5518
GNL3L	FALSE	delta_D2	-0.378698
GNPAT	FALSE	delta_D2	-0.67909
GNPNAT1	FALSE	delta_D2	-0.127008
GNPTAB	FALSE	delta_D2	-2.33768
GNS	FALSE	delta_D2	-0.491997
GOLGA2	FALSE	delta_D2	-1.02584
GOLGA3	FALSE	delta_D2	0.256587
GOLGA4	FALSE	delta_D2	0.259463
GOLGA5	FALSE	delta_D2	-0.497887
GOLGA7	FALSE	delta_D2	0.771465
GOLGB1	FALSE	delta_D2	0.280135
GOLPH3	FALSE	delta_D2	0.540459
GOLPH3L	FALSE	delta_D2	0.395574
GON4L	FALSE	delta_D2	-2.80693
GOPC	FALSE	delta_D2	-0.461128
GORASP2	FALSE	delta_D2	0.293785
GOSR1	FALSE	delta_D2	2.22972
GOSR2	FALSE	delta_D2	-0.788433
GPATCH1	FALSE	delta_D2	-1.25055
GPATCH11	FALSE	delta_D2	1.97126
GPATCH4	FALSE	delta_D2	-0.446871
GPATCH8	FALSE	delta_D2	-1.39736
GPD1L	FALSE	delta_D2	-0.648566
GPI	FALSE	delta_D2	3.201
GPKOW	FALSE	delta_D2	-0.970963
GPN2	FALSE	delta_D2	0.461163
GPN3	FALSE	delta_D2	4.177
GPR180	FALSE	delta_D2	-0.75622
GPS1	TRUE	delta_D2	1.01328
GPSM1	FALSE	delta_D2	-0.808383
GPX1	FALSE	delta_D2	2.49433
GPX4	FALSE	delta_D2	0.746536
GRAMD1A	FALSE	delta_D2	0.935302
GRAMD4	FALSE	delta_D2	-0.660192
GRAP	TRUE	delta_D2	0.0439905
GRAP2	FALSE	delta_D2	0.178428
GRB2	FALSE	delta_D2	-0.0452522
GRHPR	FALSE	delta_D2	-3.24632
GRIPAP1	FALSE	delta_D2	0.189435
GRPEL1	FALSE	delta_D2	-0.186028
GRSF1	FALSE	delta_D2	-0.911115
GRWD1	FALSE	delta_D2	0.167357
GSDMD	FALSE	delta_D2	-0.838045
GSE1	FALSE	delta_D2	-0.511919
GSN	FALSE	delta_D2	-0.683327
GSPT1	TRUE	delta_D2	-1.40818
GSTK1	FALSE	delta_D2	1.09817
GSTM3	FALSE	delta_D2	0.657063
GSTO1	FALSE	delta_D2	-0.789804
GSTP1	FALSE	delta_D2	0.492911
GSTZ1	FALSE	delta_D2	-1.11664
GTF2A1	FALSE	delta_D2	-0.309693
GTF2A2	FALSE	delta_D2	2.66793
GTF2B	TRUE	delta_D2	-0.164979
GTF2E1	FALSE	delta_D2	1.16164
GTF2E2	FALSE	delta_D2	0.631284
GTF2H1	FALSE	delta_D2	0.743021
GTF2H2	FALSE	delta_D2	-0.256999
GTF2H4	FALSE	delta_D2	-0.19248
GTF2I	TRUE	delta_D2	-0.443814
GTF3C1	FALSE	delta_D2	0.586143
GTF3C2	FALSE	delta_D2	-0.0664395
GTF3C3	FALSE	delta_D2	0.374496
GTF3C4	FALSE	delta_D2	-0.0503291
GTF3C5	FALSE	delta_D2	0.0921517
GTPBP1	FALSE	delta_D2	-2.21907
GTPBP3	FALSE	delta_D2	-6.12174
GTPBP4	FALSE	delta_D2	-0.0085536
GTSE1	FALSE	delta_D2	-1.36118
GXYLT1	FALSE	delta_D2	-0.969982
GYS1	FALSE	delta_D2	-6.90519
H1F0	FALSE	delta_D2	2.3588
H1FX	FALSE	delta_D2	-0.5055
H2AFX	FALSE	delta_D2	0.332163
H2AFY	FALSE	delta_D2	-0.421784
H2AFZ	FALSE	delta_D2	1.62717
H6PD	FALSE	delta_D2	-2.3956
HABP4	FALSE	delta_D2	-2.02777
HACD2	FALSE	delta_D2	1.8457
HACD3	FALSE	delta_D2	-0.73022
HACL1	FALSE	delta_D2	-0.130298
HADH	FALSE	delta_D2	-0.270605
HADHA	FALSE	delta_D2	-0.0432952
HADHB	FALSE	delta_D2	-0.0441135
HAGH	FALSE	delta_D2	1.99613
HAT1	FALSE	delta_D2	-0.416969
HAUS2	FALSE	delta_D2	-0.3441
HAUS3	FALSE	delta_D2	0.0414529
HAUS4	FALSE	delta_D2	0.415718
HAUS5	FALSE	delta_D2	0.453965
HAUS6	FALSE	delta_D2	-0.201916
HAUS7	FALSE	delta_D2	-0.548546
HAX1	FALSE	delta_D2	-0.738844
HBS1L	FALSE	delta_D2	-1.14533
HCCS	FALSE	delta_D2	-2.65951
HCFC1	FALSE	delta_D2	-0.928467
HCLS1	FALSE	delta_D2	-0.228043
HDAC1	FALSE	delta_D2	-0.180517
HDAC2	FALSE	delta_D2	0.0401053
HDAC3	FALSE	delta_D2	-0.419753
HDAC4	FALSE	delta_D2	-2.16778
HDAC6	FALSE	delta_D2	-3.19759
HDDC2	FALSE	delta_D2	2.49113
HDGF	FALSE	delta_D2	-0.817214
HDHD3	FALSE	delta_D2	-0.817364
HDHD5	FALSE	delta_D2	-0.314396
HDLBP	FALSE	delta_D2	-0.0720723
HEATR1	FALSE	delta_D2	-0.326347
HEATR3	FALSE	delta_D2	0.0847489
HEATR5B	FALSE	delta_D2	0.112356
HEATR6	FALSE	delta_D2	-0.583991
HEBP1	FALSE	delta_D2	-0.24658
HEBP2	FALSE	delta_D2	0.011914
HECTD1	FALSE	delta_D2	-1.16766
HECTD3	FALSE	delta_D2	-0.564798
HECTD4	FALSE	delta_D2	-0.490758
HERC1	FALSE	delta_D2	-0.862103
HERC2	FALSE	delta_D2	-2.03586
HERC4	FALSE	delta_D2	0.145074
HERC5	FALSE	delta_D2	-0.701995
HEXA	FALSE	delta_D2	-2.03981
HEXB	FALSE	delta_D2	-1.33782
HEXIM1	FALSE	delta_D2	0.0378941
HGH1	FALSE	delta_D2	1.16325
HGS	FALSE	delta_D2	1.00211
HIBADH	FALSE	delta_D2	0.33311
HIBCH	FALSE	delta_D2	-1.99205
HIF1AN	FALSE	delta_D2	0.555346
HIKESHI	FALSE	delta_D2	0.0264396
HINT1	FALSE	delta_D2	-1.499
HINT3	FALSE	delta_D2	-5.38812
HIP1	FALSE	delta_D2	0.107505
HIP1R	FALSE	delta_D2	-0.222624
HIRIP3	FALSE	delta_D2	2.36526
HIST1H1B	FALSE	delta_D2	3.36835
HIST1H1C	FALSE	delta_D2	6.59102
HIST1H1D	FALSE	delta_D2	-0.778809
HIST1H4A, HIST1H4B, HIST1H4C, HIST1H4D, HIST1H4E, HIST1H4F, HIST1H4H, HIST1H4I, HIST1H4J, HIST1H4K, HIST1H4L, HIST2H4A, HIST2H4B, HIST4H4	FALSE	delta_D2	3.51655
HLA-A	FALSE	delta_D2	-0.887732
HLA-E	FALSE	delta_D2	-2.03469
HM13	FALSE	delta_D2	1.64778
HMCES	FALSE	delta_D2	-0.820798
HMG20A	FALSE	delta_D2	0.951933
HMGCL	FALSE	delta_D2	-0.623548
HMGCS1	FALSE	delta_D2	-1.95603
HMMR	FALSE	delta_D2	-0.0404755
HMOX2	FALSE	delta_D2	-0.235856
HNRNPA0	FALSE	delta_D2	-0.289605
HNRNPA1	FALSE	delta_D2	0.2408
HNRNPA2B1	FALSE	delta_D2	-0.0448246
HNRNPA3	FALSE	delta_D2	-0.586365
HNRNPAB	FALSE	delta_D2	-1.63103
HNRNPC	FALSE	delta_D2	-0.831457
HNRNPD	FALSE	delta_D2	-0.677937
HNRNPDL	FALSE	delta_D2	-2.6816
HNRNPF	TRUE	delta_D2	-0.868638
HNRNPH1	TRUE	delta_D2	-0.758081
HNRNPH2	FALSE	delta_D2	0.267537
HNRNPH3	FALSE	delta_D2	0.0935887
HNRNPK	FALSE	delta_D2	-0.738283
HNRNPL	TRUE	delta_D2	-0.818231
HNRNPLL	FALSE	delta_D2	-0.294013
HNRNPM	FALSE	delta_D2	0.218081
HNRNPR	TRUE	delta_D2	-1.04621
HNRNPUL1	FALSE	delta_D2	-4.30701
HNRNPUL2	FALSE	delta_D2	-2.72769
HOMER1	FALSE	delta_D2	-1.62624
HOMER3	FALSE	delta_D2	-0.65938
HOOK3	FALSE	delta_D2	0.116779
HP1BP3	FALSE	delta_D2	0.828705
HPCAL1	FALSE	delta_D2	1.53834
HPF1	FALSE	delta_D2	-0.560804
HSD17B10	FALSE	delta_D2	0.525521
HSD17B11	FALSE	delta_D2	1.33376
HSD17B12	FALSE	delta_D2	-1.45039
HSD17B4	FALSE	delta_D2	0.470581
HSD17B7	FALSE	delta_D2	-1.42783
HSDL1	FALSE	delta_D2	-0.70298
HSDL2	FALSE	delta_D2	-0.563573
HSPBP1	FALSE	delta_D2	1.56593
HTATSF1	TRUE	delta_D2	0.173738
HTT	FALSE	delta_D2	-0.802461
HUS1	FALSE	delta_D2	1.34522
HUWE1	FALSE	delta_D2	-0.108478
HYPK	FALSE	delta_D2	0.133184
IAH1	FALSE	delta_D2	2.47799
IBA57	FALSE	delta_D2	0.27525
ICAM2	FALSE	delta_D2	-1.93763
ICAM3	FALSE	delta_D2	0.135275
IDH1	FALSE	delta_D2	-1.60773
IDH2	FALSE	delta_D2	-1.04907
IDH3A	FALSE	delta_D2	0.245968
IDH3B	FALSE	delta_D2	-0.223391
IDUA	FALSE	delta_D2	0.241917
IFI16	FALSE	delta_D2	0.514017
IFI35	FALSE	delta_D2	0.000195403
IFT27	FALSE	delta_D2	-3.14109
IGBP1	FALSE	delta_D2	-0.689491
IGF2BP1	FALSE	delta_D2	-0.180155
IGF2BP3	FALSE	delta_D2	-0.474074
IGF2R	FALSE	delta_D2	-0.725915
IGSF3	FALSE	delta_D2	-0.861472
IGSF8	FALSE	delta_D2	-1.41551
IK	FALSE	delta_D2	-0.109445
IKBIP	FALSE	delta_D2	-1.75031
IKBKAP	FALSE	delta_D2	-0.913687
IKBKG	TRUE	delta_D2	-0.406994
IKZF1	FALSE	delta_D2	-1.13854
IKZF2	FALSE	delta_D2	-0.17528
IL16	FALSE	delta_D2	-0.402122
IL2RG	FALSE	delta_D2	0.91401
ILF3	TRUE	delta_D2	-0.395937
ILKAP	FALSE	delta_D2	0.125259
ILVBL	FALSE	delta_D2	0.205392
IMMT	FALSE	delta_D2	0.193049
IMP4	FALSE	delta_D2	-0.150668
IMPA2	FALSE	delta_D2	2.49073
IMPAD1	FALSE	delta_D2	0.669714
IMPDH1	FALSE	delta_D2	-9.927
IMPDH2	FALSE	delta_D2	-9.39643
INCENP	FALSE	delta_D2	-1.19252
INF2	FALSE	delta_D2	0.20898
ING4	FALSE	delta_D2	1.7038
INPP4A	FALSE	delta_D2	0.542257
INPP5B	FALSE	delta_D2	0.161653
INPP5K	FALSE	delta_D2	-1.79186
INTS1	FALSE	delta_D2	0.171709
INTS10	FALSE	delta_D2	-0.43281
INTS11	FALSE	delta_D2	-0.202794
INTS12	FALSE	delta_D2	0.00281732
INTS13	FALSE	delta_D2	-0.731299
INTS14	FALSE	delta_D2	-0.378148
INTS2	FALSE	delta_D2	-0.771111
INTS3	FALSE	delta_D2	-0.0545044
INTS4	FALSE	delta_D2	0.157506
INTS6	FALSE	delta_D2	0.0476907
INTS7	FALSE	delta_D2	-0.0948062
INTS8	FALSE	delta_D2	-0.861595
INTS9	FALSE	delta_D2	-0.47219
IPO11	FALSE	delta_D2	-2.01975
IPO4	FALSE	delta_D2	0.957418
IPO5	FALSE	delta_D2	-1.8091
IPO7	FALSE	delta_D2	-1.48264
IPO8	FALSE	delta_D2	0.264567
IPO9	FALSE	delta_D2	3.10594
IQGAP1	FALSE	delta_D2	-0.513011
IQGAP2	FALSE	delta_D2	-0.398392
IREB2	FALSE	delta_D2	-0.647461
IRF2	FALSE	delta_D2	-0.839607
IRF2BP1	FALSE	delta_D2	0.405592
IRF2BP2	FALSE	delta_D2	0.595622
IRF2BPL	FALSE	delta_D2	-1.39019
IRF3	FALSE	delta_D2	0.512219
IRGQ	FALSE	delta_D2	-0.72403
ISCA2	FALSE	delta_D2	-1.36113
ISCU	FALSE	delta_D2	-0.324365
ISG15	FALSE	delta_D2	0.225778
ISL2	FALSE	delta_D2	-0.509316
ISOC1	FALSE	delta_D2	-0.347635
ISOC2	FALSE	delta_D2	-0.300506
IST1	FALSE	delta_D2	5.50472
ISY1	FALSE	delta_D2	-1.54073
ITCH	FALSE	delta_D2	-1.10821
ITFG1	FALSE	delta_D2	1.62046
ITFG2	FALSE	delta_D2	-0.294542
ITGA4	FALSE	delta_D2	-2.00749
ITGA6	FALSE	delta_D2	-1.64095
ITGAL	FALSE	delta_D2	-1.32645
ITGAV	FALSE	delta_D2	-0.592211
ITGB2	FALSE	delta_D2	-1.95287
ITM2A	FALSE	delta_D2	-1.07243
ITPA	FALSE	delta_D2	1.36938
ITPR1	FALSE	delta_D2	0.165327
ITPR2	FALSE	delta_D2	-0.546463
ITPR3	FALSE	delta_D2	-0.0614243
ITSN1	FALSE	delta_D2	0.487141
ITSN2	FALSE	delta_D2	0.000232351
IVD	FALSE	delta_D2	0.485666
IVNS1ABP	FALSE	delta_D2	0.757325
IWS1	FALSE	delta_D2	0.809466
JADE3	FALSE	delta_D2	0.344691
JAKMIP1	FALSE	delta_D2	-0.759246
JMJD1C	FALSE	delta_D2	-0.516279
JPH1	FALSE	delta_D2	0.0637245
KANSL2	FALSE	delta_D2	-0.322133
KAT6A	FALSE	delta_D2	-3.01416
KAT7	FALSE	delta_D2	-0.831409
KAT8	FALSE	delta_D2	-1.61395
KATNB1	FALSE	delta_D2	-1.59358
KBTBD4	FALSE	delta_D2	-1.33056
KBTBD8	FALSE	delta_D2	0.215342
KCTD10	FALSE	delta_D2	2.38187
KCTD12	FALSE	delta_D2	2.46223
KDELC1	FALSE	delta_D2	-3.303
KDM1A	FALSE	delta_D2	-1.24917
KDM1B	FALSE	delta_D2	-0.698918
KDM2A	FALSE	delta_D2	-0.64861
KDM3A	FALSE	delta_D2	-0.657065
KDM3B	FALSE	delta_D2	-0.357403
KDM4A	FALSE	delta_D2	0.202117
KDM5C	FALSE	delta_D2	1.75714
KDM6A	FALSE	delta_D2	-0.685701
KDM8	FALSE	delta_D2	-0.546474
KDSR	FALSE	delta_D2	1.9752
KHDRBS1	FALSE	delta_D2	-1.17666
KHDRBS3	FALSE	delta_D2	-0.95031
KHSRP	FALSE	delta_D2	-0.686315
KIAA0319L	FALSE	delta_D2	0.469514
KIAA0391	FALSE	delta_D2	-1.15842
KIAA0907	FALSE	delta_D2	-0.0192673
KIAA0930	FALSE	delta_D2	-0.374354
KIAA1429	FALSE	delta_D2	0.330402
KIAA1468	FALSE	delta_D2	-0.309538
KIAA1524	FALSE	delta_D2	-0.367199
KIAA2013	FALSE	delta_D2	5.62568
KIDINS220	FALSE	delta_D2	1.37404
KIF1BP	FALSE	delta_D2	0.033978
KIN	FALSE	delta_D2	-0.255696
KLC1	FALSE	delta_D2	-3.47533
KLC2	FALSE	delta_D2	-1.65648
KLC4	FALSE	delta_D2	-1.35298
KLHDC4	FALSE	delta_D2	0.706668
KMT2A	FALSE	delta_D2	-1.76218
KMT2D	FALSE	delta_D2	1.83935
KNL1	FALSE	delta_D2	0.441395
KNOP1	FALSE	delta_D2	-1.44943
KNSTRN	FALSE	delta_D2	-1.0446
KNTC1	FALSE	delta_D2	-0.191134
KPNA1	FALSE	delta_D2	-0.530092
KPNA2	FALSE	delta_D2	1.63177
KPNA3	FALSE	delta_D2	-0.74086
KPNA4	FALSE	delta_D2	-0.561793
KPNA6	FALSE	delta_D2	-0.621426
KPNB1	TRUE	delta_D2	-0.687898
KRAS	FALSE	delta_D2	-4.84416
KRI1	FALSE	delta_D2	0.277918
KRR1	FALSE	delta_D2	-0.208631
KTN1	FALSE	delta_D2	0.423642
KYAT1	FALSE	delta_D2	0.386748
L2HGDH	FALSE	delta_D2	-1.40618
LACTB	FALSE	delta_D2	-0.105311
LAMB1	FALSE	delta_D2	-1.6406
LAMP2	FALSE	delta_D2	-2.61586
LAMTOR1	FALSE	delta_D2	-1.05401
LAMTOR2	FALSE	delta_D2	0.599666
LAMTOR5	FALSE	delta_D2	-0.968739
LANCL1	FALSE	delta_D2	1.23604
LARP1	TRUE	delta_D2	-0.0633808
LARP4	FALSE	delta_D2	-0.731574
LARP4B	FALSE	delta_D2	-1.41617
LARP7	FALSE	delta_D2	-0.751696
LAS1L	FALSE	delta_D2	0.540507
LASP1	FALSE	delta_D2	-0.192235
LBR	FALSE	delta_D2	-1.74832
LCHN	FALSE	delta_D2	0.446074
LCLAT1	FALSE	delta_D2	-1.86836
LCMT1	FALSE	delta_D2	-0.410911
LCMT2	FALSE	delta_D2	-0.314759
LCOR	FALSE	delta_D2	-1.15487
LCP1	FALSE	delta_D2	0.768483
LCP2	FALSE	delta_D2	-0.451642
LDAH	FALSE	delta_D2	-0.0194815
LDHA	FALSE	delta_D2	1.42932
LDHB	FALSE	delta_D2	3.38788
LDLR	FALSE	delta_D2	-3.09954
LEF1	FALSE	delta_D2	0.634634
LEMD2	FALSE	delta_D2	-0.947904
LEMD3	FALSE	delta_D2	-0.609155
LENG8	FALSE	delta_D2	-0.99426
LEO1	FALSE	delta_D2	0.756467
LETM1	FALSE	delta_D2	-0.379524
LGALS1	FALSE	delta_D2	-0.107089
LGALS8	FALSE	delta_D2	0.279318
LGALS9	FALSE	delta_D2	-0.426146
LGMN	FALSE	delta_D2	-3.05219
LHPP	FALSE	delta_D2	0.768088
LIAS	FALSE	delta_D2	-0.0167697
LIMA1	FALSE	delta_D2	-2.34065
LIMD1	FALSE	delta_D2	0.253019
LIMD2	FALSE	delta_D2	-0.620266
LIMS1	FALSE	delta_D2	3.1415
LIN37	FALSE	delta_D2	-0.453224
LIN7C	FALSE	delta_D2	-0.314642
LIPT2	FALSE	delta_D2	3.06088
LLGL1	FALSE	delta_D2	-1.07471
LMAN1	FALSE	delta_D2	-3.25664
LMAN2	FALSE	delta_D2	-1.20506
LMAN2L	FALSE	delta_D2	-1.5668
LMBRD2	FALSE	delta_D2	-0.949813
LMF2	FALSE	delta_D2	-0.0530937
LMNB1	FALSE	delta_D2	-0.728578
LMNB2	FALSE	delta_D2	-0.768789
LMO7	FALSE	delta_D2	-2.20402
LPCAT1	FALSE	delta_D2	0.674054
LPIN1	FALSE	delta_D2	-3.32753
LPP	FALSE	delta_D2	-0.610995
LPXN	FALSE	delta_D2	1.25824
LRBA	FALSE	delta_D2	-0.555481
LRCH1	FALSE	delta_D2	0.0757903
LRCH3	FALSE	delta_D2	0.0834051
LRMP	FALSE	delta_D2	-0.797411
LRP1	FALSE	delta_D2	-2.24569
LRP12	FALSE	delta_D2	-0.707224
LRPPRC	FALSE	delta_D2	-0.373141
LRRC1	FALSE	delta_D2	-1.45551
LRRC20	FALSE	delta_D2	0.744094
LRRC40	FALSE	delta_D2	-0.181944
LRRC47	FALSE	delta_D2	-0.237777
LRRC57	FALSE	delta_D2	-0.166328
LRRC59	FALSE	delta_D2	-0.927838
LRRC8A	FALSE	delta_D2	0.669068
LRRC8C	FALSE	delta_D2	0.289147
LRRFIP2	FALSE	delta_D2	-1.21598
LRSAM1	FALSE	delta_D2	0.692606
LRWD1	FALSE	delta_D2	-1.48172
LSG1	FALSE	delta_D2	-0.420567
LSM12	FALSE	delta_D2	-1.42942
LSM14A	FALSE	delta_D2	-0.645078
LSM14B	FALSE	delta_D2	-0.00759692
LSM3	FALSE	delta_D2	-0.881474
LSM4	FALSE	delta_D2	-0.74779
LSM6	FALSE	delta_D2	-0.149835
LSM7	FALSE	delta_D2	-1.66056
LSM8	FALSE	delta_D2	-1.75417
LSS	FALSE	delta_D2	0.759398
LTA4H	FALSE	delta_D2	0.0892843
LTV1	FALSE	delta_D2	0.0536208
LUC7L	FALSE	delta_D2	-0.418668
LUC7L2	FALSE	delta_D2	0.332734
LUC7L3	FALSE	delta_D2	-1.09235
LUZP1	FALSE	delta_D2	-2.84571
LYAR	FALSE	delta_D2	-0.309217
LYPLA1	FALSE	delta_D2	-0.995413
LYPLA2	FALSE	delta_D2	-0.211924
LYPLAL1	FALSE	delta_D2	-2.02024
LYSMD2	FALSE	delta_D2	0.536723
LZIC	FALSE	delta_D2	0.207144
LZTFL1	FALSE	delta_D2	-0.718745
MACF1	FALSE	delta_D2	-0.67698
MAD1L1	FALSE	delta_D2	0.522658
MAD2L1	FALSE	delta_D2	1.63514
MADD	FALSE	delta_D2	-0.745658
MAEA	FALSE	delta_D2	1.59412
MAFK	FALSE	delta_D2	-0.891123
MAGED1	FALSE	delta_D2	-0.553186
MAGED2	FALSE	delta_D2	0.378925
MAGOHB	FALSE	delta_D2	-1.32019
MAGT1	FALSE	delta_D2	-1.35204
MAIP1	FALSE	delta_D2	-0.035471
MAK16	FALSE	delta_D2	1.78359
MAN1A1	FALSE	delta_D2	0.560791
MAN1A2	FALSE	delta_D2	-0.727847
MAN1B1	FALSE	delta_D2	-1.85415
MAN2A1	FALSE	delta_D2	-0.614241
MAN2B2	FALSE	delta_D2	-2.76915
MAN2C1	FALSE	delta_D2	-2.69344
MANBA	FALSE	delta_D2	-1.40737
MAP1S	FALSE	delta_D2	-0.558736
MAP7D1	FALSE	delta_D2	-1.51939
MAPK8IP3	FALSE	delta_D2	0.921789
MAPRE1	FALSE	delta_D2	0.0191593
MAPRE2	FALSE	delta_D2	-0.228367
MAPRE3	FALSE	delta_D2	0.180768
2005-03-01	FALSE	delta_D2	2.81262
MAT2B	FALSE	delta_D2	-0.553757
MATR3	FALSE	delta_D2	-0.92931
MAVS	FALSE	delta_D2	0.771203
MAX	FALSE	delta_D2	-2.44346
MBD1	FALSE	delta_D2	2.40383
MBD3	FALSE	delta_D2	-0.262071
MBLAC1	FALSE	delta_D2	0.371615
MBNL1	FALSE	delta_D2	-0.536588
MBOAT7	FALSE	delta_D2	0.401854
MBTD1	FALSE	delta_D2	-2.83461
MCAT	FALSE	delta_D2	0.903905
MCEE	FALSE	delta_D2	1.77521
MCL1	FALSE	delta_D2	-6.22349
MCMBP	FALSE	delta_D2	0.722606
MCRS1	FALSE	delta_D2	-0.748888
MCTS1	FALSE	delta_D2	1.25999
MCU	FALSE	delta_D2	-1.34399
MCUR1	FALSE	delta_D2	0.161236
MDC1	FALSE	delta_D2	-3.73495
MDH1	FALSE	delta_D2	0.62237
MDH2	FALSE	delta_D2	0.162088
MDP1	FALSE	delta_D2	0.826368
ME2	FALSE	delta_D2	-1.8822
MEAF6	FALSE	delta_D2	0.554305
MECR	FALSE	delta_D2	-1.22356
MED1	FALSE	delta_D2	-2.85635
MED12	FALSE	delta_D2	1.06887
MED13L	FALSE	delta_D2	0.21358
MED16	FALSE	delta_D2	-1.6463
MED17	FALSE	delta_D2	1.11106
MED18	FALSE	delta_D2	-0.960387
MED20	TRUE	delta_D2	-1.95332
MED23	FALSE	delta_D2	-0.437833
MED24	FALSE	delta_D2	-0.77902
MED25	FALSE	delta_D2	-1.46178
MED27	FALSE	delta_D2	-0.891444
MED4	FALSE	delta_D2	-0.122424
MED6	FALSE	delta_D2	0.00390986
MED8	FALSE	delta_D2	-2.06099
MEF2D	FALSE	delta_D2	0.198389
MEMO1	FALSE	delta_D2	-2.19615
MEN1	FALSE	delta_D2	-1.28236
MEPCE	TRUE	delta_D2	-1.17127
MESDC2	FALSE	delta_D2	-0.6973
METAP1	FALSE	delta_D2	-4.33564
METTL1	FALSE	delta_D2	-0.0178155
METTL13	FALSE	delta_D2	0.196441
METTL14	FALSE	delta_D2	-0.348851
METTL16	FALSE	delta_D2	-0.0461429
METTL26	FALSE	delta_D2	-0.202185
METTL2B	FALSE	delta_D2	-0.385015
METTL3	FALSE	delta_D2	0.267708
MFN1	FALSE	delta_D2	-0.955223
MFN2	FALSE	delta_D2	-2.91442
MGA	FALSE	delta_D2	-0.570315
MGAT2	FALSE	delta_D2	-1.90424
MGAT4A	FALSE	delta_D2	-1.29171
MGEA5	FALSE	delta_D2	-0.0694155
MGME1	FALSE	delta_D2	-0.263597
MGMT	FALSE	delta_D2	0.880969
MGRN1	FALSE	delta_D2	-0.581473
MIA2	FALSE	delta_D2	0.700105
MIA3	FALSE	delta_D2	-0.263084
MIC13	FALSE	delta_D2	0.330285
MICAL1	FALSE	delta_D2	0.417851
MICAL3	FALSE	delta_D2	-0.359961
MICALL1	FALSE	delta_D2	1.27712
MICU1	FALSE	delta_D2	0.147706
MID1IP1	FALSE	delta_D2	0.176655
MIEN1	FALSE	delta_D2	0.397866
MIER1	FALSE	delta_D2	0.25424
MIF	FALSE	delta_D2	-0.922594
MIF4GD	FALSE	delta_D2	-0.97084
MINDY3	FALSE	delta_D2	-0.24275
MINPP1	FALSE	delta_D2	-0.786586
MIOS	FALSE	delta_D2	0.247095
MIPEP	FALSE	delta_D2	-0.316636
MIS12	FALSE	delta_D2	0.211051
MIS18A	FALSE	delta_D2	-0.00328156
MKL2	FALSE	delta_D2	-3.82663
MKLN1	FALSE	delta_D2	-0.147474
MKRN2	FALSE	delta_D2	1.35482
MLEC	FALSE	delta_D2	-0.493989
MLF2	FALSE	delta_D2	2.30595
MLLT1	FALSE	delta_D2	0.0851275
MLST8	FALSE	delta_D2	-0.987742
MMAA	FALSE	delta_D2	-1.46032
MMS19	FALSE	delta_D2	-0.812507
MMTAG2	FALSE	delta_D2	-0.067642
MNAT1	FALSE	delta_D2	0.758305
MOB1B	FALSE	delta_D2	0.387831
MOB2	FALSE	delta_D2	-1.88393
MOB3A	FALSE	delta_D2	2.81125
MOB4	FALSE	delta_D2	-0.296286
MOCS1	FALSE	delta_D2	-3.50374
MOGS	FALSE	delta_D2	-0.752253
MON1B	FALSE	delta_D2	0.166316
MON2	FALSE	delta_D2	0.00884821
MORC3	FALSE	delta_D2	-1.19298
MORF4L1	FALSE	delta_D2	-0.958906
MORF4L2	FALSE	delta_D2	-0.489618
MOSPD2	FALSE	delta_D2	-1.64786
MPC1	FALSE	delta_D2	2.31527
MPG	FALSE	delta_D2	-2.68214
MPHOSPH10	FALSE	delta_D2	-0.58223
MPHOSPH8	FALSE	delta_D2	-2.46165
MPI	FALSE	delta_D2	5.34448
MPP1	FALSE	delta_D2	-0.385475
MPP2	FALSE	delta_D2	-1.34177
MPP6	FALSE	delta_D2	-0.870975
MPRIP	FALSE	delta_D2	-1.18982
MPST	FALSE	delta_D2	-2.30671
MRC2	FALSE	delta_D2	-0.921311
MRE11	FALSE	delta_D2	-0.430969
MRGBP	FALSE	delta_D2	-1.99412
MRI1	FALSE	delta_D2	1.7555
MRM1	FALSE	delta_D2	-0.42777
MRM3	FALSE	delta_D2	0.0789154
MRPL1	FALSE	delta_D2	0.581369
MRPL11	FALSE	delta_D2	0.425601
MRPL12	FALSE	delta_D2	-1.31567
MRPL15	FALSE	delta_D2	-0.583498
MRPL16	FALSE	delta_D2	-0.475514
MRPL19	FALSE	delta_D2	1.20407
MRPL2	FALSE	delta_D2	1.04341
MRPL24	FALSE	delta_D2	-0.429844
MRPL28	FALSE	delta_D2	0.179998
MRPL3	FALSE	delta_D2	-0.27348
MRPL37	FALSE	delta_D2	0.581364
MRPL38	FALSE	delta_D2	-0.0488919
MRPL39	FALSE	delta_D2	-0.433746
MRPL40	FALSE	delta_D2	-0.439928
MRPL44	FALSE	delta_D2	1.81191
MRPL45	FALSE	delta_D2	1.07117
MRPL46	FALSE	delta_D2	-0.578066
MRPL47	FALSE	delta_D2	-0.760165
MRPL48	FALSE	delta_D2	-0.300507
MRPL58	FALSE	delta_D2	-0.187437
MRPL9	FALSE	delta_D2	-0.428124
MRPS10	FALSE	delta_D2	-0.950034
MRPS12	FALSE	delta_D2	0.6511
MRPS15	FALSE	delta_D2	0.484433
MRPS18A	FALSE	delta_D2	-0.485176
MRPS2	FALSE	delta_D2	0.0512122
MRPS22	FALSE	delta_D2	-0.729536
MRPS23	FALSE	delta_D2	0.472897
MRPS24	FALSE	delta_D2	-0.961777
MRPS26	FALSE	delta_D2	-2.72064
MRPS27	FALSE	delta_D2	-0.117567
MRPS28	FALSE	delta_D2	0.432096
MRPS30	FALSE	delta_D2	-0.741672
MRPS31	FALSE	delta_D2	0.685278
MRPS34	FALSE	delta_D2	-0.284842
MRPS35	FALSE	delta_D2	0.258986
MRPS5	FALSE	delta_D2	0.41923
MRPS6	FALSE	delta_D2	-0.00152939
MRPS9	FALSE	delta_D2	-0.138301
MRTO4	FALSE	delta_D2	0.76958
MSI2	TRUE	delta_D2	-1.0119
MSN	FALSE	delta_D2	0.424349
MSRA	FALSE	delta_D2	-0.837901
MSTO1	FALSE	delta_D2	-1.70294
MT-CO2	FALSE	delta_D2	-1.01935
MTA1	FALSE	delta_D2	-0.505743
MTA2	FALSE	delta_D2	-0.221405
MTA3	FALSE	delta_D2	-0.274499
MTHFD2	FALSE	delta_D2	-0.740142
MTHFSD	FALSE	delta_D2	-2.32277
MTM1	FALSE	delta_D2	-0.257141
MTMR1	FALSE	delta_D2	-1.58142
MTMR12	FALSE	delta_D2	0.554948
MTMR14	FALSE	delta_D2	1.4349
MTMR2	FALSE	delta_D2	-0.394788
MTMR3	FALSE	delta_D2	-0.117817
MTMR6	FALSE	delta_D2	0.529904
MTMR9	FALSE	delta_D2	1.2179
MTPN	FALSE	delta_D2	-1.27492
MTR	FALSE	delta_D2	-1.10201
MTSS1L	FALSE	delta_D2	-2.06777
MTX1	FALSE	delta_D2	-0.404861
MTX2	FALSE	delta_D2	0.783237
MUL1	FALSE	delta_D2	-0.49341
MUT	FALSE	delta_D2	-0.6122
MVB12A	FALSE	delta_D2	0.728836
MVB12B	FALSE	delta_D2	0.0835943
MVP	FALSE	delta_D2	-1.50021
MYB	FALSE	delta_D2	0.680719
MYBBP1A	FALSE	delta_D2	-0.0543679
MYCBP2	FALSE	delta_D2	-1.21311
MYD88	FALSE	delta_D2	-0.0884903
MYDGF	FALSE	delta_D2	2.2189
MYEF2	FALSE	delta_D2	-0.651414
MYL12B	FALSE	delta_D2	-0.425309
MYL6	FALSE	delta_D2	-0.170342
MYL6B	FALSE	delta_D2	-0.648528
MYSM1	FALSE	delta_D2	-0.0478318
MZB1	FALSE	delta_D2	-0.264179
N4BP1	FALSE	delta_D2	-0.464425
NAA10	FALSE	delta_D2	-0.677293
NAA15	FALSE	delta_D2	-0.393419
NAA16	FALSE	delta_D2	-1.32012
NAA20	FALSE	delta_D2	-2.46069
NAA25	FALSE	delta_D2	-1.08356
NAA35	FALSE	delta_D2	-1.61805
NAA50	FALSE	delta_D2	-0.8115
NACC1	FALSE	delta_D2	2.37472
NAE1	FALSE	delta_D2	-1.12105
NAGA	FALSE	delta_D2	-1.00002
NAMPT	FALSE	delta_D2	-0.372089
NANP	FALSE	delta_D2	1.09057
NANS	FALSE	delta_D2	3.81317
NAP1L1	FALSE	delta_D2	0.882186
NAP1L4	FALSE	delta_D2	1.3332
NAPA	FALSE	delta_D2	3.99949
NAPG	FALSE	delta_D2	2.92282
NAPRT	FALSE	delta_D2	-1.38065
NARFL	FALSE	delta_D2	-0.333766
NASP	FALSE	delta_D2	0.0807657
NAXE	FALSE	delta_D2	5.3624
NBAS	FALSE	delta_D2	-0.276451
NBEAL2	FALSE	delta_D2	-1.60111
NBN	FALSE	delta_D2	-2.48777
NCAPD2	TRUE	delta_D2	-0.660575
NCAPD3	FALSE	delta_D2	-1.64717
NCAPG	TRUE	delta_D2	-1.04102
NCAPG2	FALSE	delta_D2	-1.1229
NCAPH	TRUE	delta_D2	-0.78351
NCAPH2	FALSE	delta_D2	-1.14691
NCBP1	FALSE	delta_D2	-0.324571
NCBP2	FALSE	delta_D2	-0.288717
NCBP3	FALSE	delta_D2	-0.804288
NCDN	FALSE	delta_D2	-0.955111
NCEH1	FALSE	delta_D2	-0.949667
NCK1	FALSE	delta_D2	0.443232
NCK2	FALSE	delta_D2	-1.98375
NCKAP1	FALSE	delta_D2	-0.097254
NCKAP1L	FALSE	delta_D2	0.151179
NCKIPSD	FALSE	delta_D2	0.982191
NCL	TRUE	delta_D2	0.102539
NCLN	FALSE	delta_D2	-1.20318
NCOA3	FALSE	delta_D2	-0.705245
NCOA5	FALSE	delta_D2	-0.966076
NCOA7	FALSE	delta_D2	0.493225
NCOR1	FALSE	delta_D2	-0.225235
NDC1	FALSE	delta_D2	-1.23952
NDC80	FALSE	delta_D2	0.102648
NDE1	FALSE	delta_D2	-1.14724
NDRG1	FALSE	delta_D2	0.97196
NDRG2	FALSE	delta_D2	0.51009
NDRG3	FALSE	delta_D2	0.721644
NDUFA10	FALSE	delta_D2	-1.43606
NDUFA12	FALSE	delta_D2	0.223658
NDUFA6	FALSE	delta_D2	-0.298804
NDUFA8	FALSE	delta_D2	0.0456571
NDUFA9	FALSE	delta_D2	-0.283832
NDUFAF1	FALSE	delta_D2	1.75026
NDUFAF2	FALSE	delta_D2	-0.12952
NDUFAF3	FALSE	delta_D2	-1.65437
NDUFAF4	FALSE	delta_D2	-0.636157
NDUFAF5	FALSE	delta_D2	0.00705382
NDUFB10	FALSE	delta_D2	1.44223
NDUFB3	FALSE	delta_D2	-0.124963
NDUFB4	FALSE	delta_D2	0.808945
NDUFB5	FALSE	delta_D2	2.15568
NDUFB9	FALSE	delta_D2	0.212843
NDUFC2	FALSE	delta_D2	0.804329
NDUFS1	FALSE	delta_D2	-1.19066
NDUFS2	FALSE	delta_D2	-1.02282
NDUFS3	FALSE	delta_D2	-0.396844
NDUFS4	FALSE	delta_D2	0.544794
NDUFS5	FALSE	delta_D2	0.421515
NDUFS6	FALSE	delta_D2	1.54368
NDUFS7	FALSE	delta_D2	-0.216858
NDUFS8	FALSE	delta_D2	-0.351401
NDUFV1	FALSE	delta_D2	-0.636282
NDUFV2	FALSE	delta_D2	0.0110429
NECAP2	FALSE	delta_D2	-0.190563
NEDD1	FALSE	delta_D2	-2.07555
NEDD4	FALSE	delta_D2	0.198005
NELFA	FALSE	delta_D2	-0.421596
NELFB	FALSE	delta_D2	0.430784
NELFCD	FALSE	delta_D2	0.693166
NELFE	FALSE	delta_D2	-0.622631
NEMF	FALSE	delta_D2	-1.5946
NENF	FALSE	delta_D2	-1.28794
NEO1	FALSE	delta_D2	1.84013
NF1	FALSE	delta_D2	-1.60385
NFAT5	FALSE	delta_D2	-0.907965
NFATC1	FALSE	delta_D2	-1.16981
NFATC2	FALSE	delta_D2	-1.54607
NFATC3	FALSE	delta_D2	-0.909194
NFKB1	TRUE	delta_D2	-0.090679
NFKB2	FALSE	delta_D2	-0.311519
NFKBIB	FALSE	delta_D2	0.228188
NFRKB	FALSE	delta_D2	0.134685
NFS1	FALSE	delta_D2	0.688116
NFU1	FALSE	delta_D2	0.0529708
NFX1	FALSE	delta_D2	0.664689
NFXL1	FALSE	delta_D2	2.2287
NFYB	FALSE	delta_D2	-1.44375
NFYC	FALSE	delta_D2	-1.17372
NGDN	FALSE	delta_D2	-0.00231551
NGLY1	FALSE	delta_D2	-0.172829
NHLRC2	FALSE	delta_D2	-1.52441
NHP2	FALSE	delta_D2	-0.378022
NIFK	FALSE	delta_D2	-0.0370141
NIP7	FALSE	delta_D2	0.443442
NIPBL	FALSE	delta_D2	-0.310635
NIPSNAP1	FALSE	delta_D2	-2.09101
NIPSNAP2	FALSE	delta_D2	-1.58368
NISCH	FALSE	delta_D2	-0.384683
[truncated: 1,712 more rows]

## Sheet: Figure 2D
gene_name	proteasome_member	comparison	delta_value
AAAS	none	delta_D2	-0.238774
AACS	none	delta_D2	-0.461278
AAGAB	none	delta_D2	-0.215883
AAK1	none	delta_D2	-1.97452
AAMDC	none	delta_D2	-0.300277
AAMP	none	delta_D2	0.0505911
AAR2	none	delta_D2	0.606883
AARS	none	delta_D2	-4.45237
AARS2	none	delta_D2	-2.2329
AARSD1	none	delta_D2	1.01149
AASDHPPT	none	delta_D2	-0.123445
AASS	none	delta_D2	-0.92284
AATF	none	delta_D2	-0.0943572
ABAT	none	delta_D2	-1.58564
ABCB10	none	delta_D2	-4.71623
ABCB7	none	delta_D2	-0.464886
ABCB8	none	delta_D2	-1.89508
ABCC1	none	delta_D2	-2.80624
ABCC4	none	delta_D2	-1.19478
ABCD3	none	delta_D2	-4.59816
ABCE1	none	delta_D2	0.394427
ABCF1	none	delta_D2	-2.97783
ABCF2	none	delta_D2	-6.56546
ABCF3	none	delta_D2	-1.66578
ABHD10	none	delta_D2	0.066655
ABHD11	none	delta_D2	-0.688188
ABHD12	none	delta_D2	-2.26406
ABHD14B	none	delta_D2	-2.76191
ABHD16A	none	delta_D2	-0.659045
ABHD17B	none	delta_D2	-0.775768
ABI1	none	delta_D2	-0.414084
ABI2	none	delta_D2	-0.858367
ABLIM1	none	delta_D2	-2.59144
ABR	none	delta_D2	-0.278817
ABRACL	none	delta_D2	-0.130939
ACAA1	none	delta_D2	1.88207
ACACA	none	delta_D2	-1.3387
ACAD8	none	delta_D2	2.45839
ACAD9	none	delta_D2	-0.0682398
ACADM	none	delta_D2	-0.0470486
ACADS	none	delta_D2	0.135275
ACADSB	none	delta_D2	-1.48256
ACADVL	none	delta_D2	0.305068
ACAP1	none	delta_D2	-0.537918
ACAP2	none	delta_D2	-0.0270055
ACAT1	none	delta_D2	-2.12613
ACAT2	none	delta_D2	2.14977
ACBD3	none	delta_D2	-0.68733
ACBD5	none	delta_D2	-0.232438
ACBD6	none	delta_D2	0.988996
ACIN1	none	delta_D2	-3.60851
ACLY	none	delta_D2	-1.67618
ACO1	none	delta_D2	-1.0572
ACO2	none	delta_D2	-2.74152
ACOT13	none	delta_D2	1.35691
ACOT7	none	delta_D2	0.15319
ACOX3	none	delta_D2	-1.67763
ACP1	none	delta_D2	-0.985059
ACP2	none	delta_D2	-0.595996
ACSF2	none	delta_D2	-1.75342
ACSF3	none	delta_D2	-1.57527
ACSL1	none	delta_D2	-3.14402
ACSL3	none	delta_D2	-1.2346
ACSL4	none	delta_D2	-2.21602
ACSL6	none	delta_D2	-1.75132
ACSS1	none	delta_D2	-1.32548
ACTL6A	none	delta_D2	-0.471294
ACTN1	none	delta_D2	1.35636
ACTN4	none	delta_D2	0.56795
ACTR10	none	delta_D2	1.0592
ACTR1A	none	delta_D2	-1.40258
ACTR1B	none	delta_D2	-0.380903
ACTR2	none	delta_D2	-1.03028
ACTR3	none	delta_D2	0.042164
ACTR5	none	delta_D2	-0.870751
ACTR8	none	delta_D2	-3.62522
ACYP1	none	delta_D2	-0.0925888
ACYP2	none	delta_D2	-0.0657981
ADA	none	delta_D2	-0.844033
ADAL	none	delta_D2	3.05178
ADAM10	none	delta_D2	-1.9468
ADAM17	none	delta_D2	-3.39202
ADAM9	none	delta_D2	2.36196
ADAR	none	delta_D2	-0.959549
ADH5	none	delta_D2	3.11402
ADI1	none	delta_D2	-0.104748
ADK	none	delta_D2	-1.58804
ADNP	none	delta_D2	0.0278475
ADO	none	delta_D2	0.611456
ADPGK	none	delta_D2	-3.10512
ADPRHL2	none	delta_D2	-0.234194
ADRM1	none	delta_D2	-1.88422
ADSL	none	delta_D2	-0.730688
ADSS	none	delta_D2	1.14381
AEBP1	none	delta_D2	-1.29159
AEBP2	none	delta_D2	0.677502
AFDN	none	delta_D2	-2.70238
AFF4	none	delta_D2	-0.178334
AFG3L2	none	delta_D2	-3.50068
AFTPH	none	delta_D2	-0.675763
AGA	none	delta_D2	3.02149
AGAP2	none	delta_D2	-0.889001
AGAP3	none	delta_D2	-1.89944
AGFG1	none	delta_D2	0.995591
AGGF1	none	delta_D2	0.911812
AGK	none	delta_D2	-0.867713
AGL	none	delta_D2	-0.437316
AGO2	none	delta_D2	-0.777594
AGPAT1	none	delta_D2	-1.15916
AGPAT5	none	delta_D2	-1.97305
AGPS	none	delta_D2	-0.0784282
AGTPBP1	none	delta_D2	-0.733736
AHCTF1	none	delta_D2	-2.16964
AHCY	none	delta_D2	0.659605
AHCYL1	none	delta_D2	-1.0515
AHCYL2	none	delta_D2	1.02081
AHNAK	none	delta_D2	-1.33416
AHSA1	none	delta_D2	-0.325742
AIDA	none	delta_D2	0.577078
AIF1L	none	delta_D2	0.460564
AIFM1	none	delta_D2	-0.896075
AIM1	none	delta_D2	-0.331038
AIMP1	none	delta_D2	-0.871524
AIMP2	none	delta_D2	-0.615036
AIP	none	delta_D2	0.498345
AK2	none	delta_D2	-2.96577
AK3	none	delta_D2	-1.31737
AKAP1	none	delta_D2	-1.74683
AKAP10	none	delta_D2	-0.0273459
AKAP11	none	delta_D2	-1.3605
AKAP13	none	delta_D2	-1.73314
AKAP17A	none	delta_D2	0.313744
AKAP2	none	delta_D2	-1.15856
AKAP8	none	delta_D2	-0.989811
AKAP8L	none	delta_D2	-0.158657
AKAP9	none	delta_D2	-0.807742
AKR1A1	none	delta_D2	-1.21741
AKR1B1	none	delta_D2	-1.26778
AKR7A2	none	delta_D2	-1.74295
AKT1	none	delta_D2	-0.993211
AKT2	none	delta_D2	0.518077
ALAS1	none	delta_D2	-0.648878
ALDH16A1	none	delta_D2	1.23637
ALDH18A1	none	delta_D2	-0.22669
ALDH3A2	none	delta_D2	-0.906162
ALDH4A1	none	delta_D2	-0.143731
ALDH5A1	none	delta_D2	-1.76247
ALDH6A1	none	delta_D2	-0.725843
ALDH9A1	none	delta_D2	-0.188747
ALDOA	none	delta_D2	1.76653
ALDOC	none	delta_D2	1.02525
ALG1	none	delta_D2	2.93349
ALG13	none	delta_D2	-1.73478
ALG5	none	delta_D2	-2.53548
ALKBH3	none	delta_D2	-2.63287
ALMS1	none	delta_D2	0.5704
ALYREF	none	delta_D2	-0.499394
AMDHD2	none	delta_D2	6.89568
AMFR	none	delta_D2	-1.67103
AMPD2	none	delta_D2	2.19936
AMPD3	none	delta_D2	-2.21498
ANAPC1	none	delta_D2	-0.463381
ANAPC2	none	delta_D2	-0.616232
ANAPC4	none	delta_D2	-0.050505
ANAPC7	none	delta_D2	-0.169186
ANKFY1	none	delta_D2	-0.746382
ANKHD1	none	delta_D2	-1.17833
ANKLE2	none	delta_D2	-0.83902
ANKMY2	none	delta_D2	0.396639
ANKRD13A	none	delta_D2	0.640636
ANKRD17	none	delta_D2	-0.492825
ANKRD28	none	delta_D2	0.107544
ANKRD44	none	delta_D2	-0.210259
ANKRD52	none	delta_D2	-1.94342
ANKRD54	none	delta_D2	1.9874
ANKS1A	none	delta_D2	-0.555983
ANKZF1	none	delta_D2	-0.370056
ANLN	none	delta_D2	-0.223625
ANO6	none	delta_D2	-0.359544
ANP32A	none	delta_D2	1.68748
ANP32B	none	delta_D2	0.459959
ANP32E	none	delta_D2	0.685453
ANXA1	none	delta_D2	0.84047
ANXA11	none	delta_D2	0.230863
ANXA2	none	delta_D2	0.16075
ANXA3	none	delta_D2	-1.79138
ANXA4	none	delta_D2	-0.17168
ANXA5	none	delta_D2	0.497255
ANXA6	none	delta_D2	0.232407
ANXA7	none	delta_D2	0.0598447
AP1B1	none	delta_D2	0.724729
AP1G1	none	delta_D2	0.169549
AP1G2	none	delta_D2	-0.39094
AP1M1	none	delta_D2	-0.115922
AP2A1	none	delta_D2	-0.529409
AP2A2	none	delta_D2	0.0380659
AP2B1	none	delta_D2	0.450669
AP2M1	none	delta_D2	0.741574
AP2S1	none	delta_D2	4.39142
AP3B1	none	delta_D2	0.659171
AP3D1	none	delta_D2	-0.0684703
AP3S1	none	delta_D2	-0.408233
APAF1	none	delta_D2	-2.22655
APBB1IP	none	delta_D2	0.067609
APEX1	none	delta_D2	0.168112
API5	none	delta_D2	0.242072
APMAP	none	delta_D2	0.923338
APOL2	none	delta_D2	-1.22789
APOO	none	delta_D2	-0.440952
APPL1	none	delta_D2	-0.256729
APRT	none	delta_D2	-2.55857
AQR	none	delta_D2	-1.54221
ARAP1	none	delta_D2	-0.540401
ARCN1	none	delta_D2	0.228759
ARF3	none	delta_D2	-0.909253
ARF4	none	delta_D2	-3.16458
ARF5	none	delta_D2	-3.0399
ARF6	none	delta_D2	-3.52692
ARFGAP1	none	delta_D2	1.24773
ARFGAP2	none	delta_D2	-0.748273
ARFGAP3	none	delta_D2	-0.409729
ARFGEF1	none	delta_D2	-1.55036
ARFGEF2	none	delta_D2	-1.22288
ARFIP1	none	delta_D2	-2.84369
ARFIP2	none	delta_D2	-0.416636
ARFRP1	none	delta_D2	-1.0589
ARG2	none	delta_D2	-1.9046
ARGLU1	none	delta_D2	-0.889151
ARHGAP1	none	delta_D2	-0.165296
ARHGAP15	none	delta_D2	-1.22535
ARHGAP17	none	delta_D2	0.0922074
ARHGAP25	none	delta_D2	-1.18547
ARHGAP26	none	delta_D2	-0.0719175
ARHGAP27	none	delta_D2	-1.14459
ARHGAP30	none	delta_D2	-2.24137
ARHGAP35	none	delta_D2	-0.73493
ARHGAP4	none	delta_D2	-0.495559
ARHGAP45	none	delta_D2	1.44111
ARHGAP5	none	delta_D2	-1.44792
ARHGAP9	none	delta_D2	1.06523
ARHGDIA	none	delta_D2	1.03876
ARHGDIB	none	delta_D2	0.449698
ARHGEF1	none	delta_D2	-0.342864
ARHGEF12	none	delta_D2	2.18976
ARHGEF18	none	delta_D2	-1.03807
ARHGEF2	none	delta_D2	-1.68798
ARHGEF6	none	delta_D2	-0.567096
ARHGEF7	none	delta_D2	-0.261567
ARID1A	none	delta_D2	-0.831853
ARID1B	none	delta_D2	-2.5457
ARID2	none	delta_D2	-0.161358
ARID4A	none	delta_D2	-1.2205
ARID4B	none	delta_D2	-0.327079
ARIH1	none	delta_D2	1.55651
ARIH2	none	delta_D2	2.37501
ARL13B	none	delta_D2	-0.840942
ARL2	none	delta_D2	-6.27575
ARL2BP	none	delta_D2	-0.143396
ARL3	none	delta_D2	-0.286082
ARL6	none	delta_D2	-0.0319182
ARMC1	none	delta_D2	0.932919
ARMC6	none	delta_D2	-0.362593
ARMC8	none	delta_D2	-0.00361236
ARMT1	none	delta_D2	1.63762
ARNT	none	delta_D2	1.55287
ARPC1A	none	delta_D2	0.572799
ARPC1B	none	delta_D2	-0.0676807
ARPC2	none	delta_D2	0.390295
ARPC3	none	delta_D2	0.596327
ARPC4	none	delta_D2	0.306618
ARPC5	none	delta_D2	1.74862
ARPP21	none	delta_D2	-0.830704
ARRB1	none	delta_D2	0.516195
ARRB2	none	delta_D2	0.34953
ASCC1	none	delta_D2	-0.912314
ASCC2	none	delta_D2	0.729167
ASCC3	none	delta_D2	0.386484
ASH2L	none	delta_D2	1.16491
ASL	none	delta_D2	-0.393359
ASMTL	none	delta_D2	-0.186895
ASNA1	none	delta_D2	-9.06494
ASNS	none	delta_D2	-3.06976
ASPH	none	delta_D2	-2.40021
ASPSCR1	none	delta_D2	0.530278
ASRGL1	none	delta_D2	4.36183
ASS1	none	delta_D2	2.61103
ATAD1	none	delta_D2	-1.58079
ATAD2	none	delta_D2	-1.02184
ATAD3A	none	delta_D2	-1.39125
ATE1	none	delta_D2	1.16675
ATF2	none	delta_D2	-0.639676
ATF7IP	none	delta_D2	0.64798
ATG13	none	delta_D2	-2.78254
ATG16L1	none	delta_D2	-0.0746345
ATG3	none	delta_D2	-1.9042
ATG4C	none	delta_D2	0.284698
ATG5	none	delta_D2	-0.664535
ATG7	none	delta_D2	-1.47375
ATIC	none	delta_D2	0.268748
ATL2	none	delta_D2	-1.46959
ATL3	none	delta_D2	-3.64058
ATP11B	none	delta_D2	-1.97526
ATP11C	none	delta_D2	-0.662167
ATP13A1	none	delta_D2	-2.91262
ATP1A1	none	delta_D2	-0.574963
ATP1A3	none	delta_D2	-0.125839
ATP1B3	none	delta_D2	0.0295715
ATP2A2	none	delta_D2	-1.26704
ATP2A3	none	delta_D2	-2.1303
ATP2B1	none	delta_D2	-5.72916
ATP2B4	none	delta_D2	-3.79045
ATP2C1	none	delta_D2	-3.16304
ATP5A1	none	delta_D2	-0.040365
ATP5B	none	delta_D2	-1.01085
ATP5C1	none	delta_D2	-1.1131
ATP5D	none	delta_D2	-1.40282
ATP5E	none	delta_D2	3.50464
ATP5F1	none	delta_D2	0.582706
ATP5H	none	delta_D2	0.381468
ATP5I	none	delta_D2	4.56511
ATP5O	none	delta_D2	-0.00155248
ATP6AP1	none	delta_D2	-0.424703
ATP6AP2	none	delta_D2	-1.37244
ATP6V0A1	none	delta_D2	1.26596
ATP6V0A2	none	delta_D2	-0.38981
ATP6V0D1	none	delta_D2	-0.770987
ATP6V1A	none	delta_D2	1.34389
ATP6V1B2	none	delta_D2	0.770798
ATP6V1C1	none	delta_D2	1.66774
ATP6V1D	none	delta_D2	1.9559
ATP6V1E1	none	delta_D2	0.668928
ATP6V1F	none	delta_D2	1.34318
ATP6V1G1	none	delta_D2	-0.761728
ATP6V1H	none	delta_D2	0.0358187
ATP8A1	none	delta_D2	1.94525
ATPAF1	none	delta_D2	-1.37685
ATPAF2	none	delta_D2	-0.196549
ATR	none	delta_D2	0.807577
ATRN	none	delta_D2	2.23699
ATRX	none	delta_D2	-0.923487
ATXN10	none	delta_D2	-0.574766
ATXN2	none	delta_D2	-2.46659
ATXN2L	none	delta_D2	-1.71923
ATXN3	none	delta_D2	0.352319
AUP1	none	delta_D2	-1.26866
AURKB	none	delta_D2	-1.34469
AVEN	none	delta_D2	-0.846886
AVL9	none	delta_D2	-1.35983
B2M	none	delta_D2	-2.05642
B3GAT3	none	delta_D2	-1.31706
B4GAT1	none	delta_D2	-1.04641
BABAM2	none	delta_D2	0.724793
BACH1	none	delta_D2	0.615778
BACH2	none	delta_D2	6.93314
BAG1	none	delta_D2	-0.471838
BAG2	none	delta_D2	0.401384
BAG5	none	delta_D2	0.412764
BAG6	none	delta_D2	-0.282061
BANF1	none	delta_D2	0.41191
BANP	none	delta_D2	0.897791
BAP1	none	delta_D2	0.136848
BAZ1A	none	delta_D2	-0.131405
BAZ1B	none	delta_D2	0.488382
BCAS2	none	delta_D2	-0.373108
BCAS3	none	delta_D2	0.623992
BCAT1	none	delta_D2	-2.24884
BCAT2	none	delta_D2	-1.9541
BCCIP	none	delta_D2	0.911344
BCKDHA	none	delta_D2	-0.805323
BCKDHB	none	delta_D2	-1.07698
BCKDK	none	delta_D2	-2.71969
BCL10	none	delta_D2	0.0769087
BCL11B	none	delta_D2	-0.297259
BCL2L1	none	delta_D2	1.39935
BCL2L13	none	delta_D2	-1.56341
BCLAF1	none	delta_D2	-2.76685
BCR	none	delta_D2	-0.438378
BCS1L	none	delta_D2	-1.14701
BDH1	none	delta_D2	-1.69092
BDH2	none	delta_D2	-0.165159
BECN1	none	delta_D2	-1.04842
BICD1	none	delta_D2	0.192679
BICD2	none	delta_D2	0.429267
BIN1	none	delta_D2	0.276105
BIN2	none	delta_D2	-1.84237
BIRC6	none	delta_D2	0.18269
BLM	none	delta_D2	-0.354114
BLMH	none	delta_D2	1.30017
BLOC1S3	none	delta_D2	-1.32776
BLOC1S5	none	delta_D2	-0.420585
BLVRA	none	delta_D2	-3.03662
BLVRB	none	delta_D2	-1.70254
BMP2K	none	delta_D2	-0.755126
BMS1	none	delta_D2	-0.0770965
BNIP1	none	delta_D2	-2.18752
BOLA2, BOLA2B	none	delta_D2	0.117745
BOP1	none	delta_D2	0.332255
BORCS5	none	delta_D2	-0.338002
BORCS6	none	delta_D2	-0.46094
BPGM	none	delta_D2	-7.64194
BPHL	none	delta_D2	-1.15201
BPNT1	none	delta_D2	1.06588
BPTF	none	delta_D2	-0.0993202
BRAF	none	delta_D2	-4.61567
BRAP	none	delta_D2	-1.33542
BRAT1	none	delta_D2	1.83174
BRCC3	none	delta_D2	0.00558373
BRD1	none	delta_D2	-0.444109
BRD2	none	delta_D2	-0.389324
BRD3	none	delta_D2	1.02546
BRD4	none	delta_D2	-1.07179
BRD7	none	delta_D2	-0.927175
BRD8	none	delta_D2	-0.786094
BRIP1	none	delta_D2	-0.70567
BRIX1	none	delta_D2	-0.142691
BROX	none	delta_D2	1.91323
BRPF1	none	delta_D2	0.309963
BSDC1	none	delta_D2	1.39902
BTAF1	none	delta_D2	-1.3415
BTBD2	none	delta_D2	1.54055
BTN2A1	none	delta_D2	-0.721338
BTN3A2	none	delta_D2	-1.22981
BUB1	none	delta_D2	-2.64879
BUB1B	none	delta_D2	-0.378863
BUB3	none	delta_D2	1.51758
BUD13	none	delta_D2	-3.06037
BUD23	none	delta_D2	0.319797
BUD31	none	delta_D2	0.24703
BYSL	none	delta_D2	0.238267
BZW1	none	delta_D2	-0.293166
BZW2	none	delta_D2	-0.678283
C10orf76	none	delta_D2	0.529642
C11orf54	none	delta_D2	-2.30251
C11orf68	none	delta_D2	0.155574
C11orf84	none	delta_D2	-1.27785
C12orf10	none	delta_D2	1.36653
C12orf29	none	delta_D2	-1.74552
C14orf159	none	delta_D2	-0.955337
C14orf166	none	delta_D2	-0.696163
C15orf41	none	delta_D2	-2.04559
C16orf58	none	delta_D2	-0.958647
C16orf62	none	delta_D2	0.363219
C17orf62	none	delta_D2	1.71439
C18orf8	none	delta_D2	-0.387755
C19orf47	none	delta_D2	-0.329598
C19orf54	none	delta_D2	0.0978116
C1orf123	none	delta_D2	1.81059
C1orf131	none	delta_D2	-0.813388
C1orf174	none	delta_D2	-0.570603
C1QBP	none	delta_D2	-0.891376
C20orf27	none	delta_D2	-1.70959
C21orf59	none	delta_D2	0.0979938
C2CD2L	none	delta_D2	-1.81694
C2CD5	none	delta_D2	-0.93957
C2orf49	none	delta_D2	-0.244749
C2orf69	none	delta_D2	-0.569975
C5orf22	none	delta_D2	-0.329787
C6orf203	none	delta_D2	0.381866
C7orf25	none	delta_D2	0.15252
C7orf50	none	delta_D2	0.875259
C8orf76	none	delta_D2	-0.0692044
C8orf82	none	delta_D2	0.0410815
C9orf142	none	delta_D2	-0.950303
C9orf64	none	delta_D2	-1.77542
C9orf78	none	delta_D2	-0.629461
CA8	none	delta_D2	-0.288137
CAB39	none	delta_D2	-0.0334355
CABIN1	none	delta_D2	-0.281373
CACTIN	none	delta_D2	-0.222644
CACYBP	none	delta_D2	-0.524377
CAD	none	delta_D2	-3.28338
CADM4	none	delta_D2	3.3955
CALCOCO2	none	delta_D2	-0.881415
CALM1	none	delta_D2	0.338707
CALR	none	delta_D2	-2.75294
CAMK2G	none	delta_D2	-1.02405
CAMK4	none	delta_D2	-7.13074
CAMSAP1	none	delta_D2	-0.713166
CAND1	none	delta_D2	-0.429227
CAND2	none	delta_D2	0.649418
CANT1	none	delta_D2	-1.86144
CANX	none	delta_D2	-1.72459
CAP1	none	delta_D2	0.391967
CAPG	none	delta_D2	-0.308281
CAPN1	none	delta_D2	-1.81397
CAPN7	none	delta_D2	0.0316786
CAPNS1	none	delta_D2	3.05925
CAPRIN1	none	delta_D2	1.04505
CAPZA1	none	delta_D2	-0.809061
CAPZA2	none	delta_D2	-0.554459
CAPZB	none	delta_D2	0.349087
CARD11	none	delta_D2	2.67901
CARHSP1	none	delta_D2	-0.704075
CARM1	none	delta_D2	-1.03489
CARMIL2	none	delta_D2	-0.391425
[truncated: 3,809 more rows]

[truncated: 46 more sheets: Figure 3B, Figure 3C, Figure 3D, Figure 3E, Figure 3F, Figure 4B, Figure 4C, Figure 4D, Figure 5A, Figure 5B, Figure 5C, Figure 6, Figure S1B, Figure S1C, Figure S3A, Figure S3B, Figure S3C, Figure S3D, Figure S3E, Figure S3F …]
